# Supplementary material for: DNABERT-based explainable lncRNA identification in plant genome assemblies
Source: Comput Struct Biotechnol J. 2023 Nov 17;21:5676–85. doi: 10.1016/j.csbj.2023.11.025 (PMC10696397; doi:10.1016/j.csbj.2023.11.025)
Supplement: Supplementary file 3 — Supplementary materialSupplementary Table 3: Description of the PLncDB lncRNA dataset including the lncRNA ID, chromosome, coordinates, label and model prediction. [file mmc3.csv]

Sequence	Target	chrm	coord	Label	Predicted	ID
AAACACCACAAAAACAAAAGAAAAATGGCCATCCCCTAGCTAGGTGAAGAAGAATGAAAACCTCTAATTTATCTAGAGGTTATTCATCTTTTAGGGGATGGCCTAAATACAAAATGAAAACTCTCTAGTTAAGTGGTTTTGTGTTCATGTAAGGAAAGCGTTTTAAGATATGGAGCAATGAAGACTGCAGAAGGCTGATTCAGACTGCGAGTTTTGTTTATCTCCCTCTAGAAATTGGGCAACTTCTATCCTTTGGCAAGCTTCGGTTCCCCTCGGAATCAGCAGATTATGTATCTTTAATTTTGTAATACTCTCTCTCTTCTCTATGCTTTGTTTTTCTTCATTATGTTTGGGTTGTACCCACTCCCGCGCGTTGTGTGTTCTTTGTGTGAGGAATAA…	lncRNA	3	3050989-3051530	0	0	IPS1
TAAATAAATAGCAAACCCATTAAGCTGTGTAGTGATTGGAGGACAAAAGAGTAGTATTGGAGAGACAGATTGACAGAACATCATACTTTTGATTTGAAAACATCGTACAAAACTTTTGATCATGCATGTCTTCTCCTGTCACTTTCAATTTCTGTTATCACCAAACATATCCAGGATAAACGAATCCAGAATCCGTGTATTAAAAGTAACGTCTAGACTAGATTATATTTACTGATCAATTTGGGCTTCATAAACCCAATTAGACAATTGAGTAATTTTAAAGCCCAGCTATTAGCGTTTTCAAATATTGTAAACCAATCCAATTGTTCCAAATATCATCAAATAACGAAGGCTTGCAATCAAAACCGGTTTCTTTTCCCCACTAGGTTCCGGTTTAAC…	lncRNA	3	3048989-3053530	0	1	IPS1 with 2k flanks
ACATATACGAGAAAACTTTTCGGATTTTTCAATGAACCTTGAGGACAAGGTTTTTTCCAGCGATAGAGCTAGTATTGATGACCCATAAGATGATAATGATGATGTGGCGGTAACCAGATAACCATAAGTATGAGGAAGCCAAACTCCAAATACATGGACCGAGTCTTAGACAAAACTCATATTTCTATTGTATATGTTTTTTTTGCAAATATCAAAAGACTCCTAAGAATAGGAAGCCGGTCTTCCATTTTGTTATTTCACATTCAATTACTTACTCGTTTATAGAAACTGTGAGGTTCCAATTTCCTATATTTAAACCCCAAATTAATCAAGCAATAAAAGTAAAGAGTTTTCTGCCCTTGAAGTTACACTAACTAATATTAGTAGGAAACTTATCAC…	lncRNA	5	3176839-3177936	0	0	COLDAIR
TCTTCTTTCAGCATTTTCTCCTGATTTAAAGATCAAAATGTTCAGCAATTACCGATCAAGTTTCTAAACCTAACAACTTCAGAATTTGGAATCCAAAACATATGAAGAAAGTTGCAAATATGTGTGCAAGCTCGTTAAGCAGACTTAAAGTAACAGAGACAACACAGAAGAGGATATATCTGATGTACAATAAAATTGGTAGCAAATATCTGACCTTTTCTTTAAGATTCTCAACAAGCTTCAACATGAGTTCGGTCTGCAACAAACAAAAGCAGCACGGTTGTTCTCAGCAAACAAAATTCAGAAAGGAGTAGACATTACGAAATCAACTTACCTTCTTGGCTCTAGTCACGGAGAGGGCAGTCTCAAGGTGTTCCTCCAGTTGAACAAGAGCATCGA…	lncRNA	5	3174839-3179936	0	1	COLDAIR with 2k flanks
TGTCAGGTTTGCTGTCATATATGCTCTTGTGGGGGATATGGTCTTGTTAAATCTTGTTCTCTCAGTCAAGGAGTACTATAGCAGGTTGGTACAATTTTGGAGTTACTTTGGTTTATTGAAGTCATTGTTCTTCTTCTACAGGGTGAATTCATGTTTTGTTTTCATTGCAGTTATGTTCTGTATCTCTACACAAGCGAAGTGGGAGCTCAGGTTAGCTCACTTGGACTCCTTTAGAGAGTCCAGAATCCTAGCATGTGCTATGATTATAAATCAGAATCCGATACAGTTTGTTTTCTAACATCTTAAGAGGGTGAATTTTGGTTTTACTTCAGGTTCTGTTTGGAATTCTCTTGTTTATGCATCTTCCCAATTTGGATACTTACCCTGGCTACATGCCAG…	lncRNA	2	14603784-14604619	0	0	APOLO
TTTTTCGAACATCATCAACCACACGAAATACGCTAGCTAACTTTTAAACCTCTTCTGTATCAACTATCAAGAGACAAACGATATAAAAAAAAAACAATTGGTGTATTTTTGAATTTTCATTGCACGCACGTGAACAGCATAATTGCTTGATTGGAAACAAACCTTTTTAGAATTCATTAATCAGTTTTAGGTGTTTTGGAAAATTAACGAACTATAGTGGAGATTAATTAATTTTATATTAGTCTTTTTTAGTACACAAATCGAAGTTTCCTAGATTTTTTCAAAGTTGAAAATAATATTGATAATATTTATCAACAATGAATCTACAAAAACATAATTTTTTTGCCAAACAAATAACACCGAAACAAGATTCATTCACTATTTTTGGTTTAAAAAAAA…	lncRNA	2	14601784-14606619	0	1	APOLO with 2k flanks
CGCGCAGAGAGAGAGAGAGAGCCACGTCCCTGTTGCAAAATAAGCCGTAGGCTTCTTCACTGTGAAGCAAACACAAGTTTTTGACAGAAGTGAAGAACACATACACTCAAGATCTCGATGCAATTCTCACACGAATAAGGTACAAAGTTCATCAACCTTTTGTCTTAAAACAGATAGTATTGACTTAGTTCCGTCTACTTAAGTATCACACACAAAGTCTCTTGGCCAAAGAGAGAGTATTAAGATATACAAACGCTCGCCCTTATCAGCGGAATAATTACATATCTTATTTTTTTTTTCTTCATAATTATATATGTTTTGGATTTTGATTTCAACCGCCGATTTAAGGTGGCTAATTAAGTAGTGGGAGAGTCACCGGAAGATTGTCGGAGATTTGTC…	lncRNA	5	3173371-3173996	0	1	COOLAIR
TGCCAAGGACATGAGATTTTTTTTTTTGAAGGTTGCAAATACTTTATTTTATATGGTTTATCTTAGATATGTCTAAATAGTCTCACCATCTTTAGAGACTCAACAATACAATAAAATAGAAATAAATAAAAACTCTAAATAAACTTTTGTGTTCTGTTTCATCAAGAACATAAGATGACTCAAATAGCCCGGTTATCGCCGTCTGCGAGGTAGCGTTTGCGGAGAGCGGCGCAGCCACGGAGCGGTTCGTCCCTGAAGAAACCCATGGCGTTGGCGTAGTGACGAGTAGAGGCGGCTCCGTTGGAGCGCGTGAGGATCACGGTAGCGGTGCTTCTGCCAGGATCAGCCTCTTGGCAGCGGGACAGTGGACTGTGAACAAGCTCCGCCAGACATTGCTGG…	lncRNA	5	3171371-3175996	0	1	COOLAIR with 2k flanks
CAAGTTGACATTTCGAGAGAGAGAGAAAAAGGAAGATACTATGATTCATTCATCATAACTAACAAGATTCAGAAGACCAAAAAAAGTCTGTTTTAGGGAATAACATTCACAAAACAAGCCTGAAGGTGAAGTTGATACGCTTTGGCAAAGAATGAATCCAGCCCTTCTGACCACCAACTATCTATGTTTTTCAATGTCAAACTTTGTTGATCTTCTCTGTTTCTTCTTTTTGACCTCTTCCTCCTCACAGGTCCTTTGTAATTATTTAACAGCAAGCTGTTGAGTCAGCTTCCAAGAAGCGCTTTGTAAACCTGACGAGACAAAAGATAAATGTTGGTTCCAAGAACACAAGCGACTTCTCGCATATAAGAGGTTCAATTTTTCTAGTTGATACGGCCA…	lncRNA	4	9244066-9244654	0	1	ELENA1
GAAGATATTTTCGAGAGATCTAGTATTGTTTGTTCTAATCTTGGGAAAATGTCCAAGTATACAATGATCTATGAGATTCAAGTTAACCAGTTTCTCATTCACATGAATCTTTCCTTTCTCATGTTAAAACTATCTCGCCATTTGGGTTCCCTGTAAAATATGGTTGTCCGGATTTTACTCCAACTAACAAATTTAGATAGAAAGAAAGAAGAAGCAACAAAATAAAACTAATGCCGAGTAAAAGAATCAATTTGCACACTCCAACAGATAAGATAAACCGAACAAGTTTGCGGATACACAAACATGTGAGGTAATGCTGCTTTCAGAACGTATTTATTAAAAATAAAGAGGAGGGTTGTAATAGAGTAATGGAGAAGAAGATAAGAATCAAGTATGAAT…	lncRNA	4	9242066-9246654	0	0	ELENA1 with 2k flanks
