# Supplementary material for: DNABERT-based explainable lncRNA identification in plant genome assemblies
Source: Comput Struct Biotechnol J. 2023 Nov 17;21:5676–85. doi: 10.1016/j.csbj.2023.11.025 (PMC10696397; doi:10.1016/j.csbj.2023.11.025)
Supplement: Supplementary file 5 — Supplementary materialSupplementary Table 5: Most relevant motif sequences by species [file mmc5.zip]

Archive with 7 entries (7 files):
- cantata_gtf_at.tsv
- cantata_gtf_bn.tsv
- cantata_gtf_bo.tsv
- cantata_gtf_br.tsv
- cantata_gtf_gm.tsv
- cantata_gtf_os.tsv
- cantata_gtf_zm.tsv
