# Supplementary material for: DNABERT-based explainable lncRNA identification in plant genome assemblies
Source: Comput Struct Biotechnol J. 2023 Nov 17;21:5676–85. doi: 10.1016/j.csbj.2023.11.025 (PMC10696397; doi:10.1016/j.csbj.2023.11.025)
Supplement: Supplementary file 5 — Supplementary materialSupplementary Table 5: Most relevant motif sequences by species [file mmc5.zip › cantata_gtf_at.tsv]

Sequence,label,pred,prob,source,species,kmer,cantata id,chrm,start,stop,attributes
TGTTATCTTTTTTTTTACTTGTGAATTTTGTTCTTCTTTTTCTTTTGCCTTTTATTACAATAACCACCCGAAGAATAAATGAATCCTAACAATGAAACTTTTATTTTATATTATTTGACAATTTCGACTGTTGGGGACCAAATCTAAGCCGAGCGCATGCGTAACTATAAACTATTGACGTTGAACAAATAAATAGTGTTAAACTATATGTTTAAAATTGTTGATCTATCATAGTTTATCGAGCATATGGAACTACTATATATATGTTAGTCATGGTAGTTTAATATAGACATCCTATACATAAAAGAACTTAGAATCCTAGTCAAGTTGTTGGTACACTTCGTTGCAGTGGCGAGTCCAAAAACAATTTTCATTGGGGCAGGATTTACTTACACCCAC…
ACACAGTAGTTTTGTCACGACGTCGTTTCCACTTTATTACCAAAATTTCCCCTGAAATTAATCGGGCCGAATAGAGGCTAATACTATTACTTTTTCGGCCCATCTTATAAGGCCCAAAGGTATCTCCTCAGATTATCAATCACGTCGTCATACACGTCTTGTTTCCTTTTACATTTTTGAGTTTTGACCATGACTTCTTCTTTCTCCAATCTATAACCAAATTAATGCGAGTTGTTTCATAACGCAACATACTCATAATAAATGAAAATTAAAAAAATATCAAGAGAAGGTAACATTTCACCAACCTATTAATTATTGAAAGGCCCACTTAATTTATTTTTCTGTATCTGTAAACAATAAGATACTATTAAACAGAATTGTCATCATCGTTACGTCATA…
CCCAAAGGTATCTCCTCAGATTATCAATCACGTCGTCATACACGTCTTGTTTCCTTTTACATTTTTGAGTTTTGACCATGACTTCTTCTTTCTCCAATCTATAACCAAATTAATGCGAGTTGTTTCATAACGCAACATACTCATAATAAATGAAAATTAAAAAAATATCAAGAGAAGGTAACATTTCACCAACCTATTAATTATTGAAAGGCCCACTTAATTTATTTTTCTGTATCTGTAAACAATAAGATACTATTAAACAGAATTGTCATCATCGTTACGTCATATTAATGTGCGTTCATTTGATCCAATGAGAGTAAATTGCTGAGTGTTGATTTCCTCTTGTTGCTAAATTTTGAAGCCAATTTTAACAGTCAACTATAACTCCCAGTTATATAG…
TTGCTGATGCTTGTTTTAGCTTGATTTGGTACAGCTTTGGCCACAGTTTCCCCGTTACTGCAAAACAAATGATCGAGACACAAAATTGATGGAGACACAAAATGTTGTGACTATGAGGCGACGTCGAGTAATCAAGCCTAGAGGGGATGATAACAAGATTTATTACCAAAGAGGCGTTGCTTGTCACTGTCCCATGCTATGCCATTCAAAACATCAATACCCTATAGTGCATGCAAGATTAAGGTAAGGGAAAAAATAGTTTTAAAGATGACTTATTAAGAGACAACCTGTGAACTTTTTTCCATATTTTAACTCACCCTATGTCCAGATTTCAGCAATCCCCGACTGCGAAAAAATGTCAGAAAATAAGTAAAAAAAAAAAAAAAAGAGGACCAGTGG…
CATAGAGACGACTCTCCCTGCGGCCCAAGAGTGACCTGACCTTGTAAAGCTCCGGTGAAGCCAGGAGAGATCGAAAGCTCTTGGAGACGAGTGAGAGAATAGGATAGTATAATATTGAGACGCGTGCGATGATGACCAATACCAAATCATCGGGAAGTGACGGATTTGTTGTCGACGACACCTTCTTCTTCTTCTTCTTCATGTTCGACGACGTCGTTGTCTCTCCGCTGACCAACCTCTCCATTTCTTTTACTTTTTTCTTTGGGGATCGGCGGCGGAAGGAGACAACAGATTAGGTGTTAATATTCGTTGGGCCCTTTATGGGCCTTGATCACTTTTTAACTAAAAACGTTTTGTGTTTAGTTTTTTTGCCGAAGATGTTGGTCAAGGGTATTATAC…
ACGTGTACCACAATGGCCTCATAATATAGATGCAAGATTATTATGATTGAATGACGATTCTTCGGATGCATATGTAGGAATAAACACTGCGTCATACGAGTTCTCATAACCATCAATTCACTTTCGAATAGAAATGGTAAATTTTCATTACAAACTGATCCAAGCACTTCAAGACCTAATGAGAACAAAGTAAATCAACACAAAGACAGTGTCCGGACTTTTGATAGGATTTATTTTTTAAAAGGTATTTCGCATATAAACTTCTTAACATAGATCTCTACATATATAGACAAAATGAAATAAATACAAAGATGTGCTTCATAAGTTCTCAACAAAGCCCAAGTAATCTCCACAATAAGGCTTATTTATAAGTCCTCTAATCTGAGTGACTTCAATGAT…
TCTTTAATCATATCTTCCATCATATGAATCTTCAGCATCTTGAATTGACGATCGAAGACAGGCTTGTAGAGATGACTCAAACGTGTACCACAATGGCCTCATAATATAGATGCAAGATTATTATGATTGAATGACGATTCTTCGGATGCATATGTAGGAATAAACACTGCGTCATACGAGTTCTCATAACCATCAATTCACTTTCGAATAGAAATGGTAAATTTTCATTACAAACTGATCCAAGCACTTCAAGACCTAATGAGAACAAAGTAAATCAACACAAAGACAGTGTCCGGACTTTTGATAGGATTTATTTTTTAAAAGGTATTTCGCATATAAACTTCTTAACATAGATCTCTACATATATAGACAAAATGAAATAAATACAAAGATGTGCTT…
GCAGCAAGAGGGATTGATCTACCAGAAACAACTCATATTTTTAACTTTGATCTCCCACAAACGGTTACAGATTATCTGCACCGAGCTGGAAGAGCTGGTCGAAAACCCTTTTCTGACAGGAAGTGCATTGTCGCTAATCTGATCACCTCGGAGGAAAGATTTGTCTTGCAAAGATACGAAAATGAACTTATGTTCAGCTGCGAGGAAATGATGTTGTAGGTACAGTCTTAACTATCTCAGTATAAAAATTTTGCATTATTGCCTTTGTTTTCTCCTTTTTTTTTTCCGTGACTACCATTACTGGTGAGTCCAGACACCACAGCCTAATGTAACTAGTTAAGTACATGGGAAGAGTATATGTGAAGTGTCATCACTATCAAATAAATTTCTTTGTAATTT…
TTACCAAAATAATTACCAAACCGGAACCGAAAAAAAAACCCATCGTGTTGGTAAAGGAACCTATGTCTGAATAGGTAAAGCCATGGAAGCAAAGAGAGGGACAGTGACATAAAAGACATGACACGTGTTCCTCACGAGCCTACTAAAACAATCATTATTTCTTCTTCTTCACCGTGTTCTTCTCTCCATGGCGGTTTCTCACCGTCTCCTCAGGCCGGCGACGACGACGATAAAGAATACTTTTTCTTCTCTCTTTATTAGGTCTCTCTCTTCTTCTTCGTCTGGGTCCTCGCTAGACCCCAAAATCGATCTGGAGGAGGCTGCGGCTCAGCTCGGGAAGTCTTCGTCTACGTCAACGTCTCCATACAAAGGCAGAAATTTCCACTGGGTGTTTCTTGG…
TAGAAATCTTCTAAACCCTTTTTTGACAAAACATCATGTCTCTCCATTTTGGAAAGGAAAAACGAAAGATTAAAGAAATTAAAAGAAGGAAAAAAACCACAATCTCCGTCAATCTTTGAACCCTTTTCTCGCTCCTATCTACCATCCTCTCTCTTTATATATCGACTGTTTCGCCATTAGAGTCTATTCAAAGAAGTCGAAAACACACACCCTTATGGCCTTATCTAACAACCAAATCTCCGAGAATTGGAATTTGAAAGATCAGTGAATTTCTTAACTTTTTTTTATTAGGGTTTTGGAGAGATCTGTGAGAAGAAAGTTGAGTTCTTAATCCATCTAGGTTTTTTTGAATTAGTTGCTAGAAGAGGGAGAGATGGTGATTGAGGAATGCAACAGAGA…
CATCTAGGTTTTTTTGAATTAGTTGCTAGAAGAGGGAGAGATGGTGATTGAGGAATGCAACAGAGAAAACTGACAGAAGAGAGTGAGCACATGCAGGCACTGTTATGTGTCTATAACTTTGCGTGTGCGTGCTCACCTCTCTTTCTGTCAGTTGCCTATCTCTGCCTGCTTGACCTCTCTCTCTCTCTCTCTCTCTCAAATTTGGCTTAGACATTTCTTTCTTTGATCGCTTCTTATCATCTCGTCTGTTGTGCACTTTTGCTAGTGATGTGTATATGACAAATGCGTTTTGATAATAATTAGTTGTGTGTTTTTCTATGTTATGTGGAAGTGGGTGCTTGCTTACGCATAAGAATGTTTGTTTTAAGGCTTTTTTTTTAGAAGTTTGGTGGAGATAAG…
AAAACCGACAACATTTCTGTTCCTATGATTCATAAACCGAATAATTAAAATTTGGTTATCTCTAGTCTCAACGCTGACGAAATGAATAATCCAAGCTACAAAATGAATGTCATTATTTATTTAATCATATCCTTAATTCGTCATGTCTGTTTCAAAGCAAACATAGATACATTTTGATTTGAATAATTTAGGTCAACCATTAACAAAATCTATAATGGGGTAAGGTGTCAAATGAATACAAGAGGGTTGGTATGGTGGGTTAGAAGAATGTTCATAACTACCTCAACTACACACAAATCTGGTATTTGTGGTTTAAGCCGAGCTAAACCATAGAGAGAAGCCACATACATACCATAAACTGCAACCACCACCACCACTCCACATGACAAGAGAGGTTCA…
AACTGTATATAAGGACTGATTCTAGTGGATTCCGGGACAACAAGTTTCCCGGCGTGAGTAGGGTTTCACACTGAGACCTGAACACGTAAAAACTCTCTCTTGCACTTTACTTTCTCTGCAATTTCTCTGTTTCTACTCTGCTTCAAGTCTTTCTTTCTAAGTTTCTTTCACACGAGTGTAATGGAGAGAAAGAGAGGGGTTTATGGTGATAAAGGTCGCTACTTTAACACCCAAAATCTCCACAGTACTTTTGTCACTATCTGAATTAAACTTGGTTCTTATAACATGCTAAATTTCACAGGCTTCTGACTACAACCAATTGAGTATTACTCTAGGTCCCTTTACACTGCGATGAAACTCGAGAAGAGATCGAAAACTCAATAACTTACTAAGTAAATA…
CAGTAAGAGCCAACTGTATATAAGGACTGATTCTAGTGGATTCCGGGACAACAAGTTTCCCGGCGTGAGTAGGGTTTCACACTGAGACCTGAACACGTAAAAACTCTCTCTTGCACTTTACTTTCTCTGCAATTTCTCTGTTTCTACTCTGCTTCAAGTCTTTCTTTCTAAGTTTCTTTCACACGAGTGTAATGGAGAGAAAGAGAGGGGTTTATGGTGATAAAGGTCGCTACTTTAACACCCAAAATCTCCACAGTACTTTTGTCACTATCTGAATTAAACTTGGTTCTTATAACATGCTAAATTTCACAGGCTTCTGACTACAACCAATTGAGTATTACTCTAGGTCCCTTTACACTGCGATGAAACTCGAGAAGAGATCGAAAACTCAATAACTTA…
GAATGTAGTTAATGAGTTGTGTATGTACAAGCTCCAGTAAGAGCCAACTGTATATAAGGACTGATTCTAGTGGATTCCGGGACAACAAGTTTCCCGGCGTGAGTAGGGTTTCACACTGAGACCTGAACACGTAAAAACTCTCTCTTGCACTTTACTTTCTCTGCAATTTCTCTGTTTCTACTCTGCTTCAAGTCTTTCTTTCTAAGTTTCTTTCACACGAGTGTAATGGAGAGAAAGAGAGGGGTTTATGGTGATAAAGGTCGCTACTTTAACACCCAAAATCTCCACAGTACTTTTGTCACTATCTGAATTAAACTTGGTTCTTATAACATGCTAAATTTCACAGGCTTCTGACTACAACCAATTGAGTATTACTCTAGGTCCCTTTACACTGCGATG…
GATCTTTGAATCACTCCTTCTTATATTTGTTTTGATTTGAATAAATGAAAACAAATCTTTGCAAAAAAAAAAAAAAAAGATTATATCGACAATGATATTGTTTAAATATATCAGTCTACATTTATCATCTTCTCTGTTAGACTCGTCGTTAAATTTCTATTTTTTTAATAGTTTACACAGATGTTTTCATATTCTAACTATTTCTTTATATAATAAATTTGTATATCTAGTAGACGGATCTTCAAAAAAAAAAACAAGTTCTCCCCACATATTAATATCAAAAAAATTCTTAAATACCTTATCAGCATTTTAGATTTAATTATGAGCAAAATAAATGTTTAGAGATATGAAACTTAAATAATTGTATCTTATTCTCAACAATTAACGAATAACCAATTT…
ATCTTTGAATCACTCCTTCTTATATTTGTTTTGATTTGAATAAATGAAAACAAATCTTTGCAAAAAAAAAAAAAAAAGATTATATCGACAATGATATTGTTTAAATATATCAGTCTACATTTATCATCTTCTCTGTTAGACTCGTCGTTAAATTTCTATTTTTTTAATAGTTTACACAGATGTTTTCATATTCTAACTATTTCTTTATATAATAAATTTGTATATCTAGTAGACGGATCTTCAAAAAAAAAAACAAGTTCTCCCCACATATTAATATCAAAAAAATTCTTAAATACCTTATCAGCATTTTAGATTTAATTATGAGCAAAATAAATGTTTAGAGATATGAAACTTAAATAATTGTATCTTATTCTCAACAATTAACGAATAACCAATTTG…
TGAAGGAATTTTTTTTTGATAGATTGGATTGTGTTTACATATTTGAAATTGCAGATATGTGGATGGGCTAGATGAGGGAAAAGGGATGTATCTTCTATTCATAAAACCAGAGATCAAGACTCCGTCAGGTCTAATGGCCCGTCCTGTTTTGACCAGCTACTACAAAAGTCAACATTTCAGAAACAGACCATTCAACAAGTACAACGTCTACACTAGCCCTGACCAGACCATTCTTTGTCAAGACAGCAAGCAGAGCATGTACTGTCAGCTTCTCTGCGGTCTAGTACAGCGATCTCATGTCCTAAGAGTCGGAGCTGTCTTTGCCTCTGCCTTTCTTCGAGCAGTCAAGTTCTTGGAGGATCATTACAAAGAGCTTTGCGCTGACATTAGAACCGGTAC…
ACTAGTCTCACACGTGTGAAAAAGATCATTTAAAAAAAAGCTACAGAAATACAATTGCAATTATTCACTCTAAGCTTTTGTATCTACTTTGCAAAAGATTTGATATATAAGGAGAAACAAACAACTTTTATGGGTTTTATAGAGAGATTAAAGAAAGTGAAACTAAGAGATGATTTATTCAAAGATTTCATCAAATGTCCCATCTTTTCTTGACTCGGAACATCAAGACTGATGATTTGATGTCATCTTGTGGAACTTGAAGCATGAACTGGACTTTCATCTTCATTGGTGTCGTTTTCACTTTTCCAGCTTCATCACCAACCTGCCACGGTTAAAAAATGAGACTCATGCATGGTCACAACTCACTCAAACAAAAGCTTGCTCAAGAGTGATGGTGTC…
AGTTGATGACACTGGTCTCTGTTTCAATTAATATTCTCAATTCATATTTTTTTTTTTTATGGTTGCAGATGGTGGAGGGACTTAGATCTTGCATCTAAACTACCTTACATTAGGGATAGACTTGTAGAGAGCCATCTCGTGGCTCTGGGACCGTACTTCGAGCCACACTATTCTCTTGGAAGGATCATAGTGGCTAAAATCAACATGATCATGGTTGTTGTGGATGATACATATGACGCATATGCAACCCTTCCCCAAGTTAAAGCTCTTACGGAATGTTTGCAGAGGTACTCAGTGCGCTCTCGCTCTCTCTTTCTCTATACTCAGCTCATCACTCACTCACTCGTGGGAAGAAAAATTTGGTATGACCAGGTGGAGTATTGAGGTCAGTGATAAACT…
GACTGGTATCCAAGTTTTAACAAGAGTTGTGCATTGAATGATTTATATCAACAACAGGGCATTTGGTCTAGTGGTATGATTCTCGCTTTGGGTGCGAGAGGTCCCGAGTTCGATTCTCGGAATGCCCCATTGACTCTTTTTTTCTAGGAAATAGCAGCTCAGAACAGTTGCATATATTAATGTGCCAGGTCTATAGTTTCTGATTTGTCACAGACTACATTCTGATAAAAGTAACAATTGTTGACAGGCCGTCAAATACCTTTGCTCAATTTTGACAACGTCTCTGTCATTAGTCATTGAGCTTCAGCAATTGAACAATAATGACGTCCCTTGCATTTAGCAGGAGTAGAATAGAGACGCCACAAGTTTCTCGTTAACATTTTAACAAACAAAGGGGAC…
TACATTTAAGCCCAATAACTAGTGAGAAGGCACATCCATTATGGGTTTATAAGGATGGGAACTTTATGGCTATTGAGATGACGTTTTTGCCCTCAATTTTGTTGTTGACAAACCAAAAACCACTTCATCGTCTTCTCCGTAGCGTGACAGAGTTCTTGCTTTTTCACGCACTTGCTTTATCAACACTGAATCCACACTCCATCAACATCAATAGTTTCATATTCATCAATATTTTTTTCCTTGCCTCCAACAATTCACAAACTTTTCTTCCACCAATCTAATCCAAAATCTAATGAATCAAATTAAACGAGTCTTGTTTAAAGGAATCTAAACCCTAAGTGATAGTGCCTAAGAAACCCTAAGTGATAGACACAAATCGGAACAATTAATCTCAAATTC…
AAATGGGTATTAATCACAGATTTGAATAACAAGTTCTATGCAAGAGCATGTTTTAAAAGTCTGCATTAGAAGAAGGCACTTGGTAATGAATTGATTATATATGGAATGTCCTTGTATGTATCTTCGCCTAGCTAGTACCTAAATCCTCTGTATACGTTTTATAAGTATACCAAACTTCCTTTTTTCAGTTCCTTTCAGCCAATCCCTATTACGAAAGATAATGCGACTTATTTGTGTTAGTTATACAGACAAACCTAATGCATACTGGACATGGTAATTTACGTGCAGACCAGCTTTTAAGAAATATGTGAGGGATTTAAGTGGTTATTATCTGGTATGGGATCAATTACAAAAAACTCCCTTTTTCTTTATGCCTTTGCTACAAGCACACATTTTCAA…
CGATGCAAAAATTGTTAGTGTCGTTGGACTTAGTCATTAGACTGAGTCTTAGTAGTGGGAATAAGATGCTTGATTGTAGGAGTAATTGAGTTGTTGTTTGTTTCATCGTGTCAAAGTCCTCCGAGAAAGTAGGAGGCAGTTGTATTTGAGTTTTGGCTATTTAACGCCTCACAAATAATGAGAAAAGCAGAGTTGCAGTCTCACCATTCAGTTCTATATTCTCTGTTATTAACAAAAATCTCATCTTTTGTATCAATTTTTTTTTAATATTTTATTTTCTATGTTATCTCCAACCCTTCGAATCAAACAATGTCAATCCCTCCGCCTCCGCCCCTTTTTGGAACTTAATGCATCATTTTTATCATATGATATAAGTTTGTTGATGTATACCTGAAAAGT…
CGTTTCTCGTTGTCTCGAGCAGCTTTGATTTTGATGAGTCCGATGAGTTTTAGCAAGAACACAGGGAAGCCTATATAGCTTGTGATAAAGAGACAAGGGATGAGAAAGAGAAAGAGGAGTGATAATAGAGAAGAATCAGAAGAAAGAAGAGACAACATTGTTGTGACAACTTAATTTGGCTTTGCCTCGATGTTTGTTTGAGTTATTGAGGCTTTCTCATTTACAGTATATATATTAAGAAATCAAAGACATTGATCAATCAAACTACGCAAAGACAGGTGGTAATACGTATTACACTCTTCCTTGGTGAAACTTTAATATCAGTTAATAGAAGTTTTGTAACGTTATCTATCTTTTTTCCAGCTGCAAGTTGTAACGTTTTGTAACGTATTACACTAG…
TACTAACGTAGCTTATCTCAATAACGCGTGCAATGATCTCCGTATTCGCATCCCCATTATCCACTTCCCAAGGGTCGTCGATAGAGATTAGTTGAGAAATGGCTGATATGACCTCCCCCTCAAAATCCATAGTGTTGTACAGAGAGTAGTATGAGTAAGAAAAAAATATGAGAGATATTGAGTATGATCTATGTGAGTTTTTTTAAATTTTTTTCTTATGGTTAGCTAGGGCTAGATAATTGAGAGGTTATAAGAAGATGGATAAAGTTTGGAGTTCGTAGTTGAGTGGTGGTTGCTAGGACACGAGTGCTTGTGTTAGTTGTGAATAAATTTAATGTTAGCACCAGCCTATTCAGATACAACCCTACAAATTCAATGCATTGTATCTAACAATGTTTT…
TCATCCACCCACTTACGCACTTTAGATCTTTTTTCGAACAATTTCTTCGTTGGAGTTCCCAAAAGGTATTGTATGTTTGGTAGGTGATGAAGATCAACCAAAGTAAAGCTATTACAAGCCAAGAATCTAGATTCTTCGAGTCGTTTCTCGTAGATATTTAGAACTTTCTCTAGAATAGCCTCGTTCTCTTTGACGATTGTTTGGTCAGTCTCTAGACCGTAGATAGGCTTAATGACTTGTTCCCAAGTGAGTTTCGATGCGGGTGGATCAAACTGATGAGCTTCGATTTCCATCCACATTGTTAGAGTTGCCATTGTCTCGTGACTTCTAAGATTCAGAAGCTGTGTGCCTCTTGAGCTATGAACATATGCGATGTATTGTGTGATGGCTCGGGATTCT…
AAATTGGTTTATATTCAAAAAAAAAAAAAGGTTTATATACACATATGAGTAAAACTAAACCTTAAATAGATAAATTTAATTCAATTTTGGATTGATTTTTATAATAATGTTCAAAATATATTGGTGTATACAATTATGTTTTGGTTTCATTGAGAATAAGCATCTAAACTTTTTTACGTTATTTATGTATTTACAACCTAATTATTAAGACGTATGAAGTTTAGTGCGTTTTAACTTGAAAAATGTTCAAAACAAATATTATTTACAAAATATATCGATTAATTATTTGTTATGTAATTTTTGAGAATAAGCATCTGATCATTTTCAACTTAAAACGCACCAAACATAAATTCATAAACAAATCACATAACAAATAATTAATAGTTATATTTTCTAGAT…
TTGCAGGAGCAGCAGCTCCAGATTTAGTGAAGTAGGCACCGTTGAGCATTAGGTCTCCTTGAGATCTCCAGTTCCATTGCTTCCATTCCCCTTGCCATGAACCTACCCTCTTTGTCACCTGCCAAAACCATTACAATATTGAGATTCATCCTTTCTCAATATCTCCTACTCCGAAAGAGAGAAATTAAGGTATACCTCTTTGGCGAAAGGGTTGCCCGGGGCAAGGAAACGATTGCCTTGACTATTGATAGTAGGGTTAGCACTTCCACCAATTGCATACATTACCCAATGAGTATAATCATTGTTTACAACATGGAAATAACCATGTCTACACCTGAAATAACAACAAAAGAATCAGCCCTCCTGATTCTTGTAGCAAACAATCATCGAAAAGAAAAC…
GACCTTTTGGTGCATTGATGACAATAAGCAAATAATACTATACACATTTTGCAAATTTGCAGGATGAATGTTACAACTGGATATATAGTAGACCAATAAAGAGAAGACATGTGTGATGTTTATACCAATGATTGACATTTGAGTTATGTGAGTTTTAATTAGGGAAAGAACTGAACCAAACGTAGGAGAAACTGATCTTCATACTAATGCTCACACTACACATTTTATTAGTATCTCAAAAGTAAAAAGCAACTTTAAAATAAAACATATAGTTTTGTGAAAGATGCAAAAATTGAGAAGGTACTAAACTATTATTACTTATATTAGTGAATCAAAACTTTTTCTTAATCCATTTGGAGTTGTTTAGTTCAAATGAACGGAACATATGTAATCCAATAC…
TTTTTGTTTGGTAAGAAACATTCAATAAATGTCTGAAGTTATTTATGGATTTTGATCATTTTGAGTCCGATAACGAATACTATCATACTAGATGACGTCAATAGAAAAACGAATATGAATACATATATTATATAACAAAAACAAAAACCAACAATTCCAATGAAACCTAATCCTTCAAACCAAGTTTTCGTTTTTTTAAATTACGTCTTGGATATGAAGTATCTGGATTTTAGAATTTAATTTTCTCAACCTCTTTTTTTTTTTTGATCAGCATATCTCAACCATTTAATTAATTTCAGAAATTTGGATACAAATATTTGAAAATTTTGGGAAATTGACATATGCACCATTTAAAGGGTTCGGATACGAATAATTAATTATTTGATCTAACTACGCAAG…
TACAAAGTTTAAGTGGTTGAATATTCATCCTGAACCTTGTGATTACTGTTCAGGTATCTCTCCGAGTAAGGCTTCGAGTGTCAGAGCCATCACCAACTGTTATGGGTTGACTACCTATACAAAGGTTAGACAAACTCGTGAATATGGTATAGTTGTTGTTCCATTATTTGTGAATGCATCTGCATCATTTAGAAAGATTTGCAATTGAAACTTTCGAAGGATTTTCTGATGAAAAGTGTTATAATGTTTAATCTGGTTCATAAAGTCATGGTAATGAGAATCATATCGGAAAAGTGACATGAAAAACATAGAGACGGTGGATTTTCTAGGATCAAACTCGAATCCGCCAAGTAGTCTTGAGACTACAAATTAGAATTTACCTGACGCACAAGTTAAAAC…
TCACCCAATAGAGAAGCCAAGTTTGATATACTTGAAGAAAAGTAAATTATTCAAAAGGCCGCGGATCTTGTTAATTATTCTGCATTCTCAGTGAGGATAGTTCGAGGAGGATCTTTCTGAAATCAATGAGATGATTAAAAATATCATTCATTTACTTAAAACTATCCGTTGTGCAATTATGAAGTTCGTTGTCGAAATGCTTAGAATAACTCATCGTGAATGATAAGATTATTATCTTTTGATAAGATAAAGATAGAAAATGATCATGCAACAACAAAAAAGGAAACTTCCTGAAAGAAGATAAGCTTAGTTCGGAAGACTACTTGGGCCGTCCCCTGAAACAGAAGTTTATCGCGCAAGAATAATTGGGCCTTATATCAGATCCTTTGGCCCAGCCCG…
TTCTTATAGAATAATGGATAATGACAACTAATGGGAATGGGGTAGAGACAAAACAATGAAATTATATGACAGGAGTTGCATTCATTTTAATTTATAGAAAATGGGCAGATTTATTAGTATTACTTTACATACACATGTAGTCATGTAGATGTATATGAGTTTGTATCGTGTATATAAGCGCATGTAGATCATGTGGATATTAGTAGGAATAAAAACAGAATATATAATACGCATATTTTTAACCAAATCGCCTATTTATACATTCGTATTTCATAGCTATTTTGATCATTTCTTCATAATTATACACTACGTACATGTTACCATTACATGCAATCTATATCAAACTCACGTTACTCACCTCTCCGACTACTAATCAAGTACGTAATGGGATTTAATTAT…
TTTTTAGTATAACTCGAGTAATTCTTGTTGCTAGACTAATTTCAGGGCATGCAAGTTAGTTTGGGTACAAAGATACCATGTAAAGTATCCGGACCAAAACTTATAAAAACGAGAATATGAGTATATAAAACAAATAAAGAAACTAATTTCTTGTTGCTAGACTAATTTCAACAGTTATATAAAAACTAGATTTTCAATTTTTGAATATTCTTATTTAACTATATCATACTAAAAAAAAAAATGTAAACAAAGAAAACAAAATTATATCTGTCTATTTCCTCGCAAAAGAAAAATAACATGTAAACAAATAGTAGTAATAGTAATAATAACGTGTAAGAAGCCCCTCTTAAGGTGTACGGACGTATGTTTTTTTTCTTTCCCAGGCACTCTTCCCTATGT…
AGTTATGCAAATTCATTATAACAAATTGGATCCTCTAATCTTTAAAAACTTACAACATCTAAAAGTGATCAGATTTGTTATGACATCTATCTATTTATGCATAGTTTATGACATCTATCTTCTACCTTCTAGGATAAATTTTACCGTTTACCAATTCATGTTATAAACTATTCTTTGATGAACAAATCAAAGTCCGCCTATAATCCTATTTTGTTATTAAAGAAATACTAATAGCAATTAGCTTAGATTTTTATTTTCTGTTTTTTTTTTAACATTTAGCATTTTTTTTTCCTAAAGCACTTTCATTTTTTACAGAATAAAAAGAATGAAGATATATAAATATCACCGGTATTTTTCATTTCATAAATTATGACTTTATTATTCTTTAATTAATCGATT…
CTGAACTTTAATGCTAGCTTGTTCTAGTTTAAGAAACTTGTTTCCTGTTTTTTCTAATCGTGAGGTTTTTTGGTTTTCTAATGCATGATGTCATTAAGGCTTTAACATTTCACAATCTATGTTGAGATGAATGTTTATTATGAATTAATATCGCTTGTACTTGGTTTTTCTTATGAGGATTTTCTTAACGTCAATGTATCTAATGCTAATTGGGATATTGTAACGATGAACAACTTAATAATTGGTCTATTACAAGGTAGAGTCTTCCATTGAAAGCAGCTATTGTTGGTGAAAGATTTGATGAAAAGGATTCAAAGGTAAGCTCATCCTAGTTTCAGCTTGTTGCCATTCTTCAAGGTTGGGTTGAATAAGAGGAGATTCAGAGGTAATATACTCTGT…
AGAGATTAAAAAAATTGAAAAAGACAATAATAATAATAATAATAATAATAATAATATCTAGCATTTGTTGAAATAAAGAGAGTTTGTGATAAGATATATTGAGCAAATAATAAGGGTTAGAAATCTAGTTGTCCAATGATGTTGTGACACCTGACCTACTCTTACAAAAAAGATAACTAGGGTTTACGACACCTTCTCTTCTGTATACATATATATATATATATATATAGAGCCAAACATATCAAAGACTTCACACCTTTTAGATAGCCATCATGTAAAGAAAAAACCCTAGCCGCCTAAAGAGGCAACGACTTCTCTGATCCATTGTTGAAGATCGATGAAGCAGAATCCAAAGACGAAAATGGAGGAAATGAAGATCTCATTTTACTCGCACATGGA…
TCACTGATCATCTGGTGGATATCAAAACAATCAACCACAAAACAAGAAAACAAATGTACGTAGAATTCCAAGACCATTAGTGATTACGATATATTAAGCTTACATTGCATCTTAGAAGGCAATTCAAGGTCATCATGCATGTTCAAAGAAGATAAACAATGATCCTTTACCTCTTGTGTGAAGCAAAGTTTGTTTAACAATTCTCTAGGCATCTCTAATGGAATAAAACTAAGAGGACCACCGAGTTCAGTTTCCAGAAGCTTCGTACGTAGCTTTCTCCACGTTTTAGATAGTGTTATGTATTTATTTCTTACCTATAGAAACCTGTCAGCTAAGATCCGGACTACAACAAAGCACGTCTACTCTACTATATTCTTTTGCGATAATCAATAGATTCTT…
GTATTGCCTCATTGTTGTTGATGGCTAAACCTTTCAGTTCAGGAGGAAATTCTTTGGCGAATTGTTTCAGTTCTGATAGTTCTGAGCCAATATCAATACTCGAAGAGTTCATGAGGACTGATAATATCGCTTGGGTCGCACAAGCATTGTTGATTATCTGCAAGAAACACATAGTTTATAAAAAAGGTAATGATTGGAAAATCCGTGAGTCACAAATCTAATGTGAGAGTAAAAGACCTGGCTTGCAAAGAAGAAATTCGGGTTTGGCTCTGTGATGACAACACGATTCTCCTTTTCTTCTGGACGCCACTTGTAAAGCAATATCAATCCATAGACAGGTCTGCAAATATCAGACAACTCAAGGTAAATTTGACTTTGTTTTTCTTCTGTTTCGAACAA…
CAGGTGATGGAACTCCTGTTGCTCGCATTATCGACAGGTTCCTTGGATTCCCTGATGATTAAACACAACACATACATGAAAACAAGTGTTTAGTTTCCAAATACAACATAATATGCAGTAACTGGTGCTTTTGCCAGTAGACATTGTGTCAAAGATATCCATCATAATAGCAAAGCTTTTTTCTAACGTTTGACAGAGGATAATCAATTTTGCTCAGTCTGTATCATTTCAAACATAATACCAAAGAATATTTAATAATCAGATCATCTTAATTTTATTAACAACCAAGTGTAAACACTTAGATATTTGCAGAAAATAACTACTAATAATCTCTTAGAACTGGACATTTATGTTTTGTATTTAAGTTAGAAATAAATGCTATTTTTTATTGTTACTGGG…
GAAAACTATGATGGGTCATCAAATTAATCCCAAGGCTATTAGCGTCATTCCGTTTATGAGACTATCTCGACGGCGGAGTGTTGCAGATAGAGTTAGACCAAAATCAGATGATGCAATGGAGAACATTTTTGATTAAACCCAAAGAATGTGTATGTGTCCTCTACATGTGTTGATGGAATAGTGTACGTCGGCAGGATAGAATTGCGACAGACTGACACCGAAGATGAGCTCCTCGATGGAATAAAAGAGAAGATATGCAGTAGTTGAGTAATTGAATGTGGTCTGTAGTTGGAGTGCGGGAATGAATCATGATGGATGAGTAAAGCTTACCGGCGCCAATGAATTATGGAACGAAGACGATGAATTAGTAGAGCTTACCTTCATCATCGTCGTTCCATA…
GACCAGAGTCCTCGGTAGTAGCTTGAAACGCAAGCAACCACGTTCAATTGGAAGTTTTGTTTAAGTAAGTAGAAATAATGATTGTTGAAAAGATACAGAATGAAAAAAGTTAGAACCGAACGACATCATATTATACATATTGCTTGAATATATGAAAATTTAAACAAGTAGAAGAATGGTGAAACCCAGCTTTCAGATGGTTAGAAAACAATGGGGAACCAGATTTCACATGGAGCAACGACTTAAAGCAAAACGAGTCAAGAAAAATAGTTTTTGGACATTATCTTACGAAAGCCGTTTTCACACGCATTAGCAGAGAATTGTTATACACATTCAATTACTACGGGGATAGTAAGTTTTAGACAGTAGCCGCTAAACAAAATATAGTTCGTGGTCGAA…
GCCGTGGCCGCTGAGGCTGACCTCGACACGGAGGAGGACCTGGAGCAGACCGCCACCGCCGTCCTTGATCCGCCCAAGCCTAAGAAAGGAAAAGCCGCTTTGGTTCTCAAGAGAGATAGAGTATGTGCTTTACCTACTTCAATTTCGCTTCCTTTACTCGTGAATCATCACTTTGTTTGCTTACCCATTGACAGACAAGGTCTAAGAGGTTTTTGGAAATCCAAAAGCTAAGGGAAACCAAAAAGGAGTATGATGTCAACACTGCTATCTCTTTGCTTAAACAAACTGCCAACACAAGGTTTGTTGAGTCTGTTGAAGCCCATTTCCGTCTCAACATCGATCCTAAGTACAATGACCAGCAGCTGCGTGCAACGGTCTGCTTTGCCTTTTGCTGGATAT…
AAACCATATAAATTTTAACATCCAACAATTTCTCATGTGTATATTACAAATTTTGTTATTTATTTTCATTATTTTATTCTTCTAACTAGCTCATTAATAATAAAAAGTAGTGGTAAACACAAAGAAACATCATGATGATAATTGTGGAACGCATCGCTAAAAATTGATTTCTCGAGTAAAACTTTGGTACTACAACGTAATATTTTGAGGTCAAATCCATAGTGAGTACCCGATTTATACACACAAGTAATGCAGAAAACAGATTAAGCGAAATCAAAATAATAATAAAATGTTTTAATATTTAATGTAAAACAAATCAAAATTCATAAACCAAATCAAAACCAAATAACTAAAACAAACCAAGTTTGAAGACTAACCAAGTTAACAAGCAATAAGATT…
GAAATTTTAGAAAACAACAAAGTTTAATAAAATAACAAGCTAGCTCCAAATATCCATGTAAAACATTTGACCAAATTTGTTTTGGTCGGCGACCAACGGTCGTCTACATATGACCAACTTTATTTATTTAGTTAATAAGCAGCTCCATATGCACGCATGCTCGTTTTAGGTTTTCTATGTTTTTGGAATTTGAATTGTCTCAGTTGATTTATCATTTGAATTATAATTATTACTTAAATAAAAATTAGTAGCAATCAAACTGATGTTTAGATGCCAATTTTCAACATGTATACAATAAAAAAGATGTCTTTGAATGTTTTATTGAATTAAGATTTTAGGATATAAGTAGATGTAATAATATAAAGATTCAAATAAGAGAATCTACAATAGATGACCATA…
AGAAAACAACAAAGTTTAATAAAATAACAAGCTAGCTCCAAATATCCATGTAAAACATTTGACCAAATTTGTTTTGGTCGGCGACCAACGGTCGTCTACATATGACCAACTTTATTTATTTAGTTAATAAGCAGCTCCATATGCACGCATGCTCGTTTTAGGTTTTCTATGTTTTTGGAATTTGAATTGTCTCAGTTGATTTATCATTTGAATTATAATTATTACTTAAATAAAAATTAGTAGCAATCAAACTGATGTTTAGATGCCAATTTTCAACATGTATACAATAAAAAAGATGTCTTTGAATGTTTTATTGAATTAAGATTTTAGGATATAAGTAGATGTAATAATATAAAGATTCAAATAAGAGAATCTACAATAGATGACCATAGAAGATTT…
AGGAAATGTTTTTCGCTGTAAGCACTAATTCATGAAATATACGGAATGATGCATACGCGGAAAGCAAAATACCGTTAAGAGCATTGCAGTTTCAGCTCCTTGTGAATCCTTAAAAGTAACATATGCGACCTGACTCTCTTGTGTCTCACTGAGATCATTAGAGTAAACATTAGAGATATTGGTAAAGATCATCTTTAACAAGAAGATGATAATTTACAACAAGTTATTTTTCATACCTTCGCATCTCGACGTATTGAATGTCACCAGAGAAAGAAAAGAACTCTTTGACATCTTTCTTAGAAACAATTAGTGAAACATTGCTAATCTTGACAGTTTTCACCTGCACAACAATGAATCAATACAAAGCCTTTGAACAGACAGCTTTACAACAACAATACA…
AGAGTGCAGACAGAGGAGGTACTGTTGATGAAGAAGATGTTGAAGGGGATTGGGGTGAGGAACTTGACATTAATGTTGATGGAATGGAGAACAGAGATATTGAAGACATTTTGGCGGCTGCAGAAGCAGGTGAAGAAGAAAACGATGAGGAAGGTGGATGGGGACTTGAAGACTTGGTGCTCCCACCAGAGCTTGACACTCCTAAAGCCTCTGCTAATGCACGTTCATCTGTTTTTGTGACACCTCCCCAAGGTATGCCCGTAAGTCAGAGCTGGAGCCAGAAATCTTCTCTTGCTGCTGAGCAAGCCGCAGCGGGAAGCTTCGACACTGCAATGCGTCTGCTCCACAGACAGCTTGGTATCAAGAACTTTACACCTTTGAAATCGATGTTTCTAGATC…
GAGAGTAAAGGATTCATCCAAGAGAAAGATAGAATGCTGAAAAATCCAGCTGTTGCTAACCTCGCCGATTCTTTTCTAGGATTTTTAGTTAAAAGAGGATCAGAAAGTCCTGTTACACTACAATCTTGAGCTGCTGCAGAAGAAGATCTCAAATTCATCCATGAACAAAGGAGAAGCAAAAGACTCATTGGCAAGGTTAAAATGTCGAGGATTCGGATACCATTTCCCTGCAAAAGTATCCCACTCTTTGCAACTAAATCCAACAAAGCAAAAGACACCCACCAAACAGATACAAGAATATTCACCCACTTGGATCCATTGACAAGCAAAGAAACAGCAAGTGAGACCCAAATGATCCCTTCAACAAAGCAAGCAACCCAAGAGATCTCAGTGACGTCA…
ACAGTTGCATACAAACGAGCAGTTCTCAACGCTATAGACTATCTCTTCAAATTCGGTTACTCAAAAGAACAGGTACTGATCTCCGCAACAAGATGTGTCTCACAGAACCTAGTTGATCACAAGCATTAAAACAAGAGATAAAACTGATCAAGAAACTATGTTGAGAACAGGTATATCTCTTACTCTCATGCTGTCCATGCGAAGGAAGAATATCCGGTATAGTCGATTCTCCAAATGCCGTTGCTACACTTGCAATACCCACTGCCATCTTTGATCAGGTTTGAAGTTACAGTCCTCTGTTCTTTACGACTACACCTGAGCTTGCTCTCTTCTTTACATCAATTCCTCAACAATGGAAAATGCCAAACATCAAATGATTTTCTTATGTGCACACGCAGG…
CTTAACCATCTCTAAGTTCATTTTGTGTGTTTATTTCAGCTGAAAGACCAATCAAGAAGGAACAAAAACGCAAGGTGGTGCACATCAGAGTTTGCTCTTCTTTATTTTTCGTACCAATTCCTCCGAAAATCCTTTGCATCTACATGTAAAACTTGAATCTTAATTAAAATATGTTTGGGAATCCTGCAGGGTCCTGGAAGACAAGCAGATACTCCTTCACCAGCTCATAAGCGTCCGAGAAAGTTGAAAGCCTCTGATCTCTAAAATCTCTCTACTCGGTGCATACTGACTCGCAATTTCATGTGTATGTATTTGCCTTTTTCCGGTGATTTCCGCAATGTTTTCAGTTCTTAAATTATTTCTGATCTCTAAAATCTCTCTACTTGTACTCAGACACCG…
ATCGGAAGGTTCCAGTAGGACCTCGGGTTGTGAGGAAACCAGATGTACTGAAGAGCACATATGATGGAAAGCTTCCAATTACAAAGAATCCAAGTTCTTCCTCTTAGCTTCTACAAAAAAATTAAAATTAAAATTTAGAAGCTAATACCAAGATTGTATAATCAAGCATATGTTCCAATAATAAAGCAATAACTTGGTGTTTTCTTTAGTTGGCGTCTTGGAGATTCCACATAAAGCAACTCACGAAACGAGAAAGCACACAAAGGGTTAAATTTGCACCATTCACCGAGTAAATCCAAGATCTTCGACATAATATAGACAAGCAACTCTCTAGATAGTATAATCAGAAATGTTTAAAGAGAGAAATGGTTTTTTTTTGTTGGTTGCAAATTCCAAAAT…
AAGCTTTAAGCCTTTAACTAATCTTTTCAGCTTTGATGAAGTTTATATTTCAGAATAAAGATAGCAACTATTTATTAAGGAAACTATTAAGGAAAGATCAAGGCATTCATAATTCAAAAATATAGTCTCCACGCATCCATAATTCAAGAATCAAAGCATTTTAAGAAAAGAGCTACATACATGATCGAAACTATTTACCATAGATTAAGCATTCTATGACTCAATTCGATTTTATCCTTACAAAGAAATATCAATGAAATCCCTAATGAAACAATCCTAATTCAATTTGATTCAATCCAAAACTATGAACCCTAAAAATCAAACATCCAACGACTCCTCCTCACTTCAATCATGCCAAATAACAAACACATATCCTCCAAATAATTTAATTAACCCCTT…
ATTTGGTTTTGTGCTTCAAATCTTGTCGTCGTTGATCATTTCCCATTTCAAACTTCAATTTCAAATTACTAAACCTGTAAAGAAGAGCAATAACCTGAATCATCACCAATTCTCCAATAAGAGCAAGCATGCATATTGGCTAGTACTTACCTAACGATTCAACCATGACACATTCTCAAAAGTAATTCAATCATGACACAAACTAGAATCAGAAACCAAAGTATGGTCTTATGCATATTACCAAACCATAACACTAAAGCAAACAACATCAAGAGACACTAGAATTGCAGCTGCTCAAGAATACAACAACTAGATTGAGAGAGAGACTATTCAACAATGAGCTAAAACCAGAAACATAGACCATTCAGCTGTCATTATGTCAAGCTATTCAATTGAATC…
CAAATAATATACTTTGACTTGTTGTTGCCAACCAACCATACATTAACTTGATAGAGACTTTCTGGAGAATTTAGATTAAGTCACATTTAAATATATAAAGTGTCAAAAACAATTATTAAACTTCTTATTACTGAGTTTTTATATTTTTTTGCAATGGAAAATTAATGTAAAAGACCTTTAAGTTTATTGAAATTATATTTAAAAAATCTGAGTATTTAAAAGGAACTAATAATTAAAGAACATTTTCGTCAAACCAAAAATGAAAAAGACATGGATCCCCACCAAAGGAAAACGTAGTTTTTCTTTCGCTCGCCAAAATGGAAAGTGAGAGCGGCGGCTAAACAACAAATGGTGTAGAGATTTTTTCGAAGATTCTATCTTAGATGCAATTAAGTTTGG…
TTGCAAGAGCTTTATTTAGTAATCTCTCTAGTCAGTTTCAAAGTAGTGTTTACATAGACAGGGCTTTCATATCTAAGAGTATGGAAGGTTACGGTCGAGCCAATCCAGATGACTATAACATGAAGTTGCGTTTGCGAGAAAATTTCCTGTTTGAAATTTTGGGCAAAAAGAACATGAAGATCGGTGCAATGGAAGAAAGGCTGAAGCATCAAAAAGTTCTTATCATTATTGATGATTTGGATGATCAAGATGTGCTAGATGCCTTAGTGGGTAGAACTCAATGGTTTGGAAGTGGGAGTAGAATAATTGTGGTTACAAAAAACAAACATTTCTTAAGGGCCCATGGGATTGATCATGTTTACGAGGCCTGTCTCCCATCTGAAGAACTTGCTCTTGAGA…
TTCGCATCCAAATCTCTCTTCTTTTTTTCTCTCTTTCTCATAACAACAAAAAAACAAAAAAAAAACCTAATTAGTTTTTTCTTTCTGCAGAGATTATGGAGGTACCGGTGATTAATAGAATAAGAGATTTCGAAGTTGGTATAAACTCGATTAATGATCCTTCGTTTCTTTCTCGATCTGTTGCTGTTTCCGGAATCGGAAAGCTACACCAAGCTTATGGTTTTTGGAAATGGGGAGCTTTGATTATCGCATTTCTAGCTTATTTCACCAACTTTGTTAGTAAACTCAACAGTCTAGTTGTTAGGTTAAGAAAAATAGATGTCTCTGTTTCCTCTCCAACTCTTTTTGATGATTACGATAGCGATTCCGATGTTTCTTGTTCCTCTACCGTCTCCTCTG…
TCTTAGTAGTGGTGGCGTCCTTAGCCGTCGGAGTTATATTCTCGCCGGAGACATTCGGATCGTTGACGAATGGAGAGAATTCGGCGAAGATTTCGATATTCCTGAAGCTAGCTCATCTACTCAGTTTCGCTACAGCTTGGGGAGCTGCTCTCTGGGCTACCTTCATCGGAGGAATCATCATGTTCAAGTACGCATCTCTATCTCTATCCAATCAATTTGGATTCTGTGTGATTTATTTTTCTCTCTTCTATTGACTGATCAGGAATTTACCGAGGCATCAGTTTGGTAATCTTCAGAGCAAGTTGTTTCCAGCTTACTTCACTTTGGTTGGTTCTTGCTGCGCAATTTCACTCTCTGCTTTTGGTTATTTGCATCCATGGAAGTCATCTTCTACGGTCG…
GTCTGTCTAACTGATTTCAAAGCCGTGGGTACTAAGAAGGATCAATGTTCAGTCTCAAGTCTCAGTCTAAAGACTAAAGTTTGAAGCCGTGGGTACCATTTTCATTGCACCAAACATAACCCAATCAAATGTTTTGTCCCTCAAGTCTCTGTCTAAAGACTTGTCATAACCCAATCCAATGTTTTGTCCCTCAAGTCTCTGTCTAAAGACTTGTCATTTTTAAAGCCCTTAGTAACTATTGTCTAAAGACCGAAACAAGAAACCAAACATGATCCATATGTCTAAGTGGTTTTAAAGTCGTGGGTACTAAGAAGGATCAATGTTCAGTCTCAAGTCTCAGTCTAAAGATTAAAGTTTGAAGCCGTGGGTACCATTTTCATTGCACCAAACATAACCCAA…
TCGTTAGTAGATGGTCATTTTTTACTCATTGGAATGATCATTGCTTTCGCTTGTTCGTTCCTCCGTGACCATCCTTTTATTTTATTTTCCTTTTAACATAATTATTCAAACTTCATCGTATTCTTTTGAGGTCAAAATTGGAGATGATCAGATGTTTGTTCTTTGGGGGTGAAAATAAAAAGCTTCATTACTTATAAAAACCGTATGAGCAAATTATATGTTATGTATGCAAGGATAAACATTTTTCTTTTACGATACTAAAGAGATATTCGGTAAAAAATTCTCCAATAATACATAATACACGTTTTTTTTTCTCAAGAAATTGAACATCAAAATTGGAGTAAAATAATGACATTAAAGACTCAAGATTGGAGTAGAAGTAAATCTCAAAACTAGAGA…
AGCTTCTCTCAAGACATGTTTTCAAGCTATGATGCGAGCAGTCTGCTACAGACATCTTCTCTGCCACCTCTCCACAACATTCCTAGCAGTTATTGTTTTCCTGGCAACTCAAGACTTCTCTGATAACAAAATCTGTCCAAAAGAATTTGTTTTTTTGAAGCTTCATTAAGAGTCAGTCAATAGTTAAGTAGCAAGCGGATCGGAGAGAGATTGAAGCTGTTTCTGCTTCCGATTTCTTCTGTTACTGTTTTTTTTAATATTTTATAGTGTCATTATAACTGCAAAACAAATCCATTTGTTTTTTTTTTTTGTTAAGAAAACAAATCCATTTGTGGAGATTTTGTTTTTACTTTTAAGTTGATACTTTTTTCAGTTAGTATTGACATATATATATGAACT…
GCAGAAGCTGTCGCTTGTTGATGTCCTGGATTGCACAAATTTCCGGTTTTGCCATTGGATGGCTCTGTTCAACTTTGGTTTGAAGAGGAGACATGGCTCAATCACGGAAAGGAAAAATCGTCGTGAGGGTTGGTTGGTCAGTGTGCAACCAAGGATGAAGAGATTGAAGCACGTTTGAGATGTGACGACTTTGACGATAGGTGTGATGATATTTACTTTGGTTAATAATTATGACAAGGGAACTAACTTAAAGTATTGTTGTTACTCAGTGAATGATGTCAAATCCGTAAATCTATATTTCAAAATTCCTACCCGAATTGTCATTTCACTTTACGATGTGGTGTTCTATTTTCATCTCTTGACCCAGAATTATATGATGGTCGATACAGTTGTAAAGTT…
TGTTAGTTTTACATTATTGATATCAAAATAAATAATTTGAAACATTAGTATACCATTACATTTATCTGATAGATACCTACTAACAACCCACCATTATTATGTATTGTGTGCTAAAGATAATGGAGAGTTTCTTTATATTAATAATTTTGCCACTTGAGTTCTATATGACCAGAATATCTGGTAAGACTTGTTCTATTGGGTAGGTAAGACTCCATATAATATTTGACTTGACTTGGCAAATCAGTTTATTTCTTGAGTCAATATATATTGGTTCTTTGTCAATACATACATATAAATGCTAAAACAATTATATAAAACTAAATTATTTCTGCTTCTAACTTTTTTTTTTTTGGTTATTGTTACAAATTAACAGTTTTTTCCATAAAAAATAAAAATAAA…
GTGATATATGGCACTTTTCGTTGATTAATCAAGAACCGTTCGTATAAAGATCCAACTCTTATTTAGTATGAAAATCAGAACGGACAATACATTCAAGTAAAAACGGTTCAGTACAAGATGTTATCATCTCTAGTTTGTTGTTCTAATAGACTTCTGATTTTGATCCATTAAACGGCAGATTGAGTGGAAAGATACTGGAAATGGAAACCATTACCCAATCAGAAGCGATAAGGAGACGCTACCGCTTTTTAAGTCATTTTTCTTTATCAACTACACTTCAGGTATATTTTCTCTTTGTTGCTCCTATCTTCTGCATGTGTTGCTATATCTTGACATTTTCTCATGAGGTTATCCTTGGTTTGGTAATCTTTTCAGATATGTGAGATTGATATGAAGGAA…
GGGATTCAGCTAACGTTGAGTGCTAGCTGCTCTTCACATTTGCACACAATTTTGGGCTAATGAGCCCGAAAAGTTTACGAAGATGGACCAAGCCCGTTTATAGCCCCCGAGGTTAAAATTCCGAAAGGTTAATTCCCAAAAACTTAAAGGTTTTGACGATCTAAATTTTGATTTTAATGAACGGAAATAGTAAATGACCTGAAATAGAAAAAAATCAACTAGATAATCTACAATTTAAAGATTTGCAGAAAATCTTGGACGATAAAACAAGATACTAACATTTCTCACAGAATAATTTTGCTATAATAATTTAAAGTTCAGCTGCTATATTTTTTTTCCTTTGTTAATTTCATCTGCTATTTATTTGACCAAATTAAATATGTTATCTTGATTTGTTAT…
CTTTGGAATGTTTTTGGAGAACCACCTAAGACCACCAAGAAAGCTGCTTCAAAAAAATATACGGAGCCATTTGCTCATGTGAATCATATTAGGTGAATCTACTGTGAAGACTAACAAGGAGAAAACCATTGATAGGTAAATAATGTATAGAGAAGCAATGTATTCATCTTTTTTCCTGATTCATTATTCATGAATTTTATATAGTTAATACAAAACCAATTATATATGTAAACTGTTGAGTCAAACACAACTAATATAGTATATATATTTCTTTATGAGATTTTTATGTAAAACTCTGTGATGTTGATGCTTATTGAAGCTTAATTTGTTGTTGAAAGAACAACTCTTTCCGATTCAAAGATTGAATTTTCCCCATCAAAGGCTCTGTTTTGGATTTCA…
CTTGATGTTCCCATTGGACAAGAAATTAGCTCATCAGGTTAGATTGCTTGACAATGCAGCCGCACAACTGCTAAGTCTTCATACCTTAGCTTTTTTTCATGTTATAGTATCTGCAAGTGTTTTCTCTCATTTTCTTCCTTCCCCACTCTGCTTTCTACAAGGACAATGTCGCTTCGCTTTGTACCTTTTTAGTTTAACCTTAATCTTATCAATTTTACTTCAGGTGTGAATGTAAGTTATAATCTCCTAATGATCTCATATAGGTGGAAAAAAATCTGGTGGGGGAAACTGGCTTTCAGTAAGTCAGGGAATAGCAGATCTTGTTTCTGGTTTTGCTACTATTGGTGATGGTTTAAGTGAATCTGTTGACTACCGTAATGAATACTGGGATTCTGACGA…
CTACATTGATGAAATAACTAATAAGTCAAAGAATTGAGTTGTGGATTCTAGACGATCTCCAAATGTATTGCCTTCATGGAGAAGCAATAACATGCTTCGAAATTGGTCGCACACTGTCTGTTTCAGGACTTTCGTCGAATAGTTTCATGTAATTCCCACAACTCCAAAATCTTGAATCTTTAGAGAAACCCTAAACACGATCTTATGGGGATTGAATCTATTCTCCACGAAACAGAGATTTGGAAGCCGAAGACGAATAGATTCAATATAGACTGTCACAAAACCAACAAGAACGAACATTTGGACTCTCGTGGAACCAAATAAACAAAGATGGAGATTCAAATTTCAGGAATAAACGAAAAACCAACATTCTTGAATTGATGCAATTTACCCTTGAAT…
TAAAGTAGTGAATTACTTTCTTGATAATTCAGCAGTCCTCAAGAAACTGACACATTCTTCTATGGAGGAGATTCAAGAGCCAGAGAGCTTCATGAAGCTTCTTACATCCACCAAGCTTTCTCGCAACTGCCAAGTTTTCATTCATTGACATGCAAATGATGATGCTGGTGAACACGTAAAGCTTTTTTCATTGAACAATAACAATAGTGTATTCTTGTTTCTTCTTACCTCTGTTTTGATTCTTAATCAATGTAATATTCATATAGTTAAAAGCCTATTTTAACATGTTACTGAATGATAATGATGTCTACTTCATATCTATCAAGTGAGGAAAAGAAAACAAGTTCAAGATGATCCAGTAATGAACACATTAACCAATTATATAACAAGAATGATTGG…
TTGCCGTGTTAGTTTCATCTATATAAGGGTGACTACTCTTTTGTTCCACGCTGGTCACAATGATGTATTTGTTCCCTCTGCATTAGTATAAGTCGTGGATTCTGGGGATTCTTTGTACGGCCTTCAAGGAAGAAGCTTGATCCTGAGTTATCGGTAAGCTCCATTTTGTGATCCTATCTCAAGTATTCTGGCAACGGGCTTTGCAGTTGTAGTATCCTGAAATTTTCTGGTGACTCTTCTACGTAGCACTCTGTGTTTGTTCAGTCTGTTACTTAGCATATACTACTCTTTTGTTTTCATTTATGCATTTAAAATCCAGTCATTTCCAGTCTAGCACGGATAAAGGTTTCAGGAATTAGTTTCGCATATGCAGGGAGATGAATATATTGGGAAATCCAG…
CGGCAAATCACAGGGAATCTCGTAAGGGTTAATACATCTACGGATCGCCCAAAGAGTCGTCTTTTCGGAGAAGTTGACCTCGCCTTAATCGAAGATATATGCTGAGAGATATAAACGTTTACCTCAAGCAAGTGCAGCCAGTCATGAGACCCAACTCTATAAAACTCCTCGAGGAGCACTCCAAGTTGAAAATCCTCGAGGAGCAGACAGCCAGCCAGTCAGCTTCGGGATCGTTTTCCTTGAAAATCCTGATGAACTAGGCAATGATATACCTATCTACAGATCGCCCCAAGAGTCAGCATTCTAAAGAATCCGACCTCGCCTCGATCCGAGATGTCTATTAGGAGTTACCGTCGACCTCGCCTTGATCCGAGATTCGTCTCTATCCGACCAGCCGAA…
TATTCGTCACTTGTCATGTTACAACGTACAGTAGTACTTAATTAAACTCAAATGCAAATCCGTATTCAGACTTTATATATATGTCAAATGATCGATTAAGTAATTGTATCAAAAAAAATTGTGATTTTTTCTGACAAAAGTGGTGTGGTGATTAAGTTTATCGTTTCTATTAATTATGTTGATTGTCGACCTTAATTGTTTCATAAGTCTGCAAATCAATAAACCAGTAGTAGTGGCCATTTATACTAACCGAAATATAACAAAAGATTCATCTACTAAATTGCAGAAACATGCATGATTGAAATACATAGTTGTTCATTTTCACATATAGAAGAGAGAAGATATAAGTTACTTATGTCATACTCTTTGATATTGACATCTAAAGTTCGTACTTTGAAG…
GCAGGTGACAAATTTCCAGATATATTTGCTGCATCAAAATATTGGTAATGTGATTAATGATGAACGAAAAATAACATAACATACACTAACACATAGCTGTTCAGAACACCACTGAGTTGATAAGTTTTAGAACTGATTTTTCTTATATTTCTCTTTAAGTTTGATTTACAACAGATAGAAACAATTCATGAACAAACCAAATACAGAACAAAAAGTAGCCCTGGGAATGAGTTATAGAGCATCCCTTACCCTCCCAAGGCCAAGACCATCCAAAAATACCTGATAATCCCTATCTGTTTCTTTCCAAACTATATAGACCACTTGAGCAGCCATTCTACACAAGACACAAACTATAAAACTTTCTTCATGTCTTTATCATCCAATCTTTCTTTTTTGGGT…
TTTGTTGTTCCAGTCTTTTAGTCCTTTGGAAATATTGGAATAACGAAGAGTAGAAGATTACATTAAGATGGTTATGGATTTCTAATTTATATCTCACTTTGTTGAGATAAAAGGGTTACATTATACGCCCAAAAACCTTAAGTTGAAGTTCAAGCATGTAAATTTTGTTGATCAGATGCTGCACAATAGTTACGTTGAGGCCATAACATTGTAAAATGTTAGCTCACTAGGCAAGTAGTTGTTTTTTTCTCTTTTGGAATCTGATGGCTTCTTTTAATGGTTCTAAAAAATGGTGATTTTAACAAATGGATCTTATCATTTATCTTGCTGTATTTAACAAATTGATGCGGATTTGATTTTCTTATTTTCAATTACCTTTTAAATTTCTGATTTCTTGAT…
ACTAAACACGAATAGAAAGATTGAAAAGTTTTTCATTTATTTTGGATAGATATTTAGATGTTTTTCTTTGTTATTGGCTTTTGTGTTTCAGATTTTATATATGCACACATTTGTATTACTATTGTTGGCATAGTATCTAAAATGGCACATAATATCTTATAATAATCATATTAGATATACATGAATTTATTAACATTTAATTATTAAGAAAATGGTAAGGTCAAGTAACGAGTTGCAGATAATACTAAAACTTATGTGGAAGATCAAATGATAACTAAAGTAACCAATTGTGCATAAGCAAATCTTCAATAATTACCCTATTAATTTATAAATCATATCATACTATCAATGTAACCTATTAAGTAATAAAGTATTTGTTTTAAAAATCTTACTTTAAAA…
AACAAAATCATCAAAGAAGCAACGAAATAAGCCATACGTTTTGGAGATGACGGCCAAAGAATTAGACAAAGTGTAACTATATATGATTGATCCTTTGTCAATGGAAGATTACAGTCAAATCAGGTTGAGTTATCAAATATTATTTGGTTACTTATCTTGTATCAGGTCAAAGCACATGCAGAGTAACTATGAATGCTCTCGAAAGCTAACTACAAGCGCTTTGATCATGGTAATGCAACACTGTTGGACTAAAGGATACACGAAGGTTATTTTTTGAAGGTGACTGTCTAGTTTTCAGTCTCACTTTTATGTTCCTTCTATTATCACGAATGCCTTATATTGTGACTATTGAAACTCTTGACACCACTATTAATAACGTCAGATGTTAAAACAAAAAAA…
CTGCATTAACCCACCAGAGCTTTTTACGATGAGAGAAGCTTAATTTTAGGGACATGGTGGAACTGGAGAAAAATACCTGGGAACAGTGTGAGACTTTGAATTTAATTAGCTCATTTAAGTGATCTGAACTAACGACATGTGTACGAAATTAATTATCTGTTTCTTTATGGGTCAAAGATTAAAAATGCTGTGCTTCTTTCTCTATCAGACTATCACATGGAAAGACGAAACGAAATGAGAGTTTTTATTACCTAGCAGCTCACAGTTATACATAATTAAATTCATAGACCGACAAATCACAGTTTTGAGAAATAAGTAAACAAAAGTACTGAAGCAGCGAGCATTTGAAACTCCAAAGACCACAAAAGATCACAGTTAGGGACAAACCATAGCTAAAAC…
GGGTCAAATTTGAAGTAACAAGTACAAAACTTTACCTTGCTGAGAATCGAAGTGAAACATGGAAAAGCTGCGACCTTTGGACAACGTACAGAGAACGTCTCCAAGGCAAGTTTAAGGTTGAAACTCCCATCAATAGCCATTGAAACCTGTTGACAAACAAAAAAAAACAAAAACAGAGAGATACAGAGCACGAAATTAGGGTTTAGGGTTTAACGCCGAAGGGGAAGATTTAGGTTTATTAGTCTCTTTTCGTCAAATCCTCCATTGACGGTGAAACTTGAAATCGACACGAGTTGGGATATGCAGGCCCGGCCCAAATAGCGTGGGCAGAGGGAAACATTTAGATAAAAAATAAAAGGCCCATTATGTTTTTGAAAAAGTGTAAATTGACCCAAACTT…
ATATCGCGAGATTATACAATATCTTCTATTAATTAATTGCTGGCATGATTGTAAAAAAAAAAAAAAAACTGCTGGCATGTATTCAAAAAAATCAATATATACCCCCATGCAGTTCTTCGTAGATGGATCACTCGACTCTTTCTATCTATCTCTTATCAGGTCAAATCTTATTCTCTCATATCTGATAGTATTTTTGTAAATATTGGTTATTAAAAAATTGTGTTCGTAATTACAGGTAATTCGAAAGACATCAAAAGCAAGCAAAAGATGGCTCAAAAGGTGGAAGCACAAGGAGGTATTGGAGGAGATGTATGGGATGATGGTGCTCACGACGGCGTTAGAAAGGTGCATGTAGGGCAAGGCCTTGATGGTGTTTCGTTTATCAATGTCGTGTACGAG…
GAGAGTCATCGTGAAAAACCCATTTGCTTAATCGCATTAAGTCTAATCCTTGATCCCTGAAGATGAATGGTAACCACGAAAATCAACATAAACTTCTCTTAAAAGAAGAAAGGAGCTTGAGAGAGAGAGAGAGAGATGTTAATGGATTTTACCTGGAATAAGATACCTCCGAGATTCAGACCAAAGTCACTGGGTCACTCTCAAACTTCAAAATCCAGAATTTATGCTTGATTCAAGATCAAAAGATCTCAAATTTCAATCTTCCAAGCTCGAATTCTTCTGTTGTGACCCCAGAAAACGAGCAACTCTCGCTGTCAGGAAACTCCAAATGCGAAAACTAACACGAGCAAGAAACGAATTTTTTAATAGAAAACAAAATAAGAAACAAAAATTAAACAC…
TTATTGAATCTCCCCAACAACAAGGAGAGTCATCGTGAAAAACCCATTTGCTTAATCGCATTAAGTCTAATCCTTGATCCCTGAAGATGAATGGTAACCACGAAAATCAACATAAACTTCTCTTAAAAGAAGAAAGGAGCTTGAGAGAGAGAGAGAGAGATGTTAATGGATTTTACCTGGAATAAGATACCTCCGAGATTCAGACCAAAGTCACTGGGTCACTCTCAAACTTCAAAATCCAGAATTTATGCTTGATTCAAGATCAAAAGATCTCAAATTTCAATCTTCCAAGCTCGAATTCTTCTGTTGTGACCCCAGAAAACGAGCAACTCTCGCTGTCAGGAAACTCCAAATGCGAAAACTAACACGAGCAAGAAACGAATTTTTTAATAGAAAACA…
AAGGGAGTGGTCAGCCATTTGTGACTTCTATGTCCAACACGTATAACTATCCCACTTTCTGGTCCATAAATGATGCAAAGCAACACATATTTAAGTCTACATTGGCAATGAGAAGCCTCTGTTACCATGTTTCAGTTTCAAGCTGTAGGAGTTTGCTATCGAAGGTCAGCAACCAGAGTTCAATTCAGGTATCTCATCTCCTCTTGGGGTAGCTAGCAAAACTGCAGGATTCTAAGTTGTAATAATTCTGATGTCTTGTTGTTGTTGTTGTTGTTGAGTGCTGCTTGTTAATGTGTTGATTCACATGTTTGCTTCATGTACAAGAGAGTTTTCCAGATTTTTTATCATCCTAATTGTTAGAAAACTAAACAGTTGAAATAGCAAATTAGCAATGATCTA…
GCACACACTAAAAAAGCTGCCATTACTCTCTCAAACTAATTCACTGCCCTAGGAGGCAATGATATGGCTATAAATGTGATTGCCAAAAAAGTTATCAGCTTTCTAAAGAAAATAGTTAGATATCCAAAATAGATCAATGACATTTCCCTTTAATCAATCGTTTTACTTAGTAATTACAGGAATTACCTGATATGGTATTAATCTTATTAAATAGTAAAAAAAATTAACGCAGAAACAGAAACATATTTCAAACAGTAGTTCAGAACATTAAGATGAGTTTTTTTCTTCTTCTTAAAATAGCATTTTTATTTCCATTTTAAAAGAATAATAATTAACAGACAAATTTGGCAAAAAAAACTGTTGACAATTGGGGACTAGTATAAGCTACGTACGAACACT…
TATTTGCCGTGTCATAATGAAAATTGCATATTCAGATGGGCCTGTGTGTTGAGTAAGTGGACCTGTGTCCAGAGAGTTGATTGAGATGGGCTTCATTTTAGGCCCACATGTTTATCGATCAGGTTCATTCTCTTCATTATATGAAAGTGTCCTATATCGCAACATTCTCTTCATTAATCATTATATTAGTTTATCGCCACAAAGTTCACTATTCAAAGATTCGATTTTTCTCTCGCAAACAGAAATTTATATTGACTTTTAAGAAAAAATACAAAGTATATCTATCACACAACTCACAAAAGAGATAGGTACAAACATAATGACAAATCACAATAAGCACACCATTATATTAAAAGTCAAATTTACCTTTTTAATAAGAAGATACAAAAATATATAAAG…
ATTTTAGTCTTTATCCGAATCGGGACGATCACATTCACATTCACATTCACATTTATAATCCTATTATCCAGACTTCAAAATTATGACGTGTATGCACACCACACACCCTGGTCACATATACTCTATGTGTTTCAAATAATAAATTGGTTGTTTTTGAATCGTAGACACAAAATAAACGAGGATTTGACTTTTAGACATATATCTTGTTTGTTCATACTCCATTAGTCGGGCGACAAATGAAAGAGTGACTGGAATCGTAGCATACATTTTCTCGGCTCCTGCATTTATGAGAAATAATACAGTGGAGTTTTAATCAGCCCATTAAATTAGCTACTTGACCCATTTAAAACAGGCCCATCCTCGAGAAGCTTTTCTCTATTCTCTAGTCTTCTAGGCTGC…
AAGTTAAAGCCGCAGAGAGCAGCAGACTACGAACTCAGTAAAACCGAAGCTTGATTGATGATGCTTACTACTATTTTTCAACCAAAAACTTTGTAATGATTTTGTTGTATCAAAATTGTGGTAATCTTTACTTTCATAGAAACATAATCAACAGCGAAAAGAAGCCAACTTATATTAAAAAAAAAGGTTCCACACAAAGCTTCATTATATAATCATAGCAAGAGACTTATTGTTGAAACAAGTAGAGAGAAATAGAAACCATAAAATTTGTCGAGACTTTGATACAAACATAGGAAAGATGAGGATCCATACGTTATACATTGGAATCCTTTATAGTTGAGATAATAGCTTTCATCACTTCTTGAGGTGAGGGAAACAAGCGACAACATCGGCTTTCGG…
AAATTTTCATTTATGAAAAGAGAGAGATAGAGCAAAAAAAAAGCCAATAAGTCTCCCACATGTCTCTTTGCAACTTGCAGATATTTCAACTCAAAAGACGACTTGACTTGACTTAAGGTCCATATCATACTTATGGTTGAACCAAGAAAAAAAAAGAGACGACTAGACTAGTAGAAGACTAATGAGTCTGCAACCCATACCATACGCTCAATCTAACTTGTATAATAAGCTCATTAGATTTAAGGATCATATGGAATAGTCAAGAGAGAATGGATACGAACAATACCAGAACTGTGAAATTTGCAGCTCTTGCAATAGTTTTAGCCGCCTTGGTGTTGATGGAAGAACCTACGAGCATTACCGCATGTAACATCAACGCAAACCATCTGGAAAAATGTC…
CATACTTCTTCTTGGCAGCTTCTGTTCCTCTCTTTGGCTCATCGTCTGCCATTGCCACCTTAGCTAAGGAGCACACAGCTGCAGCTGCAGCTGTGAAGACAAGATCCCTCCTCATCTTCATGCTCTGTTCTTGCTTCTTGTTCTCCAAGCTGGTTGTGTTTTCACTCCCGGAGGCTTTGACCACCGTGAGGCTTCGTCTGCTGTTGCTGGAGATGTTTGCCGGAAGGTTTGAGACGGTAGGGAGAAATGAAGATGTCATGGTCATTGACGCCATTGCAATTGGTAAGTTGGATTCCCACGTGTGATCTCTTTATCTCTCTCTGTTTCTTGTTTATCTGATGACTTGGTGATGGATTGTGTTTTAAAAGTTGGGGATGATCCAGTTCCTTATCCAAAATA…
ATATTAAATTCTTTAAAATCTTCTGAAGATGTATGAAAAGATTCAAGTTATTGGATTGCTTGTTGTTTGTTGATGATTGAAAGAATGGGTTTATGAGTGTATATATAGAAAGATCAACTACTAATGAGTTGAAACCTCTCTGAAAAAATCATTGAAACTTGTGGTCTTGAAGTGTTGGACAGACTAGAACAGAGAACATGGTTCTGTCTCTACCATTTGGAAAAGATGCATTAATGCAGTTTGTCTTGATGAGATAATTAATTGATTGTGGGACATTAAACTAAAAACAAAATCCATATGCAATTCACAAGGGACTGTTTTCTCAATGTTTTTAGATAAAAGACCAGCAAGTTTCTCTTCTCCATGTTCTGTGATGATCCTATTTTTGATTCTCTGTGG…
GGTCACACTTTGCCATCATGCTAGCTGGCTCAAAAACGGCATTGGTGATCTCAGGGACTGATAGCTGCTCGTGGTAAGCCTTGGCGGCTGAGATGACTGGTGCATAAGATGACAGCATGAAATGGATACGGGGATATGGGACAAGATTGGTCTGGAACTCAGTGATATCCACGTTGATGGCACCATCAAACCTCAAAGATGTTGTCAAGGATGAAATGATCTGTGATATCAACCTGTTCAAGTTTGTGTAGGTTGGCCTCTCGATATCTAGGGATCTGCGGCAAATGTCATAGATGGCTTCGTTATCCAAGAGGACAGCTACATCCGTATGTTCAAGAAGGGAATGCGTTGAGAGAACACTGTTGTAAGGTTCTACAACAGCAGTAGAAACCTGACATC…
GAGAACCCAATCCAGAACCAGTTCCACCACCAACAGCATTGAACACCAAAAACCCTTGTAAGCCAGTACAGTTGTCGGCAAGTTTCCTCACACGGTCAAGACATAGATCCACAATTTCCTTCCCAACTGCAATTACAAGAAGCATTCTAAGGACCATTTCAAAAACCCTAACAAGTTAGAACAAGCAGAAAGTGGATTCTCACCAGTGTAATGTCCTCTAGCGAAGTTGTTAGCAGCATCTTCTTTCCCAGAAATGAGCTGCTCTGGATGGAAAAGTTGACGGTAAGTACCAGTACGAACTTCGTCGATAACGGTAGGCTCGAGATCAACGAAGACAGCCCTAGGGACATGCTTCCCAGCACCAGTCTCGCTAAAGAAAGTATTGAACGCATCGTGTGC…
TCCATTGCTGAAACGCAAATTAATCCAGAAGTTCTCAAGGTGCGTATACTTTTAAAATCTTTTTTTGTCACAAAAGATTTATGCAATCATAATGGAAAAGTTTTGGGAATGTAGCTCAATCCCCATTTTTTTGTTTTCTTGTGGTCTTTTGGCAGGTGACAGAGATATATAACTTTACACAGGATGACTTGATGACCGAAGATATATTTATCATAGACTGTCACTCAGAAATCTTTGTCTGGGTTGGCCAAGAAGTAGTCCCAAAGAACAAGTTACTAGCTTTAACTATTGGAGAGGTCAGATATAGTAGATACATTGCATACTAAACCATGCCTTAACTCTAGAAAAAAATAGTCTCAAAAGATCCTGAAATTTTTAAGCAAGTTTCTCATTTATATA…
AAGCAATAATCATATAAACCAAAACGCGTGAAACCATTCAAGTCCGTTCTCACCGCATTATCCACTACCACTTTTTCTCACATTAACAACTTTATTTTATTTTACACTAATCAACCAAACCACCAAAACTTATACTTTTACAACAAACCAGACCAGCATTTTCAAATGTGAATGATAATGGATAATGTATATAGATCAAATCTGCCGACAAGTATGTATAAGATTCATAGTTCTGACATAAAATATAATCTGTGTTTAAAATCTAAAGGGTGTAAATTTAAAAGTTGTTGAAGTTGATTTATGAGAGAGTTGATTATGATTATATTTGACCAAACCCAAAAACAATAAAATAAAGTCACTCGAGATCTTCACTGTCATTGATTGGAACCACCTTTGGGA…
AAAGAGCAACTTTTGGCTTTTTCGGTTTCGAAGAAGCTTCTTCTTCCTCACCCTCGTTTCCATCCTCAGAGTCCTTTCTTTTCAGATCCTTGACATCTCCTTCATTGCTACAACTCTCTGGTTTCACTATTTCCGTCTTTTTCTCATTGTTCACCTTAGCTTTCCTTGCTTGCTCTTCACATTCTTCAAGGAAATTTTGCGTTTCTGCATTACCCGCAACATCAGCTGGACTCTTCCCAGCCTTAGTCGTAGCTCTGACGCTTGCTCCTTTCTTAACCAAGTACTTGACGATTTCAAAGTGAGAACCTTGAGCAGCGTAGTGAAGAGGAGTGAGTCCCTTGCGAGTGATAGACTTCACAGAACCACCGGCAGATAATAAAGTTCTCACAACTTCCAAAT…
AATAAATTGATAAGTATGAACCATAAACCAAAGTGATATATATATATATATATATATATATCAAAATTATTTAAAATTTATAAACAATTTATAGACACATATACAAACATGTGTTCTTACAATATTGTTATCTTCTTCTTATATAATGTATTCAAACCATTATTATGTCAAGTGCCAAAATTATTTTAAAACTTTTGTCACTTATTTATTAATGAATTCAAACAGTTTAGTATTTATAAACACACCTACCTATTATCACTCTTAAAATTTTCACTGTTTTCACCACTTTTTTTTAACATTTGACTTTATTAATATGGTGTCGTTAGTTTAGATAGTCACAATGTAAGGCATTCGTGATAATAGAAGGAACATAAAAGTGAGACTGAAAACTAGACAGTA…
TATCGTAGTTCTATCTTAAATCAACCGACCAATGTTTTGGTCCGTAAAGCGCTATTCCTTCGCTCCCAAAATCATTCACTTAGCATTCAATTATCACGTTTCGAATCTAAACATGGCGTCAGAGAAAAGCAAGATTCTGGTGATCGGAGGGACTGGTCACATCGGAAAACTCATTATAGAAGCGAGCGTGAAAGCCGGACACTCCACACTGGCTCTCGTTAGAGAAGCCTCGCTCTCCGATCCCAACAAGGGCAAAACCGTCCAGAATTTCAAAGATTTTGGCGTCACATTACTTCACGTACGCTTGATCCTTTCGTTAATAAGTTTCATACAAATTCAATAACCATAACCTTAGTTATGTATATGATAACTTGGTCAGGGGGATTTGAACGATCATGA…
AATGTCAAAGGTTAGTTTCATATCATTAACATTACTGTGCTTTTTATGCAATTGAATCTAACACAGTCGAATATTTCATAGCTGTGATCAACAAGGAGGAAGATATTGCTGCTTACACTATCAAAGCGGTGGATGATCCAAGGACTCTGAATAAAACCCTCTACATTAATCCTCCTAACAACACTTTATCGATGAACGAAATAGTCACCTTGTGGGAGAAAAAGATTGGCAAGTCTGTTGAGAAGATTTACATGTCAGAGGAACAAATCTTTAAAAGCATCCAAGGTTCAGAAAATCAATTCACCAAGAGGTCTTTCGATTCTTTATAACTACCGTTTTTTCATTTTCTAGAATATGAAGATCTTTCTCTTTTTGCAGAGTCTCCGGTTCCCTTCAACG…
GAGCATGGTTTATTCTTTTTTTCTCCCGTTTGCAGTCATCCTCACGCCATCGCTATGGTTGATTCTTTTCTCCTTGTTTTGACTTGTAGAGACCATTGGCAAGGCGACTTTGGACCCTCGTACAACGAATCGAAGGCATCTACAAAGCTGCTTCTTTTCTTAACCTATTGTCATTTCTTTATACGGGAAGGTACAACTTGGTACATGGACTCTTTCATTTCCTCTACTTATCCTGATAAAACCACACTGCAGTGCAGTTACTTCTTATGACCATTTAAAATCTGATTCAGTTCATTGGTAACTTTTGAGTTCACAGTGAAATATCGAAACAAGAACCAAAATCACAAACAGAAATACCTTGATGATTCTCACTTCCGCTACTCTTCTTTTTCTTTCTTG…
AGTATTCATTTGCAGTAAATATCATCAAGATCCTTATACAAAAAATAAACAGTGGAACTCTCGCATTTCACAGCTATAAACACTCTATGGCAGCTGAAAAATAAGCTAATTTCGACCAATTTCTAGACTTTATCGGAAATCTCGTGAACCTACTCTGAGATCAAAATTGCCGCAACACAATTTCACCCAAAATCGAAGCTCTGGCTAACACGAACATTACCATAACCTAGAATTCAACCTCAAACGAGAACCTATCTTACTTCAATTTTACCAACACGCTCCAAAGAATTGGGAATTCACACATCATTTTCCTATTGGGACATTACACAAAACTAGGGTTTCTACTAAGAGTAAGAGAGATGTATGCAGACTTACACTTGTTCTGTCGCGTCGACAACA…
ACAACCCTTGTTGTATCTTGAGTATTGGAGGTTGTGGTTTTGCTTTTGTCGATTAAAATGGTTGCTTTATCCACTTCTTTTGTAACATATTTGAAGAGATATTTGATAGCATTTGAAGTATTACACCATTCCACATTTTTGAGGTTGTAAATGGAGTCACACTTAAAACCCTTTTGGTAGTGGAATCGCCGGTTTGCAGATATGAATCCTTGCACTACGTTTAATTGTAGAATGAATGATTAGTTTGGATTCGTGTTGGGTATGTATATTGACCATATAATAGACATACCTAAGAGTCGATGAGCAGTAATTCACAACCCATAAATATGTTGTCTTTTTTGAAATTGCGGGCTGCCTAGTAATGAATTAGTCGGAGTAAGACTTCTTTCTCACTGAAAT…
AGTTTTGCCATAGCAGCATCAGAATGATGGAACAATTCCATATCCGGTGTCAAATGTTATCATTGTGGAGAAAGCTTGGTTTGCCTCTTCATCGACATCTTTCTTCTTTGCAAACCGGCCCTTGATCCGTGGTCTTTTCTCTGCATACGCTTTCCTTGAAGCATATCTTATCGTCTTCTCAAATTTCCTCATCTTCTTCTTCTCTCTGTATCTCAGGACTCTAGCTTCTCTGTCCCTTGGACTGAGCATCTGAGCTGGAGGGTAAGGTGGTTGGTCTGTTACCGCTTTGGGCGATCTTGGGTTTGATACTGTTGCGTCACTCGTTGTTGACTCCGGCACAACTCCCAGGTCCATAGATGAAACATTCACCTAATGACAGTAACAAAGACATTCTTAGAA…
GTTTGTAGACCCGTTACAAGTATTATCAAACCTAGGGTAACTATATATAGGGAAAAGTCCAGAATATTCTGATCACAAAGAAAGAAGAAAAAACTAGTAACAGCAGTCAATAAGACATCTTACTTATTACTATTGCATGCATGTCAATCGTAAATGTGAATTCTACCACAAATGACACACACTCAAATGCTAAATGCATATACACAAATGTAAACGTATTGTTGATTCGAAATCAGTGAAGTATTTAGCTACATAAAACAAAAAAACGATTTTTTTTTTCCAATTTTCCTAAACTCCATCTCCAAACTGGTCATTAATTAAAAATTAAAACGTGCGGAAGCGTAGTCAACAAACTCCTATAAGACTTGATCCAACCGATCCAGATCCAAACTTGATATA…
GAGACCTCATCTTCTCTTTCTCGAGCTTCAACATCCTTAAGATAACCATGGATGCACGTCAACTCCGTCTTCAGCTCCTCTAGATCATCTTTGACTCCCATCAACGCCAATACTTCATTGATGAGATAGCCGCCGATCTTATTCAAAACGAAACCAGTGACAGCATCTACCATCTCAACAGAATCAAATTGAAAGATTTCAAAATATGGAGAAGATTGAAGATATGCTTTGTTTCCTAATGTCAACAATTTCAAGTTTTCGAAAGCCTCTGACACTTGACTTTGTAGATGTTTGGTGTTGACATTTGATTAAATTCTATTGCACTATCCCTTATTCGTTATTTTTAAAAGAGAACTCAGATGCAGACAGACGTGTTACCAATATAAATTTTCATTTGTC…
CCCTTGTGCAGATAGTGAGTCCAACTGCGACCGAAAGCCGCGGTTTTGCAACTGGCAAAATGTTCAACAGAAAGGGAGAGGTACGTTGTTGCATCGAAGAAGAATGAAGAATCTAATGTGGTTTGCAAAAATCGAGCTCTTATTCTTTTCAAACGTTAATATATAGTTTGATAATTTGTGTGCAGCTGGTGGTATCATTGACGCAAGAAGCTGTGTTAAGAGAAGCTGTGACTATTAAGCCATCCTTCGGGGCCAAGCTATGAAGCCATAGGATTTTGATAGTGAGAGAATTGCTGCATCTGTTACTCCTCACGGTCACATTCCAAAGAGTCGTCACTTATACTACATTTGCATATGTTTTTCGATCCACAATTATTATTTTCCCCTCTAAAAGGGTCT…
ACTAATCCCTTGACACAAAGCGCATGCACAGCTCTCCCCGTAGTCTCTATAGTGATTTGAGAGAAACCAATTTGATCGAAACAAGATATTTCCGGGTTCCAATGGTCTGAGAGCGAGAAACATCCACTCAATCTGGTAACTTTTTTTCCTTCCACTCTTTTCAAACATTGCAATGTCGAGATTCGTCGCGTCTTGAACTGGCGGGAGACAGATCCACTGAGCAAACGAGAATCGCCGCCCTGAAAAAACAGGACTTTGCGTCGCCAGCTGGCCAGCTCTAATTCGTCGGTGTTCAACGGTGGTTCCCGGAAAGATCAACGATTTGAAACCAACCTAGAAAGCAAAAAAGACTGCTCTTTTAAATCAAAAACCAAAATAACCGGAAAGGCGTACCAGAAA…
ACAATAATTGCAATATAAACCCTGTATTATTATTTTATTACTTATTTTACCCCAAGTGTTTTCTCCTACACCATTTGAACCCTCTGCAAGTCTCACAGTGTTTCTAGGTCTCGCAACGACAAATGGACGAAGAAAGATTGGAAAATTGATCGGATTTTTTCGGGTAAGTTCTCTGAATCGTTTGTATTCTACTTCACCTTCCACATGGTTGAGAACTCAGATGTAGCGTAAGTGAATCTAATATCTACAGAAACAAACAAAAGCAAAACAAAAAAAAATGATTCCTTTGAAATTCAGCATTTGCAATTGAAACTGTGTGAATGATTCAATCGATGTATTCATCAGAATCTGTGAAAGCTAAAACATTTTCGTTCTTCAAGTTTTACTCTCTTGGCTGAA…
GAAAACAGTAAAAGAAAAGGCAGGAATGAACAACTTGATTGAAATAATTGGATGGTACCAACTTTGTATCAAAACTTAAAGTAATCATAATGCGAAACTAAAAATAGTGAAACATAAACAATTCTAATAAGTTACCACCACAAACCTCATCAATACTTTACAAATGCATCATCACCTTGAAATGATCATCATATTCACAGTAACAAATATATAAGCCAAATTTTTTAAACAGGATCTATCTGTATATTAAAAAAAAAGCTTAGTTCAACATCGAGGTAAACACATATAGAGAAAAAGTAAGGTTGTTTGTATTATTAGAAAAACATATAGTAATGTAGTTTTATTAGTATCAATAATAATAAGAAGCAAATGGGACAAAGACTAAAAACACCTTGATGT…
CATATTTCTCAAAGAACATTTATGTGACTATTATCATTCCTTGCGACAACTGTAATAATGAGAAAACTTGGTATTTTTTTTGGCTCTTCATATAAGTTGTTTAAAAAATGTATTTTCAAACAATAATTAATAGTGGCCCAAACATAATTTAAAATAGGTTTCGAAGCCCAAAGCCCATAAATTAAACGCCTAACATTCACGCGCTCTTTGACTATGGTTGCTTAGGAACAGATGCGCGTGGGGAAGTTGGCACCGTTTTTTCTCTTGCTTACATCTATTTTTTTTTCTTAAACGTCTATTTATTTGCTTTACGTCATTGTAACGTTTGTTTGTTTTCTCTGTATCGTTAGTTGTTGTACACTTGTACTATGGACGTTGAAACCTGCCGGTTAGTCCGGT…
AAGAGAATAGACCATGTGGGTCAGTGGTTCGACACAGTAATGCCAAAAATTCTAAAATTTGCAGACACAATAACACCAAATCACTTGAGAGAAGATAATTGAACTATAACAAAATTTACAAACCTGAGAAATACGAAAACTTGTAAACTTGCATAGAGGAAGAGACATGTGATTGATGATAAACCCTAAAAGTAAATCATGTAACGACATCATACCCAAAGATGAATTGGAAACCAAGAAGGGATGATGTGAAGAGGAGAGGCAAAGTGAGAGGCGGAAGAAATAATGATACTTTTTCGGTTAAAGAGGAAAGGTTGAAAGTGAGGAATAATAGGGCCATGTTTGTTTGATCATTTGGAATTTGCATCCAAATGATCCATCCAAATAATCCATTTGAAT…
AAGTTGAGAAGTGGAGTGTACTGTCGATACAAAATTGTGAAAGAGAGAGAGAGAGAGAGAGAGAGAGAGAGAGAGAGAGAGAGAGAGAGAGAGAGAGAGAGAGAGAGAGAGAGAGAGAGAGAGAGAGAGAGAAGAAATGGGGAACAAGAGGTTAGGAGGTGATTGTTGGTGCTAATCATATGGACCTATGACCACTAAACTCTTGCCTAATTCTTAATTAACAATATCGTCATTGACAACACATGAATAAAGGAGGGAGAAAATGGTAGTTTTTTTGTTTGTCTTAGGCCACCAGTTATACAAATCGCACTTTTTTTTTATTTTTCACTTCCTAGCAATCATTATTGTAGGAAAACATTTGATGTCGACAAAAGTCTTGTAAGTAATCTATATTTCATA…
TAGTATGCTCATTTTTTAATTTTGCGTAACAAGTAACACCACTGTCTTCTATACATGTATCTTGTGATACCATTCATGGTAAATTCAATTATTATCGGATCAACTTTATCATCCAGTTCATTATAGTGAAAGTTACTCTCAAATGTCAATTCTCACTCAACATTCAGCAACATTACTCCAACCATTGTTTTAGAATAATCAAGGTGAAGATTTGACTTCATAAACACTATATTTAAAGGTGTTTTGTTTTAATCAATTTAGATGTGTAGATGCTTGTAGACGTCTTTATCGAATTACTGGTTGCTTACTGTTTCAAATATTTATAATTTGACACAAGTACATATGGTGTTGTATATTTATCTAATCGTGACTCTATACCAAGACACAATAGATGCTCCA…
TCGATCCCCTTCCTCTTCCTCTCTTGCCTTTTTCACCACGAGTCTTTCATTAATGAAGCGTTCAATTGAGAGATTGAGAGGATTGATGAAGAATTGGGATCAAATCGGTAAAAGGGATTAGGGTTAGGGTTCGTCGAAAGAGAAGGAAAGGGGATTAAGTTTAGGATTACGCAAGAAAAGAGTTTATATACTTTGGGTTAATGGGCTCTTATTACTGGATCAAGCCGGTAAAAGCCCAATTAATTGTCAAAATATAATAAATGAGTCGCTAAATAGTAGTTGTAATTTGCGACCTATTAGCGACTAAGTTAATCAGTCTCAAATTCAAGACTGATTAGCGACTAATATATAATATTGACTACTTAGTCGCTAATACGTCACTATTTAGTCGCCAAAGTT…
ATTTTTGTTTTTGTTTTTGTCTTCAAAGTACTCTTGTTTATTAAGTGATTTATACAAAAGTTTACAAGTTATGTAGGATGAACTAAGGAAGCTTATGTTTATGGGTTAGAGAGACTACATTGGATGATTCTTCTAGGATTTTGAATCACCAAGAACCATCAACAAAGCCAACAGTATCTTTCACACAAGTTACTAATATCTTCTTAAATAGTTTTACTTTGTAAGAACCATTTCCTTGAGTGGGTTTACAATGGGACGGACTAACTTGCGTACAAAGACCGTTTTTTATTCACTATTCATAATTTTGGTCCGCAGTTTAGTAAATAGGAAAAAATATAAAAACTCTAGGGGAATTGGAAAACTAACCAAAAAAAAATATAATTAAGAAACTAGCATAAA…
AGGTTTCATGTCTGAAAACGGCGGTGGAAGAGTCTTTCACGGCGGAGAAACAAACTGCGATGATGAGAGTACGATTGAGCTCAATCTTGGTTTGTCTTTAGGTGGTAGATTCGGAGTAGACAAGACTCCGAGGAAGCTGAAACGATCTTCTTCTGTTTTGGACACTGTACCATTCAACGATTCAACTGTGGCTGAGCCTGAGAATTACACGGTGGGTTTAGAGAGAACGACGTCGTTACCGGCGGAGATGGAAGAGGAATGGAGGAAAAGGAAAGAGATGCAATCGCTTAGGAGAATGGAAGCTAAGAGAAGGAGATGTGAGAAACAGAGTTTCAGAGTTGGGAATTCTGATGACCAAACGGTGTCGTTTGAGAATGAGAGATGGGTTACTGCGAGTAA…
CCGCCTCCTTCACCTTCGCCAACGCCAGGGCCTGATTCTCCTTTACCATCGCCAGGGCCGGATTCTCCTTTGCCACTGCCAGGACCGCCTCCTTCATCTTCGCCGACGCCAGGGCCGGATTCTCCTTTGCCATCGCCAGGGCCGCCTCCTTCACCTTCGCCAACGCCAGGGCCGGATTCTCCTTTGCCATCGCCAGGGCCGGATTCTCCTTTGCCATCGCCAGGGCCGGATCCTCCTTTGCCATCGCCAGGGCCGCATCTATATGAAAAAAATCGCTGGCTCATACATTTCCCGAGTATCAAGTACCTTTCTGTATTCTCGCTATTGTTCCTTGCCATTCTGACTCTCCCTTGGGCTTCCATTTCCCCCATCTTCAATAACCTTATTGCAGCAATTAAA…
GAGCTGTCGCTGTGCAATAAATGAAACTTCTGCATCGGTGAGTGCTAAAACAACAGAAGAGAAGAAGAAGAAGAAGAAAGAAAAGAATAAGAAGAGGAAGCAGCCAAAGGGCGAGAAAGAAAATGGAGGTTTAGTCATGACTTGGAACAAAACCTTGGAAAATACCCAAGGGCTGCTTATAGATATGGGGCATAGAAAAGGTTTCGATGAAAACACCAAAGGGTTATTATTAATAATGTCAAACAATTTTCATCTTTGCATCACCAAACAAATCTTTTCCCTATATTTAGAAAACTCTTGTTTTCCTTTCAAAGATTTAGCTTCACATCCGGAGAACAAACATCATCAAGAATAGAAATCTCTTCGTAAACCAAATAACCACGTAGTACTATAATAGGC…
AATTTACGTCTTAGAATTTGAAAAATTAGAAGAATGTTAATGAGAAGAGGGAAAGGAATTTGATGAGAGGAAGCTTATGTGTAAGAAAGGCATTGCCACATGATTTGCCATTAATGGCTGTGATGGTTCAACAAATAGAAGGAATGCGTGATATCATTACAGAGAAACACGTGTGGCATCTAAGTGATAAAGCTATCAAGAATGTTTGTAAGTTAAACACTTGGGGTTTCTTGAGAGATTTTATTTTCTTTCTTAGACTTTTTTTTCTTCTTTTTCTTATGTTTTGATATTGATCTTGATATGGCAGATATGTTCTACATCATGTTCACTTGTTGGGGATGTTTGTACTTCGGTTCAGCAAAAGTATGAAAACAACAACTCAAACTGAATCTTTTGATA…
TCGAGAAATATCAAATTCCTATCCGGTTCAAACTAGAAGAAACATTACTTAAGCACATGAGACATTATTGGTCATGGAATTAAAGTAGGTGTTGGTGAAACATGTATTAAGAGGGATACTATAAAATATGTTCATTTCGTCTTTAATTCTATCGTTTGCAGAAAGACATGCCGTACTTCAGGTTAAGAACAGCTAAGGAGATACTGAGACTGCGAGCTGACTAATAGTGCCCCCATCTTGGTGACATAACCTTGCTATTTTACAAAGCCGATTCATATTAGTTTAGCAGCCTTATTTGCTTGGGCTGTGGAGAATGCTAGATATCTTCGTTGCTTTCTTGAAATATTTGTTTGATTTTTTCTTATCTAGAAGAAGTTGTTGATAAGCTTTTAGAATTCT…
TCCTAATTTGACGTGTTGCAAACGCTTTGGCGACGCAGAAGTCCAAAGTTTTAGAACGTGGCATATCTCCGACAAAACCACGATAGAGACTATGACGCAAGGAAAATAGACCTATATTAAAGTAACTAAATTAATTATAGTGTACTTTGAATGGTTAACAAAAAAACTCAAATGATATACGACATCTCCATTAATGGTTACAATATTACGAAACATCCAAACATTATATTAATATTTGTTAGGTCAAAATTTGAATCGAACCGTGGTTTCTAGAATATAATACATGTATTAATGGTATAGTTGAAATTTGAATGGTAGCTTGAAAACATGAATTTCGCTCCGGCTTACAATATGTGTTAATAATCACTATTCTAATGTCTTAAAAATAATTAAGCGATT…
GTTCCGGACAGAAAACGGTGATATCTCCGGTGAAAGCTCTTCTCAGAAGGAACTGCCTGAGAGAGAACCTAAAGCAATTGGGACAGCGGTGATATTGACGGCAAAGCAAGAACACGTGATGCATCAGCTATGAAAGAGAACAGAAGATATCACTTTCTCTAGTTTTTTTTCTTATTTGGACAATGTTTAAGGAATAGAAAATTTCACAATTATAGATAAAATAAAAAACACTTGGGCAACTCACAATTCTCTTAACTCACTCTTATTTTTCAGAGAGAGAGGGCGAATTTCGGTTACCCGGAATCCATTCCGGTATAATACCGGCTTTTTGTTTTGTAATATATTCCGGTCCCAACGGGTCGGATTTTGTTTTTCTGTTTTACCGGATCTTTCTCCGGT…
TGATTGGCGTGACCTGCCGGACGAAAACGTTAGTCTTACTATATATGATACATCCTATCGACTACAAGAATTCTTACTAAATCGATCTATATGTCACCTTCATGCAATGTTTTTAATACTACAGGTGACATTATCAAATGGACTCGTGGAAAAACTGCGTCCTTTAGCTCTATCAAAGACAGCTAAAAACCACAACGAATGGAAGGGACTCTATGGTAGATTGGACTGGCAAGGAAACTTACCCATTTCCATCACCGATCCGCAGCCCATGGGTAAGGTGGGAATGTGCTTCCATCCAGAACAGGACAGAATTATCACTGTCCGTGAATGCGCCCGATCTCAGGTAAGAAAAGTTCTTATGTTCCTTCTTCTTCAATCCTCTAGCATCAGTAATAGAGT…
GCCACCAAAAATATCTTTTTTTTTGTTGTTACCGGTTATGTGTTGTAGTATTTATATATACCCCCCTTGAACCGGACATTTCTTCTTCTTCTTGGCGCTCAATTTCTTCATCTCTGGATCATCTCTCTCTCAACAAAATCCAAGTTTCGAAGCTTTTATTCACATCACGATTCACGAGGTACTGTTCATTACTCGATTTTCTCCATCATCTTCTTCTTTCTTCTATGGTAATTTCGTTTGCGCATGTCTCCGCACCTTTGTCATGCTCTATTTCTTCTTTTTCTTGTTTCGATTCGCCATCGAGAACTTCTTTTGATGTTTTAAGTTGAATTTAGCTTTGCTTGTTTCAAGATCTGCGTCAATAGATTACAGATTCGGTCTCGAATTGTGAATTTTGTT…
CGATATTCCATAACTTATAGTTTCCTTCATATGTTTAGATTTATTTTAATAAATAAAATATCTCAATTAGGTTCTACCATTATTGCAATTATTTAGTACTATATATTACAAAGTTGAAGTGTATAAATATGTATTGATGACTACTATAAATTACCTGGACCCAAAGCTACCTAAAATCTCCTTTTTTATCTCTAATTATATTAGAATTTGACTCAGACTAAATAAGAGGGAGAAAGAAAAAAAGAAAAATTCCAAATATACGACCATATAGTTAAAGTCAAATCGTATCCGTGGAATAAACAAATAAAATTCCTTGCTCTCCAAGACATAAATGAAACCTATATAACTTTAAAAAAACAATAAAATCATTGAGGAAAAAAAAAAAAAAAAAATCTAGTA…
GCTGTTGTTGAAGGCACTGGAGATCATTGCTGTGAATATATGACTGGTGGTTGTGTCGTTATACTTGGGAAGTAAGTAGAACTCTTTTTCTCAGCCTCTAGCCCTAAACCAAAACCTAGAACTTAAGAGTGTCTTAAACGCCAAATATCTTAATAGTTTCTTTCTGAAAATTGCAGAGTTGGTAGAAATGTAGCCGCTGGGATGACAGGTGGATTGGCATATATCCTTGACGAAGACAACACTCTCCTCCCTAAGGTTAAACATCACAAATTATCTTGAAGATATTTTCTTTATTGTTTGTGAAACATTGAAATGAATCGCATTGAACAACAGATGAACAAAGAGATAGTGAAGATCCAAAGAGTGACTTCACCAGTGGGACAAACACAGCTTAAAAGC…
TTGAATCCAATTATGTGTCGAAGCAGATCTCGTTTATCAGATGATATATAGAAATGAACTTAAAAATCAAATAAATAAGATACTACCAAGTTTGTAATAAAGGATTGACAAAAAATAGTTTGTAATAAAGGAAAAAAACTAAGAAAGATAGATAGGTATACTTTTGTAAAATGAACAAATATCTACATATGTTTTACTAATGTTATTTAAATTTAATATATCTAGATATTTTCATTCATTAATTTAAATTGAAATAATTTAAAAAACTATATTAAAGTTATAAAATAGGATGCAGATGAAATTAATCTTATTACTATTATGCTTCTATAGAAACATTAAAGTAGAAGAAGATCTGCACAAGTTGGTGGAGAAGTCCATATATACTTGGACGATAGTATG…
GCGGCAGTAATAACAAATGAAACTACATCCCGTTCTTGTACTACAGATGTGAACACCTTGCAGTTGTTGGTAAAAGACTGAATGGGCCTTCTTTTCTTTGACTTCGACTGAATGGGCCTTAAATACAGTTGGTTTTATGGTCCAAACAAGATTTACGTAATTGTTTGACCATCGATCATTACAAAACAAAATAGATACCAAGCCATAAATTAAACCAAAGATTGGGTTAATGTCATGTTCCAGAAGCGAGAATGATAAAGGCATGTAATATGAAAAATGTCCAAAACACAAGTGATGCCCCAACGGAAAAAAAAAAAAAAAAGAATAAGAAGGAAAACTACTGATACAGGAAAAGCCCCAATAGACGATGAGAAAAAAACAGTTGCTCTCTTTTGGCCA…
GATAATCAAATTAGTTACCGATCTAAATTTGCTAGGTTATCCCTATAAATCTCAAGTATTGATAATAGTTATTAATATTAAACCGAAATTACTGATATTTTTGATCTAGGTTAGAAATAGTTGGTATTAGCTCCATCAATAGCTGATATTCTTGACCATAAATTAGAATTTTCCTAGGTTCTAATATAATCTACATTACTTTTATTAAGTTTTCAGACTTATTCTTTTGTTAGGGTGTTTTAGTTTTTGAGTAATGTAATTTATTGTGTATTAAATTGTTTTACAATTATTAACATACTAGTATTATACCCGGTGCTATGCACCGATAAAAAGGAGGAGAGGATGGGGAATATATATTATTTCTTGTATTTGCGGATTTGGTTTTTTCACTTGATATAC…
ATATGTTGACATCGTTTAGTAAATCTAAACTTAAATATACCTTATTAATATATAACAGTTTGACTTATTTTACTGAAATTAGATATATCACCTATATGTATGTCATACATTATAAATATATACGAGATATATTTTAATTTTATATAAATTTATCAGCATTTTAGTACACGCAAATGTAGTTAACCGACTATTTTTCATTCATATAAAATAAAACGATTATATTTTTACTTTAAAAATTTATCAGTAGATTGTAATTAATTAGTTTAATGGTTTTTTTTTGTTTTTTTCTACAGTATTAAACTTAATTATATGAAATCAAAAGTTTTTTTCTATAAAAAAAAAAGAAAAAAAAATTTGAGATGTGTATTTAACGATAAAATAAACAAAATTGCAATGTTT…
ATAAATTTAAAATCTCGTACTCAATGATTTTTATATGTTGACATCGTTTAGTAAATCTAAACTTAAATATACCTTATTAATATATAACAGTTTGACTTATTTTACTGAAATTAGATATATCACCTATATGTATGTCATACATTATAAATATATACGAGATATATTTTAATTTTATATAAATTTATCAGCATTTTAGTACACGCAAATGTAGTTAACCGACTATTTTTCATTCATATAAAATAAAACGATTATATTTTTACTTTAAAAATTTATCAGTAGATTGTAATTAATTAGTTTAATGGTTTTTTTTTGTTTTTTTCTACAGTATTAAACTTAATTATATGAAATCAAAAGTTTTTTTCTATAAAAAAAAAAGAAAAAAAAATTTGAGATGTGTAT…
GGTATGTTCTTGCTTTGTTAAAAAGCACGGAGCTTTACGTCCTTCTCTCAAGAATTTCAGTATCTTCCATGAAGTTAGTAAATTTATCTGTATTTATATGATGAGATCATAACTACGCAAATTAATAGTGTTGTACATTGTTGCACAAGATGTCTCTTTTGAGTTCGACTAATAATTCAATTTTTAGACGAATCCCTCAAGCTAACAAAGGAAATCAAAGGCTTTTCATTTCCTGTGTGATTATCATAAAAAGGTTGTTGCACTCTTCTAAAGCTTATTTGTTCTTCTCAATTCCAGCTGAAACCATTTAAATCAAACTGTTTAGGACGCGTTGTGCCATAGTTTTCGTCGTGTGTGTTAAGATCTAGAGCTGTTCTTGTGTGTGTTTCAAGCTTGCAA…
CCCTGTTCGCTGTCCGGATTCCAATATGATAAATATGCGTGTGAGTACAAACGAAAAAAAGACTATTATAGAACATTAAATCTTTAAATTATTGAGTTATTTACGTGTTAAGGCTCAATGAATATTCGAACTAAAGTTGTGACATCAATTTACAAGTAAATGTGGGCTTTCCGTCTTATAAACTTTTTTCATTTCCCATGACATGTGTATTGAACTCCTTTAATACAATAATGAGGTGAAAACTTTTTAAGATAAAGATTTTTGTAACTCCACTAGGGAAAAATCATTGTATCAAACTTTAAAAAATTTCGAAATACAAATGTTAAAATAGACCACTTAGCATGAAATGTTCGTATACGTATATAGATCGAGCTTTAAGAACTTTGTACTAATTAGGAT…
TGACTTGATGCTGAAACAGGGGAAGAAGAGCAAGAAACTATTCTGGGTACCAGCTATTGCGCCATTGATATCAGTTATCGTTTCCACCTTCTTTGTCTACATAACCCGAGCCGACAAACAAGGAGTCCAAATCGTAAGATCTCAACTCCCTCTAACTAGTTTCTTGCGTTTCAAACAATTTGTCGTTGTGGTAATACCTAATATGATTCTTTTTTCTTTTCTTTTTTATGAATAAAGGTGAAACACCTTGACCAAGGAATCAACCCTTCCTCGTTCCATCTAATCTACTTCACTGGTGATAACCTTGCTAAGGGCATCCGCATCGGTGTAGTCGCTGGCATGGTCGCTTTAACAGTAAGTACAAACCAATGACTCATACTTCAATCTCTCTTAAACGAA…
TCTCAGGTTCACAGTCACCCATCCTCTCAAGGCAACAACTTCGATGATGATGCTCCTCTGTCGCCGGATCTCCAGGAGGACACACTTCAGTCTCTAAATGACCTGCTGATGTTACCGGAGAGCGAGAAGTTCGTTACCGTCCTCTCTCCCTTGGCTCTACCGAATATATAATGGTATGATCTTCTTCTTCTGTTATTTGTGATAACATGTTGTGTTGTGTTTTGATCCTAGGTTTAGTTGTCATATTGGGTTGGTGAGGCCAAGTAGTATTTGTTGTGTTTGAATTGATTCATGTTGTGTTGTGTCTGAATTGATTCATGTTTTTGTCACATACAAATCTAGAAGAGTCGTGTGTTTGCATTGCCTTTTTTAAGTTTAGTTGTCATATTTAGATGATAC…
TTGTGGAAGGTATCCACAATGCAGAGTTAGTATACAACTCATGATCTTTGGCGTTTTGCAGGATATCAGAAGAGAACTAGGAATATCAGAGTGAAAAAACACAGGAAGACGCTGAGCTACCAAAGGTTTTTAAGAAAATCAGACTCAAAAAATCATGTTACAACACTCTGTCTTAATTCTTGCGTTGTGGTTTTGAATGTTCTTTCCAGATCAAAAAGGCGTGCGAGAAATGCCAGCATCCGGAGCTTGTATACACAACCAGACAGGTAAGTCCAAGCTTTCAACTTCTTCGTTTTTCCTTCTTGTTTCGTTTCAAAGAATGTGTTCATCAGAGTTTTCTGATTTACAGACTAGATCAGCAGACGAAGGACAAACAACATATTACACTTGCCCCAATTG…
ACTTGCATTTGAAGTTCTGGGGAAAGGGGATTTCCATCTTAGCTCGGAAGCTGTTTTGGAGTTCAGTCCACGGAAAAACTGGACGTATAGAAAGCTAATTGGAGTTTATCTCAAGAAAAAGTTGCGGAGAGACCAGATTTTCTGGAATTACTAGCTACATGCCACATCTTTGCTGCAAAGACCGTCACTCTTTGCTCACTATCACAATCCCCCTGATAAACTTTTCCGATGCTTGAAATGAAACATTGAGGTTAGAGAGTCTTCTTGCTACTAGATTTACATATAAATCATACATGCCTGTATTTACAATGTTTTATTGTTAAATAGATATGTATATTGAATTACATACATATTATTAATGCACATTTTTATCCGGAGTTGTGGACCATAGAAAGACAT…
ATAAACGTTTATATCTCTCAGCCTATATCTTAGATTAAGGCAAGGTCGACTTTTCCAAAAATATGACTCTGTGGGCGATCCGTTGATATATTACGCCTCATGAGATTTTCTGTGATATGTCGGGAAATCGGCCCCGAGGCGAGCTGGACTATACAGACGGATTGTAGTTTAACAGACTACATCTGACACAGAAACCGGAGATAACTCTCATAAGAGGTCTCTGATTGAGACGTGGTTCGATTCTATGGAAAGCTAATATCTGGGGCAATCCGTGAACATATTACTAGTTGCGAGATTCATTGTGACTGGTTGGGAAATCGGTCCCGAGGCAGACTGGTCTATTCCGACGGATCTGTAAAGAAACAGACAACATCGACTTCAGAAAAAAGGCGATAACTC…
GAATAATCAGAGGCTACGACGGCGAAGGATGACGATGGAAATCTTTTGATTACTCATCATACACGTGTTGATAACATGTGGCTTTGAAAGGAATTATCTGATCAAATCTTCTTCTTCAATATTGAGTTTGAGTTGGGATTTAGTTTGTTTTCGTAACTGGTTATGTTGTAGGGCTTTTTTAGCCCATGTTTGTAATGCTTACCTCAATAAAATATGAACTTGTGAGAAAAAAAAAAAGATTTGGGTTTTAGTTAAAAGAGGAGAAAGAAATGTTTAAAATGATGAGCTAAATTTTAAATAAGTTGTAAGATTAAGCAACAAATGAGACTTGTAGAAATTGCAAAAGTTGGGACCTAAATCTTGAGAAGCCACTAGAATAAGGACCTTATTTTATTAATG…
TCTTTGGAGATTCTCTTTTCTTCTTTCTACAAATTTCTGCCTTATTATTCAAATTGTGTAGATTCTCTTCTAATCTTTTGGTAACTATTAGTTGAGTTGGTGGATAAAATTTTATTAGTTAGCATTATCCAATTCGGAGTAAATATTACTATTGCTTAGCCTTTAATTTTAATTGTTTGTTTGGTTGAACAATAGTTTTGGCATTTTGCATTTATTTGTATCATATACAGAATCTGCATGTTGTTTAAAACTGTTGAATTTTAGAGCAATGGAAATCTCCCCCCTATATTTGGAAAATGCGTGATGATTATGACTTCCAAACAAAGGCATCGTTGTAATTATACATCAAAATGAATTGGCTATACTTTATTTCCAAAATGTGCATACAAATATTTTTAA…
TGGTGTCTGTGTACAGTACTGTTTATTATTATTGAATTCTTTGTCCGTACGATATTTTGCCTTTTCTGTAGTTATATTTATCAAAACTGTTTATCTGCTGATGATGATAAGTGATAACAGATCAAGCGCCGTGTAGTTCTAAAACATGTGGAGTCATTAACGGAACCAAAAAGTTACACAAAAAAACAAACATCATATATTAACTTACCGATGCTTGAATAATAGTACTATTATTGAATGACAAACCCATTCTATAATCTATATCACTATATGCCATGTTATGATTATTGATGATTTAAGGTTTAATTTTTTTTTCTTTTTTGAAATATGTTGATTGTCTATATAATAAACATCTCTCACTCAATAAAAATCAAATAAATCAAGTGACCTTTTTCTGAA…
AGCCTAATGATTTTGATTGATTTTCGTGAACCATATGTGCGTACAAGTATGTATCGGAGCTATGGAGGAAGATGATGTCTGAAGTCTTTACCAAAACAATTATGGTCAAGACATTTCCCCGCCGTCGCTGACTCTACCTCCGTCGCACTTGGAAGCCAATCAAGTTCTTATGCTCCACTACAAGGTATGTTTCTCGTGCTTTGTTCTTCCATGCTTGAACTTGGAATCTGGAGATATTAAAAATCATTTTCTGAAACAAGGGTCTAAGTAGTCGCAATTGATGTTACTCTTGCTAGCGATTACCTTTGGCCATGGCAGATTGTCAAAAGAGAGGAAAAGGTTAGTGTCGCTATTTCGAAACATGATTTCTTTTCTTTTTTTCTCTTCAATTAGTTGTTG…
TGGGTTTCAACTGCATTTATATTTCAATCCATCCAAACATTAATAAGAATTTTATTTATAGATATTTTTTCGTGGTTTGTAGGATAAACCTTAATAGAATGGTTCTTGAGCAAAGGATGATCAAAAGCTAGCTGTTTTTGAATGTCGATGCAGTCAAATATATAACCATGTTCAGTCTGTCGAAATCAAAAGCAAGAAAAAATTGGTGTGGTCTGAAAATAAATGTAACTTGATGATAGTTGTAATATTGTTACAATAGTCAACAATTTTTGTAATGTTTTATGAAAATTTAAGAAAAGAAAGGCTAAATTTACTTGGAAACTTTTGACTGCAGGTTTATTGAGATAGGTAAGTAGCTTCTTCATCTCTTCTTTCTCCTCTTTCGAAGGTATTGTTTTG…
AGACCTGGTCAAGCCCTTCCAAACCTATGCCTCTCTTCTTTATGGTACCAGCTCTTTGTTTCATCGATAGACTTGATTTGACTTGTATTGTTATGGCCATATGGGATATTAGAATGATAGGAGAAAGGGATGAAAAATGTTGCATTTGGCGATTAGAGTCGTATTATAACATGATGGTGTCACCGGATAAATCTTCGTTTTCAGGTACATTGATAACTCTTCTTGAGTGAGCTATAACTAGTTCCTATCCCGTGATCAGTGAAACGAGAAGACGCCAGGTAAATTACAGATAATGTTATTTCTCAAGACCTGACATATATAGTATTAGATAAACCACATTTGGGATGTTCTACTTCTTACTGTCTTAGAAGCTTAGGCAAGACAAACCAGAAAAAGTGG…
CGCGATTAGGTATTTGAATCCGTGATTAAGAGACCATTACTCCTAACCCACCCAAAATTAAAAATGTAGATCCTATAAGCTTTAATAAATTGAGTTAACCAAATTACCCTTAATGCTTATGTACAAAATGCAAAATTAAAATTGAAATTGAGACCAAATTTATCTATTTTTCAATTTGTATTTTTCTTTTAATAATAAAGGGATTGGAATCTTCATCAAATATGAAATAGCTTATAGTTTTATAGCATAATTTACAACCAGACGACTTTGCAATTAATATCATCATTCACGATATCAAACACAAAAAAAAAAAAATCATATTAAATTTGTTGAAAAATAATGTTTGTGTGGGGGTCTTTCCATATTCCAGCTAAGCTAGAGATGTACAAGAAGAAGTTG…
AATGACTTAATTTTTGTTGGCTTGTTATTACATTAAGGCATGCCATGAAGTGTGACAGATGAGATTGAGATTAATATAAAATTATATGTGGGTATGTGTATCTCTGTACTCTCTCTCTATATACACATATAACATATGTGATATGTCCATATCTTGATCAAATTATTAAGTTTTCATTGACAAGCTGTTTTCTTCTTATCCGTTTCTCCTAAGCTATATAATAGGTATATAATAAGGTGTATATTTCATCATATATTGTATATTCATTGAATAGTTAATTACAATAAAAATTAGCTTATACATCACATGGAAATTGTAATTTGATCTTTAGTTAGCGTATTAATTAACGCGGATAGAAAGAATGATTGCATAATCAGCATTTCAGTATATCAGTGTGGA…
CACCGCAGAGCTTACGGACTAATTAAGGATGGGATGCCTAAGCGCGGTTAATTTTCGACGTTTTTAAAATTACAACACTTAAACTAATTTTTTAAAAGTAATAGTGAAATTAACATGATTTTAGTTAAAAAAAAATTAACTATTTTCTTAAAGATTAAGTTTTAAATTTGTTTTTTTAAATGTTTTAATAAAAGTTTTAAATTAATTAGTTTTAGTTTTACCCAAAATAATTTTTTAAAAGAAATAAAAACAAAAATAAGAATGAAAAAAAATAATGTACCTTGTTAGAAGTGGTAACAAAGAAGGCCCATTCGAAGACTCAGATTCTCATCAAAAACAATTTGGGGCTTAACCAAAATTCAACCCATTAGTTTTCTTGAGACCAAAACACTTGAAGCC…
ATTACAAAGAGATGACACACTAAAAAGAAGATAAAAATTAGATGTATACCCACTAATAATAACTAAACCCTTGCTTGTAAAACCCAAATTTTTCTGTTTTTTTTTTTCTTGGAGCCTTGAGATCTTATTATTATTTCAGTAAAGAAAGAAGAATATGATGATCTTAGTGATTGGTGATGATGGTAAGATTTTATTTATGGACAGAGGAGAGTTTTTTGGTCTGAAGCAGAGAGAAGAGAGTTTTGTTTTCTTGGTGAAGAAGAAGAGCTTTCTTCTTAAGTTTCTCGTTCTCTCTTATGATGTTTTGATTCTCCACGTAAAGCTTTAGATTGATCATCTCCATCTTTTTCTCTTCCCGCCACATCCGTCTCCTCCTGAAAAAAAGGAAAAATAATAGTG…
AGTCACTATCACTCTAGAGAAAAGTCGTCTACTCTCTCTTCATGTCTCTTTCATTTTGTTTTGTTTGTTGTAAAGGGAACCCTAGTGTCTCCCTATATAAAAGTCTTGTTCCCTACATTGTAACCAATCTAATCTAAGTAATATCTTCACTTCCTATTCTTGGCTCTTCTCTCCTCTATAAACTTCATACTTCTCCATACTTCTCATACTCTTTTCCGCATATTCTAACAGTTTGCTGCTTCGTTTGTTCTCTGCATCGAAACAGACTCGATGAAGCTGCTGTTTGGTGAAGTGTTTTTTGTCTGACATTGTCACTTTCGTTTGACTTGGCTATAGAACTATGTTTTGAGAATTTCAAGAGTTTTTGGAATCTTGGAAATGAGATCTCTCCAAGAATAT…
TTTGGATCGAAAGACTATACAATAAAGTTTTTCTCTGCTTTCTCGAAGAAAATGTCAACTAAAACTCTTGTGATAAGTTATTTATCAATGATTTAAAGTCAATTCCCTATGCTTTTGTGATCTTCAAGATACAATACAAACACATTCATGCTACTAAGATACTAACTTCAAATCTTGGCAGATATCAGCTATAACTATATCAATATGAACTGTTTACGCATGAATCAATCATACAAACACAAAAAGCATAGGAAATTAATCATGCGGTCTAGAAAAATGTGTAAATACAAACAAATATGGGGGGGGGATTTATTTTAGAAACATTCGGGCTCTTTATGTAAATACAAGAAAATTATGTGTCCAACTGAAAACAACAAACAAATATGGGCCTCCTTTACG…
TGACTAGGTCAAATGACGGGATCCAAAGTCCGGTTAGTTTTCATATCGTTTTGTAAATCTAGTCTAAAAACGAAAAAAATAAAATGCTAAATTTACATAACGATTAGAAAACAAATTGAACTTATGAAATTACTGACGATTAAGTGACTAAATCAAATAACAGAATCCAAAGCCCGGTTAGTTTTCGTACCGTATTGTAAAAATCTAGTCTAACAAAACAAAACAAAATAGACCAAAAAAAAAAAATTGTAGAAAAGACTTAGAAATTCACCTGAAATCGTTCTTGAATTGATGTAACGCGTAACTCTTTTCCTTATTTGATACCTCTCGAAGTCGTCTTATCTGAGTCATCATCTCACGAATCTTTACCGTAGTCCTCCTTTGTTGTTCTCCATACTC…
TGGCTGCGATAAACTGGCCCGAGATTTTCCCACATAAGTTTGTTTTCTTGTTTTTTACTCTTTTTTTTTTTTGGCCAAGTACACAATTGTATAGGTTTAACCAAAGTGTAAGTTCTGATTATTCATATTAATGATATTTACAATTTAGCAAACAAACAAAAAAATTCCAAAAATAGTCGCATGTAGTTGTGTGTCAATGATAAATTGTCTTAGACAATCAGTTATTATTCATTAAACAAAACAACTGGAACCACAATATTAGACAAACCAGATCAGACAACTTTTCAAACATTGAAGACTTACAAACTCAATCTTTGCCGGAAAAGAAAACAAATCGTTAAACTCGATCGGAAATACAAACTCAAACAAACACGCAAATTCAAGCCATTTGACAAATAA…
ATCACCCCATGCCTTGCAAACAGTAGAAGAGCGTATGTTGTCTTTGAAAGAAAGACGAGACAATATGAGACGTACAAGATCCGAGGGAAGAAAAAGATCTTCTTTCAACATCTCACCCTTACACTCCTCTGAGGTTCCACTATTGTTTTCTAAGATTGTTCTCAACCTGATATAAAAGAAGGACAATCGTAGATTTTTGTTTTTTGTGAATATCCCAAGGGAAACAAGACTTTACAAAGCCCTAGGCTCCATTCATTATATCTGAAGCCAAGTAAGTAATATTGGAAAAAGAACAAACCTCTTGACATCTGCCACTGCTTTCAGTTCCTCTGTTCCTGAGATTGCTTTCAACCTGAGACCACAAGCATAATTATTTTAATATCCATTTGAAAAGAAAGT…
CATGCGAGAGTGATAGTTCTTTTGTGTGTTTTTTTGTGTGAAATGTGTGATTTATCAAGTTTGGGACTTGGCGCCTGTTGTCTAAAAGACTAAAACCATACACTCTTTTTTTTGCTCTTTCTGAATCAAACTGCTGCTCATTTGTGTGGTGTATTCGGACTAATAAAGACTTTAAAAGTGTTATGGGCTTCAAGTGGACCGTTTATCTCTAATCATAGTCTACTCCAACATTCATCTACTTCAGTAGTGGCCCATTCAGACCCAATAAGGCTTTTCGGCATTGACTTATATGAGCAGAGAGAGAAATATGCAAAAGATGATCAAAGAAAAACTTGTGATTTGTAATTTTCAAAAATATGCAAAGAAAAGCGGATCATACTCCAGTAGTCTTTTTCTTTG…
AGCAGTTCTTGACGTCGAACGCCTCATATTCAAAGATCTCATCGGCGAGACCATACGCCAGTTGGCTTTTCTTAACAGGTCCGACTCGCTGCGTAGGAGGCTGCTCTTTTGATATAAAACTAGACTAAATTCTCTGACCCAAGTCTGAAACTAAACCCAACCTACGACCTATACCATGTCTAACCAAACATGCGAGAGTGATAGTTCTTTTGTGTGTTTTTTTGTGTGAAATGTGTGATTTATCAAGTTTGGGACTTGGCGCCTGTTGTCTAAAAGACTAAAACCATACACTCTTTTTTTTGCTCTTTCTGAATCAAACTGCTGCTCATTTGTGTGGTGTATTCGGACTAATAAAGACTTTAAAAGTGTTATGGGCTTCAAGTGGACCGTTTATCTCTA…
CTCATAGAAGTTTTTGGATTTAAATACTTACTCCTCTAGCAGCTGGATTTGGCGTAAGCTTTGTAAACTTAGACCTCTCGCTAGGCCTTTTCTGGTTTGTGAGATAGGCTCAGGTGAAATAGGGAGTTTTTGGCAGGATAATTAGACTGGTCTAGGCCCTCTTAGAGCATCTCCAACGGTTCATATATTGGGTTCTTTTCTATGGTTCTCATGAAAAAAAAATTAAAAAATAAATCAAAATCATGGTATATGAAGAGAGACAGCTCTCTTGTGAGAGTTTTTGAGATGCAAGAGAGGCGATGATGTGGCGTCATTCATTGGTAGATTTTTAGACAAAACAAAGGAAAAAAAAAAAAAAAAAAAACATCATCACGCGTCAAAACAAAACAAGACTCTTTC…
CCAGTTATATTTTAGCTAAGCCTCTACATATCTCTTCCATAAGGCTATCTTCTTTTCATAACCTAAGAGTTGAGACAAACACAATTATGACCATAAACAACAAACTTAAAAGCTCAAAGGCATTACCGGTGATATTTACTGAACCAATGTCGTCGGTTTTTCAATACCTGCAAATACTGTAGTTTATGAGGTCAAAAGAACAACATAAGAGTTTAAGTGATAACAATCACAAATCATGATGAGACACTTAACTCTTAAACTCGATTCGTTGAGCACTCTGAATCAGGCTGGTTCATCAACTCTTTGTACTTGTCCTGCAAAAGACTGAAGATTTTATTCACTTATGGGTTTAAAGTTCGGAATTAAATCGTCTCTCAACCAATGAATAATCTATGATAC…
GGCAAGTCTTTTCCTCCTAAATACGGCCGTGTCATGAGAAGCGCCACTACAGCAAAAATGTCTTCTAGTACAGCCGAAGTTCAATTACCCGCAGAGAAGGGGGTTGGTAAAATGGATCAAAAGGTTAGTCAAGAGGGAATGCCACATCTCGAGACAGCAAAACCAACTAAGGATTCAGCTATGGAACAAACAGTTGAAGCTGAAGATGTAGCTATGAATCCAATAGTTGAAAAAGCTATGAGTGAAATGGTGGAAGCTGAAGGTGCAGCTATTAATCCAATAGTTGAAGCTGAAGATGGAGCTATGAATCCAATAGTTGAAAAAGCAATGAGTCAAATAGTTGAAGCTGAAGATGCAGCTATTAATCAAGCAGTTGATGCTAACTTTCAAACACAAGCT…
TTCATTCACAATGTTCTCACTGTTCGTCGATATTTCCTTTTCTTGTTCCTCTTTGGAGCATGCCTCTTTGACTTGTTCCTCTGGCTGATTCTGATTGATAGAGCATATTTCAGTCAAAGAAGGTCCAATATCTCTTGCCTGCTCCACTCTAGTCTCATGAATTTTTGTTGCATCGTCCTCATTTTTTATTTGGAGCATCGGTACTTCCTCCTTCGCTTTTTCGTCTACTATTTCCTCAGCAACAGTCACATGATCTTGCTCCTCAGAAGAAAATAGCAATGAACTAGGAGATTCAACTGTTTGCACAGTCTCAAGACTTTTTTGGATCTTCTCTGCTGCTTGTTCTTCTTCATTCTCTTTTATGTTTTCAATATTTTCGGCTTCAACAACAGTCTCACC…
CTACTAGATTCTTTCAACATTGAGTTTCTTTCATTAGGTCAGCTCAAAGCATAAAGGTGTTCTTCATATAAAAGACATTAAACCAGATAGTAAACCATAAACTTAGGTAACATTAAATCAGAATATAAGACTTCTAATACTCGTATTTCCCATTCTATCATGTGCTTGTGACCTCTATAACATTCTCAATGAGAGAAGCATCCATGTGAACTTGAGAAGCATGAAACTGAAATCACAATGAACTTCTGGTGGTCATGGTAATATGACCCATAACGTTCATTACCACTTAAGCAAACGATCTTAAAAAATCTCTAAATTCGTTTGATTATATAATAAGACTAATTAATCTTGTTTGATATGATCATAAAGCGTCTTAACATCATCGCATCAATGTTTGTT…
TTATTGGATATTACTACATTGTATGAATATCCATGAAATATTTAAATTTCGTTAAAAATGCCGTAGATATCCAAGCAAAATAGGCATAGACGCTTTAGACTGTCTAAGCGGTTTAGGCGGACAAAAAAATTGGTGATCCGAGTTCTTTTTAATATGGTTGCAAAGATGCTCTTCTACATCATTTCATTATTAGCGTTCATTTGAGAACATAGCCATTTGTACACTTGGTCTCAGATTAATCATTTCTAACAATTATGTAGATTTTGGTCGTTTTCTCTCTGTACAAATTGTGAACAAACTGCCTATTGTTTGCATATAGCTCTTATATTTGCATAGCTCATTTTTTTTGCCTTTGAATCAACTGCGCATATAGCTCTTACGATGTGTTATGTTGTTTTA…
TTAAACCAGATGCTTCATCTTATTCGACACTGTGCATTTTCAAATGTCATGTGTAGACTTTTCTGATTATAAATGTTGTGCATATTCTATTGATATATGTATATCAGTATATGAAATCAACATGCTCTTGATATTCAATTATTTATCTGCAACAGTATATGAGTATCATCTAAAGATGTTGCAGAGCACATTTTGGTATTATACAGTAGTTACTTTGGCAACGAAAAAGTGACCCCACTAGAATGAAGAAGTAGAGTGATGCATTAAGAAGGTAATGAGGATAATCTAAGAAACAGAGAATGTTGCAGAGTTTTCACTCGCAAAGACTAACTCAGACAAAAGAGATCAATTTGGCATCCATTGATTAGACCACCTTAAATACACAAAAGAAAGTTCAAG…
GTTATTGTCTTTAATACCGGACATTGGTGGACTCATGAGAAAACATCCAAAGGGTACTAAAATCTCTCTCAATCTACTGGAATATTTGCTCTGTCTTTGTTTGTGTTGTATAATGTAGAACTGATTTTGGAGTTTGTTTCATAGGGAGGATTATTATCAAGAAGGAAGTAATGTTTATCATGAACTCGCTGTTCTTGAAGCTTTTCGTAAAGCTTTGACTACATGGGGTCGATGGGTTGAGAAGAATGTGAATCCGGCAAAGTCCCTCGTTTTCTTTCGGGGCTATTCCGCATCCCATTTCAGGTAAACGCAGACCGTCTTTAAATCTGCTTATGTAGAGTCTCAATCATTTAGGTCTAGTCTAAATCTTGACACTTTTGGAATTGTTTTGCAGTGGTG…
TGAATTGCTTGGCTTAATTGTTGCAGACGACAAAGGAGGGATCGGATGGAGAAACTGAAGTGGAGGCAGAGATTCCATCTGTTGTAGCAAGTATGTAATGATCACCACCATCATCATCATCATCATCAGAAAATGTGGTGAATGTATCTTTGTATGCGTAATATTTACCGTTCTTTGTACATAAATGAAGGAAAGAAAAACAAAGTTGGATAAGAAAACACAAGGATGCACAACTTGCACATTGATAAATGATGATGTAACAAACTTTTTATCGTATGCAATGTCCATCTTTTCATTGATGTATCTTATAATTCAAAGTATTCAACAAGAAAACGCTCTTGTAACAAATAATCTTATTAGGAAAATTCAAACACCCATGTGTCAGATTCTAATAACCGT…
TTAAAATATATTTTTTGGGTGAACAGAAATTAATATGAATAATCACTCTTGTAAAAATAAGTTTGGTTGCATAGATGCGATATATTTGTTTAATAAAAGTTTCAGTTTCTATATGCAAGAGTACTACAAAAAATAATAAAACATTCTATTTTCGAATGCATATAGTAAGTTTTATTGCATTCGAGTAACGAACAAATAAAATCATATTCAAATATACGTCATTGTTTGTACATAACAAAAAGTATAAAACACACTTGAACATATCGATAATGGTAGTAATGCATTTATACATTTTAAAACATCTTTGTTATCGACAGAGAAATTTTGAATATCTTTTTTCCCATATATTAGTTTACTAGTGTTAAAACTCGTATTACGTACGGCCCAAAATATATTAAA…
TTGTTTTCTGTTTCTTGAAGTTGCGTTTGGACGTTGTATGCTATGTTTTTTGTTTGTGCGTTTGAATTTTGTTTTGTATTTTGGTGGCTTTTAATTAATTTTTGTATGCGTTTGACTGTGGGTTTTCGTGGATTTATGTTTTGTTCTCTGTTTTTTTAAGTTGCATCTAGACGTTGTTTGCTATGATTTTTGTTTGTTTCGTTGTGTTTCGGTGACTTTAAATTAGTTTTGAGTGCGTTTGAGTGTGGATTTTCGTTGATTTATGTTCTGTTTTTGAGACAGTGCAAGAGACATGATAAGTGAGAGAGAGAGAGAGAGAGAGAGCTACTTAACCATACATACCTTTGTTGGCTACTGAATGATTTTCTTTGCAGCCAAACAATCCTTCATCTTCAAACC…
TGGATCACGGATGTTAGCTGAATGATCCATCCACCCGAAATTGAGCTTTGGAAATTGGAACTACTTGACAAAAAAATATCGAACTTGGTGCTGGATTTAAGTAAAGTTACTCATATTCATAAATATTATTTTCGAACTTGAATAAATATGTCTATGCAAAATTATAAGAACATACCAAAAAAAATATTCTAATTTGGCTGGTATCTCATATACCAATATTTTAATATCGTAGGTCTATCTTAAATTACGAGTTTAATTTAGGTATAAAACTCAAGATTGAATGATTTTTAATATTGGAAAATATCAACTATTATTTTTTTTTGTGGCTAAATAAAATATCATTTTCGAATTTATACAAAATATATAAATAAAAAAAGCTAAGAAAATTTGTTGTATTTT…
ACCTAACCGAAGTTCTCAATTTCCACCCTTAATAATTTTTATAATCACAAATATTTTTTTAATGAAAAGCCACCGCTATTTCTTTTGAAAGTTTCAACTAGATAGATTACACGTAAAGAAACGAATTCTATAACTTGGTTGGATTGATTCTCTTCTAGAACTTTCAAAACTTTTCGGTGATTGTCAATATTTGTATGATTACCGTTAAATACGGGGAAAAAACCATGTGAATTACTTGTACATGACTCTATCATGTAGTATCTGACATTTCCTATCTCCCAAGTTTTGCAAATTGTCATGACTTTCACGCTAACGAAAAAGACATAAACAAGAGGAAAATGGAAAAAAATCTAAGCGCGTGACATCTCACGTACCAAAGAAGCAACTTGGAAATTGGAA…
AACAAAAAGCTCTGCCTAAAGAACAATTGAACTCTGTTTTGGTCTTGCTGCTGGGAAGTGGAATCACAAAGACGGTCTCTGACAGAGGATGAAGAGTTGACAAATGATAAAAGCCATTACCAGAGAAGTCGCCAGCTCAAACCCAACAATTTTCGGGAAATGCCATCCATTGACTCTCTTTAGATAGCTTGTGATCGAAGGCATTGTTGCGATGATGACTGCACATGTGTATATGATAGAGATATTGTGAATACCTGAGTTTGACATAAACGTTATATGGAAGTAAGGCCCTGTTCGTTTCCTTGTCGCTGGATCCAGAGATATTGCGGTCGCTGGTCGCTGGCGACTGTCGCTACTTTTGATCGCTGAACCAGCGACAGACAAACGAACAACTTTTGG…
GTTGAAGAAACAGAAACTTAGGGTTTATGTGGTGGATGAATGATTTAGCAGCGAATTGAAGGGTGTGGTGGAAGATGGAGTTTTGTCCAACATGTGGGAATCTGTTGCGATACGAGGGAGGTGGCAATTCGAGATTCTTCTGTTCCACATGTCCATACGTCGCCTACATCCAAAGACAGGTTCTTTTTTCAATTATATACCTTTTGAAAGTTTGTGAGCAAACCGTTAAAATTCTCTCCTCTGTTCCTGAGTGCTTTGGAATTTTGACAGGTGGAGATAAAGAAGAAGCAACTTCTGGTTAAGAAATCTATAGAAGCTGTTGTGACTAAAGATGATATACCCACAGCTGCTGAAACTGAAGGTATTTTCAGTCTCTTGTCTTCTCTTCTTCTAATTTTA…
ATAGAGATAGTCGAAACGTGTGACCGTGTCCGTGACGTACACATCTCTCTATATAATTAATACACACGTGTCCGAGAATGTTACGACTCAACCGTGTTCGAGGGAAGAAAAAAAATATATATATCTTTTTAGGGAGCGAGTCCATGGAGTATCGAACCCTGCTCTTCAGAGCCAAAAGAATAGTGTCTGAACCACTAGGCTGTGAGTAACTTTTTGCAATTTAAAAATCAACTCTTTGCTTAGATCTGATCTCTTCGACCATCGGAAGTTGAAACCCTAGTTTCTTTGCGAGGGTAAACCCAGAATACATCTAAGAGCCAAGGAAGGTAATGTATTCATTTTTCAACTTATCTTGTTTGTATTTGGAAGAAAAGTGAGAGTTCTAGTCTTCTAGATGTT…
AAAACTATTCCATCAACATGAACAGGAACATGATTGCTCCGCAGACAGAATCTTGACCAAACGGGAACTTCTCGAGAGCCAGATGCCATTGCTTAGAACCCTCGTCCTTGGTGACTCGCAGCCACAACAATCCTAATCCAACAAAGTCAGGTCGGAAAGTTTCTTTAGTGTTCTGCTGACAAGACTGAGGTCCCTTCACTTAAAAACTTATTAGGACTAGGAGAAATGACACTTCAAAACTTTTATATTCAAAAGATTCGTATGGTTGGCTCGTAACTATCAATGGATCAAAACACTCTTTTATTACGATTACTTATATTGATACAACGAGATTGGTGATTACAAGAAAAAGAAGAAAGGAAAGTCGCACCATTTATTTCACACTATCACATATTACTG…
CTAATCACAAGATTCACAACTAATGGTGTATGAACCGTTGTTTGTGCTTCAAACTTTGCAGCGAATATTCAAACTTTTTATCTATAGAAAAAGAAGAGTGTGGGGGCATTAAAAGGAGCTGTCTCATAGTTGGTAATGTCAATTAAGAAGCTGGCAATACAATACATGTAGGACAATTCAATCATCGACCCATTTGAATAGATAATGCAACCCAATTATTTCACCTTATTACAAAGAAAAAAATACACCCCAAAATATCTCATCAATAAGCATATTATACTCATGATGACTTTTGTTAATTATAAAAACTAATGATGCTAATAACCAAAATCAAGAGTTGATAAAGGAAGTCACGTTTGGAGATTCTGTCTATAGTGTTTCGCTGGAGGCGTTGAAACA…
ATGTAATAAAATAAATTCATTAAAACTAGGTCATGGACATGGTGAATAACCTAGCATCAACGTATAAGGAATTTTATATTTAGTAAGAGAAGTTAATTTTGGGGTTAACATGTGAGTTGTGACCAACTAAAAAAGCTATGTGAGAGAAGAACATTGTATACAATAAAATAAATCTGATATGTGAATCTGTGATATACACGATATGCGTTTTTTGTTTTGTCGGAAGAGATAATTGTATACCATAACGGGATAGTATTGGATATTTGATATTTAAATTTTAATATTACTATGATTCTATGAAATATTTTTTGTGAAATGGTAGGAACTAAACTTAAGAAATGAAAAGTTTTTCTTTGTTAGTATAGATGTGTCCATCAAATACAGTCTCTTTGTCCGAGT…
GAGAAGACCTCATACTCATAGTAAATGTTGTTCTTCAGCCTAGGCCATACGGAAGAGTCCTTTGGACTTGAACATGATACAAATACCTTTAACCATTATTACCTTTGGACTTGAACATGATACAAATACCTTTAACCATTATTAATCTGTCTATGTAACAAAAGATGTGTCACTCTATTCTTCTTTTTTTCGTTGTCTCTTTTATATGATTAAACAATGTATTGAGGTCAGTGGAAATTACACTTCGATCCTTGTCACTGTTCTAAAACATCTTAAAACCAACTATTGAAGAAGATCACTGAGAAAGTCAGAAAATCCATATAGACCAAAGGAAGCTCCTTTTTGGTATGTATGCATTGCCTCTGTTATCTATTTGCGAAAATCTGAAGATTGGTTTCT…
TAAGAGAGAGACTTACTTGACAGACGTCAACTATTACAGAATCATTTCGGGCCTTATGATAATTCCAAAGCTCTTCAGCAACTTCATCATCCGGACGACTGTCAGAATCTTTAAGTTCGATGTAAGGTTTTCGTTTGACCTTATTCAAATCTTCATGCAGCCCATCTAATAAGAAAGCAAGCAGTTCCTAAGACAACAACAATGTCAGGAACAAAGAATCTGATTAATTATGCACCATCATACAGATTAGAGGAAATGACTAACTTGAGAATCATGCTGATTGTAACCACTAAACTGTGGGGCAAATCTAGCCAATTTCGTCTTAAAAGCGCGTGGTGCAACTGCATTCCTTCCTGATGACCATAATTTCTTCAACAAATCACCAAACGCGATAGCAAG…
GAAAGAATAGGTAGGCTCATAGAAGGGCTCTAGTTTAGATACTAGGTGAACTAATCAAAGTTGATAATAATGCATGCTTTAGTATAGGATTTCTTGGCTTCTCCGGTTATCTTAGCTCTAAGTATAGAGAGTTTCGAGGAACACTACCGGTTACTGTAAAATCATAGTTTGAGTTAGAGAACGGTTTGATAACAACTTAGCTATTTCTAGATCTACTATCATCTATCTCCTGAGAATACCCTAAGCTTGACGCTTTTATTATTTTGTTTTCACAACTCACAATCTACTATTGCTCACTTTTTGATTCCTCTTTATTTTCTTTACTTTTTCACTTAGATTAATTTGATTAGCCATTAGTCTATTTATCCGAGAACTTTTTAAGTTCGATCCCTAAGTGCT…
TTCTTTCGTTTGAAAGAAAAGAAGGTTTCTCATGAGTTTGTGAGCTCACGGTGAAAGTCCATAAGTTATATATAGCTTGATTTGCTTTCTTACAGTTGTTTTGATATGACGGATATACAGAACTCCCATGTAATGACGTACCACAGTTGCGCATAACGTTTGAACGCTTTTATTGATCTATATAATGGACCTTAAATCAAATCCAGTTTATCCTTTAAGCCTCATATCGGACATGTAAAAATTAAAAAACAAATTGATGGGTTTGGGCCGGTCTCGACAGCCCAGCAAGAATAAAACTTTTTTAATTGTAACACGTGTTGCGGACAAGGTAACTGTGATTTAACCGTTGAGATGTCAGAACGGGAACGGTAACTTAGAAACGGTAACTTACTTCAAAAT…
CAATCATTAAAATCAATGACTCAGATAACACAATGGCAAGGAGAACAACATGGTAGAAATTCGTTTAAACAAAACTACATCCATCGTTTTTTGTTTTGCTTTTGTAACCATGTAAAATATAACAACGAAGTTAATAAGTAAAATCACAATTCTTGTATGTAAAATTGACAAAATGATGACGCAAAAATAAAAGTAAAAATGACAAACTTTCAAATCCCAAATATAACAATTTCACTTATGTACACATATAATATTTATCGTATGTGAATATTTTTCATAAGAAAAAATTATAATTATTTATTTAATTGATGAGGCGGTAGCAAAGACAACAACGTAGCGGTAATTCGTTTAAACAAAACTACATTGTTTTTTGTTTTTGTACCTATGTAACATATAACG…
AATATTTTGTCACACTTCTTATGTATTGTTCTTCCATGCTAAATTACAGGTCTTAGAGGAAACTGGATTTGATGTCTCAAAGCTACTCAAGAGAGAAGAATATATAGAGTTTGTTTTCAGGCAGCAAAGAGTACGACTTTACATTGTTGCTGGGGTGACAGAAGATACAGTTTTTGCACCACTTACAAAGAAGGAAATCAGTGTGCGTATTTAACAATTAACTTGTGGATCTGATCTTGTCTGTGTATGTATGATGAGTCTCTTATCTTCTTTTGTTGTGGAATACTTGTAGGAAATCACATGGCATCGGCTTGATCATCTTCAGCCAGCAAGTAATGAGGTGATAACTCATGGAGTTTCTGGTCTCAAATTGTACATGGTGGCACCTTTCCTTTCGTG…
ATAAAGGTTAAATAAAACTATTAAAAGAATGGCAACTTGGCTGTAATGTGTGGTGCTGCCACAGTCTACGTCTACACGTAACCCAAAACACACCAACGTCTCACCCCAATTATTGTTCTATTTTTGTTTTTATATATGTGCCCGCCAAATATATACTAATAAGTTGCTTAAAAATATGTAAAATCTAAATTTATTTACAAAAGAACCTCTTTCTTTTTTGTCAACGTTATCATATTATATGTTTGTATTAATGTATGATGTATATTATACGACGTTTGCTATACTTGACTATTAGTGAGCCGAGTGGACCTCGTCAGATTTTTTTTCGTTAATTCACTTTTTTCTAATACTAAAATAGCAGCATAATTATTTAAAGGGAACCTTTAAAATTACAACTTG…
TTATAGTTACCAGAATAGCTCCAACCTTATTTGGGAGGCACAGATTACTTTGTTGAAGAGAATGTCCTTATCGTTTATATGCATGATCCCGTCTTTCAGACTGCACTTCCACCTGCTCTTTGTGCGCGTCACCTGATTACAACACCAAACATGTCTTACTATGATTAGAGTCACGTGCAGAAAAACACATCCAGAACCTGTGAATAGAGGAGAGTCATTACCTTGTCAAATTGAGCTAAAACCAGGTGTTGTGTGTTCATATCCTCGCCACTTTCTAGGTCGTCCAACTCGTCATCATCATCATCTTCGTTCAACAGCTCTTCATCATCTTCAATGATATCGTTTTGTACAGCAACAGGAGTGCTCGTTTGGATCTCTAACAAAAAAAAGAGGGAATTT…
GAGTAACGCAACCAAAGACCCAGCTCGATGATTTTGATCCTAATTCAAAATTTACCTGTTGAAGGGTTTTCGGTCGTTTTAGGACAGGTCGTCACTGGTTACAGATGCAGCAGAGACGAGACCCTCCTGCTTTCTTGCTCTTCTCTTCCCCTGCCTCCATCTCCACCGGTGAATGAAACTCCAAGTTTACTAGTCGGCGGTAAATTGTCCTAACCGGAAAAACGACCTAACTCGGAGTTATATCCACAGAACACCGTCGTATTTGATTTCGGTATCTGAATTGTTTTAGTTATTAATGGGCCCATTGGGCTTTCTTACCCAACATTAAAATCCCACATACAAGATTATAGATAATTAGATATACCCACAATGATGAGCGTTAAAGACATTATTAACTAA…
TGATTTCATTGAATTGGATACTTTAGAGAGACAGAGATTTCAGACGAAACTGGACTACTTACGACATCTAAACAATGGGTTCTTCAAAAAAGAGTGTAGAGTTTATGATCTTCTTGAAATAACTGGTAATGGTTTCACTCGGGGCAATTGAACATTAAACGTTACTTGGTAATCAGAGGCAGAGCACTGTGATTGTTATCTTTGTGAAAATCGAGTGATCTTTCCTTTAAAGGTTTATTTTTCTCATGTTATGATACACTTAGGGGTGCTTTAAAAAGATTTGATTTTCTTTATGTTGGCATATGATCATTATTTCCTTCTCTCTGTGGAAGATATTAGGAACTGACACATAGCTAGAGACAGTCAAGAATCCTAGTTTTGATGTACTGTTACCACTTT…
TCCCATTTGATCTTAAATGATTAAACCAACCAAACCTAAACACAAAATGTGAAGGTGGTAACAATTTGGTCACAACCCATCAAAAAAGATAACAGCTTTTTTGCTACAACGAAGCAAAGTTTCGATCTTTAGTGAAGCTAACACAAACACAACCGCAAACGCAAAATGGGAAGATGATAACACAATTTGGTCACAACCCATCAAAAAAGATAATAGCTTTATTGCTACAACGAAGCAAACTTTCGATTCTTTAGTGAAGTTAACACAAACACTAACGCAAAATGGGAAGATGATAACACAATTTGGTCATAACCCATCAAAAAAGATAACAGCTTTATTGCTACAACGAAGCAAAGTTTCGATTTTTAGTGAAGCTAACACAAACGCAAACGCAAATGG…
GTGTGACAACTAAAGAGATCCCACCCTCAAGAATTTGTTCAGTGCTTCCTCTAACAACATGAGAAACTTTCTCAGAGAAAGAGAATCGATATATGTTTCTCTATTTTCCCTTTCCCAAACTGTTTCTTTATTAAAGATAAAACTAATTAACTTTAAAATTGATCAAAAAAAAATTATCAACTTTAAATTTTGCATGTGCAACGCACAGGCCTTAACACTAGTAACAAGATAAATGTTAGTTTCTTGTTTTGGTCGCCTTTGATTAATATTATTGTTTTGGTCGCCTTTGATTGATATTAATTAAAGAGTGACCAAAAAGTCATCTTTTGTTACGCGTTTTTCTCTGTCCTTATATGGAACTTAAACTATTCGCATAGAGAGACAATATATATAAATAAC…
TTATATAGATTGAATCATGTAAGAGATTATTAGCCTCTAATCAATCAATAGTTACCTTGAAGAGAGAAAGAGGGGGAGGTAGAGAGCTTATTATTAATTCAATTGTGTTTATTTGTTTCAAACCTGTTATTGCAATATATTAGCCATTTTGATACAACAGAGAAGCTCTCTCTTCCTTCGCTTAACCCTGTGAAGACAAGCAGTTATTGTCCTACATTAGCAATCAAGTAATTTTATTTTGTTTGTTAATGTTGATCTCTTGTCGTTACATTGTCCAGTGTCAGTCAAATCACTGTCCTCAAAGTACAACTGACCAAACTTTGTCTCTCTTGACATAGACATTAAAACTTTCTACATAAGAGTCTCATATTTCAGTAGTCGCAGGCTAATTCCAGTCGG…
TATAAATATATTGCTTTCGATATTCAATAGTATTAATTAGTGGTTGCATTTGGCTTTCTGTAGTAGTAGCATGAGTTCGTCTAAGGTTTGAGTTCAAATACTGTAGAAATAGTCAAGAATAATATCTCATGATTGTTCAATATCAAATAGTTTTTCTTTGCTTTGCTTTGTTATCTCTGATCTTTGTACACGTTTTATTTGCTTTGCTTTGTTATCATAAGTTGTGTATTGTTTGCTTTGTTATCTCTGATCTTTGTTTTATTTGTTTGGTATCTTTGATCTTGTTCTAACACAACTACAAAACGTTTGTTTTCATTGTGTGCTACAGATGACAACTATCAATGGTACCGATGTGAGTATATTCTCCTCTAAACTTAGATTTACTATAACATTTTCTGT…
ATTTCTTTGGCTTTTTGAGCCCTTTCCTAACCATTATGTGATGATATTTGTATGCAGAGAGGAGAATTTCACATGAAACAACCCCCAAAATCCAAACACACAAAATAAGACATCTATCGTGATGAAATGTCCACCAACATCTTTGAACTATCTTTTTGGGGTAAGATTAACTTGGATCAATATAATTTGTAGATAAGATCGAAACTGTAGAAAAGTTCAACAACATAGCCTCTACATAACACTACATAAACTTCTCTAACGTTAAAACTTAAAACCATATGAAAAATCATGAATTGTTCAAAAAAAAAGCACTATTTACATATGGGTCCGCTAAATATAAAACAGTTTTTTTTTTAAATATAACAATTAAGGCTCCCGAAACAATTACAAGAAATTAAT…
TGCCCAAAGTTAGGTCAGGTTGTGGACAAGGTGGATAATAATGGCAGAGCATAAGCAAACCCTTGAGACAATCCATGTTCTTAAGAATCTCAGAGTCTAAACCTAAAGCTTCTGAGAGAAGTTGGAAGAGTAAACCTCCTAATTCCATTACATGCTTCGAGTATTCAATCACAACATCCCTAAGATAATATCATCGTTTACTCAGAATCATCAAAACACTAATAAAGCGAAATCAAAATTGCTAAACCTGTTTACCTGCAAGCTAGTGGGATTTCCTCTGGCTTTAGAGGATCTTGAGGACAAGTGTAGCAAGTGAAAGAGTCTTTCCAATTCATAGGAGAAGAATAATGAATATCGAAGTTGGTGTTGTAAGCAAATCTTGTATTGAAATCTGTAGCA…
TCGGTGTGTTTACTTATGCCCAAAGTTAGGTCAGGTTGTGGACAAGGTGGATAATAATGGCAGAGCATAAGCAAACCCTTGAGACAATCCATGTTCTTAAGAATCTCAGAGTCTAAACCTAAAGCTTCTGAGAGAAGTTGGAAGAGTAAACCTCCTAATTCCATTACATGCTTCGAGTATTCAATCACAACATCCCTAAGATAATATCATCGTTTACTCAGAATCATCAAAACACTAATAAAGCGAAATCAAAATTGCTAAACCTGTTTACCTGCAAGCTAGTGGGATTTCCTCTGGCTTTAGAGGATCTTGAGGACAAGTGTAGCAAGTGAAAGAGTCTTTCCAATTCATAGGAGAAGAATAATGAATATCGAAGTTGGTGTTGTAAGCAAATCTTGT…
GTTAAGAGGGTGATGTCCGAAAGACCATTAATTTCTCAGTAGCTGGAGGTATAATGCTGGATCTGACGGCATTGTGTGTAAGGTGAAAAGTTAATATATATTAAATCAAAACCTAAAAAAACTCGAACAAACCAAAATATTAAATGTGTTATCCTATAAATTTTTGTAGTTTACATAACATAACTTCTAGTGGTAACAAAACTGATTTTTCTAATCTTAATTAAATGGTAAATGTAATTTTATATAGCAAAAACCTTAATCTTAGAAATTGCAAATCGAATTGAAAAAATAAATCAGAAATTAAAAGAAATTTTATTGCTGTTTTTAATATAATGATTTGTTTGAATTTAAGTTTAGTTTATTAATAATAGGTGAGAGTTTAAAAAAAAAAAGTTGAGA…
TTTAATCCAAAATAGGGAATTTGCACTAACAAACCTTCTATTTTTCAAGTAATTGGTCGATTACAAATTTGTCCATAAATAACTAATGGCTTTGTGCGTCTTTTAAACAAGAATATGTTATAACAACACTGTTTAATCAAAAAAAAAACATGCTATCATGCACTTTTTTATTCATGATGCGAGATTACATGTTCATCCAATAATTTACTATTTTATCTACAGCCACATTTTTAAAAATACACAATAGCCCAAAGAGTGCATTGAGATAATTTGGTCAATCTGCAACAAAAATAATTATTTACCAACTACTATTTAGCACCATAGTCATATATCTAATTTTCTTCAAATTAGACCATCTAACTAAATACCTCTATGAAAAGCGCTTATTCAAACAGTTCA…
ATAATTCTTTATCACCAGTTCCGTATGTGCTTAATCGAGGACGAAGAAGCAATACAGGTCTAGAGAAGGTTATCGAGAGGAGGCAAAGGAGAATGATCAAGAATCGGGAATCAGCTGCTAGATCAAGAGCTCGAAAGCAGGTGAATATAAATCTAACTAAACTTATCTAGTCCCTTTTGTTTGGTTTGACTATTATGGTCTTATATTTTGCAAGACTGCATTAAACAGAAACATAAAACCAGCAAAGATATCTTCTATCCCGAACCACTTCTTGTATTATGAAAGATGCTTTATCTTCCATGTTTTTTAACTATCCACTAATTACAGGCTTATACATTGGAACTGGAAGCCGAAATTGAAAAGCTCAAGAAAACGAATCAAGAACTGCAGAAAAAACAG…
TTGTTTTTGGATTTGAGAATCCAAATTATGTTTTAAATGGAATTGAATGGATTTGAAAGAGAAAAATATAAGGATTCAAATTCATGGGTAAACACATGTTATTTCAAAATCTATATATTTTGATTTCATAATTAATAGAGATTTTCAAATTCTATATAGATTTACAAATCAATAAACCAAAAACACCCCTAACATTAGTAAAATGAATCATAAAATTGTACCATTGCTCCTGCACTGGTAGACATGATACAGTTTCGACTTTTTGAGTCATAATGCATTCCAAATTTTAACAATGATTGACAACACTAACTTATGGTGACAACCACCAAACTAAAGTTAGTAATAGATTACATGAAAAGTCCCCATATATCATTATTTGACTACAGCTTTCTTCGAAAT…
CAATATCTTATCAACAACGTATAATGGATCTACACAACTATGATCAAACTGATGCATACCACCCAGAGAGACACTCTGTCTCAAAGTTTGTGGAGCCTCTTCTTTCACAAACAAACAAGACAAAAATCTTGTCTTTTCCCTTTCTGTGATAGAAAAATAAATTAACAATTCCTAAAAAATAGTCTAATCAATTTCAAGACCTCAAGTTGCAAAAGCCAACTAGCTGGATAGTTTTGTTTCTTACTCTAATTTTCTTAAGTCGCTCACATGCTATTTTATCTCTCGGTATATGTAATTAGTAATAACTTGTTCTATATAAACCATGTCCTATATCTCTCCTTCACATTCATCCCAAAACATTACAAAACGTTACAATGGCTTCTAAGGCTCTTGCAGTTA…
GGAATATAAATCTCCCAGATCTCTCCACATGAAGAGAAATGTTCTGCCAACGCCGTGTAGAGATCATCAAGCGGAAGACCAGTGTCATATCCCGTAACCTTAATCCTCCCAACGTCACTGCAATAATAATAATACTATCAACGTGACATCTGAAAACATGCATCACCTTACACATACCAAATTCTCAATTTACCTCAGTTTTGGAATGTTATTCCGTTTCGCTCCCTAAAAAGTACAGGAGATCAAATCAGAAACACTTGCACTGCTAACTAACTTGCAAGTACTTTTCTTACAAACTTGTGAAGAAACCATCAATTGAGAAACAAAGATAAGAAACCAGAGTGAATCAGAAAAGCCATAAGAGTAGAGTACCATGGTGGATGAGAACATGGCTAAAAT…
GCTAGAGCGGCTCTCATTCTTGGTTTGGAGTTCCGGCGAACATAGTAGATGAGACCATTATCGAGTCTTCCATAATCAGCCCCGAATGGCTCAAGCTCGTTACCGAGTTCTTGTTCCATGTCCACACTCATCAGTTTCAGCGACCTGAAACCTTGTTTCCTCAACACCTTCGAGCTCTCTCCCGCTATCAAATCCATCTCTCACTCTCTCTCTCTCTCTCTCTGCCTCACTCTGTCAAAATCAAATTCGTTTATCAATAGAACACGAAAACAAATTCTTCTCCCTATAGAGACGGCACAAAAGTCCCACCCTTCGAGATTTGTTCTTCTTATGTTTGTTTTTTTGCCTTGACTAGTATCTTTCTCGGTTTGCCCGGTATATTTGGTTCAACCAGCGTCG…
CCCAATCGGCTCCAAAGAGACCGGCGGTTGGAGAGACGTGTAGAATAATGATGTCGTCTCCCTGACGGATGTAGTTATCAACAGCCCAACGAACAGTGAAGGCACTTTCTTCAGAGAGCTCCACGGCGATTCCAATCTTACGTTGACGAGGAGATGAAGGATGATCGGATTCTGGATTCATCATTTCTTCTTCTTGCTTCCACAAACTTCCGATTTTTTTCTTAGGGTTTTTAAATTATGTGTTATGCAGCATTGCTAATTATGGGATAATGAGGTTTATATTTATGGGTTTTGTGCAAATGTTTCTTTGCTTGTAAAAAATTATACTTTGGTTAATGCGTTTGTTATCCCTTGCATTTTTGTCAGGTTTCCTTAGCTTCTCGACAAGGAAAATGCTAC…
ATAAGAATAAGTCGTCACATTTAATCTCATAGGCAATTTTTGAATCTAATACAAATCACGTTTTTCCAACCCTGATGGTCAAAAGCGTTATGAATGTGCTTTGTAAAAAACTGTTTAGTTTGTTAGGACATGCTTTTATATTATTACAAATTTTAAATATCATGTTTATGCTATAATTGAAAAATACGAACGTCGAAATCACTCAAAGCTCACACCAATCTGGCTTTGAGTGCTAAGTTAGGGTTTGGCATTGACTTTGTTTACGTGAGATTACCATACCTAACGAACCTATCATTTCATTAATTACAAATTGAGTATTAAAAAAACATATAATATGTGTTTTCGTGTTGTTGCAAATAATGGACTAAGTAACAATATTCATTGGTCCGATTTTGAAGG…
TAAAATTAAATTCAGCATTATCCATGCGATAACATAAGCTACTTCTAAATTTTCTACAAATTAAAATAGTAAAAGTTTTCCCTTCTCTTGAATCTTTACAAATTTTTGTTTTAAATCTATATGATTTTTGTCCAGTACTTTCTTGGTTGGTCTACCAAAGTAATCATAATAAATTTATTTAATGTATCCTGAAGATGTTACATGATTAATCCTTACATATATTCATCTATATCCAAGTTTCGTATACACAAAAAAGGTCACTTTGCCGAAGACAAAGGAAGCCCATACAAATGATTTGTTCACATGCAACCTTCACTTATTCTCTCAAGTCTCAACTTGCTTTTTTCATTAACGTTTATATTAATCCTTCAAATATCAATATTTTAATATTTTAAAACC…
CTATCAGATCAAATTTATAAGCAGAGAAAGAACAAATATAAAGCTTCCTCACACAATTTCACTGCAGCTATTAGTTTCTTGGTTCTAGTCGAGAATTTTTTCTCCGGTTGCGAACAAGTTCCAGACCAGAGTTCCAATTAGATACAGTGCAACTGCTACTTTGAACACATCATCCCATGAACCTAAATGTTTAGGTAAAAACCAAACAACATGGTTAATAATAGTCGGAAGTACTATAATTTGTCCACCTTATGGTTGGCAAGAATGTGAATAAAGATAGAAGATACCTCGTTGGAGGATGTAACCAGTAGCTGCAGTGCCAAAGACACCAGCTAGGACTCCTGCTGTGTTTGATAGTCCTAAGAGTACACCCTGCGAGCCAAGCCATAGTTAATGAAG…
CAAAGTACTGACAGATGCTAATAAATACACGGAGGAAGAATATGCTCCTTTAATTATTATCTGAGATTTTTCAATTCAAGTTCGTGTGGATTCAGAATCAAAATGGAAGAAGATTTGTTGGGCATTTGTGGGTTTGATTCGTCGAAGAAATATCGATTAGAAGAACTTGCCAAGTATCAGTCGGGTTAGTGTAAAGATCCATTCTTTTTCCCAATTGCATTTAGCTTTGTTTTAGGGTTTATGCTTTATATGCAGGTGGTTTTAATTTCTTTATCAAATTTCAATTCTTTTGGCCCTTAAGGTCTAGTGAGTTTAAATTTTGTCACTTTATGGGTAAACTTTATGTTATGTAATTGATAAAAGTTTTGTGATGGTGAAATTTTTGTTTAGGTTCATGTA…
AAAATTAATCACTTTAAATACGAATTGAATACAATTAATTATTTCCGTTCAGCAAAGTAAATCCGACTTATATGGAATCGAATATGTAACATTGCAAAACAAATCCGACTCATATGGTAATTTAGTATTTATCCGTTCAGCAAAGTAATTACTTGAGTAAATATTCTATTAACTACAAAATCTTCAACACATAATTTTCGGAGATCTTGAGAACTAAATTAAAACATATTCCTTAAACATCCTCTATTCAATTCCTATAACTTTTGAAAAATATACTTTTCAAAGAATTCTAACAATCATTATGAAACAACCTAACGAGATACTTTTTCCATAACAACTAATCATTCAATTCATTTTCTAATTCTAGCCAATAAGAAAATAGAAAAAAATATTGCTTGC…
GATTCAACGACACATAAATCAACACAAACATCTATTCAATTAGGTTTCTATGAACTTAAAGATACAGACCCGCCCACAAAAATGGTGACACAAAGAGTAAGACATAGACAAAATTACCGGATCCACGGAAGAAGATGGTCTTTTCCAGAGTATGATTTGATGTCGACGATCAATGAAGCCAGCAAATTCTCGTAGCCGTTCTCGTTCTTCGCCATTTTTACTTCGCCGAATTGAAGAAAGCAAAAAGGGACAAGGCTAGTGGGAGATAGAGAGAGAGAGGGATTATATGAATTTGAAAAAAGAGTGCACCTTTTGATTTTGAAACGTTCTGATACAGCAAGAGGCTCCACGATCCCTGCGTAAAGCTAACCGGCTAATCGGTCAACCGGTTAACCAGAT…
TTTTGTGTTTCTTTTCACTACAAGAATATGGAGCATTTGTAGCGCCCGAAAAACGCTATTTAATTATACCATAGCGTTATTAAAAGCGCTCTATCATCGTCCGTCATAATAGGTCGGAGACATATTGTAGCGCTTTTTTGTTCTGCTATCATTATTTCCTTTATTACAGCGCTTTTTCTGCTGTAATCTTTAATTATTTAATAGCGATTAGTTTCTGATATAAATAACTGTTATACATAGCATATTGAATTTGCTACATATAATTAGACAATAGCATTTAGTTAATTGCAATATTTATATATTATGGCATTTTAATTATGCAATATTTCTCCAATTAATTCCAGTTCATAAATTATATTTTAATCCCAAATTCAGAAAGAAATTCATATTATTTGGAAA…
AATTTAAACATATACATGATAGAGCTTGTTATATAGATAATTTAATTTTATGAATTTTAAAAGTAAAAATAAAAAAAATAACAAACATATAAAGTATTTAATTGATGTTATAAAGTATAAATGATTTTATTTATAACAAAAAAAAGAAATTAATAACAAGATGACATGTGGAAGAGAGAGAAGGTTTCTTATTTCAAAAACGATTCTGAGAAAAACTAATTAAAAAATATTATTTTCATATTTTTGATTTATTTTTAATTTGGAGTTTTTCAATGAGAAACCATAGATGGAGATGATCTAATAATCATCTAAATTGTTGGTTGACTTTTTGAATTTCGGACAACTTGTACTACTAATACTTGGCTTTTCAAACTGTCATACTATTTTGTCTTAGTATAA…
TCTGTTGTTACTGCTTGCGAGAGCTTCTGTTCATCATGAGCACGAACAGAGGCAGAGCTAGGTTTTGACGAGCCACACGGAAGATTCCCTGAGTTCCCCACCGCCATGAAACCTTCTTCTACTACTGCTTCCGTCTCAATTAGGTTTTGAAGGTTGATATAAGGTTTTGCGAATCTTGCAACCTCCACAATGAGTACGAAACAGAAGAAGCAGTAGACAAAGATTGAACCATAATTTCTGCTTTTCTTTTCCTCTGAATACATTATTTCTTTTTCTATATTTTGTGTTTGTAATAATGTCTTGTTTTATGTACGTATATATAGGCATAATGATAATATGTGTCACGAGATTCACGTTTATTAGTGATTAGTTCTCAGTAATACACCAATCTCATGAGAT…
TTTGTTTTAAAATATTGTTAACAAATATGTTTATGCTAATTTTAAGGGTTAAATTTGATTGATAATGTGGTTGACAATTTAAATCAAGTAAAATTAATTATTTTGGAGAAAAGATTTAATGCTAATGGCATTGAGTTGTAAATAAGTCCAAATTCAGGATTTATTTGTTAAAATGGCTGCAAAAATGTATATGTAGATTTTTTGAAAGAAGTGATTGAAAGAATATTTGCTGCAATGAAAGACTACCAAATCGACAATAAGAACAGGTAGCATTAGGCATGATTCATCAGGAGCAAATTTTTGCTTTACAAAAACTAAAATCTCTAAAGCAAAACTCAAACAAGAAAGAAGTTAAAACCCAAAAAAAAGGGGAAGTAAACCTGGTACTAAAATATATTA…
GATCTGCGGCGTGACGGGAGCTCTCATTTACTTCGTCGATATTCGTTCTTCTTGTATAAATATGGATCGATTGTAATGGTAATGGGGAGAAAAAAAAATACCGAAAGAATACTCAATATTATACACACTTTTTCGATTTGATTTTTGTTTGTTTAGCAAGGCTTAGAACCTCGAATTACAACCACAAATCTGTAATTGCGGATTCTCGCATCAACAAACATCATTGAATTCCGTGAAATCACGACAGTCCAAATCTAATCCAGGAACATACCTCCAGAGATGTCTTCATTCGGGGGATACGACACTAGTCTTAACCATATCTTTTGTCGGAAGATTCAGGAGAACATGGAAGAGCAAAGATTCTAGCAAATCTCTTACCCAATCAACTTCATCACCAGA…
ACCAAATGGATCAGAAATAGCGAGAGATTATGATCCCTATTGGTATCTAAAACTTTCCTTTTGTCGCAAAATCTTGAGAAAATTTACGAAAAATCTGTCAACTGCGACTAGCCGAATATGTATGTTCCAATCGTTTAGTTTACGTCAGGCCCAGCTCAGTTTTTTAGTTCTGAAAGCCCATAAATTGTTTTAGTTAGCCCAGCTCACACTAACAAGTAGCAAACTAAATTCAACCATTGAAGTTGTCGAAGAAGTATTAATGTATTATAGCTACACCTTTTTAGTCCAAAGCTGATGAGAAATACAGTACATCATCATAATAAATACGAAAGTTTTAAAAACGTTTTGATGATTAAAGTCGATATTTCCAGATTTTCAAATTGTTATGTTGTCGTCTTT…
TAGGGGGAAGAAGTGTTGTCATAAATACGAAGAGACAGGAGGAGAGTTGTTTTGTCTACTTACGAAAAATACGGGAAAAGTACAAAGAGACAACACTCCAAGTTCTGAAGACTGAGGTAGAGAAAAGAGAAAACAGAGACATTACATTTACAATATGTTCAGAGAGTATTAACAATGTAAATACAACAGTATAGAAAGAGTTAAGAAAAGATATGGCACTTACTTCTCGGTGTCCAATCCTGCATACTTAAAGAGGTGTTCTGAGTTAAGATTTTACAATACATTTTTGGCCATGTGACATCTAATAAGAAAAATAGAGGATTCGAGGAAGGATATTAAAGCTGAAGTGAATCCAACCCCAACCCCTGCAGAATAATATTAAGACTGTTAGTATGTTTA…
AATATCTCCGTTACTCTCTTTAAGAGCCTTAACAGCCTTGGGCCTCGAGACACCGGCTTGAGTCATCACAAGATCAATGTCCTTGGCTTCAACACCAGTCTCATCAACATCTTCATCGTCTTCCTCCTCTTGTGCAACCGTGGCTGCTTCAGAACCATCAGTGTTGGGGATCATAGACGCAACGTCAGGCATCTTGAACCTCTGAGCAGCTTGTGCTTGTAGCTGAGAGCTCATGTCATCAATCTTAGCCTCACCGAATATCACATAGGTCTCAGAGTTCGGACTCTTGAACACATCCGGCTTCGAGATGACAAACAACACCTAAATGATACAATAACATACAGAATCAAACATCGCTACACAATAATGGAATACAGTCAATTAGGTCATTACTTACAT…
GGAACGTGTGAACCACCAACCGGCACACCATTAACCAGAACCTGCTACTGCACTTATGATTGTTAAAATTATTATTTTTCTTTATATCTATAAACAATCACCAAATATAATTCAATAAAATAATGAGTTGAAGAAAATCTTTTCTAGTTTTTATATGAATGTGAGTTTCGATTTTGATATCATGACATGAAAAATAAAATGAATGTATTTTATAGTTCTCCAGCCGATCAATTCTATCCTAGTAAAATTTTACTATTTAAATAAGTCAAAACAGATTTATTAAAATGACACTTTGGAGGTATCAGTACTTTCTCTTCTTCCTTAACGTGCACAACAGAGTCTTTTCGGTGATCATCTTCAAGATCGAAGGCTACAAACGAATGGTTTAAAAACATCTCA…
CTTGTGCTTTATATTTTTCTCAGGTTGGTTTGGTGCAACTTTGCTTTATATAGGAAGTTGAATGGAGAAAAAGGGGGCAAATTAGAGAACGATAATTAAGGTATGGAATATGAAAAACTGGTCCAATCGATGCTTTTGTTACTTGTGTCCTAATCGTTTGAACTGTTATGTTTTTGTTTGTAGATGATTATTATTTTATTTCTATGTATTGATTCCTATGGACTACAACTTTTCAACCCAACTAGATACCAGAATTGATCCACAATTAATGCATCATATGCTCATTCTGGCGGAGGGAAGTATCTTATTCCCCCAATTTTTCCTAACTTTTCTTATTCTTTGATATTTTCATAGTCACAACACTAATAACCTCTATCTCTCTTGGAATATTCCCAATGC…
TGCTTGTAGTCTCAACACTCCGAGAGCATGTATGCATCTTTCTATGCACTCTAACACTCCAAAAATGAGATTTCTTAGTTCTCGCAACTCTTAGATACCAAGTACACCCTTTAGAAGCTTGGCGGCATCGTAGCATAAGTCTCAACGGGTCTGACTTAATAGTATAGACTCCAAAAACTTCTTTCTTTGCAGCTCTGTTAACCAATTCCCACACAGCCTCCCTTGAACAAAATTCTTGACCAATTTCAATACCCGTACCATCATCCCATTCTATAACCTGCGGAGTAACTTCTACACTTCGTGGAATATCGTGAATATCATCATAATCAATCCTATCATCCTCATCTTCTTCCTCAACAGAATTCACCGGCCTTTCCATCGGCCTTTCGACAGCCACGA…
TCAGAAGAGACTACAAAGCAAATTTCTCTTTCTGTCTGTATAAATATTAAATAGCAAATAAAAAACATCTTTGAGTGTAATAAATAATTCCGGCTATTATTTTTTAATTAAATTTGAAATTTGTGAGTATCCACGTGTACACTGGGATATTTATAACGGCCTAGCTTTGTGCAATTATATCCGCCGACCATCTCTCTCCTCCGTCACCGAGGGAGAGCAACCATGCCAATCTCAATTCCCCTTAACGCCACTCTACAATACTCGTCTCCTTCTTCTTCTTCTTCTTCTTCTTCTCTCGTACCTTCTTCCCCTCTTTTCTCTCCGATTCCTTCAACCACTGTTTCCCTTACCGGAATTCGCCAGCGATGCCTCAGGATGGTCACTTCTTGCGTCTCCAAC…
TAATCTCTTCTGCAAATTCCCAAAGGCACCAATTCATTGTCAAAATGTAACTTGCGACTTATGATCCTTCATCCTTGGAGAAATGTTAACCCCACGTTACTTACTTTTAAAACTTTATCGATGTAACTTGGTGCATAGAGTGTATCTGATGTTGAATAGAAAAAAGGTATTTGTTATGAAGAAGTAAAGTTATCAGATGAACATAAAGAGAACGTCCAGGGAGACTAAAGAAGGGACGCTACTTAATCTCTCCCCTTTCCTAAAAATCCATAAGAAAAAGGAAACCAAATACAAAAAACAAAAACGACGTTTCATCCTCAAAACTTGTCTCTATGGTTTAATAAATTAACAATAACAGAAGACATCTAGAGCTCATCGTGAGACTCATCTTCCTCCTCA…
GACACTTCTGTTTGGTTGGGTAGCTTATTGTTAGAAAACAGGTCAGCAAGATTTGTTTGTCTGTTTCAGGTTCTAGAGTTAGCAGAGAAATGGCTCTAGGCTTGCTTTTGTTCTCTTCTTTCTATTTAGTTAAAGATCCTGAATTATAGGAAGGTGCTTATAGGTAGTGTGGTTATAAACTATGAAGATCATGTGTAAGGTATCCAGATAAGTTATTTCATGAAAAGAATTGTTCATCTGCTTATTTTCATGTGTATGTTTTGCACTGATTTTCTAAGGCAACTGATGATACTGATTGGGTTTAAATGTACTCATCATCGTGAATCTTCTGCGAATTTTTGTTTTATTTTTCCATGTCACTGAGACTGAAGATGGCTGATTTTAAATGTAGAAATGGAC…
AGCTTTAACACTGCAATTAAAGTAAGAAGATTATGCAGCTAGAAAAGACTCTAATTTTGTGTTACATAACAATGTCAAAAATGGGATAATCTAACAAACAGAGCAATGAGCATAGCGGCAATTAGACAGACACCAAGCGAATAGTCACGATCTCAATATAAACTTAACAACTAGACTACAGAATGTTACCAAGGAGTGAGCTTACTGATCACGATGCAAACGAATCAACCACAACATCGAAGCAGAAATGATAAAAGAAGTACCTTGGAAGTAAACTCCATGGTTCCAGTCTGAACAACATTTGCAGCTGATGCAGCAACAAGAGACAATCTTCCAAAACCCTATAAGCATATACGCGTAAAACAAACACATTCATTTACAGGATAAACAGAGAAGTCA…
TCTGAAACATGGGAAAAGGAGTTTGATGCGCATCGGTTCTCTTACAGGTCCTTGTTCAAAGCAACAAAGGGGTTCAGCAAAGATGAATTTCTGGGAAAAGGAGGTTTTGGAGAAGTTTATAGAGGAAATCTCCCACAAGGCAGAGAAATAGCAGTGAAAAGAGTGTCCCATAATGGTGATGAAGGTGTGAAGCAGTTTGTGGCTGAAGTCGTGAGCATGAGATGTCTGAAACACAGGAATCTTGTACCACTGTTTGGGTATTGCAGAAGAAAACGAGAACTTCTTCTTGTCTCAGAGTACATGCCCAATGGTAGTCTTGACGAGCATTTGTTTGATGACCAGAAACCGGTTCTTTCTTGGTCACAGAGACTTGTGGTCGTTAAGGGTATAGCCTCTGCT…
GAAGCTTGTGAATCGATTGATTTCACCAATTAAGTTAAATACGAATCTCGGGAAGAGGTTAAATTGTACCTTGGACAAGGCGATCGAGAGAACCGGAGAGTTCATCTTGGCTATTGAGCGTGTCAAGAGCTTTAGAGTCAAAGTCTTTAATGACGGACTCGAGCATCGCTGATAAGCCTCGAGCCATTGCTTCTCCGCCGCCGCCGCATTGACCATCTTCTGCGGTGGTGGATTGACATGAGCTAGTAGTTGCATCAGCAGAATCGCGGTGGTCCGAGTCTGATAGCTGCTCCATTTCCCGGCGAGGCTCTCCTAAAGTTTGTTGGTTTTTTAAGGTTTTCTTCAAGAGGAAAAAGAGCCTTGTGTGGATAATGACGCAAATAGCCCTGAGAAGTTAAT…
TTATTCAACAACTTTGATAAACCTTTCTCCCTCCCTCTATTGACTTTGAAGGTTTGTTTTGTTTTTTCCATAGTTGTGTATTTAGTGGTAAATTATGATGAAACAGACAAATTCTAGTGTTACAATAGATTATAATGTTCGAATATCCGTTGAAATCTAGATATTTGATATGATATAAAAAACGGATACGTAAACTTATTTGAAAACAAAAGAAGACACTAAGAAAACTATAAACAAATAAAGGTAACAAAAAGTAAATAGTTACATTCATTTCAAAATCTTTTGTTATTACATGTTTGGAATTAGAGTAACTTAAAAGCTTTATAGTTTATATTGATTAATACAACTCATACACATCCCACATCCCATCATAATTTTGATAAAATGAAGACTCGCCAA…
GTTGATCCACGGACCCACAAAGAACTTGGTAATTCAAGCAAAACGTTTTGACTAACCTGGGAAGCATTGAGATTTTCTCCAAAACTAGCCATGGCAACGGTGCCAGTATTTGAATGTTTCAATTCGGCATGAATCTCATCGCTGAAAACCTAGCATTGTCATCTCCCAAAAGTCTGGAAATTCAACATAGGGAAATATAAAGCAGTAGCAGCACAACTAGGCAACACAGAGTATAAAGAATGACCAAAATAGATAAGCAGTCTACATATCATCAGAAGGTAAGAAAACGTCATCTTACTAGTATATTGAGTCTCCACCCGTTCCTGTGCCTGTTGGATCACCCGTTTTTGCTATGAAATCCTTTACAGTGTGGATAAGGCACTGATGGTAGTACTTTAT…
AATTTTTGTTTAAATAGAAGGAAAAGTGCCTCATCTCTGAAAAGTGCCTCAAAAGGAATAAAATTCTTTAAAAGTGCCTAAATGTATCACATTCCCTTGTTTTTATGGGTTGAAGATAATTTATCAAATTTTTAGAGAACATAACCTTAATAACCGTAACTGTGGTCATGCCTACATTTAAAACATATTAATTATGCCAAAATAGACATACCATCATCAGTCGTTAAAACAATTTGATAAATTATCTTCGACTTTCTTTCTCTTCTCTCTTAATCCTTCAGAGAGAGAAAGTCTCCGATGGTTGTTTTTGGTGGCAACGACATGTTTCTTCACTTGCGTTGGCTCTCATATGCCCAGCACAGTTGGTTACCTCAACGACGGTGACTGGTTTTCTCGTCC…
AATTACATTTAAGAAAAAAAATTCATATATATATTCACTCGTGACAGAATACAAATTTCTTTTACAATTACAAGATACACAAATATAATATACTTTAAAAAATATAGAATATACTTATTATATTTAAGTATTATGTTTTTTTTATCTCAATCAGGTTAAGAGATAATATTTCTACCTGTTTTTCAGAAAAGAACTACAACTCTTTTACTATGCTGGACTTCCATTTTGCTAAGAGTGTTTTGAAATCTAGACACGGTTTACAGATATCTGCGTCTATGTACATCTCTGTGAAGCTAGCAGTCCAATGTCTACTTGTTCATTTGATATATATATTTAGCTTGACAGAAATACTTATAGCCAAGAATTTATTTATTTGAAAAAAGAGAATATTAAATTTTA…
TCTTTGGGATTCCTCGAGGCCTAAGCCGAGCTCTTTGAGCTGAGACAGAGGAAGATTGCATATACTTCCAAGGCAAACATATAGCACCGACCCTTCTTCTTTAGAATCAAGCCATTTAATACACTCGTCTTGATCAATGTCCGCCTTGTTTCCCCTCTCAGCTTGGTCTTCTCCTAACTTGTTGCACAAGGAAACCGGTCCGATGCTCCATATCTTACCCGCTTTAACCTTCTTGTAGTCTCTAACATAAGCTGGCTCGAGCTCTTCAAACGTGTTAACAATCACACCATAAGAAGTGTTATCCCCTTCTGTCATTCCGTCAAGGAAGTCTTTCCAATCTCCAGCAACTAATACCATTGGAAGCTGAGATTTTGTGAACTCAACTCTGTCAGGGAAATT…
GAAAGTGATATTAGAATGAGAGGAGCCTCCTTCTTCCACAGCCTTGTGAGCTGATTCTCCAAGCTCTTTGGCTCTTCTTCTTCTCTCTTTTGCATCATCACTCTCACCCATTAGTTCTTCCACTGCCTTCTTCACTCCTTCTTTATCCACCAACACTCCTATCTTCTCTTCTTCTCCCCATTTCATGACCTCTTTAACCTCGGCACTTACACCGACTTTTAGTATTTGTACGACCAGTTTCTCGTTGCAGAATTGGTCTGCAAATAGTGGCCATGTAAGCATTGGTAGACCAGCAGTTATCCCCTCAAGAGTCGAGTTCCATCCGCAGTGCGTTAAGAACCCTCCAACAGAAGGATGTGAAAGGATAAGCATTTGAGGGGACCATCCTTTGATGAGAAG…
AATCATTCAATAGGTAGGGTTGTAGGCAACAACTTTACCATAATTTTGTTTCAGATTTGAGCTGAAAATGAATAATTTAAGTGCAAGTGGTGAATTCCTAGATTCTCCCTCAATGCCACATTAAAGCAAGTTTGTTCAACATGACATCTCAAAAAAAATCCTATCAATAGTAGGGTTGAGGTTAAAAATAAAGAGTTATAAACTGCGAAAGCATGTTTAGGAATTCTCACCTTATGCCATACCAAAACCAACTAAAGAACTAATGGTTTAGATATTCTGATGTTATGCCAAGCATTTAGGGAGGAGAATAATTCGGAATCATTTCATCAATTATCCAAACTATCATTCATTGTAGGAGTAACTAGAATTCTTCAGTTCATTAATGGGAAATTAATAATA…
TTCGTGACAACATCTATTGGCTTTGTTCCTCCGGCTACTCCTCTCTTCCTCTTCTTTAGAGGAGGAATTGTTCTCGGCGCCATTAGGGTTAGGGTTGGAGAAAATGGCTGGGAAGTTAGGGTTATAGAAGGAGAAGATTAGGATTCAGAAATGAGAGATTAGGGTTCTCGTTCTTTGTTGTCGAGAAGAGAACGAAGAGGATAGGCGTCAAGGAGGTTGAGAAATCGAAAAGGAGAAGTTTCGAATAAGGAGAGTGGAGCGTCGTTGAGGAGTTGAAGTTGAAAAGAAAAAGAAACCGAAGAAAAATTCGTTTGGAGATATGGGTCGGGTCTGGGTTCGAATAGATCCAGGTTCAGTGTGTAAATGTTTGATTTCGATTAGAGTATCTTGGTAAAATCA…
CAATATTAAAATTGATTTGATTGATAATCCATGCACTATTTGGAAATTCTCACGATTTTAAAATCAAACAAATGTATTTAATTTCAAAATAACAAGGTAGCTGTATTTGAGCCTTTGTATTTTCAATTTTAAACACTTTCAAATATGTTAAGGTTCAATAAAAAAAATTTAATAATTTTAAAATCCAATAAAGAAATTTATTGAATATCACTAAATTTAAACTAGTATTTGTAAAACATTAAAGCAATAATACAAGATTTTGTCAGGAAATTTAAATTGATGATTTAATAACATAAGATTTTTGTTAGATTTTTAACTAAATTTTAAATCCTCTAATTAATAAACTTCCAAAACTTCTTTGGTCAACTTAATGTTTATTCTTCAAACTAAATATGGGTT…
TGGTTTCAAAGGCAAGTTTGAATGGTTACACGAGGGTCCTGGCGAAGAAACATCCCGAGTTTCGCGTAAACGCTGTGTGTCCTGGATTTGTTAAGACAGATATGAACTTCAAGACTGGAGTCTTGTCTGTGGAAGAAGGAGCTTCAAGTCCTGTGAGGTTGGCTTTACTTCCGCATCAAGAAACTCCTTCTGGTTGTTTCTTTAGTCGCAAGCAAGTTTCAGAATTCTGAATCTTCTTTTGTGTGAGAATAATAAGCCAAAAATGTAGTAATTTAATGAGAGGATTATCGTTTGAATGTCGAACATATACTCTTAGATAAACAAAAACTTTTATGAGATGTTTTGGTAATTACTCATAAACTTGAATATAATTACTTTACAAACAGAATAATATATAGT…
AGTTATAAACTATAACATGATTTAAATAATAACCATGGTTAGTAAATAAATTAAAACGTTGAGAAAAGAAAGACGTAAACAAGTTAAGAAATGAATGAAGCGATTGAGTAGGCAAAGATCAAAGAAACAAAGCAGGACGTATGTAAAATTTAAACAAGCAACCGAGTTAAGCAAATGAAAGCAAACGAAACAAAGAAGAGAGCAAGTAAAATAAGTTAACGATGTAAATAAAGAAACAAGCAATGAACTAAGAAGCAAATATACATGAATGAATGTATGTATGTATGTATGTATGTATGTATGTATGTATGTATGTATGTATGTATGTATGTATGTATGTATGTATGTATGTATGTATGTATGTATGTATGAATGTATGTATAAATGAATGTATGATTG…
AAAAAGCATTTATGACACTAGAACTCAGATCTTTGGGGCATAACTCAGTAGAATTTAGAAGTATCTCTCTGTTAGATGTTTCATAATATTAGCATTGCCTTCTAATGCAGGTACATAGTATGGTTCGGCAAAGATGGTTAGACGGTGATGAGTTTATAATCTCATCAATGAAAGAAGTCGGAAGTCTAGCAGAAGAAGGTCGAACTGCATTACTCAACAAGGACCATTCCAAACTTGTGGAACTCATGAACCTTAATTTCGACATTCGGAGGTAAATATAATTCCAGACAAAACTCGAACCTATACACAACTTAAGATTAAACTCCAAGCTCACATGATGTTGAAATAGATGGGAATACACACATATAATAGTGATGTCTTTTTTTCCCGATAGGCGGA…
AGTGCAAACACTATTTTTTTTTTAATTTTCGTATTAAATCTCTTTATTTTATTAGTTATGCTTCTTTATATTTTGTAAATCTAAGTTTTAATTATTTGTTGTGTATCGATAATGTTATTTATTTATTTTGGATAACAGTAACATACATATTTAGAGAATGATTTTACAAAAAATAATGTTTTATTTATTTATCATAATAATAAAACTTGTTTGCAAACCGATGAGTTTCACATAAAAATTTGCACGAACAAGAAGAAATTAACTAATTAGTATTTTACATTCCATCACACTAAAAGAATTAAGAAGCTTGAAATTTATATGATTATCAGATTCATAGAGTTGACCATCCAAACGTGTTGTATTTTCTCCATTGCACATATTTATATGATAAGAACCCAT…
GAGATGTCGTGAGAACCAAAGTCGAACAGTCGTGAGTCGAGAGAAAGGGGATTTTTCTGGGTAAAATGTTTTTTTTCTTTTAATCAGGTTTAGTCAATTTTAATTTTGCGGGTCAACAAAAATTTGTTTCGCGATTCACAATTTGATAGCATTTAAATTATGCATATGCTATCGATAAACAAAATATTGAAGCGGGAGACAAACTACATTTTGCCGCTCAACATAAAATAGCGTTTGTTTTAAACAAATGCTATAAAAAAATGGTCAAAACAAAACTATAGCATATACTACAAAAACGCTATCTTCAACTGCTATTAATACCCGCTTTTCCTGTAGTGCAAACACTATTTTTTTTTTAATTTTCGTATTAAATCTCTTTATTTTATTAGTTATGCTTCT…
ACAAAATATTGAAGCGGGAGACAAACTACATTTTGCCGCTCAACATAAAATAGCGTTTGTTTTAAACAAATGCTATAAAAAAATGGTCAAAACAAAACTATAGCATATACTACAAAAACGCTATCTTCAACTGCTATTAATACCCGCTTTTCCTGTAGTGCAAACACTATTTTTTTTTTAATTTTCGTATTAAATCTCTTTATTTTATTAGTTATGCTTCTTTATATTTTGTAAATCTAAGTTTTAATTATTTGTTGTGTATCGATAATGTTATTTATTTATTTTGGATAACAGTAACATACATATTTAGAGAATGATTTTACAAAAAATAATGTTTTATTTATTTATCATAATAATAAAACTTGTTTGCAAACCGATGAGTTTCACATAAAAATTTGC…
GCATACGGTTCATTTTAACTTAAGTATTACTTTGATTTTGTGTAGTTGGAATAATTTTGGGACACGTTTTTATTGTAAGATGAATTAATTAAGAGCATATTGATCCAATAAAAAGAAATAAAAAATCATTGAAAAGTGGTATTTTTGTATAAAATTCTCAAGTCTTAGGCAGTATATTCTTAACTTGAATCGAGTAAGAGTGGTTAGAGATACTAATGAGAGGTAGTGCAGGAAAACCCCAACCGAATAAATAGTATTGTATACAGACTTTAAAATTTAAAACTCAGCATCATCTCATAAACTATGGGGTAGTAATTATCAAGTTTATAACAGAAACCACAAACAAATATATATGAAAAGAGAGTGAGAGACAAGAAGAGGTAAATAATACAAACCAGA…
ATGATTTTTTCCACGTACAAAAAGCATATTGGTAAAAATAGTATATATACGTTTATGGATTATTTTTTGAATTGGTTTAAGTTAACTTTTATGGTCTTCCTTTCCCTGGTTCATGATCTTGATTGGCTCCTGTTCTTGCATAGTCTAGATGAAACTCCACAAGCTCTCTCTCCTTTATTTTGACATCCTCCTTAAAAACAATACCCTTTTTTTTATTCAAAAAGTTAATAAACCGATGTTAAAACTTTCTAATCACTATCATAAAGTGTTGAAAATTGGCATGGAAAGTAGGGTAAAGATTGGTGTTTACTTTATCTCACACAGCAACACAACGTTAACACGCCATTAAGTAACCATTTTTTATAATCTATTAATGTTTATCTCAAACTAAGTTTCTAT…
TTTTTCTAAATATATTCACATTTTAATATAACATTGTACAATTACAGATGTATGAGAACTATAATATCTAAACAAAGCCATGATTAATGACAAATAATAAATTTTCGAAAGTGAATATATTATTATAGAACTTAATTATTTATTTAAAAAGTAAAAACTAATCATAACTCATGAAGTAAAAAAATAGTTGGTCTAGCCAATTGCAAAGTAGTCACATATAACCACTTCGGTTAAGACATTGGCAAAGATCAAAAAGTCACAAACATACTTTTTTCTCTGGTTGACTAAATCGTCGAACCACCACATGTAATTAATTTGACTTAAACTAACAATTAAAAAGTAAAAATAAAAAGAATAGTGGTATTTTACTGATGGGAGGACATTTTTCCAACGATTATT…
GTTTTCTGAAAACAGGTGATAATCCTGATGATGTTAAAGCAAGGTTGAAATTTTGGGCACAAGCTGTGGCATGTACTGTGAGGTTATGTACTTGAAGATGAGATTTGGATTTGATCAACCAAAAGCTGAGGAATCAATGGAGGAGGAAGAAGATGGTGAAACCAGACAATTTGCAGGAGTGAAATCTCTTATGAGACTGACCTGCTTGAAAACAACCATTGTTGTAGAGCTCTTTGCTCACACTGTATGTATAAAAAGATTAATGATCTAAGAAGATTTTGCTAGGACATTGTTGTAATGGATGATTAATAAGAGAGAAATAAATAAAACTTTGTTCTTTATTGATGTTTCATAAGCATTTTTGGGGTTTTGTTACAGAAAATGAGGTTCACAGATTCA…
GTTTAGAGTGCTTTGTATATATGATATTCTTAGGGAAGTGTTACCTTTTTAGCTCTATCTCGATTTGAAAGCGATGCAAAACCGCTCGAATTCGATTTCAAGTACGAAGGTAGCTTCTTCCCTGTGTTAAAGAGACAATTTAGATTACATTTTATGCATTTTCCATTACAGTGGTAACTTAATATTCAAATAATCATAGGAATTAAGGATTTTTCTAATCTTGATACGAAAGTTGTTTATCTTCTCGTATCAAACGTAGAGGCAGTTGAACAAATTTACAAACGAAAATGTTCTTAGATTGGTATAACCATTCGTCGAAAACTATAAAGATTTACTTTTATTTAACCATAAGATGATATCATCTATCAAAAAGTGTTAATTATAGTTGATCATATATAA…
TATTCATTAATGCTCTACGTGCATAGGTTATACTTATTGGTTACCCTATAGAAGTTGAACCGTGAGATCAAAAATCATGTTAGATAAACCGGCTCCGTTCTTTGTGACGTTGACATATATTTTTCTTAGGCCAGAGACTATAGCTAGATAAATAACTCCATTCTTGGCTGCTCGTAGGATACGAACCCAAAACTTGGTCATATTTTATCTCAAAAATAAGATCCCAAAAAATATCGACTATTAGAGCTATCGATACCATACGTGTTTCAAAGATGTAAATTTGAACCCCTCTACCTTGAAAGCGTGTATAAGGCTTATTTTCTGAAAAAAAGTGTTAGCTCATCTAACATATACAAAGATTAAAGATTGGATCGTTGACAGAAGAAAAGATTTACAAAA…
GATTTCTTTTTATGTTCCACCATATGAATGTGACTGGACCAGATAGGTTTCAAATTGGTCCTGAGATTTTAAGGGCTTAAGATGTGTTCTTCAAATCGTAGATTAATCGTGTTGTCAATTAATCTGGATTTGTAAAGCTGGGTTTATAAAGATCGGTATAAAATTGATCTAAGATTCACAGAGTACAAAGTTGGTGGGTTTGGGTTACTGAGAAAATTTGACATGTGTTAGTACTGTAGTTATGTTGCTAGAGTGTTTTGATTAAAGAGGTTAGTAGTTGGGAAAAGCAGAGCCTGAAAATAGAAGTGAAACACGAATAAAACAGCAAAAGTTTAACAGAAGAAAGATGAAAGGTCAATGTTTTGAGAGTTACATAGAATGATGAAACATTGTTGCCAA…
TTGCAATAAAGCTTACAGATTTGATATATTAATCACACTTGTCATTAGGTATCATCATCATCATCATCATCATCATCATCATCAGAAAACCAACAAGATCATCATGAACAAGTTGTACCACCAAATGAACTTGATCCATTGACCATCCAGAGAAATCAATACCGAGAGGAAGCAAAACAGAGATATTTTGAGAAGAAGAGGAGTCGCAAGTAAGTGTTTCGTTTAGCTTTCTAGTTAGGGCTGGGATTTCATCTTCTTATTATTGAGGATTTTGGTGAATCTTTGCAGATTCGTGAAGGCACACCGATATGAAAGTCGAGCACAAACAGCTGCGAAGAAAAAACGAAGCAGAGGTAGATTTGTGAAAAACGATGACGAATTCGACAATGACCCCCCAGC…
TCTACTGCATTATGTCTAGCCTAGGCTATAATGTAGATTTGATCACTTTCTTCATTAATTAGTTTGGAATTTTAGCATGATATAGCATATATCTAAATATGTCCGAAACTTTCCTACATACTAGAAAATATGGAGAGTTATGTAATGTAGGTTTGCTTGTTAATATACAAAATAACATCATCATTTAGTTTTTAGATTTTTTATTTTATTTTTTATAATGGTGCTACGTACGTGGCGATCAAATTATTCCAATTTTGAGACTTCGGGATTTTAAACGAAATTAAACAATGGGCATGAGCTCGGGGGGATAGACAAGATTAATGCTTTGTATCGAGACAAACGAGAAAATCATGATGAGCCTATGCATTAAGTGCCGTTGGTTAATTAGAGGTTCGCATA…
GCCTTTTGCTTGCATATACCATTAGGAACGCCTGAATTTATGGCACCAGAGCTATATGAAGAAGATTACAACGAGCTTGTAGACATTTATTCGTTTGGTATGTGTGTCCTAGAGATGCTTACCGGTGAGTATCCTTATAGTGAATGCACCAACCCTGCCCAAATATACAAGAAAGTTACATCGGTAAGCTAATGGCCTGAGGCTCATATCAATCATCATTTTCTTCTCAGAAAATATTTTGATATATTAACTTCTTTGATGCGGATTTGATTCAGGGGAAGTTGCCTGACTCATTCCATCTAATCCAACACACGGAGGCCCAACGTTTTGTTGGTAAATGCTTGGAAACTGTGTCAAGAAGATTGCCTGCAAAGGAGCTCTTAGCGGACCCATTCCTTG…
AATTATTGTAACAAATATTTCAAGTAATAATGAAATTAAAAATGGATAAAATAGGACTTTGGAAACCGGAACTCTTGGTTTAGTACTTTTTTTGTTAGTAACGCATGTATATGGATTTAAATCCGATTTGCTGAGTATGCAGATAATCGATAGTGACTTATTTTCTGTATAAAAATTTTGTTCTCTAAAATCTTAGAAAAAAAATTAGCTAGCTAATTAAGATTCCTACACGTTCAAATTTTTATTGTGTAAACAGCCTTAATAATAATTTCCGTCCTACATTATTATAATGTTTGTTTAGTGTAAACAACCTTAGTCAAATTTTTATTTCAAGTTGAGTTCTAAAATTTTGTTGATTTTTTCTCTTGAATTTGGAAATTAACCTTAATTTCATTTTAT…
CCATGACATCTTTACCATACTACAAATTCATAGTTAAAACACAACAACAAGAATGAAAAATGTATCAGGCCACCTAACCATTGCCTGGAAATGGAAAATGAAAGTAAAACGTTTGAACGAATTTGTAAACAATTTTGCCAAAGCTACAGAGATATGATTTGTAGATTACTGCTGATCTACAGACATTGGAATATATCAGTGACACTCTACATTTTTGGTGCAATTATGTTCAGTGAGATAAGAAGTTCAGAAGAGGAGGAAGTACCTCGAGGACCCTTTTGCCCCTGAAGCTAAGCTGTCCATCACGGATCTCGTTTTTAAGGACATTAACAAGAACAACAGAGCTTTCCCAACTTTTCAAAGAACCTACACAATGTTTAGTTAACTTGATACAATTAA…
AAATTATTGCAAGTATACGCATGTATTTTGTTTTTGTTCTTTTGTTCTAAAAACTAGTAGGCGAGAACCGAGAAGATTGTGTAGCTAATTACAAAGATCATGAGAGAAGTAGTTCATTAAAAATTAAGTTTTACCAAAAGTAATACTCCCTCTGTTTCTATGTAAATATAGTTTAAGGGTTTTATTTTTTTTTTCAATTTAAGTGTTGTTTTCAACTTTTTATGCAAATAATAAATGTATTTAATATTCTTTAACTAATTATATTTAATTATTTATTTTTTTATTAGTTAAATTGGTTATAATAAATGATATTATTATATAAAAGAGATAGATTAAATGAGATTTTTATGATTTTTTAATTTATGTTTAAAACCCTTAAACTACAACTAATATGAAACA…
AGTCTCTCTCAACATTTATTGTTTTTGCTTTAAAGTGGAGATTTTAACCGTGGCTTGAGCTTGACACTTACGAATGATGTTGGGTCACCAATCTTCATCTAGAATTTACCTTATAATCACTTAGTTCAATTGCGAATCATGTTTTCGATGTATTTTCAACAACTTTTCACGAAACCAACTAACATATTTTACGGTCATCCGCTATGATAGAAAAACCGATGAATTTGCTAAGTTTGTTTCTTTCTTTTCAGTATGGATACCGAAATGAGACAAGAAAACAACGAATATTCAACTACAATACCTTACTTGTAATTGTAATGCTCTTTAAGAATCTATCAAAACTCATCGTTATGCAATTACTGATTTATTTCATGCGAGAAAAACCAAAAGTCCGGTCAA…
AGTGTTTTTTGCTTAACGTTTTCTTTGCTTGTCGATTTGTCTAATCATGGTTTCATTAACTTATATCTCTCTTTGTTATCAAATAGATTTGGTCATTTAACCAAATTGTAATGTATATGATTACCAGTTTTAACCATCTCGGCAAAAATGTAAAATTAAAACGACATTTCCATTTCAGAAATCTAGCTTATAATAAACTTGGAATAGTTACATGTTGTTAGATTGGTTCAGTTATGGTTGCAAGTCAATTTATTATCACTTATCAGCATTCAAGTCCAACTTTTTACTTCAAAACAAACAAAACTAGAAAATCCAATTCAATCAATTTTATTGGAGCATTTAAGTTAATCTCAAGTAGTTTAAACTTGAAAGAGTTGGATTCACAACTTATTGTATACA…
CACGTCATCATCTCCCTCGACATCAAAATTATAGTTCCATTGAACCGACGGCGACGGTAAAAGCATCCCTTCGGCCATGTTATCCAACAAACTAGACATCCCCAACATCGCCTCTTCATCCATATAAAACGCATCTTGGCTCTGTTCCGGCGTATAAATAGCCTCCACCAAGGTCTCCTCCATGTCAAGACCATGAGCATCCGTCGTCATATGACACATCTCATCTTGAAAATTCAACGCGGCTTCAGCCGCCGCCTTTTGGATTTCCTTGGCACAGGTTGATTCCGGGATTCGTAGCCGCCAAGCCGAGTCAGCGAAATTGAGACAGGCAGATCTGCCACGGAGAGCTATGGCGGCGACGTCGTGAGCACGAGCTGCCATCTCAGCGGTTTGGAAAGT…
CTAATTTCAGATTCAGAACAAACACGTTACGAACAATTGAAACAAAGAGCTGAATCATTAGAGAGAAGAATCGAAATTTTCCCAAATCAGAGAAGCAAAGTAAGAGAATTTACAGAACATACCAACTAAAATCCCATGTTTGATCAGAACGAGTAGTTGCAGGAACAGTGGCAGCCATATTTGCTCCTTCCTTCCTTCCTGCGTCAATGGAGGTTTTGGGGAAAACCTTAAGCAGAGAAGCAGAATTTGAGTGGGCTACAAAACGGGCCTCATTTTTTGAAGCCCAAGGGCCAAGACTTTTCATAGCGAGACGAATTGACGAGAATGTCCTTTTCCGGAAACAAAGGTATGAGAAGGGTATATTCGGAGAGTATATCTTGCATGAAGGAATATTACTTT…
TTGCTAAGGATTTTTCTAGGGTTTGGAAGAAACGAACAGAGAGATCAAATCGGAGGATTCGAGCTTCTGATGTTAGAAACAAGGTTTAACGACTCAAGCTCGGTTCATCGTATAACTATCAGATTGAACCGGTATTTGAACGGTTTATTAAACCGGTAATTTATTTATTTGTCGGTTCAGTATTTGTGTTTTAACCAAAGTCATCTCGTTTCGTATACAGAGTATTGTGAATTTTTACAAATTACAAGTCAATGACCAGTAATAATACCTTATCAAATAAACTTTCTTCTTGATTTAATTTTTTTCTCATTGTTCTCTAAACTAATTACATTCTCCAGTCATATTATTTCCATCTCCAAATATAATAATATGAATTGCGTAAGACTAATATAAATAAAT…
CACAAGAAAGACAAGAGAAATACTTCCTCGAGTTTGCTGTTAAGTTTTCTTTCAGCCCTTCTATATATGATTACACATCTATTGTTTACTGACATTAGCTTTTGTTTTTCTAGAAAACACACCATTAGGATCCTTTGATAACTTGGACTGTCCAGTATTATTTCAATGAGATCTGTTTAAGGCGAATGAAAGGCATGGTTAGCACCGTGAGAACTAGTCGAAAGAAACCTAAATGGATCGGGAAAACTCTATGGAAAACAATGACTGCATACTAGGATACTGAAGAAGCTCAAGAAAGAAGTCAAATCTATTCATCAGCCCGTCTGTCTGACCGTAACGGTCTAGGTCCTCACATACACTTCTCAGGGTCGAAGTCATATCAGCAAATCCTAGACGATT…
AGTCTGACAATCAGAAAGCATGCATGTTAAGGTTCATATGCAATTTTCAGCTAGATGATTATGGAACTCTAGTCGTTATTTCTTTTTTTTGGTTTAACACTCTAATCGTTTTTAGTTTGTGGATCTTTGCATTTTGCATTTCGTTGGCATGAGAGTTGGTGGAGTCAAATTATCTGATTTTGTATTATTTTTCTAATTCTATTTAAAGTTTCAGTTTGAATTATTGCTAGTCTTTTTTCATTGTAGCTCGGATACTCGTCTGAGAAATATGATTTGGATCATGTTTTTGTCACATCCAATGCCTAATCTTTAAGAGTGGAAAACACTATCTGGTTCTGATTCTATTATAGAAACCTTCTCTTCTTTACCATTTATATCTTTGATAATTGGACTTTACAA…
ATGGATTTTATAAATCGTGAAAATAAACTGGAGTCCAAAATCTGTAAGTTACTAAGTTGAGCTAAATGAAGACTGAACAAAAGGGAATCAAGAGAAAACAACAAAGTGAAAGAGTGATCTTATTGATAATGTGTCAAACAAATTACAAAGAAAGAAAAAAGATGTAGGTAGAGTGACTTTCAGAAAAAATAGTGAACTTTACCTCCTTGTTATCTTTGAAATTGAATGGGCTTCCGTTGGATTAGGTTCGTGAGGGTGTGTTTTTTTTGTCGACAATTTTATTAGATTGACTCAAATAAGCCAATGTTGAGAAATATTGTTTGCAAATATAATAATATGTGTTTGGTTCAATATTTCGTGCCAAATAATCTGTTTTAAAATTTCCACGAGTTAAAGATA…
TCTTATTGAATAAATTTGCCAAATGGAAATAAGAGTAAAATTGAATAAAAAATTAGGTCATTACAAAGATGTGACATTGTTTTAAAATATTGTCCAAATCTTGTTTTTAATTACAAATTTACTCTTACTTTAACTACTGTATATTGGGAAATATTTGTTTTGAGTGACGTGATATTCCGTTATATGTAAAACCTAAGGTTAAGAAAAACAAAAAAAACTTTCGAGCACCATTTACGAGGTCTCAAATATGAAAGTAGATTTCACTCTTTGGTCCTTGTTTCTCTTTTTGCAAGCATTTTGTAACCTCACATAACATTCTCAACTAGGTGACCACTATCGCTTTCTCTCTGCGATTCTTTTTCTGGTGGTCAGAGATCCTTTTAACACTTATCCGCAAGT…
GAAGAAAGACCTCTAAATCAATTATTTACTCCTCTAGGAAACAATAACTTTACAGAAATGCAGCTGCATCCATCTCCCCATGCCTGATATATGAGGTACTGCCACCAACACTCCTTTTCATTCCTCTTACATATTCTAAAACAGAGGAGAGGTGGCAGCTTCAGCGCATTAGCAGGTGCTTAGAGAGTATTACTAAATAACTATTCACAATAATTTTGGTTGAATTATTAGGCTTTCTTCGTCTTTCCTTTCCTCCAAATTCTTCTCTCTGATTCATAAGAGAGCTGTTTCTTTACAAAAATTGTTGTCATTATTTGTGTACATTGTTACTTACCATTGGCAATCACAGTGATGCTTATTGTGGAACATACATGCTATTGTCTGATTCTGATATGCTTT…
CAAACTATCGCCGGCTGAGGATTCGCCGCTTTGCAAATCTCGAGAAGATTCACAAGTCCGGCGATGTTGCTATGAACATACGATTGAGGATTCTCCAAAGCGTATCTAACACCAGCTTGAGCAGCGAGATGCATCACGTGAGTGAAAGCAACCACATCGAAAAGCTTTGCTAACAGCTTCGCGTCGTTTAGATCTCCTTCAACGACGAAGATCCCTCTCGACGACAACAGAGATCTACGAGCACGTTTCAACGACGGATCGTAGTAATTGTTGAAATTATCAAGTCCAACAACACCATCGCCGCGTTTCCTCAAGGCAAGTGACACGTGGCTACCGACGAATCCGGTAGCGCCGGTAACAAGGACGGAGATACCGCCGGAGCGATGGATCTGAGCGGAG…
AAAAGCAAAAGGAGAAAGAGTCTGAGCAAAGACGAAACGCAGTCCTGTTATTGGAAATCCAGACTTAGCTGAGAGCTGAAGAAGCTCGAGAGCATTTGGACTCGTCTTGTTGATTCTCCAAACGAAAGAGATCGAAGGTTCCCCAATTACAGAGCTAGAAGCGTAGTCTTCAGACAAAGGAAGCTGAACACACTCATTGTCCTCACTTGAATTAGCACCGATACTAGAAGATGAAACAGAAGGTGAAGGAACAGATATCTCAATCCATTTGACGACATTTCCGCCGCCGGCAACTGGAACTTCCATACCGGCCGACGGATTCCGACGATTCTCCTCCATTTCTTCTTTGAACCCTAAACCCTTTTCTTCTTCACTCGGACGAATTAATGATTTTTTAAA…
ACGATTGATTTCAAATCAGGTTAGAATGTTTTCCAAAGCACACAACAACAAACATCATCTGTTTCTCTATACCTAGCAACATAGTTTTAACGTTCCTTTTTTTTTTTATCTCTACCAAAACGTAGATGGCTAGTAACAGAGGATTGACCCGGAAACGCAACAAGGACCATAAAAACCCGAGAAAGAAGTACCGGGTAAACGACCTTGGATTGCTGGTTCTGCCTTTGACATGTTTATTTGCCTTTAACTAAGATGTTTTTGGATCTTGAATTTTTGTTTGCAGGATCAGCACAAGAAAATAGTCATTAACCGCAAAGGACAGGTCAGAGATATCAGGACGCAAGTGGGTCCATATGCAGGAGAAACTCGCGGTATCAATCCCTACACAAGCCGCAGCAT…
ATTTTAATGATTTTGGAAGATTTGAGAGGATTTCCTTAGTTAAAAATACAGAAATCTAAATCTCATAGTTTAAGGTGAAATTTGAATGGATTTTACAAAAATATATGAACTTCTCTAAAATCATCAAAATCATTAAAAAAAACTCAAGAAAACACAAATCAGAGACATAAAGATAATAAGTAAGAGAGGATTCCACGTATTAGAAAGAGATGAAGATAATAAGTAAGAGAGAATAGATATGTTTTTAATGCACGAGAAACAATTTCATTACCATATATCTGCAGAGTGCGTATATGTGAAGTGAGAAACAAAATCACAATAAATATATATGCTCAGTCGCTCAGGAACAGAGAGACAAAAAGAAACAACCGAAGAACAAAGAGGAAAATTTACCCTTAT…
TTGCACTCCTTTGTGTGTTTTTTCTTACCTTTCTATGGGACCATATATATATATATATATATATATATATATATTAAGTTACTTTTGGACTTATACTCTCTCGTTTTAGAACTCAATTTCGTTTCAGAACAAGTGTAATAACCTCAAACGACATATATGTGAAACAGGAGTATCAATATAGGTACAAAACTCCTAAGTTTATTCAAATGATTTGGATTAAATCGATCGCATCTTTGGATTTCAGATCGATATCATAATTTCTTTATTCGGTCTTGACTTTTCTATGTTGTGGATGTTTTTTACATGTGTTTTCTTAAGTTCGAGCATTTATTTTATTTAGCTGGTAATTCTCTTATCGTCTAACATTGGTTGGACATTTGTCTGGGGAAAATGTAAACA…
TTTATTGTGAGAGTTCAAAATCTTGAAAGTTTTTAAAGTGTAAGTTGTTGCTACTTTGAAGGTTTTTTATAAGATTTTTCGGTAAAATAATCTTATTCTCATTAAATAATAAATAATACAATTAAGGTTTTATATACAATTGATAAAGGTCTAAACCAGAAGCCACTAAACGGAAAATCTAAGACTGGTTTATACAATACCAATTTGTATAGACTCTCTATGAACTATTGTATATACAACATTTCTATGCAATCAAAAGCTATATACAATAATATTGATATCACTTAATCAAATTCACAATGTTAGACTTGTTTTGCGAAATATCATTAATTTGAAAACTAATTCTATAATTAGATAATATTTTTAGAATTTTTGATTAAAAAAATCTACATTTCGTAT…
TTTTGGCAAATAATGGTCGGAAGACTACTCGTGTCGGGATGGACCACCCGGATCCGATCAGGAAACGGGTTTTGATATGTTTCGGGTTACGACAAAAAATTAGGGCTTTTTATCAAATCAATCAGTTGGTAGTAAAATTTTGTGGATTGTTCTTGTCGATTCCGTTTGATTGTTGACCAAATTTCTTCCTGGATTTTGTTGATAATCGATCGTATAATGGTGATTGCAGTATCGTCCTTCAAGCGCGTACAACGCCCCATTCTACACCACAAACGGTGGTGCTCCAGTCTCCAACAACATCTCTTCCCTCACCATCGGAGAAAGAGGTATCGTAACCCTGAATTTCAAGAGTCTATCAATAAGAATCGGAACTTGTTGGATTTATGAAAGAGATAAAAC…
GATTCTGTCTGAAATTAACAGAAGATTTCATCATAACCTTCCCAGATAATTTCCTCTGATCATTTCTTTCGATAACACACAGAAATCTATTACAGACGAACACGACTCCTGGGTTTGCTGCATTGCTCCTTGAAATGTTACTACGACTACGAGCATAACTAAATTTGCTAGCTTTTGAAATCTTTGGAGGTTGTTTTACCCACAATTTCACCTGCAAAGGTTGAAAATTCTATTACACAGCTAAACGGACACAAATTGGGGAATTGCAGGAGAGAAACTTAAAAAGGAGTCAACTATACGAAAGAAAAGTACCTGGATTGAGAAATTAGGGTTTATTTTGTTAGGCTTAGTAAAAGAAATTGGGGATAATGAAGAGCTCGCAAGGACCTCCATTGAAAA…
TAAGAGCCAACGATGTTTATGAAAGATACAATTTAGTATTCCTATTGACAATCGAAAATCTAAAATCATCTCAATGCCACGGTCACATAATAAATAGATCTGTATGTTTCTCATCATACACTACCAAATACTATAATTTGTTCAAACGTTTGAATCAATAACAAGAACATCAAATCCACAACTCTAAACACTTCGAATTGACAAAATTAAAAGGCAACAAAGCTGAATTAAGCTCGATTGATGAAGAAATATGGAAATGGATAGTGAGTGATTCTTACCTTGTAAGCAGTTGCAATTCTCAGCTTCCTTTCTAACAACGCCGACGGAATTGATCATTTGGTTTCATAGCCGTCGTGGTGTGAGAGATGTTGTGAAGAAAAAAATAAAACTTGATTTTTT…
CCCGAAAACCCTAGTGGTTCGTCTCATTCCCACCGACGGCATCTATGCCGTGCTCATACGACTCCGTTTCTTACTCTAACTGGAGATGCCACAACTGGCTTGACTGAACTCAGAAATTGGCTTTGTTTTAAACCTCTTCTTCGATCTATACCCACTAATCTCTGTAAAAAAACACGAATTTCTTACAGAACCAACCCCGATTCTGACCAGATTTTATAAAAGAAATCACTTTCTTTTCAAGGAAAATTTAAGAAATTGAAACGGCTATTGGAAGGGGAAGAGCTAGATACTTTCGATTTAACCGATTCGATTCGAGATCAAATTAGTACTACCCAGAAAGGAAAAAGAAGAAAGAAAATGAAAATCGCCGAGATCTCTGGAGATCGAAGAAAATTTGAG…
CCTTCAATCCCGTCGCTGTCATCTTCTTTATATTCTTATTTTTTTATTTTTTATTTTTTACAGAAATCATCTTACTTTATATAAAAGACAAAATACAGGGGCTTTTAGGGTTGTTTTATTGTTTACTGAAGGAGTAAATAAGTAAATGTTTATCTACAGAAAAAAAATTAAGATTACCACATCAAATTGTGTTACTTAGTACTATTAATATAAAATTTTAAAAAGGAAAATGATTACCACTACTCATTATTGGAATACCCTGGATACTTATTAGGTTTTATCATTATTTGTTTAAAGTAAATTTTTTTGTCTGATTTTTTTTTCTTTCTAAACTATAAAAATTCAAATAATTCGGGTCAATTTTGAAATTACAAAATACAAATTATGCATAAATACATG…
GGCTTCAAGGTTTTGTCTTCACTTTATTCTTTCTATCTACCATGGAATGTAAATGGTTATTAAGGGGAGGTGGTGAGGAGCAATTGGGATTTCACTCCATGGAAATGATCTGTGTTAACTGCTTTTTGATGGGTTGATTCTTATGAAATATTCTATAACTTTTGTTTGTTCGTTTGAACATATAAGCTGACACTTCTCTTTTTTTAGGCAAATTCATGGGAAAATAGCTTGAATATACAGAAATTTATAACACCATGATTTTATAGTGTTAAAGAGTGTCACACAAACTTTGGACTAGAGTCACTCAGACACTAGACTAAGAATATTTCTGAGCTATTCAATTACTTTAAAATCACCTGTTAAGTTGAGTATGACAGTGTTTTGAATGGTTGTCCTCAC…
ATATTCATTATTCATATAGAAAGTAAACTAATATCCAGATATCAGCCACCAATTAAATCAAATGAATTCCATTTTCTCATATATGTGAATATACTTTTATTTTCATATAAATACATACTTGGTGAAAAATCAAATATTGAATCATTCAAAAGATCAACTTCAAAATTCAATATTGGATAATGAAAGAAGATATAGACGTGACATATATTAAAATTTAAAACTTGGATTCACGGAGGGAAAAAACAAGAACTGAATTAACTCGTAAGTTTCTACTTATATAACGAATATTTAAAGTGTTTGATAGTTTAAACTTTTCTCATAATTAAAGGTTGATGATAACCACTACATCACTAGGTATAAAAAAGTTTGGTTTTCTGTCTAAAATTTACAAAATAATCA…
GCTTAAACATATTTTAGAGTTAAGCTTATGGAGTTGATAATGGTGAAGTTTGGAGTTGAGAAAATATGAATACCAAGGAATAAAAAAGATACAATTAAACAGTAGACCTATGTTATATCCTGAAGTGGCTAAGAAAACAACCAGAATGAGAATCAAAGTGGAGAACCAATTTGGGTAAATGGACCAACATACCTGCATTCTCGCTGAAAGATGCACCTCCGACGAGCCAACAGATGTTCCCTGCTTTACTGTCTCATAGTCTTGTTTTCCAATTCTAGATAACCGAGGAACAGGTTGCACAGCTGACATATGGGAGGGTGGGAAGGTCTCTATCGCAGAATTTGCATTATTGACATTATGAGAAACCCATAAGAAAAATTTAAAGAAGAAGCTTAGGGT…
AATTGTTTTTGAAGAAAGTTTCTAAGAACTCGACTGTGCCGGCTCACATAATTAACTAAACTTTATATATTCATAACTTTCTCGTTGGACTCATAAACAAGATTTTTAAAATTTAACGCTTAAGAAGCAGAACAGCTACATTCCGTCGGTCAATTATCGAAGTCTATGCAAAAACAAAAGACGAGAAATACTCATTTGATCGAATCCAAAATATGAACGTATTCGAATTCAGTATATGGTTTAACTTATACAAGGAGTTCGAAATTATTCCAAAGGCAAAGTGAAGATAGATTGAAATTACGATTAAAAAAAAAAAAAAAAAAGTTATCGAACAAAGATGAGAATTAGACATGGAAGCAAGAGAACAAGAGCCTGAGACAAGACTTGAGCGAGTTTCCA…
TAATATATTAATTTTTGATTTTGTAACAAAAAATCTTATGATACTTAAACCGGTCTAACCAATGCAGACATATTTAGTAGGAGTATCATAACAAATTTCAAACAATAAACAAACATTATAAATAATACTAAAAAAATTCCTTATGATTCTATATGAGGCTTTAAAACATAAGGAAAAATAAAAAAAACTTTGAGAACTTACAAAAAAATAAAGTAAAAAAAGCCTAATTGGCAAAAAAAAAAATCCTGTTAGGACTTTAGATCACTTTTAAAGTCTTGAAAGTTAGTAGCCTTAGGCCAACTCCAATGGGGAGTTCTCTGGTGCATTTGTATGGGTTCCCTTGTTAAAGTTACAAAAAAATAAATCTAAACTGAAAATAAATGAGAGAGCCAGCTCTCT…
TGAATTAAAAATAAACTAACAAATAAAATAAAAACCCTTGGTATGATGGGCCTTGGAAAGCCCAAAAAAAAAGGAAGAGTGCGCGTGAAAACCACTCTAATTTCTCTGGATTCCAAGATTCCCCAATTCGTCTCCTCCAACAGTTTTCTTCTTCTCTTCTTCTTTGGGTGTTCCTTCCACCAACGGCAGAAATCGATTTGGCTTAAATCTCCCCCTCCTTTCGATCTCTCTGATCGCCGCCGGGAACATTCAATTTCCCGGGAGTTCAACAAAAAAAAAACTCTCCGTTTTTATTTTTCCCCCTTTTTCACCGGTGGAAGTTTCCGGAGATGGTGTCACCCGAAAACGCTAATTGGATTTGTGACTTGATCGATGCTGATTACGGAAGTTTCACAATCC…
CCGATGGCTGAAGACTCTCGAACACTCCGATCACTTCACCTGTCTCCGGTTTGCTCTTTGTGATCTTCAAAGTGATCTCTCCGACGGAAGCCGCCGTGTTCTTGACGTTTTCCTTGGATAGCTCTTCCTCGTCTCCTCTGCCTCCGGCAGGCAAAGCCACTGCATTATCGTACCCAGTGGATCCACCACGACCCTTTGGGTCCAAAAAGGACGAGCCACGGTACGATGGAACTAAGAACTTGCCACTGAAGCTTTCGGGTTTCCCTGAAGCCTCGAGCTGCTTAACCGTGAAGAGGAACGGCACGCGTTCTCCTCCCGGAAGCTGGACTGTGACTGCTGCGTAATCGATACCATCTTCTTCCTTGAACTTCACGCTTCCGTCTGAACCAACCTGATCAA…
TTGTTTTGTTAGAAATGTAAACTTAAAGGAAGGAAAATGAAGTTACGGTGATAGGACTAGACATTGAAGGGTATCCAAACGTTTGATATGAACTTATTGCAAACGTTCAAGAAGACATTGCCATAATTGACATTTCTAACGTAGCGAACATCCGAGAAGACAATGCCGCGAGTAATATTTCACCACATCGCATGAGCTTTTCTTTCTCTTTTTATAATGTCAAAATATTTCTGTTTACATGCAAATTATTAGCAACAATTTGGTTGATTGTGAGAACTTAAACAAATTCTAACGAAAAGGCATGTGATGTTGAAAGAAATTATAAAATTTCTCATAGGTATCGTCGTGATCAGCGGATTTCCCATAGGTATTCGGTCAAGAAACTTAGAAGTTCTTAAA…
GTGTTCATGTGTTGGGTTATTTATTTAATCCTAAGCAAACGTTACACCTTAATTGGCATAACTGAAGTTGTATGTCTAAGTCAAACCTAAAAGGAACTCATTAGACCTATTCAAAAAACAACAAGTACTGAAAATTGGAAGGCAAAAGATAAGAGAGAAAGAAACCAGACCTTTTTTTGCTTTTCTGAATACAAAACATGTTGTTGATGTACACCCCAAAAGCCAACTTCCTTTTAAAAGGCGTAAAAGACAAAACTTCAATGATATCTAGTCATGCTCTGTTTCAAAAGATCAAATTCTCTTGGCTATTTCGAGTTGATTTCTTTTCGAAGTTGTGTCGTCTCCATTTTTGTTGTTACAGTGGCCGAGCTTTTTGTTTTCACAGCGATGGGTTTTATG…
TTTGTCAATGGACAAAGATGGGCCTAAACGAACCAAGCCATATATCATTTGTGGGCTTAGGCCCATTTATAGGAGAAAAAGTGGGTAATCGTTTTTCTCAAGTCTCGTTCTTTTGTAGCTAGAGAACTTTTTATATTCGTATGAATAACCATCAAATGCGAGCAATTACGGATTAGAAAACCTAAAAAAACCGTCATTTATTTTTAATTTTTCCGTTTAATACCTCTAGTATTTAATTTGGAAAAAAAATACTTTAGTTAATTTTGATTACTTATTAAAACTTTCGTTTTTTTAAAAGTTAGTATAATCTTATCTTCGAGTTTACTAACGGAATTGTTAATTATGGTTAAAACTTAACTCATGTTAATTATGTAAATAAATACGATCGCTTTTCTTGTT…
CCTACTCCACTAGGATAGAATGCTTAGATTGTTATAATTACAATCTTTCTCCAACAGAATTTAAACAATTGATTGTAATTCCTAAGAGTCAACCCCAAATGGGACTTTATGGCTATGGCCTATGGCTGAGGTAAGTAGATAAACCTTGTCCCATAGTGCTAACCACTATTAACTGAATCACCAACAAGCAATACCAACATAAACAAATAGTGAAAAGAGAGATAGAATCTTCTAGCAAGACTTGGCGCAGTTTAGCAAGTATGACAATGTAAATGGTGGACATCTTAAAAGTAAATCAATTTTGAATATTGACTCATCAAAACCACATTCTCCAATGAATGGTCTCTTTTTCACCACCTTAACCAAAATAAACTTGATTTGCCTGAAAGTAGGACCTCC…
GTACCAAGATGGTGTTCCCTGGGCTAAAGAAGCCGCAAGACCGTGCTGATCTCATCGCCTACTTGAAGGAATCTACTGCGCCTAAGTGAATCTGATGGTGGATTGATTCTGAGTTGTTAAGTCTCTCTCAGATGAGGCTTTTTTACTTTGCTATATTCTTTTGCCAAATAAAATCTCAAACTTTTTTTGTTTATCATCAATTACGTTCTTGGTGGGAATTTGGCTGTAATGTGTGCTGAGGCTCACTTTATCGAGTACATTTGATTTTCTGAGGCTCATTTTCCTTTTTTTTGTCTAGAAAGCATTTTCTCACTTATTATTGGTGCTTAAATTTGAAGGACAAAAAAGATTCGAATTATATATCAACTATTAACAATAATGGAGCAATACATTTAACGT…
CCTGAGAAGTATACTGTTAGACTTCCTGAAGGGATCATGGAGGCTGAGCTTGATATTATTAAGCACACGGCGCAGTTTGTGGCGCGGAATGGTCAATCGTTTTTAAGGGAATTGATGCGTAGAGAGGTGAATAATTCTCAGTTTCAGTTTATGAAGCCAACACATAGTATGTTCACTTTTTTCACTTCTTTGGTTGATGCGTATTCTGAAGTATTGATGCCTCCCAGAGATTTGAAAGAAAAGCTGAGAAAGAGTGTTGCTGATTTGACGACTGTTCTCGAGCGTTGTTTGAATCGGCTTGAGTGGGATCGTTTCCAGGAGGAGGAGAAGAACAAAGAAGAGGATGAGAAAGAGAAGGAGAGAGTGCAGATGGTTATGATTGATTGGAAAGATTTTGCA…
GATAAACCAATACTTAATTAGACTAAAAATAATCATTCCTCCAAATAAAGAAATAGATAATCATTCCTCTCTTCGTTAATATCTAAGTAAAAAACAAATTTTACTTTATCTACTAATGAAAAAAAATAAAAAAATTCTACAATATTATACTTTTTCTACTAAAATAAATTTTACATTTTCAATTAATTAAGGAGAATCTTCTCAGAAGTCTGTTGGTTGTGGCGGGGGCAGACCCGTGGAAGAAAGGTGGGTCAGCTGACCCCGCATAAAAATGGGAGCAATGAATCATTTGAACATGAACTATTATGGTTTGGTTGGCTTAATTGGTTAGTTGTTTGTGTCTTGACCCACCTAAACCCACGTTTAATGATTCATTCCTCCCAATTTTTCCTCTATTTT…
AAAAAATGAATCCATCAGATAAGCTTCAACCACTTTTGCCATCTAATATTTACTTATTTTGCTATATAATATTTTTTCAGCTATTTTGTTAGCCAACCACTTTTAAATCTACCAAAAACATTCATCAATTTATTTTGAAATATTGATTTTCAACTAGTATGTTTTTATGTTTTTTTTTATTAACCGAACATAACTAAACAATATATACCAAAATAACCAGTGGATACATACATAAACTTCTAATTTCAATCCTAAAACTGTCATTTTTTAACAAAAAAAAGTTAACTTCTAATTTCATTTTCATATCACCTCACTTATTTGAGTTTTAACTTTAATCGACGAGATTGGTTGGACATGTTGAGTGTGGCTCGAGGTTCTGACGTAGCGACTAAATTAACC…
AAAAGCAAAATCTTTAATAATTTAGACAAATGTAGCGACAGCTCCACTTACCATCCAAACGAATACTTCACAATTGATAATTCTAATAAATGTTTTTTTTTAAAAAAGACAGCATTTAACAATAACGAGAAAACAAATACTAACGAATTGGAACCAGAAACCAACGAACCAAGGAAAATCAAAGGAGGCGACTCACTGGAAAGGAAAAGGTGAGATGGCAAAGTCAACGATCCGCGTAGAAACCGCGTGAACGTGTGATCCATCTCTTCTCATGTCAACCTGGCGCTTAAATTTAAAACTCAAATTTATGGCATTCTCGTAATTTCATCCCCAAACCGAGGTCCTTCCCGACATTAACAATAATCCAGGTAAATAAAACGCCTCAAGTCCGCATTCGTA…
GTGATGGAGGCACAGGTACGGTACTCTTCGCCGTGTTTTTTTTTATCGATTAATCAATGCTTGGATTTACGTTGATGGTGATTGGGGTGATAGAGATAGGCTCATATGCTAAGCAGATTTTGCTAGTCGACTCTTTATAATCCGTACTGTTGTATCCAGTGGCTCAATTGATTTCAAGTATGGTAATGTGTTTTGATTGTTTTGCTAAACCTTTGATTGCTTTTGGTGGTTGTGCAGGGAAGACTACTTTTGTTAAGAGACATCTTACTGGGGAGTTTGAGAAGAAGTATGAACGTAAGTATTGCTTGTGAATGTTCAGATTTCTGTTCTTCATGTCTCTTAAATGATTCTGATTTTGAGTCGTAATCTTGTTTGTTGCAGCTACTATTGGTGTGGAGG…
TGGTTAGTTTGTAGGTACATAAATTCATGTAATTCCAACTATCTTATCCATAAACAAGAATTACTTAGATGATGTCGCTAATGACGTGATTTAACCCAAAAAAGAAAAGAAAAAACGTTATGCACGTATTATAATGAACAATTATTGAGAAGCAAAAAGAATATGGACCGGAATATTAAAAGAAGTAGTAAGAAAAATAAAAACCTCACTAGTCACAATAAAAAAAAAGTAGGGAACGTTCAAGACACATTCGAAGGAAGTTGACTTCAAGTTTTTCCGTATATTTCATTTTATATACCTAATTTAGATGTCATTTTTTCTTTTTTTTTTATTATCGATTCTGGTCCCTAGTCGCCAACCATTTCTCTTTTTTCTTTTTTTCGTCTCTCTCTGCATCTG…
TCTTCTATCTCCAACGCTAATGAAGCGGACTTTGCTACTATGGGTTGTGTTCTTTGGAAATGCGTTTGCTTACTATGGCGTTGTCCTTCTCACCACCGAGCTGAACAATTCCCATAACCGCTGCTATCCAACCGAGAAACAGTTGCGAAATTCAAACGATGTTAACTACAGAGACGTTTTCATTGCCAGTTTCGCAGGTACATCAATATATTTCTGTTATCACAAGAAATCCAAAGCAGTTGTTACTTGTTACAAATAAGAAAAAGTCTAAATCTTATTTTTTGATCTGTGGCGTCCTCAGAGTTTCCAGGTCTACTGATATCAGCAGCAATGGTGGATAGACTTGGACGAAAAGCTTCAATGGCATCAATGTTGTTCACATGTTGCATTTTCCTTCTC…
ATCACCTGTGTTTCCGAGAGAGGGAAAATCTTGAGACTTTAAATCAAAATGTCAACTTTATTATGAACTAAAAATCAAACAACAAGTGGATCATTAATGAACAACCTTTGTTGCATGAAAAGAAAATCTTCAAATCTTTTAAAGAATGAAACAAAATGCTCACTTTCTGAGATAAAACCAAACAACAAGTGGACCATTTATGCATGTTGTCTTTTTGCCAAGTATGTATATTATTAGTCCTATTGTGCATTATTTAGCAACCTAATTTAGTTATATGACAATAATCTATTTGCCCATCCCAACCCTGGATTCTTACCAAACAAGGTAATTAAAGTGTTCATGTGAAACATTAATGTTTGTATTTTGTAATACGACAACTTTTGGTTCCCGCCCATATTC…
ACTCAGAGAAGAAGACTCTACTTAAACTGCTTTGGCTTCTCGGTGGCCATTAAGGTAGACTAAGCTAAGACACAAGACTAACTGAGTATTTTCATGTCACCGAGAGAACAATCCTAATAGTAAGGTTCATAGCAACTGAGACAACCATATACAACAGCAAGTCAGCAACAGAGTTTTAGTGTAAGAAGAAAAAGTGATAAACTTTGAAAAAATCACTCTAATCTTTCATAGAATATATCTCCTAATCGTTAATTTAAGGATCAGGTAACAACATTTATTCCACAAAACTCAATTTTCAAGTTCAATGCATCAAATCTCTCCAACACCAATCACCAAGTAAACTTGAAACCCATAAAGCATTCTCTTTTATAAATTTATGATCATCAATTTCCAAATCAA…
CTTAAAGATGCTTTAACTCATGGAACACATTCAGATATTCTTGCTAGTGATCTCTTTTATGAACTAAAAATTCTAAGAGAAGCTTTACCCAAGGAAGTTAGGAGGCCTATTGAAGTGTTAGACTTCTTGCAAAAAGTTGAAGGTTGTTATCCTAATTCATGGATTGCTTATCAAGTATTGTTGACAATTCCAGTTTCGGTTGCATCTGCGGAAAGAAGTTTTTCAAAGCTGAAATTGATAAAATCTTATCTTCGTTCGAGTATGTCACAAGAAAGGTTAAGTGACTTGGCGATCTTATCTATCGAAAGAGCATTGGTTAGAGAAGTTGACTTTGAACGTTTGGCTAATGATTTTGTTGGGAAGAAAGGAAGAAGAATTACGCTTTAGAACTATTTTTAT…
ATTTGTGTTATGTCTGCTCAAAGACAGCCTTTGTAACCAAAACCAAAGTGTCTCTCTTTTCTTCTTCCTAAATTTCTTTCCACGAGAATTGATTTGGGTTTGTGTTGTTTTTTTCTTTCTTTTTTGGGTTTTTGTAATTGGGTTGGTGAATAATCCTGCAAAAGTGTTCGATGATTTTCTCCAGAGAAGAATTTTGAAGTTTCTCTTTTTAGAGATTTTTTTTGTTGTTGGGGTTTTTTGTTTTCTGGGGGAAATTGAAAAGAGATGGCAGGTGAAGAAGATTGGATAGAACTAAAGTTTAGACTAGCAGATGGTACAGACATAGGTCCAAGCAAGTATAATCAATCTATGACTGTTTCTTCTCTTAAAGAGAAACTCATTTCTCAATGGCCTAAAGGT…
TTTAATGATTAATTTCTAATTAGTAAAATTCGATACTCAATCCTAACTAACCATATTTACAATTACTTTTCAAAAAAGATTAAAGTTTTAAATGCCATTAATCACTTGCCATTAATTCTTGAACAATTCTTGGGTTCACCCGACAAATTAGAATTTGACATGTCATCTATTTAAATAATAAATAAATTAAATCACAAAATCTAAAGCGTAACCAATATTTTATCAACCCAAACCAAAATATAATTTGGTTTAATCACAAAATCTAAGCCTAACTACTATTTTATCAACTCAAACCGAAATATAATTTTGTTTATTTATAAAATCTAAACCCTAACCACTATTTTATAAACCCAAACAAAATATATTTTTAATTATTTATAAAATATAAACTCTAATCAA…
ACTTTCCTTATTACTCTTCTCTCTTATCTTACTCGACTTCTATCCTATACTTCTTCTTCCTTTTCTACTTCTATTCTCTGTTTTCCTTCTTGATAAGTTCACGCTTATCAATTGGCTTAGTGTTTGGCCTGTTTACTTTAGTAATGTCTTTTATTTAAACTCTTCTTTAGTCATTGAAAAACACTTATCGATTAAGAACAAGAAATGTTTATCTTCTTCATCTTCTCTCTTCTTCTTCCTGCCTTTCTCTGAACTCTTCTGAATCTCATCTCTATTTCTTCTGTATCTCACCTCATTTCTGTTACTTCACTTGATAAGCCATTTTGGTACTTGATAATCCAGAATCGAAATTCTTCTGCTGGTGAAACACACGCCAAGTGTTCGACAAAACGCCCAGGC…
ACACCTGAGCCATCACAATCGACGTAAAACGACGCCGTTCCAGCATCTTCGTTCTCGACCTTGACAAGACGACCAGCGAATGGGTAGAAGATCTTCAAAGCGACAGAGAGAGATGATTTCAACTGAGAGATTATATGGGTTTCCGGGTCGGGTTGAGGAAAGAGAAGACCTCTTTGTGGGTATTCGGATCGAAGAAAGAAGAGATCCCATGGAGTGAGATGGATCTTAACCCGATCCGATTCCTCGTTGTAGCTCTCTGGTCGAACAATGCTCTTAGAGATCACTACTACTTCATCTGCCATTTTCTTTTCTCGAGTAGATAGATGCTGATAAAATTCACTAGTCCACTACTAGTGGAGTGTATAATTTCTTTATCTTTATATTTTCTGTTTTTGGAAT…
CCGTTTGTGAATTGGCTCGAAGAGGCCGAAGAAGAGGAGTGAGTGAGACGCTCTGCTTCTTGTTTTCTCTTTTTACTCTCTTCTAATAAAAGAAAGACAATATTTTACTTCTCTTAACGCAAAATTCAGATGCTCTACATTGTTGGTGACTTGGTGTGATCTCTTTTTTGAATGAATAAGTACTTCTTTAGTTGATTATTTGTTGGTTTTGGTTAACCTCTTTGTGAGGTAATACAGGAATGTCATCTTGAAAAATACTAACCAAAAAATAAAAAATAGAGAATATAAAACCTTATCCAAAAGTAGGGAGATTGTGTTATTTAAAAGGGAACCACAGAAAAAAATAGGCGAGGAAAGACCATTAAGCCGTTGGCCACACAATCAGATATCATAATGGAA…
TTCTACGACGAGGAGAACGGGATCTTACAGGTGACCTGGAGTAGCTTCCACTGCGCCTGCCATACAATCCAAGAAAGGGAGATGAGAAAGTGGAAAGAATAACAAAAAATGCACTTCTGAAAGAAATGTTAGTACCTAAGCTTCTTGGGGCTGTTTTTGCAGTTTCTCTCAATGTGTCCTCTCTCTCCACAACGGTAACACTTGTTCTTCCAGTCCCCTGCTGTGCAGTCACGAGCCCAATGACCATCTACACCACAGTTAAAACAGCGACCAGCTCCAGGTGGTGGGCCTCTGCTATCAAAATCCCGAGAACCACGAGGTGCCTATCATACAAACATAATATTGATTTCTAATGAGTTTGGCAAACACATTCAACCATACCTATAAACAAATGATAGA…
TTTTTGGTCCTCCATGTGAGTGATCTGTGATCTCAACTTTCTCACTTTTGCATTAAATTCTTATCCTTTTTCTTTATTTCCTTTTTCATGTTTGTATTTATTTAATTTACGAGTAGTTTGCATTATCATACATTCATACTATAGATTCGCTAAACACGTAAAAATAGAGACAAATTATTAGTATTAAACAGAAGTGACAAATACCATTTTAGATGATTAGATCATTCGATTGAATAGACTCCCATTTTAACGAGGTCGTTATCGGATCAATGTACTTATTCAATATGGTAGCTGCACATACAAAACTAGATACAATATTAATCTAGAAATCAAACTAAATATATAGTTGTAATATTTTAAGTGGAAAGATAGCCTTTTGTCTCTCGACAATGGGATCAC…
TGAAAAAAGTTCGTCACAATAAAGAGAAAATTTTGGACAATAGAGATATTGACGGAGTACATGTATGTGATATTGTTGCAAAAGGATAGCCTCAAACTCATATTCATAGGAAAAGACCACAAACTTTATTTGTTATGAATCCATTTAGTTACAACGTCATGTTAAGTAGATTCTTAAAAAACTATAGAAGTAATTATTATCCTAAATAGTATCAACATAAGACAACATATTCGATTGAGATAATAGTTGGGGCAGTCCGTAGTCGTCAGAGAAAGATTAACATCACATACTTTTTTGGCTTATCGTTCACTTTTCATTTTAAGTGGTAGTTGGGTTTTACACTTTATATATTGAACCTAGATAACAACTGTTGTGAATTCTCTGTTTTTGATTCGACCC…
CTACATTTATTAAGAGGATCAATCATATACTTGATTGCAAAGGTTAAATGTTCATATATGTAATGTCGTATATACTCTTCTTTATTACAATTTGTATACCCTAGCTGGTCTCTCTCTTGTATATATATTGTAATGTCGAGAACATAATAAATCATCAGTTCTTCCAACATCTATATGGTATCACAGCCTTGATTCATAAACCTGCAAAAGAAAAGAAAAGAAAAAAAAATCTTTTCTTCTTCTTTCGATACACGTATTTCTATAGATGTACAAGGGGCAGCTTGAGAGAGAGCTGATGATGGATGATGTTTTCAGAATTGAGGATATGCCTTCATTCTCTCTTCTCTCTTAGTTTTTTACTAATCAATTCTTGTTGTCACTTTAGATTTAGACAATTTC…
TTTTAGACCCGTAGTCTTCTTTTTCGGCCAGGACCAGCCTGTGATAAATACATTCCTAATAAAGAAGGTTCAAACTAGAGTACATTCTGTATATAGCACAATCTTCACTAAAGGATACTAAGCCACTAGACTATCCACTTGGTATTTATACTTTTACGATTTTTTTGAAAATTTAAGTTATTAGTCCATAAGTCATAACTCATGAATACTAAATTAATATAGAATACACATTACTCATATCTACTACTAGTGAAGTTACCTGCAGTAAATGCATTAAATTTATGTTAAAAGAAAAATGCATGGTGCCAAAAACACCTTAATTGTACGATGAATTATTCACCAACTTTTCTATTCCAAAAACAAAAATTCTGTAATTTATATGGAAGGTGCTTTTTGATA…
TAGCTCTATCACTTCTCTCCTTTGATGTTGCAGTTTAGATCCTCTTCACAGTCAGTCTTCTCTAGACTGAAAGACCTCAACTTATATCTTCCTGAACTTTATCCAAATTGATATATGATTAAGAACACCACCATCAAACCATGTCCTTGTTGCTTTAACGATTCACAGACCAAACACACTTTAATCCCTTTTCACTTCACCTCTTGTGAAAAATCTTTCACATATTTCTTTTTCACGGTGTCTCTTTCCATCCTCTTATGATTTTGTTTTGTCTAATCAATACGTGCCTTAATTTTCAAACTTTCCACTTGCTCCATACTTTTTCTTCGAAAATCCCTTATTTTCCTTGTTAGTAAAACCTTTTATCAAGCTCATCGAGGGGTAGCTTAGTTAAGTCAA…
AAGGTGATCCTCTGTCGACCAAAGACGAGATAGTTTTGATCGCCAGAAAGAAACTTTGGAGCTTGCCCGCCATTTCAGTGTCCTGAAATCTAACAGTCAACAGGCGAATGAATGAGATTTACAGCATCAGAGGCGCGTAGCTGAGGAAAATACTCAGCAATGGAGAAGTGTAAATTACACGACATTCATACATAGTTGTTAACTTGTTATGCATTTGTTGTAGGAAACTGCAAAATCTTCTTATTTTGCGATTTTCATGTTCCTCTTTATAATTAAAATCTGCTTTTGTGAGAAAAATAAATTGCTTCATTAATATGTAAATCACCATTTTCCATCACCAATTATAACAAAACTGAGCACACAAGCTGAAATAGAGCAAGTACAAAGTGAAATACAAAA…
TATTCCATATGCATCATTTTAAGAGGTGTTTAAAATTTTAAACACAAATTTAAAGAAAAACACGATATTTTTATTTAATTTACTATTTTATATAAAACGCCAGAAAATAAAATAAATACAAGTATTCAACTAATAAAAACATATTATAAAATATGATTGGTCAGAAAAAAGTAAAGTGAAAGATCGCTAAAACATCACTTAAAGTAATTCTGAGGAAGTATTAGTATTTATGGTAATCATTTATCATTACATATTTTTTTTACTAACACAGTCTAATATTATTTTTTCTAACACTACTACAGTTTTATTTACTGTCAAAAAGTTTTTACCATCTTGTGTGTCATCAAACAAATCTACTCGCTTAGGTATTTTGAAATATAAAATTGCCTAAGAAACGGA…
GATGTTGATAGACGTCGTTTGGTTTGAAACTTGGGAGTGTCAGAGAGATTAGTGGGTCGTGACAAGTAGAAGAATCATCCGGGTAAGATCCGAGACTCGTGACACAATTATCCTTGTTGTTAATGAGAAATTCCTCTACTTCTCTGTATTGACTGATTACTACCGTACTTAAGAACCCTAACGACGGAGGTTGAGACAAAGCTTTTACATGAACATCGAGTTTGAAAGATTCAGTTTCCATTGTCGAGCGAGTGAAACTAGACAAAACTCAGAGAGACAGAGTGAAATATTGTTGAGAAATTAGATGATGATTCGTAAGGAAGAGAGAAAAACAGAGATTGTTGAGAAAATTGTAATTGTGGAGAAGTCACAAGTGTAATGTTGTGTTTATATAAGCAA…
GCAAATGGTATGGATTGATTTATTTCGAAACCAGTATTGCAGAAACTGAGCGAGTGTTACATTACTTGTCTTGAGAATATAGAGATTTAATTTGTTTTGTTTGTAGATTGAGTGGCTTGTTTGTAATTGTATATAAAATGTGAAGGCCAAGTAGGGAAAGTTTTGAGATTAGTAGTCTCTCTCAATCTAATCGGTTTTTCTTCCTCTCTATTGTTAAAAATTAGATTTGTAATTTTGTAGAAACAACCATTCTTTTTACCTTCTTGTACCATCAATTGGGCAGTATACTGTAAATTGAATTATTCGTTTTGGTTCGACATAGTGTAAGATTAACTCATAGATTTCTCTACATCTACATAAAAACATAGATCAAAATTGGAAAAAAGCTTTTACTGTTTT…
AAACAGCTAGTCAGAGTCAGCTATCTCCAAATTAATCATGATTTATATTCACAAGTTTTTCTATTTTTCTAATTTTACATCAATACCTTAATTCTATATATGTGTAAAAATATTCAGCAAAGTAATTAAAGGGACAATATGATTTTTAGGGTTTTATGGATCAATAAAATAAGAAAATTTGTCTTGATTGACCTGAAATAAGAATTCCTCAACCCATTGGATAAACTTTAAAAAGTCAAGATTTCTCAAATAGATCCAATTAGTTTTACTGACTTATTGAACATTATTAATGTACTGATTAAGAAGTAGTTCCCGCACTAAAGTATAGGCTATATGCAATACTAAGACTGATAAATTGGTAGACAAAAAAGGTAAACAAAAAATGCAACAAATTGTCAC…
TTATATCCTCAGCATCATAAGTGATTTCCTTTATCTCTTCAAGGCAGTTTCTTGCAAGTGCACGGGTTTGTTTCTTTGCATCTGCATCAGATAGAAAGGCCATTAACATCTTCAGATCATCTCTTAGCTCCGTAATTTGCTCTTCAACTCCCTGGAATCGCTCATATTCTTGGCTCAGGAGTTTCCAAAGCTTTTCAACACCGAACGATACAATTGAATCAACCATATATAAGTCCTGCATGAATAGTACGAAAGTAGAGGTGAAACCTTTTTATAATGAAGAGGAAACATTAATTAGCAAGAACCTACATCACATATATTATATATAAGTTCAAACTGCTAAAGATAAAAGTGATTTAATATATACTTGCATTTTTCATTATTAGCAGTCTATCACAT…
TAGGAAGATGGTAAGCTAAGTTGGGAGATATGTTTGTGTCAGAAGTTGACTCATGGCCAGTCCCCACTTTTTCTTTATATCTTCAACCCCAAGTTACTTTCTCACTTCTCATCTCTGAATCATTAGGGTTTTCGTTTCTTTACCAACAAAAGATAGTTGAGATGTTGTATTCGGACGAGAACACGTCAGTTTCTAAGGTGTTCTATTATCAATCACTACCATAAACATTGCTTAAAGTTATGGGAAACAAGAAAGAATAAATTTGGAGAATGCAACAACAAGTAGGTGAAAGCCCATCTTCAGACCAAAAAGACTCATCAATAATCTGTAAAAAACTTATGTTTTAAATCCCATAAACACATCAATTCAAATTCCTGAAGAAGAAAAAGCCTGAGGTTA…
AGCCGTCTCTTGCTTTCATCTTCTCTTTATTGTATATTAAGTTCGTATGGTTGATATGATCGTACGTTACCATCAAATAAAGGAAATTAATTTTGATAGTACTATTAGAAACTCACTAAAGATCTTGGATGCATGCAAATGAAGTCTTTTTTTTTTTTGGGATCAAAATATTATACACTTGTAATTGATTTTAATAGTTGAATTTTCACGTTTATAAATTTGCATACAATAAGTTGTCGTTTTCAGTAGTTGCCACAAAGATACAATAAGTGAAACAGTTAGACGTTATTTTCCAATAATGTTGTAAATACTTTTTTTTTTTTAGTGTAAAGTAATTTTCATTATATTCTCATGTGTAACGAAATTATTACTTTATGCTAACAATTTGTTAGGTGTTTT…
AATGTCTCAGATGCGTTTCAACGTACTCATGAATGATAAGGTAATCATGTTAAACCTATTCCCATCATTTTATACTCTTCTTAATAGAACCAATGTGAGTTTAATCTATATTCCAAGTATTCAGGGGTGTAGTTATAATCTTCTATTTTGAGAGGATAGCTCCCACCGGTTCTGCCTCAAGATTAGAGAGACTGTTAGTGTTTTATTGCATGTTTTCTCAAATTAAGTTGTGTGGTTTTGTCCGTTTGATGTAGACATTGTTCATTATTAAGGAGTTGTATTGCAGGAATATAACTTAGTGTGAGCCTGTTGATGTATCTATTAAGGAGTTGGTAAAGAGACTTGAAGAAGGTAAGCTTTTGTTTCGTAGAGTAGTTTCTTAGAATGTTGGCCAAAGAT…
TTTTGTCCCAATATGAATCAAAAGCTTCCCACGTGCGAATGAACTAGTCAACAATATTCACACGTACGAAATCAGATCCAACAAAAGGAAGAAGTATCTTTCCTTTCACTTTTTGTCCAAATACATATCAAAAGCTTGCCACGTGCAAATGAAATAGTCAACAAAATTCACACGTACGAAATCAGATACAAGAATAATAAGTAATGGTGGAACTGAAACAAATGTAACCCAACTTTTTTGTTTTGTTTTGTTTTCTGGTCTTTCAATAAGAAAGAAACCGAAAACAAAACCCAATCTCCAAGAATTTTACAATTTACAAAATCCACGTTTGAACCAAAAAACAAAAACAAAGAGTGAACTAACATTTCTAACTCCCACCAATCCTAAACCCAAAAACAA…
TATGAGAGAACTATATAAGAAAAAGATGTAACGTCTCACTCAAAGGTAGGCTCGTCAAATCAAAATTTTCCAGAGATGTCAAGAAGCTTAAACATTGTAATGGAGAAAATAAATAATGTGGAGAAACCGAAAAAAGAAGGAGATAAAAGGGTACAACATCAGAGAAATCCTCTTTAAAGTGTGGAGAGAACAAAACGAAAAAAAACAAGAAAAAAAAAAAGACAAGACCCCTCTCTTTTTTTGTGGCATTGTTCTTCAAACTTGAAACCCAGCCTTATATAGAAAAACAATTATACACATTTGGCATGTTACAACTCCAAAACATTTTCTGATCCACACACCTCGGGGAAAGATTCATTAAATCTCAAGTTTGATCCGGGTCTGTAGGAACAGATCTTC…
GAAAACAATTCTGCAACTTTTGTGATTTCATTTTAACAGATAAGTTTAAGGAGCTTTTTATTATCTCAACATCACAACTGCCAAAAAAATAATCATAAATATGAATTTGCTTACACGTAAACGGCAAAACGCTAAAATTTTGAGGAATTGCTTATGGACAACATAAAAGCAACCAAAAACAAGAAAAAGAAAAAAGAGCTTTTGTATTTGTCAGCAAAACAAAGATAGTGTTCCAATTTTGAAACAGCCAGGCAAATAATGGTAATATTCGGCCATAACTTATCACAAAAAGTGGCAGCAAACACGTATAGTGGATTCTGCGAATTTGTTCCACAAGTTTGTGGACAATTTTTTGTATGCTTTTTCTCTTTGTTTTTCGTCCTTTTCATAACCCTTGTC…
ACTCTTATTAACTCCAAAATTTCTTCAACATCCACGAGCCAATCAAGGAAAGAATCGACACGAATTTCACCATGGAACTTAGGAATATCCAACTTAAAACTAGAATCCCATCTCATGTCTTTCAAAGACATCTTGCTTGACAGGAAATCAAACCACCAGGAACGAGATGAATCTGATACCAACTGATAGAGAGCGGAAGCTAAATAGCAGACGAGAACACAAGATCTCTAGGAGAACTCGGATTCACGAACGGATCTTGCTTACAACGTCGAAACTTAACGAAGAAGCAATAAAGGATAAGGTCGAGATCGGTTCCAAGAGATCGATTTCGACAAGGTTTTGCAAGTCCTCCTTGCAGGGCTTGAACACAAGCTCTTAGGGTTGAGAGTCCTCCTATCT…
TTGTCTTTTGTAAGCTTCAATATCGAAAGGAAATTCTGATGGATCCATTGGATTTTTTTTAGTAAGATGATGTTTGTTATATTATTTCATCAATAGAAAAATGAGTTTCCATTTATAAAAAAATCGAGTGGTTGAAAGAGAATGATAAGATAAGGATTTGATGAAAAGATCATGTGGTTGAGATCCAACAGATAAGGATCATGTGGTAAACTAAAAGATAAGGATTAGATTCTAAGTTTCTAACATAAAAAGCCAAAATTGATGGATTATATTGTCGGAAAATAATGGAATACTGACAAACAAATATTATTGCATAAAATGACAAACAACAATTATAGCATAAAATGATAAAATACACACATACATATGACAAATATAAACATTAAAGTAGAAAGTGAC…
TGTAGAAAATGAAATTGTGATGAAATATATATACATTACTAGCAATACATTTGCATATAAAGAATGGAAAGTTATCTTGCAAAACAAAGAAAGAAGTTATTCCTCTAAGATCATGAAGCAAGTAAAGCAAATCACCACAATAGAGTCATAAACCTTCATTTGCTTCAACCACAATTCTCATTCCATACTATATATATATATAAAAACTCTTTCTCCCCATTTTCACTTCTTCATCACCACAACACAAACACTTTAAATATTACTCACAAAAATCGAAATGGTGTCTGTACGATCTGTGTTCGTGGCTCTAACCATTCTTTCCATGGATCTAAGGATCTCTCAAGCCAGACCTCATGTCACTTTGAACGAGCAATCAATTGTTGATTACCACCAACAATG…
TCGTAATTGTCCAGGTTTTTTCTGTATCATCTTTTATTGCAACTTTTTATAAAATATTGATGGTTTTTTTTGAATAATTATTAAATTTTATAACATATAATTTTTTAAAAATAAATTATTATATAAATATTTTAGATTATTTCCCGCAATATCGCGGGGGTCCCAATCCTAGTTATTATTAATGTTAACTAATATATTGCGTTGAATGGTAGACATGTTTTTCAGGTTTTGTAAATGTGATTCCACTGAATACATATCAGTATACCACTCACAAAAACTAGATTGGATTTATAAGAAAATTATTAATCAAAAACAATTCATAAAATTCAATAGTAGTAATATCGGAGAGAACTAAATTATGGTAATGTAATGATGAAAGGATACTTATTTGAAGTTGAA…
CTGTTACTTTGGCAAATAATGACAATGATTGTGAGTTGAGGAATCAAAGTCTCAGTAATACGACACCGTTTGAGTCAAAACGTTTCTGTCCAATTCCAGTCTGGTCCCGGGATTAATAAAATAGACAGGCCTTCCCAGGCCCATTTAGTCACATGGATGAGTCAGAGACTAAAATATCTAAAAGTGATCTGATGTGATAAGGGTGCACCATATCGTTCGTTGTGATTCACGAGATGTAATCTAAAGCCGTACGATTTAAATATCAATAAATGAACGGTGCAGATCTCGCACATTGACTTTGTAGTGGAAACAAAATAAAACGTGGACTGATCTCTCTTCATTGGTACTCTCAACTCTGTGACAGCAAGTTTCAGTGTTTTGTCTTTTAAAAAAACTCTT…
AGTTTATGTCAACATTTTCCTTGAGACCATAGTCACCCAAGATTGTCTTCGTTTCTTTCTTAGAGCTAATCAAAGTAACGCTCTCTCTTTAACCCCTCCTGCCATTGCTTTGGATGTTTTACAGGTTGGTCATCTTGGAGAAGATTATGAGGAATGGGTTCACCAACCTATCGCGACCAAGGAAGGCCCTCGGTTTTTTCAGAGTGACTTTTGGGAGGTATATATTTTATTTTCATCTTTTCTCATTCTCAATTTCCAATATCAATAATAAGCAATGTCAATGAGACTCTGATCTCCATTCTCTGACGTATTTGCAATGAAACAGTTCTTGACACTTACAGTTTGGTGGGCAGTTCCTGTCATTTGGTTGCCAGTTGTAGTCTGGTGCATATCAAGGTC…
GAGCAACTTGATGATATGGAGAAAAGATGGAGACCAAGACAATGAAGAAAACAAGAGTTTCGTAACACTCTCGGGGCTTTTGAACTTCATTGACGGGATCTGGTCTGCTTGTGGACAAGAGCGGATCATTGTCTTCACCACGAATCACTTGGCGAAACTTGACCCTGCTCTAATCAGGAGAGGGAGAATGGATATGCATATAGAGTTGTCCTATTGCACTTTCGAGGCGTTCAAGACTCTAGCCAAGAACTATCTGGATCTTGATTCTCATCCCCTGTTCAGTAAGATCGAGTCTTTAATGAAGGAAACGAATATCGCGCCGGCTGATGTTGCTGAGAACTTGATGAAGAAGAATCGTGAAACAGATGCTGATGGATCTCTTAACGATCTGATTGAGTC…
CATACAAACACACATTCACTAGAGCGCCTAAACGTAAAAGTAATTTCTGTACTAGTAAATTTTGTAAACAAATATAGTTAAGTAATATCACTAGACTTTCAAGTTACAAGCATCAAATCTTCAATGTGTGACACAAATGGAATGGTTGAAGTTGAAACGCACGTCTACAAGTTAGGTGGCATACTCTAAAAAATTGAATGAACAATTGAACATCCACCAGCTTTTTCAGAGATGCGTAGCTGCAAATTCTTGCTGATGTTTGGGTAAATATCCTATGTAGCAAAATACCCAAATTCTAATGCAATTATTTGTTAAATCCTATAAAAGTAAATATACATTAAAGATTTGAGAAGAAAACATTAAATTATGGATTTTTGGTATATGTTATATAATAGTATA…
TGGAAGAAAGCATCTTTGATTCCTGTAAGCCAATGTTTAACTTCCCGAACATGTTCTGCTCTCTGATCAGCATCCGCAAGCACCGGGTTTGCAGTCACCAAAGCAACCTTCAATCTCTTCAGCAATGCACTGGAGGACTTTCCTTTACATAGTTCGACCAATTCTTGAGAAGTATTAATCCGTTCAACCATCACGTTTGCACAACTTGATAAATAGGAGTTCGCCATGTTTTCCCTCGTAACTTGTTGGAGCCAAGGAGATGCAACAAGTCACACAGGAAAAACCCAATCCAATTATTGGAATAAGCAAGCAGAAAATGGTTTTTTGACTTGCTGTTCTTTATGCAATTTGTCAGCTGGCCTGCAGCAAATGATGATAATGTCAAGTTTCTTGAGATTC…
CTTCGATGATGAAGACCGAAACATTAAATCAGTTAAACACAAACTACTACTTGAGCGTACATTGCATAGTGTGGATTAATTTCTTTACTTTGTGCACTAAGATTGAATCTTTTATGTGTGATCAATTAAACAGGTTTCGAAAATGGGAGTGACAAGCATCCTTGTTGGTGATGGGGTTACGCTTGGAGCATTTAGACAAGGGCTTACTGAATTTACTCAAAATCATAATAGTATCGAGAAGAATAAACAGGTTTGGCGTGACAAGTATTCTGGAAAGCCTACATCATCGGAGACAGACAAAGATTAACATTCATTTGTGAGAGTTATGATCCATTGGTGGACACAAAACATTCTCGAGTGTTGTATCACCATTTTTAACTACAAGTAATTTACTCGGAT…
GATGGCTTAAAAATCAAAGGTCTATCAGTTGATTGGAATAGAGAATATAATGATGTCTTACAAGACAAACAGAGGTAGAGACAGAGTTTAACCACGTCGTACACAAGCAATTCACTTAGGCCACAATTCAATCTTTCAAGAAGAAGGAGCCTTGGTCTTAGTGTAGTACCGAATGCCGAAAGCCAAGCCTAAGATTAGAAGTGGAACAAGGAACTGAAGGAGCTTAATAACAAAATCCGAGCTCTTATCCTGAGTAGCCACGGCTTTCGTCGACGTAGGAGGCACAAACTTAGCTTTAACCGGCACAGTAGCTGTGTCAATATCACCCACATAGTACTCATCTAGCATGGCTTTCGCAGTCGAACTATGTCCCACATCCTCGAAATCATCGGTCGCATC…
GCAACTAAATGCTAATGACAGATATTCTTTTGTTTTATAGACTAGTAATAAAAGAATTCAGAGTAGCCACAATTATTAGTTTTCGTTATCCTTCATCCTCTTACATTCGTTGACTAAAACATATGATTCATCATGCCTCGGTTGGATTTGTTATTCAACTTATTATTATAGACATATATTACTTTATTCACTTGATACTTTATCGACACTGGTGTTTCATCCTCTCTACGGTCAAAGGAGTGTGCTTAGTAGCGTTTTGAGATACGCGGTACCGTAGTACTAGTGTCTCTACCGTCATGGTACAGCCGCAGAATCACAGCCGCGGTTTCTTCAATCGCCTTATTCGTCACATCTGCAAGCGCCACAACCCCAAGAATAACACATGAGAATACTCTGCCT…
ATTAGTAATATGTTATCACAAAAAAACATAACATAAATAAAATGAAACTATAAAATAAAAAATGGTGGAATAAGGTATTGTAATTTTATTAAATAAATTATTGTAAATAGTAAAAATTATGTAGGTGTTAAATAATGATGTGGAATAGAGAAAAAAATGATGTAGAGTATTAAAAGAAAAAAAAATGGATGTTGTAAATTGGTCTTCCTACATAATAACAGATTTTGTTATAAAAGTCGCATTACTATATTATCATCTGCATGACCCAGAGGACAGCTGGTGTAAGAGAGCCGTTGATATGATTTATCCGTTCGTCGTTGGTCTTCCACTGACTCTATATAGCCATGCATGGGACGATTTTGGGTTTTAAAATTAGAATGTTGTTATGTGATTTTTTCT…
ATTAGTAATATGTTATCACAAAAAAACATAACATAAATAAAATGAAACTATAAAATAAAAAATGGTGGAATAAGGTATTGTAATTTTATTAAATAAATTATTGTAAATAGTAAAAATTATGTAGGTGTTAAATAATGATGTGGAATAGAGAAAAAAATGATGTAGAGTATTAAAAGAAAAAAAAATGGATGTTGTAAATTGGTCTTCCTACATAATAACAGATTTTGTTATAAAAGTCGCATTACTATATTATCATCTGCATGACCCAGAGGACAGCTGGTGTAAGAGAGCCGTTGATATGATTTATCCGTTCGTCGTTGGTCTTCCACTGACTCTATATAGCCATGCATGGGACGATTTTGGGTTTTAAAATTAGAATGTTGTTATGTGATTTTTTCT…
AAAATGTTCTCAACAAAGAAAGTAATAATATTGAACAAAGGAAACCCAAAACAAGATTACACACTTTATGCAACAGCTCAAACAAACTGAGAATAAGGTTTCCTGAGACCCTCAAGCCTATAAACTTAGATTAAGCCACACTAAATTACTTCATCATAAATTCAACTTTCAAGTTACCACAGCTAATTGGGGTTTTTTGACATTAAGCTTTAGAAATATGGTAAGCCATTACACTTAAGATATACTAAACCAAAGATGACAAAATGACCTAAGATTTGCCAATTTTGTGATTTACAGCTTCCGGTAAATAAAAGATTCAAGCTTCTTTTAGTAATCATATTAACAAATTAGTAACGCATTTCGAAATAATATTACCTAGATACAGGGCAAAATCACCAA…
GAAGGAAGAAACTGACTCAATGTAGTACTTTGCAATGTAACTTTCTCGATGGTCCATGGGCCTTAGAACCGTCTTAGGCCCAAATATGTCCTTTTTTCCCATTGGCCCAAATATATCCAAAACTTTCTAATTTGGTTAGAGGTTGCTCGTTGCTGTATTAATTAATGTTTTATGTTTTCGTTTAGAGTTTTGTAAAGACAAATTAGAGAGAGAGAGAGAGAGACAGAGGCATTTTTGGTCATAAAATCCACACAGAGGTGGTTCGACATCCAGGTGAATCCAAGTAATAAATTGCAGGATTCTCTCTCTATAATATATATAGATATAGCTTGCAATCATTTCCTGCGTTTGGATCGGTCTGGGTTTTGTCGAGGGTTTTTTGGGGAAGACGAAATTAGG…
CTCTCATTTGTTGTATACACTAAACAATTATTTTAAGTGCGTATATATATATAATTGTATCCAATGAACATATATAAATAAGTAAATGATAATTTCTTCGTTATTTCCTTAGTCAATTAAATGACAAGATTTAGGAGAAACATCAAGTAAATGATAATGAGGCGGAAACCTATATGAGTAAATGATAAAATTAACATTTCATTATTCCATTGATGATCTGCATCGGTTTGCAGAAACTTCTTCGTTTCCTTCCTAGCCTAAACCGAGGACCGAAGCTAGGCATCAATATGGATACTTTTGACTTCTTCAAGCTCTAGCCACCTCAAGAGAGAGAAACAAACAAACTCTAGAACCGAAAACAGATAGTTTTTGGTAATAAACAAAGCTTTGGAGATTATT…
GGCAACATAGGAGAAAAGCTCAGGGTCTACCTATTGATAAGCCTAACATTGTTACTGGAGTCAATGTTCAGGTCTAAATATTTACTTATTCTTATCCTCCAAACCATCACATTTGCTTTGGATAGTGATCTGTTTCTTTCAAAAATCAGTACATTTTCAAACTTTGTTTCATCCGCTCAGGTGTGCTGGGAGAAGTTTGCAAGGTACTTTGAGGTAGAGCTCAAAGAGGTGAAACTAAGTGAAGACTATTACGTGATGGACCCAGCTAAAGCTGTAGAGATGGTGGATGAGAATTCCATCTGTGTTGCAGCGATTCTAGGATCCACATTTACTGGAGAGTTTGAGTATGTGAAGCTATTGAACGATCTCTTAGCTGAGAAGAATGCAAAGACGGCTTGG…
ATTAGACCAACTGATAACAAATAAAAAGTAATAAATGACAAGATTTATTTGTATACACTTTATTTTGTAATCTCAAGAAAAAACAAAGTTTAAGTGATTAGTGATCTAAATACTTCAGAGGAACAAGTACAAGCTCATTTTTCTTGCTAGCATTAAGTCCAGGAGATTCTTCCAAGTCGATATCTTCGGCCACCATGCCTACTGGTATTTTCCAGTCAAAGTGATACAACATATTGGCAAGACCAAACTCCACCATTGTTGTCCCCATGTACATGGCAGGACACATTCTTCGACCACTTCCAAACGGTAACAGCTCAAAGTGTTGTCCTTTCGCATCAATGCTACTATTAACAAACCTTTCTGGAAGAAACTCCTCCGGGTCTTTCCATGTATCGGGAT…
TCAACGGTCAAACTTTTTATCACCTTCTCAGAAACTACTCTTCTTCATATGTGACCCTAAAAATAAAAACGAACAATTAAACAAAATTTTAAAATAATATAATATTCACCAATCAGACGTGCAATATGTTTTATATATTCAGACATAACCAACAAATATACAGAAACAAGAAGAAGAACAAGAACCATCACTTCTCTCATTTTCTTCTTCTCCAAGCCCCCCTCCTTTCTATATATATCTGAAATTGGTCTTTTATAAAACAAACTTCCATTTTTCGTATGGCTGCTTCTTTTCTTACAATGGACAATAGCAGAACCAGACAAAACATGAATGGTTCTGCTAATTGGTCACAACAATCCGGAAGAACATCTACTTCCTCTTTGGAAGATCTTGAGATAC…
AATATCCAAATCATATTTTATAATATTAAAAAAATCATATTATATAATTCCTGATTTTCAATTTTGCATATTACGTCGACACTTCGTCCTCCGGGTTTTCCGAGCACAAGTCCTAATCAAACAATAAGAAGACAAAAAGAAAAATAAAATCTGAAAAAGAACCTTTGCTCTTTGTTAATATAAAAAGCCCTACTCTCGCATCCAACGTTTCTTCACCTCTAATTCTTCTCACTAAAAATATCAAAAGCTTTCACATTACAATATCTCCCTCTCTCTACACAAAGCTCTCTATGCCACAAGTCGATATAGAAGCCTTTGTTTCTTCAGTATGCATCGGTGGCTCCGACCACCGCAAGATCGTATGCGAAACCCTCGCCGACGACTCAACGATCCCACCTT…
CAATTCGGACAATCTGAATATTGAACTCAAATAATCAAATCCAAAAAACTAAACTATACTTTAATATCGTTAAAAATGAATTTATTTTTCCTATATCTTAAAAAAAGAAAACTAAATCCGGGCTTGGAAATAAAACAATGTTAAACTTTAGTTATTTAATTTAGATTATATTTTAGTTAAAACTGTTATCCATAATCTGACAATCCAAAAATTATATATATAACAAAAAAAAAAAAAAAATTGAAATCCATTTCGAACGTCCTAGCTTCACTATACAATGTCCGTAAATGTTTTGGCAGTACTAAACTACTAATCTGTTATTAAGGCGATACTTAATATGGGACACAACTCTCAACGTTGAAATGAATCAAACAAAAATAATTTGATTATTTCACGAAA…
TGGCTAGAACTTTAATACATGATTTCCTACGATCCCGATTCAAATGTAACACAATAAGAAAACAGAGTAACTGTAATCAAACGACATTCACAAAAACACCGATCGATTATTACCTGGCTTCCAAGGTGGAAGAAACCCAGCGAGTTCTTAGAAAGGAGAGAGAGAAAGAGAATTACAGGATTGTTCTCAGAAAATGCATAAAAGAAAATGAGCAAACACATGCTCTTTTTATGTTAACGGCACAATTGAATGACCCACTTGATAACCTCCACGTGGCTTCCTTCTAGAACTTGTGCCGCAACTTGATACTCACACGTGCGATACCACACGCGTGATTCCCTGTAACAAACTTTCTCCACTTTTTCGATCCAAAAGGCAAGAAGAAGCTAATATGTTTCT…
CAGATTTTCTAAGAAATGTCCTAATGGCCTTTAAGGAGCAGAAATTAGAATTTTGTGCTAACGTCAAGCATAAAATTAATTATAGGCATTCCAATAAGACTAATGAGGCAATAGGAAGGGTTTAAATTAAATTAGAAGACATGAGTAATTTTCAGTACGGAATTAAGTCATCGGAAAATATTCTACCCGATCGCCAAGAAGTAAAGTGGTCCCACTACAAGAAAGTAACGTATTGATAGCAGTATAATATAACGTTTTATACCTTTTTGCTATAGTTGGCATATCCTTCAATTTTGGATAGTGTTTGCACTTTACAAACGCTATGTCTGGTTGGTAAGATCTAAATTTTTGGAACTCTTTTTAGGAATGTAGAATACATAGCACTCGTTCGTTTTAAAA…
GGAGATTTGGCCGGAAAGAGCATTTCCGGCGAAAGAGAATCGAGTCTAGAGAGAGATGAATCAGGTCGTCTCTTACGTCTCGTTTGGTTCATTTTGTTGTTAACTTTCCTCTTTTGAATTCTTCTTCTCTGCAGATTCGACGACGGTTAAAGTTTCGAAAGTAGTAGGCTAGTAGCACAACGAAGCAGTCACTTTCAGTGAATAGACTTGGTCATTCGGGTTTACAGGTCGGGTTTTCGGGTAGTTTCGGTCCGGATCTAGCTTTCGGACCTACTTGATGAGACCGAGGTTAGGTGTTGTGTTGTGTCATGTGTATCATATTTTATGGTTATGGGCTTGACATATGAGTTTTAGTTGGAGGGATTTGGATATTATACTCGGCCCATTAAATTATTTAGC…
CTTTTTTTTTTCTATATAATTTAAATAAGGGTTTTAAATAATTTCTTATATGTATTTTACTATATAATAAACTCGTTACTTTCAAATTTCCATTTTAAATCAGATTTAAACACTAAATTTCTGTTTATTTAATTTTAACTTTCTTACAATTCTTGATTTATGAAGTGGTATAAAAGTTTTAGGAGAAAAGACATGTATACATGAAATACATAATGACATAATCAAAGATATTTACAATTGAGTATACATTATTTTTAATACGGTATACGGAGACAGAAATGTAACTTCTGCTTATAGCACCCAAGAATACACATAATCAACATATTACAAATGAAAAAAAAAAACTCATACCTAGGTTAACCCATGAGGGTTTAAATATATTAAACTTTTCTAAAAATC…
AATTATCAAGACAGGTCACCTTCTCTTCATTCTCAAACCTGTCTTGATATGTTTTAAATGAGATCTGATGTTTGTGCGTGGGATGGACTATAGTCATGGGCATGACATCTTCCTTTTTTTCATGGCAGGTCATCCGAGTGAAGTGGTCACTACACGCGAGAGAGGAGATTATCTTTGAGCTTCTCCAGCATTTGAGGGGAAACATAGCTCGACATCTCTTAGATGGTTTGAGGAAGAACACAAGGGAAATGTTGGAAGAACAAGAAGCAGTTCGTGGACGTCTCTTCACAATTCAAGATGTCATGCAAAGCAGTGTCCGCGCTTGGTTACAGGTTCTTACTCCACCGAACAAAATTAAAATCGTATCTCATAAATCTAGCATAATGGATCCATTTGGCT…
ATAGATGTTGCAAAGTAAACTACTTCGCCAAAATAACCATGTTTTATGCTAATGGTGGTTGAATTTTAGTTGGAGAATCAACAACTAGTTTCCACTAAAATATCGCTAACTCTGAAACTTTCTTTTGTTCCAAACTAAAGGATCAAAAAGGTTATAGTAGATTTAAATCATTAACCTTTTCGAAAATTTGTTTATAACAACTTCCTTCCCTTCATTTCAAAATAAAGAAAGAAAAAAAACATTACCCTTCCATTCACATGGTGAAATCTTCTTCTAATATTTTGTTGGTGGCTAAGTTTTCTCTCTTTTTTCTTTAGACATCACCATATTTCTTTTTATATTGGTGCAGAAACTAAATATGTTACCACCACTCTTTTTATAAAGTATACTTTTTGATAA…
CTTACGAGTCACAGTAATGGATTGAACAATGTGAAGATCCTCTTAAAGCTTGCAAGTCCTCAGTTATTGATCGCTCTTATCTCCCATTTACCCATTGTGAAGCAGAGGGAGTATACGTTATTGTTTCATTCAATTCTTTGACATTATAGTGAATATTCTCTTCTTTTTGTAGTTGCCATTTGCTTCAGATTCTAATAGCCTCTCACAAACCAGATGTTGCGCCAATGTTGGTCCAAGAGATTTCCGGTTTTTTTCCCCATTTCGCCACACACAAGTATGCAAATTTTCTCGTAAGACCTGTTGTTGAATATGGAGCTGGTTCTACTGCCTCATTCGTATTGCGTAAGCTCTCTTGTGTTTTGGAAGCTTGATGGATGACTGCTATGGAAACTATGTCCT…
TAGAATTTAACATATCATTTCTATTTTGTATTTAACTTGATTTCATAACAAAATTAGAAAAATTCTATTCTCTCTGTTCCTTTTTATTTGATTTTCTAGGAAAAAAATTTGCTTCAAAAAGATTGATCTTTTCCTAATTTCTATGCATAAATACCTTTATATTTCCTATTATATCTTTCTTTATTCTTTGTATTTGTTTTCAAATTTATTAGAATAAAATAAATTAAGAATATGAAGAATTTTATTTTGATGCTTAGGTTTACGCGAAATCAGCACTAAATGAAACAAAATGTTAATTCACATAACTATTATCTTGATTGTTTTATAGAGTATATGTGGAAAAACGAATGCTATTTTGATCATCACAAGTTTTTTTTTCATCATCTTCCTCTTGTTACG…
CAAAATCTAAATCTGAAACAAGACAAGTAGAATCAACCAAACAAGTCGAAACTAAGACAAAGTGAATGAAGAAAAGCAAAATTCCACAAAAAGTACCTTATCAGTCGATTAAGAAAGACAAAGCGTATATGCTTTTTCTCTACTAAAAGCTTCGTAAGATCACACTACTGGCAAGAGAAAGAAAGAGAGAAGAAAAAGCGAAGAGCGACGAGTCTTGTTGTACCTCTCTGTGTGGGAATGAGAGCAAAGGAAAAAAGATGGGCTTTTTCAACGTCAAAGGAGAGAAGATGTAGACAATAACCATTACCAAATTACCGGAACACCCCCTCTTCTTTTGTTAGGTCTTTGACCTTTTTTTTATCACTCTCTCGCTCACTAATGAACTCAAATTAATTAAAA…
CCATCGAGCTAGAGCTGTCAAAGCGGGTTGTCCATGTCCATTAGCCCAGTCCAATAATGTCCATTTCGATATTTGACAAATAGTGTTCATGTCCATTAAAGCCCATGTCCATTAATGTCCATGCCCATTAATGCCCATGTCCAAATGGGTTGTCCAATGGGCATAACAGAACCAAATTTTAACACAATAGTATTTGCTTTATATTCCAATCAAATTATCAAATCGAGAAGCAAATTTAAATAACAAAGTATTAGTTGATTTAAATATCAAATCCAAAAGCAAATTTAAACACAATTCAAGTATTCAACAAAGTATCAAATCCAAAAACAAATTAACAGCAAATTTAAACTTCTTCCTCTTCTCCCTCGCCATCTTTGTCTTCATTAAGGAACTCGATAT…
GGTTCCTCTGCGTCCTAGTAAGAATCGCGTTGTAGAAATCAAAGACGGTGAATTGGAAAGGAGCTGATGCAGGAGCTGTTCTAGCCAATTCGTTCAACATCGGTCCAATTTTTTCGTTGTGTTGTTTAGCCAAATCGTTGAGTTTCTCATAGCATTGATCCATCCCGGTGTTGAACTCTTGTCTGACGATGGGTAAGCAACCCAATGGAGCTAGGGTTTGGATCACAAATTTACTCGCTCCTGATGAATACAACAAGCTGATATCGTTCTTTAACTTGTTGGTCACGGAAGTGACAAAAGCTTGTTGAGTAGATGCATCGGCGTTAGGGTTGTTCTTGGTGAAATTCAAGTAATCGTTTGCACCAATGTATATCATAAACACTGACTTCTTCACGAAAT…
TTTTTTTGTTTGTTTGTATTAATGCAGCTTATAACAAACGACAAGTTCGTCAGTTTGGAGCACAGAGTATTGGCGAACAGAGCAACAAGAGCTCGAGTCTCTGTAGCAGGTTTCTTCACCACCGCCATGAGACCAAACCCTACAATGTACGGACCCATTAGAGAGCTCGTGTCTAAAGAAAACCCTCCAAAGTACAGAGAGACCACTATTCGAGACTACACTGCTTACTTCAGTGCCAAAGGACTTGACGGAACCTCTGCGTTGCTCCATTTCAAAATATGAAACATGGCGAGCTAGCTACTACTTTATCACACACATACTGTATATGTAACATGTTGGAGATGTGTGAACCACATGCATGTGGAATTTATGATTAATTAAGAATCGTTATTTCGGTTT…
TTAATCAATCAAGATTATATTCCCTTAATAATTTGTTATTTAATCTAATAACTAAACCAAGTCTAATAATTTAATATTAGTTGCTTAACACGTAATTGACTACGCCACATCCATTTACGTGACCAAATACTCCCCGGTTTAATAATTAAACCAACGCCACAATTCAAATCACGTACATGTCAATGCTACTTCTGGTTTGACAATTAACCCAACGCTTTCTAATAAGCCAATAACTGACTATATCGTCTTCTTCACTAACACAACCCAACTGACGCCATAACCGATCAACTCAAAAGGTTCCTTAATAATCAAGTTTCAATTCATGGCCGTAACTATACGTAATCCCTTGGTTTAGGTTGGTTCAATAATTAAACAACACAACACCTTAACATGAATACG…
GTGTATCAACGCTACATATGTAGAGCTTTAAGAAATCTTTAAACATGTTTTAAGATTGCAAGGTTTATATACATTCATAAATAAATATTACCTTGACTTTTTTTTTTGTTTTTTTTTTCTAAGTCAAAACTATATATTACCTAGTACCTACATTCTGGACGTAAACTTTTTTGGAAATAATTTTGTAATTTTTATCTTTTGTAAAACTTTATGATAATAAATGTAGATAAAAATAAATATACACATATTGTATATAAATGACCAAAGCCCGAAAGGCTGGGAAGGGAGTGATAACAATTAAAAGAAAATGAAAAGATAATAAAAGGTGGGGATTTGGTGAAGTGAGGCCTCACCTGTTTCTTGGTTAATTATCCAATTTGTCACGTGGTGCTTCCAGAA…
ACTAACAGGAACTTGTACAATTCAGTTAGGGTTTGGTTATGATGACGGACCCAAAAAATATCGGATTTTTCTGATCCTAGTAAACAATAAAGATGGTCCAGTCCGACAAATAGCATTGGTGATGTTTTTGCTGACAATTACCGAACAATAAAAGTATATATTTACATTATCACACCTATAAATACACAAATCACGTATAAATTTGATATTTCAATATTTGTGACAACATTTTGACTACATAAACCATTCATATTTCCAATAATTATGAATTATGGAAAAAAGAATGATCAAAAATGAACTGAACTATATAGAATGCTCATGAATTGGTATTTTTTGGAAGAAACAAACATTGAAAGTTATATTCTCTTTTGAAACAGTTATGGTTTTTATTATACACCA…
TGCGTTTATGGCAACACGAGACCGTTTTATATGGTCAATGAGTGTGCCGATTCGGCCATTAGATTTCTGTTCAGTCTTCGTTTATTCTATAGACCGTCCGATTTCAGATCATCCCTAATCGGACGGTGGTCGTTGGATGTATCAGTAGTGTATTACTGTGTTAGGTAGAAGAAAATCCACTTGTTCTTAAATTGGCATAAAAGTCAGAAGCTAATATTTATATGTGCCGCAATCAATTTAATATTTTCTGTCTACTTAGGAGTAATGGATACAAACTAGCGTATTGGTTCTATATTTATTTATCAGCTTTCACAGTTGATCTGACTTACATTTATTGTGAACATATCTAACAAGTGTAGAGGAGTAATGGATACAAGCTAGAGTACAGTGTGTTAGCAG…
TGGGAATTGGCAATGAAGAAGAAGAAGAGGAATTGCGTTGCTGGTTGATTCTCTGAAGAGCTTCGTTTTCAATAGCATCCATCTCTTCCACAGTCAAATCCCAGAAATCATCCATTTTGATATTCCCTCTCCTCCACTTCTTCTTCTTTTTTCGGATGATGTGATGTGAGCTTCTTCAATGGCGGAGGAATCTCTCTTCTCAAATCGATCTTTCCCTCTCTCTCCGTCTTCGCCTTTTCAAAGTTTACATTCCCAAACGTCACCGTTTCAGAGCGGTTTACTTTCGATGATGACAAGGGCGACAGATGCACCAGTTTCAGGGCAAATCCGGTTATTAACTCGGGTCGATTCAAATAATTCGGTTTATGGAATCCACTAACCGGTTTTCTGAAGAAACAA…
GCAACAAAATCGCCCAGAGAGAGAGAGAGGGATTGCGGAAAAACCTCGTTGGGAATTGGCAATGAAGAAGAAGAAGAGGAATTGCGTTGCTGGTTGATTCTCTGAAGAGCTTCGTTTTCAATAGCATCCATCTCTTCCACAGTCAAATCCCAGAAATCATCCATTTTGATATTCCCTCTCCTCCACTTCTTCTTCTTTTTTCGGATGATGTGATGTGAGCTTCTTCAATGGCGGAGGAATCTCTCTTCTCAAATCGATCTTTCCCTCTCTCTCCGTCTTCGCCTTTTCAAAGTTTACATTCCCAAACGTCACCGTTTCAGAGCGGTTTACTTTCGATGATGACAAGGGCGACAGATGCACCAGTTTCAGGGCAAATCCGGTTATTAACTCGGGTCGATT…
AAACAAAGAACAGAAAGATAAAGTAAAGCAAACGAAAAAAGGGATTAAGAATTACATTTTGTACGGAACACAAGACTAAAGAAAGTTACTATAATTTTGCAAAGATTGAAGGTGGTCAAAAATTAGCCAGACAAATTTCATGGGATTCTTAACCCATTGACCCACATCATGTCTCTGCCCCCTCCTCACTAGTGGTTTTTCACAGTTACACACTTTTAAATTATTTCAATGTAGTATGATAATAATGTTACAATTATAGTACTATATCATAGTGCCAGCCAAAAAGGAGATTTGACTGGTGAGTGGATTAAGATTAAAGACAATGATACTCTTTTAGTTAACTTCAAAGTTAAAACAAAGAAAGACTTAACTTAAAACAAAATCCATTTTTTGGTCATC…
TCTCTACCATCCGTCAAATTTTAATTTGCCTCATATTAATCAGATTAATGTGGAAGAAAATACACTCTGAGACAATGGAACTCAGATCTTGACTAGACTTTCAGATGGCACTCGGAAGTCCCGATTTGCTTGGTTTCCATATATATTTAAACAACTTTGGAATCTTGCACGGTTATAAAGATTTACTAAATATCAATTCACGAGCCAAAATCGGCAAACTTACGAGTAAACAAGTAAACTAATTAATACATAAGAAAATAAAAACTTTTGATTGGAAATTGATCATTTTTTTTTGTGTCAACAAATATGTAATAACAGAAAGAGCGGGACGTTTGGTTTTAAGAAGATTCCAATTCTTCCTTTTCAGTAAAAAGTATAAATTCCATATTATCCTAAAGG…
AAAGGTCATCAATAATTGCTTCCATTTTTGGTGAAAAAAATACATCTAGTATGACTATGGAATGCTAATCATAACAACCATCTTCTTTTTATTATGAAATTCAAAAGGTCACATGCAATGCAATACCAGAGAGATATGTGTTTTGCCCCCTCTAGTTCCCTAGCTTGATTTTAGTTCATGCATTATACACGATCGTGTGTATGTATTATGAATTTAAACAAGAACATTACAAGATCTTAAAAAAAGGACAAAAGTATGAATAATTAAGGGGACTAACCTCTATCTAAGTCGACGACCCCTGATAGAAAGAAAGAAGGTATTGACCCTATAACATCCTTAAGAGACCTACCTATTTATTTATTTATTATATAAGTCTTCTTCTCTTTGTCACTCTCCACA…
AGTCTTTCATGCTCAATGTACCCTATTTGTGAAGTAACTTCTAGTAAACAAAAAAATTTAGCTTGACACTTGTGCTTCATAGATTTCAGTTCCAATTTTCGCAGCTTCTTCCCTGTGAAACTGCTGCAGGGAGGACTTGTTACAAAAACTGATGTGATAAACTTAATGATATATTGTGATGGGTTTGATTCCCTTTACAGCTTATTCAGATTTCATTCTCCAGGAATTTTCTGAGCACAAGCTGGCACATTGCACGGATACCTTGTATTGGTGAAGGACTCAGGTGAATGTTTGGACATGCTGAAACAATAGTGTAAGCAACTGTTTGAAATAGATGTTTAGTTTTTTCAGAGGAAAGACTTTCAGTTTTCTTCCCATGTTAAAAGCATTGTTAGTGGA…
TAATATAGGATGTGCAAAGGGTTAGGATCTGTTTACTTTTTTTTTTTTTTTGGTTACACTTCTCATTTATTTTTCCCCCACGTGAGCTCTCATTTCTCAGGCTTCTTTTCTCATTAGGAAAAAAAAAACTATTCTTACCCATATAGCTCAAGGATGATTTACACATTTTGTAGAGATATCATAAAAAGCTAATGCGGTTAAAAACTATCCAAAGTCCACAAGTACATACACATAGGGGAACAAATCACGACCAAATCATGATTATGGACGGACATTACAAAGACTTCATCGTACTTATGTTGACAGTTGACACCAGATAAAAGATTGTCGGGCTTTACAAATAAAATGAAGCCCATTTTGTGAAACCAATGAGACCCAATTAAGAAGGGAAGAAAAACA…
GTGGGGGTTAATCTAGAATCAAGCAGCTGAGAAACAATACCATTGTATGAGGTAGTAGTAAACTGACCCTGTAACAAACCTTGTGCCATATTTCCAAAAGGTTTGATCTGAGACAAATAAGAACACTCGAAAAATAAATGGTCTCTAGCACTCTGCAAAAAACACACGAAGTGTCGACATTCCCATTCCATAAGCTCATCCTATCCCCCGTTGTAAGACGATTGTGCATTTCCAACCACACTCAGAAGGAAACTTCCGTCCTTACCTCTCCAAAGCGCAATGTCTGGCTCTGTACTTTCAATAACTGCAGACTGGATGCTGTTTACTTCCACAAAGCCGGTTTCAGAGCTTGCAAACTCATCAGAATCAAAACAAGTAGTGGAAAAGTATTTAAACACC…
CTTCCTCCATTAAAGTTCTTTTTAATACTAATTTTCGTTACAATGCAGGCTTTGGATGATTCTCTTGGTCGTCAGGAGGAGCTTGTGGCGTACATCGAGAAAAAGAAGAAGAAGAAGAAGCTGGTAAGTCTTTCTTTCATTAGACTCTTGGAACTTGAGACACAAGCCATCAAGTCTTGTGCTTTTTTCACATAACCTCTATGACTGATCTTTTGTTCTGCTTGTTCTTGGAACAGTTCAACTACTGGTGAGAGAAGAACCATGAAGCGAAGGCTTAGTGGTGGCTTTATTTGTTTGATTGTATCCAAAATATCTCTGACCAAAATCATCAAAGCCAAGCTTATTGTAAAACCAATTTCTTGTGTTTCTTATTATTAAAGAATGGTGAAAAGAAAGAAA…
TCATGAAACAGAGAAGAGGTAAAGACTCATGTTTTCATGTCTTAAGGCGAAGCCAAACAAACAAAGAGGAATTGAGATTTGAATAAGACGAGGAGAAATCTTGGTACTCAGGCCTTGTAGTCCCTCTGCAACAGATTTCGAAGTTTATAGATCTTAAGAGTGGGAAACATTAGTCTTCAGGGTTTAGATTTTGTGTACAAAGACCATAGCAGATGGGTATTTGAAGCCTTCGAAGCTTGGTTTCATATTTCTTATGTTCTTATGTACAAGCAAACAATTACTTTTGTCCTCGTTCACTGGTGTTACACTAATACGATAATAGTTTAGTCTACAGTATGAGACCTGCATCAGTTACTAAATCGAAAAGAAAATGCAAACGAGTGCTTCGATCTGTGGACA…
CTTTTCGAGCAGATTGAAGAATTTATCCGAGAAATTGAAGTTACACCAGCAGAAGTAGCTGAACAACTGATGAGGAGTGACTCTGTGGATAAAGTACTCCAAGGACTTGTTGAGTTCTTAAAAGCCAAGAAGCAAATAGATAATTCAAAAGCTTAGAAGAAATTTAGTTCTTTTATTTGTTTCTTTGTTAAACACTATCATGCAATTATTGGTTATAAAATGTTACAGAAAGTGAAATCATTTTTTTTTTTCCTAAGTGAAATGCGGATATTGTTTTATGAGGTCAGAACATGTCTAAACTCAATGATAAGATTCTAAAGTAGATTGAGACAAGTTTCGTAGTCGGCAGCAGTAACCAAGAAAACGAGTAAGGTTGACTCTTGACTTGTTAAACCATTG…
TGAACTCAGTTTCTTATGTACAAAGATTACTATTTCGTGTTTATTCTTTTACTTGATCCAGTTCATCCATAAAATATCCAAATTCCAAATAGTTACATAATTTCATTTTCCTTCAGAGTTATGTTTTTGGAAATTTGAAATGTAAAAGATGAGTGTATATACAGATAATAAAGCTAACGTGGATACAGAGAATTGGTCATTTCTAATTAAATATTATTAGTTGCTTCTCTCTTTCGTAATGGCCAATGGGCTACACCTAGACGATTGTAGGTGGAGCGTCATTATCAAATTTCCTTATTTTCCTTTGCTTCAACTGTTATCATTAACCACATCTTCCATAAAATTCAACGATGACGTAAAAGGATTTGACCTTTTACCCTAAGCACCTTAACTCTAATC…
GCCGCCGGTTAAATAGTTACCCGGTCAAATAGCCGTGCGTTTAGTTTTTAAAAAAAAATATATATATTCAAAAGTCCATCGGAAATCCGTCACTGAACTCGTCGGACATTCGTCGAAAACTCGTCAGGAACATTGATAATTCTCATCTTTATATTCTTCTACCATCATTCACAAATTTGATTCACAAGTCATGTGACCAATCAAAATTTGCCACATAGATTTTTTCTAATTTAAATAATTAACATAAAATCTGTAAAGGAAATTTGAGATCGTTATACAAAAATGTGCAATCAAATTTTGACATATGGCAAGTTTATCAGAAAAGAAAGGAAATTAACGAAGATGAAAAAAATTCAAAGGTAAAATAACAAATCATATTTTGCCACATCATTTGACACC…
ACTATTTTCTAACGAATATTGTTGTCAAGCATTGCATCAAAACGTTGTTGAAAATCGGTCGGTATCTTCTTCGACGGTTTCCCGATGACGTTATTCCCGATGGATTCCCGACGAAGTATTTCCGACGGGATACACTTAAAATTTTTCATATTTTCAATTAGTATGACGATAAAAGGTGATTTAAAATCCAGAAGTTGTAAAAGGTAAAAATAGCTAGTAAACTAAAACTGTTGATTGAACTTTTGATTAAAATATGAGTAATATAACAAAAAATTAATCATGTTGAAGAAATACATGTTTTTTATTCTTCTAAAAAAAAGTCACACAACTTGTTACAATTTTTAAAATAATAAACTTCAAGTTACTTTTTTTGCAATATCTAATGCAACATATAATTCA…
ATGATGTATGTGTAACATTTTAACCATCAATATAATTATTCAGACGACAAAAAAAGAAAAATTTGTTAATTAACTCTATTTTTCTAGCCAATCAAAATTATCTAATAAAAAAATAAACGCATTTAATTGTAAAATCAAATCGTAATCACTCTTTTATAAAACCGAAACAATCATTTAAATACATTTAATTATAAAGCATAAACCCTATTTTATAAACCAAAACTGATACATAAACTCGTTTAATTTTATTTTTTATATCTTTGGATCGATAAACCTCGATCTATACCCAATCCCTGTTATGCGGGATAACATGATTTAGTGAAATCAAACTTCGGTAAAAAAGGCGGAATCAAATGGACTTAACCACTTTAATTATAAAATCTATGTATAATTTTATAG…
TCAAAATTATCTAATAAAAAAATAAACGCATTTAATTGTAAAATCAAATCGTAATCACTCTTTTATAAAACCGAAACAATCATTTAAATACATTTAATTATAAAGCATAAACCCTATTTTATAAACCAAAACTGATACATAAACTCGTTTAATTTTATTTTTTATATCTTTGGATCGATAAACCTCGATCTATACCCAATCCCTGTTATGCGGGATAACATGATTTAGTGAAATCAAACTTCGGTAAAAAAGGCGGAATCAAATGGACTTAACCACTTTAATTATAAAATCTATGTATAATTTTATAGTTTCATCTCGCCATTTTTCTAGTTCACCTTTTCAAATTTTTTTTTGTATTTTATTTACCGAATGCAAACTAAAGATCAATATTTTATTTTA…
TGACTTTATGTGCTCTATTGGTAATAGCAGATAATGCTGATTGCTGAGTCCACTACTTCCACTTTATCACTCTGCAAACATGCTAGAAGCTGTGTACTAAGCAGTGACCTGCATACAAAAGTAAGGCACAGAGACCAAACATCTAAAAATTGGTGAATGGTTGTATGCATTGGTGTGAACTAGTTATGAAATATCTTCAATATCATAACTAGTTCAGATTTAATGTTGGTTTTGATAAGACAACTTGGAACCACACATATATCTATAAATTTGAACAAATGTATATTTTTAGCCAACTTTGCAATCGAGAAAAATAAAATAGTCGACAGTGTTCCTAACACAGAAAGATGAACACATACATTCAGAACAGAGTTCAATCATACCAAGTCAAAGAAATAT…
TGGTTGCCATAGAAACCTACGGTTAAGTTTCTCTTCCGTATAATGCTTAAATTTTATTCATTTTCTCTTTTTACTCATATTAATTCTGATTTTATCAATTCAGTTAGAAGATCCTTCCATGACTCATGTTTCCCATGTTGTGGAGGTTATGATGCCGAAGGGAGCAAGTATACATGAAAGAAGTCGAGAATAATGAGAGCAGAACTATAACTTGACGTACAAGAGGAAAAGATGGTGGGAATTAGGAAAAAAGGTACGATCCTTCACTGCTAAAAAATTGGAAGAAACAGAACTATGACAAAACAATTTCGTGCTAAAAAATTTAGTCTATCAAAAACTGTTCGTCAAAATGATGGATAGAAAGCTTCCTTTTTTTAATTTCTGTTTTGGACTTAAAAT…
GAAGTGGTCTCCCTAATTGTTAGGAACCATTATCACCTCTTTCCCATTATTTCCCAAATTGTAGGACTGGTGTTCACTCCATTGCATTGTTGTTTTGTTCTTCTATTTAAGAAATGAAAAAGCCAAAAAGAGGCAATATCGATTGCCCAAAAATCTGAGTCTCATTGTTCTTTCTTTCAAGCTTTCTTTTACCTTCGGTACTAAAATTGTGATACGACGAGGTCATATCTATCACCGAACCAGGTAACTATTAAGTGGATAACGTCTCTGTTGAAGCGAATGGCCATGAAACCTTTCGGTAAAAAGTCCTGGTTTAAGATAATACAGATTATAGTTCTATCATAATTTTGTCAGTTTGCACTGTAACCATTTGCTTTAAAAATGTGAAGATTTAAAACT…
TTTTTAGTTTTAAATGTATTTATATTCTTTTTTATTTCTTTTCATGTGTAAATACGATTTTGGCGGTGGCAAATAAACAAAATAAAGTCGATCTTCTTAGTTCAATTACATATAAGCGATCCATTGATGATTACACCATTGATAGCCAACTTAAGTAATCTTTCGACTTTCGTATATATGTATACAAATATAATAAGAAATTTAAAATACAAAAAAAATATAAATAAAATTCAGTTCCATATTGTGAATCAGCAATTCTCACTATTGGTACATAGTCCAACACTTGCTAGTTGCATTCTAGGTGGAAGTATTTCAAAGAAACAAGTTTCTCTGATAGACTAATAATAGACCAAAACCCGAGCAAATTTCAAAGCATGTCGCCAACCACAACTCTTTTTT…
TTTTACTTATCCTCATATTTTCCATCACGTGATTGTTCAGCGCGTGCAACACACGCCCGGGACTCAGAAAAAATTAAAACAGTCATTATTTATCCGATTTGACGACAACCATTGAATGTTCAAATGGTATAGATATCTCTATGTTGTCAATTATTTAAATACTGGTTAAGGGGTTATTCAAGTAGATATACTATAATAACAAAAATATGACTATCATCAGTTTAGTCTTGTTTATAAAAGTTAATACTAAAAACTCCACATTGTGTCCGACCGTATATATATATTTTTGGTCCAACAGAATGTTCAATCAAAAAGAGTAACAAATCACACTTGTCATCTAAGTAAAAGATGTCATGGAGACACGATGAACTTAAACGCGCGTGGGCTAAACGCGCCGTC…
TCTTTTTAACACTCTACGTAGTGTTTTATTAGTATCGTTATTTGACATAAGAACTGTAGAATTGTTTACGAATGAGTTTTTTTTGTTTGCTAATAAAGTTATTAAATTATATTGAACGTAAATATTAAACACTTTTTTTTTGTAACATCGATTATATTCCTAATATTGTTCTTGAACTACTATTTTAGTATCAATAAGATGATGATATGTTATTCATGGAAACATGCATTGCTGAATGATATTATTGGAGTACAATGGTAAACGAAAATCGAGTCAACTAAAACAGTCCAAAGGTGACTTGATGTCGTTCAAAATCTTAAAAGTTTGAAAGAAACCAATCAAAGAAATATGAAAAAAAATAATGTTTTCATCTATCAAACAAATTAGAATAATGTTTTC…
AACATCCACATTGATTATCCTCTTACAAATATCTTTATTATAATTTATTATAAAAGTTAATGTTATTTTAATTTTAAGTCATTTATTAGCTAAATGTGGTGTCTTTAAAAGTATAAAAATGTTTTTGCGAGACATGGAAGACACGGATCTCCCTATTAAAAGGACTAAATAACAATTTATTTTATTTTATTTTTTTCAAAATTTTTTAAAAATACTGTATTTTTTGTGCAATGAGGATGGTTAATATAGTTTAGGGTTAAACATGTTAATATCATAAGAAAATGTTAATATCTTTTTAATAGTGACTTGCATGTCAAAAAAATTTCACAATCTCTTGTTGATTTTTAAAAATGTTAATATGGTTTTCACAAATTTTTGACGTGCCACAACATTATCGTC…
CTTGGAAATTTTCTCAGCCTGAAATACCACTATATATTTTAATGAATTTTAAGAAGTTTTAATTGAATAAACTAAGATTTCCATATATTATATCAATAAAATTTTGTTAAAATTTATTTTCAGTGCATTATTTACATATATTATAGCAACACTATATATAAGAATCAATGATTTAATAATTAATGGATTGTGCTTAGATTTAAATTTTATTAAAATTCATGATTGCATAACAATAACACACAACACTTCCCTCTTCTATACACTCGACTAGTTCCAAAGATATCCTATAATATCGTCTTCAATCCCTAAACTCTTAAAGATGTATCAATCTCATCATCAACAATAAAGATAACATTCACAGCTAATCTAAACTCTAATAATCTAAACATGTAACAACTA…
TCTTACTGTTTCGCTTGATGTTTGGCAATCACCTCTAGTTTGAATCGATGCAGAAAGACTGATGTAACCAGCTTTGTCTACCTTTTATAGTTAAGGATTTCCGATGTAAGTTATGAAGAGCGGGAGGATGTTTATGGTGAACTGGAAGCTAGAGGCTTATCGGGTGACTCTTTAAGGAAACTACCATGCTATATAATGTCAAGTGAAATGGTCAGGAGGCAGGTCACTCACTGCACAATTTGTCTGCAGGTTTGTCTGCTTCTTGGTTTTTATATGAATTGATTGAACTATCATGGCCCTTTCTTCATCTTATACCTTGGCATTTACAGGACATCAAAACAGGGGAAATCACACGAAGCTTACCGAAATGTGATCATACGTTTCATCTGGTATGTGTTG…
AGATGTAGAAAAAAGTAAGCGTAATAACCGCAAAACAAATGATTTAAAACATGGCACATAATGAGGAGATTAAGTTCGGTTTACGTTTATTTTAGTACTAATTGTAACGTGAGACTACGTATCGGGAATCGCCTAATTAAAGCATTAATGCGAACCTGATTAGATTCACCGACCCTCCTATCGTGTCGACCTTTCTGTTTCTTAGAATTTTTTGGTAGTCTATGTACTAATAATGTCAGCTTCGTATTTATTTCATAAGCAATTTGCATTTGCAATTTGTTTTTTACTTTTATTTTTATTGTATTGTGGAATGTGGACTCGTACCAACATGAAGTTATATACCACCAAAAAAATTACAGTTAGTCAAAAGATTCACGAGTGAGAGCTACTTATGATTGT…
GAGCAAATGAGGAGGCAGAGGAATGTTGAGATCTAAGGTCTTAGATGGGCAGTGTTATCCTTGACCCGACTAAACTTCCGAAAAGTTAGATATTCGAAACTGATTCTCAACAACTGGTGTCTTTGATTAGGGGAGAAACATAAAATTATCATTTAAGGCCGATCATTCATTATATCAAACAACTTCTTCATGTTATGAGGATTTGAAAGTTGTGTTTATACATCGAGAACGCAATAGAATGGAGGATAGAGTAGCGAAGGAGGCTCTTTCTATTGAGAATCATGTCCCTAGGTTGTACTCTGTAAGGTCATTATGGGTTAAAGCATGTGTCGAAATAGACAAAATGTAATTAAATCTTGGTTAATATTAAGTTGAAGTTGCGCCCAAAAAAAAAAAGTA…
TCCCTGCTCTATTTTATGAGATATATAAAATTATAAATCATATATATGTTGATGTACTTGTAATACATTTACTGACATTCTAGAATAAGAAACATGTTTTGAACCTAGTTTCAGTAATAAGAACTGGTTCAGACATAATCTTGTACCGTGTAGCCCAATTTTGCTGACTTTTCTTTGCAGGGTCTGCACGGTCCAAATAATACCATCAGCTAATGACATTAAGACCCTATCATCAAAGAAAAACACTGAATGCAACTGACCAAACGAGAAAAGATTGAGGCTATTGCTCGGGAGATACTTCTAGACAAATATCCGCTCTTCTTCCTTCTAGACAAAACCCGAGAAGTCTAACTAGATTTCGATGCTGAAACTTTGCAAGTAGAGTACCCTCGTTCCTGA…
GTGGTGGCTGTGAATAGCCGACATAAGTTGCTACGGTGGGTCTCATAAGAAATTGATTGTGCGAATCAGTAGCTTATTGGGCTTTTGTATTAGGCCCATAAAATCGATCGGCCTTGAATAAAAGGAAAATGATTTTTGTTATTAGGCCGAGCTTTTTCCTTGTGCTCTGCTTTTTTGTGTCATGTTTCTTTACTTGCTCTGTTTCGGGTGATCTGTTTTATTTTCTTTGCTAGCTGAACATAATTCTGATTGTTCTCCATTGTATTTTCCTATGTTTATGTGAAAGCAAAGAAACATTGGAAAATCACATTATGTGCTCATTGCTCATACTTCATCAACAGATTGTTTATCTATCGTCTCTTCCGTTTCGATCTCTGCGACTTGTGAGAGCACAAGAGA…
ACATGAGTAGATTTAGCTCTTCCTCGTACTATTTTTTTTAAATGGTTTTTTTTATTAACATTTGTTTATTCATCTATTTATCAATAATGTTCCGCTAAATTTAAAAGTATTTTCCAATCAAAATAAGATTCAAATGAATGTTTGGAAATTTGCTGCTTAGACATTTGGAGTTCACATATAATATTTAATTTAATCGAGATTTTTTTCCTAGGATTGTCTATTTAATTATTTAAGTAATGTAAAACAAATTAAAAAAATGATTTTCGATTTTCCTTTTAGGATTTTTTTTTTTTTTTTAAGGATATTTTTTATTTACAAAGTTTATTGTCAATATAGTAACCAGACGACATCTAAACCACAAAACATTATTGACTTTATCTTGGTCGATTTAATCAACAT…
CTAATCGTTTTCTGAAACTTTCTGCCACAAATTTATTCACCAAATTATACTCTCTTCAGCTAGAAACAGAAGTGAAAATCAGTAAAATAGTCGATTCCAATACAAAAATTCTCCCCTGAGAAAAAAGAAATTTACTCTGAAACTTGGAAACATATCTCTAGTCTACACAAAAACTAGCCATTAATCAAAAGATTGTGCAGAAAACTGAGCCTATTCATTTCAGAATCTCTTTGAAGTCCAAAATCCATATCAAAAGTTCCATTATAAGCTTAAATCTGATTCGATACTAGTCAAACTCACTTGGAAACCAAAATCAAACTATGAATCGGTTTAACAATTTACCTCACCATTCGAAAACCAGAACGAAGCCCAAAGTCAGCAGTACGAGATTAATGCGAG…
GATGTTGTTCCATCTCGATCGGTAATGTTTATTTGCTTTGCTGTTCAACGATAATTTTCTATTTTACTAAAGTCACTATTAACTACTTCTGCATCGATTCATGAAAAGGGAGAAAGATGTAGTCGTTATAATTGATAAAAGAAAAGGTCTAAAATATCGGAAACATTAATAAAAATGTATTGGAAAAATTCAAAACTAAGTTTATAATTAGATAACGCAACTATAATCTTTTCGCCACGTTTTTTCTTGTCGGTTCGGCATTGTTTTATTTAATCTATGCAAGAATTCAAGATATCTGTACTGATTCAATATTGTATAATTTCACGTATATTGCCGTTTAGTTTAAATGCATGCATACAAGCTTTCGATGTGGTAGTTATTAAACTTACATCAAAATTC…
TATCTTTTTATTCAACTTGTTCGACTTTGTTAGAAAGGGGAATAAAGAAGAACTATTTTTATGTTCCAAATTTAGAAAATAATACTATTTTTTATCTCATAATCGATAGAAAATTCCACTAAAAATTAAAAAAATTTATTCAGACAAAAAAAAGCTAAATTTTAATCATATGCAAATCTTTTTTTTTTATATAGATATAGTTCTCTAGAAAAACATTAATTGGTGTTAACACTCTTAAGTACTTTAGAAATATTTTAGAACTTACGCTTAATCATATGATTAGGCTCAATAGTCTACATGCATTTGATTCTTGTGTGTGGTAATAATAAGGATTATTTTATTGGATCGATTTGTAAGAAAAAATGACTAATAAAAGCAATGAAATATTACGATCTTTGT…
ATTTGGAAAATTTTGAGCCATGCCTTAAGAACAACACTTGAAACCTAGAACAGAAGATGGTGATACTTGAGAGACACGGATCCCAGATCTGACGCTCTCAGAACCCCAAAGTTCTGAGAATAACCAACCCTAAAACTCTATTTATAATTTTAATATGACTGACTACGTCAAGAAAGACCCTACAATGAATATGTGTCTTCATGGATGAGCTCGTAGCGATGAGCTCAAGTTGTAGAAGAAAACTTATCAATGTCATACACCAGGTCAAAGATCCTGAAATCTGCGGAAGCAGTTCCATTCTATTGGAGGCTATACAAAGAATTCGAAGACTATATAGAGAGAGAGGATGATAACTTTTACACATTCTAATATAAATCAAATCCAATTCGTCGACACTGG…
ATATGCCACGCAGCAATCTCGAGCTGCTCTGGGGAGGAATCGAGGTTGGTATTTGGTTATTCTTTCTTGTGCTTCTAATGATTCAAACTAAAGAAGATATTTCTCATTTGTTGTGTTTAACATGCAGCCCCTTCCTAATCTCAAGATCATAAATCTGAACCGATCCTATAGGTTGAAAGAAATCCCAAATCTTTCGAAAGCCACTAATCTCGAGAGATTGACACTTGAGAGCTGCTTAAGTTTGGTGGAGCTTCCCTCTTCTATTTCTAATCTACACAAACTGGAGATTCTAGATGTTAAATTCTGCTCTATGCTACAAGTTATTCCCACCAACATCAACTTAGCATCTCTTGAGAGACTCGACGTGAGTGGTTGCTCACGATTGAGAACTTTTCCAGA…
ATAACAACCGGTGGGTGTGAGTACGCAGTGATCCTCGTGGGTATCGCTAATGGTGCCAAGTAATGGGGCCAATTTATTGGTGATGAAATGATAGCGTAAGGTATAAGGTATAATGGTTAATGGTGGTCCTGTGATCCACCAAGGCAACACAATTTCCAATTTATTGTAATAAACCAACTATATTTTTAAAAAATCTTCACACAAAGTACAAACCAACGCTCTCTTCTTTTATATCAACACAACATTTATATAACAATGCAAACACAACAGTGATGATTAATTAAATTACTTGAAACATAAAAACTCTGATGAAAGAAAAAGAAACGCTGAATCAGTCACAAAGATAGGAGAACACGACGGAACAGCTGTTCCTGCACAATAAACAACAAATGTAAGTAA…
TTCATGAAAACTACCCCACAACTGGGGTGATCGAAAAAGCTTGATCTATATGATCAACATGTCCAACACTAGTTTCATTTTTTCTACTATGATATCCGATGATCCAATCTGAACTATACAAAATGTATCTAGATATTTTCTTGAATCAATCCGAATAACGAATAGTTGCAAAACATAAACCTAGCGTGATCGTGTGGTAGAAGGACGAAGGTCGAGAAGTTCTCTTACTCTTATGATTTTCTCTTTACTCATTTGACCGTAAGAGAAAGAAACGGCTAGGATCTCGCGTACGCAACTGGCGGAGACAAATCAGGACCGTTGAAAATAAGAAAGAAGCCGCGTCCAAAATCTTTGTGTCCCACCTTTGTCCCCTTGCCTCTAACTTGCCTCCTCATGCTC…
TTTACTAATTTAGCGGAAATATTTGATGATACTAGTTTTACTTTTGATTTTTTGAATACTCATGTTAAATGGTATTCATCTTCTGTATGAAAGAAAGAAAAAAAAAAAAAGTAAGTCATCGCAAAACCATTTTTCTTTTGATTGAATTTTTATTTATTTATTTACATTTTGTGTTTAATATATTTTTTACTTTTTTGGTCGGCAAATGATTTTTGATATTATATTATTATTCATCTCCAACATGCATTATTCTACAAGGAGATAAAGAAAACATTTACTATATTTCAAAACTTGGACACAACACGAAACCCAAACAAGTGAACAATCTCAAAACCAGGTGCACATGATAGCGGCACTCGTTAATCCAGGAACTACCAGAATCCCAATATTACCCCTTAT…
TAAAACTAAATCAAAAATATTTATAGTGATAATATAATATAATATATTTGGAACAAATATAATATCTAAAGCATCAAGTTTCACACTAACCACATTTATATTGTTGATTGTTTATCACACACCGTAGATTTGCTGCCACGAGTCAAATCCACAATCCTTTTCGCAAGCGTTTGACCCAGACTTTTGATACTCGTTTAATTATAAACACACAAATATCAAAATAACATATCACCTTATCTTGAAAATTGTGGCATTATATTCTTTTGTGTGGACAAGAATAATATGCTTAATTAAATAAACTTATAATGAAAGACTTCCATGCCACCACATCCTTGAAGCTTATGTAATTGAAATGTCGTGAAATGATGTATAAATAATTAAATATGAAATCGTCACAAT…
CCAACATTACCCTTTATTTAATTGGTTTAAGACAAACATTGTTTAGGAAGTGTGTGTATGATGCATTGTTGAAAATGTTGTTCGGAAAAAATATTTTAATACTAAAAATAATTATTTATTACATGAATGAATGATTAGATAATTATAAATTATATTTAAATTAAACGATAAAAAATCTAAAAAAATAGCGCAGCGTAGCGGGTGATTATCTAGTTTATATTGAAAGACATAATAATATCGTTTACTTATAAAGAAAAAGAAAGACAATTCCAAACTATGTAACGTGCTAGTTGTTCATATTTGTAGGTGGAATATGGAAAGGGGCCCTGAATGTAGAATTCTCACCAATGATGCGTGAATCATCCAAAAAGACAAATCCGGCTTGGTCGACATCGTAGA…
GATGTCCTAAAATGCTAGCAATCTATTATTTTGGTATTAAAAAAAACATAAAACTCATAGATATACAGTTTCGTCTATGATTTCATTTGTAGCCAAAGGAAAACAGAAATGCATCAGGACATCGACATCGAAAATATCGTCTGACGAAATGTGCCATGTGTTTTATGCTTTACATAGGTAGTAGCACAAAATAGGTGTAAGATATTAAACAATAAAAAAACAAAAATAACTGTGCAACTATTTTATCCTTTTTCACACAATACAAAATATCCAGTTTTGAGACATTGTTGTTAGTAGAAAAAGAAATACGTATAAAAATTAACCTCAGATTCCATAATTTAGTTTGCTTTTTTTTTTGGCACAACCATTTAAAACCAACTGAATACAAAAATAAATAAT…
TATTCTAGTATCATGTTGATAACGTTGATCAAATAAGCAAACTTCCAAATAATTTATTGATTTTGATCATCTCGATACTTCCACTTAAGAACCAGTGAAAACCAGTGTTCTGTCAAAATGATGGGTGGATCTTTGGAAACAAAGCCACCATCTTCTATTGGACTTGAAAATAAAATCCACCAAACTTATGCATAAATTTTTCGTTCGTTTAGCTAGATTGACGGCCAAGAAAAATTAACAAATTTTGGTCATCAATCTAGCTAAATAAAGAAAAAATAGTGCATAAGTATGGTGGAGTTTTCTCTTGATATTTCTTATGTCTAAGAAGACGAGGTGAGATATATTCCATAAATCTACTTATCGTTTTGATGTAACTAGTATCTTTTTATTTTCTTAGGA…
TTATAGACCAATTTTAGGCTAAGTCAAATATATGTGAAGTATTAGTATCATTATTTTCTTTTGGATATTTGATCTGTTACTTAAAAGATATTTTTAGCCATAACATAAAAACTCATTACTAAAAAAAATTATCTTTATGAAAGAGACTTTTAAGACAATTTAGAGAGAAAAATGTATTGTAAAACCCAAATTAAAGATTTGGAAAATAATAACTAAAACCCAAATAAATCGATCTCTATAATTCTATTATTGATATCATAGACTCATAGTAACAAAAGACTTTTATACTACATGAAAACAAAAGTTAGAATAGTCGGTTCTCTCTATTCTCTCTATTGAATCTTTCAAAGGAGACTCATTAAGTTTGTTGCCGTCCGGATCTTTTCCGGTTATCAAATC…
GACCCAATGATCAAGATCTTTAACAAAAGGAATATTGATGATTGTTCTCTTTTTTTCTGTTTCAAGGAATAATTCCATGGCATGGTAAAGAGAGAACGTTGTAGAGCCAAACACCACTACTTGCAAATATGATTCTTGAGTAGTTTTGAAGCAATGAATTTGGAATTAGGAGAATGACACAATACACAATGCCCACACTCTATTCATTATTCTCCTTCCACACAGAAAACGACACTTCCTTATTGTTATTTGTCCCTTTATTCTCTTAAAGGCTTAAACCCTAAAAAGCCTCTTTTTATATTTTCATCGTTTCTCTCCTTCTTTTCCTTATTAGTACATGAAATTTAAAACCAATACTATATGTATACATTGTTTGTTCACAAACCATAAATTGAATGA…
TCTTAACCAAGTTGATGTACCAACCAATAGCACCATCTCTTTATTAGTTGATTATTCTGATTTTTTTAAAGCTGGACGGATTAGATGACTGAATCGTTTATGAAATTTAAATATTGTATAAGTACACCCTATCACCAAATCAAGAACACGAAGTATATTAACTATGGATGGTAGGAGTTGTTAAGCTAAATAAGTTGTTACAAATGACGAATGCATCTAGAAGTGAAAGGATTAGCATGATTAAGATAGCTTCGTCCTTATTGCTTAATGATTAGGGTTTCGAGTACTCTATTCTATATAATTAACTAATTAAAACCTCTGGAATTTTCTGTAACCGGTATTCAATTATGTATTTGAGACAACGACATTGTACTAGCTCAATACATGAGACATACTATT…
GCATAAGATTTGATTATTGCATATTGCTACTTCGAGTGAAAGGGCCTGCATTACTGATTGAGACTATGTGTACATAGCTACGTAGCAAGATTCATCCACAACAGTTTGCTTCGAACACTGTATTATGTAAATTTTCAGATAACACTATAGAAAAGTAATAACAATAGAAAAAACAGTTCAATCGAATTCCCAAGAAACCCGAGGCCTTCATTTTATATGTTTCTTGAATCTGGGATGTCTTATCATATCAAATACGAATCATCTACAATGTTTCAGATAATCTCACAATGCAGCCATATTGAATCGAGCTGTTGCTGCATCAAAATGGAGGATCAATGGAAATGGGGACACTTGGGTGAGGTAAGCTTGAAGGTAAGTCGATTCCTGACATAAACTCGC…
TGCAACAATTTTGTTCCTCTTTGGGAGCCAGTACTCGAGGTTCACAAAGCTATGAGGTACACGCTTCTCCCAGGCGGAAAACGAGTAAGGCCAATGCTCTGTTTGGTCGCTTGCGAGCTCGTAGGTGGCCAAGAGTCAACCGCAATGCCAGCAGCCTGTGCGGTTGAGATGATTCACGCAGCGTCGCTCATCCTAGACGACCTTCCTTGTATGGATGACGACAGCCTCCGCCGTGGAAAACCCACCAACCATAAAGTTTTTGGCGAGAAAACATCCATCTTGGCCTCTAATGCGCTCAGGTCTTTGGCCGTCAAGCAGACATTGGCATCGACCTCATTGGGGGTGACTTCAGAGAGGGTTCTTCGGGCTGTTCAGGAGATGGCGAGAGCTGTTGGGACA…
CAAAAGAAAAACAAGAAGAAGTTGTGAAGTTCTCATACAACGGACAACCTGCTGAGATCAAGCATGGTAGTGTTGTTATTGCGGCAATTACTAGTTGTACAAACACGTCAAACCCTAGTGTCATGATCGGAGCAGCACTCGTTGCAAAAAAAGCTTCAGATCTTGGCCTGAAGGTGAGTTTCCACCTTTTCTCTTTTCCCTGAGATCACTGGGTTCTGAATCCTGTTTTTACTGTAAGTGACGTTTCAATTCAGGTAAAACCATGGGTTAAGACAAGTCTTGCTCCAGGGTCTAGAGTTGTCGAGAAATATTTGGATCGAAGGTCTGTTGGAGTCAACGCTGTTTCCATCTGGATATCTTATCTGATCACGGAACATACATACTGAACGTTTACTTTCT…
GTCCGACCAGAACGTGCTTATGTTTCCTCGTTACGTAAGAGTGCATTTTAACACTGACGATTCTCTATTTATCATCTTGTAGGCTGAATCAGAGTATATAGACTATGATTTAATTTAAATCAGAAATGTTAAAAGGTGATTAATGACAATGGCGTCTGGAACTGTTGATCTAAATTAATATAAATACGAGCGTAACTTTTTCTATTCTATATGTGAATTATATTTATACATATAATGTCTAAAAGTATTATCATTTTAGTGGGAAAAAAAGAAGTGTTATCATTATATAAATGTGGATTAGTTTAAGGGATCCTTCATGGATGACGGAACTACGGAAGTGAATTTAGTCCAAAGAAAATATGGAAGAGGTCGGTCACGTTAACAGCAATGACTTTAAGA…
ATCGGTAAGCTCGATCATCTTTCGCTTTATTTTTTCTAACAACATGCAAGAGCTCATACTTTGCATTGTCTCTGTCATGATCATTGCTAGACATCAAAACTGCAGCTGCTCCCATTCGGAAGAGACAATTAGTAAGAAGCATAGATCTGTCTTTGCCAATGTACCAATGTGTGTTCAGCGCTTCGGTGCTAACAATAAGAGCCAATGAGCCTCGGTGAGCCTGTAGCAAATCATTAGCCAAATTGACTGATAGAATCCCAGCCGCACAACCCATCCCAGACAGGTTAAAGCTCTTGATATTGCTTCTCATATGGAATTTGTTGATCACCATTGCACTTAGAGACGGTGAAGGCGAATGCAAACTACAGTTTGTTATCAGTATGTCTATGCTTCTTGGGC…
AAGAACTTTTTGAGGTGGACGATCTTCAGTTGGATCACGGATTCTGTCATTGTTCTTTGGTCGATTTTTGGAAATTAATATCCCATTAATATTTAATTACTGTGGGGTTAAGTTTATTAACAGGTTTTAGTTCAGGGTTTGTTTTACTAAAAATATAGTTCAGGGTTTAAAAATGGATCTGGCCAAAGTTGAGGGTTTTTTTTATTAAATTCCCTATAAATTATGAGAAAACAAAGACAGGTCTGCCTTTGCTGGGGGTACAACCTGTATTTTTGGTTGGTTACGATTTTTCAATTGGTTTGTATCCATTTGTCCAAACATTGTTTCTTTTCTATTCTTTTTTGGTTTTCTTATAACTTTCTATGATTTTTGGACAGAAATAAATATATAAATTAATAT…
ACGGAAAATATTAAATTTCTTTTTGATTTCAGTTTTTCCAAATTTAATGATGTTTTAATCGTTTTCTGCTGCTTTTTCATCAGTTTACAGTCAACTGTTACGTGATATTTCCCTTGTTTGAAGTCATGAAATTTCTTGTATCGTGATCTATATTATATATTTTGTGTTTTTGTTTGTTTTCATTGTTAGAACATATTTATTTCCTTAAAACATGGAAACGTAATCTATATTTGGAAAAACTAATGTCATACGATTTTTTAGCCAAGGGAACAGAACCATCGATATATGGACAAATTAATGGTGCTCCTCTCTAATTTCGCCATCATCTCTTCCTAATTTCCAATTTTTGGTTTAAGAAATGTATTTTTTTGTATTTTAGCTATCGGCCATTACAAGTCC…
CCGCAATAAAGAGAGTGGCATTTGACACATAGAGGATAAGAGCATTTTCTTCAATCTCCAGAACAATTAATTCTTTCCCAAACTTATGGTATCTGATCTCATATAATTGTTCACAGAAATAAAAAAAACACTGAATATCACTTTTTATATAAAAAAAAGTATATTCCTTTTATATGTCACCACTAAAATGCACCGTCAAAATAAACGTAACATATATATGTATTCACTGATGTGTTGCATGCATAGTTTTTTGGATAAACAAATTTGCTGACACCATTTACAATGAAATACGGATTTGGATAAGTACTGCTTCATCAGTTAAAACATAATTACAGAGTAAGAAGTGTGATTGGGTCGAAACTTATCCTTTTAAATATATCACTTAACCTCGACTTAGTG…
CTTCTTCATGTTAAATCTTGAATAAAAGGTTTGACAAGCAAAGTTTCTTTGCCTAGGCTCTCAAAAAGCCAAGTGTACACATCAGTTTTTAACTTTTATGTCTACTTCCTTACAGCTTGGAGGTGATGAACTATATTCAAAAATTGCATTTGTAGTACCTTGAAAACTTGTAAACCGAGCGCATCTAGATTCTCCCCTGAATACCTGTGATGAGCTACTGTCTACAGGAGAAAGAAACGAAAAGAGAATTAGCATAGCAGGGTATTATAGAGTCTACTCCATTCTCAAAATGAAAGAAACTCTTCATTCCTAAAATGATGATGATGATAAAAATCGACAATGAGAAAAAAACCTTAGAAGGTATGATCTCAACAGCTGGTGTTGGAAGCTGCAAATCCT…
CTGATTTGCATGATTTGTATTTGGATTTAATCCGCTAATTTTTTTAGCTATTTAACTATTTTCATCATAAATTACAATTTATTTTCTTATAAATTTCCTTAAAATCAGTACTTATTCCACCATATTATGCAATTTTCTTATAAATTTAAATTTACATGTAGAAAATAAAACAAATAAGCTAAGCGCGTTTATATTTTTTTTACGAATTCAAAACATCCAAATTCAAAAACGAATATAACTTTTTCCCTTTAGTCGACACTAAACTCATCACAAATTTGAAATAGTAGGAGACCATCCTTAAATCCCAAACAAAAATACTTTATATTGATGTCGCTTGAATTGTCAAAACTTCCATCTAAATAATGAGAAAGAAACAAACTACAGGAAAGAAATTTCAGT…
GTTTGTAAATGAAATATGTTGTTATATGGAAATAACAGGACTTTGATGCATTAAGCCCTTGTTGTGTGTGTTCGATGTGATTCACGGATATTGATACTATGTTACTTAAGAACATGTGTCAAAAGTTAGCCAGTAGTGTCTGTAATGCTTAATACTTAAGGCTTTGATCTTGTTCTATTAGCCATGTGAGTTTCAAGTGTTTGTTTATTGGAGATGACTTTTGATGCATTAGAATCCATGTCGACTCAAATGTTATAGAGAATCTCTCTCTCTCTCTCTCTCTTTTTCTTGCTGACTCATTGAAAGTGACGGTTTGGTCTTTATTCAGGTGACGAAGATTGCGCTTTTGGCTATTTCCTCAACAAGTAGTTTTCTCTCGTTTCTAATTCTCACCATTAG…
TACTATGGTTTACAAAGATGTATTGTCGATTTTTATTCATCGTCGTACATAAGAAGACATAAAATCTCGACTAAATCTGAGACATTTTAGTAGAGCCAAAATGAAACATTACGGTTTCTTTCACCTCACTGAAGCTTCTACGTTGAGCATATCGCAATGAATCCTCATTCACCTAGTGTTAACAACTATTTATCATGTGCGGAAGGAAAGGAATGGTTGAATCCGCAATCACACCGCTCCACAACTCACTCGGCGAGCAAATCGACAAGCTACAACTCAATCAGTTCTCTACGTTGGCCAAAAATGCCGCACCTAGAAGACTTTCTTCATCAATGGTTTTAATGCATAGAACTTGTTAGACTATGCTTTCTTCATGTGAATAATTCTTTATGATGAGTA…
AGCCTCGATCCAAACCGAACCATCGTCCATTCAAGCGTCTATGATTCTCTCCGAACCAATCTCCCACGAGAGTGCATGGGTTACAGAGACTTCCCCTTCGTGCCTCGACCTGAAGATGACGAATCAAGAGACTCGAGAAGGTACCCTAGTCACAGAGAAGTTCTTGCTTACCTTGAAGACTTCGCTAGAGAATTCAAACTTGTGGAGATGGTTCGATTTAAGACCGAAGTAGTTCTTGTCGAGCCTGAAGATAAGAAATGGAGGGTTCAATCCAAAAATTCAGATGGGATCTCCAAAGATGAGATCTTTGATGCTGTTGTTGTTTGTAATGGACATTATACAGAACCTAGAGTTGCTCATGTTCCTGGTACTTCAATTTCAGATGTTTTTTTAGATTGA…
CCCAGCAGATGACGCTTCATGGAGAGGTGTGTGGATGATAGGTAAAACGTCAACTTTTTGAAGAATATCGGGAGCCGCTTGAATAAGAGAATATAAATCATCAACACTACCCGATTGAGTAACCAAAAGCAATTTTGAATCCATACTTACAAAGAAAGAAAAATAATTGTAAGGACCAAGAAACTAGTGTCGTTATATTTAACATATGGGAGCATAGTTATTTTGTAGTATTTTTCATTTCTGAGTAGTGAGTCTATTGACTATTGACTTAATTGGCACCACTTAAATTGGTCACTCGAGTGGTTGCCAAAAAAACTGGAAAGAAGAACTAAAAAGCTTCTCACCTAATGCAGAATAAGTAAATCAACGCTTGGCTAGGATACAAAAAAGTGGTAATAG…
AGTAAAATTGTATCTACTTTGAGATAAAAGAAAGTAAGGAAATAGGTTTATATAATCAACCAAACTCCATGAGACCCATTCTTCTAAGGCAGGAGATTATTGGTAGATTCACCTGTCTTTCTCACAACTCTCCACCTTCTCCATTTATTTTCATTTTCATTTAATAAAATATAGTTTCGTTTCTCTAACTTTGTCGGATGAGATTGAGTTTTGTTTGTTTGGGTTTAGTATAAAACGTTATGGCTTCTTAATATCTTCATTTTGCATAGTTCGTGAACAACACAACAAAACAGAGCTATTATTCCTAAGTCTTAGATGATGACATCTCCCAATACAAAGTCTCCTTCTTTTGGATACATCTTGAAAGAAGAGAAACTAGGTCGATCACATATAACAAGA…
GAATGTTATCTTACTCTTGGCCGTTGCTCCACTATCTACCACCTTTATTTATTTTTTCTTTTCTTTATGTACCTACAATTTTTTAAATGCATGGAGGAATCATCACTTTCTCAGCCTGGGATAACTAATATGATTATAACAAAAGGCTCCTCTTTGTCTCTATCAAGTTTCTTCCCTCTTTTTAGTTTCACGTAATCCGATCATGTTGTAAAGTTTCTTTGTAGAAATATATATTTTGACAATGATAAAACTAAATGTATTAGAAATATATCTTCATTTGATCATCTATCGTTGATCATATGAATAATTTGGAAACAAATGGACAATGAGCTAAGCCCATATATAGGCCTCACAATAGCTGCCTCATACATACATACCATGGGCTCTTTTAGGCCTATC…
CCTTCAAAACATTTCCTTATTCTTTCTTCTTCATCTACAACAATGGCTGGAGTTGCCTTTGGTTCCTTTGATGATTCATTCAGCTTGGCTTCTCTAAGAGCTTACCTCGCTGAGTTCATCTCCACTTTACTCTTTGTTTTCGCTGGTGTTGGCTCTGCCATTGCCTACGGTTCGTATACTCGTAGTTAAATAATGGGATCTAAATAATTTTCGTAATTTGTAAAAATTAATGGGTTCAATACTTAATGAATGTGTCACATTTGTGTATATAGCAAAGCTGACGTCGGACGCTGCTCTTGATACACCGGGACTAGTGGCCATCGCGGTTTGTCATGGTTTTGCTCTCTTCGTGGCCGTTGCAATCGGAGCCAACATCTCCGGTGGCCATGTGAACCCAGC…
CCACATCATCGGTCAATTGGGACCAAATACCTCTCTATACTACTTATTAGTAACTTGACTATATATCTTATGTTTTTTTTTATAATACTAATAAAATTATGGGCGACCGAATCAAAGTGGTTTATTCCTTTTTCTGGCTGCCGCATCTTTACTCTCCCTCTCTGGTCAACTCCTACCCGAGATCTATATGGAGTACCATTTTATTAAAGAAAGAAAAACAAAAACGAAAGTCAGTTAATTTATCTCTCCAAAATATATATATATGACCAAATTAAATCGCATTGCATTAGGAATGACTGCATGCTTAACATATATCGTGATATGCATGGGGTGTGTTAATCATAAAAAAATGCCATATAATTTACAATGTACGTGTATATTGTGAGATTAATTTACAAT…
ACCAAACAAAACGAGTAAATAGATATTGTAATAATTTTTTCACCTTTATGGAAAAGATTATATCATAGACGATGTACACAGATGAAAATTAGAAAATGGCATGTGAATATATGCAGTACCCAATGAATGCAATATCAGGTTTGTATTATTTTTCTATTGTATCTCTACATGTTACGTAATCAAACGATCAAGTAATTTATTAATATTGTCGATGGCGTAGAAATTATAAATTTATTTTATGTCATTGTTTACTATATAGATTTTGAGCTAAACGACTTATTTTGTCAAAAGATATATCCGTGTTTGGTTTAAGATTGGGTTTTAGTATTTCCAATATTAATCTAAATTCTTAGCTTATGAACATGTCAATAAACAAAAAAATTATTTTACTGTCACTGT…
AGCTCAATATGCTAAATTTGGGAGGAAAACGTTAGCTATCATCTTGAGTTTTTTACATATGTAATCTCAAATATTACTAATAAGTTTAGAGCTCTGTATGGTTGATAATTTACTAATTAGAACCATGACATCAACAATGAAGAATACAAAACATGATGAATCAACGAGAAATAAGAAGCTCTTGAATTCCAGAAAGGAGATAAAAATGACTATTATATTACTTCCCCTCTGGTCACCAGTATCATAGTATTATACATAAAAAAAAAAAAAAATAGCATGTATCTATATTTCATCTTAAAAGCAAAAATTCAATTTTTTATTTAATAAAAATATAGGCGTATGATCTATCTCTTAAATATATTATTTATATAAATAATATTAATTAAAATAAAAAATTTC…
ATATTCAAAACCGTAGAACAATCATAAGCTAGACAGGGGCATCTCCAGTTTCAGAAATCATGTCGACAATGGACTGGACCGGAAAAAAGAAAAGCAACAAACTTTGATAAAGAAAGCAACATATATATACCTGAGGAAGTCTCGTTGTGGGAACCCTTGCCATTGGATTCAGCCATATTCAAAGATTTAACTACAATGGTGACAATCGGGAGACGACAAGGCAATTGTCCTTCCCAAATCCCCAACCATTAAAACTCAATCAAAACCTTCAAAAGAAACAAAAAAAACTACACAATTACAAGCCAACCTAAACGGACCTGGAAACAAAAAAAGCTAACTTCTTTATCTGAAACTTCATCAAAAGAGTCTCAATTTGGCTTTAAAATCACAACCAAATCG…
AACTTTGGTCTCTTTTCTTTTTTGTCTCTTTTCTCTTCTTGATAACGTGGTTCTAGTCTTGATTAATTCATTGTTGTGCGATTTAGTGTTGAGAGGATTGTTGTCTGGCTCGAGGTCATGAAGAAGAGAATCACTCGAATTAATTTGGAAGAACAAATTAAGAAAACCCTAGATGATTCTCGGACCAGGCTTCATTCCCCCTAACCTACTTATCGCTTTTCGCCCACTTTCTTTCTTTAGTCTTTTTTGTCTTAGTTTCATATTTGTTCTATCTTGCGACCGAGGTAAATTTTGATCTTGTTATTAGATTAATTACTCTACATGACACACAAAACTGTTGTCTATATGTTTCTATATATAGCTTTTTGGTTTTGTTTAGTTATCATATTATAGAGCTCT…
AAAACCCATTAAGATGTCACCAGCACCAGGATCTGATGCTACTTTGGTAAGGTAGTTTCCTGTCACCATTAAAGAGCAGTTAACAAAATGCTTTTACTTTCTGTTTTAGGTCAAAAAAGGGTTTCTCTATAGTTTCTTTCATAGTGAAGGTAACTTTACCTAAAACAGGATCAAGTCCAGATCCTGAAGCATACCCAAAAGCTAGAGCAGCAAGTACTGCAGATAGCGCGCAGCAGATTATCGGATGGAAAACTTTCTTAATAGAAGATGGCAACCTGGAAGAAAGAAAGATAAGACACTGAGAATAACCGCGAGATAGAGAGGCTTAAAGATGGAGAACAAAGAAGGGTTTTTGAATATTACCCAGAACCTACAATGTAACCTAGCACAGTTGAAGAA…
ATGGCTTCTCTTCTTGAAATAGGTTACCAAGTAATATTTCCTTTTTGTGTCACACTTGATTAATGCTCTTTAGTAGAAGTTAGCATATGCAATACATCAGCAATGGTTTTTAAAATACAAGATTTGTTGAACTATGTAGGTAAGATTTGGAATCTTGGAGGCAGGTACATATGGAGTTTCTCAGCCTCGTAAAAGAGTTATAATTTGGGCAGCTTCACCAGAAGAAGTTCTTCCAGAATGGCCTGAGCCGATGCATGTCTTTGATAATCCGGGTAGTAAAATCTCCTTACCTCGAGGTTTACATTATGATACTGTTCGTAATACTAAATTTGGCGCACCGTTCCGCTCAATCACGGTGAGAGACACAATCGGCGATCTTCCACTAGTAGAAAACGGAGA…
TTACACGGTGGTCACGAGAACGTACGACTGGGAAGAGGTCGAGGAGACTACGAAACTCTTGGTCGTCCATGGCTTCCCTTTTTCTTCGATTTCTCCTCCGATTCTCTCTTAAATCTGATATCTTCTAATTTCTTTCTTCCCTGGTGAAGGTTTCGACAGAGTCCAATTTTTATTTTTATTTTATTGACAGGAAAAAAGGAAAATTTCATAAATAACAAACTTTAATCTCCCTTTTTAGTTTTAATCTGATTTTAGACTAGAACAAACTACGTATTGTATATTATGGTCTATGGTTATGGCCTATGGGAAATTGGGAATCCAAAAATGGTGATTATGAAAATCACGCGTCCTTAAATTGATAACTTGGTTCCGCGACAGTCAAAAAAACCAACATTGTAA…
TCCTCAGGAAAAGAACCATGCTTATAGTAAGAAGTTTCACCATCTTGCTTCTCAGCTGCATAGCCTTTAAGTTGGCTTGCTGCTTCTCTAGCAGCATTTCTTCTTTGAAGGCGCTTCCCCTAGTAGGCCATTTGGAGTTTGAACATGTCCATCACGCCTCCAAAGATTTTGGAAATCGATACCAGTTGATCCCTTTGGCGGTCTTACATCCCAAATCGGTAAGCGACATCGCCTCAACGATACGACACATCTGGATGATGGGCACTCATTCACAGCTTACAGTGGCAGCGAGAGGTCGTGGACATTCACTCCAAGGCCAAGCTCAAACAAGACATGGAATTGTTATACACATGGAATCACTCCATCCCCAGAAGCTGCAGGTCTACAGTGTGGATTCCC…
CAAATTTTGTTTACATCAGATTCCCTGAATACACAGGAGAAGGTCTAAGTAAAAGCCGAGCCTACGATGAGATAGGCAACTATTTATCCTCGATATCAACTGCTAGAGCCAAGAGATTAAAGGCCAAAGAATCGGAAAACAGCAAATCGTTGGTTCTTTGTTTGGACGACGACGAGGCAGTTGTAGTTGTATTCCAAGGTGTAAACGTGGTATGGTCTTCCACCGTGGTAGATAAAGAGGATAAACATAATTCGAAGGAGGGAAGGTACTTGACTCTGACTTTCGAAAATCATCACAGAGATATAATCACAAACACTTATATTGATCATGTTTTGAGAGAAGGAAAAGAGATTGCGTTAAAGAACAGAGAGAGGAAGCTCTACACTAACAATGACAGTA…
AAACGCATTAACACAAATCAATCCCATGACACAAAACAATTACATATATCCTACAATTGAAATATAAAAGAGAGAACACATAATCATCATGAAACTTACCTGGAAAAAAAAACTATTTTATCGAATGGAACCTGTGTATACAAAAGCATCAGATACATTAACGAGAGAAAATTGAATTATAAGTAGAGGAATTGAAAGGATTATAGAAACTCCGGACAAGAGAATTATTTGTTCCGATTTCACTTCGATCGCGGAATAGAGAGAGAGGAGGAGGAAGAAGAAACACGAGAATAATGCCACGTCACCTCCACACCTATTCTAAGAGAGCCTCTAAGGTAAGAGGGCCTCTAAGCTAAAATCATCATTAAACATTTAATTTAAATCCCTTTATTAACCTAA…
AACGCATTAACACAAATCAATCCCATGACACAAAACAATTACATATATCCTACAATTGAAATATAAAAGAGAGAACACATAATCATCATGAAACTTACCTGGAAAAAAAAACTATTTTATCGAATGGAACCTGTGTATACAAAAGCATCAGATACATTAACGAGAGAAAATTGAATTATAAGTAGAGGAATTGAAAGGATTATAGAAACTCCGGACAAGAGAATTATTTGTTCCGATTTCACTTCGATCGCGGAATAGAGAGAGAGGAGGAGGAAGAAGAAACACGAGAATAATGCCACGTCACCTCCACACCTATTCTAAGAGAGCCTCTAAGGTAAGAGGGCCTCTAAGCTAAAATCATCATTAAACATTTAATTTAAATCCCTTTATTAACCTAAG…
ATTTATTTATATTATAAATAAGTGAGTAAAATTCAAAATATTTATTTACCTTACATTTTAAATTTATCATCGCAAAATACACCACAAAATTTCATTAAGAAATATTTGTTTTTTTGTAAAGGAGGTAATAAATGACGTTTTAATATGATACAGTCAATAGGATACAACTTTGATCACGTGATTTAAAATTGGTGGTAAACCTATGTTCTCCTAAACACTTTTTCGTATCTTCTGATATCCTTATGGACCTTATCACTACTTTATCCATATATAAATTTCAATAATTAAAAGAAAACAACCACTTTACAAATTTGTTAATATCAATTACATGGTACCTTGAAAATAAATCTGGTCGAGATTAGAAAACTCTTAACTAACATAACTGAATAATAAAAGTCA…
ACCTGAGTCTCTGGGACCTGTGTCACTGTTGCTGTTGCCTTGGTTGGGTTCGGTTTAAAGTTCGTGGCCAAACAGTAACCTTGAGTCTTGCCGTCCTCTGTCATCTATCCACGCCTGAACCCGAAAAACTCTGAAAGCTGAGCTCTGGTAATGGCGGGTTTAGCAATTTCACCTCCTCTCGGTCTTTCCTTCTCTTCTCGAACTCGAAACCCTAAACCCACTTCCTTTCTATCTCACAATCAAAGGTACTACTAACTTTTCTAAACGCAATCACACACTCTCAAATGATTATGCTGACCTTAAATTTATGAATTTTGATTTGTGTAGGAATCCTATAAGACGTATAGTTTCTGCTCTACAGAGTCCATATGGAGATTCTCTGAAAGCTGGTAACTTTAA…
AACTATTTGTTTAACGTGCTAAAAACTATGATATCGCGATACTATGATATCGCGATAAGTTTATAAATTATTTGGTAAAACATATTTATCGATTTAAAATTGTAAATCGGTATTTTATATTTATGTATATTAAGCACAATAAAAGGGAATTAGACTTTTTCTTACATAATTAACATGATAATAATTATAACAACATGATATATAGAATAGTAACATGCAAACATATTATACAACGGAACAACATGATATAAAAAGTTAAGATATTTGATATATGAATAATATTTACTACAACGGTTAATTTATACATAATATTTATCAATAATTTTTACGAGGTTAACCTGATAACAATGAAAATATTTAGTAAGAAAAATAAGATATGAGATTTTAATTAAAAAAAAG…
GGTATCATTTCTGATGAGCTACGTCATGACAGTGCTGTGATTTGTTTAACCAGGACATGATGGGGAGGCCGGTGGCCGGTCAAAGCAAAGCAGAAGTGAGAAAAAGAGTCGTAAAGCTATGTTGAAGCTTGGGATGAAACCAATCACTGGTGTTAGCCGTGTCACCGTCAAAAAGAGCAAGAATGTTTGTGCTCTTCAGAAAATTAAATCTCTCTTGTGTTAATTGTTTCCTATGTTTCCAAATTCATTGATAGAATGTGGATTGAAAATTGCAGATCTTGTTTGTGATATCAAAACCTGATGTGTTCAAGAGTCCAGCTTCAGATACATATGTGATCTTTGGTGAGGCCAAGATAGAGGATTTGAGCTCGCAGCTGCAGAGTCAAGCCGCAGAGCAGT…
GGCACAAGTCTTCGCATGTATACCAAGTTGAATGGAGAAGGAGACTCTTTTGCACTGAAAGAAACACTTGTGGTAATTATGATATTCGATCTGGACCATGATCTTAATTTTCGAATTTGTCAAAGACTGTAAGTACTAAATTGGGCTTGATGGGCTCTTCATTGGACTAACATAAATGTCTCGGACAAGTGTATGTGTTCTTCCTTGTACATTTTCACCTGCAACCTTATCAGCCATAGCTATAGCATTCTGAAATAGAATCGGTCAATGTGAACTTTTATGGGAGAAGAAAGGATTTACTATTTCAAAATAAACATATTTTCTCATGAATTACATCATTACAAGAAATCTCAACAAAAGAGGATGAAAATGTTAAAGCGAAGATGAGTTTTCACTTCC…
AAGACCAACAACCGGGTCATTAAAAGAGAAGAAGCTTGAAGCCAAGGAGACACAAGAGAGTAAGAGTAGCAAGAGAAAATTCAAACGGAAAAGCAATTCAGACATGATGAAAACAGCTTTGTAAGAAAGAAAGGTTTTTGATATAAGAAATGTGAGAGAGAAGATTGGTATAAATAAAGATAGGAAGTAGTTTTGCATAGTGGAGCACAAATTGACTTGGAAGAAGTTAGAGGTAAGTGAAGTCGTCTTTGTATTCGGGCTTGGAGAAGTGAAGTCCACGTTAGATAATTTTTCTTAAGTATAATTTGGATTGGAACCACATCACTTTGAAAGTTCTCATATATATGTTCAAAATCACATAAATAAAATTAGCATAAGGACAAACATATTGGATACGTT…
CATCTAAAGTCTTTCCAAAATCATTCTTTCTATAACACTAGACTTTAGAAGAATTTTTTAAATTTTATGATTTAATAACAAAAAAATTATCATTTTAACACAATCCGTTTCAAATGCTTTGATTAAATAAACCCGCACAATTTTTTTAAAAAACCATTACCAATATTTTTTCGGGATTTAAAATATAAAGAAGGGTAACAATGCAATTAAGATGTTCCAACTATCACATTAAACTCATCACTTGCAACGAGTTATTCCCTTCCATAGTTTCTTAGAGAAAAGTGGGATTAATTACGAGATCGGTACATTAAAGTGTACGCCTTTATGGATATAGGAACATCTCACTGTACTTACAAATTTAGGTACTTCTACGTTATATGATGATTGTTTTACCCTTCA…
TTGATCCGTTTTAATTTCTAGGATTGATGTATATATATTTGATTTAAAAAAAGATAATTGATGATTCTTTTTATTGTTTGTTAGGTTCTTTATTTTCTTTGTTTAATTTTATTTCTTAATTAATAGATTTGGCTTACTTATAAAGTATGATTAATTATAAAATGGAAATGTAATTAATAGATTGTAAATTTATCATCAAAAATGTAATTAAAACAAGATGATTGAAATGCAATTTTATCACCCAAAAAGTTTTGAAGATTTTCTAAAATCTAGAGGATTCTGTTTTTGTATTGAATATAAAAACTATTTTAATGATGGTTAAAAAATATATATCAAAATTTAAAACTAGCGCAAACAAAGAATGGAAACTAATTTTGTTTAGCTCCATCAATTTCCTTT…
GATAAAGGATTTATTCCATTCCCACATAGACCGTGCAGTATGATTGGTCCAGAAAATTCGCAAAAACAAAAGAAATATTAGTATTTAATAAAATAGACTTAAAAAAAAAGCCAAAATAGACTTAAAAAAAAAAAAAGACATTCTTTGATACAAACGGGCTAAATATAAATATATATATATATATATATTGATTTAAATAAGAGAAAAATAACTATAAAAAAAAATCATTTAAAAGGTTGGCAAAATGGATCACTCGTCAGACAACTATGTATCTTGATCAATTTTGTACAGTCTGTCTCAAATTCCTGATATAATTAATCCCCTGAGAAGCAGTAGCCTAAAAGAAAATAATATTTTGACCAATTATTTGCGAGGTTAATTTATTTTCTTAATATGATA…
TCACGTTTCAGCACCTGAATATTTGTCAATATACAGTAGATTTTGTTTTTATAGAAACAAAATACTTATTATTGATGTACGTAGCGTGAATGCTCGAAACAAGGAAAGCTACGTAACTGCTACGACACCATAATTTTTAATAAACAAGGATAACATATGTTATAATTTGCCAATTGATTTGACGTTGAACCAACTAATTACGTAAGAAACAACGACAATATATTAATTTGTTCATAAATATATATATATATATATAGACTATATAGTAATATATAAGTAGTCTTCTTAATTCTTATTCACATTACAACAAGAAATGTGAATGTTGTAGGAAGAAGATGAAAAACACAGAAAGTAGGAAAACATTTCCATCGTTTCATCTTATTACGAATTTGTTTGCGA…
TTTTTTGGTTTTTTTCCTCTCTTCTTTTTTCCTTTTAACATACATCCTTCGTTACCTTCACTATTCAGTGTCTGTAAATAACATATATAATATCATCATAACAATATTTTTTCAACTTCTCTTATTTATAATTCCATAGTTTGTTTGTTTTTTTTTATGGTAAAATACAACTCCCTAGTTTATATATTTTTTTTTTTCCCCTTTAACTTTTCATTTTATCAAAAAATGTTTTTAAAAAGAGTAGAGGACTCATAAAGCTTCGTACTTGTTTTATTTATATAATTAATAACTCGTATCAATGTCAATAACTATCATCCATCCCTTTTTTCTTCCTAGTTCAAAAACCTTTTAATATTGTTTGTATAAATATCTAGTTATCTACTATTAGACCATTAATAC…
TAGGACACTTCAAATTCTACTGAGCAACACAAATGACAAGATAATTAATTAAGATTGTTTTTGATATAAACCAACAAACAAACTGAGAAATGAAACTCTCTTAACTTCAGACTCTAGGCTTTAGACGACCTTCATTAGCAAGCTTGAAGGTATGGGCCTGCTTTGTGGCTGCCTTGTTTGAGGAAAGTCCTGCAACAAAGTGGTCTCTAACTTGAGGGGTTGTGAAAGGGAACTTATGGTTGACCATGGAGTTTAACCAAGAAGCTGTGCCTTCACGGTAGAGAGCACCAATGGGATCAGAGCGGGTGTTGGAAAGTGCCTGAAGAAGGTTCATGTGAGGATCAAACCCTGGAATGCTACTGGGAATACTGACTGTACCAAAAGCTCCTCCAACAGTTC…
AAGACGATGGTGTGTATCGCGACTCAAAACGGCGTCGTTGAGCTTGGTTCGTCGGAGGTTATAAGTCAAAGCTCAGATCTGATGCATAAAGTTAACAACTTGTTTAATTTCAACAACGGTGGTGGAAACAATGGTGTTGAAGCTTCTTCGTGGGGTTTTAATCTGAATCCAGATCAAGGAGAGAATGATCCAGCTTTGTGGATTAGTGAACCGACGAACACCGGAATCGAATCTCCGGCGAGGGTTAATAATGGTAATAACTCGAATTCTAATTCTAAGTCTGATTCTCATCAAATTTCTAAGCTTGAGAAGAATGATATTAGCTCTGTAGAGAATCAGAATCGTCAAAGTTCGTGTCTTGTCGAGAAAGATTTGACCTTTCAAGGTGGGTTGTTGAAA…
AAATTTATCAGATACATAAAAATATATGTTTTTTTCTCTATCATTTGATATGCAATTTGTATAATATTTTTTTTTTTAATTATATTATAAACCATTATATATAAACAAAATGTCTGTACAGTGGTGTACAGATATAGAACATCTGTATAGTGGTGTACAGGTACAGAGCAACTGTACAGTGATGTACAAATACATTTATATAGTGGTGTATAAATGTATCTGTACACCATTGTACAAATGTGTCTGTATAGATATAAACCACTGTACAGATGTATAGAGCCTTATTAGTGGTGTAATATCTGTACAAGTTCTTTGTTAAGTACTACTACTAGTTATTTGTTTAGTGCCTTGTAAATAAGTTGTTTAATATCTATACAGAAAACTTATATTTAAATGTTG…
TAACCAATATTTTTTGTTCCTTCAACTTGCTATGTATCTCCTTAGAATTTAATAAAAATGGAAAAAGGAGAAACTATAATAGAAGCTGAAGTGTTCAATTTAAGCTATCACATGCGAGATACATAAGTATACGCATACACAACACAAGTTTCTATTTATGTGTATTGAAAGTCTCAAATTAACAATCAATTTAGCCAAAAAGAAAATTTAACTCGAAGTTTCATTTTCTATGAAACTTTCTTGATTAGAAATTTCAGTATGCATATGTTGTTGCATATCGAGTACATATGATAGGGACTTAGTGATCCACCTTTACCACTCTTTCGCCTACTTTCAAATCGTGTAGATGTGTTGTTGTACAATTGTATTAGGAGTTGTTGCTTCAGTTAGGGTTTTCTG…
ATAATTGGGAGAAAAATAAGTAAAGAAGTAACCAATCTTTCAAAGCAAGCTTTAGAGATAATATAGTCAAACATTTGACTTTTGAGCCACCTCTCATCCCTGGCCTTATATAAACCTTACGCTCCCACACGTCTTCTCTAAAATCTCTTAAAGCTTCCTTCACAATCTCAAAAGCCATTTTTCAAATTTCAAACTCAGAGAGAGAGAGATGTGTCCTTCTGGTAGAATCGCGATTCCGATAACCACCACCGCGAATCCAAATTTCCGACCAGCTTTCGAAATCATCGACACAGATCACGACGGTAAAATCAGCAGCGACGATCTCCGTGCATTCTACGCCGGAATCCCTTCCGGTGAAAACAACGACGAGACGATGATCGGAACGATGATATCAGTAGC…
CTAAAATGATAGTCAAAGCAATATGAATTAAAGAAGAAAATTATAATCAGCATCTGTAAAAAAGTTATATACATGAAACAAATATTCAACCGTTAATCTCAAAGAGAAGAATATAATGAAAGGCAAGAGTTGGCAATTATATTATTACTTTTACTATAAGTGTAAACTCATAGTATTATATTTGTTTTTTTACTATAAGTGTCAACAAGGCTTTCTATAAGTAGAATGTATAAAGGCAACACTTTAGTAAATTGGTTCAGTCTAAGAGACTGACTATGTGGAATTTTTTATTAATACAAAAACTCAACTGGCTACATATATAAACGAAGAAACAGATGTTCCCAATAAAAAAAACTTTAAAAAAAAAAAAAAAAAAATAGTTCAAAAAAATAAGGAAAA…
CAAAATACTTTTTTTCTCCTTACTTCGAGTTTTGAAAATATTTTTCATGCAGCGAATCTCTGATATCAATTTAGCGCCACGTGGCACGTGACATACCCCGATCTCTAATAAATGAACTCTTTTTAAAATCGCCCCCCTCGATACATCAGTTCACTAGTTTAGTGACTCCACTCGACCACAAACGCTAACGCAAACGCAGTCGCGTGGACTCCTCTGTTTATTTCGCGTTTTAGATTTCTTAATTCTCATTCTGATTTGACTGTGGAAAGGGATTCGTTTCTCCTTCAAGGAAAAAGTTTTATCTTTGCTGGAAACTCAACTACAAACGCGGTTTTGCTCCATTTCGCGTTTGCGTTTTAGCTCCAATGCTGGTACTCTCTGTTCTACTATAAGCTGTAG…
TCTCATATTTTTTGGCCCGTTTTGTTAGGATAAAAATAGGGATACATTTAGGTCCAGATTGACAACTATTGATAATTAGGAAAACATTATTATAGTAGCTAAAATATAAACTAAAAAGAACTTAAAAAAATTCAGGGTAAAATTTTTAAATATAAAACTTACTAAAAATAAGGTAAACTTTAAAATTTAAGAATTTCATGCTTACTGTTCAGTTTTTAGGATTTAGAGTTTAATACTACTTAAATCATATAAAGCTCAATAACATTTTACATAGAATCCTTAAAAAGTCCACAAAATTAGGAAGAGCAAACGAAAATGTTTTCAAAAAAGACTTTTCTTTCAATCCTCAGATAATGCCGACAAAAACAAAAGGTAGACAAAGAATATAATATTAATATC…
AGCATTAGAAAACTTCTTCTAGTTCTTTTAATCGGGGGCTCTTCTCCATATTCCATGGTTGTTGATCACTTTTTTTCTCTTAAGGTTTAAGGTTGCTTGTTAAGTAAGAAGATTTCTATAACAAAAACGTATATTCTGTTTCGTTCTTTGTGTGCTCTTTCTGTTACAACGATATATATATCAAGTTACTTACCCTAACAGATCCATAACTTTATGTGTTTTCCTATATTTGTTATGTTTATCCAATTATATAAAAAATGCATAACAAAGTTAACTATTATCTTCCGATAAATTCGTGAGATTTTATGCAGGTGATAATGTTCAATAATCCAATCAGACACGTAATACTTTTTTCCAAAGCTAAATAGGAGAAGAAATCTATCAAAATAGGATATATTT…
ATCACATTCAGTGTTCTCCTTCACGCATTTAATCAAACACTTAGAGTGCAATTTCGCATCACGGAAAGAAACATAATAGACCCTTTGTGTTCTACGGTAGACAGATTGTCTAAAACAATTCTAATGACATTCGACACAAAAGTCAAGTTAAACAACCGAATTGAAGAGAGACAACAATACCTCCGACGAATAATTTAGAACAAGATCCTCGAATCGCAAAACATCGTAATGGAGATGTTATGGAATTACAACGAACAAAGAGAGAAGAGAACATGTTAGATTTGGCTTCACCTAAAAGAAAAATTTAGCACAGCGAATAAAAGGGTTCGTTAATGTCGATGACAAAGTTGTTTATTAAATATTCACTAATGACATTACGACGAGTGGACCAAAAGATTA…
ATATATTCTAACCATGTACTTTGAAAGTCAGGTGTGACCTAAGAAGATATATGAAAAACGTAGATCTGTTTATTCGCTACTACTTGATTTTGATAAGAAATGTCATCGCGCTTACCATAAAACATGAACTAGAAGATTAAGTTTGTCAAGTAATATCAATTGAATGTTTGTATAAACGCCGACTAACTTAGGTAAGAGTAAACCGAGTATACACGATACTGCATTGAATTTGATATATCTATGATATTATGTATACATATAGTTTGCGCATGCTTTGAGAATTTTCTAAGAATTGAATAGTTTTTCGAGAGAGGAAAAAGGAGAGAAAGAGAGTGTGAATAGAGGATTAAAAGGACAGAAGCATGTGAGATTTGAAGGCGGGCCTTTGGAAATCACATC…
TGAAATAGACAAATTCTTCGAAATTATAGAATTTTAATGAAATGTTATATGGTCACCAATCACCAATTTTTACATGAAGTTTTATTAATTCTTTAACATCAACTAGATTGCGTTTGATATTATAATAGGCTAAACCATAGTAACTGTTTTCTTGATTTTTTCGTAACTTTTCTTGTTAAATAGACATTCCGAGTAGATTTTCGGTATGTATGATGTGTTGGGTAAACAATGGAGAAAAACATTTCTTCGAACTTAATTAGTGCTTAGAGCGATCGAGTTTGTCCTAATTCAGACAGAGAATGTTTTTGGGATTAATTTTTTTTTAAATCATGATCATTTGCTAAATTAGGTCTGTAATTGGTTTTGAAATAATGATATTAAATATATTCATAGATTACA…
TCTTCCATCAAAAATAATGAAACTCTTTTAACAGATTTTGTCACAAAAACGATTCCGACTTATTTAAATGAAAGTTATTAGTTTCACAAAAACGATTCGTTGTTTTGTAAAATTCAACTTTCAACTAAAAAATCTAAAAACAAATGGAATTTGGTCATTACTACAACATTCCATCAAAAGGTTTGCACAGACAACTATCATATTGCATAATTGGTTTTTGGATAATACCACATTTCTTTAGTTTTTTAGTTTTGTTTTTTTTCGTCGCACCACATTTCCTTAGTTTGTGGTAGAAAATATAGACTATTTTAGTATTAAAATGTTTTTATGTAGTTCGATAATTGGACCAGACTTTTGACATTGAAATGTTTCTCATTTGACATGTTACTATAGAATCAT…
ACATACTCAAACTACTAAGTAGACGACTTATACCCGTTATTATTCAATCTTAAACCCGGACTGCACACATATAATATAACTACGTTTTGTCAAAAAAAAAAAAAAATCACACAAATACGTTTTGTAATTATGTGTAGTTATTGAATATTTTGTTTTTAAAAATTTTATGAGTTCAAAATATGTTGACATTTTCAAACTTATTTTAAAAAGTTTGAGTTCTCAGCGAACCTTTTCCTCTTTCTTAATAGCCTCATGGATTATTCTGATATTTTGTAAAAACATTCTAAATTAAAAGGGTTTATAATATAATTTGGTCTAAATATTGTTGATTATAAATATTTAACCAAATAACACGTTACCTGAATAGATTCCTAAAACTCTTCACTCCACAACATCTCA…
TAGCTCGCAGTTCGTCTAGCTAGCACCTAGTCAGCACTTTTCCTAGCTCACAGTTCGTCTGCAGTTTCTCTGGCTCGTAGTTCGCCCAGCTTTTATCTCGCCGGCCGTCTTCCGAGCTTGCTATTGCCCGCCTTATAGCTCGTCAACAGCTTGGAGTTCTTCAACAAGTCGCCTAGCAGCTTTCCTAGCTCAACTTGTCAACAGCTAACATTTTGAGCTTTTTCTACAAGACAAGTCAACAATGTGGAGAGCTCTAAAGAAGTTTACAAAGACTCCAAAATTCCAGATCTCAACTTGAGCAGCATCGCATGTCTCCCTCCGTTAAAAGTTCTGAAGCAGCACAAAGTAACCTCTGCTTTCGTCATCATGAATTCTGATCGCCAATGGAGCAACAAAACA…
AACAGAAAAGGCACACTTGGCTATCCACATATATCGAAGGACGCCGCTTTCTACCTACAAATTTTTATTTTTGGTCAAGACTACAATTTTATTTATTAAGCTATTTCATTTTATTTACTTTTCTTTATTTATTTTTAAATTGTTTATTTTATTGTTAAAAGTTTATTTCTAATCGTAATTGCAAAAAAGAGTTGTCCTTTTCTTCCTCTTTTGCTGATCAGATCATAAACCATTAAATGATTCCGATTTTCACATATGAAAACAGTTCTTTTAAAATTATCCATATAGGATTGAGAAATCACATAAATGTTTAATATGCAATTGGTAACGCGAACGGATTAATGTTTATGTTTTTCTTTTTTTGCCTCAAGTGTTTATGTTTTACAACTATATTTTTGA…
GTTTTTATAACTTCTTGACTTTTTTGATTTGGATTCACTCTCCACTTGTTTACAAATATTTCAAATTTACTCGCGACTATAGATCAAGACTGGTAAGGAAGATTACAAAACTTTTTACAAACAAATTCGATGGTCCTTACTATAGTTGGACATGAGTGCCTCATGGTAGAGCAGAAGGAATATTTCTTGGAGGTTGCGGTATAGTTTTCTATCTTATATCACTTGTGTTGTTTCACATCTATAGTACTTGTGTTGTGTCACTAACTCTGGCCATGTTTTCTTTGTTTTGTAGTCTACCCACACATTGGATTCCTTGATAACAGGGATAGTTCAATACTATTTTGAGGATATTATACAACGCTTTTGGAGGACGAGTAGAGAGCGACCAGTATGGATCAT…
CTGAAACCAGGTCAAAGGAGTTAAAGAGAAAAGGGCAAAACAGTCAAACAGCATAAAAAGATGTCTGTGTCTTGGAGATCGCAAAGCTACCGTTTTCTGTTCACTCTGTACAACACACTTGTCTCCTTCTTCCTCTCTTCTCTTCTCTCTCTCCATTTCAAAAAGGGTGAAACTTTTCTTCTCTTTCTAGAAGAAGAAAACCAGAGATACAGAGAGATTCTCTCTCTACCAAACCCCTGGAAAAATCTCCAGATTCATCTTCCATAGACCAAACTAAACTCTGTTCACTGTACTCTCTGTCATTGTCCTGTAAGAGAAATTGAAAACCCTAGGAGATTTTGAATTTCGTAAAACCCTAAACACAAAAATGAAAATCCCAGAAAAACCCATCTTCTTAAT…
TCAATCAAACAAGAACAATAGCAGAATGAATTTTCAACCGCAAGAAGTTGGTTTCAATGGCAAAACGTCTCTCATTATAAGTTCATACCTTGGTTTTGTATTGATCTAGACCTCCAGATTGGGTCCTAGCAAGAGCTGTAAGCTTGGAAGAAGCAGACCCTTCATTCCCAAAAGAACGATTAAACCCACCGGAAAGCGTCCGAGGAGGCAATCTAGACGAGAAACCGGGTTTAACATCAACCTCAGAGATCGGACTCATCGCTCTAGAAGTAGGAGGAAGTAACTTGCTTCTAGGAGTAAGAGACGAAGCTTCAGTATTGCTTGTACTCATCACATTACTTCCTCCAAAACCTCCCATACTTTTCATTACAGCTGCATAAGCTGCAAAATTTCCAAGAA…
CGGAATCAAGAGTGATTCAATCTATTTCGTCGACGACGAAGATGTTTGGCCAGATCATAAAGATTGGCCAGATTATAAAGATCATGTATCGAATTGCGGTGTCTTCGATATTGCCACAAGTAAGATCGAATGGCCTAAGAAGATCTATTTTTCCGTTAATAAAACTCAGTGGTTTGTTTGGGGAGTTGCTTATTAGAGAGGAGGCTATGGAGTGTAGGAGTATTCTTATATTTTGTTTTTAATGAATTCAAGTTTCCCTATAATTCTAGTGTTATTCAATCAATTGATTTTTGAATTCTATATATGTATAAATGTTACCATGGTTTTGATGTTAGTGCTCATTCGAAAGAATTTAATAGAAAATTCATTACAAAAAATTATGATCTATGTGGTCTTTCT…
ACAAATCAATGCTTGGATCTCTTAGGAGTTTGTGCCTCGGCGGCATCCAAAGAAGCAACATCCCCACCCTCCTTCTCCATCTTCTTTCTCGTAAGTATCTTATTGATCTGGTGAAGTTCATTATTGAGCTTCTGGTCACGGTCACGGTTCTGCTTCCTTGTCTTTCGACCATCTTGCATCTTTACCCCGAATTGGAACGCCGCTTTTGGCATCGCTTCCTTCTGCTCATTATATTTTTCCCATTCCTCTTCTGTCTCAAAGTCCCATCGATGTAAACCACCCTTTGCCTGTTCCATGTACATTCAACAACCAGATACTGTAATTTTGCTCTTCCACAATAAATAACAAGGAACATGTAATTAAGTCAGGGCATACCTTTCCACCCATGTCCATTTTAGA…
CATTAGTAGTAGTCTAGTAAGACTAGTAGTAGTAGCAATGGATGTTATTTGTGTTCTCTATTTCACCATCACTTGTCCCTTCTCCATTGTGTAATAATATTACTATCTTAGTTAATCAAATCTATAAAAAAAAAAAACATTAATGGAACAAAAACATTACAAAAAGTAAAAGTTTAGGACTTATAAATATCTGAATTAAAGAATGATAAATAGTCGACAGCAAGTTATGACTTTAAACGCAAGAAGCCAAATACGTGTCTAGTTAAAACATGTGACATGAGAAAACGTGATAATGGTTATTTAACATTACCACCACCAACAACTCTTAGGCTGCTACTAAACACTCTAGCTTAATTTAATTATTGAACTACTTGAAGTCTTGAACTAGAGAAGCGGTGC…
TGAAGAGGCTCTCCTTCTATAAAAACTTATCTTTGCGCTTGGGGCAATGACGCAGCTAATGAGGTATTAACCGAGGCGCGTCTATTGCTGGTTGAAAACTATTTCCAAACCCCCTCCTAGGCCTAAGCTTGTCTTGGGCCTCTGAGAATTTCTGGAAGAGCTCCCTTTGGGGTAAAGCTCCACAATTCTTAGTTCAATAGATATCTTTTATGATTACGCTTCATAAATATGTTTCTATTTAATGTAATATGTTTCCTCCTTTCATGTACCTAAATAGGTTTATGTTATGCATCAGCTTTCTTCATGTTTTCTCAATTTGAAGTGAGAAAAATATGTCATGCTAATAGTCTGCTTCTGCTTTCTGCATTGATCTGTTACATAGCAGCCACTTTCTTATGT…
TGGAAAATCGAAAATTTGGATGTTAACTAGGGGGTATATAGGGTTTTTAAAAACAGTGTATATATGCGTTATGTGTTAGCTTTAGATTCTAGGATATACAAAGATGACACTAATAGATTCTTATAACATTTTGTAAAAAAAAATCATTGTAGTGAATACTCTCTTGCCATTTGAAATCCATTGTGTTTGCATATTTAAGGTGTTCATAAATTGTCATGCTGAATTGTGTTTGCATATTCTCATTATTTCCCTGTTTGTAATTAATGATTGTAACATACCTAAGTAGATAATATTAGATTAAAAATATGACTAGTTTACCAAATTTTACTTGTTACATTTTGGGTTCTTAATCAAAATCAAAAGGCTGCAAATGGTTGTCTCAAGTAGAAAATATTAAGT…
TGTTACACGATCAGGGCGAGCAAATCACTAGGACGCACCATAAAGCCGTTGAAATCGACCATGATCTCAGTCGTGTGAGTTTTTCTTCCTTCTGGTTCTTGATTATAAAATGGAAACATTCAATCTTTTTCTGAGGACATTAGTTGGTGTGAGATAAGAAGACGGTAGACATTTGATGCTGAAACTAGTTGGATTTTTGGTTTTCAGGGTGAGAAACTTCTTGGAAGCCTTGGAGGCATGTTTTCAAAGACTTGGAAACCAAAGAAGACTCGTCCTATAAATGGTCCCGTCGTAACCAGAGGTTTGCTTCTTGGTCATTGATATCTCAATTCTTCTCGCAGCTATTTTACTTTCACCTAATTGCTGAATCCTTTATTTTGTGTTTTTGCTTAGATGACT…
TCACGGGTGCTATCCCAACAGAGATTTGGAACATGACACAACTAGTTGAGCTGGATCTATCTACCAACAACCTCTTTGGTGAACTTCCAGAAGCAATTGGAAATCTCACGAATTTGTCGAGGCTACGACTTAATGGGAATCAGTTATCTGGAAGAGTTCCTGCAGGTTTAAGTTTCTTAACCAATCTTGAGTCTCTTGACTTATCCTCAAACAATTTCAGCTCAGAGATCCCACAAACCTTTGACTCCTTTTTAAAGCTTCATGACATGAACCTGAGCAGAAACAAATTCGACGGAAGCATTCCCCGACTATCAAAGCTGACTCAGTTAACGCAACTTGATCTCAGCCACAACCAGCTCGACGGAGAAATCCCATCACAACTAAGCTCCCTGCAAAGCC…
TGCAGAAATTATATTTATAAACAGAGATCATAAAGGCATACATAATCTAAGTAGCATTTATAAGAACTAAGGTGATCGATCGAACACTGAATTGAATTATATCAGAATGAACTTGCCGCCTTATCGGTGCTTTTTTAAAAAGTCGACGAAATATCTAGTGAATTGATCCGATAGAAAAAAGATGTCTTTAGATCAAATCGTTCGACAAATTTTTTCTTTCAAATATATAAATCCTAGACAAAATATATCTCAAAACGTCTGGACTCTGGATAGTTCAACTAGCTAGTTACCAAATTAAAATCTTTTGAAATAAGACTTTACTATGGTATAAGTTTTAAATGGTGACGGTCACAAGATGAATCGTATATGAAACTATAACACAATTGAATGCTGTTTTGT…
ACACCGATCTGATTGGGTACTTCAATAGCCAGAGGTTCTCGTGTATACTTACTTGCTTGTGATTACTTGCCCATCCGTCTCTGCAATAGTGTTGAGTTCTGCAGCTAGCTCACAAAATCTAGAGCAGTATCATAGGCTCTTGGGGAAATATTATTGGCTTGATAACCATAGGATGTGGGATTACTGTTCTTTTTCATTTTACTAACTTTACTGTATATATTACCTTTCTTCTTTCTGGATCCGTAATGTGCTTACATATCGCCTAGAAAGGCATTTTCGCTCTACGTTTTAGACCTTTCATCTCTGTTTCGTTCTTGTTGATTTCAGCATCAACTTGGGAAATCAAAAGCTTAAAAAAGCGCAGCGATGCAGAAACTCCAAGTTGTCTTGTAACACACA…
CAAAGATGACGAAAAAAAAAGGAAAAGCAAAGCAAGTGTTTGGTCCTGTACCAATAGATTCCTTTTATTCATATTATTAATTGAAAAAAAAAATCAAATAAGTAATTGATGTTTCCTACCAACTTGAAAGAAAAAGCCTAGACAAGTGGCTGCACTTTAGTTTTTCACTTTCTATCATTTTAACTTTTCAAGAGAAACCCACTTATGTTGTACATACATTTTCCAGACATTGTAAATTTTTGACTCGTTTAACATTTTTATCAAAAGCAGTAAAAAAAATGCATATGGATTTGACAGGACAATATCCACGTGTTGTGATCGAATGGCTTAATCATGAAAATCTTCACAAAAGACACTTAAGTACTGATCATATTCACTTCACTAAGACAAGAAACTTGA…
GTTTATAATGAAAACTCAGACTTATGCAAAGTTTATTCATCAGGACCCTAATTTACAATTTTGTCGATTAAATCCAAATTCCAATGGACAGCTGGTCTTTAGAAAACACGACATGTTTATTTGCTCTATGGGTCGGATAAATTTTTTTTTTATTAAATTAACCAAAACTTGTCCGGTTTGAACCGATTGTTTTTTTTTCTTTTCGGTTCGGTATATCGTTAAAAGTCAACAAATTAATATAATTTACAACATGAATTATCTATTTGTATTCCCTATCTATATCTTGAACATATTGATTTCTAGATCAAAAGGAAATAAAATTTTGGGTTGGTTCCATTTGACTAAGTTTATATGGGTTCGTCCAAGAAAATGTGGAATACATCGGTTAGTAGGAAGTGG…
ATATATTGAAATTTGTAGTGTAAAATGCAAAAAGTTGAAAGCTAAAATTTGCAGATGCATAATGTGTAGTATTGATTTGTTTTTCGTCAAAACTGAAAAAGAAAAAGTTGAAATTTGAGATGATGTGATACATATGTCACATGCATGTGTGTGTGTGTGATAGGTTTAAAAAGAAAGTAAAAGTCAAATGTTGGTTAATGCGAGATTCCTTTCACACCAACAAGGCAAATACATGAGATGAGATGGTCACTGTAGCTAAGAGAAATAGAAAACGAGTATCGCCGACGCAAAAAAGGCTTGGCCGAGACAAAAAGGCCCAATTTTACTACTGTCTAAGAAGAAGAGCATCGAGAATTTACAATGGGCTCAAGCCCAGGCCCGTTTTAAATAGACTCCTAT…
TGTGAAAGAGTCTTTGTCGGGATTTATTTTTATTGCTGACATATATTTTTTTAATAATTAAATACAAATGGATTACAAGGAACTTGTCCAATGTAAGACCAACCTACTACATTAATCTCAACTATTTGACGAGGGAGATAGAGAATTGAAGAGAAGGATATAAGACTTTACAGTGACACTCTAAGACTCAAAAGGAGGACGTCTTTTAGGAGATAGAACCAAAGCCTCCTTCTGATATTTGTTCTATGCCCTCTTTCAAGCAGAAAACTGAAACCATGGTCGAAAGATGGGTGCTGCCGTGTAAACAACTCCAATATGGTCCGAATGAAGATCTTCTGTTAGGCAGATTCGATGCAAGAAACGAAATACTTAATATAAAAAATTGATTTTTTTTTTTTC…
ACTCAGAGTACACCACCTTTGACTCATCAGCCACCTGCCAACGAGAAACACGACTCCTAATTCCACTTTCCTCCCTCACTCACTCTATTATATATAAACAAATCACACTCTGACCTAAAACAAACAACTCTTTAACTATCATCAGATCAATAAAAACCAGAAGAAGTCATGGCTCAGAACGATACAGTGAAGCTGATAGGTTCTTGGTCTAGCCCTTATTCCCTTAGGGCACGTGTGGCTCTACACTTGAAATCTGTCAAGTACGAGTACTTAGACGAACCTGATGTTCTTAAAGAAAAGAGTGAACTCCTTCTCAAATCTAACCCCATCCACAAGAAAGTCCCTGTCCTCCTCCATGGTGACCTCTCCATCTCTGAGTCCCTCAACGTTGTTCAATAC…
GGACGATTAAAGAAAACATCCAACGTAGACTTGCATCTCATTGTTAAGGTGATCTCTGAGATGAACAATAACTATATAAAAAAGACAAGCTCTCAAAACTTTATTCTAAAATGTATAATATATAAAATTTATCAAAAACAAAATTTAACATGTGTTGTAGCATGAGTCCAGAATTCAAGATACATATGGTGTTTTAGTTTATGTAAAACAAAAAACTATTCAAAATGAATCGTAAAAAACCGAGTTACATACGTTTTCTATATAGTTTTAGTTTTTATAAAACCAAAACCAAACTGAAAAACCGAATATCCATCCCTATTACATAATAATTAAGAATTTATATTATATAGAGAATGATTAAAACTATACTATAAAGCAAACAATAGTCCAACATTAAAT…
ATACCCACAATCTCATCATTGATCATTGAAAGCATCGGGTGGGTCCTGAAAAGTAACTCTTCTTGCATTCGAGCTTCTTCATAGGTTTCCTCCCCTATCCGGTTTCTAACACAGACATAACCAAGTCCGATACTCACATCATCTGCAGTTACTTTCTGGAGAAGCCCTTCAGGAGCCATGTCAGCCTTTGTGACTACAGCCAGAGTCCGCTCACCGGTTTTGTCCACCTGTTTAGACATTCTGATGGATTCACAAGTAGTGAAATCAACTGTCGCTGACAGAACATTGAGTATGATTGATTCTTGTGGCTCAATATACTTCATAACCATCCTGGAAATCTGTTCATAAATATTTTCAGGCTGTCCGTTCACAGGAACACGGGTTATTCCAGGGAGATCA…
TATTGTTGTTTGCTTTATGTACTGTTTTATCCGCTGATTTTGTTTCAGTAGCTGAGAATTGTTTGGTATTAGACTTGCAAGAATATTCCGGTATTTTTGGAATAGATGACTATTGCTGTAAGCTTTGTCTACTTTTTTATCCACTGCTTTTGTTTCAATAGCTGAGAATTGTTTGTGTTAGACTTGCAAAGATGCTGGTTTAGTTTCTAAAGCTCTGTTCCATATTGTCAACTATGATTACATTGTATGTTTCCTCACTCTTGATCATTGCTTTAGATTGACATATGTATATATGATGCATGATTTGTTCTTAATTTTGGCTTAGGTTTTGTAAATAGTGTGACGTGAAGTGGAGTACATCAATAGTATTACAGCATTCGATTTGCCATAACTGATTTG…
TTTTTTCTGTGACAAAAAGTTTTATATTATATTAATTTGGATTTCCAAGTAGATATGCAACTTTGACTAAAAAAAAATATAATTTGATTAAGAATATAATTTGCAACTCGAATATGCATTATTATAAAGAGTTCCTATTATCAACAATTGGAAAAATTCGCTATGAGTCACATGACAAGATCACAAGATAGCATACTTCGAGCCTTCAATTACTACAGACAAAAGTATTTAATAGTATCGTACCTTTGACTTTAAACATCCTTTGTATGTTAACAATATTACTGACGTCTTAAGATAATTCAAGAGTGGCAAAAAATCCATGCACAAAAGCTTTAACTACATTATCTCAAATTAAAAACAGGATTCAAACAACAACAAAAGTTGAACAAAAAGAGTAAA…
TTTGAAACGAACATACAAAAAACATCTCATTGTGCACTCAATACTCAACTTCAATTTATTCATAGTATCACACATTAACACATAAATGAAACAACTTATATTTTTTCCTCCTATTGCTCATTCCTTTCAAATTTCATCTAAAACCATAAGATTTGGATTTCTGTATTTTTAAGTAAAGAAATCTTCTCAATCCTCTCAAATCCTTCAAAATTCTTAAGAATCAAATCCACAAATTGTTTTCAATAACAATGAATTTTAAGATAGATTTTTAAATCATTAATTCAATAGAACTGGATTTCATTAGAGTTTTTAAAATCCATAATTGAATAACATAAGATTTGTAAATTTTACACAAATCACTTAAATACTAGATTGAATACACCCCCTCTAAGAAAACAA…
GTGAATTTTTAAAATAATCAAGATATTTTCATTGAAGTCTCAGATAGTTATTTGTTTTTTCATTCTCAATTCCATAAATCACAAATTTCACATTCAAAGTCTCAGAAATTTACATTTTATCCCTCATCATGACCTAGATATGGCACAAAACTTACAAAAAAAAAAAAAACGAATTAACGATGCAAAAGGCAAAAGCTAAGATTTTTTAAATACATCATTGATCAGAACAACTCCTAATAATTCAATCCCAATTCCAATTTTTTCCAATATTACTCATCATCAAGTAGAGTTATGATCCAACCCGAATACCCGACGCAACCGGGTCAGATGCTGCAAACAGTTCTTCAGAACTGTTCACAATAAGACGATCCTCTGTTTTTCTCTTCCCTTCCTCTGGTT…
CCAGAGATGAAGCTTGGCAATGCATAGTCTGATGAAGAGAGATTTAGAACTAAAGCCTCAACATTGGGGCAATCCATTTCCAACCATTTCGATGAGAACAAATCATCTGTAAGAAAAAGAGAGACCAATCATAGTTATAGAGAAGTCATATTTCTAGAAACAGCAGAGATTTGTATAATCATTAAGTTTAATTTTCAGAAAAAGAAGACCCCAAAGAATTACCCGTAGAGATAGACAATAAAGAGGCATTAATAGTATTCAAACACCAGTCTGGAAATGTATTCTCTAGTATCTCCAGATTTAGTCTTTTTCTTTCTAAGTTTTCCTTAAATTCGCTTTGACAGATAGCCAACTCCCTAAGGATATCATGTTGAGTCACTAAGAAGTCATTGTAGAAAC…
AATGTTAACTAATCACACGCTTAGAAAAGCGACAATGGTTGGACCCACAGGAGAAGATCGAGACCGTCAAAAGTGGACAAAACTGGGACGCTTTTTGTTTCCAAACAGCTGTCTGATCTGATTGGTCGATGCAGTTTTGATGGCAATGAACCCCACCACAGACCACACCCTCATGATCCAACCCAATTCGCTCGTAACACAAAAAAAAAAAGAAGTGAAAAATTGACCGAAGGGTCGTTGAGTGGCAGTTACCCTCTGTCTCCCTAACGCCCACCTATCTTCTCCGTGTTTTCCACGCGCTATCTTTCTCTCTTCTGTGTGTTTACCACGCTCCTCTTATGCGCGTCGGCTCGTGACAAAAGTGTGCCGGGTCCACTAACTGTCCACAACACGTGGCAA…
CATACTCGCACTCATCAGTCATAACACCATCAATTTAATTTTTTTTTATGGGGTTATTATATGTACTAGATGACTAAAACTTTGAGAATATTTTCATGAATAATATGAATTTTGTTTAAGTTGATTACATTATTTATCAGGAACAGTAGTTACCAAAAATAATAGTTTCATATTAAATTTTACACGTTGGTCATATAGGGGATCCTTGCTTATTGCATTCTGCATGGCATGTCAGCACAGTGTATCAGCATGTGATATAATTTTACTATAAGTAGAGCATTCATCGGTCGTAAATTTTCGGAATATTCAGTGTATTTATTTTCTATTTTTTTCCGTTTTCTATTATTTCTGTATTTCTCAATACAATAAAAATTCAAACTAACCAAAAATTCAGAAAAG…
GCACTCTCAAAGTCATTACTCTTTTTCCAAGGTCAGCGGTCTGGTCGCCTCCCTAGTGACCAACAACTCTCATGGAGGTCTAGCTCTGGCCTCTCTGATGGCTCATCTGCTCACGTAAGACCCTAAAACTGTATACCCATAGTCAAGTAGTAAAAGCATAGTAAATCCATCTGAATAACACGGTATGAGTTGCAGGTGGACTTGACCGGAGGCTACTATGATGCTGGGGACAATGTGAAGTTCAATTTCCCGATGGCGTTCACCACAACCATGCTTTCCTGGAGCTCTTTGGAGTACGGTAAGAAGATGGGACCCGAGCTCCAGAACTCCCGTGTGGCCATCCGTTGGGCCACGGATTATCTACTGAAATGTGCCAGGGCTACACCAGGGAAGCTTTAC…
ACTTAAAATACAAGAGTAGCTAAGTTGACCCAGTTAGCCGGGACACCCAGAGACAGAGTAGCTCGTCAGCTCTTCAAGCTCCTTAGCTCGTCCTCAAGCTCCTCAGTTCGTCCTCAAAGCTCCTCAGCTCGTCTTCAAGCTCTTCCCATCACAGCGACCATCTCCTCGCCTAGCTGTCAGCTAGTCAGCTCGTCCGACTCCTCGTCTAGCTATCAGCTCATCCCTCAACTACAAAACTCATCTACCTCCTCGCCTAGCGGCAGTTCGTCCATTGACTGCATAGTCCACCTATCTCGTCGCCCAGCTCGTCTATACCTTCAGCAGACAACTCGGTTTGTCCAATTCGCCTCTCTACCACGGTTCATCCAGCTCGTCCGAGCTCACTTATTCTAATATGAA…
AACAAAGAAAAATGCATATTATTTTACCATGGCGAAGATAAATACACAAACGAGGATATATCAGAAACTTATGTAGCACTCAGGCAATGTCAAGAGTTCGTAAAACCTACATCACGTTGTTTCCTGGGATTTGGTGTGCCCCAAGGATTTAATCCTCCCGAAAAGCTGGGCAGATTCAGACATACAATGGACCTGATGCTGCAAGAGTAGAAACAAATGTCCGAATTGGAGTAGTTCATATTCGATCATGTAACCATTGCTTTGTAACATTTGAAATGTAACCATATATAGTTAAAGGTTACAAACAGAGAAAGATCCCAAGACTATCCAACATGTCCATCCTGAACTGTGTCCAATGGGATCCCTCAGGATTAATAAAAATTACCTATGTGGTATGTG…
GTTAATTGTTATTTGAGATTGTTTTTTTTTTTATGTTTTTATTAATATGAGCATTGAAACATATTAAGTTATCGACACTGTTTATATTTGACCATAATGGTCTTAATAAATTAGCATTATAAACACAATTCGGTTGGTTCCTTATGCACAATACGATAATATCTCTCCCTTTTGCAGAGTTCAAGTCTTCTTCAATACAGTTTTTCCGCAAAGTCTTTATATACAGTTTTTTTTCCCACCATATCATGCTTTGTTTTTATTTCCCAATGAAAGAGTAATTCTTGTATACAATTTGTTGATGTGGTGATTGTCTAAGTCCTGAAGTGTACTTAGAGTTGGAATCCTCTCAAGGTAGAAGAAAAACATCAAGTGAATATATGTTTCAATGTACCTTCGATG…
TTCAGATCTTCATAGGAAAAAAAAAGGATCACATTCTTATTTTTAAAATCATACAAAACACTTCACCCATTGGGAAGATATAACACATATTTCATCCATTTCTCCTTCGAAGTTATGACTGAATCACAACTCCTTGACCCATCATCATCGGCATGTTGTCAATTGCCTTAAGTGGTGGTATGGTCAATGCCACGTTCTTGCCATCGTAGGCCGAAAGGTGAACTCCGATAGCGGCTCTTCCTGATGGATCCATATTGTTGGACCAGCTTGCATCCCACTCCACTGCCTTTGCAGTCGAACAAGCCACGGTGGCACCTCCAGGAACCGTTAGTCTCGCAGAGTTCTTAGAAAAAACGTAACACGGAAGTTTGTGAATTAGTTAACGCAAAACGAATAGGA…
TGTTATATTTATTGATCTATTCTATTCATAGAATTACCAAAATCTTCATCATTTCCGTGATGATAAAATAATAAATTCGTATATTTGTAATTTGCTTCCCCGATCGATATTTAGAGTAATATTTGGGCGGTTGTATACAGTATAAGTGAGGGATCTTTTAAAAAGATTTGGGCGGTTGTATATTTGTTGTTGGCAAAGGTAATATACATATGCAAAACTTTGTATCAATGAACTATATTTACAAAAAGTTTTTAATACTAGAAGATAGTATAATTTTTATTGATTTCCGTAAAACTATACTTCCTTGGAGAACCAAAAAAGGGATTCATGCAAATCCCAATGTCAATTAATGAACCAAAAATCAGACCATGTTCATCTGTTTCTCCTTTCCTTCATATC…
ATAATTTTACATACTTCATTCTTATAAAAACTGTTTGTTTGATATACCATTTGAATTTTGTTTTTTATAGTGTAATTTAATTCGTATTATATTTCTAAATCTCTGCAATGAAAGATAACAACATCTATATTATGATTGAGATAGAGCTGCGACACACACAACCGTAAGAGTAAGACTAGGGAATTGTTTTAATAAATAAAATATTGAAACTTACTTGATAGAACTTGGGGAATTATTTGTAAATGATAGCAGAAAATTGGAGTATTAATTGGTTATAAAATTTTATACTAATTTGTTTGACCAATCTTCCAAATGTTATTGCCGGAAAGATTTTATTTTTATTTTATGCTAGCGTTTACAATTACCGATGAGAAGTGCCTTTTTGTCTTGCCTATGGAG…
AGTGTACATGTAAGAGACTTATAAAATAATTTGTAGTCAATCAAATTTTTAATTGATACTAACAATTGATCCACCGAATCAGCTTTCACAATTTCTTTAATTGTAGATCGTTTGTAACATTGGACCCACGAATTATATATAGGTCGCATTCGACAAAATACTCAACATACTTAAACTAGTTGTCCTAACAATTAGTTCTTTGGATTTTACTTGCCTATTTTTATATTTTCCGGCTTCCACCACATATTAATTTATGCTAAAGTTTTCGAGAAATCAAATACTGAAGATTCGTATCCCGAGCAAGCATAGATGAGACGCTTTGTCGTTTCACTTTGTTTTCCCACCCAAACCAGAACAAAATTTATTGGCCTTCGAATATTTCGGAAAAAACAAACAATA…
TATTTTTCTTTTTTAATTTCTTTTCTTTTTAAATCAACCGCAACCGCAGCCGCAAATGCTTGTGGAAAGGAATTTTTGAAATCCAGCAATTTCGAACAGTTCGAAACTGTACGGAGCAGTTTCTATGATTGGTACCAACCGCTAACAACTACAACCGACCGTTAACAACCGCTAGGTGGTTGTTAGCAGATAAACCAATCAAGCCATTAGTTGTTTTGTCTTAACAATACACAAAACAACCCACTTAATATTTGGGCTTAACATATAACACATGGCCCATTTGTCTCTTTCTTCTTTCTAATTCTTCCTACGACAAAGCTTTCTCTTTGTCCCTCTTCCTCTTCTACGATCTCTTCTTCTCTCTTTGTTGCAGTCTCTTCTCATCTTCTCCACTCTCGT…
CATCATCTTCTTTGTTGTCTCGTCTCTGTTTTCTCAATACTAATAAGGAGCAGAGGATGAGCCAGATCAGACCCAGAAATTCCCCGTGTAACAACAATTTCTTTTGTAACTATTGTCGATTTTATAGAGTACCTTTGATCTAAATTTTATTCTACAAATATGCCACTGCAGCTAGTCTGATCGATGATTCCAAGCTTCTGCATTCAAGAAAGATGTTTCCTTTGGCTATGACGCAAAGGAACAAGAAAGCGAGGACGAGTCAAAGACATATGTTAAAGGAAGATGGTGTGAAAGAGGCTTGCAGAAGATTCGAGAACTATATGATCCATATGTTCGTTGAAGATGGGAAAATAGATGACTTGATGGACATGGAAGAGCTTCTCTATTATTGGAAGAATC…
GCAAGTTTTTTTTTTTTTTGATAAATTATTTTGTATGCAAGTTGCTATTTGCTAGTTGGATGAATTAAGTTGATAGATAGATTCGTTCGTCGTGGACGATACATGTAAAACGTTGTTATCCCAATCAAGCAAAGAGGAACACGGTTACACAGATGCCAGCCATAAATCATAAAACCCCAAAACCCTTCGATTGCTATTTTATTTTTCTTATAATTTTTGTTTGCATTTGACTCAAATGATGTCGTTGTATTTGAATTTATAACTCATGTCGACATATAAGTCGTCGCCTAGTTGGATAATTAATTCCATCATCTTCTAAACCGATATATGAATTAATTCTATGCATATACATTAGATTTCGACGAAGGAACGAATCTATCAATCATCATTGATTAAGGA…
TAATTTAGGAGATTATAGTTTTACAACAAAATTTCGGGTTCCATTAACTAAATAAGGAAAATAACTGTAAAAACTCAGGCAGACATCAGCTTTGGACCATTGTCTGGCATTCCCATTCCACCAGCTAAATCTGCATCGAGTTGCGAGTGTGGCGCTGGTCGCTCTATCTTCTTCACACTGCAATCACACAAAAATCCAAATGGACAATAGAAAGATATTAAGTCTGAGTACAGAGCAACAGACATGCATAGATCAATAATATAATCATACAGAGGTAATCAAGTTACAAGTGCTAAAACATTTTTAGCTACGCCAGTGACGAGAAATAGCTTTAACATTGCCAGCAAGATGAATTCAAAGTAGACGAGCACAAGAACCAAACACAGTTCCAAGATCAAA…
TGGTGACGGCAAGAAACTCTTCGTAAACCGGAGAAGTCGTTTTGAGAGCCATCTCTTTCCTGACGCTGCTCTTCAACGCGGCTTGTTCCATTTTCCTATCGAGAAAAAAACTAAACAACAACCAGAAAAAAAATGAAAAAAAGAATTCAATACTTATGTCCAATTTATTCACATTCTTTTTCAAACGAAACGTAAAAAAAAACGTTCCTCTTTTTCGCAATTCCAAGAGAGAGAGAAGGAATAAAAAAAATCACGAACCCCAAAAAAAAAAGACGACCGGGGAAACTCAATTACGAAAACGACCCACAAACAGAGTCAGTCACGAGACTGAAATGAAAACGCAACGAACGAAGCAAATTCAAAAGAACATGAAAAGAGACATACGAAACCCTTAAAAGA…
ATTATTTGAGTTCGAAAAGGTTTTTTCTTATCTATGATGAGGAATAAGCTATTTATAGCCATGAAACAAATGCTTTTGTTTAAGTGTAATCTATGGAAAATAAATGTGCTTTAAATGTTGAAGAAAACAATGTTAAATGAATCCACGATTTTTCAACAGCTCATATGTAAGACATGTTTTTTTCTTTGATTATTCCTTATCCCTTATAAATCTTGTGGATGTTAAATTGGTAATGCATCATTATGAAATCCTTGTCCCTTTTAGGTAGCGCCATCATTAGAAAAACCACGATTTTTCAACAGCTCATATGTCTAATGTATTACATGTTGTGTTTTAAGTACATTTCTATTTAATTACCAACTTTTTACTTTTCCAAATTCGTCTAAATCTAATCTCTAA…
ATGTGTTGCTGATATCAATATTAGCTGTCCAAAGGAGCTTCAAGTGATGGGAGAGGAAGAGGCTGAAAGAGGAGGGGTTGTTGCATGCAAGAGCGCTTGTGAGGCCTTTGGGTTGGACCAGTACTGTTGCAGCGGTCAGTTTGCTAACCCGACCACATGCCGACCGTCTTTATACTCTTCCATCTTCAAGAGAGCTTGTCCCAGAGCTTATAGCTATGCCTTCGATGATGGAACCAGTACTTTCACCTGCAAGGCTTCTGAATATGCAATTATCTTCTGCCCTGGCAGGTATATATGATATGCCCTTTCTCATTTTAATTTGTTACAATGCTCTCTGCAACCTTTCAAAAACTGTCTGCATATTCTGATTGATTATCTTTCCCCGTATTGAATCCAGGG…
TTTGTGTTTAGTGTTTGACGCATCTGTACGTTTCTTACCAGTTTAAACAAGCAAAATCGAAGCTTCTCTCCAAAATTTTCAAATATTGAATTCGTCAAATTGATGACAGTGGTCCTGAAACCTACAAATATGGTCACGAAAACGAGTGTCAAAAGTCAAAGTCAATGTCAAAAGCTAAAAGTCAATAATATTTTCTTTGTTCACATTATATAATAAGGGGGTTGTTGAATATTGATTGGAATGTTGACTCAGATAATGACATAAAGGATAAAGTATTCATAGAATCAAACCCAGTGACGCAGAGGCAGATGGAGAGGAACAAGAAAAGTATTGGGCTAAAGTGTCAGTGTCATTAATTTCACAAATAAACCGGCTTTTGTCATAGGCTGCTCAGCACAT…
CTATGAGCCTACCTGTTCTTTCTTAAAGGCCTAGGCTCATCTATGAGGGATTAAATAGCAATTACCTATGGTGGGCATACCTATTATCTAAGATCAAGTTCTAGTTAGCTACTCTAGAACTAGCAATAAGAATAATCAAGATGAAGAACTCTACAGATAACCTAGAAAGGGGGCAATCTACTAAATCATCTATAACCCTAATGAGAAACCCTAAACCTAACAAGAAAACTACTCAAGCATGATGAATGAAGCAAACAACATGATTGAATAAGAAATCAATGAATAAAACAAGAAGAGATTAAGGTTTAGAAGGATCTTCTCTAAAGGGAGTCTCCACAGGGTTTTGCTCCCAAAGTACAAAAGAGATAAAGAGAATAGCCTCTCCAAGCTTAGGTCTAA…
TGATACTTTAAAAATAAATGAAATATGTGAGGAAGAAAAAGAGACACGATGTCTAACAAGGAGACAATCTATACAAGCTATTAATCTGCAAAGTATAAGAACAAGACGGCTAAAAACGTTAGAAAACAAAATGGTAAGAGCTTTCAGCAATGAAAAAAATGGTAAAATATTAAGAAATTGTCTTTTTTTTTTTTCATAAACCCGATCATAGATCCGGTCAGCCGTAGTAAAAACTTAACGAAGTGCTTCAGACTGGAGTTTTCTTTAAAGGTTCCGATTAATGTCACTAGACCATAACTCTACGGGTGATTAAGAAAAAACTAAAACATGTAAAAGAGAATGATAAGATAAAAAGTTTTATATATTATATTGTTTTTGTTCGGGTTTAGTGTGGTTGTA…
ATAACATATTCAAGAGGTACATCATAAGTCTATATTTTTATTAAATAATATTTTGAATTTTTGTATTTAAGATGATCTATAGATACGTGCTATTGCTTTTTTTTTTATGTATGACAGTATGATACTATGATACACCATAGAAAAGTTTTTTTATAACTAATGTTTTTTGAAATTTTAAGTTATATTTGTTTTGTTAGTATTTTTTTTTAGTGTTTAAAATTGTATAATTGTATTTTGATTATTAATTCTAGGATTTCATACATAGTATACCATTCCGTATTAATATCGATCCAAACCCGTCCCACCATATAACTCCATCACGTGATTAAACATCATTTTGTCATTTTATTATGAAATTCGAATATTTATAATATTGGAAACTTCAAAAAAGTTTTAATA…
ATAACATATTCAAGAGGTACATCATAAGTCTATATTTTTATTAAATAATATTTTGAATTTTTGTATTTAAGATGATCTATAGATACGTGCTATTGCTTTTTTTTTTATGTATGACAGTATGATACTATGATACACCATAGAAAAGTTTTTTTATAACTAATGTTTTTTGAAATTTTAAGTTATATTTGTTTTGTTAGTATTTTTTTTTAGTGTTTAAAATTGTATAATTGTATTTTGATTATTAATTCTAGGATTTCATACATAGTATACCATTCCGTATTAATATCGATCCAAACCCGTCCCACCATATAACTCCATCACGTGATTAAACATCATTTTGTCATTTTATTATGAAATTCGAATATTTATAATATTGGAAACTTCAAAAAAGTTTTAATA…
CGACGCGTGGCGAAGGGGAGTAAAACGTCCTCCACGCGTGTCAGCACTTAATCATTATTGCGTTAATGTTTTATTATATTTTCAAACGATTTGGGTTGGACATGAGTTTAATTTTCGCTGTAATGTTGGGCCTTCTGTATTTTGGCCTTATTGGACTTTTAATGGAAATGGTCGACAAAAAAAAAAAAAGAAGAAATATATTAGTAATTCTTCACATTAAAACCATAAAATACATTAGTAATTTGATGCAAAGATATTATTCCTTAATGGAAGTGATGGAAGTCGATTTTTAAGGCCCAAAAAAAATAAAGCCCAAAAGACAAAAATCTAAAGTTTTGAAATTTCCTTTTCTGATTCTGAAGTTTCCTTTTTTGTTTTGAAATTTTCTTTATATGATTC…
ATATATCTGAAATGGCTTGTCTTGTAGTACTTCAATTGAGCGAAAACAATGGTGCTAAGATTGCCATGTGGTGATACTCACTCCTGGTATTCAATTATATGAGTGTGATTCCATAGGTTCCGGCTTTTCCTGATACTGAAACACAAGAAAGGAAAATATAAAATCAGACAAAAGAGGACAAGTATTTATTGATGGTGAAGAGCAGAGCCAAAGACAGCGAGAGAGACACAGGCTATATTAGAGAATAAGAGGTTGGAACAAGCTGAGGTACGTAACGTTAAGAAAGAAAGAAAAAGAAGCTAAGTTCACTTTTGTGTTAGCCATGGAGTCTCCAAGAATTCATGGAGGTGCTGAGGAGAAGAGTAGTTGCGAATCAGGATGGACCATGTACATAGAAGA…
CTCTCCTTGATATATATCTGAAATGGCTTGTCTTGTAGTACTTCAATTGAGCGAAAACAATGGTGCTAAGATTGCCATGTGGTGATACTCACTCCTGGTATTCAATTATATGAGTGTGATTCCATAGGTTCCGGCTTTTCCTGATACTGAAACACAAGAAAGGAAAATATAAAATCAGACAAAAGAGGACAAGTATTTATTGATGGTGAAGAGCAGAGCCAAAGACAGCGAGAGAGACACAGGCTATATTAGAGAATAAGAGGTTGGAACAAGCTGAGGTACGTAACGTTAAGAAAGAAAGAAAAAGAAGCTAAGTTCACTTTTGTGTTAGCCATGGAGTCTCCAAGAATTCATGGAGGTGCTGAGGAGAAGAGTAGTTGCGAATCAGGATGGACCATG…
ATTGGGGAACCAAGCAACCGTGAGAAATCAATGGCATCTGAAAGAATCATCGAAAAAACCCCAGAAAATTCCAAGTTCCACAAACACCAACAGAAAAATTACCCATTAATGTCCATCTTGAAGTTTCATTGTCGCCTTCTGCGTTGTGTTTCCAGGTGCTTCACGGGCATCACCATCAGCTATCCAGCCACAAAACATGGCTATACAAAATTTGAGAAACTCGAGGACCCTCTGACAGGATATACCAACATGAAAAGGACAATCATCCTCGATCTTGATGAAACGTTGGTTCACGCAACAACACATCTTCCGGGAGTTAAACATGATTTCATGGTGATGGTGAAAATGGAAAGGGAGATAATGCCAATCTTTGTGGTGAAACGTCCTGGTGTGACTGAA…
GACGGGCTCATCGGCCCAATACAAATATTCGTAGACCACGTATCGGCCCTTAACCACTTTAAGGATTTGCCGACTCAACTGGCAAACAGAATTTGACTGGTCTGCTCTTCGTCACCAAAAAAAGTCTTCCACGTGTTTCTTTTACACGTACAGAGTTTCTCCTTGTATAAGATTTTAAGATTTATCTGGGCACGAAACTCGAAATATACTTTTTAAGGTCTATGTACACATTCGTTTTTAAAAAGGTTCATGATGGGTAAAACTATAAAGGGTAATATTAGAAACTAACTATGAAATGGAAAAGAATTGAGAGAATGACATTGTGTCAGAAAAGTTAGGTAAATAACATTTTCTGAAAAAGAGAAAATACAAAAATATCCTTGTGTTTACTTATTTTTA…
AGATAATACATGGAAATGAGTCATGTGTTAAGCATGGTGTTACATTTTTCCTTCAAGCTTACAAGAGGGCGTTACCTGTCTATGTCCCTGTGTATTTGATTCCAGCGCTAATAGTCCATCGTCAAGACCTGCTAAAAAAGTAATAGGTTTATGTCTAAACTGCTCATTGAATGGTATATATCCTCTGATTTTATTCATCACCTCATAATATGTTTCATCACAGGCAATACTCTATACTTGGCAAGGGTCTTCTGGGCACAGCGAGATCAAGTTTGTTTCTCGCTACTTACTGCTCTTCTGCCTGGTTAGAATCAATTCTTGGAAGGCTCTTATCGATTTTTGTTTTGTTCTCACTTGAAGTTGGAACTTAGACCATCTCTATAATGATGTAAAATAGGG…
GGCGCTTTTGCTTCCGATTGTTCAGACCTGATTTCTATCATTGACAACCAAGACGATTGGCCGACATTCGCAGCGGAATTGGCATCCTATCGCTCTTTAGTTTGTTTTTTTCCTTTTTTTGTATTAGATTTCTTCCTCGTAGTTCTAATACTCGAACAGATTGTTTAGCTAAGAAAGTTCGGGCTCGTAATAGCCTTTTCTTCCATGTAAGCATATTGGTTCCTGAATGGCTCTCTCTACCAGAAAGTATCTTTCCGATAACTTAATATAAATGGTGTTTGAGGAAAAAAAAATATAAAAAAATCACACCCTCAATCTGTGTGCTTTAATGGGTGGGGTGACATCAGCCGCATGATTTCAGAGCTAAAGATCTCTACAATGTGATGTGACAACAAACTA…
ATTCTGATTCTTTGCTCTTTGTGGTTAGTTAGGCTATTTGATGATTTCCAGAGGCAGCAAGGGAACACTCTTTATGAACACAATTTTAATGAGCATACAATGTCTGTAACTGATATTGTTATAGACTATGGAGGCTGCAATGCTGTGATAATTTCCTCTTCAGAAGATCGGACTTGCAAGGTACTTATTTGGATCACTAATGTTATGCATTTGTTAACTGCAATGAAAGTTTAGCTCTTGTATTGTTAATGAGATTCATTTTGATATAGCTGAGAAATAGAACCTGATATAGCTTTTTTATTTGATGACCTTGGTTGGATTTGTAAATCCATATAGGTTTGGAGCTTGTCAAGAGGGAAATTGTTGAAAAATATCATTTTTCCTTCAGTCATCAATGCA…
TTCTCTTTTCTTTAAGGGAGTAGCCAAATTATTTTTACTTAGAAACTTGTAGAATGATCATAGGATCCAAATGATCTTATGACTGACCTAAATTTGTGAGGAAAATAATCGTGTCAATCATAAATGCTAATACGTTTTGAATCATTCAATATATCGTGTCAATTTGACAACAACGATTTTACCTCTAAACATTACTTTATTGTAGAATGATTCTACATGCATCTGACTGTTTTTCTATGTATCATACACGCTTTTATTTAAGCTGATTCTTTTGCATTTAACCCTTCCTTGTTTCAAAGGAAACGTACATATTATGGGTTTTACGAATACAAAGATACAATAATACATACATTGCTCCAGAAACTGAGTTTAATTTCGAGAAATAAAAAAGTTAGATGA…
TTTATTATTAGGTCCACCCGTTACTATTTCTACAATTTGGTCCCCTCGTCTCATCTTTATAGGCCCTCCACCAATTAATGCCCTCGGACGTTTCTTTGATTCTTAATGACTATAAACTCGCCTTTGGAATTTTCAAAATCTTTAAGTGAACAAAACATCTGTCATACGCAAGTGGATGCTGGAATTGTGATAAAGTATGGTTTAGTCAGAAATCAAAATTAATACACAACAACTGTAGATGCTACCACGGGCCACGGCTAATCCTACAACTCCAAAATCCAATATAAGTCGTCGAACTTTAATAGCAAATTTTTATGTCATCGAACCAATAACGAGATTAGCTACAAGATTATACAACGTCAAAATACTTCAATCCCTTTAATTTTTGAGGTGAATCTT…
AGTATGCAAAAGAACAAAAGAAAAATTAGTAGAAGTATAGAACAAATGTGATAAGAAAGACATCAACTAATTTCAAAAAAAATCCTTAAATGATTTTACTAGAAAAGAGAGGGAAGAAAATTAACAGGATTGTTTTTGTTCAATATGAAAAAATGTAGAAGGTAAAAATGAGGGGGAAAAAAGATGAATAGAAAATATTCATCAAAACTCAAATGTAAAATGCATGTATCTTGGTGTGGTTCAATAACCATTTATCTAAGTTGATATAAACAAAAAGCATATTTGGATAGAGTTGAGAACTCTAACAAATAATCATGAGCTAACAATGTTTCTTCTGTTATGGAGTTTATAGTATGTGAATGTGATTGTTGAGAAATCTAACAAATAGTCATGAGCTTA…
GTCTGATCCGGTTCAATTCTAATTAAATTCCGGTTCATTTCCACGCAATTCAAGGAATTTTGCTATTTCAAAAATAAAGAGAAACGGTCAGAAAGCGATTGCCAAACAGAATCTAAGGAATCAAAATTCAAAATTAGAAAATACGCAACTCACGAGGATATCAACAAATCGTGGTTTTAACGACAACCCAATTACATCACTACACGTGTATCATACGTGCCGTTACATACAGATGGATACTTTCGCTTATAAATATAGCATCAAACAGCTCTGTAAAAACCTAGAAATCGAAAAAATCAGATCTAGATCTAAAAGAAGAGCGTCTTCATAAACGCCCTTCTTCTTCTTCGTCTTCTTCCCTGCAAATCTAGTTTCTAGATCTTTTCTTTCTTCCGCGAA…
ATAAAATTGCTCATTGCTTTAAACTAAAATCAATTAATTTACATGCTCCATTTTCAGACTAGGGTTATTATACTATTGCACCACCTACACACATGCTCACTTTTCTAGAAAATATCCAAACAATATTGACTTGACCTTTCACTAAATTAAAAATGTAAAACAAAAACAGAATCGATAATGAGAAGATAGAGAAAAAGGACAAGAAACAGATAAGCTAAAAGAAAGGACCAAAACACTTACTTTTTCTCCCTTCGATTAAAAAAAATATCATTAATTTTCCCGAATTAAAAGCACAAAAAATTAAACATTAATTCGCGCAACGAAAAACTAAAATTATATTTTTTTTCAGAAACGAAAAAAAAAAACTTATGAACAAAGAAAAAAAAATTCAATTTCATC…
ACAAATTGAGTTTCCAAGGCTGATTGCTCATGATGCTATACAAAGTTCTTCGTTTAAAACTTTGCTAGAGAATTTGCGTCTGGCGTCTGATGAATATGCGTTTGGCGTTTCATCATTTGATGCGTTATCAGATGATATGACCAAGTGATCAATTTATGTTCTTGCTTTAGGAAACTGTTTGTTTTCTTTTACCGGTTAATTGTAATTTGTGGTTAAGTACTTATTTTAATTACTTCCACGTGGTTTGTATCGTTATAATTTTGCTATTACTTATAATATGTCTATTGTGTGGGATATATACGACATGCAGACCATTAAAATAAAAAAGTGTGCCGGAAAATATCGATATAAGTTACTTCGTTTGCCTTTTTCATGCGTAGTTCTTAATTCACGTAAATG…
TTGTTTCCTTCATTCTTTAACATAAAAAAAGCAGTAGCGTTTTACATTCATAAATTTTACATTAACGATTATGATAACTGAAAATATGTCAAGGATTTATATCATATGAGATATATAATTTTGTTTAGTTTTAATAAACAAAAAAAAAGTAAAATAAAACAAATAAACAAAATGAAAACAGTGAAAAAAATATTGTCTTGAAAAACTTTGTCGAGGAAAAGTTAACAGAAATCCATGATAAATATTGCTATAATTTATACAACTCATTGAGAAAAATCCATAAGATTCTTTAAGACTTTTAAAATCTCTAAACTTTTGAAATCTTTAGATTCTTTAAGAATCAACTCACCAATAATTTAGTGATAGATTTGTAAGATAATTTCAAGATAAACATCTCTT…
ATCTCTCATTCTATTGCGGATATCTTTAACAGTCTAAGAAAGACTTACATGTTGGTTTTGGCGTGATGGCGGTCGTGCTTAAACCGCCATGGCTCATATGGGTAGACAAGTGGTAGGAAGGCGAGAGTACCCACAATGTCTTCCACCAATTTGTTCTTTGAAAATGACTTATGTGCACAATCATGACCTATCACAAAGAACTAAGAAAGAAAAATCTGGTTAGACAACAGTAACAAGCTGACACACAGAAGAGGACAGTGGAGGAGAGCTTACCCCGGTAATTGCAGTTCCTGTCCATGCCCAAGCCAACGGTAGCAGATACCACGGCGATTTTGCAATCATGAAGAGCCCCAAAGTGTATGAAGTCACAGATATCAACACAGACTTCAAAGCTTTCAG…
CTGCTATGGCTAATCGTGACTCAAGGCTAATTAGGGTTGTCGGAGCCACCGTCCCTGTTAGTCTCGCGATTTGGTTTCCACTAGTCCGGATCGATCTTGACTGGTCTCGGGAAGGGTGCGTTGTTCATCGGACGACGGAAGGGGGTTACATCTTGCATTCATCGATTTGCTAGGTAGGGGAATCGGTGGAGGGCCGCGGTTAGTCGGAGTTTTGACTTATTCCGGGAGGTTTGTTGCAGGTATGGCTCGTCATTGGAAGCGGATCGGCGACGGGAACTGAGTACTCCTGTCAAAGGTTGTTTCCGGCGATGTAGCTGCAACGCAGTGGACCTTGTACTCACCGGATCTAGTAGGTGGGAGATTTTGCTTTCCGGTCGGTCACTCATTTCAGATCTCGGC…
CAAGGTATCTAACAACATCGACTACATTATTAGAAAAATTATATTCCCACTAAGAAATAAATAAATAAATAAATATATATATATATATATATATATATATATATATATATATATTTGGAGTTAAAATGCATTTTGGATCGCAAACCTTAGTCAGCAAAACGTAAAGAGAAGACGTGCATGAGATGATGGTGAAGTTTTCATGGGGTAGTGTCTCCATTGAGTTTCCTCCGTTTAGAATTCAACTTTATTTGCTGTCAAAAAAATATATCAACCTTATTTTTAATATTCAACCTTTTTTATGCACAATATCTAAATTAGTTTTTTTTTTCCGTTCTAAGACAAGCAAATAAATTACAAGAGTGATTTTGTTCAAAAAATAATAATTACAAGAGTGAGAAG…
CTAACCAACCTTCTTCTTGCTTCTCAAAGCTTTCATGGTGTAGCCAAAGTCCATATGAGTCTTTGGCTTTGTGTTTTCTAACAAGGATACAATTCTTACTCCTTTAAGATCCCCTTGCCGTTTAAGTCCTTATACTTAATCATACCCATGACATCAAGTCATATTCGACTCCAAAACACTAACCAACCTTCTTCTTGCTTTTCAAATCTTTCATTGTTTAGCCAAAGTCCATATGAGTCTTTGGCTTTGTGTCTTCTAACAAGGAAACACTACTTAGGCTTTTAAGATCGGGTTGCGGTTTAAGTTGTTATACTCAATCATACACATGTCATCAAGTCATATTTGACTCCAAAACACTAACCAACCTTCTTCTTGCTTCTCAAAGCTTTCATGGTGTAG…
AGTAACAAGGTCAAAAGATTTAGATACTAACACGCATGTAGGACTTCACCAAAGGTAACAATACTATCTGATAATCGTTGGAGGAAACCGGTCCAAGCTTTAGCTCTAATTGCTGCATCCCAGTGACATTTCGCATCATTTGCGCGTCAATTCTGCTAAGCTGTGATATCACATTTAGAGATTACTTTTAAAGCAGAAAGGCAGTTAGTGATCATCGCAGTCGTGTTGATAGAAAAGGTTACCTCTGCAGACAATTGCTCTTTTTGTTTCTGGATCGCAACCTCTATGAAACTGTCAGCCTCATGTAAGGAATCTTTCATCCCCCATTCATCAGCTTCACCAGATTCCAGATCACGTAGCTGAGAACTCGTGCAGCCATATGATTCTTCATATCCAAAT…
ATTCACGGCGGTTAATTTAGGGTACCGGTATAAGGGGTAAATTTGTCTTTTCATAAATGTTATTAGCGATGAGATTTGGTTGTTAATTTACTTTAATCCCTCTTAGTACGGTTTGTGCTTTGGTCCGGTTTAGTAGGTTTTTTTTTGAAAGAAGGTTGTTTAAACTCTTTTTAAGTGTGTTTCATTTTCCTTTTTTATGTTTTTAATCGGTATTCGGCTTTATTTAGTTTGTAATTTGTGTTAATGAAAATGTACAGTTGGTTTTTTTTTGAAGGAATTTCAAAATATCTTGAAAAGAGTGAAATGTGTAATGTGAACACTCTTGCATGTCTTGCTATAGAGTCACGCATCTGCAACTGATATGAACGATCACCTTCTTTATTGTTTTTAGGTATTTGA…
ACCAAAATCAAGAGTTGATAAAGGAAGTCACGTTTGGAGATTCTGTCTATAGTGTTTCGCTGGAGGCGTTGAAACAGCCCTCTTTAACAGCTCACTTCGTTTCACATTCCTAAATTCCTCTCAATCTTCTTCTTACTTAACTTATTATATAAGTCTCTGTTTCTCTCTGACAAAAATATTCCACCACAAAAAAAAATGGCTCAATTCTTAGAGAAGGCAACTTCGGCTCTCAGCGAAGCCAAAGAATCCGTTACAAGCACCGCTGAATCCGTCACGGCTTCTCTCACTGATGCTGAGAAAACCGTTAACCAAACCGCCAGGAGCACTCTAACTGACGCCGAGACAACCGTTGCAGCATCTGTTGAAACGGTCAAGACCGAGGCTGCAGCCGCACCAGAC…
TTTGGCTTTTCATTTTCCAGTTCGATCGAGGGATTCCTCAATTAATTGTAAAAGCAATTTTCTGTTACTCATCTCAACCCACCCGCTTACTACATAATTTATTATTTTCTTACTCCCTTTTTATGACCAAAAAGTTATAAATTTTGCGGCCATAATCGATTCAGATCATATGATATAAAGATAAATACTTTTAGGAGTATAGGCTCTTTTCTACGGCCCTAACTCGAGTTCAGTAAAAGAAAGATTTGTTAATGTAATTTAACGTATAAACTTTTTATAGACATGCATATATACAGATTTTGTTGGTAATTCACACTTCAGTAAGCTAGAATAACAAAACTAAAATATAAAAATTTGTTGGCCTACGGTTTTCTAATTACTTTTTGTTTGTTTATAACG…
TATTATGATGGGGTTGAAAGCCTAATATTTAAAAGCTATCGCAATGATAAATTGTTGCTAATTTTCCACAATTAATGAAGATGATAAAAATTTCAGTTTTTATAGTTAGACATAAGTTCATATGAAGACTTCTTAGTGGCACATAGGTAATGATATGATTTGTATGTTTGTAGATAAGCTGTAATGAATTTTCTAATTGGACATACACACACGGGAAAAAATTTAGGATTCGAAATGAAAAACCGACACATTTTCTTTTCTTTATGTTTAGTATACGTGAAAATGTTGACGACTAATTTTCTTTTAGTGGTTTGGTACAAACATTTAAAAGGATATGAACTGATCCATATATAGGGACTAGCAACTTTTTCTCGTTTCAATCCATATAATTTAATGATT…
TCTCCCGTCTTGGCCACGTCCACACTCCAATCCACCGTTAATGATGTTCGTAATCACTCCATAACCCGGTAATCTCCCGGCGGCACGGTCGGCGTCTGAAGGCTGCCACTGGCCGGCTATCACGGCATGGCAAGACGGTTTGGGAGGCTGAGCAGTCATCCAGAACCAAATCGCGGCTTTGAAAGCGATCACTGCGTCGTTGGCAACAAGGTCAGGGTTGTTGAGTAAGTCAACTCCTATTGCTCTACCGCATAGACCGTAATTGTAGTTCCACGACAGTTGCATTGGTCCTCTTCCGTAGTAGCGTTTGCCAGATGCGCATGGCCACGTGGCGCTCGGTTCACAGTAGTCTGAAGCAGGATTCTGTTCTTGCTTGAAACAGTAGCCCCATGAATATGG…
TCCGGTTTTAATGTAATGTTAAATCAATTAATGGCTTTTAATATATTGTATTATGGATCTCAATCTAAAAGTTTTTAATAACCGGAGTCTGCAAAGTAAATCACAATAATGCTCGAATAGAATTGAGAGAACCGATCGATTATATAGAGTTAATCTGGTTAGAAATTAAATTGGTAACAAAAAGTCGTACAAATTTTTTAATTGTTAGCTGTAGTTGTTAGTTTTATCAAAATAATGCAAAACTGTTAGAAGTAGTTGTAAAAAAAAACTGAGAGTAAAACTTTTTTTAACGTTTTTGATAAAACTTTTATGATTAGTAAATATCAAACCTATATACACTATTTTGGAATATTAAGTGATTACCATTCAAAATCAGTATATAAAAAGATCATTCACTGT…
GCATTTGTTTATAAAAAAAGTACGAGTTATATGAATCAAAAGTGTTCAGTCCGAGTTTCAGTTCAACGGTTGCAGCCTAGTCCAGAGAATCAGGCACTCATAGTCTTGATCCTCCACACGACCACAAACACGAACAAACATCTATTTTTTCTTCCTTTTTTGTTTTTGTTGCTAAAAATGTAAGTTGGGGTCTGAAAATTTTGAAGAGATCTGAGAAACTTCACAAGTGGGAGTTACAAAAGTCTCGGAGTGACAGAGAGCAAATAAACGAGATAAGGTTAATGAGAAATATATAACTTGTGGAAAATTCAAAAACTTTGGTGTACGTTACGAAAATTCTCATATAGGCAAAGTTATTTAAGTTTCGTAATATACAAAAAAAAAAAAAAAAAAGTAGAA…
AGGAAACTAAACCCTACACGTTATGGGTTTGCGAAGAAAAGGTTAAACAAAAAGATTTATAAAGAAGAATGTGATTTAGGCGTGAGTGTGAACAACACACGTACAAGAAGATCAGATCAATAGAGAACAAAAGCAAGCACAAGTACACACTGATTCTGAATATGGCAAATGAAATGTAGACTTTTATATCTATGGTCTATAATTTGAAGCCCAAAATTGATATATGGGCTTTTAGCCTAGGACCGGCCTATGATTCGTTGATTTCACAGAGTTACACGTATGAGGGCTTTTTACATGGAGCTATTACTTCAAATCCGTCGTATGGCTTGGGCTAACCATATACTTCTTAGTTTTGGATACGGGCACGGATCTTCCTAAACCAACATATAGGTCGGTTAT…
CTGGAAATCCAAGAAGCAGCAGGTGGTCTCCAAGTCTTCTGCTGAAGCTGAGTATCGTGCTCTCTCTTTTGCTACAGATGAGATGATGTGGTTAGCTCAATTCTTCAGGGAACTCCAGCTTCCTCTCTCCAAGCCTACACTTCTCTTCTGTGACAACACTGCAGCAATTCACATCGCCACCAATGCAGTTTTCCACGAGCGCACCAAACACATCGAAAGTGACTGCCACAGCGTTCGTGAGAGGTTGGTTGCAGGTTTGTTCAAATTGATTCATGTTAATTCTCATTTACAACTTGCAGATCCGTTTACCAAGCCACTCTATCCTACTCCTTTCAAGCTTATGATGAGCAAGATGGGTTTACAGAGTATCTTTCTCCCATCTTGAGGGGGACTATTATG…
TACGCACACGACACAAACTAGTTTTGTCATCCAGTCATCACCAAATCTAGAACACAAACTAGAAAATACGTATCGTAAATGACCTAAACGCCATTCAGATTCAGGGGTATTTACCACGAAAGTACAAATTGGAAAGCGAGGGAAAGACGATTCCGACAAAGGGTAAAAGCGTAATCTTCACTTAATCGTTCTTGAGCATCTCTCTGTACCTTAGAAACGAATCTAGCCTCTGTAGCTTAAGCTGTTGCTTAAACTTGTTGATGAAATTTGAAGCTTTATCGTCGACACCTTCTTCTCCTCCGTCTCCTATCGACGTCGTTCTCTCAACTCTCATCGTCTCCGGCCTTCTCTTCTCCACGGCCTCAACTGTCTCCTCCTCTTCCCGGCCGATGTGTCTCT…
TACGCACACGACACAAACTAGTTTTGTCATCCAGTCATCACCAAATCTAGAACACAAACTAGAAAATACGTATCGTAAATGACCTAAACGCCATTCAGATTCAGGGGTATTTACCACGAAAGTACAAATTGGAAAGCGAGGGAAAGACGATTCCGACAAAGGGTAAAAGCGTAATCTTCACTTAATCGTTCTTGAGCATCTCTCTGTACCTTAGAAACGAATCTAGCCTCTGTAGCTTAAGCTGTTGCTTAAACTTGTTGATGAAATTTGAAGCTTTATCGTCGACACCTTCTTCTCCTCCGTCTCCTATCGACGTCGTTCTCTCAACTCTCATCGTCTCCGGCCTTCTCTTCTCCACGGCCTCAACTGTCTCCTCCTCTTCCCGGCCGATGTGTCTCT…
AGCTATATATAGAAACAGTATTGATCCAAGTTCATCAAGTACTCCCTAACTGCTCCAGTTACAAGGATTTCGAATTCCAAATTGAAATCGCGTTGACGAAATAAAGAAAGTTGGTCGGTTATGGAAAATAAAAAGCCGCGAGAGAAAAACCAATGTCACAATGAAGATCAAGATCTTAGCGAGTATCTTACTATTTCCGATAGGTCAGAGTCGCGTTATCCGAAGGTAAGTGAACTTCCGACTTGGATCGCCGATGCTCCAATGTTGAAGCTGCTCCCAAGTACAAAAAAACTGGAAAAGCAACGCAATCAGATTAAGGAGAAATGTTGAGAAATTCACGATCTAAAGAAAACCTAAAGTCAACAAAACTAGAAGAAAATCGTCGATGCAGAGAGATGA…
CTCGCCCAAAACCCTAGCACCGCTCTCCATGGAAGACGAACTTGATATATTAATTTGTTATTAATCATTATATTTCACCTCTTATATTTATATGATTCTTTTTTTAGAAATAAATAAATTATCATATCATTCGCTTGATTCTTTTTTTGAGAAACAAATAAATCATCATATCATCCGCTCGAGAACTATATGGGGACTACATGACCATAATATTTGCTAGGTGAGGAAAAATAAGATGGATTCTAATCAACCAATACTATCAGAAACATATCACATGCATTGACATCTAGATTTGTAGCAACCAGACTCACCTCAAATCTATATTCTCTACGGTTAATAAAAGAGTGAGAAACATTAATGCAATAAGATAATTTTTTCTGAACATCGTTACTCTTCGTT…
GAATTCAAAAACGTTAATTATCGAGGTTTAGCTAATATAACTTAATTTTTAGTGATATTATCAGATATAGTTGACGTATGTAAATTTAACATTGTAGAAGTTCATATTAGTAAATGTAATCCGTATGATTTTCTAATGAATTTAATTGAATTTTAGAAAAAAGGTCCAAACTATTTGGATAAATCGACTACATGGTATTGATATGACAAAAAATCTCATACTAACAAAAATACATAAATTAGTAGTAAAATAACTCTGTATAGTAATTAGTAACTATAACTATCATGTAATCCAAAAAATCCCATAAAATAAAATAAAATAAAATAAAAGCATTAAGTAGAAAAGGTCCACAAATCTGTGATTAATAATTAGAGGAATTAAAACGACATATAGAAATCG…
GGTGTACTACTCGGGACTACACATAGTTGAAAAGTGAGGGCTTGTAGGATTTCATGTGATTTGAAGAAAAAGACAAGAAGAAATTAAAACAAGGGAGATAGATACACAAGAAAGTAAGAATAGAGAAGTTGAGGACGTGAATATATCAAAGAAAAGCAGCAGCAATTTGCTCTAAACGGTCACATCTCACATGCTCTATTGTCACCACCACATCTCCTTTTACCTTCTCACAAACTGATACTATGTGGCCTAAATTATATGTAAGTGTTGTTTACCATTCGCAATCAAAATCATTTTATGCACTATCTGTCTTCTTTTGTACCTCTCTAGTTTATTAATTAAAACAAAATTATTCTTGGAACGATCAGTTATAATATTAGGCACTAACACAATTTTTTA…
TCGCAAATAGTCTCTATCTCAATTAACATCAATACACATCTACCATTGAAAGCTCGAGTAATTGAATCCATTAGTGCCGCCGGTTCAATCTCCCCAACACACCGCAACAAATCCCAGCCATTATATGTCAAACACCATCATCACAAAACCTTTCCTCCAATTACAGATCAAATCAAACAAGTCTTAGCAACTCTACGATTTTGGTTTTAACTTGTGATGTTGTCAAAATCTGGGATTATTTGGAAAAATCGTCTGGCCAGTCCCTTTTTTACAAAGAGTAAGCCAAAAAATCCATGTAAAAAACAGAAACAATTTTTGATTTTTTAAATTCGAAATATATGGATATTACTAGTATATCCCCATCTGAATCTATTAATTACCAGAAAACCCATGGTTCGT…
CACCATTAGTAATGATTTCCATCTTGTTATGATTTGTTTTCGATAAAATGAAGAATTTACCTCAATGCAATGGTGATTTTGCAGGGCAAATTCAATGCTTCTCTAAAGGAGACGACTTTTACTGGTTCTTCATTTTCAAACCATCTTAGAGCTGAAAAGATATCCACCCTGTTGACCATCAAGGTAAAGTCAATCACCCTATACGATGTGAAATTCTCAAAAAAAGATATCGAAAACGTCCTGAGGTTTATACTCTGTTTCGTTGCAGGAACAGAGAAGACAGAAACCGCGATTTTCCACCGGTATTCGTGCACAGACAGTTACAGCCACGCCGCCGGCAAACGAAGCATCGCCGGAGCAAAAGAAGACTGAGAGAAAAGGCACTGCAGTGATCACTGG…
CACAACGAGGTAAATCAAGAACTTCATTGTTTCTTTTTTTCTTTGGAAGCAAAACATTAGAGGTAATAGATTGAATAGTTATAGTAACATGTGATCCTATTTATAAGCAACACAGAAGTCTTCTAACATGAGAGTGTTATTCAAACAAATGCTTTTTTTAGATGACTCATGTCATGCATTACCACTCCGCTTACTTCGTTGCCTTCTTTTGTGGTCAATCTTCATTGCCTAAAAAGAATCATTACTCTAGACATTTCGATGATATCTCTAATTTCGTTTGATTCATAGCAAAAATATTTTTTTTAAACTTGCATAGCAAAAGAAGTGAGGTAAGAAAAAAAATGTTTATGCCCCTTCCCCTGAATTTTGGAATCTTCGGACAACAAAACTTCTAGATTA…
AATATTGTTTTTCAGAATGATTAAATTTTAAAAAAGAAAAAAAAATGTTATTATGATTGGATAAGCGAGATGGGGAGCCATGTGGCGTGTTCCTTTTCTCTTTATCTTTCTTTCAATCAGCGAGATTCAGAACAACGACATTTCATATTTTTATATACAAATATATTTATTTCAATCATATCATGCATGTGTGAGTGTGACTGATTTGAAAATGAGTCTCTTTTGTTTCTCACCATGTATTCACAAATTATACAACTTATGGAATTTAAAACTTATACGCATGAACTACACCCTCTTGATCAAATTAATTACGTATAAGTTGTATGTATGTATTCACTAATGACTACTCTGCCAATATGTGGATGATAGATGTATTTTCTTCATTTACAGAATATTAAA…
CCTTAATAACATATTGTGTGATGGTGCAGGTGACACTTGTGAAGATGGTGAATGAAGCTACTGCGACTATCCCTAATTGGGACACTCTCTAACTCACATCCACACACAAAACACAAACCATAGGGACAAATCCATACAGCAACAATATTTTGCCTAATTTTTTTTTCCTTCTCCCTTTACTTCCCTTCTTGTCTGTTTTTTCTTGTAATGGTTAAATTATGAACTTGAGTAGTAAATTACAAAATTATTTGTTTGACACGAGACGAGACATCTTCCATAATTCCGAGAAAGAAAATAGAATTATTTTGGGTCTAGTTATTTGATTAGTTTACCAATGGATTGCGTTCAGAATTCAGAAGCAGAGACTAAAAGACACAATGCGTTAAATTAGACGGAGTT…
ATGTACTCTAGTTTAAGGCAATGTAAAAGAAGCTCATGTATGAAAAGTATTGTACCCAAATTTAAATAGCATTCGAAGTAGCACCTATTCATGATTTGGCCACAAGTGTTAACCGCTAATAACCGTCATATCTCTGCTCCAAACCAATCACTGATGACACTAAAAAGATTAGAACATTTTGAAAAGATGCATAGAGAAATAGGTACTATATACTGAATGCTTATTCGACCGGATTCAATCGGATAACAAAAAACCGAAACCAAACCTTCATTGGGTCCACTATTATTCAAGGCTCTACAGTAACAAACAAAAAGGCAAACCAAACTACTAAGAAAACAATTAGGGAGTGGGCACATTTCTTGATATATCATCTTTATGCAGTAATCTACTTTATATCAA…
CTTATGAAGACATGGTTTTCAATTTGAGCTAGGACTATTTATCATGCTCCAACCTTTATTTATTTTGTTGTCATCCGCTTTAATTAGAGCTAAAAAAAGTCATTAAGAGCGATCTAACACGAATAGTTCCCGGGAAATCACCCAATCGAAGTACTACTCCAACCTTTGTTTCAAACCAAAAACCGATGTTCTGTTTTTTTTAATCTATATCTTTCTTTAATTTTGTTTCTGCCTACAATTCAAACACTTCTACTTTCACCAAACATTTTACTTTCACTAAGCAATAATTAGCTCTACAAATATTTATTTTTTGTTGGAATAATGTTTTACATTACAAAAAAAAAAATTAGACGGTTAGTCTTAAATTCTATAAGTCAATTACAAGCAATGAAATTTTCA…
CTGCTTGCACAAGGGAGAAACACAATCTTCAAGAGGAGCTTGCAGAAGCTTACCGTGTGAAAGTCAGTTTCTTTGAAGCTTTTAAAATAAAAGGATTTTGATTTTAAAAATGTTCCGAAGCAAATGTTTACAAGCTGTCTCTTCAGGCTCAGTTAGCAGATTTACATGCTGGAGAAGTAGCAAAGGTCTCTCTCATTTCATACTAATTTTTCAATCTGCTTTAGAAAATATCCTTCTAAGATCTAAATGTTGTGATGTATTCTTTCACTTCCAGAACTTGGAAGCAGAAAAGCAGGTTAGATTTTTCCAGGGTTCTGTGGCAGCTGCTTTTTCTGAAAGGGATAAGTCAGTAATGGAGGTATGAGGGAATTCCATCTCAGTCTAATGAAAAGAAGCAAC…
ATATTTTTAAAATTTTTGTTTATAGTTGTAATGATTTATCCGCTTTGGATACATGTGAAAGATAATCAGAAATAGCGATAACAAACATGAATAAGTGTAAATTGCTCTATCAAAAATATCCATCACACTAGAACAGTAAGGGTGAATTACTTTTAATTACATGACCCAAAATCTCTGATCAGGGATTGGTTGGACACTTAACATCTTTGAGGCCATTTAATCATTTATCAACAAGTGTTCTTCATACCGGATGACAATTTTATTACCACAATACATACATATTTATTTCTTAATTGAAAACAAAAATTATAACAAAACATTTGTTTTTCCTCTAATAAAACATACATATGACTTTTTTTAGATATAATACCGAATCAAGAGAGCTGAATCCTTTGAAAC…
ATGAGTCATGAGTGCGTAACAAGTTTGTAGTCTTGAGCGGTTTTCTCCATTTCTATTTTGTTCACACGGCTAAATTCATCTTCTGCCTCACTTCTTAATTTTATGAGATCTTGAAGAAGAAGAAGAAATGATGTTGATATCGGATGTGGCTTCATTAGTTGGAGGTGTCTCGAGGAGCTCCAATTTCTGAGATTTTCAAATTGGTTAATCGAAGAAGCCAAGAAAGTGAAAAGGATTGCAAACCCTTATCTCAAGATCTGGCGTCCACAATGGAGAGATTGGTTCCGATTTTCAAAGAAATTGACTCAGTGCAAGAAAGATCCAACGGTGAACTAAATGTTGTGATCAAAACGTTAGAAAGCTGAGAAGATGGTACACAAATGTTCAAGAGTTCCGAAG…
TGCATGCCGTACATGCGTATACGACCAGGTCTTATCACAACCTTGAGTAGAGATTTTGATTGGCACAATCAAATGGATTTGCTAATTCCTTAATTTACAAAACACAACTTGCTTAACTAGACTCTTTTCCATTGAACTTGTCAATCTGCAAAATATTTTGAGGTTTAATATTCATAACCATGACGCATGAAGAAACGTTAAGAGGGAGTTGACTTTCGGGTGGTCATAGACTTGAATATATACCATTTTCAAACATGTAAAAGTTTTTTTGTGATTTTTATGCAAAGGTGTGCGTCAAGTTGTTATCCGAAATCGATCAAATAGTCTACACATTCAATTAGAAAACAGTTTTTGAATGGGATTCCAATCCTAGATCCCATAATCATTCTCTTTTGATTC…
CGGACCACATTTTCTTGGACAGCAATGTTTGGATTGCTTAAATAATATTGAGTACTAATATTCATATTTTTTTGTGTGGCTGTGGTTTATAACATAATGTTATAGTCAATTTCGCTCAATTTGTTTGTTAATATTTTGGAGTTGTAAATAACTAAATACTAAAATAGAAAGAATTTGAAATTCTTAGCAGAGAGAGTACAAAAGCTTACTAAAAATTGTGGTTTTTAAGTTAAGAGTTTCGCCAACATATAAAGACTAAACTTATATGTGAAGTAAGGAAATGGAGTTTGAACACATACGATTAAAGCTGTCGATTGGGCAATCACCCATGGGGTTGCTCAGTCCAAATACAAATAGGCGGGTTTTGGTCCAGATCAAAAAACAAATAGTTCAATTAGT…
CGTTCGAAGAGATAGATAAATGGATTTCACCACGATTTTTTTATTTCAAAAGAGTTGATATAATAACCAATCAAATCTTTAGATTTTATTTTCTGACCGGTCAAAATGTGATCTAACGCTGTCGACCCAAGTCCAATGTATTCTAAAAATACTAAACTCTCTCCATATCAAATTATTGGTTTCTTCACATTCATTAGCAACGAGTTATCTCTCTAGATCACAGTTTGATCGTTTATGAATTTTTGTTGTTGTTGTTGTAATTATCTCCTAACTTAGACACATGCAAGACCTTAATTATCTAAAATTGTATTGTGAATTGTTTCGTATGATTTCATAGTCATTATATTATCTGATTTAAAATTTGTAAAAAGAGTACAACATTGATCTTCCACGTAGATA…
CACCTCTTACGGACCCGTAGGATGGGACGGGATGCTTAGTCCGGTTTGTTTTCAATGCATTGAAATTTAATTCTTAGATTTTTTGAAAACGAAAATATTTTATATAAGAAAAAACTAGTTAAAAAAATAAGTTTCTATAATAAAAATATTTATAACAAAAATCATAAAAAATAATCTAAGAGTTAAATTTACTTGCGTGAAAAGCGCTTGAACTAATAACACCTCTTACGGACCCGTATGATTGGACGGGATGCTTAGTCCGGATGTTTTCAATGCATTGAAATTCAACACTTAGATTTTTTTTTGAAAACGAAAATAATTTATATAAGAAAAACTCTAGTTAAAAAATAAGTTTACATAATAAAAATATTTGTAACAAAAACCATAAAAAATAATCTA…
TTCTAATTGCTACAAACAACAGACTAATCTGTTTTTACATATTTAATGGTTCAGATGTCATCAAAGATTATCTGTCCAAATATTTATATTATAAGATACATTTTAATATTTAATTATGATTTAGTAGAGCGGCCGATCCGTTTTGATATGTTTAGAACTAAAAATTGAAATATACTAAAATCAAAATTGGCAAACATTTGAACGAGTCTCATTTATATGTCCTCTGACCATATTATTTAATGGGCCTATCACATTTCCCGAGCCCAGATAACGTCTTTTCAGTTCTCCTATCCTTTTGGTCAGCTTGTGCATGGTTGTTACTTGTTAATGATGGCCAACATGTTTTTGATCGTGCATTACACTTAGGTATGAGAATCTCAAACATACATGATTATCATC…
AATAATTTAAGGCTCAAACAAATCGAGGAATATTGACAATTAGTTAATATATATAGATATAAAAAAATACATACACATATATTGAAAATTTTGGTAAAAAGATTATTAACAGTAATAAAACTAATATTTCATAATTTTTTGCAATTACACTGAATTTAATAAATTATTTTTGAGTAAACATACACATAAATCTATATAAAAAAATATTTTACCACAAATTCGACCTGTATTCAAATAAGTTCATATAACTTCACACAATTTTATAAAAATATATAAAAAAAATCACACACTTAATTTCATATTTTCCAATAATATGCGTATATTTTTATCTCGCTACTGTATATAGTTACTAAATTGTGGAGAAATTAGACCATGTCCAGTGGGGAATTCTTATGAGTT…
TGTAAATGTCTTATAATAATTGAACTAAAAATGTTATATTTTTAATCTTTTTGTTTGTTTCTATTGGATAAAATGCAAATAATTATTTGGTAGCTATAGACAAAACTAACGTCGTGCAACAAAAGTTAAAACCATCTTTAACAAAAGAAAAAAATTGATGACAAGATATGTATAACAATATCAATGTCTAATGACATTCTATCTTTAAATGTAAGAAACAAAACTAGTATTTTGGAGAAAATATTTTAAACCTTACTTTGTGTTTTTGTTGACATTTCACAAATTATTTAAGGTGATTTGTTAATTAACAATATCAAAAAAATCTTCCTAAAAAAAATTAACCCATACATGTGATGCTATAGTTAGTAGTACTAGAACTAAACCCATCCAGTAGTAAAT…
TCAGTGGATTTGTTTTGCTCTGTATAGTGATCAAAGTCGGTCAATTCGCATAATTAATTGGTCAAAGCCTCAATAATGATTTCCATATATGATAACATTGATGGCTCGTTTTTAACACAAAACTGAGGGGATGCATTGGAACATGATTATAACGTCTTATACTGCCGTTATAACGTCTCCGGTATCAAAGACAAGATACTATAACGAAAAGAAAAAAAAATACTAGAAGGAACGTTATATAAATAGCTATGAGAAAATAAAATTATGGGGTGAGAGAGGCTCGAACTCTCGACCTCAGGATCACTCAGTAGCTATGAGACCTACGCGCTAGCCAACTGCGCCACCACCCCAACTGTTACTATTAACACTGTTTTAGTTAATGAAATTCAAGGTAAAATC…
CTTCTTATCCGCGAGTGGTCATGTGCTTGCTAGTTCAAGGCGGCCGTGTATGGTAAAATTTAGTAGCGAGCCTATACGTCTTGTCCAGACTTTGCTAAAGATTGCTCCGCTTGTCACGGGCTATGTCTCTGAAATCCAAACCTTGAACTTGAAGCTTAAAGGCTTGGTCGAAAAGGACATTATTCCTACTGCTTGCTTGAAGATCATGATCGAACAACGTGCAGAGTTTCGTCCTGGAGCAGGTATTCCTGAGATTTACGATGCATCTCTGTTCCTTGAATCCAAACTTCCTTTCTTGAAAAGGATCATATGGAACTGGAGGAAAACTTTGTTTGTCTGGATCAGCATGAGTTTGTTCATTATGGAATTACTTTTCGCCTTAGTTTTCTTCAGACCTCT…
AATGTGTAATCAATGCTTTCAATTTTCAAGTCAACATGATGAAATTTCAACAATTTATTCGAGAATGGAGACATGTAGACATGTGTTGTTTCAACAATTCAATATGACTAACTTTGTTAAAGGACAACATTTAAGTTTGTTGAAATGAAGAATGAGCATTCTTGCAACTATTTACAACAAGTTTATTTTTTACAATAAGGCTAGGTTCAAAATAACAAGGTTTCTAAATCATTGCACTTAAAGCATGTACAATGGTTGGGACTGTCAAAGTCCCTAAAAAAGTAAAAAGTAATAATATTTTATTATTTTAATTATATTTTAGTTTTTTAATATAAATTGGACATTGATAAGATTACACTTGCAAATATGTTTGTGGGAACGTCCTTTAAATGAGGACTT…
ATGAGCATTCTTGCAACTATTTACAACAAGTTTATTTTTTACAATAAGGCTAGGTTCAAAATAACAAGGTTTCTAAATCATTGCACTTAAAGCATGTACAATGGTTGGGACTGTCAAAGTCCCTAAAAAAGTAAAAAGTAATAATATTTTATTATTTTAATTATATTTTAGTTTTTTAATATAAATTGGACATTGATAAGATTACACTTGCAAATATGTTTGTGGGAACGTCCTTTAAATGAGGACTTTCAGAGACTCTCTTTCATCCCTCTTTTACTTTTTAAATATTTTTGTTATTTTTAAGTGGATGAGCCTGTATAAAGAGACCCACGTTGGACGTGCTCTTAGAGTTCGAACACTTTCAAATTTACGAAAATCTAATACAAAATTAATACTCCG…
TACTTTAATTTTTGACTAACTCGAGAAAGTACAAACAATTATTTCTAAGAAATGTAAATTATGTATATGAAGTAGCTACTATCATTATTCTTTTTACTTATAAGTACTGTAGTTTTTTACTCAATGTTTTTGTTATTAGGTTTTTTAGTATTAAGTTGTTAATATTGGGGCTACATAAAGCCAAACAAACATATATGATTGGCATAGTCAAGTTCTCAACAAGCTATCCTCTAACGAAGCATTTGGGTAACGACATGTCGTCGTATATATATCTAGATACACGTACATATTAAATTAGAAATTTACTCCAAAAGCAGAGGATTCTCGTAATCATTACCAAGTCGGCTCGAAAGTAGTTTATATACATTACTATGAATACATTTCCAAATGAAGATGCCC…
AATTTATTTTCCAGTAACGTTTTGATAACCGTAGATAATATGAGCATTTACCATTTGACTAAACTGTTTACGGTGAGTATAGCTGTCGAGTAGTCTATTCACCAAGTTTTATGAAAGATCTAAAACAAGGATAAGACTATTTCGTTTATACTATCAATTTCTTTTATAGTGGTATTTCTGATTCATCAAGCAACCATCGAGCAGTTCTAGCCCTCAACAGTAGTCATCTACTACGAAGACATCAATGAGTTAACTACCACCTTAATCATATGTTTACATTAGGCCTGGGAGTTCGGAAATAACCGAGAAAACCGAACCGATCAAACCGAAATTTTCGGTTATCGGCGTAAACCGAACAGAATCCACGTAACCGATCGGCAAAATTAATTTGGGTAATCG…
GAACTATATAAGAGCCAACTATAATTACACATTACATGATATGGGTTACATGCATACACTATATAATTTATCAAAACCAAACAAGCCTATACACCCGAAACTCTAAATCAACTAAGGTTCTTCTTATACATTACATGATACTATAATTTAACAAAACTAAACAAACCTATGCACCCAAAACTCTAATTTAACCAAGGCTCTTCAGTTTTAAATATAAGCTCAACACACACAAGTGACACAACTTACAACAACCAACCAATGAATGAGACAGAAACTACCTGAAGATATGTCTCGAGAAAGTTTAGCTCTTGCTGCGCAACCAAAACAGCATATGTATCAAAGAATCATATCTCGTGTCTCCCCTAAAGTTTCTATGGGGTCTAATATCTCATAAACCTT…
AAAATATTAAATTAATCCACAGATAATATTTAAAAACTTTTAAAGGTTAACATTGTCGTTTTTTTTTTAAAGGTTAACATTGTCCTTTTTTTTTGTAAATATAAATGAACTATCGCCTATTAGCAACAAAAAAGTTGAGTTTGGTCTGAGAATCGTTTAGAACTTTTGGTTTGTTGGATCGTACATATATAGGACTGCAAATTTATTACTATTTGTTAATTAGTTGAGGCTCTCCTCTTCTTATTTATTTATGAGACGTACCAAATAAGTCATTATAAAGTGTACTAACGTCCGGAAATTTGTCCACGAGTAACAATTTAAACCTCAGATGTGGTCAATGAAAAATACAAGAATTTTAAAACGACGGCTAAAATAATATAAATTTTGTAAGGACATATT…
TTTTTGAAAAATTATAAAAGAGCTTTTGATTATTTTTTCTAGGTTTTCATACTTCAATGGTAGTCTCTCTTATAGAGGTTCTCTGAAAAAAAAATATTATTTTAAAATTATTTTATTTCATAAAATTTAATAATTATTGTAATTCATAAAATATTAAACATTAAACATACATAAGTAAAAATATTATTTAAAAGATGTGGAAATTAAAAAATATGTTTTGTCTCTGTAAAAACAAGAACTAGTGTTGTTTGTGTCTTTGTAAAACAAGAAGTGTTTTGTCTTTGTAAAAACAAGAATAAATGTTGGTTGTGTCTTTGTAAAACAAGAAGTGTTGTGTAGAAGTGTTGTTTGTGTCTCTGTATAAAACAAGAAGAAGAGGTTTTGTTTGAAACAAGATGT…
ACAATGAGATGATACTAATTTACGAGTATATGGAGAATGGAACGGTAAAGAGTCATCTTTATGGCTCAGGTCTACCTAGCTTGACTTGGAAACAACGGCTTGAGATCTGCATTGGTGCAGCTAGAGGCTTGCATTACCTTCACACGGGTGACTCGAAACCGGTCATTCACAGAGACGTGAAATCTGCAAACATATTGCTTGACGAGAACTTCATGGCTAAAGTTGCAGACTTTGGACTGTCCAAGACTGGACCCGAGCTTGATCAGACTCATGTAAGTACTGCTGTCAAAGGAAGTTTTGGTTATCTTGACCCCGAGTACTTCAGAAGGCAACAGCTCACAGATAAATCCGATGTTTATTCCTTCGGAGTTGTTCTCTTCGAGGTTTTATGTGCTAGAC…
ATAATGGCCACCACTTCCCTCTTCTTTATCAAGTATAAAGCTACAGAGTTAAGGTTATTTACCGTTTGCATTATAAGTGTAATGCATTTAAACTCTGTGTTAAAAAATATATTTATATTTATATAAAAAAAAACCTAGACAGTTGACTATATTTTATAAAAAGAAAAAGTGTTTCCATAACATTAGGATTGTTCATGTGCTATAGGCAAGGCTTTCAAGGCATACAATTATAAATATCATATTAAAATATAGCATTAACAACATATTGTAATAAAATTTAATGTACGCAAGATCGAGTACCTGAAGCGGCAGCACCAACAACAGTTTGTTTGGAGTCTCGGACGTTGAGGACAATCCTTGTCTTGAAGCCATTATGAGTATTATAAAATTCCGACAGAG…
TTACACTCATAAGCATTTTATTTACAGGAAGCAGAAAACAAGATTCGCATTACCAGCAACAAGCTTTGTTTCTTTCAATCTGAATCTCACCAAACACAAGAAGAAGGGAAAATGATTTCTTTCAAAATTTGAAGGCACAAAGAGATTAAAAAGTACATAAAACAAAAATTATACTACACAGCAGTATTAGCTTAGACTATATAGCTTAGAGTTCTGCAGTCAAAAGTGATGTGCAACGGATTGGAGTTAGAGGGAGAGAGTAGATGAAGCTTGAGGCAATTTGAATGAAACTAGATAATCCTCCTTCTGAAGTTTCTGGTGGTCGATTGATAGGTACGCACCAGAAGGCCAACCCCAATGCCAAGACCTACACAGACACCAAGACCAATTCCCACACCA…
ACTCCAACAAAGAGATTCCTTTAAATCAATGAAGAACACGTCCTTTAGGAGCTTCTACATGGACCAGAGGCTTCTCTCACATGGAAATATCAAGAAGATTTCGAGATATAAGGAGTCAATCATATTTCCTTATTCGGCCAAGATTCAAGCAATTAAGCCTAACGGCTATAATATCTTGTGCATCTTTATTTTGTGCACTTTCTTTCTTCTTTTTGTGTTTTAGACCGTTAGAAAAAAGCCTATATAAGCCCGTCTTGTTCTATTGTAAAGATCACCTTTCAATCATCTAAGAAATATACAAGTTTGTTTTTATTCAAAGAGTGTCTTTGTTTAAAGTTTCTCTTTAAGTTTCATTTGTGAGATTCATTTGATTCAAAGAGTGTCTTTGTTTAAAGTTTC…
GAAAGAGACAAGAGAGTAGATCTTGGAGAAAGTGGGACAATGGCACGGGGACATGTTATGCCAATTCATAAAGAAGAAAAAGAGGACATGTTCTTGTCTTATGTAATCAAATCTTCACATGGGGTCCTTGTGTGCCATTATTAGCCTTTTATTCACTTGTGCCTTTTTGCAATATATAAAGCTAAAAACTTCTTGTGTGATTCCAACAACTTTTTTGTTTATACATTTTTAAAAAGTGGGTTTTTACTAAACCATGATTTTAACCCTACACACCTTAAGACCATGACTTGTACTACTAAAAATGCCAATATTTAGAGAATTGTTATGGTCGATGTCTTGGAAATGTATTTTAGATCATTACTCGTTTTGTTTTAGATCAAAGCACTAAAATCAAAGGTT…
CCAATTTTTTGGTTTCTGTGAAAACATTATTCGATTTTACTCCCATAACCAAGATGATACAAGATTACTAAATACTATAGGATAATTTCTTAAATAAAACTATACCCTTTTGAGTTTCTCCTTCTCAATATCAGTTCGCGGATTTAGAAGCTCCTTTCCATTTACAATCTGAAAAGAAATATCCATCAATATCTCATAAACCATCATTTGACTGTTTAATTTAGCTTATTGACTATATATAAGAGAGAGATATGTATACCTCGACCATGCAAGTAGCGCAAGTTCCTACTCCTGCGCAGTTTGACAAAGGCTTACTCTGCGAATTAATGAGACGTTGACATATACTCCAAAGTCCAAACTAACTAGATTAGATTAAGAGAAAAAATCAAACCGAGGGAG…
TCCGCACACTCACACAAAATATTCCAGCAAGAAACACATCAATTAAGGAACAATATCTACATCAAACAGACAGAACCACACAACTTAAATATGAGAAAACACACAATGCTATAAAGCACTAACCTTTTTCTCAAATTTTGATACCCGGTCGGAGCTATCTTCTGAGATTAAAGTGGTTTTACATAAACTCCCATTGGTTCTAATAGAAAAGAGTTTAAAACGATGAAAAAGATTTAACAAGATTACCTTGTCAGTCATGAGTATATTAAAGCTCATCTGAAACTTTTGCTCTTTCTTCATAAAACCTGTTTTAAACTGCAAACAATGCTCGTGTACTTTTCAAATATATAAGTTAGTACAAGCTATAATAAAGCAAGTAGATAAGAAAGTAAGAAATAA…
AAAAGCTCTGAAGGAGTTGGATGAAGTAGTTGGAAAAGACAGGCTTGTGCAAGAATCAGACATACGAAATCTAAACTACTTAAAAGCTTGTTGCAGAGAAACATTCAGGATTCACCCAAGCGCTCATTATGTCCCACCTCATGTTGCCCGTCAAGATACCACCCTTGGGGGTTATTTTATTCCCAAAGGTAAAACATATAGGGAATACATATGTTTTTTATTTACATAAGATTTAACGTTTATAGCTAGTAAGTTTATGCATGAGCTTCGTTAACAAAATAAAACACATGGTTTTGGTTTGTGGCTACATATGATACAACCTAAATTTTTTTGTAATACTTTTTTGTTTAAAATACCAGGACAACTAGTAAATTTATACATAGGTTTCCTTAACAAAAT…
ATATATCTGCAATCCATTGTCTGGAGAAGTACCAATGGAGTGTTTGTCTGCTAAAACATTAAGTGCAAGATCCTTCAGAAACTTATCAACCATGTCTGCTCCTCTTCACTTCCCTAGTCCCAATCCATTGATGAATAATATTGCTCAAAACAAACCAAATAATAATCCTAACGTTAGAGTCATTCACGAGGATCTTTATGCTCCTGATCCTGAACTTCTTGCTCTAGGTGATTGACTTTAACTCTGTCCCATCTTTTAGATTTTTTTTTAGGTTTCTTGAAGTTTGTTCTTGATTGGGTTTTGCTGATCAAAAGTAAATTATGGGGGGGTGTTTTTAGCGGAAAAGAAAGTTGTGGGGATGAAGCGAGATGTGGGCATACAGAGTACGACGTCGGTGGA…
GTAGTTTGCGGATTCCGGTTTAGCTCGAGAGTCCTTCATTTGTTACGTACACAGCCCATGCTTCCTACAATTTCCACAAGTCAAGTCTTAAGAGTTAATGACTAGAACATTAAAAACGAAGCTTACAAGTTGAACCGATATTGGTTTAGTACCTGAAGAATGGCGAAAACTCTACTCGCGACAGATTTTTGAATCGGTGAAGTTCCTCCTCTTTGTTGTAGCTTATCTGGATGTAAACAAAGCCGAGCTCTTTGATAAGCTTTCTTCACTTGTGATCCATCTCGAAGATTTGCTAAAGGAATCGAATCCCAATTGCTATTTGACCAAAGAACCTATATAAAACAATACCGGTTTAGTAACCGGTTTACTTGATTTGAGACAAAACTAAACCATTTCAAA…
TGTGAATTATTTGAAAATGAGTTTTGTGATAATATACTAACAAAATTAATTTATTATAAGTTTTAGAAAAATACAAAATAAAATAAATAGATAAATATACTCAAATCTCAGTAAATAAAAAATATATTTAATCCATATAAAGATCTGATTAGGTGTTTTGGATCAATGAACTATCACTGTGATGCAATTGATGCAAAAAAATAATGAAAACTGGATCTCTAAAAAGTGAAAATAGAAAGATGATTATTAATTAATCAAAATATTTTTGAGTTAAATTACTTATTGATAGAGAAATTGTTTTTCATTTGTCATGGAGAAAACGAAAAGAAAAAAAAAAGAAAAACAGATTTTATTTTATTATTTGTTTTATAGCCCAAAAAGTCTCACATTGTGACTTTA…
CGTAGCTTTTTTCTCGACGCTGAATCAGAATAATTCAAAAATCTCGTACCTGTTTGTTGAGTTCCAGCTTGGCCCATTAAAGCCCGTTAGGCCCATTTCAGTTATATCTATCTTCCAACAATAAATTTGGTAGTTTGCGCGCTTTTAATAAGTTAAAACCAAGCAGTTGTCAGAGATCAACGAGCTCGTGTAAAATGTCCACAAGTGGGACTTGTGACCCGTATGCATTTTTTATGCCATTTTTACTAATTTCGTGTAACAAATCTACAAAACAAGATAATCATTAATCACTACGTAATCATCTAAATTCAATGTGTGGTATAGAAAAAAATAACAGATGAGATTTATGTGTTTAAGATTTTGATATTTTACCAAAACAACAATAGTATATATTTGTGG…
ATTCACGTGACATTTATTTTCAAGATATCTTAATAATACAAATAAAGAAATTATCAGACCATAGCATTTACAGAGCTATAGACCCGTGGAGTTCGAAGGAGACAATCAAATCATTCACAGACTAATCGATGGCAATGCGGAGAATCTACGACTCTACTGTTACATGACGGACATCCAACAATGGAAAACAGCATTTACAGGAATAAAGACTAACTGTCAACACCTATGTGCGGATTTCTTAGCGAAGACAGTAGTATCATGTAACTAACAATGGTCTCTATACCATAGCTGCCCTCGTTTTCTAAGTATTTTTTAAGGAAAAAAACCAACTTTTGGTAATACATCACAGAGAGAGCCCAATAAGTCGTAATGGGCCTGGAACCTAGAGTATTTTCAAAA…
ACAAATGAATTGTACTCTTCATTTTTTACATGACTTTGCAGTTGCATCACTTCTCAATCTTGGGTTTGCTTTTCAGGCTCAAAAAAGTTTTTGCCAACTTTTTCATTTCTTACCAAATCGGGTCAGTCCATTAATCAAAACACGTTATAGGAATTTTAACGCATAAAACAAAAAACAAAAACAAAAAACCAGAAGAAAACATGGAAATTGATGATCACGAATGTATATGCAATCTGTTACCGTTAATGCATTAAAACGTAATGAAAAAACATGGAAATTATTTAACAGTACGTGACGTCAATAATAGTACTGTATTACTTTTGAAAAGGTTTAAATGTCTTTAACAAAAAAAAGAAAGGGTTTCAAAGTAAAGTAGCACTATAAAATTTAATCCCATTC…
ATTGTCTCTAGCTTTCGGACATTCAGGTTCGGTTTCTTCAGCCCTGTTAATTCCACAAGTCGATATGCTGGTATATGGTATAACAGTGTTTCTGTACAAACTGTGATATGGGTTGCTAACAAAGATAAGCCGATCAATGATTCCTCTGGAGTTATTTCGGTTTCTCAAGATGGAAATCTTGTAGTTACGGATGGACAGAGGCGTGTTCTATGGTCAACTAACGTCTCTACTCAAGCCAGTGCCAATTCTACTGTCGCTGAGCTTCTTGATTCCGGGAATCTGGTGCTAAAAGAGGCGAGTAGTGACGCGTATCTTTGGGAGAGCTTCAAGTATCCTACTGATTCTTGGTTGCCAAATATGTTGGTTGGGACAAACGCAAGAATTGGAGGAGGAAACGTC…
CTGTTGAAGCTGATTAGCACGTCGGTTCATGGAGTTTCTCAGGCAATGCAAGTTGCAGCAAACATGGCCGTATTTGAACGAGCTTGCGATTTCTTCTTCCGTCACGCTGCACATCTTTCAGGAGTTCCTTTGAGAATGGCGGAGAGAGGTAGGAGGCATTTCCCATTGACGAAATCTCAAAACACTGCAGAAGATACACTCTCAGGAATGCTTAAGAAGAAGATAGATGGTTTCATGACATTACTCGAGAATGTCAATTGGACAAGCGACGATATACCACAAGGTGGGAATGAGTACATGAACGAAGTGTTGATCTACTTGGAAACTTTGGTTTCCACCGCACAACAGATCTTACCCGCTAAAGTCTTGAAAAGGGTTTTGCGTGATGTCCTTGCTCAC…
TTTTGAAAAGTTTGCTTTTGGAGGAAGAAATCCTCCATTTCATGGTTCAGAGAGACTCTTTACCAGAGCTTCTCAGCTTGCTCACGGCCTACCTTATGCCCTTGTAGCTTTTGCTTCGCATCTCAGTGAACAGACCACCATAGAGGGATGGGAAGATGAATTATTTCGTCTAGAAGATTATCCTCAGAAGAATGTTGAAGAAATTTTGAGAGCTAGCTATGATGATTTAGATTATTACGAGCAGTCTGTTTTCCTTCAAGTGGCATGTCTCTTCAACGGAAGCTTTCTCTGGCTTATCAGAGCTTTTCTTGGGAAACTTGGTTCAAGGATAAATAGCTTACGGGCAAAGTCTCTCCTGGACATATCAAATGATGGACGTTTAATCATGCATTTCTTGGT…
TCTTGTGTAGTTATGTGGCTTGTGGATGATCTTGGTGATGCATTAACTTTTCCATCTACAGGATAACAGAAACTCTGTGGTAGAAATAACTTCAACAGATGTCGATTCTGGCAAAGAACTAGGCAAGGATTCTCCAAACAGTCCTTGGTTGAGTCTGGATCCGAGTAGCCGTCGCTTAAGCAGTAATGTTAAGGACAGAGAGAAGATAGAGGCAACAAATGAAACGACCATCTCACAGTTTGGTCCTAGTAGATCACGCAAAAAAGGGACACCAGTGAAGAGCAGAGATGCAGAATCAAAGGAAGAAGCAGGAGTTGCTCGGTTGAGACTGGGTCCTCTCGCCCTCCCCCCAATGAAGAAACCCAGAAAATGTGGTGGGCAGGCGGAAACAAGTCCAAG…
ACAGGAACCAAATGATTTTAATGCAAAGTAATCTTTATCCCAAAAAATGCCTCAGATATCTTAAGCTTTTCTTTGTGTGATTCTTACCTACAGCATCCAATACATTATTCTAGATCTAAAGACCCAAGGCAAGCTTTCTTTCAGTGCTGAAGGTATGATCGTGGATTTCCCTAATACATATAGCTTTCTTTCAGTGCTTGTAATAGTGCCAAACTGCTGACCACAGAATTAAGATTATCCTTTCATAAGAACATTGGATTAAATACATTACCACTGAGAATTGCAAAGGTTCAGAACATACAGACTGTTGATACCAAGGGACCAAATAGCTTGGACAAAGATAAGATAAGTCGGTCATAATGTGTTTTTAACTACTAGATTGCAATGCTTTGGCATATG…
GAGAGAGGAGAGAGAGGAGAGAGAGAAGGTGAATGCACAGAGAGACAAGCGCAAAAGCAAAGCAGTGGGATTCGAGGGGGATGGTAATAATAGGAATAGCGATGTGTTTATATGTTAAGTGTATGTGTTTAATTATATTTAATTCATATTATTCCTAATTACTCAATACATTGATTTCCGTATATTCGTATTTCTATAAACATGCTCAAAATATTTACTGATAATGTGTGTTTGGAGTTATTTTTAAGTTTACAGCAGATTACTATTTTGAATAAAAAAACTTCTTATACAAATGTACACATGGAAAACATGAATAAAAAAATGGAACAATAGAAAAAGGATAATCTGTCAAAAGAAGAAGAAGAGAGGAATAAATAAGGAAAAGAGAAATAAATGAAA…
CCGATGAGATTGACTCAAACATGGGTGAATATAAAAAATGTCATTTGGATTTATTACGGTTCGGTTAAGAAAGCGATCATAGAGTTTTTAAGAAGAATCAAACTACATATTGATTAGTTGACTAAAGTTTTTTTTTGTTAGTTGACTAAATTTTTACATGTGTAAAATAGTTCTCTATCTTTTAAACTTATATGATGGCTAGCATGCACTCATATCATGTGCGTCTACAAAATGTTGGTTGAAGGATCGATTTGCATCCCTAATTTGCTAGCATACCTGTTTGGTTTACTGGTGTTCTCTTATTGTAAGTTTGTAACGGCTCTTGATCATGCATATTAAAAAAAAACATTATAGAGAAAAGTTAGGAGTACTTACAAGAAATTAACAAATTAGATAGAG…
TATTCTGTTCTACAACAAACTCAAATAATATGAAGATAATTAATCTAGGCAAGTATCTTGTTGCACGTCACAACTATCTAAAGCCATCGATCTCTATAACCGACTAATATTCTTTCTTCTCTAAAAAACATATTCATTTGTTTGTCCTTTCGTATTCTCTACGCCGAAATATACCGACTCATTGAATTCTTTTTTCGGTTTAATTCTACAAGAATAATTAGTATTTTTAGCATTAAAATATAATAATTGGTGTGGTTTTACTATATTAGATTTAGCCTTATATTTTGGATAGTATTTATGAATATGTAAACGTTATAATTTGTTTGGTTCAAAATTTACAATAACACATTTTTGTAACTGCTATTAATGATGATATTCGAATTTTGGTAACTATATTAT…
CGTATGTTGCAACCATTATATCTCAAAATTTTAGGATTATGTGCTTATTCTCATTTTGTTGGGTTTCTTTGGTGGACTAGAGGAGTTGTAGCTCTTAAATTTAGTACCTGTAGATCTTTCTTTTTTCTTAAAACATTCATAGTTTTTTTTGCAGGAGAGCCGTTTGTCGATGGAGAAGTTGTTCCGTATGATGAGAAGTATCATGCGGACTGGCTACGAGATCAAACTGATGAGGATGCTAAAAGCGGAGTAGTCAAAAAGAAGCATAGGAGGAAAAGAAAGAAGAAGTTGATTTAATTGGAGATATTTTGGTATTTGGAAGTCTTCTTGCTTCAGTGTGGCATTCAAGCCTTGAAGATTTTCTGGAATGTCTTTTAGTGTTACTAATATAAGCTGTTA…
ATAAATAAAAGATCTAACTTTGACGGCTCTCTTAATCTTACTCACTCCGTAAGTTCCAAATCTCTCTCCTTTACTCTCATATCTATATCGTCCGAACAAAACCCAGGAGAATTGCTTCACCCCCTTTTTGGGTTTTTAATCATTTTCTCAGATTCTCAGTTTCTGTTTCCGTCTTCTAGATTCTGGGTTCAGTTTCTGTTTTGCTCTTATTGAATTTTCTTATTCATTTTGTGTTTCGGAGTTATTCATGGTAGCTGAATTTGTTAATTCTGATGTTGTTTTGCGTTTTCTTCTTTTCTAGTTTGGCTATGTCGTCTTTGATCTGATGCTGGGTTATTCTCTTTCCCTCTGTTTTGGTTTCTTTTAGGGTTTTAAGTCGGAATAGACTGATGGGAGCTT…
CTAGATTGTTTCTTATGTTTCTTATCTCTCTTTTGTTTCAGTCATTTACTTTCATCTCCTTCTGAACAATTCTGCTTTTTCATGTTTATTTGGGATATTTGCTGCTGTGATAACATCTTGATGCGTTTTCTGTTTTTACTTCATTTCTTTTAATTTTATTGCCACAACAACAAATTACAAAATTATAACAAAATAAAATGTTTCAAGACCTAAAATTGGTAACTCGCCAAAAATAAAAATCACGAAAAGGGTTACAATATGGAAAATGTTACAAGAATCATAATAGTGACACAGAAGCCTCTTGAGAGACTCCTTGAAGTAGCTTCACCCGCGGCAACTTCAGTCGAATTCACCACTGTCTGTGTCCTATTTCCGACCTTCTTGCTGCACAAAATGAGG…
GTTTTCAAATTTTTTTTTTTGTATAAAGTAACATTAGTTTATAATAATTAAATACAAGTTTAATAAAAAAAAATTCTAATTTCATTTTTTTATCGGCTTTCTAATTTCATTTTTGTTTCCTTAAATACATTTATACACCGAATAAAATTATTTATTAGTTTCCTAAATTATTTATATATCTCTGAAGAAAAAAGAAAAGTAAAGTAAAGTAGCCGCCTCATCCTCCTCGTCTCTTCTCGTTAGCTCTCTCAATGAGGAGCCCGATTTAGGGTTTCCTCCATTGGTTATATCAATTCGATCATCTCCACAAAGCTCTCGAAGACTCTTTCGGTGATCTCATCTTCTTCTTCTTGTACGAATCTCTCACTCTCTCTTCATTTCGCGTTATAGGGGTTTCTC…
ATTTTTGAAAACTTTAAATCTAATCAAATTAACTTTTTCCAAATGATATTTAATAAAAAAATATTAAACTAATTAAGAACAATGAATACTTTAGCGTGTATAAATACCAAAAGCCCATCATCACAAACCAATAAATCATTTACATCCGCTAGTTTAAATTCATTAGACAGAGTCATTTTCAAACTTGGAGACAAATATGAACAATTTTCGAATAACCATTGTTGCGTTCTTAGCCGTTCTTGTCTTCACCACAACTGGTATTTAGTTTCATTATACATCAGTGTTACGCTTAGATTGTTGGCCGCTTTGACAAAAACAACGTTTTGATTAATTAACTATTTTTTTAATTTGTTTCGCAGTTACGAATTCTTTGGATGAACCTAATATGGACACTATATC…
TTCGTACCTTTAAGTGCACGATAGTTGAGTAGTCAAATCTCGACTCTCGCGCACTTTGGCAGCTTCTACTCATCGCTTTCTTTGGCAAACAGATACTTTTCGTTTTCCATTTCTTCCCGTTTGAGAATTGTAATTCAAGAAATTAACAATTCGCAACTCTCAATCTCTCGTTAGCAATGTCTTCATCCTCCAAATTTGAAGTATTCCTTAGTTTCTGCAGCGAAGACCCCTCAAAAACTTTTGTCTCTGTTCTGGACCGTTGGTTGGAACAAAAAGACATTACCACCAATTTCAAAGATGACTCGTTTCTGGCAGAGGAGTCAAAACTCGCGGTTGTTGTAGTCTCAGAGAGCTATCCAATCTCTGTTTTGTGCCTCAATCAGCTCGAGAAGATCGTAA…
ATAGAGAAGGTGCAGGGAAACACATTGAAGCTGGTGCCAAGAAGGTTATCATTACTGCTCCAGGCAAAGGAGATATTCCAACTTATGTCGTTGGTGTCAATGCAGATGCTTACAGTCATGATGAACCTATCATCAGCAATGCATCTTGCACTACCAACTGTCTTGCTCCCTTTGTCAAAGTTCTTGACCAGAAATTCGGTATGCAATCCGTTTTCCGCTTTCGCTTTTCGTGTTCTCTCACGGGATCAATGAAACGGGTTTTAATGTGTTTGTAACATTGCAGGTATCATAAAGGGTACAATGACGACTACTCACTCTTACACCGGTGACCAGAGGTTGCTAGACGCGAGTCACCGTGATCTAAGGAGAGCAAGAGCAGCTGCTTTGAACATTGTTCCT…
ACGAACACAAAACAATTTCCTCGAGGAAGAATGGATTAACACTGCAATTTTCCCCAGTATTCTCCTAGTAAAGATTTTTTGCTCCCTGGACTCTGAGGAGTTTAATTTCCGCGGTCATTCTAAACCCGTATGCAGAAACAAAATCTCGTTTATGGGTTTCCAAATATTTAAATTCAGGCCCAATGGGTCGACCCATATATCTATTGTTGGGTCAGAGGCTGAACCATTTATTGAAATTGAATAGATAGTTTTCTTCTCGTCGAACTCAGACAGGGGACTCATTGTTGCTTCAACTTATGTGTATGTGTACTACAAAAATCAAATCATAAAATTTCTTAATTATTCGTACATAAATATAAATAAACCCCAGTGAAAGAAAATGAAATTTCCTTTTTTCTA…
CACAATAATGTTTGTTATTTTTGTTTACAATCTAATCATATCAGTTTGTATAAATTTCATGTTATTTATGTTTCAAAATCTTCTTCCACATTACAATTATGATAAATTGGAATATTAATTAATTTGAAATAAACCATTTATTCCTTGGAATTAAATGGAGATAGAGTTACAGAGGTACGACAACTTCAGTTCATAGCATCGAGAGAAGGCAAGGAAGGTATGTAACTTTTTCTTGCCCTCGTAGTTCCATTTTCATTGAAACTTCTTCTCTTTGAACCCTCTGGATTCTAGGCTACTACAATCAGCTGAAAAAAACCCTAATTCAGTCTCTCTTTCTCGTCGTGCAAAAACCCTAAACCCTGGGAATTGTGAGATCGATCTCATGTTTCAGTAACTTGT…
GCTGATCATAAGACCCATCTCCTCGGTGCACCGGAAGACAAGGAAAACAAAGTGGTAAAGGAAAAGACAGGGTTTTGGAGAAAAGGAGTAGACTTCCTCCATGAGATATTGGAGGAGCTTCTTGCACCACCTACACTTGGTGCAGTAAGTTCAATATACCGACTAGCATTGAGGAATATACCAAGAGTGAAATGAGTAACTAATGTTACATGTTTGATGCTTTCAGATTATCGGTTTCATTTTCGGTGCAGTAAGATGGCTCAGAAATCTTATCATAGGTGATGATGCTCCTTTACGAATAGTACAAAGCACTGCAAAACTTCTTGGGTAGTTACCAAAATCTTGTCATGAATTACCTCCTGACCATTTGCATCTTAAGTTACTAACTTTACCGATTAT…
AGAGAGTGGAGACCACGTCTTTGCCATGTCATGCTTCGTTGTTGTTTTTTAAGAAAAAATGAAAAAATAGATTCTTCGTGGTTGTCACAAAAGAAAAAGGAAATAAAATCAGTATCTGAAATCTAACGGTGAAAATTAATCGATAAAATAAATAAAAAGATTTATAGTCTTTTTTAGATAGAAGGGAGAAAATGAGTGGATAATACAACCACTGAATCTGTTTTGCTTTAGTTGGAAGCATTAAGAGAACAGCCATGGCTTCTTCTTCAATCTCATTCTCCTGTGCACCTTCTTTGGCCACCTCACTCTTCTCCACCACTTCTTCTTCCCCAAGGCTGCTCTCCTCTAGATTTCTCGGAACCCGAAACTTAAAGCTTCGGATCCGACCTGCCAGACTAG…
CGACATGACACTGATACAATTGGTTGCTTATTTTGTCCAAATCCATTCTTTGGATAATATGATGATCAATATCTGCAGTTTATCATAGCGCAAAACCCGTTTGAAGAGAAATGACGAAATCGAAGGCTAATTATTGTTTTTTTCGCTAAATTCTAATTAAATCCGCACCCAATAGATTAGCAAAGTCTACGACCAATTGTGAGGAAAGAAAAAGTCAAAAAAATTGAAATAAAAAGAAAGAAAACATGTACATCATGAAACCTCAACTCCCCAATGATGTCCGGAACAAACTTCACCACATGTGCTTGCATATACACATAGATACATGTGTATTATGCGAATGCGTGAATAACTGAATATAATATAGACTCACTCTAATATATCTAATGAAGTAAATAT…
ATAGTTGTTTCCATTTTTTAAGATTCATTTCCATTTTATATCATTTTGTAACCCTTTTTTTGTAAATATTTTATCTATTCAACCTCACTTTAGCGAACATTATCTTACAGTTTTTGTTGCTTTTACTTTATAGATTATATTTCTCTTAAACATACAAATAGAAATTAGTGTAATGTTTGTATGATGTGTAAATGATATCTACTCCCAAATAGTATCACTCAATTTTGGAGTATATTATTGTTATAGGCATAGTATTTTAAACAAGGACACAAAAATATTTTTGCTTTCATAACAATCAAACAAGAAGTCATGTTTATGTAAGTTTCTGTTTTGTACTATATATCTTGTTTGTTTTTTTAACTGTCTTGTATTATTATGTTTAGGTAAAAGTATGGTCCA…
TTTGATATCTAGTTATTCTATTTGATAAATCTTATCGATAAAATCATGTACGAATTCGTTTTCCATAATGAATAAAATTACAATACGTTTTTGTATTTTTTTTTTTTTACTGCAACTAAAACCACAAAATAAAATTTAGAAACTCACCAAGTAGCAACATAACATAACGTTTTGAAAATTTGGTTTTGTCGTTTAAAAAATATTGTGATGTTAGCCAAATTAGATTAGTTACATAAATGGTTTTTAGCTTGTGTATGAATCTGCACAAGTCTATGAATATACCAACCGAAAACATAATCGACCGTTTCGATCCCGCGAAATATGAAATGCTTAATACAATACTATATACCAATGGCCCAATAAGTTCTTTAAATGGGCTTTATTTAAAACCCAAATTAG…
GATCCTGCAGAAATCGCATTCCTCACATAAATCTTCCTTCTTCTTAGGCTCAGCAACTTCCTCTTCCTCGTCCTCTTCTCCACCGCCACCGCCACCTGATCGTTGTCTCTTCCCTTTCCAGATTGATCCAACCTCCAAAATTTTCAAAACCCAGTTTCCGTTATCGTTTTCGTTGCGGTTCCGGTCCCTTCTCTCCAACAAAACGGCGTCGTCGTCTCTTACCGTTCCCTTTTCCTCTCTCTTACCACCGATCCGAAGAAACTCAAGCGGACGAAGACGACGAAGGGAAACCCAACGCGGCAGAGAAGCAGCCGTTGATTTCTCCTCAACAGAGCCTCCGATGGCGCATATGAAAGAAGAAGGTCCCACCGGTATCATCGGAGATACTCCAACCACCGA…
AGAAATCAAAGTCATGACAGCTAACCTTGAGCCGACTATATGGTACTTTCGAGGTTAGGCATTGAAATGAGTATAATACACGTACGTGATATGACCAAAAAAATATTGAAGTGACGTCAATGATATTTTTGTTTTAGACTAATTTTTTTATATATAGTTTTGTAAAAATTATTCATTTAGATATCTATTTTAACAGAGAGAGTAAAAGAAATTTGCATTTTAAAAATGATAGAAAGTTAAAGCTAATTAAACAATAAAAAAACAAGTATTATTGAACTTAGAGGTTTTTGTTTGCAAACCAACGTCTCATACCAAAGTGAAGTCATCCAATTCTTGATGCTCTTGTCGATGAGGCGAGTGCGACACGATCAGAAGGTGGCCCTTGAGGTAGATGCAGTC…
CGAATCTACCATCTGCTAGATCTACTTATCTCTATCTATGTCACTGAATGTGATAACATTAAACCATACCATGTAACAATGGACATTGCAAGTGTTGAAATTTTTGCTTGTAGCTGAAGAATTCTGGCTAAATCATAAGAATTCAGATTTGCATATACTCAAGAAACACATTTAGATTGGATTATTTTGTTACAAAGCAACTAATCATACAGAAACAAACAACAATACAAACATCAATTATCAAACACACCTTTTTTGAGATTTTTCCGATTTTGATTTTATTATCAATCATTATCAAGCACATGGACATGGATCATCCGTGGCGGTATCAGCACCGCCGTCATCAGATCTAAAAACAGCGTATCCGGCGGTTAATCCGACGACAATCGCGATGAAAAC…
CATCTCTCATTCTTCTCCAGATCCCACACTAACCATGTAAGGCCTTTTACTTTGCATGGTCCATTGCAGCCATTGTTGATCTTGGTGTGTACTCGCTTAGGAAGAGATACAATTCTCGATTAACACGCTATAACCATTTTATTTTGACAGGAGGGACTAGAAACATGTTGAAAAACATGAATCTAAAGCTGCACAGAGGTTTCTATGTGAAACTTGCTAAAATAGATACAACACACATCTCATATCGACAATAAAAATTTGTTTTCAAAGATCAGTATTTTTTGAAGCTTGCCAAGTGAAGCATCTTTTGGGTAATTAGAACCAGAGAAGCTTCAAAAAATGGCTTAGAGTGAAGCATCTTGTGGCATTTCGACGGCATCATCTTAGGACGACTTATCT…
ACAATCTTTAACTGACAGTTGCTTCTTGACTTTTTGTTTTGTTTTGGTTTGAAGGTTGCTTCTTTTACTGGAGAGAAGCAAGCCATTAACAGCTACAAGAAGTTCATAACATCGGCGTATAAATCAAGCATTCAACAAGGTTTCTCCACCGGTTTAGGACTTGGAGTAATGTTCTTTGTATTTTTCAGCAGCTATGCTTTGGCTATTTGGTTTGGTGGGAAGATGATACTCGAAAAAGGTTATACCGGTGGCGCTGTGATCAACGTGATCATCATTGTAGTTGCGGGTTCAATGTAAGTAAAAGCCTAGACAATCAACTTTATATATTTGATGTGAGATTAATCCTAACAGGTATGTCTACTTTCTTCTTGTTTAGGTCGCTTGGGCAAACATCTCCAT…
GGATTCATATCCAATGTGAATCATCCGTAAAATTGTAAACGAGCCAAATTAGAATAAAAGAGCATGTTTCGCAGAAATTTATGGCAACTAAAATTCATTGTACAGGTACAGGAATAGCAAAAAAAGAACATGTAGGCCCAAAGACAAGATTACAAGTTGTGTTTTTTTTTTCCCACATATGTTTAACCGAAAGAAAAACCCAAATCTTCGAATCGAGCACCGTCGAACCATTACCGAGGAGGAATATCATTCCACAAATCGATATCCTTAAGAACCTCTGCTTGTGGATTCGATTGTTCAGAAGAACTACAAGACTCTTCAGGCCGTACTAGCGTCGTTGCAAAACAATGGAGATGCTGCTGCTTTAAACAACTCCGCCATAGATCTTGGTGCAGAGCG…
AAATCAATTTTATCGGTTCGGTTCGGTTCCGGTTCTCAAGGATAAATAAAGTTGACTTTTATGTCCAACGGAATAACAAAAGCCCTCTAGTTTTAAAATTTGAATGCAAAGCTTCATCTTCCTGTAAATTCTTTATTTGTCTTTCATTCCTTTATCCCCTCATGATTACATTGTTTCTGGGATTCGTATACAGGTTTCAAGCTGATAATAAAAAAACAAAAGAACATATCCAACCCACATTTGGTTGGCGAAAGGCAGAGTAATTTGTACCAAACCAGAAAGCCAAAAGAATTCACAGGGAAGGGAGAGCGGTTTTATGCGGCGGTGATGAAGTGGTGGTGGTGGAAGAATTGTTGGTAGAGTTCGTCTCACCCCAATGCCAAAGCATACTCTCCCAAA…
ATCGATCGGAATCATGTAAATAATAATAAAAACGACTGTTGAGACTTTGTAAAAAAAAAGACCATTGAGATATTTAGTGGCCGATATATAAAGATTTTTTTTAAAATGGAGTACATTAAATATATCAACAACCAAAGCTGTATTTTTATTATTTTAATTGGGCTTATTTGTTTTCGTCAACCATCTTAGCTGCATCTTGTATACAGAATAAAAAACAATGACTCTCTACATTGATGTAATATATTTAATTTTTGCTTAACGTTATCGTAATAATAATATGAAAATAGAATTTAGCCCATAGTTTATTTGCCACTAACACTTAAGGACTCAATAAACAATTACGACTAGATCACATCATTATGAATTAAATCCATTAATTATTTACACAAATTGCAGATG…
CATTGTTAGATCTCAGATTATGCAGTTGTAGCGCCAGAGAGAAGATCTAATTGCATGAGGGTTAACTTAACACGTGTCGACTGTTGCTTCGTTCAACTTTAGATCAGCATTTAGGATCCAAGTAGGTGTACAATTAGATTCTCCCAGGCCAAGATTCTTCTTCCCATCTGTAGTTCTATTATCCACGTCGGATTATTTTTAATTTTACTCTATTACTATTAATTATATACGTATCCAATTCCAAGTGTATTAGATTAAGCTAAAGTATTTATCCCTCACACAGACAAATTTTATTGTTCTGTTAGCAAGTAATATTGCACTAAACCATCTCTAAGCTAATTTCAGGTCTTCATTTGTTAATGTAATATTTTTGTTGTCAACTTTAAATGTAAATAGTTT…
GTTGTGTTGTAAGAAATCATCAATATCATGAATGTAGTCTTTTATTAAAGAGTAAAAACGAGTTCTTGTGTTTGTCTCTAAACAAAAACAAAACAGAGTGAAACAAAGACAGAGATAGAGAGAAAGTGTAGAAACACAACATGTGTTTACTGATATTGAAGCCATTCATCTTCTAGTAACTCTGCAATACTTATACTCTGCATTTCAGAAATACTGTATTACTTTATTTTGCTTAAATTTAGAAATAATTCTAAGAAGAATGGTTCCGTTCTCACATTGTATTTTCAGATAACATTTTTATCGAGGATATTAACAAAACACGCTATCATATAACACTAGTATGGACTCAAATTTGTAGTTGTATCATAAGTCATAACAAAAAAAAAACAGCTTAAACGA…
TAACCCAAAAGTAAAACGACACAGTTGGCGAGCTGGCGAGCTGTCTTTCTGTGCCTTAGCCACTTTTAAATAGAAGCTTCCTCAGGAACTTCTCACGAGCTCTGCCTTTCCTTCCATTTGATCTCGCCCTACTTCTCACACCAGCCAACGGCACCCGTAACCTATTATGGACCTCATGAGTTGTTGAGTTGTGGGATGCTCTCCTGGATGATCTGAATGCCTAGCAGAGAAATGACCTGACTGATGAGCCGAGCAGTGAGATAGGTTACCAAATGATCTTGCTAACAAGCTGCAAGGCAAGCTCAGATGATCTGACGAGCGATCTGGGATATAGGTTGCTAAATGGTTTGTCTTGCGATCTGCGAGATAGCCGGGCAGATGAGCTGAAAAAAACATTTG…
TGTTTTTTCTGTGCAGAGAAGTTTTCGTACCAGATGACTCTATTGTCCTTAGGTTTTAAATATGCAAAAGTTTGTTCTAAGAACAAGTTCAATAGTACTCTTAAGTTTTACAGAACTTAAATTCATGACTTCATTGAATCTCTTGGAAGAAGGAAGAAAACTATTTTGTGATTAAACACTGCATGATTGGTAAATTTGTTTCGTATTTCGTTATTTTGTTCTTTTTTATTATAAAACTTCAAAGTAATTACACAAGCACCCGTGGCCTAATGGATAAGGCGTTTGACTTCTAATCAAGCGATTGTGGGTTCGAGTCCCACCGGGTGTGCTATTCTAATTTTACTGAAGCTGACGAAAACAAATTAGAATTTTACCCGACTTTTTGTTCCCTCACATTTT…
ATTGGTAGAAGTCCTCTTGAGGCTGATTCTTCTTCAAGTACACAGCGCGACGATGAATGTACAGTGAACCAAATCACTCTCTCGGTCATTGACGCTCGGTAATTTGTAACTTACGGCCCAATCTGTTTACATGCATATCATTTTATAGGTAAGTCTAAATAGATTTTATTACTACATATATGATTCGATATCTTGCTCTATCTAATTTAATTTAGACAAAAGATTCACCACATGTTTCACATGATTTTGATTTAGAGCGAGAATTATAAAAAAAAAACATTTAGACAAAGACAAAAAAATGCAAGATTTGGAGTTGTCACTCCAAGATTTGAAGTTTGAGACCGAAACTCAATTAAGTGGGAATTCAGTAATGATTAATATTCACTTTTTGTACATACT…
TATATTTTTGAACACAAAACACAGACACTGAGACAAATGTTGATTATTTTGGGTGTTATATATGTTTGGTGCAACTACCTTGTTAGGTCTTTCAGAATCATAACTTTTTTTCTCTCCATATTTTATTTGAAAAAAGTGATGTACTATTTTACAAAATTTCTTCAAACTAAATCCTTCAGAAGCTAAACTCATATGTCATGAAACAAATTACAAATTTTGTTTGATAGACTTTAAAATCACCGAGATAAGTTTGTATGAGGTACCGTAAGTTCTTTTGTGAGTTGACTTATCGAGAGTGGTTTATGAGACCATCTAAAGCGCTACTGTTCTGGCTACAGTAAGTAATATATACAACATTGGCGTTGGTAAAATTAGCAAAGATCATTAACTTCTAAAGGT…
TTTTAACTATAATATAAAATATACATTTAAAAACATTTTTTAATAAGAAACAAGTCGAAAACTAAAATTTTATTATAGAAAAGTTTAAAAATCTGTAAGAAGTTTTACTAAAATCCGTAAACTTTAAAACTTTAGCGAATAAGAAGTTTTAGTTTTATCATTAAAAGAAAATTAAAGAGAAGGGATGAAATTGACCTTGGTTTTATGGGCCGAAATTGTTTCTTGTTTGGGCTTTGCACAAAGATCTCTAGTTTTGACAACCGTCAACGGCTAACTAATCCCGATCTATCCACCTTCTCAAGCTTGCTTCTCTTTGATCATCTCCGTCGACGATGTAGCCCCCACCGCGTCAGAATTCTCCGTAGAAGAGAGATCGCACACACATACATATGATCTCGC…
CTTCCCGATATTATGACATACAGCATTTTATTAGATGGGCTTTGTAATAATGGGAAGGTAGAGACAGCATTGGTGGTGTTTGAGTATCTGCAAAGGAGTAAAATGGAACCTGATATTTACACATATAATATTATGATTGAAGGGATGTGCAAGGCAGGGAAGGTGGAAGATGGGTGGGATCTATTTTGTAGCCTCAGCCTTAAAGGAGTGAAGCCTAATGTTGTAACCTACACAACAATGATGTCAGGATTTTGTAGGAAAGGTTTAAAGGAAGAAGCAGATGCCTTGTTTAGAGAAATGAAAGAAGAAGGGCCTCTTCCAGATAGTGGTACATATAATACGCTTATCAGGGCACATCTGAGAGATGGTGACAAAGCAGCATCAGCTGAACTCATCAGA…
AAACTCTGCTTTTCAATTCAATTTCAGCAATCTAAATCTCAATTAAAAAAATCAACACAGTATATACTGGAGACAAGTGTGTATCCTAGAGAACCAGAATCAATGAAGGAACTCAGGGAAGTGACAGCAAAACATCCATGGAACATAATGACCACATCAGCTGATGAAGGACAGTTCTTAAACATGCTTATCAAGCTCGTTAACGCCAAGAACACAATGGAGATCGGAGTTTACACTGGCTACTCTCTTCTCGCCACCGCTCTTGCTCTCCCTGAAGACGGCAAAGTAAATCAATCTCTTCATCCTCCTCTGTTTTTTGGTGGGTTTTGTCGAACTTGGGAATTGAAAGTTTCATCCTTTTTATCATCAGATTCTGGCTATGGATGTCAACAGAGAGAA…
TTGTGTTTGTGTGTGTCGTCGGTGTCGAAGGATGTTTGGGAACCAAGTGGGGTTAATTTCAAAGATTTACAAAAATGGAAAGTCTTTGGACCGCAAAACGTATGGACATCGTACCTAAGTTCCTGACTCCTTACTATATTTGTACATTAACGTGTTCCCCTTTGTCCCTTTTTTGTCATCTCCTTTAGATTTTTTCCCTTCTCAATAATTTAACCCTGAGTATTCATTTGTCCCCAAGCCATATCGTAAATCCGCTTTGTACTAACACATATATAAATATCATCATCCAAATTCTTAATCATATGTCTCTAATTCGACAGTTTATCTTTTTCTTTGATAAGTTAAGCCTTGTAACTTAAAACTTCATTTTGAAAAATCTTAAAACATTCTTCTCTCTTG…
ATCTGAGTATTGTGTTTGTTTGTTGACAGATCATTGAAACTATGGATGGTTTTAAGGCTCTATGGATCTGAGACCTTGAAGAGCTATATAAGAAACCATATCAAACTGGCTAAAGAATTCGAACAACTTGTCTCTCAAGATCCTAACTTCGAGGTAACTGTAAAAATCTCAAATCATTCTGGATAAAAGATTCTTCTAAGAAAGGGTGAATATATAAGTGATTATTCTTGTTTGCAGATTGTCACACCTCGGATCTTTGCTCTTGTCTGTTTCCGCCTCGTGCCTGTGAAAGACGAAGAAAAGAAGTGTAATAACCGAAACCGTGAACTCCTAGACGCAGTGAACTCTTCAGGGAAACTCTTCATGTCGCACACTGTAAGTGACTTGTCTTCCTGCTTC…
AACAATTTATTCATGTACTGAAAGGCCATTAGAAGTTGACTGAAGTGTGAAGGTGGAGATTATGTATTCACTTGTTGATTTGGTATACATTCTATGTAAGGTTCAATTATTTACGTTATATAATTATAATGGAGTAATTTACAGTAATTGGGTTAAAATGGTTTGATTCGGTCAGGTTGATACGGTTTGGAAGTTAAACCCGGCCTAGATATGATGTTACAACCAGTCCACATCTTTTATGATTTTAGTGGAACAAACGAAGAGTTATTTAGACGATACAAACAAGGTCCGAATAAGTGTGAGCTGTCCCAAGTAAGACCACGTAATACTCACCTCAACAAGATAGTGTTCTTAAAGTGTGTCAAACACAATCACACACACACAAATCATAAAACACAA…
AAATTCAAATGGCAAATCATCTAAAACCAAACACATATAACAGTTTCATCAGCAATCTAATCTATATCATAACTCCAGACCACCAAAGCTATACCAAAACCACTGACCTTTAACATTTAGGTTGTGGTTTGATTGAAGGCGTTTACACAGTTCCGACTGGTACTGAACAACAGATGCATCTCGAGCATTCATGAGAATGACCTCTTCAGCTGTGATAATACACCTGATCTTCTCAAGACTGACAACTATCGCTCTCTCACGCCCCAAAATACTCGAGGGATAGATAAACAAAGGGTCAAGGAGTCTCAAATCCCTGGATGGTAAGGAACAACGCTTCATTATAGTCGCCTTGTCGAGCTCCAAAACCGCAGAGTTCCCATCTTGATCAATTTTCACCCA…
GAATACCCACGGTTGCGACCCGATTTGATTCAATCTTTTACCAGCGTTTAGAAACGAGCTGGGGCACCGGTGTTAAGTATAACCGGGTTTCAGAAGATAGAATTCATAGCCTGCTCGGAAAAACATTCGAGCAGATTCTTATCTTGAATATTTATATAGCGCGCTGTAACCGAAGCGGTGTAAATGAAACTTTGAAAATAATAGGCCGTCGCCCGTTATCAAAGTAAAAAGATTTAGAAATCAAATTCCAAGAAAATTTGAAGTAGAAAAATCGAAGTTCAAATTTAAACCGAAACGAGAGTTTAAAATTGAAGTGGGAGTATGGATATACGGACCCCACTCCCCCCCCCTTTTTGCAAGTTTACGCAAAAAATATAGCAGAGAATGCATATATATGAT…
TAACAAACTTAAACAATAGAAAAACTTGAAAAAATGTATCAATTTTCAAATTTGATACGAAAAAACTTGAACTTTTAAAATATTATTTAAATCATAAAGTTTTCTTTGATATTTTTTGTAAAATAGTCAAATTTTGTTGAATTCACCATTTCGAACATATCGCTAAATTTTCATAAATAAAATTAACTTTCGATTAAGAGAATAAAACAACGTCGTTTTATCAACTACAAAACATAGTCGTTTTGTTAAAAAAGCGTAGTGGACTGGAGTTGCCATTCACGTTTATTCATATCTAGTTACAATGAATCCAACAACGGACCATAAGGGGCCCGACGCAACACGTATAATACTCTGATACTTATCTTCTTAATTACTACTTAATTTGTTTCTACTGTGATA…
ATACTATGAGAAGTTGGCGCATTACATGCAAGATATATTCAACATCACAGCTAAGGCTGTAAGAGAAGATGACGAGTCTGTTGCTCTACAGGCAATTGAGTTCTGGAGTTCTATTTGTGACGAAGAGATTGACATCTTAGAAGAATATGGTGGTGAGTTCGCTGGGGATTCTGATGTTCCATGCTTTTATTTTACTAAGCAGGCTCTCCCTGGTCTTGTGCCTCTACTGCTGGAGACTCTTCTGAAGCAAGAAGAAGATCAAGATTTGGATGAAGGGGCTTGGAATATTGCAATGGCAGGTGGGACATGCCTCGGTTTGGTTGCTAGGGCAGTTGGAGATGACATTGTTCCACATGTCATGCCGTTTATTGAAGAGAAAATATCAAAGCCTGATTGGAG…
TTTAATCAGATATTTTAGTATGTTGCTTTGATTTTTATTTGCTGTCTTAAACTTCATTAAAAAAGAATTCAAGGAAGAGATTCAAAAACAGAAATACAAAGCATGACAGTTCAAAACAGAGCACAATTGCTCCGAATATGTAAAACATAGTTGAGACTAAGTAACAGTTAGCCCAAAGAATTTCTTCACTACACGTATTGTTTATGAATTCTAAGATTTCTTAAACCTAAACAAACCTTTCTTGGGGGAAAAATAGTATATTCTTCCATGTCTGTCCAAGAAAGAATATTGGCCACATATGAACAAATATCACCAAAAGAATCTCCATCCTTGGTATGATTGAGAAAACCTTTCAGGACAGCTTTTCCGATCTCAGGGTTCTATACCATAGGTGGACCG…
GGCAAAGTCAACAAAAATTTAACGATTTAATAGAAAACTCAAATAAAGTTGAGAATTTAATTCACCAGACCCAAAGTTGGTGCTTTGTTTCACCGCTTTTGGTAAACTGATGATTTTTATGACATTTTTCCCAATATTAAAACTAGGACAGTGGTAAGGGTAAAATCGTAAAAGACTCACATAGAAAAGTACCTAAATCTATTAGGCATATGAGATATGACTGTTTCCACAAAGGGATAAACTTAATTGTGCTGATTTCATAATTGATCCTAATTTTATATACACAACGAAATAATTTATTTGGAAAGGAGTTGTTGGAATGTGGACTTCTGTAATCCATCAGAGATGAAAACTATACTAGTATTTGGATGGATGTGTGGGGTTTTGATGCTCATGCGT…
TTTAGGCAGACTTACTCAAATGACTTTTTTACGGTGTGTAATTACTGGACTAACATCCACTGTTTTGCGATTTTTTAATGTCAAAATACCCTTTATAAAGTTTGGTAGGAATAAAGTATTTACCAACATGCGATTAAATATAATGTGCCAGCTAGGACAGTTTTGGCAGGAAAAGTTCCCACCATTATTTTAATGTTACAGTAGATATAATTTTTTGATAGATATATCAAATATAGTTGTGTACATTGGTAGACTTATTGAATAGACATATTTGTAGTTATGGTAGAGATACACTAATCTGGTATAGCTAGACTTTACGATAGAGTTATTGGGTATAGTTATTTTATGTGATGGTAGAGTTAGTGTCGTGACAGATTTAATGGATAGAGATAATGTATT…
AAATCCAATCTACGTTAAGTAATATTATATGTCAGTTCAAATCCATTAAAAACTCAAATCCAATAACGTCCTCTTAGCAACATTTGTATGTGGGTTATTCACATAAAGCGTCTTTATTAACAGATAGAATATCCTTAAATATTAGTTTGAAATACTATGGATATTCTTCATGTATCTAGAAGAATCCCATAACATATTGTATCTAGAAGACTTTCAATATCTTTCACGGTATTAGAGCGCAGCTCTTTCTAAATCGCTTCTTTTCTGATTAAATCTTTTTCTTTTCTCTTTCTCGTCCTCTATTCTCTTCCTGTTTTCTCCAAATTCTTTCAATGGCCGACGCAGTCAATCCCTCTAACAAGATCTATGGAGTCTCTAACATCAAGTCTCACATCTCTG…
GATGTATGAGCAACGTTTTAAAGAAAATATACATATACACATGTAAAAGACAAAGTAAACAAACAGCTACGTAGTACGTACTCATCATCTAATTCGATTTGGTTGTTCTAGTGATTAAAAGTTACCAACAAACAAGATGAATATCGATTTAAAAACTAATTCACTTGTTATCAAGTTCCATCCTTAGTCTCACCGACTTGCCAACCAAAATTATCAATGAGGTCAAGCCATTGTCCCGATGATGCTTTCGAATCTGTGACTTGTCAAATTAAACTTCAAAATAAATAAATGAATCGGTGATACTTAACAGTGACGTACAGTGACATTCCACAGTCACACACACACACATAGGGCAATTGTAGAAAGAGACACACGAGTAAATCCAACGAGTCCAACTCC…
ATTCTATTTCTATGAACAGTCGTCGTATGCGATGGTTCCGTAATAAGACTGGATTTTGTTAGTTACATGAATGATTTGGATGGAGAATAGAATCTGAAGAAATTGGCACGAGAAAGTTGGATGTATGAGCAACGTTTTAAAGAAAATATACATATACACATGTAAAAGACAAAGTAAACAAACAGCTACGTAGTACGTACTCATCATCTAATTCGATTTGGTTGTTCTAGTGATTAAAAGTTACCAACAAACAAGATGAATATCGATTTAAAAACTAATTCACTTGTTATCAAGTTCCATCCTTAGTCTCACCGACTTGCCAACCAAAATTATCAATGAGGTCAAGCCATTGTCCCGATGATGCTTTCGAATCTGTGACTTGTCAAATTAAACTTCAAA…
CTTTGATCTTTTTTTTTTTTTTTTTTTTTTTTGAAATTCAGGAGGTTCTGGGCCGAAGCCCGTAATTCCTCCAGGCCCGAAACCACAGCATGTAATATTAGTTTTTCTTTTAAAGTGTTGTGATGCGAAAATTTCATATTTGAGTCCAGGTTTTTAAGAGCTTGGGTTTTCCATTAGTCCATGTTATGCCACAAATATTCAAAGATTTTTTCTTACAAGCAATACTCAAATATCAAAACTAAGTTTCTATCAAAAAACTAAACAAAACATCAGCCAGGTAAAATCAGGAAAAAATAAAGAATTATCAACAAATACCATGACTACAATAACCAAACTGCTTTCCATTATTGTTTTTGTCAAGCAAATTGTATTCAACATTGAATTTCAAAACAGAGAAGA…
TGAGGAGGTGTACATAGGCGCTGTCTCAAAATGTCGAAAGGAACATCTATTTATATTTCGCTCTGGCTATTATCTAAACGTCGACCCCTCTGGAGCAAGCAGAGAGATTGTGTTCGAATTCAGCAGCAAATCGCAAGACTTCGACATTATTGAATGTGGTGTCAAGATCTGGACCGCACAAAGCATCGAACGGGGTTACCTAGTGTTTGAAGACGACAATGAGATTAAACACGATGACCATACAAATAGAGTTAGGGGACACTACAAAGCATCAAACGTGGACTACAAGTCTGTATCCAGGAAGCGTCCGAGGAAGACAGATCTGAAGTTGGAAATCCCAAGACGACGTTTTTGAAAAGAAAAAGAAAAATGAATCATCAGTCTCTTTTGATCGCTTCA…
TTTTCAGGCAGACTTATAAATAAGATTCCATTTCAGACTAATGGAAGTAAACCTATCAAAAGAATTCTAACGTGCTGTAGAGAGACTCCTTCGTCATCGTCCCTTTTGTGAAAGAGTAAATTAAAGAATCCATAATGAGCATAGTGTAAGAAGAACCATTTATCTATTAGATATATTCTAGTACTGGTAGACTGTCGATTCTGGATACATCCTGAAAATCATTTACCACAATAAATTGTCGATAATCTTTTTGTTGGAAAAGTTATATATTATCTTCAAATGATAATATATTAGTCGACAAAAGAAAAGCGAGACAAAATTTGAATACATTGATTTCGGTTAATTCAATACTTTCACTTCATTTTTAGCAAATAGTACTTTTATTTCTGATTTTTATGT…
ATTCGGGAGCGACAGATAGTTTTGTAAGTTTTGACATGGCCGATAAGTTAGGCCACGGGTATTGTAATACCCCTGACTTTGACTAGGAATCCGTCGGACGATCGCGAACATAGAGGTGCGATCGTACCTTAGGAAAATTTTCGATAAGAAAATTTAGACGGAGTTGTGGGTAAATCAAACATTACCCGAATGATCATTGATCAAAGAATGGTTACATAAGGAGTTTAAGATCAGTTTACAAGAGAGTAGAGATTTTATCGGCTAATGCTACATATCAAGAAGACTAGGATCGGCTATTATCGACAAAGGCAGTTAAGGCTATCGAGGAATTTATTAAGACTATCAAAATTATTAACGAGAAATAGTAAATTCAGGCCGAGACAAGCAAGCGATGATCGA…
CTATCCACCTCCGCAAGCCCTTTTCCAGAACTCCTCTAATCGTGAAGTCCCTGTACCTCTTTTGTCAGAAGAAGTCCAGAATGAGGCATCTAACCGATCGATTCCACAACAAGATCCTCCAGGTTCTCCACTTCAGAACTCTCATGCAAGTCAACCATCTTCCCAAGGCAACAACTTCCACGAACCTGTGGCTGATGTGTTACCGGAACTCCGGGAGGACAGTTTGAAGGCTTTAAATGATGTGCTTCAAATGCCTGGCCGTGAGGCGTGGACCACCGTGCTTTCTCCCACATCGATGCCAAAAACAACTTGGTAAGTACTTAGATGTGTCTTGGTTAGTTGTCTGGATTTGAGTGTCATGTGAAATGGTTTGTTGTGTGAGTGTATTGAGTGTAGTCG…
TCTGAAAATTGTATTGAAACAACATCGTACAAAACATTATATGAATAATTTAGTTAGAAAACCATAAAAGTATAGGATGTTATACAAACAATCATTTAAATACGTAAAATAATTTTTAAATTTGTGGTTATGTAACCTATATTTCAATATTTAATTATATTATTTTAAAATAATTGATGATTTGACACACTAGATGGTGAGAACTTATTTTGCTTATAAATATGTGTATATATATGATTAGAGATAAGTGGTACGATAAAGAGTGATATACAATACGAGAGTAGTCCGATAATGAGATTTGACTTTCGTCTCTACATTTCCCCTAGTTCACAGTACACAATGACGATCGTGGTCGTGACATTTATATGCATATATAAATACAAATAAAAATTGCACGTA…
TGTAAAATTGCCTTGTATAGGAAGTAAAAGTGGGTGAGATCTGGTTTTTCAAAAACTCTTTACTGCTTTGGGGTCACTCGGGAAGAGTGCCTAAGAGAGAAATCTCGCTAGAGTATTTTTGTTTTCTTCTTTCGTTGATGTATGGTTTTCTCTGGTTATAAATGGTTAACAGTATAGTTAACCGAATAAACCCAAAAATATGGGTTAATAAATGTTGAAGTATCAATTCAGGGAGTTTAGATAGAGATCTTTTGATTCATGGAGAAATAGATATAAAACTTTTTTTAGAAAAAGAGAAAAAATGTACAGACCTTCTAAAGACTATAAAGTTGTGCTATTATTTGGGATGCGAGAAAAAAAAATAGGAATCTACAGCATGATTGTTTCAATTTTGAGGCT…
TTTATGTAGCTGATAAACACACATATTCACAAACTTAACTCTTCATCAAATGGGCAAAAGGCCCCAAATCACATAAAGAGATAACAAACAAATATGTGTATTATCGACCATGATCATTCTACTTGGAAAACATATTTTTTTCGTCATTCAGATTGATGATTGAAAGATTTAGTTAAGAGACGATATAACCTTACCGTTTCGCTCATTATGCATGTTTTGCCGCGTTTATTTTGTTTCTACTATTCAAAGTCTTAATAGTTATAAGATTGAATTAGTATTGGTATTACCAAGTTATCATCGACAATGATAGTTCTATTTGGAAAATATGCTTTTGTGATTGAAAGTGATTAAAAATGACTTCAAAGTTGAGGTTACCGTAAAAGTTTAAATTCTCTTTCA…
AGCTGAAGCTTTTTGAACACAAGACGACCACTTGATATTCCCTCGTCACTTCCTTTTAAGGTAATTCAATCTCTTTGTCTTCTCTTACACCACTTGGCATTATTTTGCAGTGTGTATAGTCTTTCTTTAGTACATTTATGAGGAATCATATGATGGTTCATAATACTGCATTAGAAAACTAAAAGGAAAAAATGTGAGCCAACAGTCAATCTCGCATTAGAGTAGACTCTGGAGAATTCGTCGTAACTTTCTTTCTTCACATAAATTTTGTAGTTTTATCTATTGTTCAATGTCTTCAGTTAAACAATTAGTGTCCTAATTACTCAGCTTATAGTTTACTGCTAACAGCATTGTTTTGTTTTCAAGAAAGAGGATTTTTATGCAGAGAAACATAACTTC…
ATTGAATGCGTTTTCTTTCTTTTATGCAGAAGTGATGCCACATGTATCATATGCCGTGAAGAGATGACAAATGCGAAGAAACTAATATGCGGGCATCTCTTTCATGTGCATTGTCTACGATCATGGTTGGAGAGACAGCAGACATGTCCTACTTGCAGAGCACTTGTTGTACCTCCTGAGAATGCCACCTCTGCAGCTCCAGGCCAACGTGAATTACACCAAGGTTCCCAACAGGGTAAATCATGTTGCCTCACATGCAAATTTGCAATAAAATTGAAATCTGTTATTTATGCATTATGTGTTGAAATAATTTTTTCCTTTTTAGACTCTTAATATTGGAACAGGAAAGACTAATTATTAGTTTTGTGCAAATTGAATCAGGTACATCAAGCTCAGGTA…
TCTAGTCGATAACTATACCAGATTAATATTTCAATTAAAAAATAAAGTTTAGTTCTACGTTACTCTCTAACATGTTCTCTTAGACATGACATAATAGTCGTTTAGTATTATTATCTCTACAGATTGTCAAACAAAAAAGTTGTAATGTTGTTAAACAAGCATACGAATTAAAGATACCCAACTTGAAAAATCATATTACCAAAAACATGGTTAGTGGGATTTAACGGACGTTAGATGCAGATGGTCAACGTTGAGGACAAATGCTTGAACCTCAAATGGCAGTTTTGATTGATGCGTTGACTATCTGATAGTTTACATACGCAATGAACCGTCGGATCATGAAGATAGCTCATCCTACGGTAATTTCTTAAGCTATTAGCGAAACTGCGAGAGGGATAT…
AGAACACCAGTTCATTCCAAGTTCAAGCAACAACGGATCCGCACTTCATCAGAAACCTAATGGACCAGAGAATCTCGAATCCAAGAACCTGTCTTCGCTTAAGACTAGTAGCTCAGGTGATGAGATAGGCTTTTCTTTGCAGTTAGGTGAGTCAGATACAAAGAAAAGAAAGCGAACTGATTCACCAGATGGTTCTCAAGAAGATGAAGAGTGAGGGTTATGCTCATGAGACTTCATAACATACCAGAGGAGTCAATAGTAACATCACTATTATTTTTCCACTGCATTTTTTCTCCAGAGGAAAGATATTCAGAATAGCATATTTGTAATGGCTAATGCCAAGGGATAGTCAAACGTTATGAGCATATATGTGTTGGTGATTTTATGAACACCTATAAT…
TCATGAAGTTTCGTGTCTCAGTCTCTCACCCACTTTTAGTCCACCTCCTAAGTACACGTATGATTGTTTTTAAATCGCCTTTTCAATGTTTTCATAATCACCTCTTCGCTCTAAATTCTCTCTAATTTAGTAAATTGAGTTCACTCGTTTAGCCAAAACTACATTTCTCTTTTGACATATTTACATAACAAATGTACACATTGGAGGCATTTATTGTGACTATATCATTCTTTGCATCTGAAGCAAAGGTAGACTCGAAAATGACATCGCACCATTCGATAGTTTCTCCTACTTTTTTAGCTTTCATCTTTTTGTTAACGCGATTCTAGAAAACAAAACCTTCTTTTGTCGTCAAAGCAAGAGTAAAAAGGAGTTATGCTTTGTCTTTTATTTTCTTAA…
TAATTTTTGTAAAAATTTCAATCTAACTAATTCTTAAACTTAGTGAAAGAGAAATAAAATATTATGGAAAGTATCTACGATATGACCCGTGGTACACATGTTAATTCTCCTATTTATTTTTAACTTTATATCTTATATTTTATTTTATTTTGTATAAAATTAGTTGTTGTTTTTGTTGATTATAAAATCATGATTGATTCTCTAAGGTTTATAATTAGTTGTAATTTTCTGTGATTATGTAATCTAATGTTATTTTTGTATTTTATATGGTTTTCTTGAATTATATATTTGTTTTATACTAACATTATAATTTATAAAATTTGTTCAAATCATTTTGTTTATTAATTAACAACATAACCAAAATAATAAACAATTGAAAACCCAATAAACAAATCCCAA…
ATTTTCGTTTCTTTTTAAAGATAAAAATACTAGGTGATCCATAGATAATGACAATGGAACACTTCAAATTAGGGGGATAAATAATAGGAGAGATAAGTAGAACAGAAATAAAAATTCATTTGATTAATGTTTATTAATAATTGTTTAGTAGGGAATAATAATAAAATAAAATAACTAAAATGGAGAAGGATAAACTTAATTATGGTAGTAGTCTCACCAAATTACTAGAGAAGCTACGAACAAGAACATCTCAACACAAAAATCCCAAATCGATTATAGTTTAAATGATGGAAAATGAATCCAAGTTGGTGTTAGACACGGCTTTATGGACTTCATCATGCGATGATGTGCTAATTCCCTAAAATGCTGAAACACACATGCAATGTTTTCCAAGAGAGA…
TACGACCTTTTCTTCATGAGTTTCTCTTAGAAGCCAATAAGCTCTTCACAATGCACGTTTACACAATGGGTAGTTCTAGTTACGCAAAGCAGGTGTTGAAGCTGATTGATCCTGATAAAGTATACTTTGGGAAACGAGTTATAACTAGAGAAGCAAGTCCTTTTAATAAGTCACTTGATCTTCTTGCGGCTGATAAACGTAGAGTGGTGATTGTGGATGATACGGTTCATGTTTGGCCTTTTCATAAGAGAAACTTGTTGCAGATCACCAAATACGTTTATTTTAAAGTCGATGGAACCAAGTGGGATTCGTACGCAGAAGCAAAGAAAGATGAGAGTCAAAGCAATGGATCATTGGCTAATGTTCTGAAATTCCTTGAAGATGTTCACAAAAGATTTG…
CAGACGAAGTCCATTTATCTCCTGGGCCTGATTGGTACAGTCCTACCAAACAGAACAAGCAGCAGTATGTTACTGTTGCTAAGTGGTTTGGCTTTTTTAGTTTCATTCTTGTGTTTAATTAAAATTGCTGGATTAATATAGAGGTTGTGTAGATTTGACGTCATTTGGATGGGAGAATTTGGAAATTAATGTTCAACTACTTAATCTATAATTCAACAAACGATAAATGACCACTTAATTGCTAATAGCCTCTAGTTAATTCAAAACGCAAACCTATGTTATGAACCACTTGTCAATAAATTTATAAATCTTTAGTTGAGACTCAAAAAACAAAGTTACTTTATCGGAAATGTCACATTTGACGCATGAGAGACACTTTCTTGCCGTTACTTGTTATTG…
TATGGGTACTAAACCAATATTGCAGCCCTATTTCGAATGATGACCCCAGCCTTAACGAAAGACTAAGCCGGTTCCTCACATTCTTATTAATTTGCTTTGAGAACGTGGGAGCCGGTGTTGGTGTCTCCCCGTGCCTTCGTCCATTCCGTTCTTTCAAAATCAGAATCTGTCAAAAGGTAGAAATTTTGGAAATGGGTATATTCTGAGGAAGTGGGAGAGGTAAAAGGTTAAAAGAGTTATGATGACGGTGAAGTATATGGTGCAAGTGACAATCGTATTGACTACTGAGACAGTCATGATTTAAGTAAGGTTTTGAGCACAAGAGAAAGACAATAATAGATTATGGGCTTTGTGTCTTGTGCCACTAACTTGTGCTTCTCTCTCTATCCACGTACTTCT…
ACAGTAGCTCAACGAATATACAGATATACATAGTTTACACACAACGACACACACAATTATTTCTTATATTTGGTACATGCATTGGTTTGATTATTGAAGAGACATAAACAAACAGTATAATTGATGCAAAGAAACTCATTAAGAAATTTCTGTCGTTTTCGTTTTTCATATCCTGATATTCGAGAGATGCGACGTTCCATCGAGACCTTTCTCAAAAAATATTTTTGAATACTCTTTTATGGTTATGTCTCTGTATTTTGGAGGGTTTTCTTCAGACACAAGCTCTTTCATCGGTCCGTAAACTCTGGAATTTGGACGCATACTTGAGCTGAAAAAGCTAGCTACTGAAATCCTTGGTCCTTGTCTATTTGCAAGCACTCTATGCTCCACACTTACAAA…
CTGCCAAAGACACGAAGTGAAGCATAAGACGGTGGTTGTGAGTAGAGAATCTTGTATGGGGTTTTGCCATCTAGAATTGGAGTAGGAGTTCGATTTATGAGGTAGGCGGCTGTAAGAACACTTTCTTCCCAGAAGCTAATGGGAAGTTCTGCTTGAAATAAGAGTGAACGTGCTACATTCAAGATGTGTCTATGCTTACGCTCGACACGTCCATTTTGCTGATGTGTATAGACACAAGAGATTTGATGAACAATTCCTCGTTCAGCAAAATATGATTTGAGACTCATAAATTCAGTGCCATTATTGCTTCTTACTGTTTTAACTTGTTTGTTGAATTGTCGGGACGCCATTGCAATGAACTGTTGAAGGAGAGAGGCAACCTCACTCTTAGCAAGCATG…
TTCTCCTTTGTAAACGACACACACAGCACAGCTCTCTCTTTTGTTCTTATTTATTTCTCTTCATTTTGTATGTCAAATCTTTTCTTTGAAAGAGAGAGCTTCTTGGTGTAAATTCTTCTTATCTTATACAACTATCTGGTGCTAAAGAAAGCTTAATCCGTGTCACGGGCTTTATGTACATGGATGCCAATGGTGATTCACTCATTCTCATATAGACTATAGAGTGATGAAAGGATTAGTTTTGTTGTTTCAGAAGCTGTGGGGTTTCTTTATAATATTCGAACAATTTTGGCTCTGTTTCGTTATATATATACGAGGGTAATTTTGGAATTTCAAGATGAGATTTAGTGAATTAGGGTTTTTGACCAAAGGCTATAAAACTCGAGCAACCAAATCAAT…
GGGAATTTTGAGAGATGAAATTTGACGATAATACCCTTCGGAGCGTTAGGTCGGAGTTGAGAAGAAATTTTTCAGATCCATCTCTGTCATTAAGTTTCCGTCATCTCTGATATCTACTCCACCGAATTTTTTTGCTCCGACAATGTTCAAAAACTAAACCCTAAGTTGTACATAGGGAACCCAAGGAGAATATCAAACGAATTGTAAGAATTCATCCTCTTTCTCTTTTGTTTCCATCACGTTCATACTTTCATCATCTCTAATATTCACAAAAACTAAACCTTAAGGGAACTAGTACATAGGGAACCCAATAGGAAAACCAAACGAATTGTCAATATTCATCTTCTTCCTCCTTTCTTTCCATCAAATTGGAGAAGCCACATCAATCGAATAAGAAAA…
CTGGGGTAGACCATTTTGAAGCCCGGATTGATCTCCGCCCAACCTGTTGCTGATTAATTTCTGAAGTTTTGGTATTTTGTGGAGAAAAGTTTCAGAATCTGTAACATAGGAGTCATGGGACACACCAAAATGACTTCCAACATCAATCGTAATGACTTCATCCTTAAGCTATCTTCCAAGACTTACATTACGTTAAAAGATACATTTGATAAAGCAAAAATGCTTTTGCCAATCACCACAGTTGCTTCATGGTAGTTCTACTCCCAAAATGAACAAAAGCTCACACACAAACTTATAAAGATCCAAATAATTATCTAGCAAAGCCGCAAGATAATCAGGGAACTCACAATCTGGATAAGGTAACCTCTAAAATCAAAGAACAAGAACCGAAATAATATT…
ACAAGGCGTTCGAAGCGAAGAGGAAACTCTGCGACTCTTACGACATGTTTTTCACTGATCGGAGGATCATTCCTCTGCTGCCGAGGGTGATTGGGAAGAAGTTCTTTACGAGCAAGAAGATTCCGGTGGCGCTTGATTTGAAGCACAGGAACTGGAAACATCAGATAGAGAAAGCTTGTGGATCTGCTATGTTCTTCATAAGGACTGGGACGTGTAGTGTCATTAAGGTTGGGAAATTGTCTATGGATATTTGTGAAATTACTGAGAATGTGATGGCGACATTGAATGGACTAGTTGAGTTCTTGCCTAATAAGTGGACGTACGTTAGGTCTTTGCATTTGAAGTTGTCTGAGAGTTTAGCTTTGCCTATATATCAGTCTGTTCCTGATTTGAAGCTTA…
AAGTGGTCTCTTGGATTAGAGCGAGTAATTCTTGAGCTGATCCGGTTCGGTGTTGTTCCACATTCAAGCAACGCTTCAGTATTCTCGCCTTTGCTATATGGGGCTCAAGCAGGAGATGCTGAGGCGCTTAAAGCGCTTGTAAAAGCTCAAGACATCTACCTAGACTATCAAGATGAGGAAGGCTTTTCGGCTGCAATGCTAGCGGCCATGAATGGCCACGTTGAAGCATTTAGAGTCTTAGTCTACGCAGGCGCAGACGTGAAGCTGTATAACAACTCTGGCGACACGGTAGTCTCTCTGTCTGAACAGAACGGTAACCGTGACGTGATAGAGAAGGTGATGCTCGAGTTTGCTCTCGAGAAGGACAGCAGAAACATGGCAGGCGGGTTTTATGCTTTA…
AGAGATAGTGAATTTTTAGGAAGTTTCCTTTCCTTTCAAATTTCAATAGCTTTGCTTCACTTTTTTGTATTTGATGTATTATTATATTTTTTGGGCACTTGCCGACTTTGATATAAATTAAATAAAATGCAGAAAACAGTGGAGTCTCAAAAAAATTCAGATCTTTAGAAAAACAAAACCAATATTGTTGTCGATTGAATCGAAAATAGTTTCGAGTATCCATTTATCATCAAAAAAAAAAAAAAAACAATTCCTTGAATAATTTTTATGTTTTTTGAATTTTATTGGATGTACGTACATAATCATTTCAACAAAATTGCATAAAAATAGTTGATGCAAAACCAAATATGGGGAGAAAATTCAAATAGTTTTCTCAATTTGAGGTAACTACGAAATTGC…
CATAATACTCATTGGTTTTACACGTTTTCTGGGCTCAAGTTTTGTTCCAATTTTTTTGATATATGAAAATTCTAAGGTCTATAAACATATTGGATGCAATGAAAAGGTCTAAATAAACAAAATCACAATCTATCTTCACAACAATTTCTTAGAAATTCAAACTTCACATAAGTTGTTTGAATCCTTTTTTAATTAAAAGGATATATTTTAATATGAGTTAACTAAAATAATTAGACACTTAAACCAAATTAAAAGTAATAAATTCTTTACTTACCAATCCGGTGGAGACACGTGAGCCCCTATGGCAATAAACTTATAACCTTCTTCCGCCACTGCCTATCACAACACCTATTAGCTTTGATGTGTGGTGGACAGTGGACTTGTAATGATGGTGAGTGG…
TTTAAAACTATTCCGAGATTATTATTGATGTTGCTAAACAAAATTGATGCATGAAGACCAGTGGGATGCAAAGAAGATGCCCTATTTTATCCAAAATGAAACCTCAAACGATTACTAATCGTAAACACTAGGCATACACAAAACCAAACAGGAACGACAGTATTGTAAATGGTCAATACCAATAGACAATTTTATACAAAACAGGATTATAGAGAATCATCCTGAAGATGCAGCAACTAGGGCAATCATGAACCAACAAATAGCGAAGCTACATGTAATTTAAAAGAAACAATAAAAACACAAAACATATATGTTTAACAATCAAAGATGATTGTAGATCAAGTACGGATTATATGCTTAACATCTAATTTGTAGATCAAATTCGGCTATCAGATTTCA…
CACAATTGGAGACCCATTGAAGGATACTTCAGGACCTTCATTGAACATCCTCATCAAGCTCATGGCTGTTGAGTCTCTTGTCTTTGCTCCCTTCTTCGCCACTCACGGTGGTATCCTTTTCAAGTACTTCTAAACTCAATCCGAGGGAAGAAGATGACGATGATGAAGAAGAAGAAGATGATGATGGCGATCGATTCTAAACTTTCTTTTTTACCATTCTTATTTTCGTTTACCGTAGGTGGTTAAAAAACCTTTTTTGTTGATGAGGCTCATTTAAAGAACCAACCAAATGATGTTTCTTTCTCTCACTCTCTGTCTTTCTGTTTTCTTTTTGTTCTGTTTAGAATTTAGAAATCCACCAAGTATTCGGTCGAGACTTGTTTTAGCCGTTACTTTCTG…
AAGGATCCCAGGAACCGATGAGAGGAAGAGAGCCATAGACATGAGGAGTGAGCTCTCCTTCAACCTTAGAGTTTTCCATTTTGAGTGAAACGTAGAGCTGACCACCTCCGCCATTGGAACCATCGTCATCTTCCTCAGTATTCTTCGATGCACCTGACCCCATCGAAACCCACCGTCTCAATTCCTTTTTCCCGTACTTTTCTGTTTTGAATGAATTAATAAGAAGAAGAGATTGCGACACAGAAAAAATCAAACGGATAAGAGATTTGAGAGAAAGAGAGAAGCGAAGTCGCTAGCTCCGCAGCTTTTTTTTGTCTGGGAAATTCCGGTTATTCTCTGTGGTGCATTGGGATAACCGGATAAGAGCAAATACGTGGTGATTGGTTAACTTGGTTTAGC…
TTAATTGAGATGGTAAGGGTAAAATTGGAATTTTATTTTTGTTGTGAGATCGTGAATATAAAAATAACAGCAATTAATTGTTTGTGTATTAAATTGTACGATTTTATTATTTCGTGTATTTACCTTCCAACCAAAAACAATTGGGTATTAAACGTCTAAATAAAAATTAATTGAGGTTTTTTGGGGGTTTTTTCCCTTTATAAAAATAACATAGTTCTTTCATTCTCTTTTTATAGAATAACACTGTTCTTTCTTACAACTTTTGATTTACATTTTTCTGTCTTTTTTTTCTGTCAAACCATAGATTTCCATTCATTAACTTTAAAGAAGGGAAGTTCATACAAATTAAAGCTAAGAGAATACAAGAAAATAAAAATAAAAATTTCATGAGTTTTCTAA…
TCGTAACCTTAACTGCTATATATATATACGGTTAAAACAATTACGATTTAATATAGTTACGGTTAACTGATGATTACGATACGAGTAACATAAGAAGCAAAATTTTACAAATTATACGACCTTTTACACTTTTAATAAGATGGAAAAAAATATTGTAGATCAATTTTTCTTTATTTTGCAATATGACATTACAACATAATTGTTTGAGACATTACTTGTCTTTAACATAGATCTTTACATATGCATTATCATTAAGAAAAAAAAAATTATCGGAACATTCGATCATTGTCTTTGCATTATACACATTTACAATATATTTGTAAGGTTTTGACTGTATGGTTAATTAAAAGTTAGTGTATTTTTAACCATAGTCCATAGCTAATACTTTTATGGTTAACG…
TATCTATCTACTTTTTAGAGAAGATGAGATCATACTTCGGAGATAGATAGGTGTCGTAAAAATTGGGAAGCTTACTTGGCAGGAGAAGAGAGATATACACACGTGCTTAAAGTCAACAGCTAATCCAAAAAGGTAGACGACAAACCAGTTAAACTAAGACACGTAATCTATCTTAAAGATTTGTCGGTTCATCGTAAATCCGTTGGTGGATTAATATATGTCGGTGTCTTCGTTGATTTTCTTAGCCTAACCAACCAAACATAAATAAAAATCGAAGCTTTACTTTGTTTGCTTCTATTATATCCACTTCCAACAAGATTCCTCAAAAGGAAAGAAGAGAAAGAAGATAAGAGATATCTGGTTGGTCGGAGATGGAGATGATCGGAGGAGACGATACAG…
TGATGATGGAGAAGATCAAACCAAAGATAAAGATCTTTAGTGGTGGAGATCAAGAAAAAAGAAAAAAAAAAAAAAAAAAAACATGAGAATTCGAAAAATTACATGTGATTACGTAAAAATACATATAATTTTGTTGAATCTTGTGAAATGTTGATAAATATATAGAGATTTGTTTTAATAGCATGTTTTTCAAAAATGTTACTTGTATTTTTTAATATATTTTTGGTTAATAGAACTGTTATAAAATATGACAATTCTAAAAAACACGCTTTTAAGTAAAAATAACATATATCTAAAAGAAAAGTATATATATTTTGTTGAATAACATGAAAATTATCTAAAAATACATGGGATTTTGTTAAATCTCATGAAATATTGATAAATATAAAGAAATTTGTT…
TGTAGAGGTTATTAGATAAATTGTTGGGTGTTTATATTTGGTCTCAGGGTTGGCAGAACGAGAAAGCGTTTACATCACCTTTGTTCATCAAGAACCGCATCGTTATGGTATCAGAAAATGATTCCCCTGCACACAGAAACAAGGTTCATTGTTTTCACAATTCAACTTGCACTGTTTATGGTACCGTACTTCGTTTCTAAACGATGGATCTTTTGCAATTGCAGGTGCAAGAGGTTGTGAAAATGATGGAGGTTGAGTTGGGTGAGGATTGGATTCTTCACCAACATTGTAAGGTATGAGCCTGTATCCACGTCTTAACAACAGTCATTTGCGGATAAATTCCATAGCTCATGAGTGTTGTTTTGGTATTTTATGTCTACTATATTGAGTTCATGGGTA…
TTTATATTTGGTCTCAGGGTTGGCAGAACGAGAAAGCGTTTACATCACCTTTGTTCATCAAGAACCGCATCGTTATGGTATCAGAAAATGATTCCCCTGCACACAGAAACAAGGTTCATTGTTTTCACAATTCAACTTGCACTGTTTATGGTACCGTACTTCGTTTCTAAACGATGGATCTTTTGCAATTGCAGGTGCAAGAGGTTGTGAAAATGATGGAGGTTGAGTTGGGTGAGGATTGGATTCTTCACCAACATTGTAAGGTATGAGCCTGTATCCACGTCTTAACAACAGTCATTTGCGGATAAATTCCATAGCTCATGAGTGTTGTTTTGGTATTTTATGTCTACTATATTGAGTTCATGGGTATCTGATACACCTTGTTGAGAAGCTTGGCGA…
CGAATGTAACTGTAGATGTGCTTTAAATAATCGATCAGGATGAGCTGAAGATGATGACATCGAGAATGCCAGGTTGCCATCATGGCGGATTCGCTCTCTACGAACTGATGCTTCAACGTCTCAAGAACACTAAGGAAACGTCTTTAATAGCAACGTAAGAGGAAGATACTTAAACTTTACACCTAGTTGTGAATTATTGTTTGCTAATGATCATGTCATTTTCGAGTAACTTTTATTAGATTAACCGTATTAATTTGTAAAATCCATGATAATGAGTAACTATCATGTAATTCAGGGATAGAAAGCTCTAAGTTATGTTGGATAACAGGTTCATTTGTTCACATATGTAAATGGTAAGGGTTTCGTTTCTGTAGAACCTACAACATGGGGAATATGAAA…
GGAGGAGCAGTTTTCACTTGAGCTTTCAGATTCTTCTTGAAAACAACATCGTCATTGTGCCGTTGGTTGCGATCTCTAAGAACAGATCCAAAACTAGGTCGTAACGAGGCCATTTTCCTTAAGCTAATTGACCTATTTGTCAACGATCACAAACACAAAGACCCATCTTTGATTTGGATCTTAATTCTTATGAAATGAAATAGAAATCAAAACCTTTCTCTCTTCAAATGAAAAAGAAAAAAAAAGAGAAGTTGGTTTTTGATTACTGAAGACACTAAAATTTCTCGTTGTTTCAGCTAAAAACAGAGTAACGACGAGTGGTGTTAGACTCGAAAGACCAGGTAACCATGAAGAAACAGAATTTCAAGTGCAACAGTGTTTTGTTTTATCTATTTTTAG…
AAATATAAATCAATCTTATGGACTAACCAGAAATAGACACGTGGTATGGATAGTTATAGTTCCGCAAAATGAAAGTCAAAAACTCAAATGTCACACAAAGCATATATGGAAAATAAATGGCAACTTGGCTGAAGTATATACATGCTTATAAGCTACTCTTTGCCAACAAATTCGCAACAATGATTTCTAGAACTATAATCAGTTGATGGGGGAAGAAAATGTTGAAAGTTGTACAATGAATCAAGTTAAAGTTAAAATACTTTTTTCCCGATTCTCTGCAGGTTACATATATGTGTATATACACAGTATGTGAATGATCAAAAAGAAGATTTAATATATCTAAGCATGCAGACAAAAACCTATTGCTAAAAAGATTTCTAAGAACCGGAGACCGTTTAC…
GCAAGATGGCTAAGGACAGTTATGGAGAGGACGACTATTGAAGTGGACATTAGCTCAAACAAAGAGCAATAATGTTTTTACATAATATAGTGGCTTTCTTCATGCTTTCTAGCTTGTAAAGGTTACATTAGATATGTCCTTAAACTTTTCTTTAATCGCTGCCTGTATTCCCATTCCAATCGACTCCGGTCCAACATATTTTACAACGCAGTCCTCGCCTTCAACCGATAAAACTTCAACACTTCCGCCATAGTTCTTGATAGCTGGCCTCAGTATATCTAGATGAGCATTCACTGCCTGCAAGTTTGCAACCCAAAACCAGTCAAAGGCAAACACAGAAGAAGATATCAACGCGAATTTCTTAAAAAGAAGCCTCACTCACCTCCACGGTTATCTGTT…
TATGGTTTCCGTTCCATAGGCCTTCGGGGGATTGAAGTTTGAGTTTTGAAACTTCACATCCCATGACTTGGTTCATATCATACAACAACAGAGAGTGTGTTAAATGATATTTGCAAGCATCTTAGGATCAAGCCTCAAATTTCCAATAAACTCAACAATCTGCTCTCTTGAAAGTGATAATGGGCCTTATACAAGAGATTTCGTTATATTTTATGGGATCTCATCTCTACTTAATGGACCTTGTATTTCCAGTAACCCAACGATTTTTGGTTATGGTGACTAAACTTGCACAAATATCAAAAATTATATATTAAAATCTATAGTGATTCGACAAATTACATGCATAGGACTATAGGAGTGTTGGTTAGTAATTTTTAATATTGAGATTAAATTGGTGAG…
TGGTATATGCATGGTAGTTTCCATATTATTTGGCATGGCCTTGTTTCAGTGTTGGCGTCAAAACATAAGTGAACTGGTGTGCCTAAGACTTGAGGTCTTAGACGAAATGTTAAATGTGTAATCTCTTTTTCTTTTTGCTACGGTTTATTTTAAAAAATTCATGATCTTTTAATGATTTTTTTATGGTTATCATTAGAAAGCAGTATTCTCTAATAAGTAGGTGATCAATTTTGTCCAACAATGACACGTTTTTTCAAATGGCTATTAGCCTTGTTATTGTTACAACGAATCGAGTATGTGTGCTTTTTTCAAAGCAAAACAAATATAACATGATTTTTATATGAAATATATTAAAAATGAATAAGATTTTATCGGATAAATGAAATTTTTTACACAAGA…
ATCAGACGATCGCTGTTCTTCTGTTTGAGGTTGTGATTCTTGTGTCAGGAATTTGCGTTTGTCTCTTCCCTTTCGAGACAAGTGGTCGTGACCTGACAGATAGTATCTCTGCGTCCAAAGAACCACCTTCAGCCTCCGTATAGCAAAATTCTTCTGACCATCGTAGTTGTTTAGTTGTTGAAGGAAAGAAAAGAAAGAAAACAGAGTGATTACAAATAGAGATATTCACAGATTAGTGATATGATATGATCCTGTGTAAGACATTATACAAACTTGTAATTTTGTAAAACAAAGTCTCCTATACGGTACATTTAAATATGATAACTTTTTGTTGATCACCATAAAATTCAGTCACATTACCGTTGACACTCTTGAGAATCAAAGAAGTTGCAAGAAACA…
AAACATATTATTATGGAGGTAAGAATAAAGTAACAGGGCTGTGAGTTACTGATATGCAACAAACCTCTTCATTGGCCACTTACATTTCTCGCACGTGACAACTTTCATCGTCAACGCTTCTTCAAACGGAACAACCGCCGTGTGACTCAGTTCACACGGCTTCTCCGCCGCAATCTCAATCGCCTCCGTAAAACCCAACCCCTTCGCATACTCTCCCCACCGCACAATCTTTCTCATCCTCTCCGTCATCTTCTCTCCATCAACCGTCTCCGCAGTTGATCCATTCCCAATGATTCCCCAACCTCTATGTTTCCCGTAATCGAAGTCGAGAAGGTTCCTAACTTCTTCAAAAACACGATCAGGTTTCGATGGTTCAATTACAATCCGCTTGAGTTTTGA…
ATTAGAAAGAAATTATTTTTTTATCTAAAATTCATAGCTAAAACAGTTAGAATCTAAAACCATATTTTAAAAAAAGTAGATTCGGATATGAAATGATGAAAAAACTTTATTTTCGTACGATTCTCAATTTAAAAAGATGTATTTAACGTAACAATTTTCGGATATAACAAAAAAGCGATTTGAATAGTAGATGCGAGGAAAAAGTTTTGTTTTTGTCTTATCTTCGGTCCGAGAAAATGTATTTAACGCAAAACTTTTCGGACATAAAGAAAAAACGATACGAATATCAAGTGCACAGAAAAAACTTTATTTATGCCTGATTTTCGCTCCGAAAAAATGTATTTAACGCAAAACTTTTCGGATCTAAATAAAAAAGTGATAAATAAGCTTTTTATGGTG…
GCATCCCCAGATAACAACAACAAAGAAAGAAACAGAGAGATCTGAAGAAGAGTAAAGAGAAAGAATGAGAAAATAAATTGAGTTGGGTGGGAAAATAAAAGGGATAGTTTAATAGCACTACACTTGCATAAACCGTAGGGACATTTGTTAATTTAATGAGAGAGTCAAGGTCTGTATAGAGAAGAAGACGATGAAGAAAGACGAAGAAGAAGATTGAACCAGTTTGAAAAACGCGTTTCTTTTGTTTTGATTATCTATCACCGCCGAGTTTTCCGCTGAGATTTGTCTTAACTCTCTTTTTAATTAATCTTTGATTACAAAGTCCACCACCCTCTTCAATCTTGGCAACGCAGCTTCTTATGTAAGGGTACTTAATTAGTAATATATTAAAACTTTGAG…
AAGTTTTAATAGTAATATAAAAATATAAGTTTAAAAATATTTTTTTAGTAAAAGAAAAACAAGTGTTAAAAATTAAAATTAAGTATAAATCACAATGAACCGAGGACACCGCTTAGGGATTTGTCCAATTAGTTTACACAAAATTTTAAAAGTTAACACTTAATAAAAAAAACTTCAGTTTTAATAGTAATATAAAAATATAAATTTTAAAATATTTTTTAGTAAAATAAAAACAAGTGTTAAAAATTAAAATTAAGTTTAAACTCCAATGAACCGAGGACACCGCTTAGGGGTTTGGATGTTCTGTCCAATTAGTTTACACAAAATTTTAAAAGTTAACACTTAATAAAAAAATCTTAAGTTTTAATAGTAATATGAAAATATAAATTTGAAAATATT…
TTTTTTAAGATTTCAGATTTCTCGTGTGTTGTCCATGTGGCTCATGTGAGATCCCCACACGTAGCAGGAAAAAGATATTGAAGGAAATTGAACTTACCAATACAAAGAAAAACAAAACAGGGTGGATTCATGTTTAAACCAAAAAGGATGATCATCATATTATCATAATGTATACACACAAGAAAGAACTCGTAGTAATACAAATTACAAAGTCCAAAAGATGCAAAATAAAGTGTGAAACGAATCCCTAAATCAATTGTGTACCTGTGCCTAATTCTAAAGCTAGTCATTTTGTTTTGGGCTCAAAAATCAAAAACCAAAACTCATTGCATAATCTAGTTCACTACTTATTACAACATGTTTTCTTGTATGGTTTGATACCAATATTTTGATATGCTG…
AACTCCATTAGTCTTTTCTCCATTAACGTCAAGCTCTGTTTTAATTTCCTTTTTTTTTGTGTGGCTATTTTACATCTAGTTTTGCCACTCGATTTCATCATATTTTTCTGTCAATATTTATTTATTATGTTGAATTAAAAAAAAAAATTATGTAACAATAAACTGCATAACACTTTCCGTTAACCTTATTCACCAAAATTTCGAATCCGTTTAAATCCGTATAATAATAACACACCATTCTACATTCGTGGTCATATTGGGCTTAGTGAGTGTTGTTGTGGCAACATACCTTACTTCCTTATGTCCAAGAACTACTACTAATTGTAGCATTGCAAAACATTAAGAAAGGAAGAAAAACTTACTTGAACTCATCTTTATAAGAAGATGATTGGTGATGGT…
TATGCTATAAATTTTACTTCATTTTTTTTTTGGTGTGAATTTCAGAGAAGGCATACCAAACAACCTCGTAAGAACATTTAAACATATGAAATGCCATCGATTTCTTTCTAAGAAATCACATATAATTTAAATCGACGTTGTTATAATCTCTCGATTTACTCCATGTAGAAAAATTTCCTTGAGAAATGATCACATGAACAAGCACATCTTCTGCTCCCACAATATTGCTTTTTTGACACATATTTCCTTATATTTATGAATAGAACCCGTATATTTTCAGAAATGTGATACGAAAACTCTTCAATGAATTATATAGCCCAACCCATAACTTTGGGCTTTCACGTATTAATGGACCCTTCTTGCGTGCGACTCACGTGTGAATACTGCAAGACACGTGGC…
TTCTTGTCGACGAGAGGAAACCAACTGCGAACCACGTTGTGTTTTGGGTCGAGAAGCGTCTTGCTGCACAAGGGATCATCCCCGTTTGGAACCAATGAGGTTTTTGTTCACTTGTAATTATTACATTTGTATACCAAAATTGAAGAAAACTTATAAATCCTTGTCATAAAATTGATTAAGAAAACAAATGACCCTCTTTTATAAACATCTTTCAAAAAAAATTTGCATAAGGCATACAAATAGTTTGAGATAACTATGAGAAACATCATTTGTTTAAGCCAATCTGTTTTCAGTTGAGACAATTCTCTTCCTTGCCTTCTCAGCCTGCAAAATCATAGATTACTTCATAGCATTAATGAATGAACATAAAAGAATTTACAAGTGTAAAAAGCTGAAATG…
TTAGTCTCTCTTACCAAAATATTACATATATTGTATAGAAGTATGTATTCCGGTCCAAAGCACAAACAAACAAAAAAAACTTTGGATTCTAAAACTGATTTTAGAGGACTACATTAACAAAAAAATATTTAAGAAAAAGCACAATTTTGTTTCTCAGCATTGGACCGGCCCTGGTAAATACGTATATATATGGATTTAGTATTTACATTAGCAGAAAAAATTCATATATCACGTGACCGTATCACATGAGCTCATTGCCCAAGAACGAATAATTGGCGACGAGAGAGTAGTCAAAAAGAAGAGCACATGATTTCACATAGACAATTCGTAAGATCATATAATAAAATATTAGTGAGTATGTAAAATGTATAAGCTCAAGAGCAAATTGTATACAATTAC…
TTAAATCAATACTGTTCCAAATTTTCACACACAAAATACAAAAAAAAAAAAAAAAGTTTCTCCCTAGCAAGAAATAACCTTTAAAACCAAAAAGAAAAAGGTAAGAAAAAAAAAATAGGTGAGAAGATAACCTCTAAATCTTGTCTCATGTGTATATCTTTTGGAATTGGCATCTAAAATTTTACTACTAATTTTGCATCATAAACATGTGGCGGCAGTATAAGTTGCAGCGCTACCATGAGTCCATCAACAAAATCATAGATGCAGCTATCCTTGAAGCAGATGAACAGGGTGTGAGAGTAATGAGTCTTGGCCTGATGAACAATGTAAGGTCATTAGAGCATCCTTAACGGTGGGTTTTAGTGATGGTTCTTAGCTTTGGATTGATTAAAATTAAAT…
GAGAAAAGAACAAAAGCAACTGTAAAGAAAACACCATGCAGCAGAATCATTTAAACTAAAGAAAAACATATAGACATATACACAAGGATATAAAATAAAGCAGTGGCACCAACCTATATGACTACTATTGAAGCATGCTTATGCACGTTTAGATTCAGAAGATTGGAAAATTAGCAAAAAAAGGAAAAAGCAAGAGTAATAAGAAAGGAGCTTTAGCTGCCGTTCCAGAAGAAAGCTAGGCTTAAAATGACTTAATGTATCACATTCTTTAATAAATGGTCTATAAAGGTTATGTATGTAACAAGACAATATATCTGAAAAAGACAACATACCACATAATTATTATCAGATGTAACAACAGTCTGCATTATGTCCTCATTTTCCTTTACTTGAAAATAT…
TTAACCAATTGTACAGGTCCTAGCGTTTGCAGCTGCATTGAAGTCGCGTAAGATAACAGCAAGCGTAAGGCAAACAAGAGGACTTGGAGCGAGTGCTGCTTGTGGTCAGTTGAGAAATAAGTTTCAGAAAAGCCCTTCACTTGCCACTGGTAGGCTCTGTTCAACTTTGATTTGAAAAGGAGAGATGGCTCAGTGACGAAAAAGTGAAAGTTGCGTTTACGGTTGGTTGGTCAGTGCAGCTGAGGGTGAAGTGATTGAAGCACGTTTGAGAAGTGAAGACTTTGATAATAGCTGCATAGGTTTTGCATTTACTTATATATGTGATGCATGCGTTGGTTTATAATTATGACAAGTGAGCAAACTTAACGAGTGTTGTTGTTGCTAAATGAATGATATTAA…
TAAAATATTTCTCTTATCTTCTTTAGTTTTCTCATTGCGCCATTCTTGAGTTTTTGATTGGATCGCTTAGATTTGGTTAACCTGGTTTTTACGTTTTCGGTTATACCGGTTTACCTCTTTTTGATTAATTTTCTTTCACAATTACAAAACCAATGGTCCCATACTCCCATTTGCTAGTTTACCAATTTTTAAAACGGTAAGATTTAGTCGTACAAAAGCTGTTATTTTCAGTTTTTTTTACCGCCTTATCTTATTGTACTTTTTTTTTTCATCAATCTTATTGTACTTCTTACTAATGGTTATCTCTCTATCTTTCATCTAAAAATATCTTACCCTTTAGTGAGCTCTTAAATTATGTTGTTCAATTTTCTTAACAACTTTAATTATGTTTTAGGTATT…
AACTCAACCCTAATCCGCTAATAAACTAGGGTTAATTCATGGTTAGATATAGTAGACAAACTCGTTTACTTGAATTTCTTCCTTACAGTTGTTTTGATATGAGATGATGTACTACCTTGAACACCCTTATGGATTTATAATGGGCCTTACTCAACCAAGTCCAATACATGTCCATTATTAAGCTTGTTATCTTATATTAGACTTGTATTAAACAAAATCAAAGTTTGATGGACTGGGCCGATCTCAAGATTCTCAACAGCCCATCAAGAATACAATGTGTACACGGGTAAAAGGGCCTATTTTAACTATGACTATGTGGACGGTGATTTTTCCTATTCATACAATGAGTGTTTATTTTAACAGTTAACAAAATTCAAATTTACTACATATACTAGTTAC…
ACAGCCTGCAAAGCTACTCCATTGGTCACCCATCACTCCCCAGACTCTGTAACCAAGACTCATTAGCCATTTTCTCTTCTCTGACTTGTATTGTTTCACTTCCTTTTGCTGATCTTCTAGCCCCCTGCATTTTTCAGTTTTCTTGTTAGAGTACACTAAAATTACTAGAGGGGTGTACAAAATCGGTTGTGTGCTCACTTAAGAGTGAATATATGAAAACTACTCAAGGTATTAAGGAGTGGAAAAACTTGACTTTTGATTCATCTTGATTTTGAACGGTTTTAGAGAATATATGAAACAGATAGATTTTGGCTTCAATATCCGGTATAGTTGTACCTGAGCATTAGGTTGGACCAGCCATAGTAACCGGCTTGGATGAGGTTGTCGACGGTGGCAGAC…
TCAACCACATAAGCGTCGTTGATTCTCATAAAATCGCTTTAGATCTCTCGTTTTCGCTCACAATCAAAGTTCGAAACCGAGATTTCTTCTCACTTGATTACGATTCGCTTGTTGTTTCGATTGGGTATAGAGGAAGAGAGTTAGGTCTTGTTAAGTCTAAAGGTGGACATCTTAAAGCTCGTGATAGCTCTTATATTGATGCTACGCTTGAGCTTGATGGTCTTGAGGTTGTTCATGATGTTATTTATTTGATTGGTGATTTGGCTAAAGGTGTTATTCCTTTTGATACTATTGCTCAAGTTCAAGGTGATCTTGGTGTTCTCTTGTTCAATATCCCAATTCAGGTATAGTGACTTTCCCATTGGAACATTTAGGGTTTAGTGAAGAGAAAGTTTGGAA…
TCAAAATAGGAAAGCTATCATCAGCTCTACCATCAGAAGAAAGTTTGAAGCTTGAATTCAATAATTCATAGGGTAAAATTAAGTAAGCTAGAATTGAACAAAATATAAGCTTTGGAAAAAGATGTTTAAGCAGAGAAAGGCGATTACACGTCGAGGAGTGCATCGAGTCGTTGAAGATAAAGATGGAAACTTTAAGTCTCCGGTTCGAACCCGACGAACCGGAAACTGAAATTTGACGGCCGAGATAGAACGAGAAGCGAAAGCAGAAACACCTGACGATTCTTTCGAATTCAGCGACGGAACCGTAGAAGAAGAGAGAGAAATTGACGCCATGAAAGAATCAGAAAAAAACAAACGATCTCTTGATTCGGCGTTGGCGGTTGGTTAGGTTGATGATGA…
CGGACGAAAGACATTACGTGTTGTTTGTATAGAAGAATGTGAGGGCAGCAGTGAAGCAGTAGAATCCGGCGTAAGAGACAGCCCGTCGTAGCTTCTGGATCTTTATAACCTCTGAGCAAACATCCAAGATCATCATCTTCACACCTTCGGAAACTCTTTCAGGTATTATATCGAACACCTTGTGATCACTTTACCAAACAGAGATGACGAGTAGAAGAAGCATCTCACGAAATTTGCAATTGACAAATTGTAAACGCTTTGTATTGTCCAACTTTTTATGGGCCTATCTGACCTTTTTCTCTTTTCGGCCCAATAAAACTTTTAGATTTTATTTCTTTTGGCAACAATAAATTTAAAATAATATACATTATGGAAAATCATCTACAAACAAAAACCTTT…
CCTTACACTCGAAAAAAAAAAAACACTAAACGCACGAAGACGTAAAACACCACAAAAAAAAAAAAAATTAGACTTAAAATGCAAAAATAAACTCCACAACTCACGATCAAGTAAATTACACAAAATCACGATAACATAAATTCGAGAAATTCACGATCACGTAGATTAATCATAAACAAAAAAATATTAATCAAACACAAAAATACAATAAAAATACTTAAAATAAACTCCATAACTTCACGATCACATAAACTAATCATAAACAAACAAAAAAAACATTATTTTAAACCACACGCAACAAGTAAAAAAAAATATAGAATAAAAATGCAAAAATAAATTCCACAACTTTGTAAATTCCACAAATTACGATAACATAAATTCGACAAATTCATGATCAAG…
AAAAAAATAGAACAGACATTTCAATTTCAACTCTCTCTTAGACCTAAATTCATATAGAGATTTTGTCATCAACTTTCAACCATTAACAATATTTCCAATCTATCTCTTTTATCGTCAAAAACAATCCAAGTGCAGCAGATGGCTTCTATTCAAAATGTGGACAGCATATTGTACTGCTTCAGGCCAGAATCTTCTTGGTACTGACATTCCCAAGAAGATTAAGGATATGGATAATAGTCCTTAGAGCCTGCCCAGTAATGGCTTTGGTAGTCTCGAAATCATCTCAACAATGTAACAGACAGCCCATCTCGAAATCATAATAATTTCAGGTTTGGTAGGAAACAAAAATAGTGAATTGTTTTTTTCTTCTTTTGGTAAAGAAATATCCAGTGAAATGTG…
CATAAAAATGTCGGAGAGAAGACAAACCATGTAATCCACAGCTGATCCTATTAATCCCTGTGAGGTTGCTGACAGCTCCTCAGAGGGGTCTACCGAGCTATGGTTATCAAGCCGTGGGAATAATGTTCGAAACGGTTTCATGAACTGTTCCCCGCCAAAAAGTTCACCGGCTGCTAGGTATATCCTTGTTGAGTTGTCGAATCTCATTGCTCGTAATATAAGACCTACCTGCACCACAAGGATCAATCAAAATGTCATATTGCATTTCTAAAGCCTAAACAGTACCATTAGTAGTTGCAATTATGATCTCTCTATCGCTCTCTGAGCTTTCAGTTTTCTTTCTGTGGATATGCTCAACATGAAAATGATGCTGATAAAAAGTTAAGCAAGTACCTCCTC…
AGTCATTTATACACGCCTCTCTTACACATTATAATGTCTAAATAATTGCATTATCATATTCAAAATTTAGATATGTTGGTCAAAAACAGAATTAAGTATTATAAATTGTGTATACCAAATTAGTTGACGCTATCATTGCATATCATACTCACATACTACAATATTTATTACATGAACTAAGTGATTGTATTCCAGTGGCTATTTTCATTTAACTATAACAAAAAAATCGAATGCGATAAAACTACTTCGAAAATAATCGATGGCTCTTGGAATTTTTATAAAATCTAGTTCTTGAAATAAATAAAAATTTCTATGCAATATTTTTCGGTAAATTTTTGTTCTCTATTACAATAAAATTTTATTTTAAAGAAATGAAATTGTTATTTAGCGTATATTTGT…
TCAGTTGGTTTTAACAAAACAAGCAAAAAAAAAAGCGTGAAAAGAACCCAAACATTATTTCGTTTCCCCCAACTCTTTCTCTCTCTCTCTCTGTTCTTTGCTGAAACATGCGATGCCGATTGCTTCTGATTTCTCCTGTGATTGAGGTCACAACTGAGGCTGCTGGCGACGATTGAAGGTAGTACTGAGTGTTTGGGCAGAATTCATCATTTGCAGAGCCGCATGTCACGATCGGAGTGAGAGAGATGATGCAAATCGGAGATTCATATCGACCTCTGGAGAGTAATCGATGAAGGAAGCTCGTAAATCGTAATTGGTAAGAATCTACTTCTTTTTTGTTCTGTCAGATTGATAATCCATATAGGATTTATTTCTTATAAACGTTATGTTTTGGCTTCA…
TAAAGTCATTAAATTTCTAATGCTGAGTTTAAGTCTACGCTGAATATCTGAGACAATCTGTGTTACACAGTAGGTACACTCGTCCCCTACTTCTAACGCATTTTCTAAGCAATACCAAATATAGAAAACGTGCAACATCAGAGATACAATGACACAACAATACCATCAGTAACCATGACTGATCCGTCTATATAGAAATTTCTTTAGCATTTGAATGTCTCTAGTTATTTTCACTAAGGGCATTGATGTTTGATGTTTCCATCCTAGACTTAAAAACTGTATATATGTATGCTTCAGATTAGGACGAGAGTATTAAAGATAAGAACCTGAATAATATCTGGAATCAAGACATCAACCCGATTGGCACTTCTAACTTCATCATTTGTCTTCTTGCACCCG…
