# Supplementary material for: DNABERT-based explainable lncRNA identification in plant genome assemblies
Source: Comput Struct Biotechnol J. 2023 Nov 17;21:5676–85. doi: 10.1016/j.csbj.2023.11.025 (PMC10696397; doi:10.1016/j.csbj.2023.11.025)
Supplement: Supplementary file 5 — Supplementary materialSupplementary Table 5: Most relevant motif sequences by species [file mmc5.zip › cantata_gtf_bn.tsv]

Sequence,label,pred,prob,source,species,kmer,cantata id,chrm,start,stop,attributes
GTTGCTCCAAGGTTTGATCAAAATATTGATCAAATGCATCATCAAAAGCTTCATCAAATGAGTCATCTAAATTGTTTGATGAAGATGCCATATAACCAGAGGTTGAAAAATATAAATAAAGAGGGTGAATCAACGAGCGAGGTTTGTGAAAAGAAGAAGAGATGATGTGAATCAAACGTTGGGTTGTGAAGTTGTTTTGTGAGAAGAAGAGGGTGAATCAATGAGTTTTGTTTAGAAGTTTTATTGTGAGAAGAAGCGAGATGTTTGGTGAATCAACGAGCGAGGTTTGTGAAAAGAAGAAGACATGATGTGAATCAAACGTTAGGTTGTGAAGTTGTTTTGTGAGAAGAAAAGGGTGAATCAATGAGTTCTGTTTAGAAGTTTTATTGTGAGAAGAAG…
CTTACACCATACAACCTACCCCAAACTTGTGCTTGCGATGAGAGTTTTTGTTTCTCTCGATTCTCGTTCCCGGACCAGAGCATCCTAAGAGATCACTTGATGTGTTTCTTCAGCCACTAATATATGAGTTGCAACAACTATGGGCTCAAGGTGCTGAAACATACGGTGTTTCGTGTAAAGAAAACTTTCAAATGCGGACAGTACTAATGTGGACAATAAGTGATTTTCCAGCATATGGTATGTTGTCTGGATGAACAACACATGGAAGGCTATCATGTCCATATTGTCAAGATAACACTGATGCTTTCCAACTAAAACACGGAAGGAAAACGTGTTGGTTTGACTGTCACAGGAGATTCCTACCACCTGATCATCCATATCGTAGGAGTAGGAATTTGT…
ATATTTTTTATTTATTAAAACTATTTTTTGTAATTATTAAACTATTTTCTATATTTATTACACATTTTAAATATTATTAAAACTATTTTTTGTAATTATTAAACTATTTTGGGATTTATTAAAACTATTTTTTAATTATTAAACTATATTTTATTTATTAAAACTTTTTTTTGTAATTATTAAACTATTTATATTTTTGTCATTAAAAATTATTTTTAAACTATTTCAGCAAGAATTCAACTGGAATTCCGATGATACGCTCTTTATCTATCACCACTTCGTCCATAAAGTTATGGACAACTATGGGAAGCAGATCCACGAGTGGAAGAAGAAGTGGGAAGCAAACAATGTAGTTTTTAATTTATTAACAATTTTTTAATTTATTAAACTATTTTTTTA…
AAGGAACCGGTTCCTCGGAATATTCCGAGGAACAGGTCCCTCGGTATATTCCGAACGTTTTTTTATAAACAGATCGATCGATAGATTTATGTCCAAAAACGCATCGATCGATCGAGTAAAAAATATAATTAATTTCCTCGGAATGTAAAAAATATTAATTTTTTTTAAAAAATAAAATTTCTGAAATTTAAATTCAAAAATATGAAATTAAAATTAAAATTGGAATCATATTAATTAATATTCAAAGTTTCACAAATAAAAATAAAACATTCCGAGTTTTTGGAAAAAAAAAAAAAACTACGGGTCTGGCACGTCCGGGAACACTTCGTTCGGGTACATCCTCTGCATCGTCTCCATCATTTGCTGGTTCAGCCTCCTATGTGCCTCATAGCCCGCCTG…
TTTAATTTACAGGTCTCATGATGATCAGACCCGGCCTCGACAGCGTCGTGGTCGTGGTGGTACGGGGAGCCAGTCTCGGGATTCCAGCCATTTTCAGGATTCCCCTTCGCCCCACAGCTCCAACCATACATCTCCCTCTGCTGCACCCGCTCCTGCTCCTCTCGCTCACGCTGCTGCATCCGTTCCTGTTCCTCCGGGGCATCCGGGAGTGATGCGTGTTGCGGAGTTGGTTCAACAGCCCGGTCGTGACCATCTTTCGTATCTCACTCCGTATCCACATGGACGGGGTCAAACATGGTAATTAAACATTTTTTTTTCTTTAAATTTGGATTCATTATTAACCGTTTGTTCTTTTAATAAGGTTCAACCGATCCGGGAACGGGATCAGCGCATGGATCA…
TGAAAAAAGAAGAAGAAGAAAACTGAATGGCATGGGCCATTTTCCAGCCCGCCCTTGTTGTGTTTCAAACTGTGTTCTAAAATCTACAACAATAAAGTTGACTGGAGTCTCTCTTCATCCCTCCACATCAACACTCCTACCTTCATTTTGCGACACGTGGCAGATAATTTGAGTGTTTTTTTATTATGTTTCAAAAGTATTAAAGCGCTGAAATGCAATGGGTTTCTGCTAAATCATTGGGCCCTCAATAGTCTCATCTATCTGGCCCGACTAGTGTTTAAGGTTAGATGTACGCTTTTATCCAATGTGACGCCGTAATCCTATCGTCAGCCATCTTCTCCGATGAGATTTCCTTTAACGTTTCTCTCTTCTTAAACTCCAGCTTTAATTTAATTATTA…
TTTGTAGTATTATTTGTTTTTTTTTTTTTTGGATTGAAACTATTAAACTGCAATAGTCAGACGATTCTTCTTCAAAATCTCAATGAGAATACGCTATAAAGCGTTTTCAAGTCGAGTCCAACTGTACTTAAGCCGAGTAGGTGTGTGAAACCATATTATACAACGTATAGACACGTTCGAGTTTGAATGGCAACATGCCTTTTATTCCTAGAGTTTTGTATATTGTTTATGAGAATTTGCATGCCACCATACATACGTATTATAGTGTTTTGACTCAGAAAATGTTTACAGTGTTACATATTTCATGATGATTTTACCACTACACACTACCACAAATTTACCACTTGATTCGGTCTAACGTTAAACGTTATCTATGATAACTCACAATACAATATGATA…
TGAATAAATAATTATTTTTAAATTTAATCAACTGAAAATAATATCCGTACAATTGTGTGAGTCAAATTCTAGTTTTATTGATGCATGTTATATATATTAGTGCTGCATGTTTTAGGTAACATTTTAATGATGCACGTTTTTAAAAATCTCCATTATTAAAATTATGCACGTAAAGATAACTCATGAGTTTTTTTGGTTGATTAAATGATACTATGTCCAAATTTATTTAAGGATATTTCATTAAGGTAATTGAAAAAGACAAACAATAAAATAGGAAGTTTAAATGTAACTGAAAAGACAAATAATAAATTAGGCAGTTTTATTCGTTTTAGAATATTTCATAAATGCAAGTGAAAAAGATAAGCAAAAAATAGGAAGTTTAATTAATAAAATAAAAAT…
ACTATAAAATTGGAAGACTACGTTTGATTGGTTCCGTAAGCGGATGTTACTCTCAGGTTTCGGTCCTGCAGGGATTTATATATTCTCCTCAATCCAGAAATTAATGTCATATGATCTCTTTATATGTTTTATGTCATATAACTCGAAAATATCTACCCAACCAGTTACTATGTCATATAACTCGAAAATGCAGAATAAATATTTTTATCCTCAATTGATGATGAAGAGTAACGATTTCTGAAGAACAAGAAGAAGAGCAGTTGACAAAAAGAAGAAGAACAAAACGACATAGTATTCTATTTTTATCAACCTAAATGAAACCAACTATCTACATGTCATAAACCAAGTTAACGTTTAAACTACACCATTTACGGTTTTAGGGGAATTAGTTTAAAATCG…
TGACTGAGATCACCATAATAGCACTCGATCAAGTCTTCTACACCTCCAAGAGAATCGATTGAGATAAACAACACTCAGCTTAATCGATAACGAAGGATTAGGGATTAGGTTGAGTAGCCAAAAGCCCAAAAGAGGGAATCAGATATTTTATCGCCTTTCTTATCGCCTTGGTTCGCGTGTCTCTACGCTTTTTTTCCTTTTTTTTTTCTTTCCTCCCATCATTCTTTTACCATGTTTTTTGGGTAAAAATATTGAGATTTATTAGCAATTTTCAACTTTTTTTTACATAAGTAGAGAGACGATTAAAAACAGAAGAATGGAATGCAACTAAAAAGTAATAAACTTAACTAACTCCGAAAAGAAATTGGATTCTACTTTAAATTTTTGTTTGGATAATAC…
GGGTTCGTTTATACCAAGTGAGACTGGAGGAACCCGAAGCAGAGCTGGAGGGATGAGTGTGTCTCTTGCAGGACCTGATGGTCGCGTCTTTGGTGGTGGACTCGCCGGTCTCTTTATTGCCGCTGGTCCTGTTCAGGTAACTAACTTAAACACCCTCCATTTCAATATAGATGATGTCTTAGAAAAGTTTTGTTGCTTCATAATAAGTATATGATGTTTGCACAAATTCATATAACTTCTTAACTTTATCAAAAACTGTATTTTTATTATTTCTATTTATAACTAAATAGTAGTTTTAAATTATATTTTAATTATACTTTTGATAAAAAATAGTTTTTTTAATAGATATGCATTGGGTTAAAACATCATGTAATATGAAACAGTATAACATAATGAGGT…
TCATAAACTTCAACCATACCTAGCTACATTTTAACTTATGTTTTAGTTTAAAATAAAATGAAATTAATTAATCTTAAAATAATTTTAAATATAAAAAATCTAAAATCTTTTTAAAAACTCAAAAATCTAATTTTCAGAAAGTATTAGTTTATTTTAGAATTTATGAGTATAAGAATTTATACAAAATGCTACCATTTGACTACACATTACTTTTAAGATAATTAAATCAGAGAATAAATCTTGAAGGTTGCAAATTTTCATAAACGGAAAACCTGAGAAGGCTTACTTTTCCATAAACAATGACTAAAATGGTTATTGGTTATTTAAAGAATCAATAATTTAAAATTAAACCCATACACATAAATAAAAACAAATATTGCAAAACAGCTGTAAACTTGA…
TCCGAGCATATCAGAATCTCTACTCATTTTGCTCTCTCTTCGCTCTATCTCTCTCTCTCTCTCTCTCTCTCTCTCTCTCTCTCTACTCTCACTACTACTACTACTACTAACTCCACTCATTCACGAAACGTATAAGAAGAAAAGAAAGCGTAAACGAAGATACATAGCACGTTTTAGAGATTTCCTAACTTTGGGTACATCTCCTTCAGGATCGGTACCTGAAATTCACTATCTCTTTGGGTTTACAAAAGCTCAAGAACAGAGTCAACAATGACGATTTCTGCCTCTTCATAACAACCGAGAATATAAGGTTGTTATTCTGTTACTCAAATTATTATCCTTTGCTTCGCAGTACTCGTGTTCTTCAAGTAACCTGAGCTGATGGGCTTCACACAAATC…
TGGCCACTCCTGGGGTTTCTCTATCATAGCAATCAGTTCCTTACAGTCTGTTCCAAAGCTCTGACATGGCGAGTGTTGAAGCATGTTCTCCATCGCCCAACGTAGTGCTTCTATCTCCGAATGTAATGCAGATTCACATCGAGAAAAATTCCGAGTTCCCATAAGCTGTATATTCTCCCCACAGTCCATCCAGACCCAACCACATCCACTGTATCGATCTGAGTCTGTCCAAGATCCATCTAGCAGGCAGATATTTCCCAAGCTTAAGACTTGGTTTTCTTCATTGTTGTTGGTCTGAGCTATTTGCGGTATTATCTCATTTGCATTAAACTATACTTGACATTCGGTTTCTGCATATCGAACTAGTTCTAGAGGATTTCTATCTATTCCCCTGAAAAG…
ATATTTTTGGTTTAACAATATTATTATTGTATATATTTATTGTATATAAAAACTAAAAATTATAAACTATTAATTATGAAAAGCACATACCAATTAATATGCATTTTAATCTTATTCAGCCTATATTATCATTTTTTATATTTTTAAAATTACTAATTAAAATTTTGATATTATTATAATAAAATATAATGTTCTATGATATTTTAGTTTTAATAATGTAAAGTAAATGATAATAATCATTTAGTGATTTTTTACTCAAAAATAATATAAAAATATTTTGTAATGTAAAAATTATTAAAAAGAAAAATAATACAATATAATTTTTTAGTTACAAATTGAACCAATTAATAATAGTAATTGAACTATAATATTAATGAAGCACAATAAAATATGAATATT…
ATAAAAAATATATGTCTACACATCGGATATGTTAAATTTTGTTAGCTAATTACTTGTTTACGTATATAAAATATCATATGAAGCAAAGTAGTAATGGAGAAAGAACATAAAAAACCCAGGTTATAAACATGTCTAATAGTTTTTTTTATAAAATATAGGTTTTTTTATAAAGGGTTTTCATAAAAAAATAGAGTTGAATATATATATTTATTGTCTTTCGTATTGATAGAATTTGAATACTACAAGCATGGTATATACACCATGAATTTATAAGAGCATCATTATCCATTTATCCTAGAGACCCCTTATTAATTTTTAATACTATTTAAATAGTAAATTTGGTTAAGAGAACTTTCAATTTTTATGTCCCCCATTGCAAATTTCTTATTTAAGGTTCTT…
AACGCATCGATCGATCACTAGTTCGTCGGAATTTCCTCGGAATATTCCGACGGATTGATGTTTCCTCGGAATTCCGTCGGTATATTCCGAGGAAATTCCTTGGGAAATTCCGAGGATTTCATTTTCCGTCGGAATGTCCGTCAGAATACCGATGTTTTCTTGTAGTGTCAACCTGAACTGTTTGGTATCATGTTTGATATCTATCACTTTGTTTCGTATTTTGATGTAATATCGTTCAATTTCGTTTCTAGGAACTTCAATGTTGAAGCCGACTCTGTGGCAAAATCGGCTTTAGCTATGTCTGTAACAAACTCCAATGTTGGAGGGTAAACTCTAGTTTAAGGAATGCAATGTTAGTTTGACCAAAAAAAAAGAAGCTTATAAAAAATGACACAGTAA…
ATAAAAGGTAAAACCAATTCTATTAATTCGATTAATTCACCACTTTAAAGTTCTACGGTCATTACTTTGATATTCAGTGAGATAATCTGGTTTATGTAAGGTGATTGGAACTTTAAGTGTTGAAAAGATGCAAAATTGCTGCTATGAAAAAGTTGATCCTATTTAAAAAAAAAAATTAAATGGACGTACGTTTGAAGTTTTAGTGATGCAGCATGTGAGTTTGTCATTTATGTCATCTTTATATATAAAGAAAGCATTGTATCTCTCCTGAGGGCTCCACGTCGGATGCCACGTCGAAAATAGGGTCTTCCTCGCGCTGACACGTCAGATCCGCAGCGTTTCATTAAACCGTGTGTTTTTATTTTGACTGGGCCTTACATTCGTTACAGTTGGCAAGCC…
AGAATTCAAACGTACATCATGCAGGGACCGCTTGTTATTGTCAATGATTTTAAAAGAAATCAGAACCCTAAACATAACCTAATATATATAGGATAACTATTTGTTTATTTTTGTCATCACTATTATACCTTAAAGAAGCAGACCAAAGTCTGATACAAAATCAGAAGAGCAAAATTACATACATAAAAAGTGTGTATCTATTTATGATCCATATTATTAATTAGCAAATCATAGTATTTGATAAGTTATACGGAAACCATATTCACGAACTTCGTTTAGTATTCTTCCCCAAAAGGCTATTTAGTTCATCCGACATTAGTTTCGAAATATTACACTAAAGACACCAAACCCGGTATATGAAATAGAGACAAAAGAAACAATGGATTGCAATTTGTAAAG…
TCGGACCTTTTCTTTTCTCATCCACAAGATCCGCTCGATAATTCAAGAACATCAACAAATAATTGAATACCTAACAGAATAAAATAAAAGATAATATTGATTATTTTTTATTGTTATTTTTTCATTTTGAATTTTTCAAAAAAGTTGTATTACATCTTTTATTGTGAACTGAGAATTACAAATCAACTACACACACATACAGAGAACACTCCTTTGTTTTGGTCGGAGAGAGGAACAAAGAAGGAATAACCGCAGGTCGGCAGGTGTATTTACTAACTGAAGCTCTTCTTGACCGATCAAAGGATCCATTTTGCTAGATCAATATGTGAAAAGGATCAGATTAGTGATGTTCTTAAAGTGTGTATTGTTGTTGATGGTGAAGCAAATGGCAATAAGAAA…
GTTAAATCTCATGTCACTTCGAACAGTGTAAGCCAATTCCTTCCCAGCATTTTGCATCTCAAAACCTAGGGAGGTTGATCTGCCCTCTCCATGTTTAACCGAGCCGGCCATTTCCAGCTGCACATTAGCATCTTTCTTGTCCTTTGTAACTTGCCCCGAGAAAGATATGGGTATCTTTTCTTTAACAACAAAAAGTCGTTCTGCATTGACACCTTCATAGCCAACATCATGATCCCACCCCTGAGTTTCCAGGACTGGCCTAACAAGCCACTGATTGGAGGAATCAAGGGACCGGTACCTGTGAGTAGGGTTGTCAGAGTCGAACGATGCAGGTAGAGACAAATCTGGCATGGGAACTGGAACAGAAGCAGGTTCACTTCTCTCCTCTTCCACATTTTC…
AATATATTTGATTGTTCCAACTGATATTCTTTTTAAGGATATATATAGTGGGTGAATATAAAACATGTTATTAAAATATATACTTTATTGCTGAATTATTAATATAAATTTATTTAAGATTTTTCTATATTGTCTACAATATCATATATATTTATGTATATTCTTATTTATAATATAATCTAAAATTATTTTCCTATAATTGAAATTGCATAAAATAATCTATATTTAAAATTTGTTTGAAAGTTTTAATTGTTGTTGGCAACATATATTAGGCGATTATAGGATTAGTTTGTTACCTTTATAATTCAAAAATGAAAAAGAATGGTAGATCACGCACTAGGCAAATGCGAAACAAAAGAGTAGTTGATGCAACCAAGTTTCGGAATTCAGTGGGTGGTA…
CCCTTTGGCCTTTCTCGTCTACGATCCAACGAGTTTTTGTGGAGAGCGGAAAGCTTGTGGATAGAATTGGAATCCAAGTAATGAATAATAAGAAGATGCACAAATAGATAGATCTCGCCATTTTGTTTTTGTGTGTTTCCTTTTTTTGATTATGATTATTTTGAATTTGAATCGCAACTTATATTGCAAAGAAGTTGGTTTAGTTTCTGGTTGTTGGCAGATTATAAGTGTTTATGGTTAGAGGTTATTTTCTTTCCAACCAAAGATAACAATCTTATAACATAAAGAAGAGTGTGATTCTCTTCTGAGAGAAACACGTCATCAAATAGCTTACTCTGAGCATGACACGTGTATCATTCAACCAACACTTTGCGTTTCATTTAAATTGGTCAGTGATAC…
GGATAGGAAATACTTTCCGAAGGAAGCGATGGATAGGAAGAAGTGCGAGTTCGAGCATGTAAGCCAGGGAGAGATGTCTATCAGGGAGTATGAGGTTGTGTTCAACCAACTTCGCAGATTTGCAGGAGTGGGCATTTCAGAAGAAGACTTGATTAGGATGTTTTTGAGTGGGATGCGAGTGGAGATTCGTAACAGGTGTCGCGTAGTCACTTACCACCGGTTGAGAGACTTGGTGGAGAAAGCTGCCGAGCAGGAGGCAGGTTTGGCAGAGGAGCAGAAGTACTCCAAGGCAGATCAGCCTAAGTTTGGAGGGACTTCAGAGGCACAGCAGAGGACATGGGACAAACCGAGTATACAATGCTTTTATTGTGGAAAGATGGGACATAAGAGTAGGGTTTG…
TTCTCGTATACAACACACAAGGGTGGTTCAGCTTTTCCTCTATTCTCAGTTAAACCTACCCCTTTCTCTCTATTTGACTCCTCTAAAGATCAAACTAATCATTATGCGTGGTGCCTTTTGCCATAAAACACTGTAGTTTATTTTTCGTACAGAACCAAATCTTTCCATATCAAAAAGATTATATGGATTTTGGTGGCGGTTCTACTGGCTTAAAGAAGTATTAACTAGGCGTTACTTATATTCATGTGACTACTTAGTAACAGAGAAAGTAATAGCATAATCTAACAACTAGGTAACCCGGTAAATGGAGCAATTGAGCATAGCATTAAACATCTGTCAAGCCTTACATTAAGCTGTACTCATATTTAGCAACTCGCTGCTACAAACCTTTTTTATTAC…
TCGCAAATAATAGTATAGATCACTATCCATGTTCTATTTTTCTATTAGTTTTTTTATAGATTATAACTCATGATTGTGGATACAAAAAAAAATCAAAAAAAAAAAGAAACCGAAAAATTCATAGTCTCGAAAAGATGTTTTTCATAAGTTTTTAATTATAAAACGAAAAGATGTTTCTTCCTCTCAAATTAGATTGGTGTATTGGTTATATATTATAACAATATTTTGTCAGAAAAACATAAATTATTTTGGATTATTTTAAAGGGTCTTGTTTTTTTTTGAACAGGGTCTCTGTAGAGTTTGAGACGGAGCGCTGATGTGACTCATCAATCTTCCTCTCTTGTTTCGTGCATCTTCCAGCTAGTCTCACCTATAACCAATACACAGTTCTACTAAATA…
TCGTTGGATGGTACAGAGATTGTGACCGTGGGGGTCGTCCTAATAATAATTGTTCCAAACTCGCTAATCTATAATTCTATTTTTATGTTCAGACAACAACAAACTAAAAAGATTCTATCCTATGACTCGGTCAAAAGTTTGACACTTTTTCGGCCACATCAACACTACCAGCAATAGTAAACACATATGTATACACGGTAACATTCCAAAATCCATAACGTGGCCCAATTCAAGCCCAACTCCATCGGCTTGAAAATTCGGTGATTCGGAATAGGATGTCAAATTGGATTTTCCGGAGTATATCCAGTTGATTTGTTCGAGTGAAAGGTTTATGGTTGTATAGTAAAAGATTGAAAAATTTATACTTACAGACACATTCTCACTTTTCATTTACACATA…
TTAAAAGATAACGCAGGTGTCCTGTTGTAGGCACAGGGGGGGGGGGGGGGTAACCCGACGAATTGATAAAAATGGTGGAACCAAGGATTAAACCTGAAAACAAAGAGAACCGATTTTTTATGAGTGTAGAGTTTTTATGATGCAAACAGAAAAAAATATGAAAACGAATGAAATGATGATGATAATGATTATAAAACAAGATAAATAAACAAAGGATAGGATGGAATCAAGCTGCTGGATGTGTATCACTCTCAGCTTGATTAGATGATGAACTGAAGTGGATTTGCGGAGGAAGGTTTGATTGAATCTCTCAATCTGATGGAATGATGGATCGAAGTGATTGACTCTCTCAATCTGTGTACTGAGCTTGTTTGATTTGCACAAACAAACTAGACTCAC…
TGGTTTCGTGTATCCGCATCGTAATATCGTCGGAAGTTCATCAGAATGACGTTTCTCGGTATTCGTCAGAAAGTCGTCGGAAGTTCTGACGAAATTCCGACGAATTTTTTTTTCCCGACGAAACGATACCGACGGACGGGTTCGTCAGAAATTCGTCGGAATCGGTCTATTCCGACGAATTTCCGACGATTTTGGCCATCAGAATCCCCCTGTTTTCTTGTAGTGAACTGAATAAACAAAATTCAGTATTCGGTCTAGCTGAATTTGAAATCGGCCCAATCAAGTTGAAGTAGGCATAAATTCAGACCGACTTGAAAGAAAAAGGAAAGAATCTATAACTATAAAGTTGAAGTATCTGCCTTTTTAGACTGTCCACGTCACTCTGGAGAGGGGGGGCTT…
AAAACTCCACCTTGCTATTATTACCACACAAGTGTTTGATTCGATTCATCATTACAGAATTTAAATAAAACACTTAACCATCACATAACTGTGACATTTTCCCTTTATTTATAGGTTCCTAAAAATAAACCTATTAAAGGAGCTGTAAGTTGAGAACTTTACAGATCACAAGATATTTCTTCTGAGCACAAGATTCACTAAGGAGAATGCAAAACTACTAGACTGAGTTGTCATCAAAATTGATCTCCCTTCTGCTACTCAGCTTCAGTCCAGATCAAGATTCAAAATTATGGCATCATAAGTTATCTTTTTTTTTTTTTTTTTTTTTTTTTGTGCACCGCATCATAAGTTATCTACCTCTAATATTGTCTGCAAAGATGGCTTCCATTTCCGCTCGCC…
AAAATAATTATAATTATAATTCCAATTAAATTTTTTGAAATAGTTATAATATTTAAATTAATAAATTAATTATTTAAGCTAAAAACTAATAAGAATCTTGTGAAAGTTAAAATAATTATAATCATAATTCCAATTAGAAATTTCGAAATATTTATATTATTTAAATTAATAAATTAATTAGAAAGTTTGAAATATTTATATTACCTAATTTAATAAATTGATGATTTAATCTAAAAACTCATAAGAATATCATAAATAAGCAAAATTTGCTAAAATCAAATTGAGACAACTTGGAATGAATAAGAAAATGAAATTATAGAGTTTAAAACATCTTACATCATATGAAAATAAGAATTGGTCCTAACTGAAATTTTATATTATGACTACTAAATGAAATTG…
CGGACTCGGATTAGGCATCGCTGCTCTCCTTCTTGTTGGCCTCTTCTTTCTTCCTCAGTCTTTGGATTCTCATGGTGAGCTAAGTGTTGTTTCCACTGTCATTACTCTTTTCTCAAGTGCAGGTGATCTAAATACTTTCTCCAGTGTTGAATTTTAATAAGCAATCTTTGTTTTTCTTTTTGTGTGTGTGTGTGTTCAGGACCTTGACAGAAGCCGAGGAGCCAGAAGATATCTTTCAGGTCGATAAAGGCAAAGGTACTAATGAATCTGACATGAGTTGTGTTCCATTGTTTTGAATTTTGAGTTGTCGTATGAATGGCTTATGTTTCTTATTTTTCTGTGGTGGTAGCTTCATGGAGAGCTAGAGGCTAAGTCCCTTGGTGCTCCTGGAACCTGTGT…
GATTAAAAACATAAGACTTAGATAACTAAAATGAACCAACAATGAACATATGGTTAAGGATTGTGGCCTCATTAAAAACCTAACTTGAAAAATCCAGTGGGACAAAACTAAGTTAGGGAAAAAGAGCACACACAAGTGTTTATCAGCTGGTTGGATAAAACTCTGCAAAGGGGAAGGCTTAGTGATTGAAAATTCGGCCGACATTTTTCATAAATAGACTTGAGCATTCTAGTGACAACTTCTTTGATCTAGCACGAGTTATTGGACCTTATGGAATGGCTAAGACATCATCATTGTTGATCTCTTCTTTAATTGGTTCATGTTGCATTCTCATGATCACATCATCCCCTCTCTCTCTTGAAAAGGATTTTTCCTCAAATCTGGATCATCTGCAACAAA…
CGCACACGCACGCGCGCACGCGCACACGCACACACACATGTAATACTCATCTGTCCTTAATGTCCTTAATAAAATAAGAGCTGCTATAACCCCATCTGGTCATTAGTGTACAGTCCTCAAAAAATTCAACGTGAATACACTAGCCAAAAGCTTTAAAAAACATACAAACTGGATTTAACAATTATGTAATACATAATGCCAATGTCTTCCAGTAAACAGAAAAAAATGGTTAATTAACTACACGTCTCATCCCTTGTTGCACTCACAAATCATATACACATTTTATAGATGGCTCAGCCAATTCCTAGCATAAAGTGAACATCAGAAAATAGAAAGCAACACGAAAAGAATGACGAAGCTCTATTTCCAATCTAAATGATAACAACAAAACTAAAGAAG…
CGCACACGCACGCGCGCACGCGCACACGCACACACACATGTAATACTCATCTGTCCTTAATGTCCTTAATAAAATAAGAGCTGCTATAACCCCATCTGGTCATTAGTGTACAGTCCTCAAAAAATTCAACGTGAATACACTAGCCAAAAGCTTTAAAAAACATACAAACTGGATTTAACAATTATGTAATACATAATGCCAATGTCTTCCAGTAAACAGAAAAAAATGGTTAATTAACTACACGTCTCATCCCTTGTTGCACTCACAAATCATATACACATTTTATAGATGGCTCAGCCAATTCCTAGCATAAAGTGAACATCAGAAAATAGAAAGCAACACGAAAAGAATGACGAAGCTCTATTTCCAATCTAAATGATAACAACAAAACTAAAGAAG…
TTCTACTCTCCATAGGTTTCCATTCCAATTTTTGCTACGCTAATATCACCTGAAAAAACATTTAAGATCTGTACCAGAGAAAGATTCTAACATTTCTATTATTTATTTCTCGATAAAACAAAAATATTTAATCATTACGTTTCAAAGAACAAAAACAAAACAGTAATTTGAATGGATGATTTTATTAACAAAGAAACGTCAAAAAAGTTGACGACGTTCGCACCTTACCTACCACTCAAGTTATGACGACGAATACACTTCTTGTCACCTTTGACACAAATCCAAATGTGTACTTCTTGGACCTTCGTGGCATGTGACTTTAAGGCTCCAAGTACAGTAAAAGATCATTAGCCAAACAAAACTACTGGCTGAGAATCCACAGAATATATATACTATTTA…
GGACGCATCAGCCAGAAAAGACAAAAGAACAAGCAGCCAAGTTACGTCAGTGCGACTGACTGGGAAGCGATCCTTGTGAATTGGTCCACAGCTGAAGCAAAAGCCAAGAGCCAATCAGCAGCTGAATCTCGTTGTGCTGCTCCTCCAGGGCTGAAGATGCACGTCCATGGTGCAGGACCACGCACCTTTGCAAATATTGCGTAGAACATGGTCAGCTTACCATCTCTTTTTACTTCCATTTATTCCCTCCTTTAACTGCTAATTATCTAACTTTCTCTTCTTCCCTTTGTTGTAGGTTGTTGAGGAAGGTCTGGAGGGACCAGTTTCATATCCCGACCTTGTGAGGAAGACTCACTGCCGTAAAGATGGGATCTTCCTTGACGAACGAGCAGAGGCACT…
ACTTTATGGTATGCTCAAAAATAGTCTTGGGTTTACGTTCGATATTTGACTTTTTGTTGTTAAGAAGAAATTCATGGAAAGGCCTTGAAAGCCCTGAAACCACCCTCTGATAATCAGCCCAATGGTCCGTTTTTTAAGTTTACGTTCGGTTCATTTTGCCAACGCCACATTCACAGGAACGAGACAAAAACACAAACGTGTCCTCAAGTAGACCCCTCTAGTTTACACCTGCAGCGTCTGCATGGTGACGCCACCAACACGTGGATACTATTGCATGATGACGCCATTGACACATGACTCTCTTTCCCCCTCCCTTCTCTTCATATATCTAATCAATTTACAACAATCATAGCTACTTCAAAACATAAACTCATCTCTCTCTTCAACAAGATCATAATG…
CAAATTTTATATATCAGTTAATGAAACTATTAACAATTAATTAGTTATCTATTAAATAGTTCCAAATCTATTTGTAACAGTTAACACTTCATGTATCGATTAAGAATCCATTAAAATCTAAATAATAGCAGATAAGTAATAAAATACCTACTAAAGTATATATTATCTAAAAGTTGATTGTGATTCGAAATTGGAAACATTGGAATTGAGATGAAATAATAAGATTAGCATTATGGGTGTCAAAAGAATCAGAATAAAAAATAAAGATTTGTGTTGAATTAGAAGATGATTTGAAGAATTTGTACGAGAGATAAAAAGATTAGAACACATAAAAGGGAGAAGAGAGAGATAGAGATAATGGTATTATAGTCATTAAAAATATTTTTTAAAAAATAAAGT…
ACTATTGGTTAAATAGGTGTAATTTATAACAATTTAAATACATTTCGATCACTCGCTATCAAATGTTCTCTAATGCATAAGTTAAGAGACTAGTCGTTTGAGTGCGATTCATGAAGTATGTATAGGATCGGGTGAGGAATTTTGTTTGTATATCATAACTCATATATGCTTATAGTTATAAATGTTGAAAGGGTTTGTGTATGCGAGAGGAATGAGACTGGAATTCTCTTCTACGTTGTTTTTCCTGTATTATACAGGAAAATCTATTTATCTTCTCTAAGATGCATTTTCTCTCCTTTCATAGAGAAGATAAATAGATTTTCATCCTATGAAAACGTGTTTGCATATATTCGGTAGGTAAACTGTTATGATCTTCTTCTTTCCACGTGATCGGCGTGG…
TTGTATCACTGGTTTTTCAGCTACAAAATATAGGGACAGAGTTCTTTTCATAAACTATAGGGACAGAGTAGGAAGTTACAACTTAAAAGTAGTTATTGTAAAATTTGATTTTGATTATATATATGTTCCAAAAACTGTTTTGAATTTGATTTTGATATTTGAATTTAAAAAAATGCTTTGAGAAGAAGAAAAGTTAGCAGCAATAACAGGAAGGACAAGATAGGTTGGGGATAAAGGAAGAGAGAGACGAAGAATTTGCATGCATAAGCTAAGTGGTCAATTATGTGAAAATGAAACAAAGTGCAACTTATATTTTTTATTAGTATTTTGTTCCTCTAATAAGTTTGAAGGCTTGAAGCATGCCGGTGATGAAAGTAAAGTATCACAATGGACCATTTA…
CGAAAATTAATTAGGTGGGCAAAAAAAACGTGTAACACCTATGAAGTTGGTGGATTCAAAAATTTCCTCGCTAAATACACGTAAACTATTCCCTCGTAAATACCACGCAAAATTTACGTCGTATTTACGAGGAAATAGTTTTTCCTCGTAAAATACTCGTAAAATTACATCCACTTTACGACGAAACAGTTTTGTCGTTACGTTACGAGGAAATAACGATGACTTTAGTTTTTCACGTAAATTCGTCGTAAATTCGACGCAAATTTACGAGGATTGTTTTTCCTCGTTAATTTTCGTCGTTAAGCATGTGTTTTCTTGTAGTGGTAGTGTTTGATTTTTTTTTGCAGTTGAACTGAATCTACTCTACATTGTACATTCAGACATCTCATCTCTTCTTCA…
CCACCATCCTCTGCATGAAGTTCAGTAAGGGGTATCATGGATTCAAAGAGTAGAAATCCCTTCAAACCAGTGGCTGGTTTCTGTAACATCACGAAACGAAATTCATACAATTACTTCATGTACACTAGGTGAAGCACTTCATGAACTATGCACCTAAAGATTAAATCCAACCTAAAACACCCTTTACAAAACAAAGAGTTGAATAACTTTTGCAATCATTCAATATAATGAATCAAGCATTGATCAGATGGATAAACATTTACCTTGACTTACTGAGAGTTTTTTAGAAAGTTGATTTACTATTCTTATGTTGAAATAAGTGTATCTTTTCCATAGATGAGGCAATGATTCAAAATCAGCAAGATCCTCCAGAAACAAGGACAAGTACTCACCGTCATT…
CGAAAACAACCTAATCTTGTTACTTGTTCCTTACGTTATTTACATCTTTTCAAACCCCTAATTCGTTTTAGCTTAATTCTGATCCCATAAAGATAAAGTGTGAACTGGTCCTATAGAATTGAACCTAACACTACAAGAAAAATCGATATTAGTAGCACCTGAAATATGCTATTATAGGGTTTTCGTAGCGTTTAGAACAACGCCGTGACAGCCGCAGCTACAATAGACCTCCCACTTATTGCAGCGTTTTATCATGTGCTATAATAAATAGACATATTATAGCATTTAACGTCTGCTCTTGATTAGTCCTTTTATAGCATTTGTTTAGTGCTACAATGTATTTTTTCATGACGTTTTTATAAAGCTGTAAAATATGTTATAATGACATAAATATAAAGC…
AGACCTATTTTAATTAATACAAAATTGAGGTTAAATCTTTTCAAATGTTTCTCAATTAATATATAGGGGATTAGAACTTAGGCAGTCTACCAAATTTTAGTTATTAGCAAATATAGAAATACATAAATGCTCTACTTGTAAAGTTTCCATCTTTCGAATCTTTAAGTTCGAAATCTATTAAGCTTCTAGTTTTCAATACAAATAAAAATTCCTCAGTTTTGTAGAGGATGGATTTGACCATCCCACAAGGCCCGAGGAATAGAAAGGTCTGGCCCGGATTAGGTAGAGCGACGGCTCGATCGGTCGGCTCAAGAGTCAGATCTTTCGGCTTGACTCTTGAGTACTTTTAGTCAATCATCATCGACTGAAGTACATTCGGCTCAGCGGCTGCTCGGACGC…
TATATATATATATATATATATATATATATGTATGTATATTAATTTAAAAACTTAAAAAGACTGGGGACCAAACAGTACAATCGCCGACAAAAACAAACAGCTGGAACAAAAGAGTTAGGAGAAGATTCTGGGTAAGAGAGATAGAGAAGAAACAGGCACTGAGTTTGGGAAGAGATAAACAGCGGGTCTTTGAAGCTCAAACAATAATCAAAAGCAAAGAAAAGACCGCCGGAAGCAAAAGATAGTTTTGAGAGAAAAGAAAAACAGAGTGACGACGCCGTTAGATGCGCGGAGAAGAAAAACTCACCGTGTACGGAGCAGAAACCCGAGAAGAAGATTCGGATCTCTCCGTCGAGGCGTTGAGAAAATCGATCAAACCAGAAGAAGGTTCGGATCTCT…
TCTTGATTAATATTTTTTTTAAATGTAAAAATATTTTTTATTAAAAAATTCGAAATTTGACATATTATAATAATGTTTATTACGAAATAAAATGTTGTTTAATTTTAAAAATTCTAATAACTAAATAAATAATTTAGGAAAAATATATAAAACTTTCATATAAATATAATAAACACACACATCTTCTAAAATTTTAGTAAATATAATTTGTTCAGTTTTTAACTATAATTGAATGTAAGTGTTTTTTTTGGTTGGAGTTACAAATATCCAAAATTTTCTGATCGAATCCAACCTTATTTTGCCCTCTCCTAAAGAATACTACGAGATTCTTTATTGTAAATTATTGTAGTTATCACTATGAAATTAAAGACTTTTCGTCAAAATATTGCTACATACGCA…
CAATCTCAGATCCACTAATAACAATCTATCAAATTCTCCTCGGTGATCAAATCCAGCGAGATTCAACGATTCTGACGAGTTCTCCGGCGAGATTTGACGACGCTGATGAGTTCTCCGGCGAGATTTGATGACGCTGACGTCCGGTGAGATTTGACGAAGACTTCAACCTCAAACGAATAGAACAAGACGATCTCTTACCACTAACGCGTAACAAAGGTGAGAGGATAACATATGGTGATTTTCGTCACTTTCTGTAATTTTAGCTTGATTTCTCATAATCGATCAATTTCTGGGAAAGAAGACGAAGCTTTTCTCATGAGGTTTTAAAAATTTCAAATTTATAAAACCTTATAAATATTTATCGATGAGGAACATAGTGTTATGTATTTATCGTTTTTT…
TTTATGTTGCAGATGGAAAGACATAGATCACCATTAATTGTGTCAGATATGATACATACACGAGATGAAGTTTCTAGTACTCAAGACTTCCTCATTGCTGGAAATAGCAAAATCTTTGAGGTATTTATTACAATTTAAGATTTTAAGGACTTATAAAATAATGAGAAAAAATATTCATTTCATGTACTTGAGGTTTTATTACATTGTTTATATTTACAAGGACTTATAAAATAATCGTACAAGCTTATCAGCTCAATGCTTTTATGTTGCAGATAGAAACACAAAGATCACCACTAATTGGGTCAAGTATGATAAAACCCCGAGATGAAGTTTCTAGTACACAAGACTTGCTTATTCCTCAAAGTAGTAATATTCTTGAGGTATATATTATAACTTTTA…
TTTAAATTAGACAAAAATAAGTATTTATATACAAAACGTTTACTATATATATATATATATATATATATATAATTACAAATTCGATTTTTATAACCACAAAATCAATAAAAACCAAAAAAAAATCCAAATCAAGTGAAATACATAATCAAACTCGATTTTACACAATCCTACCATTCAACCTAACAAAAATCTATAAATCTCATTCCAAAATCATCAAATCTACTTTAAAACCATACAAATCTACCCTAAGAGAGTGGGATAAGGTTCATACATGATTATGAGGGAGGATTAGGGCAGATTCGCCGGAAATCGCGAGAGAGAAGGGTGGAGTCGCCGGAAATCGCGAGAGGGAGAGAAAGTTCAGCGCGGAGAGGAAGAGAGAAATGGGGAAGAAGATCT…
GCTCCTCTCTCCAACAACTCCTCTGTATGCAACATGGAGACAATGGAAATTCCATGGTGCGTCTGAATCCCCTGGAATATGATCTTCCTTTATGCTATAGGGATATGAACTCTCGCTCTCGGGCAATCCAGTACTACTCGATGTCGTGACAACCAATCCATCCCGAGAATAACGTCGTAGTAATTCAGCTCCATCTCCGTCAAATCTCCGAGTAAATCAGTCCCTCCAAGCAAAACTGGTACGTCGTGATGAACGCCGACGGCTCCCAATCTGTCTGTGCCGGCTGTCTGAATCTGCTTAACATTCGGTTCGAAAGCACCCCGAAAGGGCCAAGACTGGACTAAGCGCGGACTCACAAAACTATGAGAAGCTCCCGTGTCGAATAAGGTATGAGCTGAC…
GGTGAAGTAGATGATGTAGGCTAAGTGGAAGGAGTCGGGTGGGGATTTGGGGGTTGATCCGAGGAGGGATGTCTCCGGTCCTGATTCCGGGTCGGTTGAGATGTCGTCGGCGGGTTTTCCGGCGGAGCCCATTTGGAAAGTTGTTGACTTTTGTGCAAGTTATTGCCTAACCGTAATGGAGATAGTTGCTAAACGGTGTGGTTTTGTCTGTATGCAATCGGCTAAACGGTGACGTTTGGTTATGGCTAAGCAATCTCAAGCAATTATTGGTGAGGAGGACATAGCCAATTGTCCACAAGGGTTAGCTTCCACGCATAATAGTGCTATATAATATTTATTGTCTTGTTTATCTGTTTTATAGTTGATATTTAAAGTAAAATCTTTTTTTTTTGTCAAATT…
CTTGGCGAACTCTAATTTTCACCCAAGTACTGAGAGAGTGCATACCCTTTAGCATGCATGAGATTTTTAATGATATTTCTTTACTCCACTGGCTAATAGGAGAGAGTTCTATCATATTTGTTCCCGTGATGCCCAACCCTTTGCTAAAGAACCGTTAAAGGCTACCTGAGATATCATACCTTTTGAGAATCGTTGGAATATCTATCTTCTATCTTCTATCTTCTATTTTCTATATTTATAAAAGAGGGTTTTATCCCTCCTCTTTACGCCACATAGGATGCCAGCTAGATAAGTCGATGCCTCTCATCGTGTCCACTTAAAGTAAACGATGCGTTTCATTTAAATTATTATGCATACATGTGGGCTTCGTATTATTTTGGGCCCTAACTTTTTCACACT…
AAACTAACATTTCTTGTATATTCTAACAAGTCTAGAATTTGTTACGTTATAATCAAGAAAGATGTCTTCAGTCTACATATAGCTACAGCTTGATAACAACATACACTACAAGAATTTACTTAAATAGCTACTGATTATTATGTAGCTATCACATACAATCTATAGCTAAAATCAGTTTAGCTACAGATGGCAACAAATTAAATCCTAGCTAAAATCAGTTTAGCTACAGATGGCAACAAATTAAATCCCTGGCCTCAGCTCCCACGCTAAACAAAATCTCTAGCCATTTTGTAGCCATTTAGCAATGAATTAGCAAGAGCTTTTTCTGTAGCCACCAGCAACAACATTGCTACAACTTATTTTATTGATAACTAGTGACAAGTATAGCTACAAATATTT…
TATCAATTACCACTTCAACCAAAGAAACAAAAAAAATGAGTGGATGGTAAAAATTTTAGAACTTAATGTGCAGTTATTATACTCTGCAGTACATTTGTTTTATTCTTCAACTTATTAGTAATAGTAGTAAACTAATAAGCGAGTTAACCAAATGCCTGCCCAGTAGCACCACCATATTGCTACTAAGTTGGTATAAGAATTTAATACGTCGCAGGGACCCGTCGGTTTTATCACTACTTTTTTGTAAAAGCTGTAGAAAACAAAATACACTGGCAAACTTAAATTAAATTTCTACACAATGTCGTCTACATATCTGAAAATACTAATCACACAGCTGTAAAAAATCATATACAATCTAAAATAACTGGATGGCATAAAATAACTGAAGCATACCATATA…
TTGAAAAAGGAATTTTTTTGGTTCGAATCATTTCAATACATATTTTGTGACATCTTATTTGGAATTATAAATTTTACATGTTTCATGAGAGAAGAGAAGGAACGATAAACCAATTGGGTAGGTCTAGGGGTGTCAATATGGGTAAACCAACCCAACTCAATCCAAACACAAATGGATTGGGCAGTTTATAGATCATGAGTTAATCCAACCCATTAACTAAATGGATTGGGTTAAACCATAACCCATTTAAATTAATGAGTTAGTGGTTTTATTGGGTTGACCCATTAACAATAGTATTAATAAACATAATTTACAAATATTTACTATATCACAATAAGATTACCATCAACTTACTAACATTTAATAATTAAAAATGCTAATCAAAAATTAGCAAATTAT…
TCCGAATAAGTAATAGCAAATCCGAACCGAAGTTGATTAAATATCCAAATTATTCAAATTTTGGTATTTGAAGAACTGAAACCTAATCCGATCCGAACCGAAGTATTTTGGGTATCCAAAATATATTTATATACTTATATATATTAATTATTTTTAGATTTAATATATATAAAAACATCCATAATATATATGATACATTTAAGTTCGTTTAAATACTTGAAAATATATATAAATAATCAAACGTAAATATCTAAAATAGTTAAAATATACTCAAAACTCCAAAAATACTTAAATAATTATTAAATCTAGGGGTGTCAAAATGGGTTGTGATTAATAAGATTGATCCAAACCAAACCAACCATGGTTCTAATGAGTTAATAATTTGGATCTTAATAGATT…
TATTGGTCTTCAGAAGACTACACTCTTCTTCTGTGGATTTAGCCATGGAAAAATAAAGAAAGGCATATTTGACCTCTACGATGCGTCTAGAGATTCCGATAGATGTAACAAGTGCACATGGAAAGCTGTGGGAAATGGTATTTATGGATATACTGATAAACCACATCAAGCTGTCCTGTTTTATAAATGGATAAAGTGATATGCAAGTGAGTTTATTTAAGAAATGTGTAATACTATGAACTAAAATCTTTATATATAAAAGAGGGTTGTATCCCTCCTCCTTGTGCCACATGGGATGCCACATAGATAACTCGTGAGCTCTCGCGACGACACGTGGCAACGCAGCGTTTCATTAAACTTGAAATCTGGGCTTAATTCATTCGTCGTGTATTGGGCTAT…
GGAAGTAAAGAACCCAACCGAAAGTGGCAACTGATTTTGCGTAAATGATAAAACCCCCAAAATTGTTAACGGTTATCATTTAAAAATCTACAGAGAACCGCCAGAACTAAACATGAATGATGAGTATCGTTGGTTTCGAAGAAGACCAACTTGTCTCATATTTCGAAGATGTGGGTCAAATGTTTTGGGCCCAAAGTGTAATTGGGCTTAGGAGATATTAATAGCTAGAGAGAGAGAAGGTGGAGGAGACGGGAGAGTTATCCAAAGTGTGGGGTTTACCAACCCCAACACACTCAGAAATGGAAAAAAAAAAGAAGAGAATTATCGCAATACGGAGAGAGTTGGTGGGAGCGCGGATGGACAGATGGAAAAAAGGAAAAAAAAGAGGAGAGAGTAGGC…
ATAGTGAATCTGTTTATGTGGTGTATTATTATGTATAGAACCTATTTCCAGATAGATTTATTGAGAAGCATTTTTCAAACCAAGATAATTCGATATAGACACACAATGTAAGAAACATAGATTCAGAATCTCGAGTTGTGATGACTTGGTGAAAGCAAATGCAGATGTAGCAAAACTGAGAGTACATTCGAAACCAAAAAGTACACTGCACAAAATGAGTAACCAAGTGATAGTCTCTCCGCATCCGTCATTTAAGAGCTAAAGTAATGCCAATGACAATGAGAGACAATTAGGGAAAGCAGACCTCACTATCTTTCTACTTTTGTGGCGAGCAGCCCATGTTACTCACACGTCAATAATTAACAAAAATGTTGAAAAAGGTTGTAATAATGGTTTGAA…
TTTTTTTTTGTCACCAAAGCTTATATTAATTTAAATTCCGAACGGTAAACGATTACAACCAGAGCCGGAGGTAATCTCAACGGCTAGACAATAAACAAAAAATACAACAATAAGAACGATAGATGTGTTAAAGGGGTGAAGATATCCGTAGAGATGCTTCACTTTAGACCCTGAAACTGATGTTCCAAAGAACATACTAAAGTCGGGATATGAACCGACAACAGGGGACCCTGAACAGCGGGTTTGAAGATGGTTGGTGGACACCAACACTGATGATGAGAGACTCTCCTTTACTTCAGATAAGGTGTATGTAACTGATAGGAACATTGCGGAAAGATCTTGTCCCAGTTTCTCGATGGAACTCTCTCGAAAGCTTTTGGTCGGCAAGAGCAGTTGAAT…
TTCAAGAGCAGAGTCAGCGAATTCTTTATACGAAACAGCAGAGACTCTGAATGAGAATCTTTGGCTTCCCCTTCTCAACGTGAGATTGGTGTTCTTAGAGATTCGTACAGGAGGGTTTGCTGCCTTGAAGGACGGCCCAATTGAAGAAGATCCTAACTCCATTAATAAAAGCTAATTTACAACACTGAAACACAAACACAAAAGTGAAACTAATGACTTCTTCCTCTGTCTCTTTCTTGAGCTCTGAACTGTTGAAGAAATAGATATGATTCCAGTATGAAGAAGCAAAATCATTTTTTTTCTGTTTACATTAATTTTAAATACGTTTTCAGGGCCGTACCGAGCCGGGCCGGGCCACGATATGGGCCTCAGTGTATTTGGTGGCACTGAGTGCATGCA…
ACCTCTCCTCTCCTTCACAAATTAGGTTTCGAATTCGATAAATTAAAAAAAAATCAATCATCTCAATTCTCTCTCAAGTCGCAAGCTACGATCAAGGTGAGTCTCGTGTTCTCTTCTTCGATTAATTGTTTATTTCGATCGCGAGTTGTTCTCTGTTCTTTGAATTTGAATTTGATCCGTCGTCGTATTTGTTCGTCACGCGTCGATCTGCTGTTTCTTGGTAGGATGTGATTAGTGTTTGAGCGATCTGATTAGTGATTAGTTATTCTTAATAGTCGTGGATCTCTGTTGATAAGTGTCGATCCGTGATTGATTGCTATCCACAGTTTGATCTGAATGGTTCATTGATGATTTGATTCGACTGTAGAATTCGATTTAAATAGTTGAGTTATTATGTGA…
GATTTTTTTTACGTCACCAAAGTGATCTCAACCCAACTTTATGTTTTCTTGTTTGGAGGATCTTTGTTATCCCCAAACTAGTCATAATATGGGAATTAAACTAATAATAATTCTTGGTGCTACAAAATAACTACATTGAATCATGAAGATGTGGAACGTACGTATAGACAACTTTAGTGGATAACGCATCCAAAGACTACTTTTTTCGTATGTGTTTAACAACGCTTATGTAAATTAAGATCCAACCAAATTATGATAAGGGAGACTTGCACACAACTCCCTAAGTATTTTCTCCCAATCACATACAACTAAGCAATCTTTGAACATAATACATAACCAAAGTTTGATGTTGGATATTTGGTAATGAGAAGTTTGATGTTGAGCCAAAAAAAAAAAAAG…
ACATTTGTTAGAAAAACATTTAGAATAGCATTTAGAAAAACATTTACTAAATGCTAATGTTTTCCAAATGTTATGTGGCCAATGCTCTCATATGAAGCTTTTAGAAGAACATTTGCATTTATAATTGATAAAATTTTAAAAAATATTTAATTCAATTATTTTATTTAATAATATCTTCCAGAAAATAAAATTTCCATTTCTAAAATAAATTTACAATATTTTTTTAAATAGTGTTTTACATTTAAATTATAATTTAATTATATAAATTCAATTATATTTTAAATGTGAAATATTATTTTGAAATAGATATTTTAATTATAAAAATCATTTTTAAAATAACATTGGGAAATTGTCACAAATACCACTTTCAATGTACCACTTTTCATTAATACTTTAACC…
CAATTAAAAGTAAAACGCAATTAATGTTATACTAATCTTTGTGATATCAATACTATTAAAACATGAAGCCCTTTTTTGAGGTGCTCTCATGTTTCAACAATATTTACAAGATTCTGCCACTGAATTATTTTAAGCTATGATTTTAATTAAATTATATATTTTTTGAATTTCCTGTTACTTAAACACTCACATCTTATTTAATTAAAACATAATTAATGTTGCTTATCTTCTTATACTATAAAGAAGAAGTCAATTATCTTCTTTTTTTGCCACCTAAGAAAATAGTGAAAGGAGGTTGCGCCACGTGTCACGTACACTGATCCGCAGCATTTCATTTATTTGGTCGACATATGGGCTTCGATGTGGGCCAACCACTTACGTTATTTTTGAGACGATGAG…
GAATAGATTACTTTAACGAGACGACACAAATTTTAAATAATGATTCCACCTTTGCAGGCTTGAAAGACAGCCTAGAAGAGTTCTAGAAAATCATCAGAGCAATCATTGTTTGAAGCAAATTTACACAACCAGATAAGTAATCTATTTACTCAGGTATCTAGCATTATCAAAATCTCTAATCCTTTTTTCCACTCACTTTTAAAATTACAATCCAGAAACATCAAAATCTGATCAAGCTATTGAATCCGTATGTAAGTTAAACATCTGAAAGCTCAAGTTTTGTGATGAAGTTCTAAACCTTTTAAAGTTAAAAAGATATACATATAATTGGATTGGCCTTTGATTTTTAACAGTTTTTTTTTTGCTACTGTTAATATCATTAAAATGAAACAAGATTTA…
AAATTATTAAAATCATAAGGTATCACCATATTTACAAATATACATATGTACATCAATTGATTTGTAGACAAAAAGTTTTGATTTGTAAATAATATGACATGGTTTTTGATTTTTTTTTCTTCTAGAATTTGAGAGTTTTTTCAACGTAACAACCGGTTGAAAAAAAAGTCCCCAAATTTTACCATTAGAAGTTGTAATAGATTAATTTATTCTTAAATATGACTAGAGAAACATTATAATTAAGATTTACAATTGTCATATATGTGCACGTATGAACATGTGTACATTTTTGCAAGTGTACATTTGTGTATTATTAAAGTAATCTATCTATTTATATAAAGAAGGGTTTCATCCCTCTTCCTTGCGCCACATGGGATGCCAGCTAGATAATTCACTATC…
TTTTCAAAAAAAAAAAACAGATAGTACCAGGACTGGCTTTACTGGTTGCAAGCAAACTCGCTTGACAAAGACACCACGTAAAGAGCTTCCACAAGAGAGGATCTTCTTCAAGCATGTGCAGCCATTGTGGTCGAATTTGAGGACCCAACAGACTGACTACCAAATTGTCGTTGCCTCACTGCTGGCTGCTTTCCAGAGCACACATATCTTTCCAGTGTGACCCCCCGTAAGTTCCTACAACATGTGAATGTGACCTTATGGATATCATTGTTACTTGTTACAATTATCTGTCCATCCATCCCTTCCGCTGTCAATGATGTGATTGTTCCATGTCGATGATCCAACTCTAGACTGATGGTGACACACAGTTGGACACCCTCCATTCATGGTCCATCCTTA…
CAATGTGTTATATACAATCTAAAACTGTATAAATATATTGGTATTACTAATAAATTTGTTTTCTGAAGTTGTATTATTAAAAAATATTGTATTTTGCAAAAGTATTACTATGAAGAATAAAATATTACTACTACCTTGAGTATTACTAAGTGTAAATATTCGAACATGTATTATCTATTTTTCAACACGTTTTAGACGTGTTTTATTATTAAAAGTTTTAAACACGTTTTAGACAAAAAAAAATTGTCTTCTTAGTAATACCTATCAAACCTAATTCCTACAATATTACTATGGACGACTTCTTGAGTTTTTTTTCTCCCAATTTATTACATACAACAAATTAAAATAAATTATTTATATAAATTATTTATCTTAAACTAATATTGTTTATTCCTTTCA…
AAAACGATTATTCTCATCTAAACTCAATACTTATCAGATCGTCACATTGGCTCAAAGTCTGAGTGACATACTTAGAAGGGTTAGAAGTTAATCAACGAACGAAGTAACCATTTTTCTAGTCGATCTCATGAAATCTTTGCTTTCTAGGTAACATTTCATCCATGAGTATATATACAGAATAGAATGGAAAGTGTGTAGCAATTCAATACTAGAATGCACTAGCAATTATTGAGTTGCAATAATCTAAGCTCATACTTATCTGAACTAAACCAATAAAGATCCAAACCGAACCATAGGACTTCACTTATGTCTCCAAAAACCTAAACCCCGAAAAAAAATTCAAATCAAACCCATGCCTAAAAATTACATGTGTTGCAGCTACGACTATATGAGACACAA…
TACCCCCCTTTTCGAAACCGAGCTTGTCCTCAAGCTTAAACTCAGGATTCTGGGCACGAAACTCTCTGTATAACACCCAAGAGTTCCCCGAAGGAGGTAAGGAGCGCCACTGAACTAGCAACTCTAAACTTCCTTTATCATTGTAACGAGTATCCAAGATAGCCTCCGGCACAACGATAACATCATCAAGACCCGCAGGTGAAACTGGTAACGGAAGCACCTGATGATCAGCTCCCAGAACTGCTTTCAACTGAGACACGTGAAAGACTGGGTGAATTTTCGTCTCTGAAGGTAAAGCCAAACGATAAGCCGCTTTTCCGATCCTCTCACGCACTTCGTACGGCCCAAAGTACTTAGCTGAAAGCTTCTGACACACTCGTCGAGCCACGGATTGTTGCC…
CTTTTCGATTAATAAGATTTGCAATATGAACACATCAGAATGTCTTTTAAAACTGTCATACACACGTTGTTTTCTCTTGTTTTGATTTTGAGTTGCACTAAATTTAAAAGATATTTCTATGTTTGTCCTTTTGGATGAAGAATCAAATTATGTTTTTGAGTTTGCACACAAAAATGTTAATCGAATACACATGTCTTTTTCTTTCAATTATAATTTTTAGGATTAGTTTTTGCAGAGAGAGAGAGACATAAAATAGAGACAAGAAGAAATGACAGAGTATATTTGAAATCCTTCCTAAAACCAGAGGAAAAGTACGTAATTGTTTTACTCTTTGCTTTAAACATAAAAGTCCATTAAAATCTAAAACAACTGAATTCTAACATTGAATAACAGGGGATT…
AGTCCATTTCTGGGAGGCAAGAAACATTGCTAAGGGTGAAACCTTATTGGGTTAGAGCCCCTCATTGAAAAATCAACCAATTACATTTCTCAAATCAGCCATGTCATTTAGGTAAACATTAAAACAATTTCAATTTGATTGCTGTATTTTTCTGTGTGATAACTCAAACGATTCCTCTTTCTTGCTCTGCGAAACGTATTTTCAATAAATCTCTCCTTTTTTTTGGCCAAGCATGATCCTATATTAATCAGAACTTCTTTATCAGAATAATTTTCCAAGCAATCGAATTGAAAAAGGTATTACGTCTTTTTCTCTAGGTCTATTTTGTTTGTTTTGCAGAGACTGCCTTCCTAACAAACGTAATAATTTAGCTTCTCCTTTCTATCCAACGTAACTATA…
AAGTCTCCGAACAAAGATCCCACGACAAACCAGATAAAACACGAGGGGAGCGGAGACCGTCCTCAAGCCCTCCAAAATCCACCACGCACAGACCGGATCTGCACCAGGAACCGCCAGATCTGAAACGGAGACACCTCAGACCAAACCCAACCCTAGCCGCAAAGAGAAAGAAAAGACCACAGAGATGAACAGAGAAGCGGAAAAGGAAAAAGAAACACAGTGGGGACCACCGGCGACCGCCTCGAAAGGACACGGCAGTCGCCGGAGGAGAGCTGCGGCCAATTTGAGCTTTTCTGGTGAGAGGCGAGAGAGAAATAAAGAGAGAGAAAAAATCTCTTTCTTATCCTTCACGGACTTTTTTTGTGTAACCTTCATAATCAATGATTATCTTAAAACCAT…
TCAGTAAAACTTGGTAATATGACCATTTGATACAAATTCAGGTGCATGCATACATGTTTAGGAATGAACACGAGTACTTACACTTTAAACTTCACCCGAGACCCATATAAGGAATAAAGAGTACTGGATCAATCAGATTGGAGTTGATATGGACTCTTCACCGATTTCACAGGTAGCCTCCATAGCTTTCAAGAATGGACATCTCCATTACCTGAAACGTCCAACTCTCCACGAGAGCTCTTTGGTTAAATTCCTTCATTGGTTATCCCTCTTGAAGTACCACAGTGTATCCATTGTTTGTCATTGACTTTTACATCATTCTTACTACAAACAGTTACCCACGTTTACGGAAATAGTTATTGAATCCAAAGAAACCCAAAGGAGTCTTGGAGATTGAAT…
CCTAATTCTAGTGCTATGATAGCTACCGGAGCCAGTGACAAAAGCAAACGGCAGCGGCTTGAGGGTTAGAGAGAAGCAGGAGACTTTTGGTTAGAGAAAGGACGAAGTTGAATGTTAGCTAAAATTTTGAAGAAAAAAAAAACACTCTTTATACGAGTTTGGAGCTGACGTCAATGTGTCGATATCAGAATGATGACGTGGCCAACACTTATAATGCAATCTAACGTATCCAATAACTGAAAACCACGTGTCTTTGTCTGATGTTGCCGTGTATCCCTAAAGAAGCTATTCCAAAAATAAAGAGAGGCGTGGGTTAGCAAAATTATTGTCTGATGCTAGTTCGAACTTCCCAACACGTGGGCTGGCTTTTCGCCGTGTCGACTATCCGACGGTACGTTC…
TGCTGTTGCAAGTGAGTTTTTCAATCTTCCTCTCCAAAGAGCCTCTTGATAAGCCATCCATCCATCATGACACTTAGAGTTGACATCTAATCTACACAAAAAAAAAACGAATCCTAACTCTATGCAAATGTATTCTTCTCTTACAAAAAAATGGTTATCCAATTTTTTTAATCCTATGCTTGATTTTTATTCCAGCTTATTTTATTTATTCATACAATGATACATTCTGAGTACAAGCTGTATGTAACGTTTGAATTATGACAATGGAGAAGGCATGGAAAACCCACACAATTATTTTTTGAGTTTTTAATTATCTGTTCAGACAAAACACACTGTTCTACATAATTACAAGACATACTCTGTCTATTTAGATTCCTTCTTCAATTATGTAAAATTTGC…
GAGATGTTTAAGCTATCTTTTTCCTTGTAATTTGTTGATAGTGAAGACTCCTCTGTTAACTCCAAGCTGTTTCGTGGCGCAACCAAGCCTGCAAGTTTCAATAACAACAACAACACTCCCAAGTGCTTTATACAACGAACCTAAATCCTCTATGAAACTAAGTGCTTGGTCCACAGACCACAATGAACATGTTTTTGAACTTACAAAATGATTACCAAACAGCAGAAACGTCTATAAAGAGAAGGCTAGTACCTTTTGGATATCTTGAGGGAGAATCAAAACTTGGTTGGTGGTGATGATGATGACGTGAAGGAAAGTAAAAATGGCGAGAATGAAAAAAGTGGTAAAGAGCAGGGATGCAGCCATTAGCTTCACTGGATTTGTTCCTGGATCTGCCTC…
CGCGTTCATCTGCTTCGTATAAGAGTCCATCGCCTTTTCGTTGAATTTCTTACGGACTGTTTCCGTGAGATCGGAGTGCCAGTTGAACTCTTGCTACAAAACAAACATAATTTAATAAGTAAATATATTAAAAAAAATGTAAATACTTTAAAAAAATGAAGAGTTACTACCACAAACTGACGAAACCACAACTCTCGTTCGTCGGAAGGGATCACACTCCACTTTGAATATACAAAACGGAGCATGGAGTACATCATCTGGTTGATGCTCCTGCTAATGCCATTTCTCGACTTGGTGAACCTTTAAAAAAATACAAGTTAGCAAGTTAATTAATTGAAAAAAACATAATGCTATAAATAAAAAAAATACTAACCAAGTGCTATGTCCTCGTCGTGGGTT…
GTTTCAGTTGGAGAGATTGTGTTAAAAGGAGGATCAGTTATGTTGGGTTACTACAAAGACCCTGAAGGAACTGCGGCGTGTATGAGGGAGGACGGATGGTTCTATACCGGAGATGTGGGGGTTATACATGAAGACGGTTACTTGGAGGTGAAGGACAGGTCAAAGGATGTGATCATATGCGGAGGAGAGAACATAAGCAGCGCTGAGGTCGAGACTGTTCTATACACTAATCCGGTGGTGAAGGAAGCTGCGGTGGTGGCTAAACCGGATAAGATGTGGGGAGAGACGCCGTGTGCTTTCGTGAGCTTGAAGTATGGTAATAATGGTGATGGGTCGGTGACTGAGAGGGAGATAAGGGACTTTTGTAAGACGAAGTTACCTAAGTATATGGTTCCAAGG…
ACTTCTTAGGGCATCATTATCGGTGGGCTTTAGGTTGAGGCCCTTAAGCGTAGGGTCCCTTAACTTTTAACTAAAAACGCTAAGGGACGACCCTTAAATAAGGGACTTTAGGGTCGTCCCTTAGCGTTTTTAGTTAAAAGTTAAGGGACCCTACGCTTAAGGGCCTCAACCTAAAGCCCACCGATAATGATGCCCTAAGAAGTTTCTCTTCTTCGACCTCCACATCTCCCCATCTTAAATCAATTCATCGTTAATGGTCCCTATTCGTAAACTCACCTCCGTAATTCCTCCTTATATATACTTCATCTTAAACGGAGGAACCCTTCATCTCAAAAACTCTCATCGATCAGTTTTATGATTATATAGAAATCAAGGAATGTGAAGAAAGATGGAGAGCTT…
ATCCTCAATGACAGTATCCTTCAAGTTCATTCCAAATTCAGCAAGCGTAGCGACAACCATCGGAAAATAGAACTGTATCAACACAGAGCAAGGCGCGGGTCATCGCCTTGCTTCACCGATTTACTCATATTCGCCGTGGTCAACCTCCGAATTAGACGGCTAGGCGACCGCATTTTCGAAAAGGTTTATAATAATGAAGGCCCTAATAACAATGTGTCACACGTCCGGTTTGTAGAGCATGTGTCAGTCATGTGCTGTATTATACGCCACTGTTTTAATCGTTATTTTATTTAACCGCTAAAGAAGCTTCGATTAAACCGGGAACCACCATTTTGTAATAGGGTTTTTAACATTATAAGACACTTTTCAACATTTTATACACCTTAGAACACTTTGTGC…
TATCAAACAACTTTTGACTATTTAGCTATCTACCAATTATAACTATTTTGACCACTCTGTATATTTATTTGTGACATTGTTACCCCTATACATATTACTATATGATTGTTATGTGCTTGTGCAAGAATATAAATATTTATGAAGCAAATATATTATAATAATTCATTGATTATTTAATTTCAATTTTAAACTATTTTATAATTTATACCTATAATTTATATTAATAATATTATATTATTTTAACTAGATATGTGATTTTGGATATATACGGTTTGATTACCATATTAAATAGTAGACATCTAATCTAATAATATAAAGCAGAGTGATTCTCTACTCATAAGCTGCCATGTCACTAAATAGATTCACCAGAGCATGACACGTGTCTCTTCTTAGCCAAAC…
TGTTCTAAATAAAGTAGAATTGACATTCTACAAAGTAGAAAACAAAATCTACTTTTTTCATTGAATCTACAACGTTTAGAATACATGATCTACGTAAATAAGAGTTTTCTAAAAATATTTAGAATACACATTCCGCGCTTAACCTATCGATCTAAAACATGTAGAAACCAACTTCTACATATTTACTATAAATCTAAAACAAGTATAAACCGAATTCTACAGATTTACTGTAAATTTAAAACATGTAGAAATCAAAATCTACACATTACAAAAATTCTAAAAAATATGTAGAAACCGATTTCTACAGATTAACTGTATTCTACGGATAAGAATAATCTGTTTCGAAAAATAAGGAAAAAAAATATTTGGAAATATTCAGTTTCCTATTTTGAAAACCGA…
AATTTTTGAAATTTAAATTCGAAAATATAAAATTAAATTTAAAATTGAAAACATATTAGATAATATTCAAAGTTAAATAAAACATTCCGAGTTTTTGAAAAAAAAAAAAAATTACGGGTCTTGAATGTTCGGAAACACCTCGTTCGGGTACATCCTCTTCATCATCTCCATCATTTGCTCGTTCAGCCTCTTATGTGTTTCATAGCCCGCCTGTTGAGCTGCCATCTGAGTCTCCAACGCAGATATGCGATCATCCTTGTCCTTCAGCTGAGCCGTAAGTACTTCTGGATCAACATAGGGCGGTGGTGCAGAAGAAGGAGCAGCCGACCGGGAGCGACGACCCAAACCGACCAAACGTCCCTTCTTCTTTGGAACCGACTGAAATATTAAATAACCAAA…
GAGCAAATATGTTTGCAAATGACTGCGCTCCTGCTCAGTAAGTCGACGGTCCTTTGGTTTTCCGCTAAGTCGTCCAACGTCTGTGAAAATGTCTGGAACCGTAACATGATATGTTGCCCGTTCGCCTCTATCATCATGCCGAGCAGGTCTTTTGTTTTTGGTCTGAACTTCTGCTGGAAAGTAGTACTCGGCAAAGTTTGAAGTTTCTTCATTGATCATCTGTGCGACTATAGAACCTTCCACCCTACTTAAATTTTTCACCATCTTCTTCAAATGGAACATATACCGCTCATACAGATACATCCATCTATACTGCACAGGACCACCAAGTTCCAATTCTCTTGCCAGGTGAATAACAAGATGCTCCATAACATCAAAAAATGAGGGAGAAAATATCTT…
ATTTCCCACAAATTTCCGGAGGTGGACTGTCAAACACCCTCTTGTTCTTCGTAAACAAATTCCTACTCCTACGATATGGATGATCAAGTAGTAGGAATCTCCTGTGACAGTCAAACCAACATGTTTTCCTTCCGGGTTTTAGTTGGAAAGCATCAGTGTTATCTTGACAATATGGACATGATAGCCTTCCATGCGTTGTCCATCCAGATAACATACCATATGCTGGAAAATCACTTATTGTCCACATTAGTACTGCCCGCATTTGAAAGTTTTCTTTACACGAAACATCGTATGTTTCAGCACCTTGAGCTCATAGTTGTTGCAACTCATATATTAGTGGCTGAAGAAACACATCAAGTGATCTCTTAGGATGCTCTGGTCCGGGAACGAGAATCAAGA…
CAACACTTTTGCTCCACGTGAAGATTGTTTTGACATGTATACAATGTTTTTACTTATCTTGGGTATAATGTTCACCAACGGTAACGTTACATGGCACTTCCCAGTTCCCAACTTAGCTACACCAAGAAAGAGTAACATCATCTTCGTTAATTTCGTAAGGGGTTCCTCTCTAACTTGGGACAAAACTGGAGTTTGAGAACGAGATGAATTTGTGCTTCCATATTTGTTCACTTGATCCTCCTGTACAATGGAGTTGCAGCTAAATGAATCACTCAACATTAGCCTTGGAACCACCAGGGAGCCATCGCCTACACAGCTGGAGATAGACGCGGCGCTATCTTCAAGAATAGTCATCATCTGAAGCTGCAAGATGTATTCTAGTTCCCAGCTCACATCCAC…
AACATCATTTATTGTTAAATAATATATATATATATATATATATATATATTAATTATTATTTGTGACATTATTGAAACTATTTATATATTACTTTAAAATATATTTCTTTACGATTTTATCACATTATATTATATTTTTAATTGATTTAGCTTGGAAATGGATTAATTTATTATCATAATTAAATTAATTATTGTAATAATATTAAAATTATACACTTATAAATAAAAAATATTTATTATTTATTATTTAGATTTTCTTAACTGTTTAATTTCATAATTTTTGTGTTTTCTAACAAAACAAATGTTAGTAGTCCTTTCAACTCAGACCAACAAAATTTAATAAAATTTACAATTTGATTTTAGAAAAAAAAAATTATATTTATTAAAAGTAAATTTCCAA…
CCTGAAGTACTTTTTAGTACTATTTGGAAAAATAGATAACCGTTTAAATGAGAATTGTTTAGAAATATAGATAACAATATTTTTAATATTTCTTTTTATTTATACATTTAGCCATTTCATTTATAATAAATTAACTATTTCTTTTTTTGTATTTTTTGTATTTGCAGATTCTGCCACCGCATTTAAAATCAATTTAAATTAATTAATTAAAATTCCAAAGCTTATCTAACCAAATCAATATTCATATACTAACCATTATTAATATTGTATAAATATTAACTAAATCGCCTGTGTTAAAAAGAGATAACATTTTCATAGGATTAACTAAATCACCATATTACAAAGCATAAAAATATTCATAGATTTTTTTTTATAAAATCAGTGGTTTATGATTTAATG…
TTAAGATTTAAATTTCAACTTGTTAAAATAAAAATTTGTAAGCTCATTTATTTACCTCTCATATTGAAGAACGTCTTCGCAGTTGGTGAGCAAATATGTTTGCAAATGACTGCGCTCCTGCTCAGTAAGTCGACGGTCCTTTGGTTTTCCGCTAAGTCGTCCAACGTCTGTGAAAATGTCTGGAACCGTAACATGATATGTTGCCCGTTCGCCTCTATCATCATGCCGAGCAGGTCTTCTGTTTTTGGTCTGAACTTCTGCTGGAAAGTAGTACTCGGCAAAGTTTGAAGTTTCTTCATTGATCATCTGTGCGACTATAGAACCTTCCACCCTACTTAAATTTTTCACCATCTTCTTCAAATGGAACATATACCGCTCATACAAATACATCCATTTATA…
TGCAGGAATACCATGCACATGAGCAAAGACGCATTTAATTTAGGGATTACTTGTCGTCTAGCTTTTTTTTTGTCTTATTGATTGAGACCAAATGTTGAGTTCAATATAATTTTGAACTACTATTATACAGTATTTACTTAAACAAGATACTAGATTAGTATAAAATCCCAAACTCCTCTACAAAATGCTGGAAACAAAAAATGGAACGCAATTATTGTGAAGAAAAGCAAATGTACACTAACTAGACTTGAAACTTGCTTATATAAAGACTTAAGGACCATTTGTTTCCCCATCTCCTCCACAACAAAACTCAGAACAAGACAACAAAAACACAAAAACTCTCCCCTAAAAGATGGCGATAATTTGCACAACACCAACATCTCCTGCAGAGAAAGAACA…
GGGACCTTCCCACAACAACTTGTATCCATACCCACCATCTTTCTTCCATTCAATAACCATCTACAATCTGCATCAGACTTTCTGACTTTCTCTTTATGGTATCAGAGCTCCAGGGATTAGATTCTTGGATCTTATGGGTTTCATTATCACCATCTTCTAGCATACGTCTCTTTCTCTAGCTAAAGCTCCTAACTAAAAAAAAAAAAAAGAAAAAAAATCTGATCTGAGCCAATGACCAAGACTGAGCCTTTCAACACTGTCTTCACCAAGCCCACGCCAGTGACCTGCTGCTGCTGTGACTGTCAGCGAGAAGTAAAGTGGGTCTCAAGAAATTTCAGAAGTCCACGGATGTGGAGCTGACGTCGTGAGGAAAGTTGTGGGATGGCTCGTACTGTCTTA…
CGAAGTGGCTAAGGACCTATGGGATATTATAAAGAAGCGCTTCTCCATCAAGAGTGGTGCTCGTCTTCAACAACTACGCAACTCTCTTGCAACTTGTAAACAGAATGGGTCGACGGTGGATGAATATTTTGGCAGATTGACGAAAGTATGGGATGGTATTGCAGAATGTCTAAACACAAAACGTTGTGAATGTGGAAAGTGTACTTGTGACCTTAACACATCACATGAAAAAGAAGCAGAAACATTACGTGTTCATGACTTCTTAGCAGGTCTTGATGACTCTGTTCATGGAGTTATTAGGTCTCAAATCTGCGCTATCTCACCTCTTCCTGACCTCGACAGTGTATATCAAACTGTTCTTCAGAACGAGATAATCCGAGCTGCAGTCAATCAGGAAGC…
ATCTATACTATACTAAAAGCCAGATATTCTCAATGGAGAAGGGATCCACGTCACATTAATAATTCAGACCAATCATAGAGTTGTATTGTGCCATGTCATATGTTCCTCACACATCCAAAATTAGTTCGACGACTTCGTCTTCCTCCTTTTCCTCGAAGAAATCCCAACCGTTTCACCTCTTCTCCTCTGTAACATTAAAATTGTGACTCATAAAGCTTTATCATTTAGTGCAATCACTATATAATCTACCTCTTCACATCCAATTTTGCTGAGGAGAAGAAGAACTACAACGTAGAATCTATATTTCCCCGGTCATGCCAATGTCATCAACTCTGGATCAAGGTGGCTCTCATCTCTCCCCCTCTAAATTTGTTTTATAATATATATGCAAGCTCTCTG…
CTTATTGGTCCAAGTGCGCGAGTTTCCTTGGAAGCGCATGTCCTCAACACCTAAGTCGAAGAGAAAATCTCTTAACTCCACCATATCAGCCGTGAGGTGATTCACTGCAGGAGATGAGTGCTCAGCGTGGTGAATAATTTGGTTTAGATCTCCTCCTATCAACCAACTCTGGTCCTCCAAGTAATAGGTCTGTTGAACTTCAAGTAAGCCATCCTAAAGCTTAAGTCTTTCTTCTCGGACGTTTGAAGCGATCTAACTGGCCAGTTTGGAGTGTGACTTTACAGGTGATAGATTGGCTGGTTTGGTGTATTTCTTGGACCGTGGCAGGAGGCTTCCAGATGATGATAACTCTTACATCCTCATCTGTGTTATGGTTTGAGATGTAGCTCCATCCCGGAC…
AATCTAAAACCGATGACTAGACTGAACAGTACAATCTTTTAAGCCGTCTCCTTCTGTATCTCCAAGCCACTTGAATCTCCATAGCAGCTCGTAGCCTCCAATATGGAGATTCGTACCTTATGGCTCCTTGCACTTTACAACTCCCTAGGAATCTCGAGAACAATCTCGTGACGTCATCAAGATCTGCTACACTGAGGGAAAACGCATCCACATTTGTCACACACCTAACAGATCTGTAGCTTAACAATCCCTTTCGTTTAATCCATATCCTAGTCCCATCTGAAAATTTCAAAGCATATTAAGACCACCTCCATCGGCGCTTCTTAAATGGAGGTTCCAAACAAAAGAGAAAAAAAATAAATGAAAAAGGAAAATAAAACACAGAACCGGTGTTTAAAC…
ATAATATGACTAATATAGTTAACAAACCTTAAAAATATAAAGTGTATAATGTAGTAATTTAACAACAATTGAAAAATTTTAAATAAAATAGAAGATGTTTTTCATAATTTACAAATTAGGATATTTGCTTGTTTATTTATGTGTAAAAATGAATTATTAGTCGTGTCTAATAACTATTTATTATATATAAATTATAATATTTATATACCAGTTATACTAATAATGTTTAGTTGTACAAGTAATACTAGTTATACTCAGTCGAATGAAAGAATGACATAAAAAATATGTGTGGCTGTGAATTGTTTACATGGTTTAGATTAAAAAAAAAAAAAGAGAAGGAAAGATAAATATAAATTTGATGGTCAAGATTAAAACAAAGAGATAAGATCTGATGGCTAA…
TGACCTCTTTTCTCATCACTCTCCTCTTGTCTGCAGCTGTCGGCGCCCACGGCACTGCAGAAATCAACGAAACTCCAGTCAAGGTCGGGGAAAAAATACTTCATGCTGCCGGTTAAGACAGAGAAAAACGATGGAGGCAGGGGCGTGCCTTGGCACAGCTAGTTGAAATAAGGGTTTAGGGCCCCCATTTTTTTAAGGCCCCCATTTAAAAATAAATAAATTAATTTTCATAATTATTTTTTGTATTCACTGTTATGTATAATAAAAAGAAAATAATAATATCAACTGAACTAAAAATCAGTTTACTATTATTATGTCAATGAAAAAACAAAAGAAAAATATTAGTAAAAATATCTATCTATATTAATAAAATATGGTTTTCTCTCACTTTAGCCCTCC…
CCCATAGAAACAAGAGATTCCTTCCCACAAGCATAACTAAATCAATCCAAATACAAAAAACAGTTGCATACTCAGTACAATGGACCAAAGTGACCGAACAATAACAATCTGTGAAAGAAGTAAAGTAAAGATTGTTACAACGTTGTCGGAACATATAGAAAAGAAGAAAAGGGGGTATTTACTATTTACCTAGCAAGAACTTCGAGCTTGGGTTGCAAGAAACTCTGCTTCTTCTTAGACGTCAAAGCATACCCAATAACGAGCTTCTCCTCCTGATGTTGAGACGACGCCGTATCGAGTACCATTTCACCGTCTGCTTCACTTCCTTGAGGCACCATGCTATCTTCTTCTTCCACTCGCATAACCTAAATCAGAGATGAAGAATCGGGGAAGAAGGAA…
GAATACTATTAAGTACCATGTGGACAATATACAGAGAAAACAACATTTGAAATTTATTTTATTAAGTACCAAATAGTACCTACATGTGAGCAAATAATTTAAAGGGTTATTTAAAGTTTAACAAACTTTTGAAATTTTAATTTATTTTAATTTAAAATAGTATTAAATTTTACTATATTTTTTCAAAAATTACTATTTATTTTATTATTCCATTTAGAGATTATATAATTAAGATGGTGGAAATGAATAAGAAATTTGAAGAAACCATAAGCTGAGATTAAAAAAAGGCACTTTAGTGAAGCTTAAGAGGATTAGAAGACATCTGTAAACACGTGAATGTAATAAGTAATAATAAGTTTTAATTGTGGTAGAAGTTGCAAACATGGTCCATGAAACAAA…
CTAATAATATTATAGAATTTAAATTCATACAAACCGAAATAGAAAAAAATATTCAGAAAGTTTAAAATTCATGCAAAACGAAATAAAAAAAAAATATTCAGAAAGTTTTAAAAAGCAGAAAAAAACTAAGAACTCGAAGACATCAAACAATCTAGCTTCTGCGTTATCTCGGCGTTGAACTTCTTCTGGGATGCCAGCTCAGCAAGGATAGTGGCATTCTCCGAACGGATAGTGGCATTCTCAGAAAGGATAGTGGTGTTCTGCTCCTCCAATGCCCCAATCCGTTCATCTTTGTCATGTAGCTCCTCGAGAATCATGGGATCGGCATACGGAGCTTGCGAAGAAGATGCCGGATACGAAGAAGCACGGCGGGCCAACCCAACTAAACGGCCTTCTTTC…
TTGAAAAGCAGAAAAAAACTAAGAACTCGAAGACATCAAACGATCTAGCTTCTGCATTATCTCGGTGTTGAACTTCTTCTGGGATGCCTGCTCAGCAAGGATAGTGGCATTCTCCGAACGAATACTGGCATTCTCAGAAAGGATAGTGGTGTTCTGCTCCTCCAATGCCCCAATCCGTTCATCTTTGTCATGTAGCTCCTCGAGAATCATGGGATCGGCATACGGAGCTTGCGAAGAAGATGCCGGATACGAAGAAGCACGGCGGGCCAACCCAACTAAACGGCCTCCTTTCCTTTTAGGAACCGCCTACAAAAATATTTAAAGTTAGTAAATAGAGACAAGTTAATAATCGACATTATAAAAAAATATATTAATAAAAAAATTACCTTTTCAACCATC…
ATCTCGGTGTTGAACTTCTTCTGGGATGCCAACTCAACAAGGATAGTGGCATTCTCCGAACGGATAGTGGCATTCTCCGAACGGATAGTGGCATTCTCAGAAAGGATAGTGGTGTTCTGCTCCTCCAATGCCCCAATCCGTTCATCTTTGTCATGTAGCTCCTCGAGAATCATGGGATCGGCATACGAAGCTTGCGAAGAAGATGCCGGATACGAAGAAGCACGGCGGGCCAACCCAGCTGAACGGCCTCCTTTCCTTTTAGAAACCGCCTACAAAAATATTTAAATTTAGTAAATAGGGACAAGTTAGTAATCGACATTATAAAAAAAAAATATTAATAAAAAAAATTACCTTTTCAACCATCTCATTTATTTGCAATAGAGACAAGTTGGTTGAAGC…
ACCAAAATGTTTCATTAAAGAGGTAAATCATTTATACCCCTAGGGTTTAGAGTTAAGGGGTGGGGATTTGGGATTGATGTTTAAAATTTTATAAAATAAAAAATAAATATTAAAAATTTGAAAATAAAAATTTTAAAAATAGTTTCAAAAAGTATTTTTTAATTACAAAAATAAAATTTGAAAAATAAAAAAATCAAAAAAAATCAAAAAAACAAATTTATAAAAAAGTTCGAATTTGAAAACATATAATCTAAAACTATAAATTTTTTATTTTATTTTTTTATTTTTATTTTATATATCTAGGGTATTAGAGTCCTTTTACCTATTAAATGAAACATTTTTGTCATTTTCCTCCTTGTGCTCTATTTTTGTGACCAAAACTTGAAAATGGTCTATTTA…
GTCAAGTAGGAACCGACCTTCTGGATGAAATATTGTCGAACACAACAATCATTAGTTTGGAAACATGAGTCAGAACACTCCTTAAGATTTTTAAGCTTTTCCTTCTCGACTACAATTTTTAAGCTTTTTCTAACTGAATTCCCTCCGGTGCTGATCCGCGCTGAAAGGTTTTAGTAAAGTTTAGTATCATTTGTTTGAGAAGAAACCAAAGAAAATACTCGTGAAAACTTGCATGATTTCAAAAATGAGAACAATTTTCGTTATCATTTTCGACCTGGCCAGAAGCGGTCCTGAGTAATGCACTTCGAAGCTTTGAATAAATCTACTCAGAATTCACATATGTACATGAAATAACTCACTGACGGATTTCTTGGCATAAGAGACGATTGACCCGACGAT…
CTTGAGAACTAAGGTTTCGTTTCTCTTCTGACTCGACGATTAGACTCGCTTTGACGCAGCCATTCAGGTAACCTCTCATGATCATTGTAAAGCTTAAAGTTTTGTTTTTTTTTTCTATCCCCTCTCTCTCTCCATGAACATGCAAGATATCAATCATTGTGAGATCAAGTTGCGGATTCAAAGTTTTGATTTTGATGCATGTTCTTGTTTGTGACTTGTGAGAATCGTAAAATGCTTTTAAGTCTGATTCACTCTCTCTGTGTTTTATGATTTAGTTCAGACGAATGGCTTGGTACTTCCATGGATATTCAAGAGCATGGAGTTTGGGTAAAACAAGAAGAGAAGGCGTGTTCAATGCAAACACTGTGGCAAAGAGATGTCTGGCTTGCAACATCTGAA…
CCGCTGGTCTTTGCTCCTCTCTGGATTCATGTAATAAAAGAAAGTGACGTTCAAGTCAAAATTGCCACTCAGCTTGACATATGCAGAGTTGGTGAAGACGATTTTAAAGAGGCCAGTCAAGCTGATCAGATCAATGGAATCACTCCAGGTGTGTGAACCGAACCTCTTGATTTTTCATATATAGTTGTAGACACTAGTGTTGTTGATAATCATTCAGTGAGCAAATAGTTTTAAAAAATCTCTCTTTACAGCTGGTTCTGAGCCAGACATGTGAAGGTGCTCACAGGTACTAAATCAGTTTGAGTCTAACCAAGTTTTACAAGTACATAAATACCAAATTAGCTGAATCTCTCTCATGAACTTGCACAAGTATAGACACAAGCATAGACAAGCCAAGCA…
CTACATAAATTTAGTAGATGAATGTATATTGTAGAAACTGAATATGCCACAACTAAACCAACTCTCGAGATTGAACGAACCTTCCTTTAAAATCGCTGTAACATTTTATGATCTTATATAAGTATAATAAAGGTTAATATATGGATTTTAATCAAATAAAAATCTTATTTATTGCGTGTCAAGCCGTATATATACATCAATGAAAAAGAGAAGCTACAAGTGATTATAATAAACTCTTTAACGCATCATAAGAGCAAACTCATCAAAGCTCAAAACTCCATCAGCATTGAGATCAAAAGCACGAATCATAACTCTACAATCATCAGTGGTTCTCGACTCACCTAGCTTCTTTAACATCATCTTCAAACTTCTCGGAGTAATACACTCTTCACCTTCTGC…
ATCATATGATCTCTTGCTTTCGTATGCAAATCACTACAAGGATGATGATGTATTTAGGTATAAGAAAGCAGCAGGCATGAGGTTAAGTGAATGACGTTTCTGTTTATTTACTTGGGGGTCATAGATGGTTCTTCTTGGTGATGACAATGACACTTGACAAAGTAGAGAGTGACATGGATTTCCCTTTGTGATGTCTTGTTGCATCAGCTTCCACTTGACTAAAGTGAATCACGTCTTAATGTGTAAGCATATCTTGTGGGCCTTATCATCCAATGATTTGTTTTTATCTTTCCTTGATTTTCTCTATTTCTTTACTACTCTATGTTGTTCTGCCACACACTATAGCCTCCCACTTCTTCTTTTGGTGCAATTATTTTGTAGCAAACGATGTGAAGTATA…
ATTTATATGGTTTTAAAAAGAAAAAGAAAAAAAAATTATCTTCCCGCAACCGCAAACGCTAGCTGGAACCAGCTTTTGATTTTAAGAGGTTCGGAGCGATTTGAAGCGATTTGTAGCGGTTTGTATGATTGTTTCGAAACGCTGTCAACCGCTACCAATCGCAAAAGCTGCGTTTGCGGGTGATAGCGGGAAAACCAATCAAGCTCTTAATCTGATATTAAATAGGTTTCTTCCTTCTTTTTCTTGAATACAAAAAGGTTTCTAACTTATTTTATCTTCTTAGTATATGAAATTGGTGTTTATCATTTTTTTTTTAATCGTGTTTAGTGAAACCCTTATCCAAAGCCATTGGAGTTGTTTCTGTTTTCTTTATAAAAAAATGTTTTGATGTTTTATAAA…
CATGAGTTTAGTGACTTTCAATTAGATATTGGTGGGAATTACACAAGGCCGATTCAAAAAGCATTTTACTAAGTTGTAAATAATTTTGCCTAAAGGACATACCCAATTACTTGTTTAGAATTTTCCTCATGTGCCTTGTTTATTTAGTTGAGCAGAATTTGCCTCAAGGATATACAATTAAATTAGGTTTAGAAATAGTTTTATACGATTATTGAACTAAATTAGGTTTAAAAATAGTTGTAACCGTTTAAAATAATATTAAACAAGTAAGAATTATCTTGGCTGCAAAGATTCTTCAATTAAATTAGGTTTGGAGAGTAGCCGGTTTAAAATAATATTAAACAAGTAAAAATTATCTTAGCTGTGAAGATTCATTAATTTAACTAGATTTAGAAATAG…
TCTATTTTTTTATAGCTGCTTTATATATTGTACCACCACGAGAGAGAGCAACACTATCTCAAAGCTTCTTTCTTTGTTCTGATCACCCTTGAGAGAGAGAGCAAGAGCTTCTTTATTTTCCCAAAAACAACAACTCGGGAGAGCGAGATAACCCAAAACAACAACCCTTCAAATAAACCAAAACCAAAATCCTTCTTTCTTTCTTATTCTTCTCCAAATAAACCAAAACCAAAACCCTTCTTTCTTTCTTATTCCTCTCCAAATAATCAAGATCTTTTTCACATTTCTTTCTTAACATTTTTATAATGGCGTCTTCTTCTTCAACTAATTTCGATGATGAAATGGATAAAAAATTCGATCGAATTTTCGATCAACACTTCGAAAATCTCCTCATTCGTC…
AGGAGTGTAATACAATGACAACTCAGTTTGGTAAAAATGTAATTAATACAAAATTAAATGTTACATCTTTTTTAATGATTCTCAAATAATATATAAGAGATTAATTCAGTTTAAGTTAGCCAAAACATTATCCGACATTATGGGCTGGCTTGTTGACATGTATTCATCTTTTTCTATTCTGCTTGTAGAGAAGACTTGCACTAAGTTAGTGCCACTAACAATGACAATAGACTTGAGAATGCAAAAAAAAAAAAAAAATTTGTTTGTTCATCATTCCATTTTTCACTTCATTTTGCAGTAAATTATAGAGTGGGGTTGGAGATGCTCTGAGACGCTCATGTAGTAGCGATATGGTGCAGAAGAAAATAGAAAAAAACATATCATTTACCATAACAAACT…
GTTTTGTTGATCATAAAACGAGAGATAAGTATTTTTGTGAGTGACTGATATATAGAATGATTATGATGCTAGCTTATTTTCTTTGCAGTAAACTGTCAAAGAATAATACTGAATAGAATTTGCAGCGTCGCCACCTGCTAAAAAGATATGTGGAACTTTAAGTCAATGACAGATGATGATCCAATGAAGTTTGGGTTTGGCTCACCAGGAATCAATGATAAGAAGAAGAAGAAGAAGAAGAAGAAGAAGAAGAAGGCCTTCAAGCTGTGAGTGTAAAGGTTCAATCGTGGATTTTTTTTTCTCACTTATCATCGATTACTTTAATGCTGCTTGACAACAAGTCTCACTGTCTCAGATATAACATTTGACAACCCATCCCTAATCAATCAGGTTCCATCT…
ATTTAGGATATAGAGATTGATTAAAGATTAAGGATATGTGGTTAGGAAATTATAGTTTAAGATCAAGAAGATTAAATTTTAAGTTTAATTTTAAGATTTGAAGTTATAATATAAAAAGATTATAGTTTTAAGGGTTGTGTTTAGGGTTTAAAACCGTGTTTAGGGTTTAAAACCATGTTTAAGGTTTAGGGGTTCAAATAGCTTTTCTTAGCATTATAAAAATGCTATTATAAGTCTTTCGTAGTTTTATTAAGCCGCTTAAATAATATTTTTGGCGCTTAAATCTAAATTTCCGCTAAGTATTGGTGAAATGGTGATTTTATTTTTCCCGCTCGCGTAATTCTTAAAATAGCATTAATTAAGTGCTATTTTAGGTTTTTCTCTATCATAGCGTTTATC…
AATCTTATACTATAATATATATGTTAATCACTGGTTAAAGCTCTCCACCATGAATGATATATACTCTCATCTTCCTATTTTTTGGTACATAAATATTTTAAAAACATTTTGTGGTGGGTATGGGAATGCTTAAAAATGTGATGAATATTAGAAAGATTGGTACATTATCGGTGACATTTTTTTTTTTTTTGGAGAAAGGGCTTCATTATTGATGACACTTGAGACTATAAATATACATCAACGTGATCCACGACCAAGCTCCTCTCTAATATAAAGTATAAACATACAAGTACTTGACATTACATATCTACTATATATATAAACACATGGAGACCAAAGAGATGAAGATGCATATTCATGCAAATTTCAGGTGATGTAGTTGAGAAGTAGCTGTAAAGC…
TTTGCTTTACATCGAAATAATTACGTGGGCTTTACGACGAAGTCTTACGTGGCGTTTACGACGAATCCTTTCCCTGCGCTTTACGAGGAATATATTTCGTCGTAAACGTAACGAGTCGTTTACGACGAAACCTCCGTTACGACGAACGTTTAACAACGAAACGTCTTTCGACGTTAATTCGTCGTAACACCCCGTTTACGACGAATTTACAACGAATACTGCCCTAATAAAAAATATGTTTTCTTGTAGTGCTGAACTCTTAGACAAACACGAAAAAAATTTGAACAATCATTGACCAAGCCCTTTTAACACTCTAATTAATCTTCAGTTAATTAATATTTAACAGACGTTAAATCACTAAACGAAGTCGCTTTGATAAGATGAAAAATATAATCTAAA…
TAAAGATCCTTAAAGAAAGCTTCATTAGCTCAGAGTTCATCCATGTATCAAGAACGTTAAACTCAAAGGCGGATAGTCTAGCACGCAGTGCTAGGAAACAACCGTCTTTCGTCGTTCATATGGATAGAGAACTCCCGGTTTGGTTTACAGAGTCTGTATGAATCTGTTTATATTGATGACAAAAAAAAAAAAACTTACAATTCAGGATTAAAACAACAATACTAAGAATTCAAACAATTTAGCTATATACTTAAAATTTGGCGTACACAACATAATTCTATTCACGCCCAATTTAACACAAAAAAAAGTTAACACAAAATTATATCTTTTAAACAAACTGATCCATAAAATCCCGCGCGTAGCGCGGACTTGCCCTAGTAAATAACTAAGAAATATCAT…
GAACCTAAAGGGAACGGTGAAGAGTATCGTAGAAAGAGGGAAAGTCTACGGAGAAACGTACCGGAACCGGTGATTAAACCGGATAAGACCGGTTCAGTTTGTAGAAACAACATGCCTGCTAACCGGATTGCTCTGTACAATGGGATTCTTAGAGACAGAGATCATCGAGTTCAGTGCTCCTATTAACTTTTGCTGTTTCTTCTTTTGACGTAAAAAAAGAAATAAAAATTTTATGTGGATAACTTTTTCCTAATTAGCTTTTCTGGGTTCTCTGTATGTACATTTCTTCTAGAAAATCTGTGTAAATGATTGATATGTAAAACAGAGTTTTTTACTTTTTTAGCAACAAGGAAATGGTAAAAGCTAAACAATAATTTTGAAATTTTGAGAAGTATAATA…
CCCCTCTACCAACCTCATTTCTTATCATAAATAAAAGTGCAGGCTTTACCTTGGGTGTATCGATCACATGATGCAAAGATTTTCAAACAAGTATCTAGATCTGCAGGTAAACATTAGTTCCTATCCTATCTCTCTCTACTAATTTTCTCTTTTAGTCAAAATCTACTTATTTTTGCAAGATCATTGACCAAGATTGGACAGACTTCCATGAATCAAGCCTTAATGGTGGTTGCCACCAAGTCATGTTCACTTCTTTTTGACCTATATGCTAGGATTATTTGTGAAACAAGCCTTATTGGTTGTAGCCACCAAGTCATATTCTAATCATTTACCTATAGAATTCTTATGAAGCAAAGCCTTAATGGTTGTAGCCACCAAGTCCTGTTCGAATTCCTTCCT…
ATATATGTAGTATAGGCTGATCCAATAGATTTGGAAAAAATATATTTAATTAATACTATATAGAGCATTAGATATTGTATTATTTGATTTGAGTTCTGAATGTCTTCTACCTAATATTAAAAAATAACCGGATTGTTTGTTACTAAACTATCATATAAATTGCATGGATCAAATCTAAATCTAGACTGACTAAGTAGCAGCAATTTGTTTCTTAACAGAAATTAAATTCAAAATAGACAAGTTTACACCGTGCCCAAAGTTAGCCTTATCAATAAACTACCACTATTTGGTTAAATACACATACTTGTATTATACGTATATACGATCATTTACGAATAGTCTGTTTCTAGTAGCAAGCTTGTAACGACCCGGTTTCTCTAAACCAGATTTAGAAATTTG…
TTTTGTGATTCCCAGAGCGCTATTTGCTTAGCCAAAAATAGTGTTCATCACGAAAGGACGAAACATATCGATGTTCGATATCATTTCATTCGTGATGTAGTGGCTGATGGATCCCTGAAAATTTCGAAGATCAACACCAAGGTAAATCCGGCTGATTTACTTACAAAACCAGTACCGGTGAAGAAATTTGAAGAGGGATTGGATTACCTGAAGGTGCTTAGGCACTGAATTTAGCTCTAAGATGAGCTAAGTCTCCGGTGGTCAAGTTGGAGAGGCATCGAGGGAGGTGAATCTCTCGGGAGTTCTATCTGAACCAATCAAGATGGAGATTGTCGTTGTTGTGATTGGGCTCAGATAGGTGGGCTATTCTTCTGCAGTGGGCTTAGTGGTTACAGCAAG…
ATTTAGATTCTTTACTGTCGTTGTTGTGATTGGGCTCAGATAGGTGGGCTATTCTTCTGCAGTGGGCTTAGTGTTCGATATCATTTCATTCGTGATGTAGTGGCTGATGGATCCCTGAAAATTTCGAAGATCAACACCAAGGTAAATCCGGCTGATTTACTTACAAAACCAGTACCGGTGAAGAAATTTGAAGAGGGATTGGATTACCTGAAGGTGCTTAGGCACTGAATTTAGCTCTAAGATGAGCTAAGTCTCCGGTGGTCAAGTTGGAGAGGCATCGAGGGAGGTGAATCTCTCGGGAGTTCTATCTGAACCAATCAAGATGGAGATTGTCGTTGTTGTGATTGGGCTCAGATAGGTGGGCTATTCTTCTGCAGTGGGCTTAGTGGTTACAGCAAG…
TTGGATTCAATACACTAGAGCACATTGGTAGACTTCTACTCTTCAATGTTCTCTTAAATTTTTCAGAGGTTCAAAGAGTTCTCTGCTTCAAACACTATATCCACTGATGATGAACCTTACAGTGGTCTTCCTAATCCAGTAAAGTAATTCAATCTCTTTAACATTGTCGTTTATATGTTTATTTCTTCCTCCTAACTTCAATTGATCTTGCCGGGCAATGCATGCATGACAATACATGAGTGCTTCCAGTGACTTATAGTCCTACACAAATGACAATTTTCTTGGCAAGAAATGAATTTTTAACATTTGATGTCTATCTCTTATCTTATGCTAAGTTTTTTGTTGCTGTGAGTTGACTGGTTTGATTCGGTTAGCCCCTGCAGGAGAATTATGTTCTTA…
TGGGCCTATGAAGCTAGCTGTTGAAAATTGGACTCGGTAAGAAAATGTTAAGCCCACAAGAGTTCTGGAACATAAAACCCTAGAATAATTATTCACGCCGCTCTCTTCCTTCTTCTCTTCTGGTGTGATTCAACCAGTCCGTGATGGTGACTTGAGCAAGCCACGCCTCTGTTTCATCGGTATCAGTAACATCTCCTTCAGATACTACGACTGGATTCTTTGAGGCGAGGTTTCTTGTATATGAACGCAACATTGCCGATTTTGTCGCAGACGATTTTCATATTCCACGGCGCATAACGTAAAAACACGCCCTCGGGCCTAGGGATGTTAAAACGGGTACGGCGCCCGCGAGCCTTGACGGGTAGAAGTTAAACGGGTAGAGCCCGTACCCTTTTATGT…
CACTACCACACCAACTGTGTCGGACGATACAACCAACATCACACAATTTTTATAATAATAATAATAATCAGTATTGCATTTCATGTATGTATATAAATAGTTGCGGATTTTTTTGTTTTGAACAAAAAAAGAAGATCAGAAGCAAAGACAAAAAAATTGGTTTATTATTCTCACTGATGTGGATAGTCCACATATTATCATGTCGTTTATGGTTTTCTTACAGCGAGGGTTTCTCCAAATCAAAATTGCATTTACAAGCTATCGGATCTGAGATTAGAAAATATCCCTGTTGGGAAACTCACTACTACGCTGCACTATCGTGCGGTAACTCCGGACCTAGCGATTTATTGAAAATTCGAGATAAACGCGGAGAGTATGCGAGGAGTAATTTTTAATAAA…
CCACAAGTCTCTCATCAACAAATCCGCCAAGGAATAGTTTCTTACCACTCTTTGTTTCTCTGTTTCTTAAGTTTTTCGAGAGAGAGTCTGTGTTTCATAAAGAAGACGCTAGAGTGCTCTTTTGTAGGAGTCGTTTGTTATTGTTCCATCAGCGTACTGTGTTAGAGACGCTTGTTGATTTATCTATCTTTATGCATATGTATTCGATGATTGTCTAAACCCCATTTCTGACTTACCTTCTGGTTTGTTCTTACCAAAGTTGCATTTGCATATCATCGTTGTTGAAGCTTGAAAAAGCAAATCTGTGGTTTGAGAGAGTGGAAACTAAGTGAAGAGGATGTGAGTACTTACTGAACTGGTGAGTTTAGAAGCCAGAACACTGAACTGGTGAGTTTAGAA…
GTTTAAATTCATTTAAACATATTTCATTAATATAACTGAAAAGACAAGTAATAAATTAGACAGTTTTATTCGTTTTAGGATATTTCATAAATACAACTGAAAAAGACAAGCAAAAAAAAAGGAGTTTAATTAATGAAGTAAGAACATTTTCAAATGTGTACTTCTTTTTTAATAATATAGATTATATTTACGAGCATACCATTTTGATGATGTGTTACCATGAGAGCTCTCTTCAGCTCATTTATATTTATGTCCACTAATATCTAGAATAATTACTAACTTTGCTATTGGTATGTCTTCGTACAAAAAACACAACTACACTTATAATATATATATATATATATATATAAAATGTTTGCCTCCCTCCTGTTGCGCCACGTCACCCGCCACGTCAGAAAG…
TACTTTCGGTGTGCCTGAAAAATATTGTTAGAAAAATACTTAAATCTAATGCGACGCATGTGCACTGACGCCGATACACCTAATGAATTTGAACAATCGACTGATATTCCAAACATACTGCACATGTGAAATCAACGGATGATATTCTCTATATTTTTATTAATCAAAGATATGTTTGAGATTGGAATTATCAAGTTGGGGGTGTAGCTCATATGGTAGAGCGCTCGCTTCGCATGCGAGAGGCACGGGGTTCGATTCCCCGCACCTCCATTTCTTTTTAAACCTAATTTGATAGTATATTTATTGCCTGTTTTTGTCTTCAATCATTCGTTTGATCAACTCCGTGCAATGTTTATTACAGTTCCACATCTTGTCATGAAAAAATTGTACAGCATGGTT…
TATTTATAAGATTAAATAACTCTCTAATGAGATATCAAGGTATACATAGTATTAACCAATCCTAAAAATATCACAACACTACATATATTTAAAACATGATCTTAAACACTACACTAATCCTAATTCTTAATTGTTAATCCCTAATTACTAAATACTAAACTCTAAACACTAATCCTAAACCCTAAAAACTATCCTAAACCATTTGGTTAATCCTAAATCCAAGGATTAACCCTAAACCTAAAGGTTAACCCTAAACCCAAGGGTTAACCCTAAGCTCTAGGGTTTAGGATTTATAGTTTAGGGTTTTTAGAGTGTATAGTTTAGATTCTGTGTTAAAAAATTTAAATATTTTTTTTAACTGTCTTCTATAGCAATACTTTAAAGTTGAAATATATTATT…
CAGTTACCTTCATGACATTGTGTCAGCCCAGTAACCTTCATGGGCTGTTATCAAAAGTCAGCAGATAAAGTAGACGATTTATCTAGAAGGTGTGTGCCAAATATTTCTCCTACAGAAAAATAATGCGTTTCTGACTTTCTTAGTCAGGCAAAATTAGAAAAAAAATTAAAAATACAAAAAATATGGAAAAGCCGTGATGTAAATCGCTTGGAAAATTCAGATTTTTTTTTCCCAATAAAGTAAAGGGAACCACCCTAAAGTAAACGTGATTAGGTCTGACAATGAAATCCAACAACCCATATTAGCTGTCCATTATCCTTTAATTAATTTAATTTTTATTTACTTTATGTGTAAAACAACCGCCTCTCATTAAAAACGCCCCTAAACACGTACCCCACA…
AATTGAAAAAACATGACTTTAATGAACACTAAATATGGAAGAGTGGAAAAACTTTTCTTTCATGTTTCTGTTTTGTTTCATATTTTTATTTTCAAAATTTCAAGCTTTGATTTTAGTTATAGATTTGATTATTTTATTTGATGGTAGAAGTATTTTTACTTTTTTGTTCATTTATTTGAACATGTAATATATTTTTAATAAATGATTGTGTTGACAATATGACTCTAAAATTCATATAATATGATCTCAAACTAAATAATTATGTTTTTTTGGTATAAAACCGAATAAACCGAAAACCGACGGTATATAAACCAAACCGAACCGAACCGAAGTAACTATGGATTTAGAATGGTAGTTATATTTTACTAACCGAAATACCGAAAACCGAAAAAAACCGAA…
TGGTATATATACTGAGTTTATGATTATTTTAAAATATATGATGATTTAACTTTTTAAAAAAAAGTTTATGATGTAATATAACTAAAACTCTTCTAACAAATAGCATGACATAATTAAACAAAATTAGTATTAGATATAACGTATAACCAAAGTTCAAAAAAAAAAATATATATATATAATGTATAACCACATTGCTATATCAGTTCGAAAAAACCCACATTGCTATAAATACAGCACTAGACTAAGGTTCTTTCAAGAGAAATTGCACTGTATAGCACAAAATAAAATTATAATTCACTCTCTTACGGATTGACCTAACTTACACTGATACAACTTATATTATATGTAATAATGCATATTTACCCTTTCATTCAGCCGGTTCCACCTGCAAAAGAAAAT…
GTTGCGGCCACGACAAACTCGTCTTGTAAACTGAAGTTTGGGTTTTTTTTAAAAATAAATTGGGAGTCATTCTCCTATATTCCTACCAAAAAAATAAAATAACAGAAGAACAATCATTCGAGAGCCATATACAATTTTGGTAATGTAACATGTCAAGACTTGACTAACTAAAGAAGCTTTATATTAATAAGATCGATTATATAGCTTAATTTTATACTTATTGTCACACAGTTTCATTAGACTATCTTAAAATAAAGCAAAGTACACAAGATTATGTGATAAATTGTTTTTACACATGATTTAGCCGCACAGAACATATGATCGAGAAGATTCGTATTTCTTTTGTCAATATGTCAGTCTTCTTGCTAGCTTCTCTCATAATGGCTTGACTGCTCCATT…
ATGCCTAAGATAAACTATCATTCATGTTTAAGGTAGTTTTTCATAAAGATCCTTAATTTGATTAATAGGGTTTGTATGCAAAATACATAAATGACCATACCATTACATAAGCTTCAGCCGATCGACTTATTCTAACCCATTATATGACAAAGTTTAGTTTCTATCTTGTCTCGGACATCACCAACGAATGAGTTAAAATTTGTGTCTGAAGATCCAACGCTAGTAACCGCATCTTTAATATGACATTTAACCTTCTCAACGTTGCTTCTCAGCTCACTCGAAGTTTCTTGGTTCATCAACCGTTTAATATTCACGGAGACTTCATCCCTTGTGACCATCTTCTTATCACAAAGGTTAATTCCAATTTGCCAATCATCAACCACAAGTTTTCGGTTCGTG…
GTCAATGCTAAATTAAAGCAAAAAGATCAAAAGAAGACTAAGAAAATAAGAAGCATGTTTGCGATGAATTGTTATTTAATTATAGTTCAAGTGTTTTACAAATCAGGACTATTTTATTACTGTAAAAAATATGGTAATAGTTATTAGCAAAAAAATTAACTTATGATTTTCATACGTTGTTATAAAATATATACATATTTACATGTTTCTATTTTTTGATCGGTTTTATTCGGTTTATCCGGTTTTATCGGTTATATACCAAACCATATCCAAATCCTACGGTTTTTTAAAAATCATATCCATTCGGTTTGTATGGTATATACCAAATCCAAACCATATTATCTATTTCGGTTCGGTTCGGTTCGGTACGGCTCGGTTTTGCCATATTGAATAGCCCTA…
AACCTCATTCTATATTTAACTCTAAAATAGGATAATCGCTGGGACTACTCCATTTATCGAATAATCTTTACTCATTACTTCATTTTACAATTAAATTTTTTATTAATGATATAGTCCTTTTAATTTTAAATGTTTTTATTTTATACTTAAATAATATTTAAAATGATAAACTAATATGAAAAGAAATATGATATTCCACAAAAATTATTTAATAATTTTACATAAAAGAGGCATAAACTAATAAAAATCAAAACTGAAAAAATAAATTAATATAAAATAAGTGATTTAATAATCTAGTAAATTGCTTTCGGAACTACTAAGATCAGTGAAATATTATTCAAACGGAATAGATGAGTTTGTTTATCTTGTAGGTCAACATTTCGATTTTGATAACGTGTG…
GATTCGACAACCGACAATACTATCTGCCTTATGAAGACCTACGCCTAACTGCATCACCTGAGCCGTCCTATAAAGATCCACGCCTGGCCAGATTTACTTGCACCATGTTGAAGATCCCTTGCAAGCCTTTCCTCTGTAGTCTGCATAATTGTTTAATAAACTGCTCTCTCCGGGACTTGAAACCTAGATTCCTGTAATCTGCAATAAATTGCATAGTCTGGGATTTGAACCCCAGACTTAGATGTAGAAACCTTTAAACATTAACCAATAGACTACTGTGCTTCCACAACTTTCCATATTGTTTGTGAGGACAATCGCAATAACCAAGGACAAATGTAATTAAAAAAAAAGTACAAATGTTATAATATAGTTCTGAAATTAGTGGATGAACATCATGAG…
GTGATTGGTTACTTTTGGAGTAAATGAGAAAAAAAAGAGAGTGGAAATAAGAGAATGAAAAAGTGAAAAAAAAAATTAAAAAAATTAAAAAGTTACTCTCATAGAGCTGAGTGTAATAATTAATATAAGATTTCTCTTGTTTAAATAGTAACTAGGATAAATATAAAAATAATATAATTTTATTTGGTTTGTAACTTTATAGCGTGGTTAACAATAATTAATTTTCCAGTTTATTAGTTGTGTTACATATATTATACAGTTAAAGCCTATATTGAAAAAGGTAGTAAAAGAATTAGGAGTTGATTGGAAGAGGTTATAATAGATGTGTGCATATTTCTACAATATACAACCAAACCATCATTAAAAGAAATATCATAGCTCCAAAATCAATTTTTATAC…
AAACGCATCGATCGATAGATATTTGTACAACAACGCATCGATCGATCACTAAGATGGCCCAATGCGTAACAAAGTGATCGATCGATCGGGATATCCAATCGATCGTTGCGGATACCCAATCGATGCATCAAACAAAATCTCGGGAGCCTCTGTATAAATGCATCGATCGATCCGTAGTTGTACAAAAATGCATCGATCGATTGGATATCTAGAAAATACCGACGGATCCTATCCGCCGGAAATATGTAGAAATTCCGACGGCTAACTGTTTACCGACGGAATACCGACGGACTTTATCAATTTAGAATTTCAGTTTTTTACAGGTATGTTTTTTGTTTTACAAATCTAACCATTGTATTCTCATAGTTTTAAAACTTTGAACATGACATATATAATCAT…
GAATTCGGTTCGAGAGATAAGAACTATTATTTCGAAATGGCGTATTAAACACCAATAAAAATTTTAGTGAGTTTCTCACAGATTAAAATTAATTTAGGAAAAAAACGAAATCCTTCAGAAGAAAAGACTATGTCCACAACTTTAAGAAGTTTTGCCACTTGTTAATCATTGACTGGTTTCAACTTTTTAATATTTTTCTTTTAGAAATCCACTAAATGTTCATGCTCTTAGAGCATTTTTAGTGGGAAATTTCATTGAGTCCCGTACCGATAAACATATAGATTAAAAAGAAAAAGTAAGAAAAAGGGAAGATATGTTTCTCCTGAAAGAAACTCTTGCTGGAATTATAGAAACTCAAATAACAAGTGTCAGCTATTAACTTAGTCTGTTTTATAACTA…
TGTAAAATTTTAATTTATTCCTTTGAAGCACATATTACATTATATAGTTCCTATTATATATTTATTTTATTAAAAATACATAGGATTAGTTAGTTTAAAAAGATACTCATAATATAACATGTTTAAAGATTATTGAAGATTTAATTTATATATCATATACAAATTGAATATTTACTTATAATTTTTATATTGTTAGTTATTATCAAACTATTATTTATTATTTCTACAAGTTTTAATTAGCTTTTAAAATTTGTGATCAAATACTCTTGTACACAGATTTATTTTCAAAATTTGATATTAGCTTCTCTATATATCATCAAAATGTTAGTCAATTATGTAGTGATCTATATATTAATTAATATGCAAGATTTAAATTTAGATTATTAAATCATAAATTTA…
TAACATAATAATTTTAATAGTTTTAGTCATTTATTGTGTTTTTAAAAATTCAAAATATAACATATACGAAAAAATCTAAATTTTATTTTTATAGCTAATTTGATTGTTTAATTTATTTTAATAATATAAAATTAAACAAAAAATGATGGAGGAGATATACATTGTTATCAAATCTTTATTATTAAACTCATTAATTGTCATATATATATTAGTCATTTATGGTAATTCCGTAGGTTTTATTTAAGGAAAGAAAATATCATATCATATCATTATATCATATAGTTTGACCAACTTATGTATCTAACAACATATACAAATCGAATGTGGACCTACTTATTTTTCAATTGAATGTAATTGACTACCTAATTGAGTGCCATCTATGCATTGGGGCCTCTTTTA…
TTTTGATATGGATGTTGAAGCAACCAGGGAATATCTGGCTTGGTACGTGTTTATTTGTTGATTTGGAACGTTTACTTGAATCTATCGAAAGTCTTACTTTTTCTTTTTCTTAAACATTTTCTCAGGTATGAATCGAACATGGATGTTGCTAATAGAGTTAATGCTGAAATTGTTACCAAGGCTGAGACAGCTACTATAGGGGATCTACTCTCATACATGAAGCAGCAAGAGGCAAAGGTATAATATATCATGTTTTTACCCATACGTTGCGTTGGTTACAGTTATTCATGATCTTCCTTGGTGCAATTCACAGGTTGCTTGGTTCGAGTGTTCAGCCACTATTGATGATGTTGTGAGTGGTTCGGCGTGGTATTATATTGCTTGTGGTGGGTGCAAGAC…
GGATAGCGGTAAACTCGTATGAGCCCTGTTGACTCCAATAAGTAGTCTGACTTCTGGTGACTGGATAATTCTAGGTTCAGTGTTTGTGCTATAGCTTCAAACAAGGATACAGCAATTCTAGTTATGTGCCTTCCATATTCCTCTATCAACACTCTGCACGCTCGTAATAGACTCAAAAGAAGTTAGAAATACTACCAATGAATTTAAAATAATGGTGGATCCACAGTGAATACTGGACAAGAAAATCTCAAGTCTTAAGACCATCTTTAACGGTGATCCTTAATGGGATCCTTAAGCTAATTTGGTGATTTATTTAAATGAAAACAAAATTAAAGGGGGAAAGTCGATCCTTAATAGGTAGTTTTTGTGACCGATTATTATGGTGGTTTTTAGACCACG…
GGATAGCGGTAAACTCGTATGAGCCCTGTTGACTCCAATAAGTAGTCTGACTTCTGGTGACTGGATAATTCTAGGTTCAGTGTTTGTGCTATAGCTTCAAACAAGGATACAGCAATTCTAGTTATGTGCCTTCCATATTCCTCTATCAACACTCTGCACGCTCGTAATAGACTCAAAAGAAGTTAGAAATACTACCAATGAATTTAAAATAATGGTGGATCCACAGTGAATACTGGACAAGAAAATCTCAAGTCTTAAGACCATCTTTAACGGTGATCCTTAATGGGATCCTTAAGCTAATTTGGTGATTTATTTAAATGAAAACAAAATTAAAGGGGGAAAGTCGATCCTTAATAGGTAGTTTTTGTGACCGATTATTATGGTGGTTTTTAGACCACG…
TTTATTTCCAGATATACTATTTAAACTTTAAATTTAACCCTCAAACCCTATATCATAAGTGCATACACTTTAAATCTTATATCATACACATTAGCTCTTAAAATACCAATCAAGTAAATTAAACAATAAATCATAAAATTAAAACACAGCCATTAGTTAGGAAATCCAATAATTTCTCTAAACTAATAATTTAACTGAAGCTAAATTAATGAATTATATAATGAAAACTAAATTCAAAAGGTAAGATGTAAAAGAAGAATGTTAAAAAAAAAAAAGATGCAAAAGAAGAAGAAGCGTGTTGAACAAAAACAAAACAAAAAGAAAGAAGAAGCGCAAGTCATTAAAAATAAACTAAATTCTGATTGGTTGAAAAACAAAACCATGGATCACTCTCAAATC…
GACTTGAAAGAAATTATCTTGTTGTGTAATTGACTTGAAAAACAATCATCTTGGCATGTTTATGTTTAAACTTAAAAGAAATTTAAAAAATCTGAGTTAAAATAAATGATTAAGTTTAACTATAAAATGGAATTAAAAACGGGAAAGCAGTGAGTGGATATCATCGTTTTTATTGGTAGGAAATGACCCAATAATTGTGATATCACTGTTATTTTAGCATTTTCTCTGGTTCATTTTTTAGCATTTTCGCTGAGAACAACTACTACCGGAGTGTGGGTGGATATCATCGTTTTTATTGGTAGGAAATGACCCAATAATTGTGATATCACTGTTTTGCATTGTTTTGTGATAATAATGTGTGAGGGACGCTTCATGAAGAATGTGTGAGGAACGTTTCAT…
CGGGCAACCACCTAATATATATATATATATATATATATATATAGAAAGACGGAAGTGCAAGGACATACGAAGGAGTGTCGCAGAGGAACTCGAGAGGAGGAAAGAGGTAGAAAAGTCGCTAAAGAGGTGGAAAAGTCGCTTAGGGACGAGCTCGAAGTTGCAGTGGTGGTATTCTCGATGATTTTTTTTTTTACTGAATTCTCGGGGATTTTGAGATTGGAATTATAAAACTTTGTGGTGGTCATTTCTTAGTGGTGTTAATCTTACGGAAGTTTAATAATTTTATAATACAGAAACATTTTAAAGCTTATAAACAACAGGGAGCGATGGTGCATGTATGGTCGTTCAAAAATATATAATTTTAACCTAAAAGTTACTATTATGGCAGGCTCATTTTTA…
GCATCCCCTTTACCCTTTCCACTGAGACCTCAACTTCCAATCATCTGCAATCTTCAGGAGTGCATATAAAGTCAAGAAAATTCCGCAGTTCCTCCTCTGAAGCTTCCTGATAAATCTTTGGAACCTGATTTAGAATCTCCTAAAAGTATCTCTCACCCTCTAGCTTGAACGCCGAATGGCTTTTAGCCACGCTTCCATCAGGGCATTTGATCTCCCGCATAGTGTTTTGAGCTTGTCTTGTCCGTATAGAGTTATGAAAGTTCCCGTTGTTTTGGTCTCCAAACTCCAACCAGTGCAGTTTTGATCTCTGCTTGAGGAAATCCTCTTCTATTTCCCCTACATGAAGCCACTTCTTATAAGCTTCAGCTTCATCCTGGATCGCCCCAGTACTTGGGGTGG…
ACCAAGGAGGAAAACGCTGTTCGCGACGAACAATATATTCGGGTTCGTCATACTTCTCTTTCTCTAGGCGCTTCCTTGACCTTTAATTATTGAATTAAGTTTGTCATTAACCTTTATTTATTCAACTAAATGTTTTTTTTTAATTTGAGAATTATATACGACGTTTAGCTAGCTAATTAATGTTTTACTTTCCATATTCTACTAGTTTTTTTTTTCTTAAATAGTCTACTAGTTTTATCCCCTTAGCTTTATTCATACACAAATCAAACTTTACAAAGATTTATGGATCATGATCAGATTCAGTGTAAAACAAGTGAGTTCAACAATCAAACAACGGTCGGGGGCATAACCATCAAACGCGACACAAATAAATCTTTCATTTAACATCGATATACATGA…
AGCGGTTCGAATATAGATACGCCACAGAGGACAAACTAAAAGAAATGAAGCAGATAGAATTTGCTGGATGGATGTTTAGTTATGTGAGTGCTTTAAACAAATTAAATATCATTTATCACATATTTATACTAATTCACATTTATTGATATAACATATATATGTGCTATTAATAGGTGTTTGTTGGTTTGGCCAGAGGTGAAACATTTGACGATTGGATACGCGAGATGGTCGTTGGACCAAACTTTGTTGTGAAGTCATATCCGAGATTTTTTACTCGAGGATATGCATTCACAACTCAGAAGAAGAGACGTTCGAGTACGACTTATGATGTTGGCGTTTGTTCGGCATCAGGAGATGATGTATACTACGGACACATACATGAGATTTTGGAAATCAAGT…
GAGGTAAATAAATTAGCTTACAAATTTTTATTTTAACAAGTTGAAATTTGAATCTTAATTAATTATATTATTGTCAACATATGTACAGGATTTTCATGGCAGAAAAGCGGTTCGAATATAGATACGCCACAGAGGAGGAACTTGAAGAACTGAAGCAGAAAGAATTTTCTGGATGGATGCTTACTTATGTGAGTGCTTTACACAAATTAAAATATTATTTATCACATATTTATACTAATTCACATATATTGATATAACAGATATATGTGCTATTAATAGGTGTCTCCTGGTATGACCAGAGGTGAAACATTTGACGATTGGATACGCGAGATGGTGCGTGGAGCAGAGTATGTTGTGAAGTCATATCCGAGATTTTGTACTCGAGGATATGCATTCACA…
TTACAATATTGTCTTATTTACTTTGTACGTGCGATTATCCACAAGGAAAACAACAATTAAATATCAATAAATAATCAAAAAAGTTTTCAAAAAAAAAAAATCTGAATATCTCTATATAACAACTAAATTTGATGAAAATGTAACATAGCCCTAAATACGTAAAATAACAAAAACACATAAATATCTAAAATAAATAGCCAACTTAGAATAAAAATTAGGAAAATAAATTTTTTTTCCTGAATTTATTTTTATTTAATATATTTGTATCCTAACAAAAAAATGGATGTTACGGTTAGTTTCAAATTTAACCAACAAAATTTATTAAATTTCCCAATATGATATTTTGATAAAAATATGTTTATTATTATAAATTTAAAATAATTTTAAGAATTTTAAATA…
CATGGGCTGCCTCTCGCCCTCCAGACCACTTCGCGTAACCAGGGGCCCTTAAGTGGACGCTTAAAAATCCTGTAATGGCATGGGCTCAGGCCCGGTGGGCTAGTCGATCACGCAAAGTGGTCGGATACTGGACTATCAAAAAAAATCATAGTCTTAATTTGTTGTTGGATTTTTATGGAAGAAATGTGTACATATGAAACCTTTTTTTTGCTAAAGGAGTGCACATCAAACTTAAAACGAATATATGGCTTAAAGGATTGTTTTGAAAAGAAAAATGTAGCTGGAGGCATCCAAATCACTTAATCTGTTGCACAGGTTATTTGAAATAGTATAGAGAAATTACTTGAAATGACTTTAATTAATCATGAAATGAAATGACCAGACTAACTCATATAATTT…
TTATAACGAAGGGAAAGATGGGAAGCAGAAGAAAGCTTGGCGTTAAAACTTCGGAGGTTGACGGAGGATCTTGGTAAGACGGAGGAAGATCTAGAGCCGGCAGAAGTGGTGGCGGGTGTAAGGTTGGTGAGATTGGTAACAGACGCCATTTTTTCAGCTGGGGAAGTATGAAAAGTATTATTCTTGGTTTGATCGGATGATAAAAACAAGAAAAAGGGGAAAAAATGGGGGTTTGGTGGAATGGTGAGCTACGTGGAAGAGTAAATATGATTATGGTGATGGATTTGCTGCTTTAAGAGAGTTGTCTGAGACAAAAACATGTATTTAGAGTAATAAATGATGTCTTATGATACACATGAGAGGCTTGCTTTAGGTCTTGTAATTTGTAATGGCTGTTGT…
TTATAACGAAGGGAAAGATGGGAAGCAGAAGAAAGCTTGGCGTTAAAACTTCGGAGGTTGACGGAGGATCTTGGTAAGACGGAGGAAGATCTAGAGCCGGCAGAAGTGGTGGCGGGTGTAAGGTTGGTGAGATTGGTAACAGACGCCATTTTTTCAGCTGGGGAAGTATGAAAAGTATTATTCTTGGTTTGATCGGATGATAAAAACAAGAAAAAGGGGAAAAAATGGGGGTTTGGTGGAATGGTGAGCTACGTGGAAGAGTAAATATGATTATGGTGATGGATTTGCTGCTTTAAGAGAGTTGTCTGAGACAAAAACATGTATTTAGAGTAATAAATGATGTCTTATGATACACATGAGAGGCTTGCTTTAGGTCTTGTAATTTGTAATGGCTGTTGT…
TTATAACGAAGGGAAAGATGGGAAGCAGAAGAAAGCTTGGCGTTAAAACTTCGGAGGTTGACGGAGGATCTTGGTAAGACGGAGGAAGATCTAGAGCCGGCAGAAGTGGTGGCGGGTGTAAGGTTGGTGAGATTGGTAACAGACGCCATTTTTTCAGCTGGGGAAGTATGAAAAGTATTATTCTTGGTTTGATCGGATGATAAAAACAAGAAAAAGGGGAAAAAATGGGGGTTTGGTGGAATGGTGAGCTACGTGGAAGAGTAAATATGATTATGGTGATGGATTTGCTGCTTTAAGAGAGTTGTCTGAGACAAAAACATGTATTTAGAGTAATAAATGATGTCTTATGATACACATGAGAGGCTTGCTTTAGGTCTTGTAATTTGTAATGGCTGTTGT…
AAGACCTATCTTCTTACATTACATGAATCTAGCACAATCTTTTCTCCTCTGTTTTGATCATGGCAATTTGTCACTAATGTTCTACACGCAACACAAAAGTTAAAACAATTACTATATAAGATAACACCTAAAATTTAGACAAACTCGTTGAATGAAAATAGTTCATGAGCAATCATAAAATGAATACTCACCCAGAAATCAAACCGACATTCAACTAATAAGATGTGAAATATGTTATCTCGAGACAAAAAATGAACATGAGTTTGGTTCACTTAATTTTGTTTGAATCTTGGATTAAGATCTATGAGTAAAGAGAAGAGTTTACCCTTAAAGGGAACATAAATCTGTTTACCCACAGCCATCAACAAAACAAATCCAGCTTCGTTCTGTGTTCCCAAG…
CAAGTTGCTACAGGGATCACGGGTTTCTTTTGCTTTCGGGTAGTTCCCTAATTTTGCGTACACTAAGGTATATCTGGCCAATAATCTCTAAAAATAATCTGCAAAAACCAAAATGATCCAAATAAATTTCAAAAGTAAAAATATTTATATCTCTAAAATTAACTAATCTAGAGTCTAGATTTTACTTTCAGGTGTGAATTTTTTTTGGTCAAACAGAATTTAAAATTTTAAAAATTAAAATAATAATTTTTTAAAAAAATTGGATTTAAAAAAAAGTTGAAAAATATTTTTTCGAAAATAATAATTTTATTTATTTAAATTAACATATCTATAGAATAAAAATATAATTAACATACTTTGATTGTTGTATTTCTATGTATTTTTGTCAAAAAGACAATT…
TAATACTTTATTTTCTTCTCTAAACATCAAATATAGAATAAAAATCAATCAAATGTAACATTACTACACTAATATAGAATAATGAACAATATTCCTCCAAATATATAGTAACAATGTTCATTTACTCTAGTTTTAAGTGAAAATTTTTCTTTACAAAATGATTCTTATAAGTTTTTATTTTTCTCCTTTTTGATAAATGAATTTTCATTATCTACCAAATAGAACTATATAGTGTAACTTTCACATTTAAATACCATGTTTAGTATGCCATTTGTTTTAAATTATTTGTTGTAAGAAAAACTTAATTTCAAAATAATCATTTATTAGTATGAATAGATTAATTGTGTTAGTATACTGATAAAATGAAAAAGTGAGTTTTAAATTATTTGTTGTAAGAAA…
ATAACAACTAAGCACTTTATCGAGGACCTCAGAGGTTTGATGGAGTAAAATCGGTATGCTACAATAGCCTTTTAAAGGTATTTTTTACCATACATATATATATATACACGAAAAACCATTCTATTATTCAAATAAAAAATAGTTTAAGAAACCATATCAAAATAGAATAACCAATAAAACAAAAAATTCTTATAATAAAACGAACAGTTTTAGGTAACAAATCAACAATCCTCCAAGCATTGTTATTTCTTTCAACCTGTTGATAATGTCATCCAAGCCTAAGGATCCTTAGCATTGCTATCAAATCTTTGCAATTTGTTCCAAAATTCTGTCATGTAGAATGATTTAGCATTTTTTTTCTATTGTCCTGCTTAATTGTTTTATTTCTGAATGCAAAGC…
ACTCATGAAATTTTTATTTTTAAACTATAGCTTAGTGAAATTTTAAACTCATGAAATTTTTACAATTTTTAAAATGGCAATTTTAAACTTATTGCCAATGTTTGACTACAAAAAGATAAATATTTTTTCAATACAAACGTGCCAATAAGTAATGTACAAGTAGTGAAATATACCCGATTACTCTTTCGAAATGAGATAGAAAAGGAAATGTTCAAGTGCTCTTGTGTTCTTCGTTGGTAGTAGATCAAGTGCGAATCAAATACTATAGGAACTGTTTAAGTTTAGCAATGAAATTTTTCTTTTCATACAGAGAAACAATGAGAAGAAGTTGAGTTCTCATATAGAAACATACGTGAAGAGAGCATATTAATATATGCTTGTTTGTTACATAAAACCCGT…
ACTTAGATATCGGGGGGTTAATGATATGTAATTGAGATGAAGTATATAAGCTTAGCTAGTATAAAATCAGGAACTATATAATACAATTCTAAAGACATATGTTTAGAGCTAAACTTTTCGTAGTGCCTTAACATCATGGAGAGAAATGCATAAACTTTATGTACTGACCTAACATTGCGAGTTGATGTCATTTTTCACTGCCGCTGATGTATTATTACAAGGTTATAAACCTTGTCGTAGGTATACCAAACATAATTCTTAAGGGTTAGATTCATTTGTCTCTCTAGGAAATACACTTTTTCTGACCATTCCGATTGCTTTTTCTCATGGACAGGATCTCACAGAAAAAACTCAGAATTACCTTTCACTCAATGAGTTACTAGAAACAGTCCAACGGTT…
CTTCAGATTTGTTGACCGTGACATCTGCAACACAATCACTGTCAAAAGACATAGGAAGTACTTCCAATTTTTTATGTCTCTTTGGTTTGACACAAATTTATCAAACTCTAACCCCACTTCTTATTTATTTTTTTAGCAAAAAATATATATTTTCGTTAATTCTTACATCTATGTTTTTTTGTAGTGAAACTTCTTTCACTGGTTCAGCTGCTTCACTCGACTCTCAATCAGGGCTCCTCTCGATTTATTTATTTTTTTTGAAAAGAGAGAGAACTGAATATGTTGAAGCTTTTGTCGCTGGTACGATAACATACTATATGTATGAAGAGGTTGTTGCTTTCTTCTTTTTCGTGTATCCTTGAACTACAATTTAGTCTCTTAAGTTGGATGAAATTACTC…
ATCTAACAAAATGTAAAGTTATTTATATTAACTCCAAACTATGTTTCTAAACACTTAAAACTATTGTTTACATAAATTATAAATAAAAAACAAAAACTTTTTAAGCATTTAAAACCATTGTCTAATCTAAACTATATACTTAATTCAAATTTCCAAAACCATAATTCTATACCCTAAACTCGATTTCATAAAGCATAATTCCAATTCACATACCCCAAACATTACAAACATATAAACTACATTGAATCTAAAATTAAAATTTCAAATTTTAAATTGTAAAATCTTAATCTTTGAATTTTGTCTCAGAAATTTTTTTGTACATTAATATTTACCTTAATACTTCGTGTATTAAAAAAAAACAGAGTAAGAAAATAATTACAAAATCTGGTCAAAATGAAT…
AGTTGATCCATTTTTATGATTCAGAACCTTAATTGATTTTTCACCTCTAAAAGGTGTTTCTTAGCAGAAAATGTTTTATAATGTTAGAAAAATCTCTAAAGTACCTTTATTAGTAAACAACACAATAAACTAACTTTCAAATCTTTAGCCAGGTTAGTTATAATTGATTCTTCGCTACAAACACAAAAATCAACAGAGACAAAAGTATGAATATAGCTCAGCAACAGAGACAAATTATTTTACTAGAAACTTACATGAACAGTTTTATGCAGTGGATTGCTACTAATTTCATGCAGAAAATAAACAAGAATAATAGCAGTTAACTGATAAACCAACACACGAGAAAACAGTTATCTGCTGTTAATATTACATACTTCCACTTACTCTGTCTCAATGTGA…
CTCTTTACAGCTGTTAGCTCACCAGTTATATATGGCCTAAGATGAATATTTGAAAAAATAATACTGATTTGAATGATGAGTGAGTTTAAGCCCAAAAAAATAAATAATAATAATAATAATAGAGTTACCTAGAAAACGTGAGTGTTTGTTGGCTGCAATACAGGAACACAGTGAAACGAAATTAACAAAGGAAACAAAAAAGATCTCATAAATATGAACATAGTCTTTTGCATTTTCAAAAGTCGATAAATATGTGAGTTTTAAAGCCGAGAATACCTTGAAGTCACATTCGAATCAAGCAGGAGCATATCCACGGACATCAGTTCATCACCTCGCTTGATGTTCCTTGCCTCCCAGAAACGCAATAACCTAACCTCAGAACATCTACCCGATTTCAAA…
TATTAATTGTTACAGTTCCATTTCTTCTAATAAGTCCCTCCAAAAAGCCAAGAAAATACCAAACATACCAAAGAAAAAAAAACACAAAAGCAACAAAATGAGAGTCCATCATTCATAAAACTTACTCAAAAATGCTCTCCTTGACACTGACATAAAAATGTGTGGCCAGTCAAGCTTGTACATGATTATCTTCCTAAAAGAAGCCAAGAGAGACTTGAATCTCTAGGAGAAAAGTTGTGCACCTCCTTTACGCCAAACACCACGTACACCGGTTTGATTCTGGCTACTATTATTATTGTCATCTTTTGATTCTGGTTCATGAGGCTCATGGTAAGAGGAGTTCACATTTAGCAATGCTGCCATTGATCCGTCACCAAGCCGTACTCTGTGAAACTTTGA…
AAAACAACAAAGTGTTAAATCAAGTATGGAAACAAATATAGTTTTAAACAATATGCATTACCTTATAGATAGAGTAGACCTATATTATGGCATACATAAAATTTTTGTTTTAAATTTAATTTCTTACTTGAGAAAAACGAAACATGTTTGAAAGCACAATACATTGACATATGCAGTTTCCAAATCCATTCTGATTCAGTTTATTTGGTTTTCTTTTCTTTGGGTATAAAAACGTATGAACGTTCAGATATTTATAAATGTCAGGTCGATTTCACAATTATGTCGATTCTTGGATATGGAACAGTCTAATCTATATATCTTATTATATAAACAAGAGTTTACTCTCTTCTTAGAGAAACACGTCACTAATTTGCTCATTCTCAGGGCGACACGTATCCC…
GCTAAGTTCAGCAAGATACAAAATTTTCAATTTCTAAAAACATTCACATTCTATCATTTATGAATCTTAATCATTTTTAATTTATTTCTTTCAAAATGATATTATTCATTAGTTGTATGGAGAGAACTTCAGTTCACTAATACAAAGGTTAAAAATGCAAGAACTGAAAAATGAACTGATTAAAAAAAAATTAGTGTGAACACATTAAATTGTTTGCGGTAGAATCAAAAAATTAGTATGTGAACGCATTAATTGTTAAATGATTGTGAGACCGAAAAGTCAACATACTTAAATTGAAATCAATGTGAAGTTGACATGTGTTCGTTCAATATAGTGTGAAAGCATTAAAAGACAATGCTTCTCTTTTAATATATAGAGGATTTTTATTAAAATGATTAA…
GCAAAGAAAACTCTTTCTGGCTTTGTAGGAAATCAGTCCAATTTAATTTGGGCCTGATTATTTTTAATGAAAATTCCGTTAGTGCACAAAAAAAAAATTCATGCATTGATGGGGAACTAGTTTATAGTTAGCTGGTATTAGGCCGATCAATATTTACTTCGTTTATGTCTGCACGTGGGCACTTTTCCACCGTTTCATTTATTCTACAAACTAAACTAAGCTAGTTTGGATCCGATTGGTAATAACTGTATCTTTAAAAATTTTGCTGTAAAAAAAAAATATGTAAACTTTTTGTTGTGGCTTTAGATTTTATTGCTGTAGAATTTTATGGAAAGCACTAAAAAATTGCTTTGGATATTTGACTCTGCAGAGCACTTGTATAGCTGTATGTTATTTCAA…
ATTCTATTATAATCTATTCTTCGTGAGAGTCAATAATACTTCTTCCAATTCATTACTTTCAGCAATCTATCAAAATATCGTTTGTTCTTGTATGGTAAATGTACTGGTCTAAAACAGCCCTATTCAAAAGCTCTAAACATGTTTTTCACGGTCTCAATAAAATGCTGTCTACCGTAGTCTCTTGCTGGCTTCTTAACTTCTTCTCAACGTCGTTAAACGTGGCAAGTCCATTTAGAATATTGGTGAACTGCCCATATTTTATTTACTTTTTAGCAGTTGCTATTGTGAGTTTTTGTAGTAATATTTTATTATTGTTGAAATTAATAAAACTGGAAAAAAAAAAAATACAAAGTTAGCCCACATAAAGAACGCAATTCCAACCCAAATGACGGAGTAAAC…
GTTTCCGTGAGATCGGAGTGCCAGTTGAACTCTTGCTACAAAACAAACATAATTTAACAAGTAAATATATTTAAAAAATGTAAAAACTTTAAAAAAATGAAGAGTTACTATACCGCAAACTGACGAAACCACAACTCTCGTTCGTCGGAAGGGATTTCCAATATTTCTTTTATGTTGCCGTAGTAGACATCGTCACCGGAAGAAGATGAAACACCAGCATCATATGTTGTCTTAGAATGACCTTTCCTTGTGAATGCATATCCTCGCGTACAAAATTTAGGATATGATTTGACCACATAGTTTGGTCCCTGCACAAATTCGCGTATCCAATCATCGAACACAAGACCTCTGGCCAAACCATCATTCACTTATAAATTAAAAACATATATGATTGAAAAA…
AGTCTATTGCTGTTGACGCACATCTATTGATGTATATTATAGTAGTTTTTACATGCTATTGTTGTTTTACTATATGATAGCATTTATAATAGTTTGTTATTATAGGGTAAACATTATAATAGCATTTATATGGTCTTTTTAAAAGAAATATTCAAAAATAAATAAATCCCAAAATACAAATAAAAAATAAATTTAAAATATTTTTATAAATCAAAATTGTTTACAAAATTAAAACGGTTTATCAAACTAAAGAAAAAAAATTGTTTACACTAAACAAAAAAAATCTAAACCATCTTCATGGCCACCACACCTCTTGCTCACGGCCACCACCTTCTCAACATCATCCAAATTCACCAACTGTTACCGTATCTTCAAAGTACCTCATGTTGAAATGAAAGC…
TTGGGGAATACTTTTGTAGGATTCTCTGTTTTTTGGGCAACTTCTCTCAATAGAGGACAACGTGTTTTCCTTCTCTTTGTTATTTATTGCATAGCGTATCAGATGGGACCATAAACTCATAAAGTCTAGCTTTTGTTTTTTACTTAAATCAAGTTTCTCTTTTTCTCTGGATGTTCAGTTTTGGTTCAGTTTTTGATTGTCTTTGTGTTGTTAATTGTTTATTGATTTTTCTTTAGCACAAGGGAGAGCACGCCTTGTAACTTTACTGAGGATCTGGAGATCATTGTTACACCAGGGTCTAGCACAAAGTCGATGCGCACAGCAACCAGAGATTGCATAAGGGACCGAGATAGCTCAGTCCCATCAACTAGTGAACTGGAGGAGTTCTTTGCCTATGCC…
CGTTCTCGTCTATCTGCATCAACAAATCATTTTTTTATAATAATATGAATATTTCTGATATAAAGAAGAACAGATCAACAGAAAAAAATACAAAAGAAGAAGAATAAGAAGAACCTTGTATCCTCTATCTATGAATTTGACAGCCAGAAGCTCGTTTGTTTTTTTATTACGCATAAGCCGAGCCAATCCGAAATTACCAAATCCCAAATCCTTCACGATCTCATACTTCTCCATAGCTACCACTTTTTCTCACTTCTCTAAAACCTTTAATGTCTTTTTTCAAACTTTTTGTGTGAAACTTCTGTCTCTTTACATTTTAGAGCGATATATAAAGTAAGAGAAGGAAAGTTATTAAGTTTACACGTAGCAAAATATGACGACTACTCGAACAAAAAGCTT…
TCAGCTATGGTTTTATCATAAAGAAAATCAAGATAACAACAAATGAGGAAGTGGCCGCAGGATAGACTTAACTAATCTTCTTGTAGGAAATACAAATGTGATTTGTATTACTCTAAATCTTTTTACAATTGCCTAAGCAGTTATTCGTGTACATATGCTCTTCCAATCTCCCAGTGAAAGCATTTTAGGTTTCTCCAGCTTTGTTTCTTTTTTTCTTTGAGTTTTGCGACCTAACCCAAAACTATTTCTATCTTGCCTTTGATGGCTACTACGGGAGATTGAGTGATTGACTAAGATTTGGAACACCATAGCTGAGTTATTCGAAAAGCTCAATAATATACAAGAATGATTAAAAGGTAAACAAAAGGAAATTACCTACCTTTTCTATTATCATAGTGA…
TCTAATCTTTCAGAGATGTTTCAAAATTAAGCATAGTGCATTTTTATACCAAAATATCGTTACTTAAACATATTAAAAATATATAATTTATAAATTATGAAAACTTTCTAGTATCCATTTTATTCGGTAAGTATAAGGAAACTCACATAGTTTATTATTTTTGCCATCTAAGGAAAAAATTCCAACATGGTTGGATTGTTCATTTAGTTTATTAAACTAAACATAGTATAAAATTAGCCGGTGGCCAACATAAAGTTGTAAACACAACAGAAGCTTAATTTTTGTGAATACAACATATACAAGTATCAGTATCAGTATCAATATCAATATCAATATCAATATCAATATCAATATGAGTCGAATCAAGTTCTGACAATACTACACTAAATTTACATAGTG…
GGTATATAGCACTATATATGAATTTATGTTTTCGATATTATAATGTGACATTGTCTGTAAATGGCGTAAGATAGAAGAACGTGTTAAGATATATTTAGTTTTGAAATTAAGTAGACCAAACTGAGCACAAATCATAACTGACCTATTTCAATTAATTTGCTTTGATATTATATATTGAATCTATTAAATTAGGTATATTAAAAGGCAAACAATCAAAAGATAAATAAAATCATTTATTATGATATAGTTACAGAAATAGAAGGGAAGAGCAAAAAATGTTAGTCTGGTTCCAAACAATTTTCATAGGTAGATTTTTTTAGGACTCCTTCCCTTTTAATAGTAGAAAAATTTACACTTAGACATACTTTACCTCTTCTCCATAACACTCTAGCATATTTT…
CAAACTTTGTTCAACAACAAGTGGAGTTTCAGCAATTAGTACTCCTTACTCGGCGTTTGCGTTTTTGATCTCATCCTTTTAGTTCTTTATGACAGTGTGGTGATGAATAACAGAGTGCAGAAATGAAATAAATTACATTAGATTTCTGAAAGCCAGAAAAAAATGGAGATTAGCAGCAAAGCTTACTCAAACACACAAAAAAGCACTTCAAGCTTTACAAGTTCTATTGAATAAGGCAATACAGTCCAAAGAAGAAATAAAGTTAAAACTCGAAAATCTTTATTTGGAAAAGCTTGTATTTGATATATACAAATTGTGAGAGATTTTAATTGGAAGCAATAAAGAAAAACTAAAATCTGTAAAGTTTTTCTTACTAAATGGTGCATTATTGTTTGGTTG…
TTAGATAAAATCTTAGGGGGACAAACCCAACTTCTAAGTGTCTCATTTTTTTATTTTTTTCTAAATTTAAATAGTGTTGTGTACAACAACACTAAGTGTTTACCAATCACCCCTTAATGAGAAAGCAACTGAGTGAGGACATGTATCCAGTGCCGGCTTATAGCATGTACTCAGCGTGCATTTGCAATAGATCCTTTCATTTTTGGCAGTTCTCTTTAAGAAATTAGGGTCTTTATTTGATAAAAACCTATAGATTAAGGTCTTAAATTTTAAATTGATAACGACATAACTACATGCAATTGGTTAAAAAAATTAGATGCGCACAAGGACCACAAATTCTTTGAGCCGGGCCATGTATCAACTTGTCATTTGTAGAAACTCGCCCTTGCTCTTCAAGCC…
AACTGTAATTTCAGAATAAGAAGATGTCACATGCCCCATGTTCTTGTTTAGACTAAAATAGTTATACCAAAATAATAATCCAAAATAGACTCATATTTTAACAGAATTAATCATGAGTGAAACTTACATCATTGCAGCTAAATAAAATAAAATAAAATTGACAAGCCAGCTAAAAGCTCAACTAAATGTCAACAAATTAACCATTATGCATAATATCAACATTCATGTATTCTTTTAGAAAAGGTTTTCTTATTCTTTGTGAGCATACGTATGTTTACAAGTTACAACCATTTCTTCACGCGTATAGTGAAATTACTAAAACGGTACTATTGCTACAAAATAATTTATTGAAAAAGATTAGTCAAGAACTTAAATGAAACTATAGTAGTTTTGACACAA…
AGTAAGCCAAAATTGTTAAAGTCGCAAGTTAATGAATCGCAGGATGGACACGTGATGCGCCGTGGAAGCTCGAGTTAGTGACGTGGTGCAAGAGGGGAGAAAAATTATCAGTTTACAAAATAAGGTAGTCTTACATAAAAATATACGGTCAGTCTATCGTATTCGTACTTAACCAAATAGGCATTAAACCGAACTAAACCAAAATCTTCAGTCCGAACCAATTTGGCAAATAAGGATCTTAAAAAGAGGCGTAAGCCGGTATTCATTTCCTCTGCAAATAAACGACCCACTTTCTCCACGCATTCCCTCTGCTCTATCATTCCCTCCAAAGCCATGGCCGGAGAAGGAGGACAACTGACGGCGATCCTGTTGAAAAAGACGGCCGAGGAGGGTGGAGAA…
TGTGGTTTTGATTAGCCTCCTTATGCTTCTTCACTAATCCTCACACAACTACCAAAAGTCCAAAACAACGCAAAGATTCTAGCTTTTTGGATCAAATGTGCTTTTGATCTTTTATACAAAGGTTCGTACTTTGAACCAAAACAGAGAGGAGGTTTTGTAGATCTAACAAAACTGGAGAATGCGAGATAAGCAAGAGTCTGATATGATCTTTTGATTTGAAATCAAAGGGTGGGAGAGAGAGAGAGAGAGAGAGAGAGAGAGTAGTTGAATATGAATGATTCCTGAAATAGTGAATGAGAATATTTAGGCAAGTAACGGATGAAATGGAGAATATCTGTCTCTAGAGGAAGGAAGGAGACTTGGTTACAAGAGTAACATAAATACACTAGACTCTTTTTG…
CCCACATCAACGATCCCACTAAGCTAATCAGTTGGAAAAAGGCACGTTTTCATATCGGCAGACACAAAATTATCAATAACAAAAGATCTGTCATTTAAAATCAGAGACAAAAGTTTCAAGTTGCTACAAAACATAAGACGGAAAGCTCCAAAACACTGGGAGGGAACAAAGTAGAAAACTAGTAGCCTCCCTTGAGATCGTTGACGACGTCGTAAGGGATAGGGGTGACAGTCTCCAAGGTCATACCCTCAACCATGAATCCTGGCTTGGGGCCTTTAGGCTGTCTCTTGGTGCTTATTGTATCGCCTCTGGCTTTGGCTGCGGCCTTGAGCTCATCGTTCTTCTTAATCCTCAGCTTGAACTCCTCTGCGCACCTGGACTGCTGCACATGCTCCACAC…
AAGATGTCGAGTAACTATAATGTTATTTTGAAGGAGAGGAAGTTGCCTATGTCTCTTTTGACTGATAACAAGAAGGTAAAATAAAGGTTTTAACTTTATTGCAATTTGATCATCAAGTTTCGATTTTTGAGTCTGTATGGTGCTATTGACTGATAACAGAAGATAAAGGTTCTAACTTTATTGCAGTTTGATGATCAAGTTTTGATTTTTTTATTATGTATTGTGTTTTTATTTTTTTTTGTAAAGCAAACGAGAGTTCACTTGCTTGATATGGAGCCGTTTCAAAACACTTTTGGGAAGAAGACAACGAGGAAGAGGCCAAAGCTTGTAGCTTCTGATTATGAAGCTTTGGTGAAGAAGGCAGCTGAGTCTCAAGGTACAATTCGTTTCTAATACTCC…
AAACTCTGAACCTTTGGATAAATCATAAACTCTAGGGTTTAATTTTAAATATTTTTGATTTAGAGTTTATGATTTATCCAAGGGTTCAAGGTTTATCCAATGGTTTAGGGTTTAGTGATTAGGGTTTAGGGTTTAGTGTTATTAAGATTTAGTTTTTAATGTATGATTTAGGGTTTAAAATTTTCCAATGGTTTACGGTTTATCCAAGATTTAATGTTTATAATTTAGGGTTTAGAGTTTAGGATTTAGGGTATATGATTTAGTATTTTGCTAACGATTTAACAATATTTATTTATTTATAATTTGTAACTATTTTTATGTATTTTTATTATTTTATTTTGAAAATATAATCTTATTTGGAAATTCAATTTTGTTTCTTTTTTTAAAAGATATCAAATA…
TACTCTCAGTAAATGATCCTTCAAACATGACCTCTTTTGCATCCGAGTATATCTAACATGATGTTAATATGGAGAGTGATTTCCATATTAATGAGGAAATGGATGATTATGCAAGTGTTTCAAGAAGGGATAGGATAATCAAGCCTACACAAAAATACCAAAGAAATGAATAGTTGACGGTTCGTGGAAAAAGTAAGCGAAGCCGAAGAGGCTGAGGATCCTGATCATGTTTGCAAAAAAATTCTGAGTTGAAAAAACTAAAAAATTGTAAAAGTCTCTTAGGTTCTTATACCCTTTTTTTGCTTATATTATGTACTAATTTTTTCAAACTATGTGATCTAACTAATCACATCTTGTACCTCCTTTTTAAATTGAAAGTCTTTTTTACAAAAAAAAAAA…
AGTCTATGTTTCTTTGTCCCTGTATATCGCTCTCCCTTGTGTGTTTATCGCTGTTTTGATTTGATCATCAACAGGTTTGGTCTCTGGTGAGGAGATTCGATCAGCCACAGATATACAAGCCTTTTGTCAGCAGGTGTGTAATGAAAGGTGACGTTGGAATTGGCTGTGTTCGAGAGGTGAACGTTAGATCTGGCCTCCCAGCTACTACTAGCACCGAGAGATTGGAGTTCTTTGACGATAACGAACACATTCTTGGTATCAAAATCCTGGGTGGTGATCACAGGCTTAAGGTTTGAGTGTGGCTTTAGCATCTCCCAACGAACTAGGCTTCGAGTTGATGGATTCTTGCAGTAGAGCTGTAGGTCCAATTGACTAGCCTTTACCACTTCAATGAACTAA…
TCGGGTTTTCGTCTTCCGGTGGTTGTTCGAGACTCGTGGCTGCAGCGGCTAGGATTGGCGAAGCTGCGCGTATTTGAAGTCAATCATTTGGAGCAGCGCTGCGGGCAAGCCAATTTCTACCAAGGCGTGGTCTCATGTTATATCAAAGGCTTCTTCTCGTGTGGCAATGCTTCCTGTGCCTAGTTTCAGCGCTTCCTAAGCTAGTGTTCCTTCGATTTAGTATTGTTATTGTCCGTAAATCATTGGCATTGCTTCTTCTTTCCCCCTTGTTGTTGCATTAGGTTTGTTTTATTTCCGCTACTTGTTATCTTTGTAACTTCTGTCACAAATGAAAATTTGGTATAAAATTTAACATTTACACCAAAAAAAAAAAAATATTTATACACCAAGAGTAATATT…
TTCGGTACTTCAAGAACAGTAACCGTGGATCATACTCACTGGACGACAGTTATTTCAGGCACCGTCGGATATGTGGATCCAGAGTACTACGGATCTAGCCAATATACCGATAAGAGTGATGTTTATAGCTTTGGTGTCATCCTTGTTGAGCTAATCACTGGGGAGAAGCCTGTAATAACACTCCCGGATTCTCAGGAAATAAGAGGCTTAGCTGATCATTTCAGAGCTGCCATGAAAGAGAACAAGTAATGGCAGTGGCAAATCTAGCAAGGAGATGACATGAGAGAAGTGTTTACAGAGTTAGAGAAGATATGTTCATCTCCAGAGGATTCACTGGTAAAGATTGAAAGTGGTGATGAAGAGGAAGAAGGAATGGAAATGATAGAAATCTCTAATTCA…
TTTGAAAATGTGGAGCTAAACGGTCATAGGATAAAACATAGGATATAGGAGTATGAGTAGGAAAGATAGGTTGAGGATCATGACAAGGAGGAGAGTTAATTGTTGTGAAAGGAATGAGAGAACAATGATAATCAGAAAGATAGCTAGGAGCCCTAGTAGGACGCTTAGACCTTGCTATATGAGCCTCATTATCTAATGTATCATGCGTCTCAGTGTCATTTCTTAAAGATGAAGGCTGTGTTGTATTGGATGATGATGCAACATCAGAAGAAGAATCAGGTAAAGGCATAGATTCAACATGTAAAGGTGCAGGTAAAGGCAATACAGAATTAGGAAACATATTGACTGAGTCACGCAAAAGTGAAGTAGCTTTAAAAAGGAAAATCAAATTCATGAAAG…
ATAACATTAAAAGATTTTTATTAAGTTGAATAATTGGATATCATAACATTAAAAAAATCATACATTAAAATATTAATAAAAATGACATAAAAACATATTAAAAATACAAATACAAATTGTAAATGGGAAAAAAAAATTTTCTGGTAATCAAAAAAAAAAATCTGGGGCTTATCGGCGGGAAAAAAACAGAATAGCTCATTCCCTCGATCCTTTCAGAAACAAAATTGTTTTCTTTTTATATTTTGGTTTTTAATTTTTTTTTTCTCTTTCCCTCTTTGCGTGTGTTTTTTTCTAATTTGCTCAAAACCCATAAAAAACTATGAAATTAAGTAAATGCCAATAACAGTATAAGTTAGGTTTCATTATAGGTAAGATAGTTGCGAAATGACGACTTCAGCC…
TTGGAAGATTAAGTAATAAAAATAATATGGTGACAAAAATATTACAATAATTATAGTATTTAGATTTTATAATTTAGTATATTTACATATACTACAAAAGTGTAGTTTTCAAAAAAACAAAGTGTAATTTTGAAATTAAAATCATATATAAATGTATTTATACAAATTTTCCCATTTCTTCTGTTTATTTATCATATTGTATGTGGTTCTAGTTACTTTATTTAAAATTTTTAATTTATAACCTATTCATAGTAAAATCAAATGATTAAACAATGCTCTGATGTAAAAGAACTAACATAGAGAGCAGAGGCAGACCTATGTCAGTCAATGGGGAGTCGGTGACACACCTTTTATTTTAAAAAGAAAAATTTAATATATATATATATATATATATATATA…
GAGACTTCTGTGGTGGTAGTTGGTGCTTAATCATTCTGTTTTTCATTGCTCTCCTTTGTGTCTTTTCTAGACTGTGGTCTGCACTTGGAGTGTGGTTCCAGCTCTTTTGTTTGGTTCAGGTGAAGTTTTGGTTCAGAGTGTTGGGTTCAGTGACGAGTCTGGCACCACATGTCAGGTCGAGGACCTGTTGACGGTGCGGTGTAGCTGTTGGGAGCAGTGCATGTGCTTTCGCTGGCGCCGTCTTTAGAATTTATTCAACTTTAGTTTTTTTGCTGCTCATCGTATCTGCATAGAATTTAGTTCTCGGTGAGTCGTTGTGTCCACTGGGTATTTTTGTGTGCACCTTAAATTGCATATATCCCGAGATTGGGTTCATGTCTCCAGTGTTGGTTAATCAGT…
CGACGATCTCTCCGGCGTGAAGACAGTGCGGCCGTGAAGTGATTTGGTGACGCGGAGGCTCTGCAGTATCGGAGATCCGGTGAAAAGTGGGTGTCGGTGGCTGGTGTCGGCGGTTGTGCGGTGAGGCGGAGATCAAGTCGAGGCGGACGACGCGTGGCGTGCAGACTCTCCAGATGTTTACACGTGTCCAGCCTGTCTCCTTGGTGCGTCTCTAGGGCGAACCGTCTGATTTCGTGGTTTGGGTCTGCTGGGCCGTTTTTCATTTTGGGCCTCGGCCTTTGTTGTAAGTTGCCCCTCATGCTAGTGGGCTTTTTGTTTGTGGGCTCCGGCCGTGGGCTTGGCCCGTTTAATCAATAAAAACAATTTGTGGGAAAAAAAAAAATCATTGTGTCAAGATGA…
GATTTTCAGAGCAATGACGAGTCCTGTTCGAACTGTTCGCCGCCTCTCCACCAAACCTTCACCGAAGCACCACCAAGCGGAGCCTGTCCGCGTCAAGTTCTCTGAGACGTCGACTCAGGCAGCCAAACCCATTTCAAAGATGGAGCCGCTGATCACTCGAGTGGAGACGAAGCTGAAAACGGACGAGAGGTTCACTGATTATATAAAGAAAGCCAAACTGAAGATCAGGGCAGTGACGAATCCGGGTGACATGATGAGGAACGATGCGTCGAAGACAAGTGAAGCAGAGGCACGTGATCATCGTCGTCAGTGCCATGTCCCTACCGCTAGTGTCTCGAGAGAGGGTAGCAGTGGAAGGTCATCAGATCATTTCTCCGAGTACATAAGGAAGGCGAAGAT…
ATGGGATCATATTGTAGCACTTTCCGATGCCAGAGAAGCCCCTTTCTTTATCACTGGAGACTTTAATGATCTAACTAGCAACTCAGAAAAAGAAGGAGGAACAATCAGAGAAGAAGGATCCTTCACAGACATGCGTACCTTCCTATCCGAAGCCGATCTCTTCGACCTCCAACACTCCGGGGAACCGCTATCTTGGAGGGGACAAAGAGTTAATGATCTGGTAAAATACAGATTAGATCGAGCTATGGCAAACAGTCAATGGTTCGAGGTGTTCCCGAAGGCAAGATGTCAATATTTAGCCTATGAGGGGTCTGACCACAAACCTATCATATCATACTTTGAACCAGACAAGAAGAGAAGATGTGGGCTATTTAGATATGACCGTAGACTCAAAGATAA…
TGCCAATCTCACCCCAGAAACCGAGGCAAGAGACCGCCACGACGCTGGTGATCCCGGAGGCGCAGACATCCGATAGTACCGAATTGTCCGGAAACATGACGGCGAGTGAAGGCGTTAGACTCCTATGAGAAGGAGACCTGCGGAGCGTGAAGGTTGCTGCTGATCTAAGGGCAGTTGTAGTCGCGATTCGAAGAGTTAGGAATCGTGGAATCGGAGAGAAGAAGCAAGAAGAAGAGTCCACAAGCACAAGGGAGGAGATGCTCTTAGTAGCCACCATTTTCTCTGCTAAATATCCCCAACCACAAAACAACAACCTTTCATCAAACAATTTTTTTTTTTAATAATTGCTGTAGATTTTTTATTTTATTTTTTGACATCATATTGGTACTGTTACTTTGC…
TAATTACGTAGAAGATGATTTGCTATTCGCTTAAAATGCATGTCAAACTTCTTATTTCAGCAATTAACAAAAAGTTACATCCAAAATTTAAAAACAATAACCAAATTAATGTCTTTTTAGTTTGAAAATGTTATGTCCAAATATATTAACCATGCAATCTATTAAAAATAAAAAATAGTTAAGTGAAAAGTTATATATTTAAATACAAGAAATTTGAGAAATGAAAATTTTCATTTTTTTTCTTCAAAATCTAAATATCCGAACCCGATCCGAAATAACCGAAACCGAACTTAAAATACCCGAACCCGACCCGAAGTACAGAAATACCCGAACGGGTTCTACACCTCTATACCGAAATACCCGAAAATCCGAAATACCCGACCCGAACCCGAACGGGTA…
AACACGGCTTGATAAATGATACACTGTACGTTCAAGGTTGTATTCTTTGTATATATACTTAATCAATCCAAGATTTCTTAATCATGTAAAATAAGAAGATACAAGGAAAAGAAAACACAAAAGTTAGATATTGATGAAGCCAATAATATTAGACATTATGTGGGGGAATAATGAAGAGTAGTTGATGAAAAGTGAAAACCTTCCTATGTCTTCCACATAATCATTTCATCATTGGAATCATATATATTTGTTGGACAAAGCTTTTTAAACGGTGGACATCCGAAGCTCAAAGAGCAGCCTTTTGCTAGAATTATTTGAGCCTTCTTTAGCAATATACAAGAACAAAATGTATCTTCTGTTCTTGTCAAGGTGTTTTCGATTCATGAGATCTGAACACAT…
CTATACTATATATGTTTCTATGATAGTATAGATTTAAAGTCGTGTTTATGGAATATTGTAAAAAAATTATAAAATATATGTTTGTTTTGAAAGTTTTAAAACATAATATGTGTAGAAAAAATTCTATGTTTTTATCATGTTAAATTTAAAGTTTAATAATTGTTCTAACCAAAATTAAAATCAATTAAAAGTAGAAGGGAAAAACATATTTGTAAGAATAAAAAAAGTGTTGTCAAGGGTAATATAGCAATTATTATACAAATATCATAGCCTAAGTTCTCTTATGGTTATATGCTTAATTTGATGATATGTTATAGACATGAATCCCAATTTCCCTTAATGTATCCCACTGTGTGGTTTGTACGTAGTTGGTTTTTTATTTGTTCGACACTTGAGTCC…
CGATTACCGGTATGAATCTTACTTTTAATATTAATTTAAAATTTATATCTAATTTAATAATTTCACATTTGTATAAAAATAGATATTAAAATTGTTAGGTATATATATGACCATCAACTAGTTCAAATTATTACATAAAGAAATTTTAGTACTTTACAATATTGAACATATAAGGAAATTTGTCTGTTAATTTGAGACATTCTCTATTTCACTATCATTTTCTAACGATTGAGATTTATCAAGATCCGAGAGATTAATCATCATTCTGTTATTTAGAACTTTTGTCATATGCTATGTTTGTAAAATGGGTCAATTTTATTTACTAGATCTTTTTTTGTAAATAAAAGTTAATAATTTCTGATTGTTTTTCAGAAAACATATAACTAATATGTGTGTGCC…
AACACTTATTGTGTTTTTGAGGCTAGAGGGTGCTCTGATCACCTACGATGTAGGCTTCAGATCCAACCCCTTTAAAACAAAAACGCACGTTCAAGTTTACCAACGCTGTGGCAGAGGCACCAGACTTCCTTCCTCTTATGAAAAGCTTCTGGATTAGTACTACTCCTCTGCATAACTCGACATCAGCTCTATTTAGACTCTCCAAGAAGCTCAAGGAACTAAACCCGGCTCTTCGACTACTAAGTAAAGACACTGTGGGCAATATTACAAAGAGAACCAGGGAGGCGTTTGATAAACTTTGTCTTTGTCAGACAAGAGCGATGACAAATCCTACCCCTGATGTGCTGGATGACGAAGTTCGAGATCATGATAAATGGCAACTACTTTCGTCTATTGAAG…
CGGTCCTCTGTTAACTTGGAGTAACAAACGCAAGGAAGATCTGATTCGAAAGAAGCTAGATCGAACACTGGTGAATGACGTGTGGGCCACGAAATTCCCAAACACTTATTGTGTTTTTGAGGCTAGAGGGTGCTCTGATCACCTACGATGTAGGCTTCAGATCCAACCCCTTTAAAACAAAAACGCACGTTCAAGTTTACCAACGCTGTGGCAGAGGCACCAGACTTCCTTCCTCTTATGAAAAGCTTCTGGATTAGTACTACTCCTCTGCATAACTCGACATCAGCTCTATTTAGACTCTCCAAGAAGCTCAAGGAACTAAACCCGGCTCTTCGACTACTAAGTAAAGACACTGTGGGCAATATTACAAAGAGAACCAGGGAGGCGTTTGATAAACTT…
TGAGGGGCATCAAGAGATTTAAACCAAACATGAATCTAAACTCCGAGCTGAAGGCTCTAGAGGAATTGAGCTCAAATGCGAAGCAAATACAAGAAGACATGTTGGAAGAGATACTCAGAAGTAGCGCGAACACAGAGTAACTTAGACGCTTTCTCCACGGGAGCAGAGTTATTCAAGAAGAACGTACCGGTGGTTACCTATGAAGATGTTAAGCCTTATATGGAACGTGTGGCCAATGGAGAACCCTCAGACGTCATTTCGGGGGAACCTATCACTCAGTTCTTCATAAGGTATACGTTGTAAACCTACAAACAAATTACAAAACAGTAGTTTTATTATGTGATACAATAAACATTAAAAACAGTGACATTTGTGACCTTATTGGTGTGTGTAGTTCTG…
AACCTGAAGTGCTGGAGGACATTCAAAAGACACATGGTTTATCGATTCTTCATCAGCTCCACACCGTGCACAACGTATATCCCCATGTATCCCCCGCGTTTGCAGATTCTTCTTGACTGCTATACACCCCGTCACCAATTGCCATAAAAAATGTTTTATCTTTGGTAGGCACCGTATTTTCCAACAAAACGCCTTCAATACATCCACCGTGGGTCCAAACATTAATGGTGGTTTGTCCCTGGGCACTACAAGAAAAATGGGTTTTATTAGCGGACGGAAAACGCTATCTAACGATACGATAGCGGTTTTAGAAGCGCTGTATCATCGCCCGTCATAATAGGTCAAGTACATTAGATAGCAGTTTTTTGCATTGCTATCATATTGCGACAAACAATAGCG…
TGCAGCAAATTAAATCCAACAAGAAACAGAGAAAGAAGGCAAAGAACAAAAAACCTGAGCTTTGTTGAAGAAGACTTGGTTCTTCTTATGCATAAGAATCTCAGCTTAATAACCCGACTGCACGGCTCTGAGTTTGTTCTATTTAGCAGAGCACAGCGGATCCGAAAAGGAGATCAGAGAGATGAGCGGCTTAACTGCTCCGGCCTTGGCGATTTTGATGCGATTCTCAGAGCCACCAAGGGAGACGGACTTTGTCACCGTTGTTGCCGTGGAGGAGAGGATGAGAGAGAGAGAGAAGCCGAGCCACTCATGTTTGAACAGCTGTCCATAAGAGACGTCCCTTGAGGAACCAGATTAAGACCATGATCCTCGGCGTCCTAAGGGTCCTAACCCATTTTC…
AAACGAAGAAGACGAATGTAGAATGATTGGATTGAGTTAGGGCTGTTGTGATCCCATTAGTATAGAGTCGTTTTGCTCAATTTACCGTTTATACATATACATATCATGACAATAAGGTAGGCTTTTTATCTTCACTATTATTTGGGTTGATTATAGTAACCCCTATGTTTTGAATGAGGAGATGTCATTTCATCAAAAAACATAATGTTCTTGAGTGATGAGAATTGAGAAGGCGGAAAGATAAAAGAGAATATATATCTTTACAAAAATTTATATTATCTTTTTTTTTACTCACAAATTCATTCATTAACTAATTAATAAAAAAAATAGAACATGTATAATTTACTTTATTTGCATTGACAATTTTTTTACTAGGTTTTTCAGATTAAGAATAATACA…
CTCTTTTAGTTTGAAACTTTAAAGTTTTTTTTCAAATACATGTTTATCAATTTTTTTGTTTATTAGAAGTTATTATTGTAGTAAAATTTTAACATATGATTAAATCAACACAAGGGTATTTTGGTAATTTATTTACTAAATTCATTTGGATGAAATTGAAAATAAAGAAACAAACATAAAATTCATTTAGATGATTTATCTAGATAAACCATCTAGATGGACAAACATGTTTACTCTATTATTTGTTGCGTTACTTATACCTTATAATCACACTCTAACTAGTTTTTTTCTTAAATACTAACTCAAATTAATTAGTCGTTGACTCAATTTGATATGCCTGACTAGCATAAAATTAATAAGATAATAGTATGACTCAAACTGTTGACTAAAAATGAACGT…
TGGTTGGTAATATCCTCCACCTCCACTCATTGGTAAGCCTTGAACCGCCGGGTAAGAGCCGCCTTGATGTCCCATAGGACCCATCTGACCACCTTGGTGTCCCATCATACCCATCTGACCACCTTGACCCATCATGCCCATTGGACCTCCTTGACCCATCATACCCATCGGACCGCCTTGACCCATTGGGCCACCCATCCCCTTAGCACTATGATTACCCTTGTTACCTCCTCCTCCTCCGCCTGCTTTGTGGTGTTTCATGAGCTCATCAATATCATGGGACCCATGGCCTCCTCCTTTTGACCCACCACCTCCACCTTTTTTAGGCCCACTGTCATAATGATGAACTCCTCCTCCCCCACCACCGGAGGATTTGACCTTATCACCCCCACCACCACC…
AACGACAAATATACTTTTCTTGTTTCACAAAAAAACTAATTATCTACCCAACAAATCTTTCAAAACCATTAAATCCTTCATTTTATTGTTTATAACATAGTATTATATATGATTAATCCTTGACTATATATGGCTATTTACCCTATAATGGTCACACACTCACACTAAACACTCTAAAAACACCTCGTGAAGAGCTAGTGACCATTGTGATAAGAAAAAAATTTCTAGGATAGTCCAATCCCTCCATTTAATTCTTTTTCACCAAAAGAATCTCCAAAAAGAAAAAAATGACCAAGGGGGAGGGGGAGAGACGAATTCATTTTTGGGAAAATTGTTTTTTTAGGTTAAAAAAATGATAACATTGTCCCATTAGATTAATCTCATAACTTTTATGTCCTA…
TCTTCACTCCCCTCTTAAAGAATTCGTTTCACTTCCCTTTCTTTCTACTCCTTTATAAACTGCTTCATCTACACTTATCTCAAATAAATCTGAAACTCTCCTAAGCTAAAGTAATGGTGATGAAACCCTAGACGGAAGTCTCGAGCTCTACCTCTTCGTCTTCTTCGGTTGATACCACAGTGATTCAGTTCGATTGATCCAGTTCGAGAGTTTTTTTTTTCAGGTTTGGATTGCAATGTTTGGGTTGAAGAAGCCTCTGGAAAGACTTTCCAAGCATCATAAGCCTTCTTCTTCTGCTTCTGCCTCCAAGTCGAATCCTTTTGATTCAGTTGATGAATCAGATGGCAATAAAAAGCACACCTTGAAGCCATCAAACAAGATCTCCCCTCAACCTTCCCT…
GATTTAACTGGACCTGCCCTCCCGTAACATTATGGTTGTGTGAATGAAAAACCTTACAGGTAATAATTATTTGGTTATTAAGACTAACATATTATTTTTTCTCTGTAAGCTTTTCCTTGGGTTTGTCTATTTTAAGCCTAGTCCACTTTACCTTATATCTCTTTTTTTTTTTTTTTTTTCACTTTACCTTATATCTTGCTTTGAAAGCCTGCAATAGATAAACAAAATATCTCTTGCAACAAAAGAAAAAATAATCTACATTCTCTCGAGTTTCAACAAAAGAAAGGATAATTTACATTCTCTTGAGTTTCTATTACTTGTTATATATACCAACTTTTGTAAGGCCTTTTTAATGCCCAAATAACAATGGCTATTGTATAGCATTCAGTAAATATGTTA…
TTGTCTACGTTTTGAATTAATATTCCCCGGCCGTCCACCAATGGTTGCTTAACCCTAGTAAAGAACTTAATAACTATTTTCCATACTATATTCATTATTAGTTTTTCATACCAAGTTCAATATAACTAACGATCTTAAAGAATATAAAAATGCCTTCAGAAAATGATACTTTATCTAACAATTTCTTAATATATCTAAACATTCCAATCTGACATAATAGATTAATCTATTCTTTAGGCTATATTTGTCGCATATAATTTAAAAATTGTAGTAATAAGGGTTACCTTAATCAAAGTTTCGAGCGGTTCACGAATAGCTTTGTTACCACCACCAAAGATCTTCCCCTTAGATCCTTTATACCTCTTCAGATTACGGCTAAGCGCGTTACTCACAAGCCCC…
ATTCCTTCTTCATCTCAGTGGATTGTTGTTTTTGGGTGTCAACAAAGGTACAATAGTCACTTATTCTCTTACAAATTGTTTTGTGTGTTTGAATTAGACCAGTTAGTTAAATCTTGAGCAATTTTTAGATATTGTTAATCAATGTAATGAGCCATTTATCTCGTAGTTTTAGGGACCGAGTTGTTTTTATGATTCTGTAATTGATCCTTTCAGATCAAAATCATATGAAATATTTTATTAGTATTTTTAAATTTGAGATTATTTTGCTTTTTGTCATAATTTGTTTTAAGGGTGATGTGTATTTGTGTTACCCGTTGAACATGCTTAGACCATGACTTCTTGAGACTTCAGTGCCAAAACTGCAAGCACTTTTCTCAACACTCGATCAAGGTAAAATGA…
ATTTTTAGATATTGTTAATCAATGTAATGAGCCATTTATCTCGTAGTTTTAGGGACCGAGTTGTTTTTATGATTCTGTAATTGATCCTTTCAGATCAAAATCATATGAAATATTTTATTAGTATTTTTAAATTTGAGATTATTTTGCTTTTTGTCATAATTTGTTTTAAGGGTGATGTGTATTTGTGTTACCCGTTGAACATGCTTAGACCATGACTTCTTGAGACTTCAGTGCCAAAACTGCAAGCACTTTTCTCAACACTCGATCAAGGTAAAATGAACTATCTCCATGCATTACTTTTTTTTTTTGTGAATTCATGGGTACTGCATGTTATACTTGTCGTAGTAGCCACATGAAGCTCTGTTTATTTTTTATTTTTAGCGGAAATCTATAGATGAT…
CCCGCCACCCGAGTTCGAGTCTTGGCCACAACGGATTTAACATCCCTTCCGTTGGGGCGCTGGACCCCTTTCGAGGGGATAGTTGGGAATGTGGCTGCCCAGATACCAGAGTTATCAAAAAAAAAAAATTTATGATATGGCCGGAGACACTACCCACTCTATGAACTTGGACAATGCACGTCCTTATCCAAATTCGGCAACAATTGACAAACTATATGATGGATATATCAAATACAAAAGAGTAGTAATAAACTTCACGGCATTAAATCAGTTTGGTTGTAGCCCCTCTCGTTTGACCCATACTACATCCTTTTTTTATTAGACAATGGATTGTACAAAAAAAAGGATTGTACACATAAATAAAAAAGTTATAATTAAATAATATTTATATTTTATATT…
TTTTTTATAAGTTTAGGTATCGATTTCAAATTTTTATTAGATCAGTTACAAACACGCATAGTCAAATAGTTTGGGTATTGATTAGACAATATGACCATAGTTGAGGTACTAATCGACCGTTGTTTTTCCCGTATAACACAGTCAGCAAAACAGCGACGTCATTGCCTTTTGAAAGTTCCCAGTTTTGACTTTTGACCTAAACCATTTCTACTAAAAAAACAGAACAAAAGGAAAGTACATAAAAACTTGTAATATATAAAGTACATAAAAACTTGTATATATCTAATTATATAAAGAAATGTTGGAGTCTCTCCTGCTGAGGACACGTCATTAAATAGAGGGAGGAGAGTGCAACACGTGTCTGTTTCTGGATGCGTTTAGTTGATTTTGTTTTTTTTC…
TTATTAAAAAAGAAAAAGGTAAAACACAGAAAGAAAAAAAAAGTTCACGAGAGGTTAAAACACTCGAGTCGTTTTACCCTACTTTCTTTTTCACTTTACTCCTCTTCTCCGCGGTACGTTTAACACGTTATCAGTGGCGATTTAGATTGAGTAGAGAATCCTTGTTTCTTCATTGGAAATCATTTGTTTCTAATTTCGTTTTCGTCTTCCTCCTCTTTGTTTTCAGACACGAATCAACGAATTGGAGATTTGTTCTTCTTCTACGGTTTCGTCCTACTGTAATAATCATCAAAAGAAAAAAAAAACTAAGTCTCTCTCTCTCTGAAACTCCATTCCTCCCCTCCTCTCTTCCCCAGGTTTCTCTTTTCTTTTCACTTTCTCCGTAGAAATTGAGCAGAG…
CGAAAAAGCCGGGAACAACTAGTTCATAGGAGAATGAGCCATTTTCCCTGTGCCGAACGCATTTGTACCAAACTTATTCTCGTGCTATATAAAAATGTACATACAGTTTGTACCAAAAAAAAACATACAAATCGTCGAAAGTATAAGAGCTAATTAAAAGCCTAAAACTAAGACACTGTTCTTTTTCCTTTTAGACCTCAAGTCGTACATTGTAAACATAAAGAGTCATGACTTGTTACACAATTGTATTCTGTTTTTTCACAGTATGTAGCCATGTAGGTATGATATCGTGTGATATCATGTGTAGTATGATATCGTGTGACCTTGGACAGTAAACTTTTACTGATTACTCGAAAGAGAACTGATTAGTAATGTAAACATTCAAATATTTTGTTCATG…
AATATGATTTTTATAAAAAAATATTTTTATAAATATATAGACATTTATATATCTAATGATCGAAAAGGATTCACTTTTAAAACATTGTTACTTTGGTTGGTTAGATCTCTTTATCAAACCAATAATTTTATAGTAAAACCAAACTTAGACCATATATAGTAATAGTATCCATCAAAGAAACTTCAATGGAACAGTTGGTGTATAATATCAAACAAAAAAAAAAATTAATCAGTTTTCAGATTTCAGTGGTTTATCAAATTCCAAACCCGTTAGCTGATCATTAATTATTAGTTGTATTATTTTTCAAATGATATGATATATGATGGAATTGAAAACTATATTAGTATTCTTCAAAGAAATACAGATCTAATATTTGAAGAATATAGTTGAACAATATGA…
CTTCTCGGACGATCGTCTGTTCCTCGACGCCGTCGTCACCGGAGATGCATGCTTCTCTCCGATCCTTGCTTCTCTCTATCTCGCCTTTGCTGTAATCTCTCTCTCCTTCGATTCCCCGTGACCAAGACAAGATCCCGACTTCACCGCCGCTCGTCTTCACCGGCGATTGCTCCCACCGCCTTTGAAATCTCAGGTTCTGTTCGTTCTTCTTCTGTCTGTTTCCTTAGACATTTGAACAAACCCTAACCTTTTGATTTCAATTTCCAGCTCGTGTCTTGATGAATCTGTTGTAGCTTTGTGATTATCAAGTGACAAGGTCACTCCAATTCTCCTCACGCTACCTTTTTGAAACTGAACCATAACTTGTCAAAGACCAAAAAAAAGGTAACTCCTTTTGTT…
ATTATTAACAATATGCGTTGTGTAGATGACTACTTACTTTGTGGTTGCACGAGATTCACGTTCTTGATATAATAGAACTTCTAGAGAAGGTACTACCACAGAATCCCCCACTATATATATGTTACTCAAGAGCGGGTCCATAATTGTTTATATATGAGGCATAATTATTTTCCTAGAACTATTGTTTACATGATAAATATTTCAGTGAGGTGAGGCACATGACATACCTCCTCTTGTCATAGATCTACCTACCAAGTAATTCAACATATCCAATAAATAAAAATTCAGTATGCATTGCATGCAGTAGATCCATTCCTATTATTTTTGTCATTTTGCCGACATTTTCCAGTACCTATTATTCATATAACTTCGGCGAATCTAACTTTTTCTTACTGTGTG…
GTTGCAAATGGCAGTAGTAAAACATATAACACTCAAATACACACAGATTAGGTTATGCATAAATGAACACACCAAGAAGAAATTAAGAGAAAAGAGAGGAGGCGGGAGCCATAACAAAAAGTCAGCAGTAAAGACTAAAGACCACGGCTAAATCAACATGCTAATCTGTCTTTGCGAAAACAAAAAGCGCAGCAAACCCATAAAAAAGTTATCCATTCGATGCTTGGCATTTATTAATGTTAGATTTTTTATTGTTATCATTTGATTGTTATTTAAAAAAAAATTATAATTATTCAGAAGAAAAAATAGTTTTCTTCCTAATTAAGCCCTCGACGTTACCATCTCCTTTTTCTCCTCATACCACAACCATATACAAAATGTATTCGTTAGACACATATG…
GGACCGACCCAATCATTAACTTATTTACAACGCCAAGTCAATGTTTGGTACAATTTTCAAAATATTGATTATCTATTCTATTAATAGATCATGGAAAGTAACAGACAAATCACCTTCTTTAACCTGGAATAAATCCTTATAAATATTTGGATCTGAGTTTTAATATGATGCGAGTGTTTTTGAATGTTTGATTCGAATTGTTCATTCGGCCTGATATATATTTAAGATTCTTTCGTTAGATAAGAAAAGGGCAAGTGGTTCTTGTTAACCAGTTAATAAATAATAAATATTTTTTTTGAAAAAATAATATTAATATTATTTAATGAGACATTTTTATAATACATATTGAAATTGGTTTACCAATATTGTTTTGGTTTATGAAATTAAAATTGGTCTATA…
ACAAGTAGCATGAATTGTAAAATCTTATAAAATCATTGTGAAGCCTTATTAATTATTTTTAAAAGTACTAAAATTTTGTCACGCTTTATAAATCGGTTATATGATTGATAAACTAATGTACAAGAATTTATAAATTAGGTTTAAAATCTTACAAATCAACTTAATTCATAAATGATAATAAAGATTTTAAAACATTTAATATTTTTTAGTGATAAAACCCTAAACTATTTTTAAATCGGAAGAAAATCCCTAAATGAAGTTTTCAATATTATAAACCCCTAACTTATAAATCATTAACGTATGTCACTTTCCGTCACTGTATTTTAGAAGGAGGGTTACATTAATTAACGGAATTAAAGTTGAGAGTTTATTTCGTAGGATTTTTAGTTAAATATTTTT…
GTTTATCATCATCACCTTCTTTTCATCTTCTTCTTATTCATTCTATGTTGGGGGAGGGGGTGCTATTAATTAGACTTTATAATTGTGATATGTTCTGAATCTACTAAAGTTTGGTGATGCCAAATTTACATTAGCACAAGATTCACATATACATTTAAAAAAAACTTCTTTGAAATTTGGTGGGAATCTGTTCTCGGTGGTAATGAAGTTTGGTGTTTTGTTCTATTTATTGTTCTATAATTTGAATGGAAAGAGTTTCTCTCTTTTATTTTGATACTAGATTTTAATCTACGTTTTTAAAACTCAAAAGAATATTTTTAAGAAAAAATTGCATCGTATATTGGTTAAGGCTGTAGGAGCTGTGCACAGTCTTGTTAATTTATACATCTATTTTTTTAA…
GATCCCATGGTATGATAATTAAATAAATAAACATTGATAACTTAGAGAACCTAATGGAGTATACTTATTGAGTCTTATGTACATTAATATTTATAAATTGTTTTTTTTTTTAACATTGTACTTTGACGTATAAGTTAAATCTTATTTCTTCCGTTTCATATTAAATGTCGTTGTAGATTAAAATTTTCATTATAAAATAAATGTCGTTTTAGAATTTTAATTTTATCAGTTTTCATATCATTTTTTTGTCAGATACAAATATATATATATATATGAGATAAAGGTGTGACAAAAAAAAACTGATAAAGGTGGAAAAATGATTCCCTTGTCCATTTATGGGATTAATGGTCTACGTTACACTGCAAAGCGAGTTTTGTGCATTTCCTTTATCGGGGTAAA…
GGTTCTCTGGAGTATTCATTAGGGTTTGTAGAGATCTGTGGGAATGGGAGGTGAATAAGCTAGAAAATTGAGTCCTTTTGCACAGAAAATCTATATATGGGTTTGTTGTTTTAAGACAGAGAAGGAGGTGATTGAGGATTTGCAACAGAGAAAACTGACAGAAGAGAGTGAGCACATGCAGGCACTGTTATGTGTCCATAACTTTGCTTGTGCGTGCTCACCTCTCTTTCTGTCAGTTGCCTGAGTTCTCGCTTTCACACACTCTCTCTCTCTCTCTCTCTCTCTCTCTCTCTCTCTAATTTATTGACCTTCTTATCATCTACATATCACTTATCTTGTTATCATCTCTTTTGTTGCGCACTTGGCTTGTGATGTGGATAAGACTGACGCCCTTTCGTT…
TTTGCGATCTGTTTCGAAAGCGCCTCAGTGTCCCCCATCGAATCGTTCGGCTCTGATACCAAATTGATACGAGCCGCTTGTGCTCGCGTAACCGGTGCCGTGATTACAGGTAAGAGTAGAGATTACTTGATTGCAAAGCTTACTTTAATCCTAGTCTCTCTTGAGAATAAGGTTAATGCTGGAAGATCCTCCTTTATTGATAATTAGATATGTTTATATAGGGCTATTACAAATCATAACCCTAAGAAAGGAAAACTACTTAATATCTAGAATAGGAAAAATACCAAATCTCTATAATGCTTTAAGGAAAGGATTTTTAACGTAAAAACCCCTCAATTATGTTTCATTCGGGTAAAAACCCCTCAATTATTTATTCAATGAATAAACCCCTCAAGTTAG…
GGGGATTCAAGTTTCGGTTCAAACAAAATGAAATGTCACAAACTTTTACTTTAGTTGTTTCCTAGTTTTCAAATTCTCTTTATTGAGCTTGTAAATAACTTCTTTTGTGTCGAATAGATATCACAATGAACCAAAAACATAATCAAAAGTTTTAAAAAGTTTGGATCCACCAAGTGTATTTTAGGCTAGAAACTAGTTCGCGAAACCTTCAAAATTATGCGCCTCTATTTAAGTTCAATCATAAAAAGAACATAAGGTTTTCCTTCGGCCAAAACTTTTCATTATTATGTTAAAGAGAAATTACTTAAAATGACTCTAATTAATCATGAAATGACTAGACTAACTCATATAATTTTGAAATTACTAGATTAACTCTCGAAGCATGCAAACTTACGATTT…
GGCTTCCAGCTGACACGATAATAAGTATTTTCGCGGCCACATATTTATAAAAAGTGACTTTAGCTTAGTGGTTCTAAGAGAAATTACCAGTGCTAGAGGTGCTGGGTTCAATTACCTTTAACTGCATTTATTTATTTTGGCCCTAAATATAAAATGGGACACGTGTCACTCCCAAAACGCACGAATTGATGACGTGGCTTCACGGGAGAGAGGCGAACATTTCTTTATATATATAGATGTGTGTATTCTTAAACATTTTGTCGATATCCTTTACAAAACGTATTATATATGATAACCGTAACTTAAAATAATTATTATTTTGTTAAAAATGATTGAGACACGAGTAACCTTTTTTTAGTTAGGGACAGGTAATTGAGAGGTTACTAAAATTAAAAGAAT…
TGTTCCTCTCTCTTCTCCTAGAGACTCCACAGTTGTCTCCCTGCATCCGTAATCCTCCAGGTCCACAGAGAGACCAGAGTGGTCGTAGCTCTTCTGTGCGACGCTAGAGTTCACAGCTACTGAGAATTGCTTCGGCTCGAAGCAAGTTAGCACCCTCGAGACGAGGTGGCTCAAGTCCATGGTCGTGAAATCGTACCCCACCGCCTCAAAGCTAGCGTAGCTGAATCCGTCTTCAGGGGTCACATGGATGGTGGAGATGGCGTCACCTTCGACGCTGTTCATCGAGTAGCCGCAGGGCTCGAACTCAAAGTCGCAGATTTGCGATTGAGGAAGTATCTTCCTGATACCAGAGTTATCAGTCATGGAGCCAGCCGAGCTCGACTCGTTCTTGAAGAACAC…
ATGTGAAATTTGGAGTTTTCAGAAGTCACAATATCTTCATCACGATGTAGTATCTTGAAAATGAAAAGGTTAATCTTTTGATATTTCCCTTAAGGTTAAAAAAAATCAATAAGACTTGCAATTAATTAACCTTATAATTTACTTGGAAGGATTTTTCTTTTAAAAAAAAAAACAATCAAAATTAGAAAACATTCATCATAAGTTTTCTACAACACAAATATACAAACGCCAGTAAAAAATGATAAACGTTCGAAATTGAGACCTTGGAGACCACTAGTTTGTTTAATTACCTTTCACAATAAAACAAGTTTTTGTGATAAAAAGTAGGGAAATAACCTATCATAGCACTAAAAAAGTTTCTGTCACAAATATAGACTCTAATGATCAAAATGATCAAAA…
TCGATTTTTAGGTTTAAAAGTGTCAAAAAAGAAAAGAGACAAGATTTAGGTTAAAAATAAACACATCTGTTCTATTTAATAATATACATATATATTTTTAAACTTAAGGTACCTAAAATCCGAAAGGATAAACTCGATAGAGTAATTTATAAATTGGGAACCGCCTGAATTAAACCCCATGAATTTTGAAACCTAAAAAATACAAGTTTTGGGTTTAAAAATTTAAGTGTATAGCCATGAAAAGAAAGATAATTGCAGTGAACAAAGAAGCAGCGCGTGATCATTGTAATTGCAGTGTATACCCCCTACCTCTATCTCTGCACCTATTTATGACAATGAGATATGCTGCACCTATAAGTAGGAGAATCTGTAATAATGACACTAAAGAGAGATTCTTTA…
AAATAATAAGGTTTCGTAAATTTATTTAAAAAATATAAATAATTATATATTTATTTGATAAGATTAGAACAAAAAATAATTGATAAGATTTATTTGATAAAATCAAAACGTATATATAAGTGTTAATGTTTACTCAACTAAAACAAGAAAGTTACTCTAGTCTAGCGGTTAAGATGTTCATTGAGGTGTTTTAGTGTTTGCGTTTGAACCTAGGAAGAAGCAGATTTTGATTTTTTTCTTATTTATCCAAAACATGTCGTTTTGATAAATTAACGGTTGACTAACACCTTTGACAGTCAACATATATATAGGCACGATTTTAAGAGTTCATATAAAATTTTTGAATTTTTTGAAAGTTCATGATGAATTACGCACTACTGCAAAGTTCGTGAAGGAAAA…
TGTCAGCTAATACGCGGAGAGGGTCTTTACGTTTCAGTGTTTTTACATTTTGACCCCATACATTTTAATTTCGACAAAACTGAAAATTATTATCTTGGAGATGAAATTAGGACAACGGTGCGTTCATATGAACCACAAACTTGCCAGGCGTTTATCAATTTTTGTTAGTATACTAAACATAGATCTAGGCCGCATCCATTTAGTGGACAAATTAGATATAAGAGATTTTTTTATAACAGTTTTTTTACCACCTAAATGTAATAATTTTGAACATTGAATTTTATCATTACTCCACTCTGCGATAAATATTTCATGGTATTTATAATTCAAACAACTGGTAGCCTTAGACCAGGATTAACCCTGATTCTTAAAAAGGATCTTAAGATAAAAAGGAATTTA…
AATTTAGTTTCCAGGGGGAATCAAATCCAGTACTAATGTGGATACACACCAAGCCCCAAGAGATTGCCACTAGACTACCACCACTTGGTTATTAATTCTGAATGTTAGTATTTGAAAATGGCTAAGTAAATAGATTTTGTTTATTCAATAGTTACATCCATCAGACTAGTCGATAACCACATTCATCATCACGTTAGTCAAATTTTGGTCCAAATTACCTATTTGTTATCACCCCCAACACAATCACTAGGCTGGGAATGTGAAACTATTAACAGAATCTTTGGCTTTCTCTTGAATTAGATAACTTAGGTTTAAGGTTTAATCATGAGTCAGTTTTTTTTAGTAACACAATGGTTGAGGAGGTTCTGAGCAGATGAGGTGGAACGATAAGGAAGGCCA…
TATTCCGAGGAAATTCCGAGGAAGATAGGGGTTTTCTCGGAAATTCCATTATTTTTCTCGGAATTCCCTCGGTATATTCCGAGGAAATTCCGAGGAACTAGGGGTTTTAAACCAAAAACAACGTTTTGCGGATTGAATAACACGTATATAACCTTCATTAAGTGTCTTAACCAGATTATGAAGTCAAACTTTGGTGTTTTACCCAATAACAAACACTTTACGATTGCATGAACGAAAACCACACAACGTAAGAGAAACACTTATACACTTTAATAAACAGTAAAGAGAATACTTACAATTATTTTTGAAATTTTGTTATTTCATGGTTTATGATCATCTATACAAAGAATCCTCAATGGTATGCATTATAATTGTATAAGAAATGAAATACGGCGAAAA…
CCATGGGTTACTGTTACAAGACTCAACCCGAGAGGCCGAGTTCAGGGAAGTTCTGAGCTGGAAGACCCACTACAACCAAGCACATCCGGCAACTTAAGTGCAGCAGAAGATTTAGGTGGAGTTGGCCTTGTAGTCGATTTAACCGACTTCGGAGAGGAAGCCGCCGTTCACGTAGAGGATGAACCAGTGATTGGAGAGTTTCACCAAGATCCAGATTCAGATTCATCTGGTGATGATGACTCGGAAACAGACTAGCGTCGATTTTTTTTTTTTTTTTTAATATAAATACCGAGGAAATTCCGAGGGAAGATAGGTTTTCCTCAGAATTCCCTCGGAATAGACCTTGTCGATTTAGGGATTTGATTATAGAGTCCTTTTCCTCGAAATTTCCTCGGAATA…
TTTAAATATAAATACCGAGAAAATTCCGAGGGCAGATAGGTTTTCCTCGGAATTTTCTCGGAATATATCTTGTCGATTTAGGGAATTGAGTATAGATTCAATTTCCTCGGAAAATTCCGAGGAAATTCCGACGAAGATAGAGTTTTCCTCGGAATTCCCTCGGTATATTCCGAGGAAATTCCGAGGAACTTGGGGTTTTAAACCGAAAACAACGTTTTACGGATTGAATAACACGTATATAACCTTCATTAAGTGTCTTAACCAGATTATGAAGTCAAACTTTGGTGTTTTACCCAATCACAAACACTTTTACGATTGCATGAACGAAAACCACACAACAAAAGAGAAACACTTATACACTTTAATAAACGGTAAAGGGAATACTTACAATTATTTTTG…
CAAGTACACAATGCTTCCTCTCGTTCCGACCAAAACAGCGTCATTTCCGACCTTCGTCGTCAAGTGGAAGAGCTTCGCGAGAGAGAAGCTCGGTTAAAGACGGAGGTTCTCGAGCTCAAGCTACTCAAGGAATCCGTCTCCGTTATCCCGCTGCTCGAGTCGCAGATCGCGGAGAAGAACGGCGAAATCGAGGAGTCGAGGAAAGAGACGGCGAGATTAGCGGAGGAGAACGAGAGATTGCGGCGAGAAGTCGAAAGGAGCGATGAGCTGAGGATAGAGAGCGAGAGGAGGGAGAAGGAGATGGAGGCGGAGACGGCGGAGCTACGGAGACTCGTCTCGTCGCTGAGGGAGAGTGACGACCACGCGCTCTCGGTCTCTCAGAGGTTTCAGGGTTTAGTG…
TATTAATTTATTCTATATATATTTTACATTTATATGAGATATTTTAGTTTTTGATTTTTAATTATAAAATTATTGTGATGAATTATTAAAATAGATATACAAAACAAAATAAATTAGAAAGTTTTGTGGATTTATACTAATATTATTGTTTAATTTAACATATTTAGACCAATTTAGATTGATTTTAACCAATTTTAACCGATTTAAGATAACTTAAACCGATATGAATCATATAAATCGGTATAAATTGGATTTTTCAAAAAATCATTTCGAATAAGACCGAGTTGCGGGCCTAGGCGCCGCCTAGTGACTGATTCTACATTTTACAACGTGAAAAGCTTGATTCAATCTGAATGAAATTGAAGTTTTGGTTTAATCCCAAACTGATCATCAAACAAA…
TTGTTTGCGCGTGAGTTTGTGGATTGGTTATAATCATCGTGTTTGCAGGTGAAAGGTTTGGGGTTGGTTTTGGATCAAATTTCACGCCACATATAATCACAGTGAATGCTGGCGAGGTATGGATTTGAGTTGAACGGATGGTTTTTTGTTTGTTTCTATTTGTATGATGTTTTTTATATTTAATATGGTTGAAGGATATTAACATGAGAGTCATCTCGTTTTCACAACAAGGACCAAAAGCTATTTGTATTTTATCAGCAAATGGAGTTATTTCAAACGTCACTCTTCGCCACCCCGATTCCTGCGGTGGTACTCTTACCTACGAGGTTTGGCTGTCGCAATCTACAGTTATCAGATAGAGAAAATAGAGACTTTAGATATATATGGCTTGTCTTTTTT…
AAGATACCGATCTGTTCTAGCAACGTCAAGGCCTGCAACAACAACCATTTCACCCATTAGGTCTGCGTAATACACTGATGGCTTTAAAAGTTATACAAGCAATGGATGGCAATACCGATCTGATGCAGTGAGAGCATCCATTGGAGCGTCCTGTCGTCAGTAACAGCGGTTTTGACGATCCATCCTTGATTTTCAACAGAGGAATCTTCTATGGGTTGACCATTTTCTGAAACGACAGCCATTGTGATGTACTTGCCGCTACCAACGACCGGAACCATATTCTTACATTCTTCTTTCCATGAACCGTACTGCTCCCTAATATCAAAAGGTTAGTCATCCCATGAGGTGACTGGATGAATCTACATAAACTTTTTGAGTAGAGAGTGCCTTATGAGTCTA…
AATAAAGAACCCGAAGCCTCTGTACTGGCGAGTCCGGTGAATGCGTTTTTGCTGCTTGAATGCTGTTGGTCGGAACTGTAATCATGAATAACTTTTTCATCAGATGTCTTTCCACATTGATTACCATTATCCTCATCTTTAGCTTTTCAGTATCTTTGAGACATCAATCTTCCTTCGTTTTTCCTCTCGAGAAACACATGTAAATTGTTTCAATGACTGTTAAATATATAGGAATTTTTTAATATTTCAACTTTTCTTCTTGAAAAATGAACTTTTTGTTTTATATGTTATGTTCAATATAACATATATATATCATGCTTCAGTTAAACCAACGAATCAACTTCTACTAAATCCTAGGCTTCACATTTTACAAGTGTTGCTTGAACATGAATATTACAT…
GCAACTGCACATGTAAACCCACTTCTTAGAAGATCCATCGTAAGTAAATAAGGACTTTGGAATGTATGTTAAGGACCTTTAAGAGCAGCACGTTTGTTGTTGAAGATAGTTTTGGATTCTTCCAGAGTATTGAGCAAAATATCTAGAAAGAATTCATCAGGGACTCCTCCATAGCTGAGCAGCGCAACCAAGTTTCTTGATAACTTTGTTCTTTTTGGTGGATTTCTGGATAATGGAAACAACAAGATGTTACTATTAAGAACTTTAGTATCAAACAAGAAGTTTCAAAGAAACACATTTACCTTGTATTGACAACCTCTAGGGAACCAAAAGTGCTAACATTTGACAAGGCTGGATCTTTAGAAACCATGATCATAGAAGGTCTGACCTGGACAGTAC…
GTGCAGCTCCGCCTGCTGGTATACCTTTGAACCAAGGTTGTTTTTGTAACCATTTTAAAATGTCTCCGAATGATCCTGAAAATGTTTTTCCTCCCCAGAATCCCCAATATCCATCTGAAAACTTTAGCAATTTCAATGGTCTTTGGGCGGAAAGAGCCAACCGAGTTCCTTCCGCAGTCCTATCACACACACACAGGTTTTAAAGGAAAAGAGAACTAATTAATCTGTTAATTTATAAAAAAGGTAATAACAACAATATGTGTTAAAAAACAACAACAATAAAGTGCAGCTCAAAAAGAAAGAAAGATGTAACGTGTAAAAAGAATCGTGGACAAAAGAAAGAGAATTAAACAAGTTAGCTAATATTGTCGAAACGTTTTAGAAAGATATATGTTGGGT…
CCTGACTCATTCCGGAGCCCAGAACTATGGTGCGACTTCCATCGCGATCATGGCCACAAAACCGAAGATTGCATCGCCCTGAGGATAGAGGTCAACGAACTACTCCATAAGGGGCATCTCCAAGAATTCCTCTCAGAGAAAGCCAAGGCCCACCTCAGCAAAGAGACAGGAGGGAAATCCAAAGGAGCTGCACCAGCCTCACCACCTCGCCAGGATTGGGTGATCCACGTCATATCCGGAGGATCAGAAGTAAGCGGAGTAAGCCACACAGCCGGGAAGAAAAGTACTCGTAACGCTCAGCACGGTCTGGAAACGACCCAACCGAAGCGCCTACTTCTAGGCACCAACGAGATAAGCTTCACGGCTAAAGAGCAAGAGAGATCTAAGCTCCCCACCAGG…
ACATTTAAATCATTAAACAACCTAGCCACTACAGGAAATGTGGGTATTAATAGCATCAGATTATAGCGTTTATGACAATTCTGCTATTGTATACCAATACTTATATTTTTAATAGCGTTTGTCGATTTAAAACGATATATTCGTTATCGCGGGAAAATAAAAATTTTAGCCGCATTTTTTTGGTTTTTGGAATTTTTTTTCTCTCTTCGCAAGTCCTTTCTTCCTCTCAACAAAAATTTCATTCTTTTATGGCTATGGCTAGAAAAAAAAATCAATCATTTTTTATTGATCTTGGAGATGGGTAAAACTTCCTACGCCTCTCTCTCTCTCTCCCTCGATGGAACACTAGATGAACAATAAAAACAAATGGGCTTTACCACATTGGGTCAAGGTCGTTAC…
TACATAAAAATATTTACTTGATTTTATTGGTCAATGAAAAGTTAAATTAATTCATATATATCTGTAACAGCTAATTATGTTTTGCTAGTGATTATATTTTCATTTGCCCAATAAATGTGGTCTTCACTTGTCTCTCTCTTCAAATTCAAGTCAGTTTCTTTCCTTACTATTTTCTTCTTCCTCTGCTTAAACAGAAAAGTCAGGCTCTCAAACTATGGCCAGCGAGTCAAGAACCAGATGGGTTCTACCTTACCGGACCAAGAACTTGAAAGACGATTACTTACTTGGTCGTGTGCTCGGACAAGGACAGTTTGGAACCACTTTCCTCTGTTCACATAAGGAGACAGGTCAAAAGCTTGCCTGCAAATCCATACCCAAAAGGACGCTCCTTTGCCAAGA…
GCTTGTGTTTCATAAGCTATTTCTCAAGCGGAGAAGATGAAGAGAAGTTGGATTTAATTTGATCGATGGATGAGAAATTCAGTAAAGTTGGCATCTTTTGATGGTCCAACATAGGATTTGCTCTAAATCGATTAAACTTTCCCAGTTTTAATAGTCGGTGAAGGCTAGAAGTCTAAACTAAAGCTTCGGTTGATGGCGAAAGGAAGAGTCTTCAGATACAGTTCTTGGAATCAATGAAGCATGAAAAAGGGAAGAACATAATGTGTCGGTGGTTCAAAGGCGTAGTCACCGGAGATGACCGTCAAGATTGCCGGCGAAGCTGAAAATTCGAGATGCATGTTTCTTACCTTACACGTGTCATTACCTTGTGCGGGATGTGTACACGTATAATGGTTTGTA…
TTTTGCAATCATATATGTTTTTTTTTATAGGTGAATGATGGTTTGGCCAGAGGTCTTGTGTTCGATGATTGGGTACGCGAATTTGTGCAGGGACCAAACTATGTGGTCAAATCATATCCTAAATTTTGTACGCGAGGATATGCATTCACAAGGAAAGGTCATTCTAAGACAACATATGATGCTGGTGTTTCATCTTCTTCTGGTGACGATGTCTACTACGGCAACATAAAAGAAATATTGGAAATCCAATTTCCTGGAATGGTTGGATTGCGTTGTGTAGTATTCTATTGTGATTGGTATGACACCACCCCAGATAGAGGAGTGAAGATTGATGCGTTTGGTGTTACATCAGTTCATTCGCGGCGGAAACTTCAATATTATGATCCCTTCATTCTTGGT…
GAGGATGTTTGAGAGAGTGGCGGAAATAACGAAGAAGGAAGAAGAAGGGTTATTATATCTGAAGATTCCGACGGACACGAGTTCGTCAGTATTCCGTCGGTATAATTAAAATATACCAAATGGCGATTCGCGAAAATTTTTCACGCAGTTTGGTTCTCCCGGGCAAATTGGATTTCCGACGGAATGTGTCCGTCAGTATATTCCGACGGAATGTGTCCGTCAGTATATTCCGACGGAATTCCGACGATTTAGTGTTTAGGGTGTTGATTACAAGTTTCTAAATGCAAAATCCATATCTTTGATAAGATATATAGTATTTGCATAAAGATTTAACAATAAAAATGTTTTTATAACACGATTTTACACAACAACATTTTTTGTAATGTAAGATTATATGAA…
AGTTCTGATCCCGTTCAAAAGAATGTGGTATTTGCCTTTGACGGAAAGATTGAAGAGGTTGTATCAGTGTGAGCGCACAGCAAAAGCAATGAGATGGCATGCAGAGCATTCCACAAATGGTGAGATTAGACATCCTTCAGATGCGAAGGCTTGGAAACATTTCCAGTCAACATATCCAGAATTTGCGGAAGAGAGAAGAAATGTTTATCTTGGATTATCTACTGATGGTTTCAGCCCATTTGGAATGCATGGAAAACAATATTCTCTATGGCCAGTTATTGTGACACCGTACAACTTACGGCCGAGCTTGTGCATGCGACGAGAGTTTTTGTTTCTCTCAATTCTCGCCCCCGGGCCAGATCATCCTAAAAGATCACTAGATGTGTTTCTTCGACCACT…
TTCACAGGAATGTCGACCAAGCAGCAACCTACCCCCTGTTGAAGAACAATGTCTTTGGCAATAAAGAAACTTGCAAAACCACTCAAAGGGTATCTCAGTTTCTTTGTGTATACTTTGTGTTTCTCCTATGTATCTATCTATCATGTGTTGCTCATGTACTTGTTACTAAACCAGGCAATGACAATACGGATAATTGTTTTAATGGCAAGACAGTTTCGGCTACTTCCCGCGTCAAGTATACTAAGCCTAAGCTCACGAATCCAAAGCCCTTTCAGTCTAAGAACTGATGTATGATGTGCACTAGTAGTATGCAACTCTTGTTTGTTCTTTTCTTTTGAGGGAAGAATAATTTCATGTTTTTTAAGGAAAGAAGAAGAAACTACCAACATTCTTGGCTTC…
ATTTCTATAATATTAATTTAGATGTTGATGTATTTGGTTGTAACATATGTGCAAGTAATTATAACAAAATCTCTTGCTATTTAATTATGAACTTTGAAAATAGAAGTAATTTCTTCTGTTTTGCAGTATTTCTGTGGTGTCTATTTTAAAGTAATGTAAATTCTGTTAAACCTGTATTTTGAGATTTTTAAACAAGAATGCATATTAAAACAAATAAATAAATAAATAAATAAAATACTCCACTAGACCTACCACTGGGAAATAAATTAAAAACAGGGAGAAGGTACAAAGGAATGATAATTAAATTCTTTTACCGATCCTTCTGATGAAAAAGTTGATATATCTACTTTTTTCACCTCATCAATCAAAAGCTGACTATAAATAACACACATTACTGCT…
CAACCAGCAAGATGCAGGCTTTAAATCTCAAATATTTTGGAAGAGGCTTTTCATTCAACTTGATTGATAATGGACCTCCACCAGTAGCTCGGTGAGTGAAGAATGAAGGTACTTGTCCACCTGGTAAGACTGCACGTTCACTATTCTGGATGATGAGGTCTCTCGCCTCTTGATTCAGTTTGAAGCAGTTGGCAAAGTTGAGCCTACCGATTTGATTGTGAAAGGAGCACTCTAGTATCTCCAGGGACTCGCAGTCACTTGCATCCATGAAATGGATGGAATCCGAAATCGGCGGGATCGATACCAACTTTTGGCATCCCTTGAGTACAAGACTATTCAGACGAGAGATTTTCTTGACACACGGAGGAAGCTCTTGTATATCTGTGTCGGTCAAGCACA…
TTTGTCGTTTCGCTCAAAATTCAAAATTTGAAAACACACAAACCGATGGATTTTCCTCCAATAAAAAAATTTGCTTTTAGCCACCACCCATCATTTATACCAGCGAATATCTTGACACATTTACCCACAAATAACATGACCACAATAATTTTGTGGTCATCAAAACCAAAACAAAAACACCCATGAACAACAAAAAAACTCAGATTGCATAACCACACAACACAATTCTGTGTCCAAATGGACATAAATCACAAACAAAAAAATGTGGTCATATGACCAACTTTGATTTGATGCCACTTGTTCAATAAGAATTTTTTACCAAACTCTTCATCGAGTTTTGAGCCTGAATTGTTACCTACCCAAAACTAGAAATTGGGTTTGGAGGAATCATAACATTAA…
TCCTACCAAAAAGTATTTTATATTTGAAACTATATTTCTCTTTCGTGGTCCCTAAACTTCGTAATCATAATTTCTTCTTTTTTTTTTGAAACACAGAGGTTAAAATGTTGAAGGCTATTTTTTGTGTATTGGTCCAGTAATGTTAATCAAGAATTAGTAAACCAATATTTAGGAAAATAGAGTCAAGCCCAAATACTTATAAGCTAAGTTATACTTATAAGCTAAGTTACAATTATAAAGAAGTGAGTGATACTGTCTAATACAGAACTAAGTACAACGTCACATATTACAAAATTATGATGAAATTTTTTTGACCTTAAGACATTAAGTTGAAAATTGTTATTGTACTTACCACTTTCTTTAAAACTAAATGAAACCCTTGTTTAGGCCTTCTGTGAT…
GTGTTTCTCAGTCATTAGATCTTGTAACTAAAAGCTAATCCAACGTCCCAAAAGAATCCCATAAACCCATACCTACTTTTAATTTCGAAACTTTTTCATTTATTACAATCCGAAAGTAATTTGGTTTCTTTACGGTTGATTCTTTAAAGGAGACATTCTCTTTCTATCACAAGTGTAAGGTCTTTTTGGTCCAGATTAATACAGCTGTCCCAACATTATGTCCTACTACCACAATGTATCTTCTACTGCAAACGAAAGTCATAAAGTGTCCTTTAATGTTAACTTCTCAATAATAAAAGAATTTTTTACTCTTGGCACACTTTTTATCTTTCAAATTGCACAAAAAAACACTTTTTGTTGGAACAACATTTCCTCTTTGTGCAATGTCATTTATGTCCC…
TAATATAAACTTTTCCTTAACATATTTCTTTGGCATGATCATTGCATAATTATATTGTACATGATGCATCGTTAACCTATTATATTAGATTGATCTTCATAGAATAATGAAGGTTATTGTTATTTTAATTCAGTCCAAAAATATTTATTAAAAATAACAACATGATCTCTGAATTCTATTTATTTATTTTGTTTATAATATCATTTTTAATTTACAATTTTTTTTAAAATGCTTCATAAAATTAATGTAAATTTATATAAAATAACTTTTTTTTTCTAACTTTCCGTCAGTAGGAGTGGGCATTTTCAGCCACGTGGCACCTCAACAATTTCAAGTCTTGGAATGTTTTGGGACTTAACCTTCTAACTTTCGCTGGGTCTTTTTTTTCCATTTGTTATT…
CATGTGTTTGTTCGCTACATGCTCGTAAGAGACTCAGCTTGATCTTTGAAAAGTGCTCTGCTTTTTTCAATTTTAGTTAGAGACCAAGGTTTCAATTTTTGTTGCTGTTTGTTTGTGTCTCAGACTGTTTCGGTCAGGTTGATAAAGGGACTAATATTCTTGAAATTTATCGCAATCATTGTGATACTGATCACACTTGCTCGCATGATGCTGCTACTTGCTCTTTTTGGTTCTTTGCTGGAGAAATTGAAAGATTTGCGTTTAGCATCTGATCTCTCTTCTTTGTGTGTGTTTCTGCAAGTAAAAATGGTTTAGGGCTGTGTATGTACTTTTCATTCTGATGGGTTATTTGGGATTTAAAGTTTTTGACATTCTCAGAGTTTCCATAAATTTGCAGCA…
TTTCATATTATATGTTGTAATATGTGTTGTATATGGGGTTGGTTTATAATATATAATGATTCTTATTATACATTGTAATACATGTTGTATATGGTGTTAGTTTACAAAGTATAAAATTTAATAGATTAGATAATAATGTTAGATATAATTGATATATTATTTCTCTTAAATTAATAAATTTGGTAAATTTTGTTTAAATTTTAATGTATTATATTTAACACATGTTATACTATATATTAGTTTTTTTGTCTAAATGATTAAAACATATCTGGCCCATAAATATGAATGTATAAACTTCTAATATTTAAAGTTTGGGCTAATAATTTCGTTTATGGATGAGGCCCAACACATAATAATTTAGCAAAGAAACATCTAATTTAATTAATCTCAAATATGTAA…
TTACATTTGAGGATAATGACAATAGTTCACTTACATTATTTTGAAATTATCAACAAATTTATCATTATAATACTTTGGAATTGAAGACATCAAAATTTTTTTTTTAAAAGACATCACAACTTTAATTACATTGTTATGGAAACTTTCTTCGTTGTTTGGAATAGTCAAGAGGCTCTCTGAACTCTACACACTACTCTCCTCTCCTCTCTGCTCTACTTTCTCTCTCTTTCTGCGTGTAGGATACAACGAAAGCCTAAAGCTGTGTGTGCTTGGACCTTTTGGTTCTCTTCTCCAATGTTGTTTTCAGCAAATCATCAGAGAAACAATAGAGTCTCTGCTACAAGCAAGAACAAGACTCTCAACAACGTTTCTTCCATTTCATCCTCATCATCTCCTTCA…
AAGAGTGAAATTCGTGCAACTTCAACTTGAGAGGCAAATTTGAATTCAAATTAGGTTCTGACCTTTGGATAGAGAGGCTGGACAAGTGGGGATTAAAATAACATGTTGGAGAGAAGAAAGATGGTTGTTAGGAGCTGTCACTATCACATTGGAAGCTCTCCTGCATCTCAGCCATCCAATTCAAATTAATTCAGATCCTCTCATCCCAACCATTCATTTTGAATCCAGATATATCTCTCTTTGTCTTCTTCCTCTCATTTGTCTATTGTGTGTGTTGGCTATAAAGAGCTCTCATTGTAATCAATTAGAATCTAAGCTGAAAGAGGGGAGTTCCCCTTTCTTCTTCACCATTCTCTTCTCTCTTGGTTACTGTCAATCTCTATAATCTCTTGATACTCA…
ACCTGAATCTATAATACATTGTCCAATTTTGTTGTGCATTTAAAATACATATACAATAACCATTTTCTAGCTATCAACATGAAAAGTCAGATTATCTATGTATTATTTGATTATAATGGGTATTCATAAATATTATTTGATTGTAATGGGTTAATCGAGGTTGTGATTTTGGGTTTAGTGCTAATTATTGTATTAATAGTTACTAGTACTTGAACCATATGTATAAAGAGTATGTATTTGGTTCATTTATCTTCATGCTACCAAACTTGTAACCTTTGCCATTTGGGTTAACTGAGGTTGTGATTTTGGGTTTATTGATAATAATTTCTAACCATTTTGCTAATGGGGTTATAGTGACACATAAATCATAATAAAGAATAGATAGTGAACCAATTCAAT…
CACAAGCATGCGATCATGTTCCGTAAACTTATTTACATTCTCTCAGTAATCAAACCCTAAAAAGCATCAAACTTGAAACCAGAGGAACATCATTGTTCAGGTTACCAAACCTTAAGCAGTTAATGGCTTCACGCCACTTCCATTTCCATCACTGGCTCTCTCGTTTTTACCTTTCTTCACCCACACCATTGTAGCAGTCTCAATCGGCATTCGGACACGTCCAAGAGGCAAATCATGATGACTCCTCGTTTGTGCCTTGAGATGTTTGGTTTCTTGGCCTCTTTTGATAGAAAGATGCTCAAAATGTGTTTCTATGGCCGGCACAGCTTTCTCAATACTTGTGTTTCCCATAGCTTTTTCTTCTTTCCTCCTATAAACTCGAATCTGATCTTTCAGAGT…
CCGATTAACGAAAATAACGGTTTTCTGTCAAAAAATCAATGATTAGTTAAAGAATAAATATCCACGTATAATATTTAAGTATTTAATTTGTCGTCTTTCTTTAAATTAAAGATTTCGAGTTTTGAGTATCAATACCGAACATTTTTAGTTAATAACGGAATCGTTTATGATTTAACGGTTATTTTTTTAGTTAATAGCGGAATCGTTTATGATTTAACGGTTATTTTTTTAGTTAATAATTTGCCAAATTGACTATTAATCGGGGCATTAAAACCATGCGAGCATTAGTTTGATACTAAATTTGCTGATTTTATCTGAGGATTTGAAAATGGAAAATCCATTTTCCCAACTCTTCAATCCATAATTAAAATAGTATACTGCGAATTCAATATCCTTTAA…
TTAAGGGTTCTTAAAAAAAATTTACTAAACTTTTTATTTTTAAAGATAAAATTCATTTATTAAATAAAAAATACTAAAATAAAACATTTTAAACATATATTTTTTAAACATAAAAACAAAGATTAATAAAATAAACCAGAATAATTTGAAAGAAGCATCCGAGCTCAGTTGTTGTCTTCATCACGTCCAAATTTACGGCATATATGTTCAACCAAATCAGCTTTCAGTTGTTCAATGTCAAAGTGTTGATCAAAGATTTGATCAAATGTATCATCAAGATTGTTGTTTTGAGAAGAAGAATCCATAAGAGAGAAAAATAGATTTTTGTGAATGTTGTTTTAAGAGAATAAACGAGAGAGAAATTGTTTGTGTTTGTGATCTAAAACTGTCTTTGAAAGC…
ATATATATTTAAGTTCGTTTTAGTTCGGTTTAATTTATTACTGGTTGGTTTGGTTTTCGGTTCCGTAAAGCCTAGAAAGTGTTAGCCGACTAAAGAAAAAAAAACAGATGAGCCGAGGGGCCCAATCTGGACTCAACCATGACAGGTAAGACCAGTCTCTACGGACTTTCTTTAGCCAAAAATCAACTTTCTTTTAAATCGCACTTTTTATAGTTCCTAAAAAACAGAATGATACGATAATACCACTTTTAGAAAAACTAGAAACAGTCAGTTTTGAAAAAAAAAAAAAAGTTAAATACAGTACTGAGAAGTGAGAATATGCTATAACTTTGCCACGAAGGTAAAGTAACAACTGACAAACCTTTTTAGCCATTATAACAACTGACAAACCTTTTTAGC…
GGTCCACTATAGCCATCTTTCATGTCTCAAATGCGCAATTGAGTGAGTTATTCGCGTGTCTATGTGTGAGATATTTTTTTGTGTGTAAAGGTTCGAGTATTAAGCTATAAATACTTTAGTATACAAATGGGTGAAATGTAACACGATACCTTGCAAACTCTTTTATGGAAAATTATGAATTTGTGGAGTTATACGCTGCGGTTCGGTATGCATTGGGTTAACTTCACGAGTCCTGCTGATAGAAAAAGAAAAATTCTGGAAAGTGGTTTTCTAAGTTTATTGCTAGGGTATAAATAGATAATGTCAACTACATGTTTCCAACTCCGGAAAGCGGTACTATTTACACTGTAATCTGTTATAGCTATAAGGATGCCATTAATGTTGTAATGATTAATGGGA…
ATAAGAAAAAAATTTAATATTTTTATTATATAATTAATATAGTTGTTTAATATCTTTTAATAATATGAAATTAAACAAAAAAGAGCTAAGATACAAAAATCATTATCAAATATTTATTATTCATAATCATTGATTGTCATATATACGTTAATCATATTAGGCAATTCCGTAGATTTATTTAAGGAAAATGCGAGAATATTCTTTTGTACACTATTTATCAATTTAATAGTTAGTTTAATAAAAAATATAATATAAGTTAAGATGGACCAACCTATTTTTCTAAGAATTCTGAATTTTATTCTCACGGTGACAAGTGGCTACAAAATAATGTTGTAGTGTTTCTCAATTAATATATAAGAGATTACGAAAGATTTGTTTTAATTCAATGTTAATTAATTG…
AATGCTCTAAACGTCGAACTTTTTGGGATTTAAAGTCAAAGATATTCAATCTAGTTTTAAGAATTTGGTATGAGAACTAGATACTTCAATGGTAATACTAATATCTCTCTCTCTATATATATTACTTTATTTTTAACCTATATATATATATGCATGTCTTGAATAAGGAAGGGTTGGTGGTGTTTCGAAAACGCCAAACAAATATCTCATAAGTAAAGAGCAAATGAGAAACCTAGTACGTAACTTTGATTTGGAACATCTTTACACATTAAACAGCGGACTATCCGAGTATATATAGTCACAAGACAAGACCGATTAGGGTTAATCTATCAATAATTTAAGTCTTTCTAATTAGCCCGCTTTGACATCTTGAGTTTAAGCCAAACTGTAGTCTAGTGG…
ACAGGTTTAGCCATTCTCCTTCTCCACAAATCTTTTATGAATTCTCTTCCTTGTGACACATGCTATATCATTTTTGTTTTTTTCTCATGTGTAGGTTAAATTAGCCGAGACTCGTGATCAAAAGAAATCAGAATCAACTAAGGGTCGTGAAATTGAAATCCCTGCTCGTGAAGCAGAACCTGCATCAACTAAAAAACAGAGGAACGAACAGAAGAAACCCAGAAGGTTTAGTCTTTTGCCAATCTTTCTTTGTCTCTACTTTTCATGTGTTGACTTAATAGAAAAAAAAAAACTTTTTTTTGTCACTGTAACAGGAGGCTCCAACCTGCTTCATCGGTGTTGTTAACAAGAGAAATAAACACGTTAGAGATCGAGGATGATGTGGCCGAGCCAAAGGTA…
CAAAGACTCGGAATATCTTATCATTATAAACACGAAATCCATGATATTTTGAAAAGAATTTACGAGCAACACCACGAAATTGGGAGGGAGTCACCAGATCTCCATGCGACAGCACTTGGCTTTTTCCTCCTAAGGCAACATAGCTTTGATGTCTCACAAGGTTATTACATACTACCTAAGTCATTATATTGTAATAACTCGAAGGGCCGGTTCGAAGTTTTTTGGGGTCTCTCGGACAATTTTTTTAAAAAAGATTTTCAATAGCAAAACAATATTTTCAAGATAAAAGATTAGTATAAAGTGAGCTTTTATTTATTTTATGATATTTTCAATGATAAAACTAATTATACAAAATTTACATACTTAACTTTTTCTAAAAAACTAATTAAAAAAATTAAG…
GGACTTAAAGCATAGCTCTTTTATTTCTTAATAAATGTGATTAAGCCCCCTTTAAATTGCTGACAACATATTGCGAATGATCCATGAAGAATGGTGCAGCCACTTGTTGCAAAACTGTTCACATCCCAATGTTATATGGTCCCTCTCAATTTCGTTTATAATCATAATTAATATAAATAGCTTTCAGACGCTGAAGAAAGAAGTCAAGTTTTGATTGGTTATGGGAATAAATCCATTTAATTGCAATCTTTTACAACGTTATCCGCTAGTCACTACTGACTACTACTGTCTCTACTATACATACAACAATACTGTTTGAAGAGAAATCTACCCATCCAATAGTTTGTCGTTGAAATAATAATTATCAATAATGTGAGACGAATTTTATTAATCTATTAG…
GATGACGAACGAAACGATTGTCTCTTCTGTGTTTGAGGGCGGATGGATGATGAACACTTGCGCCTACCGAAAGAACGGAGAAAGCAGTAAAGCAAGAGACGTGGTGGGAGATGAAGAGGAAGATTATAAAGGAGCCATGGTGGGAGATGATGGAGCAAGGAGAGATCGAGAGAGAGCGTGGGAGGAGAGATAGAGAGAGACACGTGTGTTAAGGATTGAATCTTTCCAATCCCTCTTGAAGGATTGATCCTTAGCTAATTAAGCCAAAATAATAATATTATATTGAAATAATGCTAAGGATTAACGATAAGGACTCATCTAAAATCACCGTTGCAGTTGGTCTTAAGCATCAGACAACATAGATTTTACTCTGTTTTATCTCTCGTTCTCTGTTTCTTC…
CGAACGACTTGGTTTTCAATTTCTTTACTTCAGTTTACAATGTATACGTTTATCAACACATATACTACTATTTACTCTTTTAAAGTCCTCGATCCAATCTTGCCATGGCGCAAAGCCCATCCTCTCCTAGGAGCGCATTGGGCTATTTAAAACACAGCAAGCAATTGAAAGTATATTCTCAAACATTTGCACAAGTTCTAACCTTAGATGAAAAATATGAGAGTGCGATTATGTACTTTTTCCAGCTTACACGAAGTCATAACCTTTTTTTTTTTGAACAACACACGAAGTCATAACCTAATTTTAAAGAAAATGTTCACTTTGTTACTTTGTTCAAAAAAAATCAAGCATAGTCTCTAGAATTTTTTTTTTGGTTTAAAAGCCTAGTTCGTCATCTGA…
TACCATACGGTTAAAAATAACATTTATATATTTCAACTAAGAATAAATCAATATGTTCTATTTTTTGGAAAATCTTATCGTATATAGGTTTATGGAATTTCAATTAAAGTATGCTTTGGCTGTTAATCAATATATTATGTCTCAAACTTCTCCCAAAAGAATGAATTACCAAAACAATAGGATATCATCATTTCGTTGAAATAATGTGTGTAGTTGTAGATGACCCTAACCAGTCTCTGCAGTATTAAATATATATCTTGACAATTACAACAAATAAAAAACAAATCAACTTATAAGTTATAACACTTACAAAGTCGAACATGTGATCATAGACAGACTCATAATTTGCTTCTTGCGTATACACGTCGGTATATGCGTTCATCCCACTAAACATTATTC…
TTGAAGTTTTAGACTATAATTTATGTATATATATGTTGAAAACTTCTTTAAAAATTTTATTTTTATATTCGGATCCTGTTCAACCGGTCCACATGCACGTGCTATTAGACTTCGACCGGTCCACGTGCACGTGCTATTAGACGGTACTGCATAGGCATAACCTTTAAGGGAATCTAAATCTTATCTTGAATCAGAAACTAATCTAGGTCTAATCCAACAACCTAATCAAGAATCAGATCCGTTCAATCAGCATCAAAGAATCAACCAGATCTGAGCACGAACCTGAGCAGATTCGTAAGCGGAGAGAGTGTTATCAGCGGCGTCATCTCTCTCCTTACCGATCTTGAACTCAGCCAAGTACCTATAGTAATCGCCTTTCATCTTGAGGTAGAAGACCTT…
TATATATATAAAAAAATGTTTGGCTCCCTCCTGTTGCGCCACCTCAGCATCCACGTCAATAAGTCGGGCGACGTCGCGACGACACGTGTCTCCCTTCATTAAAAATCATTCAATTTGTTATGCTTGGTTTTGGGCTTACACCATTATTTTGTGGGCTTTGCATAATTTCATCCGGGCATAAGCAAATTAAAGCTTGCCCTGTAGTCACAAACTTTTTCAACGTGGAGCCGCCACTCAACTTTAGGGTTCATCTTCTCCTGCGAACTCCGATTACGATAAACCAAAAATAGATGTTCTGAAAGATTGTAAGAGACGAGTATTCATGAGTAGTCTTTGAGTCCTTTGCGGTTTTATGTCATTTCGTTTGCGGTTCTTCTCCCCTCCTCGAAGGGGTTACAA…
TTAGAGTTAAGGAGTGGGTCTTGGGGATGAGATTTCAAATTTTTAAAAATAAAAAATATTAAAATTTTTAAAATAAACAAAAAAACTATTTTGGTTTTTATTTTATTTTTTAAAGTCTATATTAAACAAAAATTTTAATCTGTTTTATGTAACAAATTTACTATAACTTTTTTTATTAAAATGTTTTATTTTTATTAAGTATATTAGATTCATTTAAAATAATATATATCATGTTTAAAATATATTATATGCCATAATTTTGGATCAGGTCGCATGTAATATTTTTTTTAAAAAAATTTATCACATCATTGAAAATTCAATGTTCAGAAAACATACAAAAAGAAAGCTTTTCACAATCAAAGTCAGAGAATAACTCTACTGTATCTATATAAAGAATCA…
TGGGAATTCAAATAACTTATCTGGATCATTATCTTTAACACCTACTCCTTTACAGCCCAGTCTACCTCCTGCATCCGTTACAGTTGCTGCTGCTGCAAAAGGTGCATTTGTTCCGCCTGATGATCTATTGAGAAATAAAGCAACTGTTGGCTGGAGAGGATCTGCTGCCACTAGTGCCTTCCGGCCACCTGAGCCAAGAAAAGTCCAAGAGGTGGTGCCACTAAACATAAATAATGTGGCTTCCTGTGATGCTTCGACAACTGCTGGCAAGCAAACAAAGACATTCTTGGACTTCGACCTAAATGTACCGGATGAAAGAGTTCTTGAAGATCTGCCTTCCCAAAGATTTGCCAATCCCACAAATTCCTCTGGTGGGCTGGATCTTGATCTAAACAGACT…
TATTGGAACCATAAGTAAAGATCAGCTCTAGGCTCTAGATGATCAAAGTAATTACTAACAGAATTTATTTTGTTTTCATTAATAAGTACTTGCAGGATTCACAAGGTAAAAAAAGACACACGTAGATCCTTCGTAACACGAAACAAACGGCGCTGATCGCCCTCGCGGGGAGGGAGGAAGCGTACGTTTATCTTTTGGCGTATGTTAGCACACTTACTACTATTACATCGTTAAACCGAGCTTTATCGCTTCCTATATACAAACCGTGTTTTATTAATTCGAATTAACTCGAGCTAACTCGATCACCGAGTCAACTCGCTACCAGCACTGATCGGTTTCCCAGTTCCGTCCCACGTAACTGCCCATCCCGGAGGTGCTGACGGTCAACGGACGGCTCCG…
GAACATACATTTATATTATTTTTACCTATATCTAAGACTTATATATATCACCACGGGCGATAGAATCTCAAAGAAGTGATGGTTAGTGACGAGTTGACGACTGACCTTTTTTCGCCACCGGCGTATTACTCCTTTGGAGCGTCAGAATTATAGGAAGCCCAACTCAAGTGAAAGAACAAGGCCAACTTATTGACAAAGGCCAACTTATTGACAAAGTAGAGAGACCCATTTCAACTTCGAAACTCAAATCTTTGCTTACTCACACCACTCTTCAACGGTCTTCTCCTACACTTTTGGAGACACATGAAATTATGCATCCAATTTCCTGTAAAGCAAAAGCAGGAAAGACAGCTCACCTGACAGCTCAGCCTATCCACATCCGTTGTGCGCCGCGAATCA…
GTTCATAACCAAGAGATTATGATTTGTAATATTTTCATTTATCTACGACGGTGTAATCTCTATTTCTTTTTAAGTAGGGATTGAAAATAAATATTTTATGTGAGCGAAAATTTTGATCAAACTTTTTTTTTTTTTTGGAACGCTAAGATTCCAAACGTGTTTTTAAGTTTATAACTTAAATAAGTGTTTTTAGGTTTAATCACATCCCTTATATAATAAACTGCAAGTCGCTTGGCGAATCAAAGACTGCCAAATGGAAAAACTTAAAATAAACAATAAAAAAACAGAAAAGAATTGAATTTCTTTTTGCATCCTACTTTTATGTAATTCAGATTTTCAACTACTCTTCTTCCTATTTTTTTTCTCAAAAATCTAAATCCACGTTAACTTGATACTCGA…
GTAAAAACTGATATCTGTATATGTACTGGTAATGTCAACTGGCATTGACATATCCGCAGAGAACCTTCTAGATAAAATCATATTTTTCTCGGACAATCAAAAACACATCTTCTGATACCAAACGACGAGCCATGCGCTCACCATCTCCCTGGTTTAAACCTTAAATATTTATTGACCATGTGCCCAAAGCATAGGTCTATTTCTATTTCTGGCATAAATCCATCACGTAACTCATTCGAGTTATCATCTCCATCACATATTGGATTTGACGACTAAATCAATTATTTCTCCATATAATATTTTGTCAAACTGGTTAATTTTCTTGATTCAAATCCAAAGAAACAATCACATAATGTATTTCATTCTAACCATAGTGCTAAAGTAAGATTTCTAATGAAC…
ACGCTGAGAAAACAATCTGAAATCAATTACACAGACTTTTGGTGGCTAGAATTAGGGTTTTACTTCTTCTTCTCGCCGACTTGTACTTTTCCGGTGAACTTGCTTTCACCAGTTTGTTTTCACTGCTTCTTTTCCTATTTGTAAATCGGCTAAACGCCCAAAACTCGGTACAAACAGACTATACAAAATATCGTCAAGGAAAGATTTGTTTTCTACAAAAATATGATGGTAAAAAGTTTGATTAAATGGAAATACAAAATAACTGAGAATAATGGAAAAGGAAAATAATTAATATCCATAATCCGGTATGATAAAATAATTTGTTGAAACCTCTTAACTATAATTGCTAAAAGATACGTTTCTTTTTATCTTATTTATCATAACAGTGAAATTGTATCC…
TTTGCAGGAGAACAGGGAGCGGATTTGGTCGGCCTGAATGCATCTTTCATCATCTTTGGGGAGAGTCAATGGAGAAGAAGACAAATGAATCTCTGAGGAGAAGATGTTGAGATTTTATAAAAAAAAAAGTTTAAATTTTTGACCGTTGACATGACTAGCCGTTGCTTTGTATTTTTCTATTTCCGCTTAGTGAGGGAGCGTTTCTCATCTACTCCCTTAACTAGCATTATATTTTCTGATTTGCCCCTCTAAAACAAAAATCAAACACATTAAGACGAAATATCATTTGATATTTTCATATAGAAAGTTTGAAACATCATCCATATAATTTAGATATTCGAAGATTGAGAATAAGCCCGTTTACAACATTTAAAGGCCCATTAAGAAAAGTTTAGTGTA…
TCTGTTTCTGCAAGAAAATAAAATGGTGATGTGAAGCTTTGTTTTTCTTTGCAGGATGTTGAAGTATGATGCATGCAAAGACGAGAGTATTTGATCATTATAAAGAATGGAGCTTGTACTTTGCAGATGATCCAATCCATACAGATGGTCGCTGATGTGCGGCAGTTCCAAACTACTGAAGCACGGTCAGTCTCATCTCTTTTGTTCTCTTTGATGTAAATAATGAGACATGTGTGTGATTATTCAGTTGCTAGTTGTGTAAAGCAGTGTCTAGGATAACTTAAAGAACGGAAAAATCAGTAGGTTGACGGTTTGATTAGTTGACTCGTTGAGTCCAATGTTTATCTTCTCATCACAATGTTTCATAATTTTGTTTTTTTAAGATAGCTTAAATTTATC…
TGTCTCTCTCTCTTTATTTATACTTTTACTCGTGGTTTTGAAGCATGGAGAGCTGCATTGGCCTTGTACATGGAACGGGATTACACGGCCTTGTTATCTGTTTGCAAGGAAGTTTCATCCTGATGCTCTCGACACATTGGTCAACCTCTTCCAAAACTACACAAGCACGGTTGTCTGAGATAGGATTCTTGAGCCGCAAGTCTTTGACCTAATTATGTTCCAGATGTTGATTTTTTAGACACTGTAAATTTTCTATTTATAAGAAAATGAAATAATTCTTGGTCTTGTAAGTTGTGTTTCTTGATGAAACTGAGAGCACAATTATCCCTGTCTCTCGGACAGGTTTCTTAGGGTAATTATGATTTAAAGAAAAAGAAAAAATGTAAATAAGGCAAGAAA…
GTTGATGCTAAATGTTATTACTATTCTAGTTCTCTAGTTGCTTTGAGCATCAGCCAAGAAACAAACATTTATATAGAGTAGTACTTAACCCAGTTTACTCATTTCATCACACACTTGCAGTCTTATTGAATGGCACATATAATAAAAAGGTCCTGAAAACAGCTAGAAACATTATAGCTAGTATGAAGAGAGATTGGATACAGGTTTGACTTCTTTTTTTTGTTAGTTGATCGCTGTACCCTTCATCTTAGCGTTATTTATTGTCCATTATGCCTTGCAGACTGGCCGGAAACCTAGTGGAATATGCGGAGCAGCACTTTACACAGCTGCGCTTGCCCATGGTATCAAGTGCTCTAAGACAGATATTGTAAGATATGATTAGCTTAGACAAAAAAAAGT…
ATCAAATAAATTTGATTTGTTTAGCAAATAAATCTACACTTTAAAAGTGGAGATCAAAATCTAGAATAGACACAGATGGTTACAAAAAAACGAGCATACGAACATATATGATTACAAAAATACGAGCGTATGTCAGATCAACTTTTAAATTGATATTATTTTATAAATAGATTTTGATTAAAATTTATACACAAATATGATCTCAAAGAAAAACACAAATATGATTACAAAGAAAAAGACAAACATGAAAATTAAATTTCTAAATCTTTATATATAAAGTAGAGTCACCTCACTCCTGAGGGCTCCACGTCAGATTCCAGCTAGGAAAGTCGAGCTCTCTCGCGTTAACATGTGTCCACCTTATTAAACGCTCCGTTTCATTTGTTTTTTCATCGGATT…
TTTGGGTGATGAATGATGATGGGCATTGAATGAGGAAGAAGAGGGGGGCTGTTATAGTGTGCGCACGTGTATGGTATTAATCTACGCCTTGTTTTTCCTGGTCGTTGGATTTACGAGTAGATTAATCTTTGATCCGAGTTATGACACGTCAGATGAGAGACGATATCAAGTATAAAGAGGTGATTGCATTTCGCATTTAATTTTTAGTTTCTTTGTTAGGCCATTCATAATTGTAATAAGTTAAGTTAGGTGATTAAAGTTGTCCAAAAAGTAAAGGCTGATAATCATCATCTACATATATAAAGTAGAGTTACCTCACTCCTGAGGCCTCCACATCAGATTCCAGCTAGGAAAGTCGAGTTCCCTCGCGCTGACACGTGTCCACCCTATTAAACGCAC…
TCTCTGCACCAGTATTTCTTTACCCTTAAGTCTCTAAATAAATCAGAGAGACCCTTTTTGACACAGCTCACAATTCAAATATTGATTGTGTGAAATTGGAGATTTTTCTTGGAAAATTTCAAGAGGCAAACACATAAGAGAAGAGAAAGAGATTTGTTCTTGGAGACAAACAGTTTTTTTCGAGTCTACAGAGGATGAGTTTCCACGACAAAGGCAGATGATGACAAGCTTAGTTTACGATAATACTCTTTTACTTTTTGTGTATGACTGTGTATAAAAGTGAAGGGTAATTTTGAAAATTAACATCAGATTTAGATTAAGGCTACAACTAGTAGTTAGATGTTTCTTTGTTAAAACTAGCCGATGTGACATATTGTTGGAAGATAAATTAGAACAAAC…
CGTTAACTCGTTCGACTTTTGTTATTTTGGATGTATGGTTGTCTATGTAAAATACTAGTTTGACTTTTGTATCACCCAAACAAGCAATGACAATCGTTTCTGATAGTAGGCTAAAACAATATACCAATGTGTCTAATAGATTGATTTCAGTGAATTAATTTCATCATTGGAATATTTGTAGTTTTAGTCATTCACTCACATTTTTCTACGAAAACAAACCTATCATCGGTATTTCAGAGACTTGGTTGTCTCGTTCCCCGGTTAGGACGTACACGACAATGTCCTGGTTAACCAAACTCATCTATTTTGTAATTTTTATATTTGTCATTTACTAATAATTTTTAGCCATCCAACTCATGTACGCATACTCTGATTGGACTATATAGTTTTGGCCCAATT…
TGGTGAAAGATTTCAGGAAGAAATAAATCGAACAGAGATATGAACGACAGTATTCCTCAAGAATGTTTTTTTTATTTCTCTTCAAATACCACCTATAGAGATATTATTCTAACGAAGATGTTTTTAACTATAAAATGATGTAAAGTCTCTTCAAATCCTTTTTCACAATTTTCTTTTGTAAATACTGTTTAGCTTTGAATAACCGTTGATTTCATACAGTTTTTATAAATGATTAATCGAATAATAGAGGATTTTTAGTGAGGTTTGATAACTTTGCACAAACTCCTTATTGAATAACACATGATTTGAAACTTTTTATGAAAATCATTAGTTGAATAACAAGGGATTTTAACCAAATCCCACAATCTCTTCGAATCTTTATTTCAATACACCCCCCTA…
ATGTAAATAGTACTATATTTGTAAAAAAAGAAAAAAATGGTATTAATATATTCGTAAATAGTACTACTACTATATACAATGAATGACTCAAATAATAAATTTCGAGATACGACTTGGGCAGAGCATTCATGTGAATGATATAATCAATGACTTTATGTAAAGTTTCTAGTCCATATCTGTTCTGTTCTCGAGACCTTGTTTAGTTGATTTTGAGTGAAACTACATTAAATTTGTCATTTTTGATCTGACGTAACTTCTAGTTCCTTGAGCTGGTGTTTTTGGTGACTGGTGTGCAATTAATTGACATAGCTGTAGATTCAAATTCCCACGAGGAAGTATGGTGCTTTGCTGTTACCTTTATTTTTGCTTGTTTTGAGTCAAATGCTTTGCTGTTGGCCT…
AAATCTTAAATCTATACTCTACATCTAATACCCTACACGCCAAACTTAAACTCTACATACAAAATCATAAATCCAATCTTTACAAACTTATAATAGAAACTTAAAATTTAAATTCCAAATATATTCTAAAACTCAAATCACATACTTAATCCTAAATCTTAACCCTAACTCCTAAACCACATATCTCATTTTAATATATATCATAAAATATTAAATCTCAATTTTAAATAAATTATAATTCCGTAAATAATTTAAAATTTCAAATACAAAATTTAGATTTCAAATATTAAATTATGATATCAAAGTATTTAAATCTTAGATAATTTTTATAATAGCTATAAATAAATAAAAAGATAATTTGTATTATGTTTTTTGATCCATTGATTAATTTGAATCAAA…
GGTTAGGTGTAAACGATGTTGTTTATACCATCAAGATCTCCTTACTCTTCAGACAACCGATCTCATGGAGCTCTAGAAAAAAAGGGTCGCTAAATCATCAACAGAGACCGAGTATAAGAGTCTCACAGATGCTGCGTCTTAAGTCAAGTGGATTATCTCATTTTCTCAGAACTTTACTTACCAATCCCAACAACACCAACATTGTAATGTGACAATGTAGGTACAACATATTTAAGTGCCAACCTAGTGTTTCATTCTCACATGAAACACTTAACGTTTAACTATTATTTGTTAGGGAACTCTTTCAAACCAAGCAATTACGAGTTTCTCACATTAGTTCATTTGATCAACTTGTATGAGATGACGAAATCTCTTTTAATATGTACAAATATGGAAAAG…
AACTTAATAAAAGTTTTATTCAGTTTTATCAAAATTGTTCTTTGTACTATAAAAAAAAAAGTAGATATTGTGACAATATTTTTAGTCACAATATACAAATATTTTGTCACAAATTCTCTATTGTGACGAAGATGTGACTATTTATTAACGGTCACAATAAAGTCGTCACAAATTTAATTGAGTCACAAAATTGTCACAAGTATAGAGACTATTACAATAGTGTTAGTTTTGTCACAAATTGTTACGTGATAAACGTAGTCACAAAACGACACAAAGAGTTACACAAAATTACGTTAGTAAATACGTTGCAATTTATAACTAAATAGTCACTTAAATATTCGTGGTAATTATCAAATACTCACCAAATAATTTGGTTATTGCGTGGCTTTGTATTTTTTT…
ATTTGACCACCCCACAAGGCCCGAAGAATAGAAAGGCCTGGCCCGGACTAGGTAGAGCGACGGTTCGATCGGTCGGCTCAAGAGTCAGGTCTCTCGGCTTGACTCTTGAGTACTTTTAGTCGATCATCGTCGACTGAAGTATATTCGGCTCAGCGGCTGCTCGGACGCCTACGGACTTTTCGGCCCAGCAGAGGAGGCCCACCAAGATGGCGTAAATTAGGTCAAGGACGAAACATCAGGGCGACTATATAAGGGAAAGGGGAAACAACGAGAGAAGGATCCGAAATCATTGACTAACACTTGGCGGCTAGATTAGGGTTTTCACCTTTGCTTCATCTCGCCGTTAGTTGTACTTTTCCGGTAGCTCATCGAGCCACCGGCTTCCTCTATGTCGCATTC…
ACCTAAACCGCCTTATGGGATCCACACTTGACGGTACTCCTTGCGTCATGCTGCAAATCTCTTGTAAGCCTTTTTCTCCCTTAATTCGCATAATTCCGCTTGCTCCGGAAATTGAAACCTAAACTTCTTGGTGTAAAAGCATTAATGAACATTTGGTCAAACTACTGGACCAAAGGGACTTCCACAATAAGTTTTCCTTTGATTTATCGTGCTATATATAACCAAGATTTAGATACAATAAATCTGTGGTTAATTTAAATAAATTTATTAAAACTATCAAAAATAATAAAACAAAATGATTAAAATATTTAATAAACTATTTATGTTTATATTTTATTCAATTATTAAAAATATTATAAACCAGAAAACTTATAATAATAAATTGGTTTATAAATTGAT…
ACATAATTTTACAAGACATTTTGTTTCTCACTTAAATCAGTAAGTATTAAAGTTACTAATATAATAGTGATTAGTGAATGAATGAGACTAAAGGTGCATGGGACAAACTGCAACGTTTATACTTACGCAGTGAAACAACATAGTATTGTAAAGTCGTATACGTTATTCAAACCGAAACAATCAACGTGCTTTCAAATGTGAATGCTTATTTATTAACCTATATTATAATTTTAGTTTAATTCATGATATTAGTGTGGTCTATCAACGTGTCTTTTGTAAGAGAGTCTGCAAGCTTGTATGTGTCGGTGGTTTGTCTGATTTTCTCTTTCTCTCTCAGTGTTTGATACGCGTTTGTATAACTTGTTTTGCCAAATGCATAGTGAATGTCAAACAACTAAA…
GAGATTTGTGATTGGAACTCCATTGATTCATCTATTCTATTCTATGCAGTTTTAATCTATATTTTGTGTCATGAATTGCTTAGCTATGTCTGAGTAGTTCACTTGTTAGATTCAGGGTTCAAATAGGTTAGAGAGATTAGCCCCAACTATAGATTTGCTAAGTTGTGATGTTCATTGATTGATTGTTCATTAATGCTTGTTTTAGCCTTGCTAACTAGAACATGAACCTAAGAATTAGCATGAGTCAAGCATCCTTGACCATCCTGTCCTGAATCTAATCTGTCATGCTAGGACTGCTAGAGAGATGCTAACCGTTGATCTAGGAGACTAGTGAGCATTATCAACCTGCGCATAGGGCTTAGCTAGAAGCATCGATCGATATTGTCTTCTGACAATCGA…
GAAACTCATTTTCCTTCTCAAGCCAACTCTGCTCGAGATGTAGCAGCTCATCAATCTTCTTTAAAGATGCATCCTCTTTGGCCTTAAGCTCCTCGTTCTCATGGAAAACACCCTGCAGCTCGTTCTCTTTATCAAGTAAACTCTGTTTAAGGTTTGTCAACTCTTCAATCTTCTGAACCAATGATGCAGCATTGGCCTTTAGCTCTTCATTCTCAATTACTGCAGTCTTGAGCTCGTTTTCTTTATCAATCAAACTTTGTTTAAGATCAGACAACTCCTCTATTGTTTTAAGCGATGAAGCCTCTTTGGATTTGAGCTCCTCGTTTTCGCAAAGGACATCGTGTAACTCGCTCTCTTTCACGAGCAAGGTTTTGTTTAGATTTGATAACTCTTCAATCT…
TCGGTAATGCTTTTGATAATATTATTGATGCTAAGAGAGCTCTACGTGAGATCAAGCTTCTCAGGCATATGGATCATGAGAACGTAAAACCTTAAATCATCATTTCTCATATTAAAAAACAGAGGATACTCTGTTTCCTCTGTTTTTTTTCTCTCTATAATCAATCTGATCTTAAAAGCTCTTGGTTTGATTCATCAGGTCATAGCCATCAAAGATATTGTAAGACCACCGCAAAGAGATATCTTCAACGATGTCTACATTGTCTATGAGTTAATGGACACTGATCTTCAGCGAGTCCTCCGTTCTAACCAAACCTTAAGCCATGATCAGTGCCGCGTAAGTCTGATTCTGATCTTATGGAACAACTCTCTGATCTGATCTTTTATTAACTTTTTTTTT…
AGACACACAAATATTACGCAACTTACTGATATAGGGCAGATTTCATTACACAAATACGAAATATGGTCAACCATTAATCTAAAACATAACACCAAAAATTACTAGTTACAACAACAAATGTGACAAAAAAAAATATGTTGGTAGACAAGAAAAAATGAATCTAAACAAAAAAAAGTTACACGGAAAAAAAAAACTATCATTTTCTCCTCGGCATAAAACTATAGAAGTACACATCTATTGATCTTAAATAAACCTATAGTTATCCCATCTTATATCTTATACTATAAAGAAGAGTCTCCCTCCTTCTAAGGAGTGCCACGTCAGAAATTCAGAGACTCTGGACGTGCCACGTGGCAGGGATATGCGATCCGCAGCGTTTAGTAACGTTGTGTCCAATTC…
TTGCCTATATTTGCATATGATTTTCGCATAATAAGCTTCAAATTGAACATTGAAAAAGATATAGATTTTTTTAATCTTTTAACCGACACAGAACTTAAACAAAATGAAAAGTTAAATGTAATTTTTTTGTTACACTTCCCAGAAAAAAACGGTTACAACATGAGTTTCATAATATGACCTTTTAACATATTAATGTTATGGATATTTAATAATTATCTTGACGAAAAACAGAGACCATAAATAATTTAGTATTAATAAAATTATGAAATTATTTACAATTTGATGACTAATTCATCACATTTTTTATATGTTAAATTTTTCATAGAAGTTTAAAAATCATTGTATTTTCTTTAATCATGTATAACTAATTTATAATATTTTATGCCATACTAAGTCATA…
GCTTGCTGTGTGGCTTCAATACTCCCCCGCAAACTTGGCGTCGGGTGAATGCAAGATGACAAGTTTGAACCGCAAATGCAGATGGCTTGGTGGAATAAGTAGTGGAAGCATGATCACATGGCTAGGTGTAGTCTTCAATTCACCACATAAAAGAGATTGTTGGTCTATACTTGGAGAGTGAAGCACGATCTCACTCAGAGGTACATTGTGACCTTTCTTTCTCACAAAGAGTCCGGATTCTCTTGTAACCCGTTTAACTCTAACATTTTTTTTTTCTTATAACAAAAAGGGACCTTCCCACAACAACTTGTATCCATACCCACCATCTTTCTTCCATTCAATAACCATCTACAATCTGCATCAGACTTTCTGACTTTCTCTTTATGGTATCAGAGCTCC…
GTTGAAACGTCGACCAATTATTCGATTGGAATATCGATCGACGCTTTTGGTCAAGCTTTAACGCGCGGGTTGAATGTGCTCACTGAGCTTCCTAGATCAGCTCTCGTCTTACTCTAGCAATCTTAGCTCAATTAGGATGGATTCAGGGTGAGATGCAAGCTATCGCTTATGTCTACAACTCCTAGGGCAAGTTCTAGGTAGCTAATCTATAAGCAGACATTAATGAGAATCCTAAAGATGAATATCACAACTTAGCAATCTATAGTTGGGTCTAATCCCTCGTAACCTATTTAAACCCTAAATCTAACAAAGAGAACTACTCAGACATGACTAAACAATTCATAACATCAATAAGGTATAACAACTGAATAGATAAATACATATATATCAAAGGAGTTC…
AAGTAATTATTTATACTTTTTCGGTCAAAAGTAATTAATTATCTTTTCAGCTATATTTAAGTAATTATATATATATATATATTATATCTGTCTATAAGGTTAAATTAACATAGGACATTGCAGTATTTTAAACTTTGTTGAAAATTCACAATATCTCTACGTTCAAGTTGATGCCTTTTAAGTGAAAAGGTAAAAGAGAGAGAATTACATTGAGAGACACATTATGAGTTTGGTTTTCGCTGACAGACACATTACCAAATTAGCACACATTCTCATTCTAGTTGTATTTTTTTGGACAAAAGTAACCATGCTTTTGTTTAAAGGGACATGTTTTGCTTTTAAAGAGGCAATTTCAAGATTCATGAATTGTAACTAAGTTTGAGTTCAATTACAATAAAT…
AAGTAATTATTTATACTTTTTCGGTCAAAAGTAATTAATTATCTTTTCAGCTATATTTAAGTAATTATATATATATATATATTATATCTGTCTATAAGGTTAAATTAACATAGGACATTGCAGTATTTTAAACTTTGTTGAAAATTCACAATATCTCTACGTTCAAGTTGATGCCTTTTAAGTGAAAAGGTAAAAGAGAGAGAATTACATTGAGAGACACATTATGAGTTTGGTTTTCGCTGACAGACACATTACCAAATTAGCACACATTCTCATTCTAGTTGTATTTTTTTGGACAAAAGTAACCATGCTTTTGTTTAAAGGGACATGTTTTGCTTTTAAAGAGGCAATTTCAAGATTCATGAATTGTAACTAAGTTTGAGTTCAATTACAATAAAT…
TTGTTCATATACAAACGCTCATATTACATATTTAAATGTTATTAAATTAGGGGATTTCTAATTTCACCATAAGTTTGATACACTTTCTAATTTTTTTTGTTAAAAATAACAATTTTCATAATTAACTTAAATCTATGATAAAAACATAAGACTAAACTAAATTCTCGTAATTAACTCCAATGATACACAAAAATAACATTAATTTATAATCCACTATATTATAGAGTAACACTATTATAGAGTGAACTATTAGAGTAAATCCAACTCTATAATAGACTTACTCTATTTTAGAGTGAATTATAGATTATTTTTTTGTGTATCATTGAAAATGGTCTAAATACTAAAGAATCATTTATAAAACATTTATAGAAGTTTTGTGATGAAATAAATACAAAATAC…
CCAAGTTCATGTGCATTCAAGGGATAGTATTCTTCTGCTTTTGGCAGGTATATATACACAGTCTCATCTCAATAGACTTAGGATTATCACATTGTTGTTGTTCTTCTTTTGATCTTGAGAAACCTGTGTGTTGGTGCAGGGAGTAGTGCTTGAGGTATTGGTGGGATTGGGGTTGATAAAGTCGCATCATTTCTGGCTGGAGGTGGAGCAGCTTGGGGAAGCTCTGCAAAACGTGCTTGTGGTTCTTGAGATGATTGTCTTCTCTGTTATGCAGCAATACGCTTTCCACGTTGCTCCTTATAGTGGGGAAACCGAAGCTAAGATGAGAATGAACAAGAGAGATTGATTCCTGAAAGAGAAGATTTAGACCAGAGAAGTTTTTTGTTTTCTTTTTTTGTT…
TCTACCATTTTGACTTTTACTTATTTCAAGGTCCGAGGAGACTTAGTATACTATTTTTGACATTTTCTTTTTATTTACGGAGGCAAAGCCTTTCACGTAACTTTTTTTTTTCAATTCACGGAGGCAAAGCCTACCACGTGTTTCTCTGATCGTGAAGACCTAGTCTACCATAACGATCAGTCGGGAAAGGTAACACTTATCATCCCGAAAAATAAACGAAGAAGGCCTAGCCTCTCACTCCGAAACAATAGTAAAATTTAAATAAATTAAGTATATAAATTTAAACATTACCTCGACTGGTTTAATGAACTTTCGGATTGATAAACCTCAGTTGGCCAGAGCTTCGTGCTGATAACGTGTTATATAATAAAACAAAAGAATGAGACTGGATCTCTTTTG…
TTGTAAGATGAGAACTTTCTTTTCACTGATTAGGAATCATCTGGTTGAAGAGTGAGTTAGGTGTGCTCACTAAGATTTGGTTTCTCGCTTGCGTGTGTGTACTGGTGTAGAGAGATCATTGGCTACTCTTGACGATGGAGGAGCTTCCCATTTTGACGAGATGGTATCCGCGAATAACTCAAGTTTTACCTTCTGGGCGGTAAAGGAGGAGTTGGGAAAACAAGCTGTGCTGCTTCTCTCGCGGTTAAGTTCCAACCATCGTCGTTTCAACTGATCCTTGAGTGATTCTTTCTCTCCGGTATCTATCAGGTTTCTGATTTGGCTTCAAAGTTCCATGCTTTGGAAAGTTTTAAGTGTTGTCAGTAATCAGCTTATCTCTTCGTGGCATCTAGGACTTGT…
TACCGGACGTGTATCAAAATTTATTCACTTCCCGTAACTTTTACTGACATCCGATAGAGAAATCAGAGAGACGGCAAAGGAGAGAAGAGAAACGACGGCGACATCTGAAGATTAAAATTCCCAGGAGATTGTTTGACGAGCGATGAGTGACGACGGCGACGATGTCGAGGAGACGCAGCCGGCATGGAAAGGAAAAAGATGACGGTTTGTTATGTGGTGGTTGTTTTTTTCTTTGATGTTGTTGTACCTTTTACCTTTTTCTGATTAAGTTTTTTTGCAGAGACGGTGGAGGTATAGGATGTAAAACAAGGGCTACCGGAGAGAGAAATCCAAAAGTTGACGAAGGAGAGAGAAAGCGGTGAATGTGATTTATGGTAAAAAAAAAATTTAGAGACGAGT…
GACAAGATGTCAATTTTAGTCTTTGAGACAATCAGAAGTCTCAAATCCAAGAGGTCATCCTTTTCAAGGTCGGAATCATCATCAGCATCATACCTGGTATCATGAACCATATGGGCTTTTGGGTTCTTGTTCTTAAGGCTCTCTTGATAGAGCTCACATAGATGTTTAGGGGTTCTACAATTCTTGGCCCAATGGTTACTCATCCCGCATCTGTGACAAGCTGACCAAGTCAGCTACAACAATCCCCAAAGAACTACTAAAAAGTCGCATTATCTTCCATGACGGCCGTTTAGTTCGACGTCCAACGCCGTTAAACGCCATTATCACATACCTCTGGCTTCCCTTCGGCTTCATCATCTCCATCATCCGTGTCTACTTTAACCTCCCTCTACCCAGAAA…
ATTTTGGTCATTTTCCTTATTGAATGTTATTTTGTGACAAAGACTTAAAAGATTTATTTGAGAGAATTACCCTACAATATAAAAAAATAATAATAAATAAATATACAATATGAGAAAAGAAAAACTATATCAAAAATGTATAGTTTTCTAATTTTTTCTAAGGAAATATGTATTCACACAAACATACAATTCAGAATTTGTTATTGTTCAGAATACAACATTCAAAAAAATAACTATATGGTTAACATTTGAAAATAAAAATGGTTCCGCGCGTAGCGCGGATTAACTCCTAGTCTAATTATATAAAGTACACCTTGAATCACTCCCAGGAGGTCCACATCAGATGACACGTCATCAATTCGTGCTCTCTTGAAGCGACACATGTCACCGAGGAGCAAA…
GATGATTGAAGAGATCGAGTGAGAGCCCGTTGAGTGAGAAATAGAAAGAGAAGAAGGGGATGAAAGATGAAATTGTTTTGTGATTTTAACTTTTCCCAAATGGCTTTCGCCTCGTGTCAAGCAAGGTGAAGATAATTGAACCAGCTGGTAACTGAAGTAACTAAACCAAAGAACTAAACCAGACCATTAACCCATTTATGCCCCTTCTTTTTTTTTTTTTTTAAATCATACAGTACTATTTATTTTGGTTTGCTTTGGTTTGTATCTTTTTAGTTTTGATTTACTCGATTTTATACAAAAAACCTAACTACAGTTATACTTTTTAATATTTTGTACATTTTAGTTTATATGATTACGAATCAAATCAACACAATAATACAGCAAGGTTCTCTCCAGCAC…
AACAAATTTGGTAAAAATACCTTTCCGACTTAACTGATTCATGGAATTGAAATGGACAAACGATGACAATCTGCTTCGTTGAACAGAAAATCATAACTTTTCACTTTGGATCTTTTGTTAAATGAAACAACTTTAGGTGTTGCAAATCTTACCTGCGTTGAGTTCCTACGGCGATTCAATCTAGAAAGATTCCTTTCTGATTTCGAGATAGATGAATAAGTGGTTTTAAATCATCGATTCTATAGACATATTAACTCTAAAATTCTGGATGGGAAACAGTATCAGAGGAATCAATGAATTTTGAGAAGAATATATGTTTTTGAGATTGAGTAACACCACATATGAACGGTAAATTAAGGTTTTAGTGGGTTAGAGATACAGAAAATAGGATGAGGACAC…
CAGACCATATTGGAGGTACAGGCTTTTTAATCTGGTTTCGGTCAGGGCCAATTAGCGACTTGAGATCTGCATCAGCATCTTGTGAATCTTGTGTCAAGACGTAACTGAAATCCATGCCTGGTGGTATAACCTGTCCTCACAAAGACAGGTCAGCAGTTGTCTACTTGATTATAGTTTATATGATAGTCACTGTGCTGTTTCATTTATTAGATCTCGAAGAAGGAGTCATACCACCATTCGGGGCATGTATCGACCAAAGCAGCTGACGCCACGCCGTCTTCTAACCCTGAGCTTCCTCTCAAGCTTGATATCAAACCCGTCATACAGTCCCCACTGCGCCTCAATCTCTTGCCGTGTGCTTGTCACCACCATCTCTGCTGCATCTAAGCTCAGCTCTTC…
TTAAGGAACTAGGAACAAGCTGTACATGCTTATTTTATTGCAATATATATATAACATCTTACAGAGCGTCGTTATTATCCCATTAGTATATGAACTGAGATAATAAAGCATAATAAAGAAACACAGATTATTTGATCCCATAGGCCTCTAGAGTGGATAACATTTCCGGAGGTCCACCATTCTCTTCGACATAGGAAATGTTAGGGCTGTCTCGTGGAACAACGTCTTCTCTTTTGAAGTTTTCGTCACTTCGAAGAAGCTTCTCACTGTCAGATCCCACTGCACCTTTTAGGATGATGGTTTTGTGGAGACCACCCAGCAAGTCTTCATAGTCTGTGTCTCCCTTCTCTCCCACAAACAAAACAGACTTCGTCATGTCAATTCCCCACCTTATCGAAA…
GAGTTTCTTATCAAAATAAACAAGGAACAAATTTGCATTATAATTCTCTACAAAAAAGGGAATGAGAAGGAATGAAGAGGAAAAAATATTCCTCATGAATGGTAACATTTTTGAGGAACGTTAAGGAATGTAGTGTTCCACTTCATTCCCTTGGTTACCATTCAAGGTGTTGGGGATCTAGGAAATTGAATTGTCGCGGGTACTTAAGGAAGCTTTTTTAATGTCTTATGTTGTTTTAGTTTGTTTGCCATAGTCCAAAGTTACAGATTCACACGTTTTTTATAGCTACAGTTCTCGTCTTCGTAATTTTTGAAAAAGTAGTTAAATTTTTTTTTTTTTTAAATGTAGTTTAATTTCATCTATTATGAAAGTTGAAACAAAAAGTCGAGACCATGAAAA…
TTGCAAACTTAGAAGTATATACATAGTGACGTGATAAATTTCCAAAAGTGCTATAACACAAACGCGAAAACAAAATATTTAACAAAAAATATGGCGACGAGTTAATTATGATTTTTTTTGTTAAATGAACACATATCAATTAACTCTACCATCATCAGTAGTCAGTATTCAGTACATCACATAAAAAAAGAACTGGAGGTGTTAATAATGAGAGATATTTTCAAGTGAAGACTTTTAAAGTTAGGATTCTTTAACTTTCAAAAAGTACAAGTGGAGGTGAAGGGATAACGAATTAGGTTAAAGAAGAGCACCAACTTTCACTTCATCAGTAGCTTGTTGGTACTTGTTTGTCGTCTTTATGACTTGTCCTCTCTTCACTTTAAACTTGCACTTAACCAC…
AGCCACAAGAGAGACCCATTGGAGTTAAGGCAGCTAAGGCTGCTGGGAAGAGGGAGAAACTTGGAAAAGAAGAAGAACTAGGACAACTTAAAGAAATGATGGTCACCAAAAAGGAAATCTCAAATCAGAGTTTGCTTGCAAGTTTGGTTGGAAAGACCGAGCCACTCTCCCATATGGAAGAAGCTCTGAAAATAAAATTAATGTCTGAGATGTTGTGATAATTGATGGTTTGTTAATGATAACTTTAACTTGAGTGATGTTTGTTTATGATTTTAGTTTGCTTACGCATCTTCGTTGTTCTCTGTTTCAGGTACAAGACGCATGTGAGCACTGAAGACAAGTACGCTGCTGTATAAGTCACGGGTTCTCATTTATCTTCAGGTCAAGTACAAGACCCAT…
CATTGGGACAGGCTGCTTTCACAGAAGAGATGTTATCTGTGGAAGAAAGTATGGAGAGGAAGAAGAAGAAGAAGATGAAATTGTAGAGGCTGAGAAGATTAAGTCTCTTGCAAGCTGCACATACGAAAAAGGCTCTGAATGGGGAAAGGAGGTAAGGCAGTGATTAATAAGTCTTCACTTACTCAATCTGTTTCTTGTACCACAAGTAAACGTTGTTACCATGGCAGATGGGGGTGAAATACGGTTGCCCGGTAGAGGATGTAATTACCGGTTTAGCCATTCAATGCCGCGGGTGGAAATCAGCTTACCTGACCCCTAAAAAGGAAGCTTTTCTTGGGGTAGCGCCTACTAATTTGCATCAGATGCTCGTGCAGCAGAAGAGATGGTCAGAGGGAGACT…
TCCATCTTGAACTTTGAAGACCAAACATGAATCAGGAAGCGAGAGACATGAAGATGATGCTTTTATTTACTCTAATATAATGACGTGTTTAAGAATTAAAAACAAGTTGTGGATATTCTTTATGTGCGCCCACTTGAATCTTTTGTCGCTTATCTAAAGAACTGGAATCAACAAGTACACGTGCTTGCGTACTTGCGTAACTGGAGTTAAAGACAAGTTGTGGAATATTCATTTACCGTAATATGTTAAAGACTCGTGTCTTTCTTTTTTGCATAATGGGCATGTTATTATGTTATATACGTTTGACTTTTCAATTAAATCGTCAATGGTGTTTGCTAGACGATTTTTCAAATCTCTTTTGAATAGTAAGTTTTGATATGTAACGGTTATTGAAGATTA…
TGGGTATCCACCATGGCTAAAGCTTACCCTTGGCTCGAGAAGGTGGATTTGAAGCGGATGTTTGTTACTGATGACGATCTAGCGCTTCTCGCTGAGTCCTTCCCTGGGTTCAAAGAGCTCGTATTGGTTTGCTGTGAGGGGTTTGGAACCAGTGGAATCGCAGTCGTTGCCAACAAGTGCAGGTAAAAAGCTTTAACCTTGTGTTAGTGTTAGTGATGAATGGACTTATTGAATGATGATTTGTTGTTTCAGAAAGCTGAAAGTGCTTGATCTGATCGAGTCAGAGGTCACTGACGATGAAGTGGATTGGGTTTCTTGTTTCCCGGAGGATGTGACTTGTTTGGAGTCTTTAGCATTTGACTGTGTGGAAGCTCCCATCAACTTCAAGGCCCTTGAGGG…
TATGCATGCGCATATTCCTAATTTGACAAAAATAAATATTTGGGGTGAGAGAGGCTCAAACTCTCAACCTCAGGATCACTGAATAGCTATGAGACCTACGCGCTAGCCAACCGCGCCACAAACCCTTTTGATGTCAACTTTCTCGCTTTAATCAGACTAACCGTGAATTAGTTACAGATTGCTTATTTCGGTATACTCCAAGAATATACTCACAGTCACAGTCACAGAATGGATAAGTAAGGCTTTATTCAACGAAGTCATAAAGATGGTAGTAACCTGTGACTGAAGAGTGAGCTGTCTGATACTTTTCACAAAACCCACAAAGTCATTAGGATGGTAAGCATCATGTCTGATTTTCTTAAAGATAGACAAACTATGTAAATAGAGTACTACCTTGAT…
CGAACCCGTCCGTCGGTATCGTTTCGTCGGAAAAAAAAAATTCGTCGGAATTTCGCCAGAACTTCCGACGACTTTCTGACGAATACAGAGAAACGTCATTCTGATGAACTTCCGACGATATTACGATGCGGATACACGAGACCAGAGTTCATCGGAAAAACTACGTACCGACGGAGAACGTTTCTCGGAAAATTCCGACGTAGAGTGTTCCTCGGTGTATTCCGACGAACTTTAGGCGTCAGAATTTACCGATGGACAACGGTCGTCGGAATATACCGACGAACCTCGTTCGTCGGTATATTCCGACGGAAATGGGGTTCGTCGGTAAATTCCGACGGATATATGTCCGTCGGTATATTCCGACGACCACTGTCCGTCGGTATATACCCATTTTTAAAA…
GACATTCTGACGAACTTCTGACGATATTACGATGCGGACACACGAGACCAGAGTTCATCGGAAAAACTATGTACCGACGGAGAACGTTCCTCGGACAATTCCGACGTAGTGGATTCCTCGGACAATTCCGACGGACGTTGGTTCGTCGGAATATACCGACGGACATTGGTCGTCGGAATATACCGACGGATATTTGTTCGTCGGTATATTCCGACGGATATTGGTTCATCGGTAAATTCCGACGGATGTAGGTTCGTCGGTATATTCCGAGGAACCGTTGTCCGTCGGTATATTCCGACGCCCAGAGTTCGTCGGAATATACCAATTTTAAAAACGAATTAATTTTGCATTTTTATATATATTTTTTATATTAAAAATTAATTAATAAATTAAAAAAAT…
AAAAAAAACCATTTAGTTGACCCACTTGATTATTTATCCTCTCACCACAAATTAATTAACTATATTATTAAATTATTTTAACAATTACTAAACTTTATGTCAACAATTTACAACCGTTATGTTTTCAGGTCCATATAATTTTTCATTTATTTATTTTTCAATGTTACCACCTTTTACAACATCCAATTACAAATGATAACCTCATTGGTGAAATAAAAAACTATTAAAGAAAACAAATTTCTAATATAATATCATTAAACGCAATCTTGAAATAATAGATCAAACAGTGATTGTAAATATATTAAGCATAATCTTCTGAAACAGTAACAAGCCAGCATAATAAAATAAATAAATTAATAACAGTCCATTTACTCCAAATATTTAACGCCAATGAATAAA…
CAAATAATAGTATAGATATGTGACTATTATTTTGGCTTGGTCTATATATGATTTTCTTGAACTTTTAAAATATTCACAAATTAAAAATACTAATAATTATAGTATTATATATTGGGAGAGATTCTAGTTTAAATTTTTTTTAATGAGTTTCGCGCTGGAAATATGAATAAATACCGGTTTTGTTTGAATACTAAACCGGTTAATGATAGGTCCAAGTGGCGACGCTGGAGTAAGATCATGGACACAAGCTGGACTTCAAGCGAAGAAAGCAGTCTTGGGATTTCCATACTACGGCTACGCATGGCGTCTCTCAAACGCAAACAGTCACAGCTACTACGCGCCTACAACCGGAGCTGCGATATCAGCGGACGGTTCTATCGGATACGGTCAGATAAGGAA…
TAGGGTTCATGATATGGTAGCTGATGCATTCGTAACTCATGATGAAGATGAAGAACCTAATATAGATGCAAAAAAAGTTTTACGAAATGTTAAACGTGGCGAATCAACCACTTTACAGTGGTTGTAGAGAAGGTCTCTCTAAATTGTCATTAGCTGCTAGAATGATGAATATTAAAACTGATCACAATCTACCTGAAAGTTTCATGAACGAATGGGCGGACTTGTTTAAAGAGTATTTGCCGGAAGACAATGTGTCTGCTGATTCTTATTATGAGATTCAGAAACTGGTTTATAGTCTTGGGTTGCCTTCGGAGATGATAGATGTTTGCATCGACAACTGCATGATCTATTGGGGAGATGATGAGAAGCTAGAAGAATGTCGATTCTGCAAGAAGCCAC…
AAAACATAAGAAATATATATTTATTTATATATAATTAAGTATTTAAGGTAATTATTTAAATTTTAAATACTTATTGTTAGATAACATATCAAAATAAATATAAAATTGAATATTTGAAGTATATATTCATGTTTCATATAATTATATTGTATATTATTTTGGACATTCGGATCGGTTTCTTCGGATATTTTTTCGGTTTTTTCGATTTTTCGGGTTACCCGTTCGGGTTCGGATATGTTTTGTACCACCTTACAAGATCCATTCGGATATTTTTTACATTTCGGACCGGATACGGTTCGGGTTTTTTGGTTCGGGTTCGGTTCGGATTTCGAGTTACTGATATTATACCTAGGCCTAACTATAGTAGGCTGAATTTGTCGTCATTGACCTCAAATTTAT…
GAGATCTAGTAATCTATTAATTCAGAGTTCTATTTTTTATCTACTTACAAATAGTCTTGGTTGGAGCATTACATTTAGCTAGTTTTCCTATTATTTTTACTTATATCTTACTTAATTATTATTAAATATATACTCTAACCTAAAATTAAGGAACTAAATAACTAATCTATTATTTTTTAATTAATTAATTCAATTCAATAACATATTTATGTTTCAGATATTTATATTTGCGATTCATTTAGACTTTTGGATTGGTTTTTTGGATTTTTTAAAGGTTTTTTGGTTTTTCGGTTTGTCCGTTCGGGTTCGGCTAATAACAATTTGGGTTCGAATATGTGGTGTACCACACTATAAGACTTATCCTGGATTTTTTATATTTCAGACCGGGTACAGATCAGT…
GTGAAGATGAAGCAGAGGAAGATGAAGGAGAGGAATCAGATACTGAATCAAAGACGGAGGCCAAATCAGAAGTTAGCGAGGAAACCGCTGAGAAAGACGCCACCGCTCATGTATGTTACGAAAAATACTTGCCTCTTCATTCCCCTTCCATATTGTTGTTTTGATTAAGTAAGTTGATGGGGTGATACTTTGTTTATGCAGGATGAACTGTAAGGAAAAGGACGTTGCAGTTTGAAGACCAAAGTTTTCGAGTCTCTTTTTTTATTTTCCTTTTATCCTTTCTTTCGAAGTACTTTAGCAATCTAGTTTGTCTGAGGTAGAACAAGTTTTAGCAATTAAAAAAGTGGGGGGCAAATGTGTTGGGGGGGGGGGGGGGGAGAGACACTGATATGACACGAT…
GGAGACAAAAACATAGCAAAGAGTTATGAAATTGAAAATTGAGGCTTGATTTTATTTTTTTCGTGTTCTTTTATGTTTGAAATTTAAATTTTACAATTTTCATAAGGTTAATGTTAAAAAAAAACATAAGGTCAATGTGATGCCAACTTTAGTTGTTTTATCCAAATAAGTAAGTCTGATTCAAAATTTCATTTTTATCTACCACATAAAATGAGAATTTGCAACTTGGCTGATAAAATGAATTGTCTCATCAAATAAAAATAATATCTTATTTTTATTTATTTCCAAATTAATATTATTTTCTATAACATTGTTAGTAATTTAAAAACTGAATCTCAACCAAAATCTGTAATTTCGTATTAGAAAAAAGATCAGTAAACCCCAAAAATAATACCATAA…
GCTCTCAATTCTTCTCTTCTCGGCTATAGTTGGTGAGTGGTGACACTGTAATGTTTTTTTTTTAAAAGCAGTAATAAATTAGAAATATCGGTTCCAAGAAATATTTTTAGAGATGCGATCAGTAATTTTGGGCTTGAGGCCCCAAATTATATGGGCTGAGTTTGAGAACCACCATTGTGGAAGATGGACAGATGATCCAAAAAAAGTATACATATGTTTGTTCTTTAGATTACGATACTATCTGTTTGTAGTTTGTACGATCATATAGTGTAGGATTCAACTTATTCCCATTAACCTTAAAGAAAAAACGTAGAAGCCCATATCACCCATCGCATATTTTTGATGTCAAACCAAATCTGATTCCTACATATTCTCTTAATTTTTACAGGACCTTATAAT…
TGATCTTCTCTCTTCTTGCCTGATAACAAACACACAAACATCAACATGGTAGAGTTGAACAGAAACATGGACACACAAAAAGACCAATAGGGGTTTTTAGTACTCTTTCAGCGAGGCTGTGGCTATCAGTTGCCTGACCCCTTCGAGCTCGAACATGAATGTAATCTTTGGGAGGCTCAGGAGGCTTTGCATCATCCTTGTTACCATCATCCTTCTTACTGCTTCCAGCTTCATCCTGCTTGCTTCTCTTGGATCCAACAATCTCTCCTGACACCTGATCACAACCCCAAAATCAACATGTCAACAACATATCTCATACTCTCTTATGAATCCATAAAAAAAAAAAAGAACACTCAGAGGCAAGAGAGAGAGAGATTGTGAAACCTTAGAATTGGAAGC…
AAAAATTGTGAAGAATTTTCACTAATTATTATAATCAAATTTATAATCTTTATTTCAATTTAGTCAATGCTAAATTAAAGCAAAAAAAATCAAAAGAAGACTAAGAAAATAAGAAGCATGTTTGCGATGAATTGTTATTTAATTATAGTTCAAGTGTTTTACAAATCAGAACTATTTTATTACTGTAAAAAAATATGGTAATAGTTATTAGCAAAAAAATTAACTTATGATTTTCATACGTTGTTATAAAATATATACATATTTACATGTTTATATTTTTTTATCGGTTTTATTCGGTTTATTCGGTTTTATCGGTTATATACCGAACCATATTCAAATCCTACGGTTTTTTTAAAATCATATCCATTCGGTTTGTATGGTATATACCAAATCCAAACC…
CCTCGTGGGAACAGCTTTAAAGATGTTGATATATAGTCTACGAGCATATGTATTCTGGTTGGAATCAGATTCATTAAACCCTTCTAGTCTCCTTACAAAGATCACTGCAAATACTTGTTCAGTTACCACTAAAGTTCTTGTATTTGCATGTTTTATTTGCCAAGAGGATCGACGTTTCTTAACGCAAAAAAAAAAACATAGATTCTAAATAATAGAGAAAGGTCGCAACCGAGTATCCATACATTTCAAAACAAGGTCTTAAACACAATCCAAAAAAGTGAAGAATTTCATCATGCAGCTTCTTCTCCTTATTCTTGCTTGGAAGCAAGAGCAGCAGCTTGACCTCTGAGACGACCAGTCCTCCTTGCAGCAATAAGACCAACCTTTTGCCCAGGTGGT…
TATCCACTTCTTTTTTCAGATAGCTGCACCTGAAATACCAGCGAGACATTAATGCGTCCTTCACATCTCTACACAGATAGACGATCTTGCAAGGGGAGTCGTTGATTGTTTCTTGCAGCAAAAGCAACGGCATGTGAATGGAGAACATCCTCCTCGGTGATGATGACAAGTTGGTATTCTTCATGTCCGGTGTTTGGCTATACTAGAGCATGTGTATTATTGGATAGCAAAAGATGATCATCAATGTAAGAAGAAAAAGGGTGTTTGGATCTCTCGAAGAGGGAAAATGTGAGAACCTTGAGCCAAGTTGTGCCTGATTTGGAGAATGAAGTAATGATAATACCATTAAAATTATTATTTTTAGATTTAATTGACTTAATTGGTTTTTGAGTTAAAGAA…
AGGTTTGATAGTCCAAATTAATAGAGGAAACACATCATTCACGGGATCTGTGATTAATGTGTAGAACACACACTACTACCTTGATAATTGCTTCTTTTTAATCATTCCTCAATTAAGCATATACTATTTAGTTGTACTGTATTTGGCTAATGTACGTAATAGTTGAGCGAAAGCCCTAACATCTGGTTTTATGAAGGCACATGACAAATTCACGAGAGAAGTAGAAACGTAGAACCAATTCATTTTCCTCTTGCGTCAACAATACACACCGAATTAAATAGGAAATTTACAGACATACATGCAATATCTACACACATTGAAAAATAATTACATCACGCTAAGTATATTATACCGACACACATATTAAATCCTTGGAAGACGACACTCGAGAAAGCAGAA…
CAACTCTAAACCCTAAACCCCGAAACATCAGCTCTAAACCCTAAACCCTAAATCATCAACTCTAAACTCTAAACCATGAAACATCAACTCTAAACCCTAAACCCCGAAACATCAGCTCTAAACCCTAAACCCTAAATCATCAACTCTAAACTCTAAACCATGAAACATCAACTCTAAACCCTAAACCCCGAAACATCAGCTCTAAACCCTAAACCCTAAATCATCAACTCTAAACTCTAAACCATGAAACATCAACTCTAAACCCTAAACCCCGAAACATCACCCTAAACCCTAAACCCTAAACCCTAAACCCTAAACCCTAAACCCTAAACCCTAAACCCTAAACCCTAAACCCTAAACCCTAAACCCTAAACCCTAAACCCTAAACCCTAAACCCTA…
TATTAAATTAGAGTCCTATTTGAAATTTACCATGGCATATTTTTTTTTAGACCTATTGAAAATGTTGTGACTTAATATAATTAAAAGACACGCTACTTAACTATCTTATATGATCACCAATGTATTTAGATTTATATTTAAATTAACATATAATCTAAAAAAAATAATTGGATTCTTCCTAACTTATTTTCAAACAATTCCTAAACCCTAATGTATTCTTCATCTTCAAGCCGCCACCTGTGGAAGTTTGAGATGTCTTTCTGGAAATAACCTTTTATAACTTCTATCCAACATCTGTGTGGCCTCTTCTTTTGACTGTTCCTGCCATGAGTATCGTTTTATAATTCTTTTTGTTCTGAGATTTAAATGTAGGTACAACTTTACTTTTCCTTATTGCTC…
AATGATAGATTATTAGGGAAAATGCTATTAACAACTGACATCGTTAATTTTTCCAATTAAGGCCCTTTTTCTTTTATGTAAATTGTAAAATAGGAGCTCAAATATTCAAATAGGCCAACCAAGATTAAACATTTTATATTTACTACCAAACCTATGATTATTCTCTCTATAATACTCGAGTTCAAAAAGCAACTAGCGACTGGTTATTGTATTAGAAGCTGGACTAGATCAGAAACCCAAAAAGGCCCGATTCAGGGTTTTGTGTGAAATTTACAGATTTAGCATACACAATAAAGTGATCAAGCATGGAAGCAAACGTGTCGTAAGAGTCATGTCAAATGTAAGAAAGAAAACGAGAGAAGAGAAAAGAGTGTTGTCAATACAAGGAATGACATGTCG…
TCTAGCTTGGAATCGTTTGGTGACGGCTTGAGAATAGAACCATCGATGAAACCTATCTTGCGCTTTGCTCGCAAAGCATTGGTCATCTCACTAGACCATTCACTGTAATTTTCTCCAGTCAACGTCACTGACGTTATCATCGCTCCCGGATTGTCCGAGGCGTACAAAGAGTAAGGTGTTGCGGCCTCAACACCTTTGACCTCGGAGATCTCTCCTCTTTCAGAGTCATCTCCTTCTACCATAACTGCTGGTTCTCACACAAGGACCAACACACAAACAAGGGCTCCGGTCTTGAAACCCGACACTTTCTTCACAAAACTCAACTTAGGGCTCAGAAAATTTTCTGCTCTGATACCATGTAGAATAATGTAAACTCGACTTTCTTATTGACTTAGGTTA…
GATGATGACGGAATTGGTGCTTCGGCGAGCACCGTTCTTGAATCGGTGAAGAGCTTGAACAGCCTCGAGGAGAAATCAACCTTGGTGACCTCTCCGTGAAGATCTCGGTGCCAAACCTCTCTGATTGCTTCCGGAACTTGTCGACGATGTCGATGCCAAGGATGCCTAAGGGGAAGTTGGCACTACAAAAAAGTCTACATTGATAGCACATTGTTACAATACGTTTTACTAAACAAAACTGCTATCGTAGATGATTTAAAAAATTTCGTATCATATAATAGCATTAGATAAATGCTATAAAAGAGTTTTAGTAAGCAGGAACTTAAAATTAGATATTCCGCTAAATACTTTGTGAAAATCTCATCACTAATCAATTTTCCTCTCTTTAATTCTCATTTT…
CTTACTAGGAAACAAGGATTCTGATTATGAAGAAGAATAGGAGCATAAAACAAAGTCACTCTTTCTGGAATGCTTCTCTCGCCACATCAAGTGTTCTCTAAGCCTCTTGTGAGACCTATCAACTGACGCCTTTGATCAAACATTTGTTTGAACAGAGCAAAGGTTTCATTCAACCATGATAATCTGAAACCTGAAAAGCAAAGGCTCTAGCCAGAAACTAGCATCACCTCAAATGTTCCCTAAGCCTCATATTACAATCATTCACCAGCTTACATCATTTAGACCACACTCTAAAACAACAACAACAACAAGCATCACCTCAGGTGTCCCTTAAGCCTCCTGATGTTACACATACAAATGACGCATTTGAAAAACAGAGCATACAAGGAAAGACACTAC…
CTTTTAGTTTAAATCATTTATTGTTTTAATTTGATATTGAACCTATAAAGATAAGTGTAAACGGTCCTCTGGAATTGAATCTAAAATATTACAACTACCATTGTTAATTTGACAATAGACAAAGACTCAATTTTAGTGTATCATATCGCTAACGAATCCGCCCGACCATTCATACTCTGAGGAATATGAATTAGGTTCACATTCTCGAAGTCTTCATGTAGTCTCTTGAACAACTCAATTTTCGATGCGAATGATGGCCAGTCCATCTAGTTCGTAGTCATGTCTAATAGATCTGAGTAATTTGTCTCTGGATCGAGGTTATTTTCATGTCTCTCATGCATGAAGCTGCCACTGACACTGCTATTATCAATTTATGAAGCATCAATTTGACATGTAGAG…
CATTGATCGCAGGGCGATCGGACATCTGGAGGGTTATGTGTGCTTTCTTCTTCAACGGGTTTTTCCAATGGGCTTTCGGCCCATGGTTAGCAAAGTGTTGTTTGGCCCGTTTGTTTTGGGCTCTTTCGTTTGGCCCGAGGGCCTTTACTTTGGTCTTTCGTTTGACCTTTTGTTTGTATAGTACGTTGGGCTTAACTTTGTTGGGCTAAGTTCTTTTCCATAAATTCCAGTGAAAAAAAATTTGTAAAATGTTTCCAACATTAAAATAGTTTGTATTTTGGAAAAGCCAATTTACAATATTTCTACAATTTCTTAGAATGACACTTAAGCAGGCAAAAATAATTTGTTGGTTTTTAAAATAATAATACTGTACATAATACTAACTTGGTTTGAGCAAAG…
TTAAAACGACTATAAACTATTAAAAATGTTAAAAGTTATATTTTGTGATCAGTGGTTAAAATGTTTTTTTATAACAAGATAAAATCGTATGAATATGAAATTTCGTTTAATAGATATTCATATTATATATATATATATATATATGTATATATTAACATTGTTCAAATTAAATTATACATAAATATGTTAATTTTGAAATTTTCATTGAAAAAATATTGAGACCTTAATATTTTAATTTTGAAATTTGCATTGAAAAAATCTCATATTGAAATTTTTGAGATTAACGGTGTAAAGTTTTCTTACAAAAAGTATATAAATGTTAATAAGATCATATAAGTAGAAAATCTCGATAACAAATATTTATATTAACATCTATATCTATTATTATAAAAGAGTTTT…
TTCTCTCTCCGGCAACAACAGCTCACAACTCAGCTCCCTGCTTCAAAAATTCCAGGTGATGAACTCTGGCGTGTATATATACATACACATACATATATATATATAACCAGTTAATGGTATCTAATATTCTGGTTTACAGGCAAATTATTATTAACCGATCCAGTTTAGCCCCATCTTGTGTAATATGGACTTCTTCAGTTCAAAGAAAGATGGAAAACGATCAGGTAATTTTTTCCAACTCTGGAAAGTCCCTTCGCACTTGCACTCTGTCCGATATGAATACCACCGGAAAAAGTTGCCAGAATGTTTAAATCTGGTTACAGACAAGGATCATTTTCTCAAATCCTATCTTACAAGAAGTATCTTCTTATGTTGATAACTTCCGTTGACTAAGCTAAA…
ATACATCAAAGCAAACGGGAAAGTAGATTCTCCTGAAAGATTAGTGTCTGGTTCTGATGATTTTACGATAATCCTTTGGGAACCATCCGTTAGCTTACAAGGGAAAGGTTACAAGACGTTTCAAGCATCACTACCACTATGTTCGTTTCTACATCCTCATAGACTTTGTCTTCGATCGTTTCCTTTAGAAACTTGTATGTTTTTGTAAGTAGTATTCACATGTCTTAGAAACTTGTATAAATGAAACTAGTATTACTTAATAAAAAGTTTAAGTTTAATAAGGAAAATAAAAAAAAAGTTGGTGTTTAATTAAATTTTTTTTTTTAAGAACCCTTAATAAGAGACTTGCAATGGAGCACATAAATTTGCGGATCTCTTAATCCAGTCTCTTAATTCATT…
ATATGTTTAAACTTAATGACTTTCTAGTAATAGTCCATTTTAAAATATCACACATGAAAGAAGTCATGAAATTCTATTTTAATAGAATAGATATCATATTTGTATCAAAAAGGAGACGCTTAATAATCAGAGAGACATCTACCTCAGTTTGATTCATGGATGCAGCAATATGAAAAACTGTGTTACCATCTTCATCTTTCCAATCCAAGATTTCCTCTCTGTTCACTCTCCGAACCCATCCTAAAAGAACCTTGAATGCCATAAACTGCTGGCTCTTCACAGCAACGTGCACAGCTGTCTCACACTTAATGGTCAGATCTTCTACTGAAGATGGGCAAGCAAACAAGAATTCACTCAACAACTCTTCATTACCTAACTGGGCCACATAATGCAAAGGAG…
CCGACTAGCGGCCTAAGTACACCTCCGCAGAAGGCATCCTGGAGGGCCGCCTTTTTCACCCCATTTTAATCGACGGTGGCCAGCGGGATTCTTGGGAGATGAGCAAGCAACAATAGAGGTAAAACGTGTATACACTAAACATTCACTTCGTTTTTTGGAACACTTAGGATTAGAAAGACGACACTTAGCCATTGATCCCACTTAAACGCTTATCTTTACCTTTTCTGAATTGCACACAATTCTCAAGAGCTAGGGGGCAAACGTTTGGGCTAGCAAAATCAACGCCTAAAATCACTCGAAAATCGTATCATTTACGAGAATGAGCCAAGATGTCGAGATAACAGTTACACATATGCCACGCCTACTTGGACAAAGATTACTAGAACAAACTCTGCATAT…
AATTAAGAATGGATTCAAATATAATGTAAAATCATACTTTGTATGTTTATGTTTTTTAATTTGAATGTCCTTGCAGAAAAATATAATTAAATTCATTGATCTAAATTATAATTTTTAGAATATATAGATTGTATCTTAATTATATACTAAATTAAAAAGTTAGAGTTTTTAAAATTAAAGAAGAAAAAAGCACTGAGATTTTCTAAATTCAAAGCGAATGGGCCGAACAAATGTCATACTCTCGTTTTTAGCCTAACGAAACCAGAAAAGGAAAGAAGAAGGGGTTTAAACAAAGACCGTGATAATTATAATACGATGGGCCTTAAGTTTGGTCGGTATTTCTGATTGGTTTTAAAACGTCTTGTTTCTCATTAGTTGAATTTACAGATGGCGAAAATA…
AATAATTCAACCGTGGAATGTTCATTTTTTTCAAGAATGTGTAGAGGAAAAAATAAGGTTTTTGTGTCATAATTTGTTTAATGTTCAATCCGATCAACCTATGATATATTAATTATAGTTTAGTTCCACAATTTTTAATAAAAATTGATCCGGTCAATCGGAAAGAAATTATATAATAACAACAAAAAAACATTGTATATGTATAAATAAAATGATTAAATATATAAAAAAATTATCGATAATTTATCCTAGTTCTCTTGTTAAATCGCAATGCCGAACCTTGCACATCTAAGTTTAACAAAGCGCTAAAAAACAAAAAAAATTCGCATAATATTGTAACGACCCGGTTATGCGAACCGGTTTTTAATTCATTAATTTGAATTATAATTAAACCGAACT…
TTTTTAAGTTAACTAAAAACTATACGAATACCCCGGGCATAGCCCGGGAAAATCTTTAGTGTACATAATAAGAAAAATTTACGATGAATCTGGGTCATCATAAAGATGACGAGGTGACGAAGATTTAAAGACAAACAAGGTAATCATCGTAAAATTAGAAGTAGCTTTAGGAGGAAACTGTTCCGTCAGAAGTACATGTAATTTTATGAAAGTGTTGTAAAATAATTCGTTTACCAAAAAAATAATAATTCGTTTACAATTCTTTAACGACGAATATAAAGTGAAACTGATATGTTAGGTGGAAGCGTATTTGTAGTGCATTATACCTAACAAATTTCATTGAAATTAGTTGTTGTAGGACTAAAGTACAAAATATAAAAGTTCTAAAGTTTAGTATAA…
CTTCTGACGTCCATGGTGAGGTTGTGTTGTTCCCTATTAGGTAGATTCCTTCGGAAAGTAGCCACTACGAAAGAGAGCTTATGTAGATGTCTCTACGTCGGAGGAGAGATTGATGTTGGGTCGAGAGGCTGAGAAAAAACGTAGAGTCCTTCGTTTTTCCTTAGGCGTCGTCTGTTTGGTTTCTTAGTGAGTTGTCGGAGAGCCTAGGTTCAGATTGGTCTTTGCTTCGTTGGGGTTAGGTTGTTGGTGCTTCCTTGCTTGCTTGTCGTCGTTCGTCATGGCGGTCCCGCCGACCCGGGTCGGGGGTGTGAACCCGGCGTTTTGGCCTTCACGCGGTGGTGGTGCGGTGGAGAGACCGGTGGATACTTCTCTAACGGGAAAGGATTTGAAAAGATTCTC…
GAAAAAAATTTAGTTTAAGTTTAATATTATTATGAAAAGATTGAAGTTTTTATGTTTATGTGTAGAGTTTAAAAATATGTTTTGTTTTGGGGTTTAGGGTTATGACAAAAAAATAACCTTAGTTTAAGAAATATTCAATGTTGCATTACTTTATTTTTTGTTTTTTGGCTTTGTAATGGCTGTTTTCGTTTTGATATTTAAGAACCCTAGTTCTCCTTGAGCTTAATCTATAAACGAAGATTCGACGGGATGTGGTAGCTCACTTGGTAAGGACCTTGTGGGCCAATTGTCATGCTCACGGGTTCGACGCCAAGCGGAGGCGAACTACCCATTCTGTCATCAAATGCGGTACTGGGTGTTGGGCCTTGTCCCCAGCCCAGGTAAAGCCCTCCCGGGTGA…
TAATGATGCTCTTAGTAGAAGAGAAATAACTGTTACCCCTGTAGATTACTGAATTTAAAAAAAATGTTGAATTTATATATATTTTTTCTTTTGATGAACAGTTGAATGTATAAGACTATGATTATCCCTAAAACCCTTAATGGGTTCTTAATGATTTTTTTAGTAATAAATGTAACATAAGAACTTTTGTTAAGAAACTTCCATTTTAAGTGGTCCAATGGGAGTTTCTTAACTAAGGATTCTTAAAAAAAATGTTTGATGAAAATTATTCATAAAGCTTGAGAAGGAATGTTTGATGTTGTGTTTAGATAATTATTTGAGAAGTAAAAAGAACGTTTGATCTTGAGATAAATATTTTGAGAAAGAAGAAAAATGTTTGAGATGGATTTGAGAAGGAAG…
CTTTTGATTGCGATGTATGCCTCTCTTAGTTCGAAACAGAGGACAAGCTCATGAAGAAGACAGACGACGTAGAATTTATTAAACGAAGAAAAAACAATTGTTCATACTTATTTATTTTGAAATACCATCTCATTAGATGGTATTTGTTTCTAGTGAATTTTGTCTATAAAACCAATTATCTAATAATTCCAAATAATTTTTGATAAATATTAGGAGTGAAATCCTTCTTTTTCAATAAGGGGAGATTTGAAGGAGTTTGAATAAATGATCAATCCAATAAGGGTGGATTTGATAGAAGTTTTATAAATTCTAAATACAATAAGGAGAGATTTGAACAAAAACTAGAATTCTCTCAAATCATCAGTACAATAAGCCCCCCTTATATTACGGTTTTTAATA…
TTTTAACGAAGGAGCTGCTCAATATCATTCTGGTTGTGCTTTAGGTTGATCACATTGCTCGTGTTGCATTTGATTTCTCTTTGAAATTCATTTGAAACTTAATTTCTTCTTGTTCTTGTACATCTTAAGAAGATGCTACCATTAAAACATCTAATCTTTCTTAAGAACCCACGAGGAGTTTTGTACCATTGGACATGACAAAATATTGCAACTCTAAAAGGTTTTTAATTTACAAAATTTTAAAAATTTATAATTAAAATAATGATAAGCATGTATGAAAGGTTCTTACCACTGGAGATGGTCTTAGAGCATGATTATCCGGGTTTCTTAAGGGGGGTTTTAAAGTAAATGAGTCATTTAATTAAATGAAAACTAAATTAACTTCAGATAACCGATCCT…
TCATACTTCTCCCTCTCCACTATGGACAGGCACTTCCGCAGCGACATGTCTGTTGAAGAAGCCATCGAACTGGTCGACAAATGCATACTTGAGATCAGGTCAAGGCTGGTCATCGCCCCGCCAAACTTTGTGATCAAGATCGTCGACAAGGATGGAGCTCGCGAGCACGCTTGGCGTCAGTCTGTACAAGATGTCACCACTGCTGCTGTCTAAGTCTCTTATGTTTGTTTTTTTTACTAATCTGACATCTGCTTTAATGTTAAACTTGGAAAATTAGTTCTCATATGACTGTTTTAAAACTTTGAATTGAAAACATTTTCCTTGCTAAGTTATGTAAACGTAATCAGATTCTCTCACATCACATAAGCCTCCAATAATGTGTGAATCAGACGGAAACTT…
AATTTACGGTTTTTGATTATTTAATTTAACTAAATAATGTATTTGTAATATTTAATATATTATATTCACTAAGTAAATTACTTTTTTGTGGGTGTTAAACCATTGATTTATGACGAATATTCGATATCATATAAACAAATTGAATATATACACGTAATTAGAGAATTGTATACAATATATAAAAATAATGGTTATGAATGTAAAATATGAAGAAATTATATAATGGCTCCGTATGGCATATAAGAATGTGAATTATTAATACATATTTAAAGAAAATACAATGATTTTTTAAACTTATATGGATAATTTAACATATAAAAACAGTTGATTTATGTAAATAATTTTAGATGTTTTATTAATAATAATTTTTTTTTTGTTTTGAGATAAAGATAAAAATTA…
TTACGCAAATTTGATGCGTAACCGTCTGGAAATTCCACATCGTTTGAAATCCAATAAAAGAACGCATCTTTTCCCTCTGCATCAAGTCGGTATATGGGAAAAGGAGCCCTACCATTCTCATCAACATGAAGTTCTGAACGAGCACATATATCGACTAAATCCAGTCTTGACTTCAAATTATCCTTTGTTTTACCTTGAACATTAAGGATCGTGTTCATGAGATTGTCAAAAAAGTTCTTCTCAATATGCATGACATCTAAATTATGCCTTAGCAGATGATCCTCCCAGTATGGCAGATCCCAGAAAATACTTTTTTTGTGCCAGTTATGTAGTTCTCCAACAGCATCTACCGGAAAACGCTCATGTCCACCGACTTCTGGCGTCCTTTCTGCACCAAAA…
CCCCTCCGATTTCCCCTATAATTCGACCCCCCCTTTTTCTCTCTCTATAATCATCCGATTTGAACAATTTTGGGCTCTATTCCCCCTTGATTTTTCGAGCTCTACCTGATTCCTACACTCGTTTTCACCCTAAGACAGGTATACTCCGCGAATCTCCACATTCTCAAATCGTGTTCTTGAGCAATTTTTTGGGTTTTGTGAATTTCTTATTTCCGTGTTGATTCCTTGATCAAATATGCATGAAACAGATGTTTAAACATGGAATAGAACACAATTGTCTGTGATCAACGAGTTTGGAACAGGATTTGAGATGATTTAGGGATTGAGAATTTTTTTCAATTTGGTTTTTTTATCACAATTCGATTTCGCCTTTCATTTTCATGTTGATTTGAGTTCTTA…
CGTGGAAAACCTTCTCGATGTGAGAAGGAAAAACCACGGGACCGTAGTCCACTCAACAATCCACTATATAAATGTTTGTGAGTACAACCACGTCCTCCCTGTTCAACAACCAGAACAGAACAGAGACACTAGCTTCAAAGAGCTATCTCCAACACAAACAACAACAACAAGAGAGCAACACAAAGCTTCAAAACCGGCAGCAACCAAACGACCTCAGCTCACAAGGATTCCGGCATCCAGAGACTAATCCAACCATACAAATCCAAGATAAACAAGTCAACAATACCTCCGCCAAATTTCAGCTCAAGAAGAGAAGATCTCACCGTCGGATTTACCAAACACCCAAGACTGTCCCGCTGAAGAACTGTGACGGCCAGCTTCACTAAAACCCAGACAACA…
TTATAAAATTATTGTGATGAAATTATCAAAATTAGATATACAAAACAGAAGAAAGTAGACAAATTTGTAGATTTGTAATAATATTATTGCTTAATTTAACATATATAGACAATTTTAGATCGATTTTAACCAATTTAGAATAGTTTAAACCAATTTGAATCATATAAATCGGTAAAAATTGGATTTTAAGAAAATCGTTTCAAATAAAACCGAGTTCCCGCCTAGGCGGGGGGCTAGGCGCCGCCTAAACCGATTTTTAGAACCTTGAGTGGTAAAAAGAAAAGTTATATACCTTGTTTTGAATAACATCTTTCAGTATTTGAGTAATCCTTGAGAGAGTGTCGATTTTCTTTTGCATTTCACACACATGAGTCAAATGTGCCACGTTTTTATCATCCT…
TTTGATGATTTTCTCCTTGGCAGCCAGTACTACTTTGCTGCATTTCTCGGCCTCATCTCTCAGCTTTCTCCGTTCTTCCACTAGTCTTGCAACTTCTTCTCTTTGTTTTCTCTCTTCCTCCTCTGAAAGCTCCTTCTCCAGTCTAGCTTGTCTTTTCTCCTCCGCTTTTCTACGTGCCTTTTCTATCCTACTCTCGTGAAAGCTGGACCCATTCTCACCCTGTTTAGCCAGTAACCGTCTCTGCTCAGGGTCAAGTGATGAATCATCAACTGAGCTAAACCTAAAAATCTTTCTCCAAAGCCACCTAATGCTCATAAAAAGAGAAGTCAGCAGCCTGCAAGCAAAAACAACACCACCAGAATACGAATTCTCCACCAAACAATTTTCATCTCCATCAAA…
GAGGTGAAAATAGCAATGGGTTGGAGATGCTCTTAATAATAGACTTTCTAAAAAAATATTTGTTTCAGAAAGATGTATTTTTGTGTTTTGTATGAAAAAATTGTAAACTCCAAGAAAATTAATTGACTTTATTAAATCACTATTGGTTTAAAGTTATTGAAAATTGAAAATTGAAAATTACAGAAAACGATACATTTATTATGGTAGTTTAATGTGTTTTATTAATATGTGTGAAAATACTAAAAAGTCTATTTTTTAAGAACGGAGGGAGTATGATTTTTCCAAAAAGTCAACAATCTTTTTTGAGTCATCTTGTTGTGTGTACTTCTGCATATAATTACTGAAATCCGTAGCTTTTATTCCTTATTGTTGCTAGTTTTCATCCAGTTGTTAGGTAGC…
ATTCGACAGGAGATTTGGAGTTGTTGGTCCAGTGGCAAGGGAAGTCAGCTCTTGAGAATTCTTGGTTGTTGTATGAAGAATTTAAAGCTCGTTTTCCGTCTTACCAGCTTGAGGGCAAGCTGGATTTCGTTGGGGAAGTATTGATAGGTTCAAGAAGTCATATTATAGAAGAAGAAAGGCAAAGGAAGTCGTGGAGGAAGAAGAATGAAGCTAAGAGATGTTTGAATAAAGAGTCAAGGAGAACCTTGTGAGACGACGAGAGTCTTTACAGCTTTACTTAGTAGTATATAAACAAGTACTCATATTCATTTTATGGTTTATGCTTGATGTTGTCAGTTAGAGACGTTATGAGTCTTTGCTCCTCAGTCGTTATGAGACTGGTGGATTTGTGCTAAGTTC…
ATGGGAACTGCAACACAAGCACCCCTCCATAGCATTTTCTACAACAAAGTTAATTATCTTTTAAGAAAAATCTGATCCTGTCACATTAATATCTATCTAGTTCATAGCTTGTCTATGTTACTTACTCGAAACAAAACATCTGACATGACAATGTATTTCTGTTTGCTACTGGTGGAGTGGAGAGAAAGCTCTCGATTGCCATCTGACATGACACGCCATATATAAAAGATATTTGACAGGAAAGTCTGCTTTGGCATCAAGCAATATGCTTACCATCTGGAAACGATGATCACCTTTGCTTGCTCAAACTGCAAGTCTAGAGACAACTGGAGGTGGTGAGTGCTGTCTTGGAGAGTGAAGCCGAGAATTGTTATACATGACAAGTTGACAACTTAAGAT…
TATTGATCGGGTCTCCCATCTCCTATGCGGAAAGGGGATATACATAATAATTGTTGGCTCATAATACAGAGTGTTTCCGTATTATGTTAAATCGTAGAGATTCAGATCCGCGTCCTCTAAACAATTTCGAGGTTACTCTTGAAACAAAAGTTAGTGGAAACACTTGGCTATATATTTTAGTAAATACAAGTCATCTTTAAAATAAAAGTTGTTTGACAAAAAAAAAAAGGTTAAATATAGCTACTCTTTTAGATCAATTGCAAATCCCTAAAACTATTGATCATATTTTGATATACCACCAATGGTGAAAATACTTTGGGAAATAAATTATTTGTTAGACAATATTATCTTAGTCGATCGATCATACAAGTCTGTATAGCCAATTGGTTGTAATGACGA…
CATTCTATCTCGCTTTGTTCTTTGACTTGATACCTAATGAGCTGAGATCTGAAGCAGGCTTCAGAGATAGCGATACAAAACACCGGTTACATCGCACCAGAACATGGACAACCAGGAAGCAGTGGCACAAAGAGCGACACTTATGCACTGGGTGTGCTACTCTTGGAGCTGTTAACAGGACGGAAAGCATTTGACAGGTACACACAAGACTTTCACATACTTTCCGGATGCAATATACAAGCTAAAGAAAATTATTTGCAGCTCACGACCCCAAGGAGAACAGCTACTAGTGAAATGGGCATCAACCAGACTTCATGACAAGCGAAGCTTGGAACAGATGATTGATCAAGGCATAGCCGGCACATTCTCCATAAGAGTCGCCTCACACTACGCATTCAT…
GTCTCATGCATTACATTGTACATACATATATGCATAGAAAAACCAAAAAAATTTGAAATTTTTGAATCATGTAGTTGCATCACTTGCATTCTTAATATTGAGTCTAGAGCATATAGGATGCATTCACTTAATATGGAGCAGCTGATTGATATTGCCTTGTATAGAACACTTGTTTGCACTGAATTTGACACCCTAATTAAACATATCAAGTAGCTTAAGCATCTTTTGAAAGGCTTGCATGCTTTGAGCCTTGAAAAGTCTTCTTGAAACTTGTTTGCTTGCTTGATATTGGCATTGTTCTTGAAACCAGCTCCAACCTAAACTTAGACTTGACTGAACTTAATCTCTCTTGCATATGGTCATTTGCATACTTGATCATAGGTCTCATACACATTTGGG…
TAATTTTACTGTTTAGTTTTAGGGTTTCGGGTAATTATAGTGTTTAGGGTTTATTAACAAAAGATAAAAAAATCACACAGTGACAAAATAATATATTTGTTCACAAATTAAATCATGTAGTCTTTTCTACACCTTTCTCGTTAGGGGTTTACATTTAGTGCATCGCTTTAGGGTTTAGGGTAAATTGGTTTAGTGTTTATATGTTCACAAAATATGTATTCTTTGCATACTATTTGTTTTAATTGATTTTCGATCATTTTAAAATAAATATACATTCCAATACAAACGTACACCATCCTAAAACCATGTCGAAATCAAACAAAAATCATGGTGTTTAAGCTGAGAACTATATTTTCGTTTTACTTTTTTGGAGCCAAATATTTCGTTGAAAATTTTGGA…
CATTTCAAAGAGAGACTCGCAACGACTAGTTCAACATATAGTGACTTGATCAGGCCTTGATAGTATCAACCTTGGGTTTACAATTTTACATAGCCCTAATATTCACTGCAACACTATACACAAGAACCGAATCACACTGACTTTTAAAAATGAATCTGAACAATCTAACATATTCAGTTCAGATAGTTCTATAGAAGTTCGATGGAGAAAAAAAAAAGTACTAAATCCTCTACTATTAGTTTCTGATGGGCCCAGCCCATTAACTAACTATTCCGGGTCCATTGCATCAGACCATTACCAAGAGTCCGTGATCATGGCCATTTGCGAGTGTTCACGGTTTTTGATGGAAGCTAGGTTGCGGCTAATTTGCTCGCATCACGGATTTTATTAATAATTTAA…
ATATTTTTGAATATATGCAAGGTATAATCGAAAGAAAATTTAGGGTAGCCCACGCGGATTTTTCATTTATAATTATAGATTTGTTTTCTTATGAAAAGGTAAATTATGTTTGTTATATTGTGTAAATAATAGTATTGTTGATTTGTTTTGGTGGCCATTCAATTTAAATTTATTTTACATTACAGTTACCTTCAAGTTATTTTTTTTTGGCAGTAATATAATTCATATAAAGTAGATCAAAATATTTCTATCTAAATTTTATTTAATAATTTTTAAAAATTTGTTAGTGTTTTTGAAAAATAAAATTATATGTAATGGTTTTCGTATTGGATATGTTTGAGATCTATTATGTTAAACTAACTTATAGACGATAAGAATATAAGTCTAATGAAATGTCGT…
GAACGGACTCGCTGACGAGGCTTGTAGTTTCAACAACACCGCTCCTCTCACTTCCATCAATCCCAGTAAGTAAAGGTCTTTTTTTGGTTAAAATTTGAGACTTTGGAATCATCATTCAGTGTGTGTGTGTGTTTTCAGGTCAAGGAACTTGTAGATACCATTCAAGGTACGGCGTTTGAGTGATGTTTCATACTGCTTTGTAAATCAATAGGAATTTTCCTTTGTGTTGATTTGAATTCTTTGAAGTTTCCTTTTTTTTATTATGTTCATCGATTTCTTTAGAATGAGCAAATGTTGTTTTTAGTATGAGTGAAGTTAGTAACATGTTTGGTTCTTGGATTGTTTGATAAGATGATGAACATGATTGAAAGTATTTGGCTTTTACTTGTGTGTGCTGCT…
CTATAATGGCTGGCGTTTCTGTTTCTCATCCATTTAATCACATCATTAACACCAGCCCCACTACTCTCCCCACTCTCCGTCAATTAAACATGATAATTATCATGAAAGCTAACCTTTTGGAGCTGTATATACTATAAATATGTTTCATCTCTATGATGAAAATTCCAAACAGCTAAAAAAAATCTAAAACTCCACTATTTACAAGTGATAGATCGTTTGTGTCTATTAGCTTTGTTTGGATGTTTTACTTGATTTTAGGTGATGCAAGTGATGGACGATACCCTTTACCAGGTTTTAGAGTTGCGTCAACACCTGCTAAACCAAGAAGGCAAGAACTCTAGACTCCACCGGGGAGCTCACTAGCCACCACGGCTAGGAAACATACTAATATAAAAACCA…
AACCTTTGAAGGAGTAATGCAACCTATCTCCAGACGCAGACCAGAACCAGGAAAATCTAGCCATCCTGTTTGTTGCAAAAAGAAGACCATATTACAGTATAGGAAACTACTTTGAGGAATTTTGCTTTTATCATGTGTAAAAATTTACGTGTAAAGCAAGAATAGAGAATGAGTGTAAAGTAATATTCCTTTTTAAAATATCTAAAATCGGTTGCGTATAAGTTATGGTAGTTCAAATATGGCTATAAACTATTAAATGTAATTATTTATGGAATCTTTTTCTTAATTGACTGTCTATTTTGAAGATCTTGTTAAGATTGGAGTGTCCATCGATATTCAAATACATACCAATACATACCAATAGTTTGATTAAAAAAAGGGTCTAATTTCCGGTTTTGA…
AAACCAAACAAAGACCACTTATTTTTTATTTTTCTGGTAAATGGCATTCAACAAAGACCACTTATTCCATTTACTAACACTTACTTGTCTCTCTTGTTATCATAATAGTCTGAATAATTTTGAAATTCATTCCGTCTATTGTGACATATTTATTTATTAGTTTTCTGAGAAACACTGTTAGAAAATTTCACGTAAGAAAATACAAAAAGGACTTGTTCTATTTACCGTAACACTTACTCGTCTTTCTTAATATCTTCTAAATAATTTTAAAAATCATTCTGTCTATCTTATACAATAAAGGAGAGTTGTCTCTTTCCTCCTTCCTCCACGTCCTCAAAGAGAGTGGGGCTTTTGCCGACACGTGTCAGCACAGCAGGCTACTTGCGAAATTATTTTTTC…
ATCAGATATATCCAACACACAAAGAGCTATAGCACTACAAAATCCTTCCCAAAACAAATGAGACACTGAGGTATATGCTCATCAAAAAAAGAACTTTTATGTAAATTGATATCTGTATTAGAGATTTATCTTAAACTAAAGTTTCTTTCGATTCACATGAATTGCCTTCACTGAGAGGATTTAATTTTCATTACCTTACTTTGATGATTCTCAGTAAATGCAGTGGACACTAAATTCCAACGTCACTGTGATTTTCTCTTATCATTTGGTTTGTAAGGAAGGATTTCTGAAACCAAGCCTATGAATTATATTGCTAGATCAAGGACGATTTTCTGGCTGCAGGATTGAATACAGTCAAGAACAGGGCTCAAGTTAATAAATATTTGGTATGGAAATGTA…
ACTGGAAGTTTAGACTCTAACATGAACAAACAAGACGCCTAAAGCATCACACAAACACAACACAAACAATGTGATGATAGCATATAGCTAATCCATACACCCTGCATCTCCTCATATGGATATATAATATGTAGCGTCGCTAGTACAGTCTGTCTCTGTACCCCCGCATTCTCAAGTAGCGTCCATGGTACAAACGTCTCTGCACCACACGCCCGCACAAGTAGCATCGCAAGTCCAGACGTCTCTGAACCCCTGCCCGCACAATCAAAGTAGTGTTGCTAGCCCAGACATCTCTGAGCCCCCGCCCGCGCATATAGTCCCTACTCATAGCTATGTGTACATACATATATATATCTCATCTCTTAACATCAGGCAATCAATCAACAGTTGAATCCTCTA…
ACAAGGCGATGATGGTTTCAAGAAACCCAAGAGCTGGAGCGGTTTGAAACCACCAAAACCTCAAACCAAAAATTAGCTAAAGCTCAGCGACCTAGTTCAAATTAGTTCACATGTTTTATTAGATCATTCGTCGCCCGCTGTCTGTATCATCATTCACATGGTGTTGATGGTTGTTTTGTGCTTGTGTTTATCTCCAGATATATGATGAAACGGTTTTGACTTTCAATTAAGATTACTACAAGTATCATTCATGTGATCAAACAGACTCTACAATACCATTGGTAAACAAAGTAACAGTTTCTTCCTCCATGCTTTCTGTAACGACCCTGATCTTGTTTTGGTGGAGCCTTTTTGGTTTTATTAAAACTAAAGCCCAATTCTCTTTTTTTATTTTGTCCT…
TGTTTTGGCTAATTATATTTTTTTCTGGTAGTGACAGCTCATCTTAGACAATGTTAGAAACACATTACAGTTTTTTTATTCAAAAAGGCTATACGGATCGTCGGATCCTACCCACCTATTAACGTAAAATTTATGTCAGAAAAGAAGTGGACGAACATGATGTGAAATATGGAATGCTGATGCATTGATTAAGTTGAGGTGATCCATAAGTGTACAGTTTACCCACTAGAGAAATAGCTACCTTGTTAGGTTGGTGAGTTAAATTTTTTAAAAAAACTTTGCAATATGTTTTCTTCTGCTTTCTTCTTTTCTCATGCTTTTACTAGTGGTTTTTCTCTGGATCTTAGCAAATGTGGTGGCAAATCTAACTCTTTTTCGGTACGTATGTGTAACGACCCA…
AGCACATTTTGTCCAAATATACGCTTATTGTTTCTAAGTACCGGTGATAGAGAACGCAAGAGATGACATCGACGAGTGCAAATGTGGCCAGCAGAAATTGAGGTTGAAGATGGTCTAATGTATAAATAACTATGATGTCCAGTTAATCGTAAACATTTACCTTCGATAAAGCTCAATTTTTAACCTCATATTTATACAACTATCGGATTGAATGTGTAACTTTCCAAAAGATAAGGACATGTTGATGGAAACAACGTAACAAATCATCCGCAAATTATCAAAAAGATCATCACATGTAAAATAGTATTGAACTACTAATTAATACATAAACAAATGGTATAGATAATAAATATTTTGAAATATTGTATACAAATGAAAAAAAAAATAGACTGAACATGA…
TCTTTACTCATATTTATCCTTAAGCTGAAGCTTACAAAATACTATCTACCATTGATATCAGTAGAGAACTTTTCAGTGTATGACAACATATGTGATTGCAAGAATTCATGACGTTAAGCAACATTGTGTTCTGAATCTGTTTCTTATGGTGTTGATGTGGCCGTTTGAACTCCACGTGGATCATTGATCTAATTAAGCGAGGAGATTTAAATCTATATGGGGTTCAGTTTCCTTTTATTTGTTATGTTAGGTATGCTCTTAGTTGAGAGTGTTGAGACTTTCAAACTGTTAGATGGACGAAGGCAACATTTGATTGCATTTAAGGCAATTTGATCATATATTTCAAGAGGGAGGATTACACTGATAAATAAAGAAGAGCAACAGAACCTCCCTTTATCT…
ATAGTTTTTATAAATAAAAAAATAGTGTTTATATATTTAAAAATGTTTTATAAATACAAAAATAAAAAATAGTGTTTATATACAAAGAATGGTTTGTATATTTAAAAATAGTTTTTATAAATACAAAAAATAATAAAATAGTATTTATAAATCAAAAAATGTTTTATAAATACAAAATTAGTTTTAATAAAGATAAATATTTTTATAAATATGAAATCATCTTTTATAAATCCAAAAATCGAATTTATATACAAAGAATGGTTTGTATATTTAAAAATAGTTTTTATAAATACAAAAACTAATAAAATAGTGTTTATAAATCAAAAAATGTTTTATAAATACAAAATTAGTTTTAATAAATATAAATATTTTTATAAATATGAAATCATCTTTTTATAA…
TTGCCATTAACAAAAAAGTGAAGAGGGTGTGTACAAAGTTTGGGATGGAGTGAAGTACTTCTAAGACAATGAAACCTTTGCAGACTTCCTCTTAGACTGGAAGGAGCTCTGAGAGTTCAAAGGAGATGGAGTGAAACCCGTCTTCCTCACCAAAGTTTGGGATGGCCTCGTTCGCTACTGGATTAACCCTCAATCTATCTGACAGGCTGCACAGTATTCCATGTCCCGTTTGATGAGTGGTCCCAAGGGCGATTTATTGATGCCTCACACGTCAGGACAGAAGCCACATGCCGGCGTTCGAATTCGTCTACAAATATTAAGTGTTAAATGTTATTTTTTTAACTTCAGTTTATATTAATGTGCATCTAATGTTTTATATCTAATTTTATGCCGCCTGGG…
CGCATAACAAGCGACCTGCGATTGGTCGCATGTCGCAAACCGCAGGTTGTTGTTCGTTTTGATGTCGCGCGACTGATCGCACGACCAGTTACGGGTTTCCATTCAAGTCGTCCGAAAAAACAGCGATTAAAAATTAAGAAAATTTTGATCTTGCGACTGGTAGCAGGTCGTAGATCGCAGGTCGTAGACCGCAGGTCGCACGACACGTAAACGAACATAATTTTAGCCGCAAGTCGCAGGTCGTGCGACACGTAAATGAACGTAATTTTAGTCGCAGATTGCAGGTCGCGCGACACGTAAACAAACAGAGCCGTAACTATCTTATCTATTTCAAAATCACGAATTCATTTTTTCGTTATTTTCAGAAATTGATTGAAAGCTTTTTGGGGAAGAAAATAA…
AATCAATGTTTTTAGGTTCTTTGTCTACCAAAACATCATTAACCAAATGGTTGTGCCTTGTTGTATTGGTAAATGTATTTATTTTCGTTTGGTAAAATGTCATTTTTATTTTAGCAACGAAAACATTTTCGTTTTGAAATTGTTCCCTTGAAGCTAGAAGTAATATACACTCTTGGTTAAGATATTAATTTTCATTAGGTACCGTCTTAAACAATTGTAAGATTTCAGTTATCTAAAGAAACGGTTTACAAGATGTTGAAACATCTTTTTATTATCAGGAGATTAGAGCTTTAAAGTTAGATGCCGGACGATGTAACTATCTTATCTATGTCAAAATCACGAATTCATTTTTTCGTTCTTTTCAGAAATTGATTGAAAGCTTTTTGGGGAAGAAAATAA…
GAATTTTAGGGTTAAATGTTTTTATTTAGAGTTTAGGATTTATCCAAGGGTTTAGGGTTTACCCAAAAGTTTAAAGTTTACCCAAGGGTTTAGAGTTTAGGGATTAGGGATTAGGATTTAGAGTTTAGTGTTTTGCTCGCGACGTTAAAAATACATTTTTTTAATCCTTTTCTCTGTTTTTCAATTTAAACCTTAAAAGCATGACTCATGACTCTCAGTGGCCATGTTGACTGACATGTGGAGAGAAGAAGTTACCACGTAACAAACATATTGGGGCTCGGTTTCTTAGCATGGTTTTTAAAGAAAAGAAGTGATTTAATTAAATCAGAAGTAAATGAAAAGGCGATTACCGATCCTTAAGCTGGGATTTTGGAAACCGTTTTTAAGAGGATTTTTTCG…
AGTATCAACAGATATTTGGAGTATTTTTATTGTTTTGAGTATTTTTAGTTATTTTGAATATTTAGTCTTGGTTGTTTATATATATTTTCAAGTAGTTTGGACAATTTTAAAATTTCTTATATATTTTGGATAGTTTTGGATATTATCTAACGATAACTAATATATTTTAGTATATAAATTCGATTCAGATATTTTTGGATATCCAAAATATTACTGTTTGGATCGGGATCAGTTTTTTTATTTCAGTTCTCCAAATACCAAACTTTTGAACTTGTTTAGATATTTAAATATTTTTGTTAAGGTTCAGTACTATTTTTTTAATCGGATTTGGTACTTTGGATTTGGGTATATTGATCATCCGTACTTGTTATACTTTTAACAAAAAACTAAAATCTTTTA…
GCTCTTTTTTCTGGATTGTGTCTCAGTCTCTCAGAGCTTTTTTTTTTTGTGCAAACCGACTCGACGATGCGAATATGCTTCATTTTATATACAAGACGTTAGTTTAGGTTTTCCTATATCTTTTTTTCTTTTCTAAGTACCATGATCAGGCTTTGGAACGAAGCTCGTACCTCCTCCAAACTGTAACTACCATCATTAGATAATGTGACTTTTAAATTTTGTAGTTTTTTTTTGCAGTTGAGTGATCGTTAGAAACCAACATTTGAAATCAGTCATCTATCATCTCTAAATGAACGCAATATAAATTCAATCTTCTCTTCTCACTCGCATCACTGACAAATCTATTCGAAATTGCATATTGGAACAACTTCTTCGCTATACGTTGTTCAGCTCAATAAC…
TGAAAACGAGATTATGGCGTCAGCAAGTGACGTAGCACTGTCAGCCTAGCTTACCCACCAGCTCACCGTGATAGACCTCTTTTCCAGTTTCCACTAAAATTGTTTCGTGTACATTTCAGATTTTCAGTATGCCTACCAAAAGTCTCAAACAATCGACAAAGAAAAAAGAAGTCTCAAGCGTATTTATCAGCAAAATATTTTTAGTTTACACGAGCTTATAGAACTATATAGTGAGTCTTACATTATGTGTTTTTATGGAGATACACGTCGAGAGAGAAAAGGTTTATGAATACTTGCCGACACTGATGTTGATAGGCTTACGGGTGGTATATGTGACCACCAATTTTTATAAAATAAATTTTAGTATTATAAATAAGTAAAAATACGTTTCGGATCAAA…
TCAATTCAAGCAGCTCCGATACATAAGTTTTCATTTCCCACAACTCATATTGCTTAAAGGACACGGCCCAATTATAATACTTGGCCCATTTAAAGGACTAGGCCTATTTAAAGTTATAGTAGCAATTAAGAAGTTTTTATTGAAAAGTTATCATTTCCCACAACTCATATTGCTTATCCAAACTACTAACCAAACCTTTGTAAGTGGTTAATGAGTCTTAGTTTGGTTGGAAGGTGTCAACATAAGTTCGAACTCAGTAGTCATTGTTTCTATAGTTGTTACCTAAAGCTCTAGTGACTTGTAATGTATATTTTAATGGTTATTAGATTTTATTTTGCCACACATTGTTTTATACGAATCTGATTTGTTTTATTTTATAAAAAAATTATGATCCACCCA…
AAAACATTAAGTGTTATTTTGATCATTTTTATTTTTAAATGCTATATTTGTGACAAAAAGTTTTTTTAGTGCTATCCTATTCATTTTCTCAAAAATAAATTTATTTGACTTGATCCGGTCTGGATCCGGTATATATACAGAATAAATTCGATTGCTGTTGAAAACCATTTGGTACAAAGTAGATTAGAGTCCTTTTCACACCGAACCAACCAATAAACAAATGTCTTAAAGACTTTAACATATGTTCACTTTTTAACGGAGAGTAACTCCATATACCCCTCCCTCTCTCCAAAAATTCTTCTTTCTCCCCATAATATAATACATTTTCTTTTTTATTTTGTTTTTAATGAAAAATATGGTGAAAGACAAAATAACCCTTAATGAAATAGCTGAATTACA…
CACCTTCCTTCAAAATCCTCTGTTTCAACGGCCACGTAACCGAACTAACCGTCACAGGGAACAGAACCGTCAAGCTCTCCAAAACATTCTCCACCGACTCGCTCTTCACCGTTCTTACAAAACTCTCAAACTTAAAAACCTTGTCTCTCGTCTCTCTCGGCATCTCTGGTCCCCTCCCTCCAAAGATCACCAGGTTTTCTTCTTCTCTCCAGGCTCTGAATCTCAGCTCTAACTTCATCTCTGGAAAAATCCCTAAAGAGATCTCGTCCTTGAAGAGCCTGAGAAGTCTTGTTCTGGCGAATAACGAGTTCACCGGAAGTGTTCCTGATCTCAGAGGGTTGTCCAATCTTCAAGAGCTGAATCTAGACGGTAATAAACTCGGCCCTGGCGTTGTTACTT…
TGTTCAACCACGCTCACATTCACAGAGTGTAGTTAATCAATCTGTATCCTCAGCCTCGAGGTCGTATTATTCGGCCCATTCTTCGCCCAGAACAGAGTCGTATCGTGGCGGAGGAAGGTGAGATTAAGCCAAGTGTGATGAAGCAGTTGCTATTGGTGAATGGGACCAGTTATAAGTTGTAGGACATTTAATAATATCCAAACTTTATGACATGTAATGTAATATTATGCAACTTTGTGATCATACTCTTAACTTTTATTTTATACAATCCTTCTTCGATATATATGTGTCCTCTCTTAAAGTGCATTGCTTCTTATTTTCTAGTAGACATAAAACAGCGAAGAAGATAAGACAAAAGCAAATGTTACATTCATCATCTCAGGCCGCTTAAACACCAAT…
ATTTATTTTTTATATATAATATATATTGTTTGTTAAAAATTATCCTAGACCGCCTAAAATCGTCTAGGCTCCAGCTAAACGGTCAAGGCACTAGGAAGAAGATTATCGCCCGCTTAACACTTGCCACTTTCTCGAACACTTGTTATTAATGGTTTATAGATATTTCTTTTTGTATTTATGTTGTTTATGGAAAATATAAATAAGTAAAAATAAAATGTAGGTAAAAAAAGAAATATCTATACCGTGGTGTCGCTCAATCTCAGTCAGCTGTTTTGCATTATCAGTTAATTAATTAAACAGCACATGATTATCACAAGCAATCTGGTTGCTTGCTTAGTTAATTAAAATTAAGTCATGTGGCTGGAAGAGATTTCTTCAAAAGAAGGATTTAGTGACCTG…
ATAAAATTTTATCGTTTCACGCTCTCTCTTCTCAGCCGTAGGCAATTCTAAGTAAGGTTTCCATCTATTCACCGATCCAGCAATCAATCGGCGAATCTAGCGTTTCGAGCGATTTATCACTACCCTTTCCAACTCTCATCACCTTTGTCGTCTTCTTGCATTACCTCGCATCGCCTCTTCGAAACAGCTTCTCAGTTCTCACCGTGTAGCTCCTCAATTAACACCACATACAAAATCAAGTCGCTTTATATTACAGAAGAAGAAGATCCCACTCCACGAGGCTGATCGAGCAAGACGATCGAGGTAAATCAAGCAAATATTCTTGCCGGAGAAGCTTCGCGCCGCCGTAACACCGTCGTTTTACTCCTCTTCATATCTTCAGCCACCACAACGAAGGTT…
CCAGCTCGTAAAATTGTTAACCGTTAGCTTTATTTAATGGATAGTCAGAACATTTCATGTACCATAGCATTGAATCCCGGATAATTGAAAGTTAGGTTTCTCATTACCGCTAACAAGCTATCAAACAAGTTACACATACAACTACAAAATTAACAAGCAATCTTATATCATAGACTGTAGGAGGTTTATGGTTTTGATTTATGGTTAACACTATAGAATGTAAGGGTATGATAATTTATAGCTAATCTTATTATTGATCTGTTCATTAATTGTGTTAGCCATCCAAAAAATGTTGTAACTATCCAAGAGGAAAGTTGAACATCTAATAATTGATTATATTTCTTCTCCATCTACCAGGTTTTAGGGTTAATCAAATGTTCATGGATAGTCAAAAAATGT…
TGTTTGATTAGTTAATTACATATAACTTCTACAATAGTTATAAAATTATCATGTTTTAAAGATCTGTGAATTGAATGGATTCTAGCAAGTTGTAGATATATGGAAAATCGACAATAGGGGCTGCGTTTGTTTTTCAAACTGGACAAAATGATGAAGATGACGGCAATAAGAAGCCAAGTCAACACGCGAAATGTTCATACCACTTGTCTTTTTTTCATTGTTTTTTTTATTCATTGTTTTTTTTTTCCATTGTTGATATGAATAAAATATTTATCTGTAAACAATTTTGTAACTATATAGGTATTTTTTTGTCCTGTAAGGCGAATAATGCAAGGATGCAATTTATTTAATGATAAAACAGTTTTTTTTTATCAACCATTCATTCATTAAAACCAGTGG…
ATGATCAATCATAAACTGTAGTAAAAGAACATCTTTTAGAATATTTACTTTTCACTTTTGCCTATTGTTAGTTTCGTTATTTCCATAACTTCCTTTATGTAATACTTGCTTACCAAGGTTTGTTCCTATTTTAAAGGAGACATTTGATTTCAATAAAAGATCATCCATTAGAGATCAAGAAAGGAGTTGTCGTTTCTTTTAGTAAACGAGGAGTGTTTTCTCGAATTACCGTAGTAGGAGTTTTGTTAGTATTCTTCAATAAACTAACATCTTGATAGAAGATCATATGTAGGGATGTTGTGTACAGGGTTAGGGTTAAACCCTTCCTTGTGTAATATAAACCCAGCCCTGTTTTAACCCAACCCTATTTTAACCCTACTTTTTGATAAGGGTTAGGGT…
CCATCGCTGAACATAAGACGATGTCGCTCTCGGAACATCGTTGACGGAACCAATCCCCAACGTCTGTCCCTTTTTTTTAGGGACAACCTTAAAAACAAAAAATAAATTTTGTTAGTAAAAATTTAAAGTTAAATTAAATGAATATTTAAGAAAAATAAAATTTTAGAAAATTTACCTCCTCGTAAAGCTTATCCACTTCAGGTGTGGATAAGGTGACGGGTAATCCATCGGTGGACTGTTGGGTCAGCTGGGTCTGGCGTTCTTCAACCCGAGCAGCCAAATCGTTGTAGATTTGCTCGGACTTGCCATCTATAAATCGGCCCGCCTTGTTCTTGTGGGTCCTCTCGTAAAGTTGCATAAGAGACGAAAATTCTCCCGTATCTTTGGCCTAAAAAACTT…
GAATAACTCAAGAACTGACCGATAACTTTTCAATCCCTCCGGTCAGAATGTAGTCCTATATGTCCTCCGTCCGTAGCCACCGAGTTTACTCTGATCGAACATCATTTGATCAGCCATAATGGATTCAGCTCCAGGCTGGTCGTAACCAAAGACTGCAGCAGATCCCCTCGCGAAAATAAGCAAAACTATCAGAATATAACTCGGAATAACAATCCGCTTCTTGGAGATGATAGATAAAAGAGTTAAATACCTACTGACAAAATTCTAGACTGGAATATTTTGATTAGGTTGACCATTTCATCTTTACGCTGAGACTGGTCGGAACTGTCTCTGCAGCGCAACAGCTTAAGCTTATTCTTGCCCAAGAAGCAAAAGCAATAACTTTTGCTGCATAACTCC…
CCGTGTTGATTTTCAGGAACTATCCATTGCTGATTACTTCCAACAATGGATGATCCAGTTCTCTCGAGTCTATAGCACTGAAGCCGAGAAACAGATGAGGCTGGAAGTGTTCAAGAAAAACTTGGAATACATTGAGGACTTCAACACTAAGGCGAATAAAAGCTACAAACTTGGTGTCAACGAGTTCACGGATCAGACTAAGGAGGAGTTCCTAGCCACCCACACCGGTCTTATTAGGGGCATTGTGTTTGAAGAATAAGGAGTTCCTAGCTTATTCCTTACCTTAATACAAAATTTTATATTTCTACTAATACATTAAATAAGTAAGATTAAAACTGAATTTTTGTTAACTCTGCATTGAAAATCCAAGACAATAATCTGAAAAAGAAAGACAATCCT…
GATAAATTCTTGGATCCTTACGATGTTATTTTTGTTACATGTCAAGATTGCTCAAGCCTTCGATTTTAATGTTACTGTCTTGTGGTAATTAGAATTGAAACTGATTATGTATGAAGTTTTCTATATAGAATCAGTCTCGCAAATTGCAAAATCAGAATCTATTTTCATTCAAAAAAATAAAAAAATCTGAATCTATTTCTAATACAACTTACAAGACCAACGCCTTACTTAGGACTTGGGAGTAACTATACTGACGGTATTAAGCAACCCATTGTCTGTGCTTTGCTTTAGTATGGCTAATCTGATTCGCTTCGTGTGTGTTAATAATTTTTCCCCTGGTTCCATGATATTTGAAGTTATTTTCATGAATGCTTTCAGGTACCAGTTGATAAGAGTACC…
TTTCAAGTGACTTAGGGGAATGTGTTGATTGAAATCTTGCTATTTTAGATTAAATCTTAGTCATCTGAAATCAAAATTCTATGCCCATGATTCCTCCTTTATCTATTTGATTGAAAGTTGTTTGTTAGTTATTCTTGAAACTTGTTAGTTTGATTGAATCACCTCATCTTATTGATTGCATTTAGCTTAATTGAAAACCTGAATTCTTTTTGATTCAAAACTCTTAGAAATGGTTTGACATCTTAATTACTATAATGATTTGATTATTGGACCCTTGAAAAGTCCATTTCACGAGCCTACCACAAATTTCAATATGCATAAGCCAAACAAGTAACCAAGCAAAAAGTTTCTCAAATTTGTTAATATTGAATTTTCTGGAAAGCTTTCTGAAACTAAACA…
ATAACAATGTTTAGGCTATGATATAATTTATATATAATAATAAACTCATTTTTTGTTAACCGCTGACGTCATCAAATTTTTATAGGAGAAAAAACAAAATCTAACGGTGAAGATAATTCTGAAAATATAATCTAAAGGATATAATTTTGTTTAGAATAAAACGTAGGACCCCATCGATTTAACAATCGATGCCTTCATCGTATTTCTTCAAAGACGTCTCTTAAAACAAATTGAAAGTTATTTTCCCTTTGAGAATTGTATTCTTTCACACTCATTGTTTCAGTGGAACCGTCTATTAATCCCAGACTCTATTATATTATTGTTAACCCTTATTTCTCTGCAATTCTCTAATTATCATAATTATTCCCTTTGGAGTTTCTGCAATTACAATAAGCATAT…
TTTTCAAGAATCTTTTGTCACAATTTAGATCTTTTTGAAAAAAAGTACTAAGGATCTAATATATATTTGTTGTGCAGAGCTTTGTGGTTGCACTGCTTGCGATGGTAATCGCGACATTCTCCACGGGAGTAGATTCACAATGCTTTCAGGTTTATTGTCATCTATAACTGTCAATTTGCAGCAAATATACACAAAATTGATCATTAATAGCGAGTGGCCTTACAGTTTAGAAAAGATGAGAACCAAGAAGAAGACGCGATTCCTTACGGATACGGATTCTTCCATTTTGTGTTTGCTACGGGAGCAATGTACTTTGCAATGCTACTTATTGGTTGGAATATTCATCATTCCATGAAAAGGTAAGTTTTCTTGGGAACAAACATTACTCATATTCCAAAA…
CAGATGAAGAAGAAGAAGAAGACTCGCTCTTAAGCTTCTCCATCTCCTCGTACGCCCACTCCAGTCCATGACAGTAATGCACCGGCGGATTGAATCTCGTATCACTTATGTCATCCGGCAGAAACGCCCCATTCTCCACCAGAAACTTGACCGCTTCTCTCTTCCTCTCTTTGGCCGCAGCGTGGAGAGGGGTCCACCCGCAGGAGCCCCATGTTCTGGCATCGATGTTGGCCCCGCGCTCGAGGAGCAGATCCATGACTTCAATGTGACCTCCCTCGGCAGCAAGGTGAAGCGGAGTCACTCCTTTCGATTTGGGTCCCCACGCTAGAGCGTTCACGTCGAACCCTTGGTCGAGCAGCTGTTTGACGAATTTCAGATCGCCTTTCCGGGCTTTGATGT…
GACCTCTGATACATGAGTTGAATGAGTTATAGTGTAATACTTTAATGGTGTGCGCATGTTCGATTTCTCAGTCAAAGGAAATTTTACGATTCAAGTTGTCCTTTTTTTTTTTTTTATTAACCTGGGGGTATCTCAGGCCCATGGAGAGGCCCAGACTAATCCCCAAGGGGAGGTGCAGCCCATGGATAGACCCTCTCTCCGGGTATTCAAATTGGCCCTAAAGCATATGCCCATATCCGTGTTGGGTGACCAGGATAATTGTGACTTAGTTTCGCGCAGCAGGTGGATCGAACCTGAAATGTGTTGGCGTCTCAGTCCCGTCTCCTTACCACTCGACCACAATCACCCGGTCAGATTCAAGTTGTACTTATGTGAACAATAAGTAACTTTCTTGCATAG…
TCTCCAAATTTTATATATGCAAGTATGTGATTATAAAATTTGATACAATACTTATTAATATTATCTTCTTAATCACTTAATTTAATTATATTATTATGGTGAAGTACTACAGAAAGTAGAAACCAACTACTGAACTACGACTACGAGTGAAAACTCCATGAATGGGCTCTTGAAGCAATAGTTTTGTATTTAATCTTTTGTGAATATATATTTTCATTTGGAAAGTTAATTATGTTATTATCACAAATCTGGTTTCGATCAGACTATCTCATGCTCATCAGAACCATCACTTCGATAAACAAACCGGAATTCTCTCGGATATCGGATATCGTTGCTTTATCAACTTTGTTTATTTTCTGCGTTTTTTCTTTTATCCCAAAAAAGTTTAATGGGCCTGCG…
CATACAAGAAAAAAGTTGAAAACTGGTTTCCACCCTAACGAATTCTCGATGAAAACTGCTTTGTCTGATATTTATCATCGGAAAAATATCTGTCTGGAATTCCTTGAGATTTCTGACAGTTCATGATAGATTCCGACAGACACATCTTTGACAAAAAACCGTTGAAATAAGCCTCAAAAACAAGCATTAGAAATTTTTCAGCTGATATTTCCGATGAATTTTGTTCGTCGGTAATTTATTTTTGACGAATTTGGTGTGTTGTTAATGTATTTCTAGCGAATTAGATTCGTCTGTAATATTTCATACGAAGAAAAGCTGGTTGCCAATATTTCCAACAAATTAGGTTTGTCAGAAATATTTTCGGGGAAATTAGTTCGCCGGAAATATTACTGATGAAAA…
GCCATTATTTTGTACTACTTTATCTTGTTCAGTTTTAAAAATGCAATATGTATTGTACTAATTTATTTCATTAACTTAAATGACTGACAAATGATTAAAAAAAATATTTCATATGAATATGTTTATTTCCAATCCGTTCATCATAAAAAGTAATGGCATGTATAAATGTTAATTGTATAACGTGATGTATCACCAATAAACAACATAATAAATTTCAATAAAACAAATATAATGTAGATAAATGCAGACTTAAAATGACAATGACAAAGACGATACACTACCATTTTTGGTTCAATAATTTAAATGAAACAGCCGTTTTATGTAGTATAGGTTATTGAGTCAAATATTTAAATCATACAAATAATTCAATATAACATATATGTATGGCCAAAACCTACA…
TCTTCTTAATAACTAGAGATTGCTAACAATGAAAAAGAAAATGTAGAGTGATAAATCTGAATTAAAAATTTTAGTTATTTTAGAAGAAAATTAAATAAATTGTCTACAACAGCTGTAATTAATATCTTATTCAAAAACTCTAAACATGTTATTCAGGGACTCCACGTGTTCCGTAGTCTCTTGCTGGCTTCTTAACTTCTCAACAACGTTAAATGTAGCAAGTCCGTTTACGAATATAGACCATATTTTACTTACTTTTTAGCAGTCGCTATTGTGAGTTTTTTGTAGTAATATTTTGTTGTTATTGAAATTAACAAAACTGGAAAATAAAGAAAATACAAAGTTACCCCACAAATAGAACGCAATGCCAACCCATTTGACCGAGTAAACCTTAAGACG…
TTGATAACGATATTGGTATCATACAACGCTTCCAAAAGAGGAATAAACTGCTATCTTAAGCCTCATAGCAAACGACACCAATCAACTTTTAAAAATTTTACGTTACTGATTCCTACGTCAATTAAATAGGCACACTGAAATACTGTTTTCTCTTACGAATATTGAATTCCTCAAAACAATTTATTATTAAAACTTACTGTTGTTTAAAAAAAAATGATTACCGCTTCTAACGTCTTCGCATTATAAAATAAACAAAACATAACTTACCCTTTCAGAAACTTCAAAACCCCCAATTTTAATTGAGCTGGACTTTTATTAAACATGTAATCCGCGCGAAGCGCGGACACCGACCCTAGTAAAGATAAAGATGGGATGGGGGGGGGGGTTATTTTGAATAAA…
TGTAGATGATTTGCTGATGACATGTATGGTGGTCCAGTTGCCGATCCAGCCGAAGTGTTCCCAAGAGACATCGCCTATGTAAACCAACCTCTGCTTCCTACTGAGGATCTAAACCAATTTGAAGGTCATTGTTAGTTGTTACAGATCACTACTTACAGATAAAACCATGTACCATTACAGGAAATAAGGGTAGTAATAGCAGACTGAAAACACTATGAGTCATATATAATAGCGTTTCCTTAGCCGCTCTGACAGCGCCCGTTATAATAGGTCCGACATTTTTAATAGCGATTTTTGTTTATGCTATAGTTAACCATACAACGATAGCAAATGTTTCGTGTCATTAATTTATTTTTTAATTATCTGAAAATTTATTAAAAATAATTACTAAAAAACAAT…
AAGATCCCCAGATGAATACCACATGTTCCTGCTTTTTTGGTGCCAATAATCTTCTTCATCCTTATATGCTTCTTGTAACTTCCTCGACACTTCCAGAATATCCTCTTGTGACCTAGAGTTATCTGTTTGCACCTCTTCAAGTGCCTGTTGCAGTTCATTTATTTTTTCCTTTCCATAAGGTGGATTATTTTTCCGCCATCTAGCAATTTCATGTCGACAATTACTAATTTTTGCCACTATACCTGCGGCGCCCCCTCCTGCCCGCTCCTCATTAGAATCTATCCAACCCATGGAGATTGATTCTAAGAGACCTTCTTGCCCAATCCACCTTTTATCAAACCGAAACTGTCCTCTCCGTTTGGGAACTTTATCTTCCATATAAGCTACCACAGGACGGTG…
AACAGAATATAAGGCGGCTCGGCCGACCAATAAATAATAAACAGAATATAAGGCGGCTCGGCCGACCAATAAATAATAAACAGAATATAAGGCGGCTCGGCCGACCAATAAATTAAATTACTAATAAATAATATAGGCGGTATTCCAGCCATTATAGCATGATATAAATAATAGTAGAGGCGGTATACCGACCATTATAGCAGGGTATAAATGATACAAATAAATTTTACCAAATTAGAGAACAATCGTGCTAATAACGTGTTATAAAAAGAACTGAAATTTTATTGTATCGCAGGAATTTAAATAAGGTCGAAATATTATACCCATAGAAAGAAATAACACTGATATAGATAGAGAGTGTTTATTATAGAGGGAGAAGAGAGGTGCACGATGTGAGTT…
AGAGAGAGAGAGATGACCATTACATATATCTTCCATCTCCATGGAAGTACGCCTTGCCTCCTCCAATCCTAAAACAAACAAAATCAGTTCAAAACAGAGAGAGAGAAACAAAGAAATCACAACATAATTATCCTTTTAAAAGGAAATGAGAGTAAAACCCCATTACCTATAGAGATAGCTCACAACAAAATCATTGTTCTGATTCTTCTGAAAAAAATCAAACCACCAAAAGATCAAATTTTGTTTTTCTCGTGTTGCTCTGGAAACAGAACAGAGAAAAAAAAAGAGTAGAATCTGGAAACAGATATGAGGAAGGTTTTTTTTTTTTAGAAAGTTACAGTTTATCAGAAAGAAGAGAAAAAAAAGTTTCAACAAAAAAAAAAAAAATAATAAAAAGAG…
GGATGGCGCTTTGAAACGCAGCAGGGGAAGTTGCATTAGATGTTGACTTTGACTTGCATTTTACATCTGTTTGAGTTTTACATTTACAGCTACCAAGTTCAGAACTCGACCCAACTCGGGTACCCATCAGGGTCAAAACCCGACCCGAGAGATTTGATAACTTCACCGGCCCTATGAATTTCTCAGTTCTGATAAGGAATTAAACAAACCTTAATACTCTTACCAAAACTTTTACATACATCATTTAATAATACACATGGTTAGTTGTCACTACTTGTGACGGAAGCTACCCGAATATAAATAACCTATCACCGACCCCCGCCAATGTCTTGTGATAGTTCTAGTTCTTCAACCAAATCCTCAAAAATCTCAAACTCGATATCCAAAACAACCTCTGCG…
TAATCCTAGAGTCTCTGTGGATTTGATCCCTAAGTACTACATCTGAACCTCTTATTTGAGAGAGTAATTAACTCCTTAGGGTAATTTGAGTGATATCAAAAAAATTTCTCCGAAATGGCTAATTGATTGATTCTCTTTTCCGATCTGAAGTCCGTCTAGTCGATGCTCATCCACCGTTCAAGTGCGATTGCTTCGGTTCTGGGAGACCATAAACGCCAGATGCTGCGGGAACTGATGGGCGTGGATATGCTCTTACTGGATTCAAAGGTATTTCTTTTAAAAACTCATGTTCATATTTAGGTTGAACTATTCCCGCGTGTAATCTCACCATTATCAAGGTTTTGAATGTAATCTTTGTTAGGTGTTTATAATCGTAAACTCATGTTAATAGTGTTCTAA…
ACTTTGCAGCACTGAGAAAGAAACATGCATATTATCACAAAAGGAAGAGAAAGGTGGGTGTGGAATAAGTTCTTATATTGGTTCTTTATCAAAAAAAAGTTATCAATTGGTTAGGTTCTACTTCTTCTAACAATTATTTGGTGTGTAAACTAGTACAAAATTGGAAGACCTATAATTCAACATCTCGGGGATTGATAACTCTCATTTGGGCTTTACTTCTGAAGGCCCACTAACTTTCTCAAATAAAACCACATGAGTTCATGGGAATTGATCAATTGAATTATTGAAAGACAAACAAACAGAAATGCTTTATTTGTTAGTTTAGACGTGAGCATTATTCAAAATCAGCACGGCAATTTGGTTACCACGTGGTATGGTCAGCAAAAATAACTAATAAAG…
TGCATGGCCCCATATTTTTTTTAAAAATTTGTTAAGATTAATTAAAAAAATTTGTACGGTCTCATATCTTGGCTATTAGTCATTATTAATCTAACCTATAATTTACACTAATTGTTAGGTTCAATACATATATTGCATGGCCTCATATTATTTAAAAAAAATTGTTAAGATTAATTTTAAAATGTTTATTGTCGCATATTTTGTCTATTAGTCATTATTAATCTAACCTATACTTTAAAATTCTTGTTAGGTTCAATACCAGAGTCATTTGGAGCGTTTAAAGGAGTGGTACCTCCTGAGCTTTTTCTATCGCACAACCAGCTATCCGGTTCGATACCAAAATCACTAGGCAACCTCGATTTTCACCGGATCGATTTCTCCCGTAACAAGCTTGAAGGT…
ATTTAATTGTCCTACGTGGACATGCTGTATGGAGCTCATATAACCCTTTTAATATAGTATAGATTATGTCTTCTGTTCCCAATTTTATAACCTTAAAGATCAAAAATTTATCAAGGAGTTATTTAAAAAAGTGAAGCCAGCATTCTTATGATGTACTATAATGTAAACGTTATGTTCATCATCCATAAGAACATTTTGACATGTAGTCTCGTCTTGCATTTGAAAAGGCCATTGTAATATTTTAAAGAACATTTTCAGACATTGATTAATCAATCACCGAGAAGAGAGTTCTGATTCTTTTTTACTTCTTGAGTTTTCATTTCATCATGGTTGCCATTAAGAATCCTCTCAAATTAGAAGAAAAGGTTTATTCCAAAGCATATGCTTAAGAATATCCAA…
TTATATATTGAAAAGTACGTTGGGAGAACTCACACACACATACATATGTTTCACAAGCACTTAAAGAGAGATTGAGTCCTAGGGGGCACTTCTAGTGACTATCTTGGAATTGCTTTCGGCAGAACTTTTACATGAACCAGTTGTATATGCCTTGAGAGAAGATATGTCCTATCACCAATCCGCAGAAAACACCAGGTCCATAAGCTATCGCTGCTGCTATCCAACTAATCACTTGTTCTTCTGGCTCAGATAAATCCTCAGATTCTTGTGGTGTAGGATTAGGGAAATGAGTTTTTCCACATATATCTTCGAGTCCGTAGAGCTTGGGGTTGTCCATGAATGAAGAACAATTTTGTCTTTGAAACTGTGTGCTTTGTGGTATTGGACCTTCGAGATTAT…
AAGGTTTCAGTTTTGATTTCTTTCTGAATAATCAACGACCCCTTTTCAAATCAGAGAATAGAACCCTCGTATTAGCCATACCAAAAGCAATCAGTATGAGTTATAAGAAAAGATGAGTTCAAGGAGAGGGACCTAACACATATTTATACTGAAACCACACCTGCTCTCAGATCCAAACAACGCTTTGGAGACACATCGTGGAGGCATGAATCAATGAGATTAATCAAGAAGTAATTAATCAGATCGTTAAAATCGAGAGAAGAATCGCTAAGGTCACCTCCTCGCCGTCACACGCATAGCAGAGATGAACTTCGTTTCTTCAATCGAGCGGACCCCATCAACCCGGGCCGGAAGCGTGGACAAATTCGAAGCCCAAAACGCAATAAACACCAAAAGCCC…
AGTTACGCAGTCCACGTAGGATATAAAAATCGTCTAATCAGAAAAGTTCTTTTTGACACGTTAGCCCGGCTTTGGTAATGTTGGGCTTCGTTTTTTTTTGAGACAAAATGTTAATGTCAATGGCTCTTAGAATAAGATAGAGACTTATATATATAGACCACTTTTAAGGAAAATTATTTAGGAATGAGAGAATTAGATCTATTCAAAATTATTTTCAAAACATCATAATAAAAATCTTTAATAAAAGATTTACCAGAACCCTAATTAAGAATTGATCTAATTCTCTCATTCCTAAATAATTTTCCTTAAAAGTGGTCTATATATATAAGTCTCTATCTTATTCTAAGGCAACCAAAAACATAATAACTTGAAGTTCTTGTACCTGCATAATCGGTCAAC…
TGTGGGTTAATGATGCTCTAAGAGCATGATTAATCTGGGGTTCTTAGGATAGGGTTCTTACCGGAAGTTAAGAAACCGTTTCTTAACTTCCGCTAATAACTCCATTCTAAGAACCCGGGGTTAATCAAGGTCTGATATTCTTCACTCATCACACTGACCAAACACGCCACGTCAACACACACCCCTGCTCCAAAAAGCAGACGATAACTACCATTTTTCTTGAAACACCAAGTCAAATTTATTAATAGTCGGACAGATCAGATCTCTCTCTAGTTCATACATTTAATATCTCCAACGATGGCTCGCCGTGACGTTCTTTTTCTCTCCGTCCTCCTCATCCTCGTCACCGTCTCCTCCATCTCATCAGCCGTAAGCTCCCTAAATCTCATCATCAGCACT…
AACTCGTCTTTCACTAAGCACGAGTTTAAAGCAAACTCGCCTTTTACTAGGCACAAGTTCGAAGTAAACTCGCCTAAACCATCACATGCATGAATGTGTCTAGTTCATTATCTAATAAACCCTATTCGTAAAATTCACAGAGATCGACTTTATCTCTCTCTACGAACTTGGGGGGACTTACTGTTGGGGATGGATTTACATCCTCCTCAAGGCCCATTAGACATTGAACTAGTCCCATATTGCTAGGAAGCCCTAGGCTTCATCTTTCTATAACTAAGGAGCTACCTCCTTATGAGAAAGGATCTTCTCCTCTTCTTAGAATTTAAGAACATATTTTCATAGAGATTTTGTATTCTAAGGTTCACTTTACCTTTGTAATCATCTTGGTGATGAACCTTC…
ACATATGGAGCACCGAGACTGATCCTTACTTGGAAAACATTAGAATCAATCAACATGATGTTCAGAGACTCATCCTCCCTCTTTGGTGCTTTGGCAGTGTGCATCTTAGCAAAGCTAGTGGATTTCAATATAGCGCTCCATTGTTTTGATGTTGATCGAAATCTTGCCAGAGTCATAGCTGGAATCCTAGAGAGTATATTCTCTACCAAATCCGTTGGAAGGTTTCTCCACTCCATAGCTATTGTGTGATTCAATCAAAATCTTTAATACGCGAGCCAGGGATGGGGGGTGAGAGAAAGAGTATTTATTAACCTACAACCGAGAAGGACCTAAATTCCCAATATGAATAGGTTTCCTATCTTTAAAGATAATTTAACTCAAAAAGAAAATTTAACATAT…
AACATGAAATTCAAAACTTCTATATTTTCATAATATAGATTACATCAATCTTAAACTTTATATCAAAATTTAATCATTTAAAGATCTAATATAAAATTTAAAATCTAAACCTTAAACACTAAATCTTAAATTTACACCCTAAATATAATATCTTAAACCCTACGTACAAAAGTCCTAAATCTAATCTTTTCATATAATATAATTACTAAACTAAAACCTATTGAAATTAAATCATAATTATAAATCCAAAATGTAACAATTGTTTCTATATACATATATTATAAATCATTCGTTTTTTTGGATCAAAATAAGATCATCATATATATTTTTTAAAATAAGTAAGAAACGTGGATTGTGGTGTTCATAAAAAAAAGAAGTAAGAAAAGTGCTGTTAGCCAA…
TACAAGGATTTCTAAAATATATATCAGAGTACCGTTTCAAAACATTTATCATAAACATAACCTTTAAACTTTAAATTTAAATATTTTAGTTCACATTTTAAATAAATTCAAACTGTGTAAAATAAATTTTATATTGTCCAACATATAAATTAATAAAATAATACATCAAATTTATATTCAAATGTACCAAATATAAGCTATTAAATAACATAAGAAGAGAAAAAAAATAAACACTGCCATTCACAATAATATAACTCTACACGGATCGTCATCATTACCGTCGGATTGATCGCAATTCAACGGACAAAATAGAGTAGAAAGATAATTACAAAAATCTGATTTGTCAAAATGAATTGACCAATAAGGGGTAAGGATGAGGATCACACTCTCTTTTGACCA…
TTTGGTCAAATAAAAACTAAAATTAAAATATTTTTAAAGAATAATAAATAATAATTTTTTATTTAAAAAATAAAGTTATATTTTAATTTTAAAAATAAATTAATTTTGAAAATATTTGTATGAATGGCACAAGAAACTTTCTAATTTTTAAAATTAATTATCTTTTCAGTCAGACTCCCAAATCTCTGAACTCATTGTTTTCCTTCAAAGCACAAAGCAACAAATACAATTATTGGAGCAAACTACAAGCCGAGAGTAAAGGAGTCGTTGGAGCTAATTTGTTTTGAATAATTCTTGTTCTTAGTTTATGGTTCAGTAAGGACCGAGTATTTTGGTCTTAGTTTATAGCTTGAATTCAACATGATTTTAGGATCTTTGTTAAGGTTATAAACCTATATA…
AGAAAATCATACTTAGTGTTTATCTAACCGCATTATAATTTTTTACGAAGTACAGTTTCTAATAAGTAAAAACTGAATCTGCATTCCATACGGTAATAGGAAAACTGGCTACATATATAATATATGTTAACAATTAATAATTTAAAAATATAAATAACTACTTTGTTCTTATATTACTTGTATTGAAACGGTAGCATTAGTTATTTACATATCTAAATTTAAGTATAATGATCTTTATGTTTTTTTTTTGCTATCTCTTTCAAAACTGTTTAATAGATAGTTATATTTCGGTATGTCACTAATTCAAGATAAAAAAATTTCTTACGTTGTTCTTGAATTATGTTATTCTAATCATAATGCTTAACATTTATAAAACCAATTATTTATTATAAACCAATA…
TTTAGGAGGATTTACCTATGACTCAAAATTTGATTTTTTATTGCAAAAGTATACTCAAATATGCATCAAATGTAAAAATAAACTAAAAATCTTGTAAACTTATAGTCAACCCCTTGTGACCAGACAAAAAAAAAAACAGAACTCACTTTTACGAATATAGCACTGCTAAGTCTTCTGAGTCTTCTGAGATTCTGTCAAGTCTTCTGGACGACGTCCACGGAAGTCATTTGATATAGTTGATCTTAAAAGTAATTTATAAATTAAACGAAAAATTAAAATTATGTTTATAAACAGTTTTAAGTGATATAAATTAATATATAATAAAATTGAATTGTTTTCAACATAGATGAGTAAAAGTAGTGAATCATGATATTCTTTAGTCTAGAATTTGGCAACATA…
ATATTCATCTATTAACAAAAATTATTGTTATCCTTATTAAAAACTGTTATTTTTGGAAAGATATCATTTCTATAGAAAACTATTGTAGATTTGATATGAAATGAAAACTTTCCAAAAATACAGCATAAAACTTCTATTTTTATTCATTTCAAGAAAATGCCATTTATTTGTAATGTTGGTGTCAAAGAGCTCATTATTATTAGCTGGCTGAACTATTATGCTGTTATGTTGCATGTTCTCTGGTATTAAAGGCGTCTATTTTTTCAGGGGATTCTTCCATGGTTACTCGTTTATCACAGTACTCATGATTATTAACCATGCTCTCAGGTAAAAGCCGCTTTTGATCTCAGTTTACATGTAGTTTAACACATTAAAACATTATTCTCATGTTTGTTTTGC…
AAACAGGCCCAACTATACAATCCCAACTGCCGTAACTTATTTTATATATATAAGAATTACATAAATGAAAATTCTCGTCTGTGGCTTACATTTTATTTTCTGTAACTTACTTTACAGAAAATAAATGGTTTTGCAATTTACATTTTGGCTCAATAAAAGAACTGTGAGGGTCCGCGAAAAATGGAATTAAAGCGAAGGGGAAGAGGTTATAGCATATCAATCTATCCTATACTGAAAGGGATATACGAGGAGTAGTGAGGCTGTCCACGTCCTCAATTAAATCAACCAATGAGGAGTTTCTGTTTTGCCACTTCAGAACAACTTTGTCTAAAGAAACTGGGCCTCGGTGTGGTTTTCCAAAGAATTATCATGGCCACGTCGAGCCCGACAATTCCAATT…
CGTTCAGATTCTAGGATTCAAGTTGATGGAATCAATTACCTAGAATTTTTAATGCCGCTTCCGCCTCAATCTGAAACGAATCCACCACTTTTGCAAGACCAAAATGGAGAAGAAGATGAAAAAAAATGGAGAAGAAGGTGAAAAAAATGAATGGGTCCTACTAGTTATGTTTTAGTTAAAAATGAATGGAATGAGTTAAAGAAAGTGTCTAAGGAGTATAATGTGTCTTGTAGTGTAATAAAAACTCAAAAAGTGTCTTTGGATGCAAAAAACTCATAAAGTAGGGTTGTCTCTCTTTTCCTGCTGCCACGTCAGCAATCACAATCACCTAGGAGCGTTTTTGGACAAGTGGCATTAGAAAAACAATCCGCGTATGTTTTTGTGACTTATTCTATACGG…
GAAAAAAATGAATGGGTCCTACTAGTTATGTTTTAGTTAAAAATGAATGGAATGAGTTAAAGAAAGTGTCTAAGGAGTATAATGTGTCTTGTAGTGTAATAAAAACTCAAAAAGTGTCTTTGGATGCAAAAAACTCATAAAGTAGGGTTGTCTCTCTTTTCCTGCTGCCACGTCAGCAATCACAATCACCTAGGAGCGTTTTTGGACAAGTGGCATTAGAAAAACAATCCGCGTATGTTTTTGTGACTTATTCTATACGGGCTTTTATCTTGCTTGTGGACTTTAGCGCTTGGGCTCTAGAAAACATTTATCATACCCAATAAAGTATTATGTTGCTTCATCTTCTCACGGATCTTCTCACATGTGATCTTCGTAGATTGCAGTCGAGTCTTCCATACA…
AGAATTGTCACGACCTAACTTCTCCACTCCACCAACTCCACCCATTAACACATCTATTAAACCCACCTTCTCCACTATGTCACCTGCAATTAAAATAAAAAAAAAATACAGAGAGAAGAGAAGAGTAGAGAAGAGAAGGGAAGAGAAAAGAAGAGAAGGGGAGGTGAGAAGAAGGATTCGGAGAGGTTGAGGTCGTCACCGGAGTTCGTTATAGCCTCTGCACCCCGTGACCGTGTTGAGCTCGCCACCACCGTTAATCGCAGGTAACCACCGCGAAAATCCCATGATTTAAGTTCAGTTTCGGTTCCAGTTAGTAAATCGCCCATAACTTCCTAACCGTTGAGAATTTCGTGCCTTCAAGACCATCATCGTGTTCCTCTCGTCAAGACGAAGCCATAG…
AGAAAAAACAGTGGCAGTTTTTGTAATTAACTGAAAAATTCAGGGGCTAAATCCTGGATTATGTTTTACTAGTATAGATGTATATAAATATACTCCAAACCAATAATCATAAGACCAGGGGTAGAATTTCTTCCTGGCCCATTAATATTTCATATTTGGGTCTTAGCCCATTAAGAGTTTTACATTTTAAATTACTTGTCCCATTGAGTTTCACTTTCACGTTCGGCTTGTGCCAACGGATCTAACTATAAAACAAAAGGAACTACACACCGGAAGAAAGTGACGTGGCGGATCCGATTTCAAGCCGATCTACCGGAGGAGAAGTACGCCAACGGCCCGACGAACGCCGCGTTGATGTAAGTCGCCGGCTCGGAGTGACTATAATCATCCCTCTGATCC…
AAAGGTTGGAGTAGAAGTGGAGCAAGAAGACTTTGGCAAGTTACAGCGAGGTTACAATGGATTCTCTGGTATCGAGAAGAGGAAGACGAAAGATCGGTGTAGAACGTTCCTGTCGGCGAAGAATCGAGGCGGCCAAGACAGCTGTCTCGCATGAGGGACACATAGCATCATCATGAATCCCTTGTTTCTGTATCAAGTGGGCACGTGGTTAGACAGAGATCACTAACCAACCTTTCAGCTTGGATCTGTAATTGTTGGGCTTTTTCTTGTCTTTTATGTCAATGAACCCGTTTGTAAAGTGTCAAACTTTGTAAAAACAGCCCATTGGGTTTGTTTCAATGAAATTATTGTCGACAAAAAAAAAATAAAGTTGAGATTTGTCACTTCTCAGTTCTCCAC…
CTCCACCTGGCCCAATTTTAATTCTTCCTTGTCTTCCTCTTCGATTCCATCGAAGAAACCAGAAGACCAAAAAAAATTTCTACTCCTTCTCCCGACAAATCTCGCGACGTTGATGGCGTCACACACCGGTGACTTCTCCTGTCTTTTTTCCGATGAATCGGTGTAGCTCGTACGCTGCTACAGCCTCACCACTCTCTCTCGCTTCGACTCCGTGCCGGTAGATCGATTTTTCCCCAGATCTTCAGCTCGATCTTCAGAAAACTCCCACCATCTAAGCATCACCCGGTAAGATTCTTCATCTGAAAAAGCTCGCGAATTCTTTTTCCTTGATGATTTTGAATCTCGAATTTCTTCTTGGTGATGATAGTTGATTAATCTTCCTTGGATCCTCTCTCCAAT…
AAAGATTCTAGGTGCATTTGAATGAATAAAAATGCCAATTGTGATGCTTCCATGTTAGGAATTCAATCCTACTTGTGCTTTGGAATAACTTTATGAATCAAACGTATTCTTATTTAATATCTCAAAGAAGTTTCACAATAACAATAATAGAGATCACAAGTGTGATAACCAAACTATGAACTCTAAGAACTTATTTGCTATGTTCTTGATCTCTCTCTATGCCTTTGTTATTTGCTTTGTATCGGATGATTGTAACCTTCACCTATGGCCTTCTTATATAGCAGATCACATATTCCTTTTTCTGTATGACTTTGTATATTTTCCTTTTGACTTTGAGAAACTATTAACCGACCTTTTCCAGAGAATAGGAAACTAACGTTTCTTTGTTTTTGTGCAGGT…
CTTCGAGGAAGTTCACAAATTGCTGTCAAACTTCATTAATTATGCCATGTTGGACTCAGTCAGCATGTACAAAACTGAACTATTTTGTTTGAAGTAACCATATAAAAAGATTTCACCAAAGAAAAAACATAGTATAAAATAACAAATTAAGTTGGTAAATGTCCAAACGATATTGACTCTATTTTTCTTAAGAAGAAAAACAAAGGCATGTGTAGTATATACGGTTTATAAGAAGGTTTCATATATACCATGCCTACATGGTTCCCTATCTAACTACTGGACAGTGAAAACAAGTGCATCTAATTCTTGGTTGGCAAACAAACTAATTATGATGCGAGGAGAAATGTTTATCTGGATCAAATTGCGAGTAGGAAATGGAGCTAGCTGCCGCTTCTGGAT…
GATTTTGGTGAATATTTGTGTAAACATGGTTTTGGTGAATGTATGTGTGGATCGATTCAGAGGTTGAACGTCCTCATATATACTTTACAAGAGATTACCTATTAGGCTTATCTCAAAATACCGACTTAACTTAAAGAGTTATCTCTAACTAATTACAAGATCATCTAACTCTAAATATATAACATCACAACAGTTGCCTTGGTAATATGTATTTGAGAGAGGAATAAGCAAGATCAATAATTTTTTTAGAAGCAAGTACAATAATTGATAGTCCAAGTCTCTCGTAATATTCAGCATTCAACCTTCAATGTTGTGAGACTCGATACTTACTACCTTAAGTAACTTTACTATTTAAAAATATTTATTTTAGGTATGTAGATATTTCCAAGTTTTTAGGAA…
TCTCGAGGAGCTACATGACAAAGATGAACGGATTGGGGCATTGGAGGAGCAGAACACCACTATCCTTTCGGAGAATGCCACTATCCGTTCGGAGAATGCCACTATCCTTGCTGAGCTGGCATCCCAGAAGAAGTTCAACGCCGAGATAATGCAGAAGCTAGATCGTTTGATGTCTTCGAGTTCTTAGTTTTTTTCAGCTTTTTAAAACTGTCTGAATGTTTTTTTCTTTCGTTTTGCATGAATTTTAAATTTTCTGAATATTTTTTTTTTATTTCGGTTTGTATGAATTTAAATTCTATAATATTATTAGTTTTAAATTTCAGATTTTATTTATTTATTAATTAATTTTTCATATAAAAAATATATATAAAAATGCAAAATTAATTCGTATTATTAAAA…
GGTTTGAGTACCTTTCACACAACTTTCGATTTATTTCTTGAGCTGGCGTATGTGACCGCGAGTGGGATTCCCAAAAGTGGATGCTAACAGATCCCATACCTCCTTTGTGGTGGTAGCACTAGAGACCACCGTCTGAACCGGTAAAGAAATAGCTCTGATGATTGAGCTGTAGAGGAGTCGATCTTGTCGTCTCCACGGTGTATACGCAGGATTTGGTTGCACTTCTCCAGCAATGTTATCTGTCGGAGATGGCGCTGCGTTTGTATTCTCAATAAAGTGATGGAGTTCGTGACCTTCAAGCAGTGCTCGAATTTGTCGACTCCACATCAGATAATTGGCAGTCGTGAGTTTGGTAACACCCGACATATTGACGGATAGTAAGGAGGTGCGAGGATTTGC…
CGTGGAAACACAGCGACCTCCTTACGTGGAATATTTACGTGGTCTTTACGACGAAATGATGTACTTCGTCTTTACGACGAAATATTTTCCTCGCTAAGTTACGACGAATTGGCGAGGAAATATGTGTTACGACGGATGAGTAACGAGCAAACATGTTTCCTCGCTAATTCGTCGTAAAGCCTCTTTTACGACGAACTCAAGAGGAAAACCGCCCTCGTTAAGATTAGGTTTTCTTGTAGTGCTCGGTCCGTGGGCTCCATCCCGTCTGACGGATGGTGCGTTAATTTTTCCAAAGTTTGAAAGTCATGTTTACTGATCCTAAAATCACCACATAGCCTTTCCTATTGCTTTGGCCTCATTCACACGGTATCACGAATCACTTCCCGATAGATCATCCAT…
TGTCCGTTCCTACACCACCAGCATCTTGACCAGCTTGGATCTTGAGCGTCTCGAATGTTATACTCTGCAAAGTTCAGATCTGAGAATACGAATTCTTGAATCAGATTTTAAATCTAAGAGTTGAGATGGGAACACTAACCTTGACAGTTATCTTTGGTTTCTGAGGTTTAGCAGCTCCGTAAAGAATCAAAGAGAAGAGACCGAAGAGCATGAAGAACCCAACGATGAAGGCCAAGACATAGCACCGACGAGGCACACCGCGATCTCTCTCGCCGTCACCTAACAACCCTTCTTCTTCGATCATCGCACACTCTTTCCACTGCTTCTCTCCGCCGTGTCCTTTCCGCTTCGAGCCGTCGTTGACTTTCCGAGACCCGGGTTTCAAAGACCCGGAGAATC…
TTTACTTTTTCACATCCGTCACGAAAATGACTTATCCAGCTGCTCCAGCATCTTCAGCCGCTGTTCCCTACTCCACCTTCAACTCTCTCCGCCTTGGAAGGTCCCCTCAGTCCATTGTTGGTCGGCTCATCCGATTCTAGGATTCCAGGAACATTAACAAGAATGGAGAGTTTATGGGCATCACCATTCTCCTCCTTGATGAATTGGTGATGATTTTTCTAACTTATTTTTTATCACTTTAACTCTGCTTTGCTTATTCTTTGTTCATATATGAAACGTGTCTTCATCTTTTTGTTTTGCTTTTGTCTATGGGTTTTTTTATGAACAACTAATGATTTTTCTCTGTTTTTCTTACAGGATTCTGTGATCTACGGTTTCATCCCTGCAATCTCCAAACAA…
TGAAAATGTAAAATATGGATCTTTTAGAAACAAAATATTTTTCTAAAACATGAATCATTTAGGAACGGAGGGAGTATATTATAAAAGTCGGAAACTAAGTGGACCCCACCTTTCTTTTTTAATTGATGGGTAACGAATAGCTTTCGACAAAAAGTGGGCATTGCACTTATTGATTTTCTGTTTATTAGGCTTTGTATCTGCCCAAAGTGGTGACACGGACAAAGCTAAAAAGATTAGGGAAGCGCCATCTTCACCATCTCCTTCGTCGCTTGCGATTTCCCTTCCGGCAATCAGCTATTATGGTCGATCTTTAAGGCTCTACGCACGTTTTGTGCCTACCAAACGCTTAGTTTCTCCTCTAACGCCTTCAGAGCTCTCATATATATAAAATCCATCGAG…
GTCTTCCGAACTATGTTTCAAAAATAGAAAAATATCATTAAATCAAGCAAGCTTAAGAAAGAAGAAACTGAACATTTTTTATTTGCTAACCACTCTCTCATTACATTAATGAAAATCATATATGTATAGAAAATGTATGCACAACAAATAAATTACAAAACCCGACTTAACAACAAAAACGGAACAAATAAGTGTATGATACGATCTAAAGGGGTCTTGGAAACAATTTGACTTGATGAAGACACGAAGATGATGCACAAGTGGAAGATGAGCGAAATTGAAGAAGAGGAAGTGATGTGGATTATTGTTAGAGATGTCTTGTTCCTGGTTTCCATGCAACGATCCTTATTTGGTTCACTTCTTCTCATCTTTGACTTTGACCCTTCCTTTATTTGATTT…
CCTTTCCTATCAACCATCTGGTTTCTGCTCAGTGGTATGCTCTCTATGATTTTACATCCTCTTTGAACTTCATAATATGTTAGTGCATGATGCTATTATGCATTAAAATAGTATTGTCATATTTTCTGATTTTTTTCAAAATCTATGTGTTACCTAACCCCTGCAAAAATATTGAATTTTTCGGTAAATGCTCTCTATATTTTCGGAAAAATGAATATTTTATTTTTAAATGAATATTTTTACTTTTCACTTAATTACATTTACGGATTTTTTATTAGTTTGCTTTTTCACTTCATTTATTGTTGCATGAGATATATATGTAACGTTAATTGTTCTTCACGTGTTTTCCCTTCCATATTTTACAGTTCTATGTCATGCTGGATGGTTACATTATTAATA…
AGCCAGAATAAGTCGTCTAAACCGGACCAAACCTTAAAGTTTACCAATGTACTTTTAAAGCTAACCGGATTATTTACCCAATATATAAGGTGATTTTTTTTTTTTGTTTCATTTTTCGCGATATTCAGAAACCCTAACAGTTCTCTCTCAAAGGCGATTTCGAATTCCCACGATTTCCGAACAAACCATCGTTCTCAACGTCGGCTATCTATCTCACTTCATTCTCACCGTTGTCGCCGCAGCTTCTTCTAACCCTAGCGCCGCCGATTCCTCTAAACCCTAGCGCCGCCGATTCCTCTAAACCCTAGCGCCGCCGATTCCTCTAAACCCTAGCGCCGCCGATTCCTCTAAACCCTAGCGCCGCCGATTCCTCTAAACCCTAGCGCCGCCGATTCCTCT…
TTACAATTGATTGCCACTGACCTTATGCACAGTCGTTTTATAAAATGACTAAGCCATCTAATTAAATTTGAGCCGCTTTAAATAACTCAAAACAAAACCGGACGGAACTTATTCTTGCGGGTTTCCAGACCAAATATGTCTCGGTTAATCTGGGTCTGCACAATTAAAACCAATAGATTAGATAGATACAAAATTCAGTTGACTGCATTAAAAAAAAATTTAAATAATCAACCACATACTTCCGATTCATTATATATATCATGATTAAGAAAGACTGTAATTATCAAAGAATTGTTACTCATCTTAGTATCGTTTTCATGTATCTATTGGTTTTTTGGTTTTGTAGCATGATGTATGTTAAAATGTATCGATCAAGCTAAGATTTTTTTTTTTTTATAA…
ACATAATTGAAATTATTTTGAAGACCAACAACTTTCTAATTGCTTGAGATTCTTGATGCTTCCATCCACCTAGGTAATCTTTTTCTTCTGAATCCACAGACTATGTTTGTAGAGATTTTAGCTGGTTGCTAATTCGATAATGAATCTAATTTGCTAACGCTCGTGCGAAGATTAAACTTGTAAACTATATCCTTTCATTGAGAGTTAACTCAACATGTTCCGCTTGCTAAACAAGTACTCTACCAACTGAGTTTTTTCTTAAGATCAAAAAATTATTTTATTACTTAAATTTGAATTGATATGGAAAATCAATTGGAAATATAAAAAAAAATCAATAAGAAACAACTTAAGATTCGAAATCTAGGATTTTTAGCTAACTTGTATTCCACCCCACAAACA…
CTTACTCACATTCTATCATCGACCAATAATAGATCCGAAACAAGAAGGAAAAGCTCGAGAAGCTAAATATTACCATCCAGAAGGGGAAAGATGATGAGAAAAGGTTGGCTTTTGGCTTTTTACGATTCATTATTTTTCAAGTTAAACTGTTATATTGCTAAGATTTCATGTTTACATGCAGGAAAATTGAGCATCTTGCTATGGACCACCTTGTGGAAACAGCACACAAGAAAAGAATGGTAATAAACTAGTTGATGCTTACATTTTATCATAATCTACTTGGGTCAATGGTTGTGCGATAAGATATATATGAGGTTATGGATGTTACTCTGAAAACAGGCATCCCGTGGAAATAAAGCATATAAAGTCCACAAGGTGACAAGACAAGCGGCGCTGGCG…
ATATATTTTAATTTTTATTATAACCAACAATTTTATTTTTATTATTTTAAATAATATTATAATTTATTAAACAAAACATAAAAAAATTAAAATTTAACGGATCCTAGCCTATATGCTATTTGTAATCTCATCTCGAACACCTTCCTTGTTCCTTCGTATTTAGAAGTTTTTCCTCATTTATCATTTGGGTGTCATTCACATGATCTTATACTTGCACATATCCATCAATACCGTTCACTATAAGAAAACATGAACTTTCTGACTACGAAATCAGTAGCTAATCAGTCACAAACTTACCTTTTGCAACTCATTTGCGACTGATACATGTCGTAAATCAATCGCAATTATTGTAGTCACATTTCAGTCGGAAAATTAGACTTCGCTTATGACTACTTTGCT…
CGCGGATCTTCGAGTGGCGCGTGACGGTGCGTCTGGGCTTCTCGTTGGCTGAGGTTCTACCACCGGATTCGTCTCGACGTCAGGAACGCAGTGATGTCCTTAAAATCGCGAGAAACCAAACTGTTTGAAAGATATTATCGATTTATCAACGGAAAAACATAACCCAAAGCCATGGCAGTTTTGTGTGGTTACCTTCAGCTGTTAACGGTGGTGAGATGTCCGATCTCGGCGTATACGACGGTGGCTGGGGCTGGCCGATCTCAGATCTACTCGACGGCTCAATCTCGGGAAAAAGGCTAATTCATGCTTGCACCAATAGTTTTTGGAAGATTCATACCTATACTTTATCAGCGTGCTAAAACAAACCTATACTCCTAAACAATTTGAAATACGTACCTG…
CCTGATTATGTAATATTGATGAAAGACAAGTTCAGCTAGGCAATTATTTTAATTGTGGCTCCTGAACATATATAACTGAATAAATGTTATATTTTTGTTTAAAAATATATATTGTATTAAATGAAGTACAAATACTAAAAATAACTTTTTATGTCTAAAAACTATTATCAAAACTATAAATTAAAAACACTTCAAACTATTATAGAATAAAATGGGTTATGAAGTATTTGATAAATTTTAAAATTATTTAGATTTTTAAAAATATTTTATATTTTGGAACATAAAAAAACTCTCTTAATCACTTTACATTTTCGAGACGGGTGGAGTGTTTCATATAAGAAATCATAATACTTTTAATGTTCATAGTAGAGTGTTCTGAAAAAAATGTTCATATTATAT…
CTCCTCTGTCTTGTGCTTTCTTCTCACCAAAGTCCTTAAGGTACTTTCCAATCTTGTAATCATCTTCCTTTATTTGTTTCTTAATTAAGAATGTAAAGATTCTAACTTTTGGTCTTTTTTTTTTAACGAAGATCTTCAAGGTTGAGGAAGGAATGACATTAGAAATGTAAGGAGAAACAAGACTTTGTAAGCATTTTTGATTTTGGTAGTAGTTGAAAATACCCATTACGCTACTCATCTTTGGTTTAGTAATAAACATTGTCGCTTTATGTACTCAGATATGTTACATCAGTTATTCCAATAGGTGCCATGTTTGCCATGACCCTCTGGTTGGGAAACACTGCCTATCTCTACATTTCAGTTTCTTTTGCCCAGATGCTGAAGGCTATAAGTGAGTTC…
AGTTATTACACTTTCACAAGCTTAGTGTAGCTGCTTTCTCTAAGAGGGTTTAATAAGAACATTGAGTTAGCTAATGCATTCATCTACATGTATGCTAATGCAATCTCTTCGAAATTGCAGAGAAGAGGAATCTTGTATCTTAGACTTCAATGATGATTGGTATCACAAGGAAAGGAGTAGATGCTGTTGGGCTTTTCGATGAAACGGTTGGTTACAGTAACAGACCAGACCGGATTGTTTCCATGGTGGTTCTGAGCGGTGCCGCCATGCCAGTCTAATGGAGAAAGGAGTGAAGTTATCTGTTATCAGACAATTTTGATGATCAAGAAGCCGGAACTTGAAAGTGATACACAAAGATGAAAATTTGGTTTGTGTTTTAAGTTACCCGTTATATGATTC…
CAAAGAGATAAGGGCGAAGAAAACTTGATCGCATCTATAACCAAAAACAGGGAGAAGTCATAGAGAAGAAGACTGTATAAAGAGCCATCCATCGATGCAAATTAATCAAAACGGAAAAGAAAGGTAGATTAGATCAGAGCCACTCCCATTGCTTTTTCTCTCTTGGAGCCTCCATCTTCTATATCAAAACGAAAAAAAAAACATGTTTGGTGAAGACAGGAGGAAAAAACCGGCTTCTGTGATAAGGAAATTAAAAGTAGGAAAAAATAAAGAAAAGACATGTGCCCTTTAGAGCACCCGCAATGGTGTTACTCTAAGGGGAGTCCTTAGAAAAAGTGTATTTTGATTTTTTAAGTATTATTATTTATTTTTTCTTTTTTAAATAAAAAAAATAAATAT…
CGCCTCTGAAGCGAGTGTTCACGGCAAACCTATCTTCGTCATCGTCGGAGATGTCGATCTGAGACGGCGGGTTCTCTTCGTAAAGACCGTTGCTTTCTTCCGGCTGTTCTTTGGTTGTTGTCGGGACGAGGGTCCGACGCTTCTTGCTGTCGAACCGACCGGTTTGGGTGGAAGGCTTTTTAGCGGCGGAGACTATGTAAAGACGGGCTCTCGACGGCGACGACGGGTAATGGAGTCTGGAGGTAGAGAAGGGATTACGAGAAGAGTCTGTGAGGTCTATGGAGCGGAAGCTAGCTCCTCCGCCACCGGTGCTCACGGTGAGAGCCATTTCTTTTTGTTGTGTGGATATGTGAGAGAGAGTGAAGCGAAGAAGATAAGGCTTTTTATTTGCCTTGACCC…
AGACTCAAAATCAGACCAGAAACAAATGATTAGCTTAAGTAAATCACTTTTCTTCTTGTCTTCAGAGATTATATATATAGGTACAATATTCACTTGTGTGCAACTCTGCATCCATAATTTGATCCATGAATCTATACACAGTAGGTCCTTAGCTGATCGAGTGCCCCAAAACTAGACTCCATTGCATATTCTATTTGAAACTAAGTGTCTATAACTAAGAAAGGAAAAAAAAAAGCATTGAAGACAATTCTAACCGCTAGACTCCATTGCATATTCTATTTCTTACACATGTTTTTGACCATCCTTATAGCAATTTTATCAGATTATAAGTCACTTTGTTCCCTTAATGCTTATTACAAGGTATACGATATTCTCTTAATGCTTCTACCTTTTGTATCT…
GAATAAAGTTGAAATTTACCATTTACCATCAGCTTTACAGTTTGTCTTTAAAATATTTGTTAGTGGTGAAAACCAAACTTGTGTAAAAGTCTCTTGAAAACTGCAAATTTTGGCCAATATTCTCATCTACACTACAGTTGGCTGGACCACAGTGGATTGGCTTTCCGGCTAAAGAATAAGCCAGTATTAACTACTAGTATTAACTTAGAACATGAGTTATTAGTTGTAATTATAAGAATAAAAGAAATTGAAAAAATACAAAACTCAAAAAGTCGATAATGGACTGGCATGTACATGTCGTTTTCCTCCGTCTACGAAACAGAATCGGAAATTTCTACGTTGGACAGAGGAGAAGGACAATATTATATAGCGTCGGATTAGAAAATGAAATCTAATGGA…
TATTGTAGCCTAGATGTAGTCCATAACAAACACACAAATATAGAAAGAGAATCAACTCTAGCTAGGTCCAAAGCTATGGTATGATTTAAGTATAATCAAAGTCAAAATAATGACAATAGTTAATCTATATTATTAAAACAGAATTCATAACTTCTTTCATCTGTAATGTTTTAGTTTGAACCATTCCTAGAAAATATCAAATTTTATTTAAGTTCATCACTATATCTTTTAATATCTTTATATTTTTATTTGAAATACAAATAGATATATTTAAAATGTTCTAACAAAATCTTTTAAAAATATTTTTAGAATCTTTTTAAATTTACTTTTGAAAATTAGTTAGTTTTAATTTAAACTATCATAAAATATAATTTGAAATTAAAAAGGAATTTTGTTTTG…
TTAAATAATTTGATGAATATAAGATATGGATTATATAATGCAAATGTATTCTAGAAGTAAAATGATAAAACAATATCAAAATGTTGTGAATGGTTAAGAATAATTAGTGATTGAGTTCATGGTGGAAACAAAACAATGTTTTGTTTATATTTATATGAAATTTATATATTAATGTTTATTATAAAATTTTAGTGGGACCATATTTGAGAAGACCCACGTCGTTATGGATTATTTTACAGTATATTATTTTATTATCTTAAACAATTGTGTTATATTTTGAATCGGTCAAGTCCGAGACATGTGAAAATTGTAAATTTTTGTGTTAATTAATTAATTAAGTATTTATTTATATAATTTATAATATATTTTGAAGTGATATATTTTTATTTTATTTAATTT…
TTTAGTTTGTTTCCTTGTATACTATTTTAGGATAATAAATTACTTGACTGTTATTTTGTAAGGTATTTTTCTTTAACTGACTAATGAAATAACAACATGACTAGATCATGACCCGCCCGACCGGGCGGGTGTTTATTTTTTGTTTCAAATTTGTTTTGTTTATATTCATGATTTATTTGTAATAGTTAGTCTGTATTACATTGAGTAGTAACTGTATCCGTGTTAGTAATCATATTTTATGAACGATATTTAATATCAAATAGATAAAGTGGAAAATAAAAATGAAGATAATGATGCATTAAAATAAGAAATATAAAAAAAAACAATTTTGACAATTTAAAATATAATAAAATAAATAATTATGAGTTAGTATAATATATATGAAAAGGAAAATTAAGG…
GAGGACAAGTAAAGCAATGATGGAAGAGGAAAAGGGAGAAAGTGAATGATGTTTTAACTTTCTTTTGAAGATATTGAACCCCACACACAAGATGGAGACAGACAGCAAGAGTTGGTATCCACCCACCTAGAGAAGAGTGATGATGCAATCTCAATAATACTACAGGTCCCATCTAATGCTAAGACAATAAACAGTCCGTCTGATAGCTAAAACTGAACAGGTACACACACCAGCAGCATCTTTTTAAGAGCCGAGACCGACCAAACTCTATCCGTAAGAAAATTAAACAAAACGTAGCTTGCGTTACATTCGCTGAACATATCATCTGGTCTAAAAAAAGCAATAGATGAAGCAGCAATTCTTATTGGGTTTACAAGGAAACTTATAAACTCTGAAAAT…
ATGAAGGAGGAGGTTTGTTCGGTCACTCTTAATGACCTTTATAAATCTCCCATGCTCGTCTGCTTTATTAGTTTTCTGTTTTATATATCTCGCAGAGGGTTCACCTGGTGGCAGAGGGAGGGGAAGAGGAAGGGGAAGAGGGAGAGGAAGAGGTGGCAGAGGTAAGTAGTGTTCTGTTCAGATTCTAAATATATGATTCATGGATCTTTTGTAACGCATTTGTTTGGCAGGGAATGCATATGTGAACGTTGAGTATGAAGATGGCGGTTATGAACGTAACCAGTCCTATGGTGGCAGAGGAAGAGGGCGTGGTGGCAGAGGACGCAGCAGCCGTGGTGGTCGAGGAAGAGGAGGATACAATGGTCCTCAGAATGAGTATGATGCACCACAAGATGGTGG…
CTCCATTGCAACATTTCTTCCTTCTGAAAAACACACACAAATAACACAAGTCTAAATCATGCGTGAGAGAGAGAGAGGGACGTTGATGGGATTTGGTGATTTAATACATTACCTTGAGAAGATGGATCAGAAGAGCCTGTTGTCTCAGACGCATTCTTGTGACGAAAGATGCAAAACCATAGGACAAGAAACAAAAGAGCAATCAATGCAAGAGCTCCAACAGCACCTCCAATGGCTGCTGCAGGAGTTGATGACATTTGTAAACGAAATAGCCTCTCTTCGATGCTCAAAACCTACTTACTACCATGCGAACTCTGTAGAAAAACACGAGAATGTCGGTAAAATAAAGAATAAGAATAAGAAGAAGACAAGACAAAACAAAAAGCGGTGACAACTTGT…
CCTAGAGTTTCACAACTATACTGACTGATTCCAAGCAAGAGGAGCTTACTTACTTCATGAGGGTATCGTAATACTCAACATCAAGAGCATTCAGCTAACGAAGAGAGGACACGATTCGAAAAGCCTACCTGATTGAATCAAGTGATAGAGCTAACGAAGAGAGGATCTCCCTCTCAGGAATTTCGATATAAATTGAATTTATCCTTCTTCAACCTCTCTCGCTAAGATCCAACAAATTAATCATTTAAATATTAACATTTTTATATTTTAGATATAGAGATGAATTTTTTTACTCTTATTTTTTTCTTATCTTTATGAAACAAAGTAACAATTTGTAAATACTACTTTTAATATGTTATTGTCAATACAAACTTTTCTTAAGGTAACTCACTATAAAAC…
AGAGATTGCTATTTTTTCCTCTATTTAAATTGCTTTAACCAAAGAAACGTCCTAACATGCAACTACTCTTCTTTGAGATTATAACCACGTCGAAACAATGTAGATTTTAAACAACTAACAATTTATCTAGACTCGACCAAACCTCTCTTAAGATCTCCATTATATTTGTAGCCCTCCATGTTTGCATCTTTCGATAAAAGGTTTCAGATGGAGAGCAGATGTGACTCATGTGAAGATATGCAGATGAAGTCCCACGATGTAGATTTTTAGCCGGATTTTGTCCATACTGCAACGTTTCATTTCTCATTTGGATCAGAGTTGTCCATAGACGTGAAGAGTGTATTCTAGAAGTCGATTAAACCGGGTGCTTTCTGCTTAACCATGACTCAAGTCACGGTT…
AACCTGAATTACTTAGCACCTTGGAATCCGCCTACCAATAGACCACGACTTTATAGTTAAATTCAAAAAGTAGCTAAGAATATGAACCCAAAATATCATAAATCCCGATCGGAACGGATACTAAAGAGTCGAGGACTACCAATAATTTTACGTGCCTTCAAAGATAAGAAATAAAACACAAAGCAAAATCAAACCAAGAATCACATGCGTTTTTTTCATATTAACCGGTCTCGGATGGTACAAACAAAACCCACAAAAGCATTTCCTTTCAATAAATCGAGTTTTGATACAACTTAATAAGTGACACGGACGCCTGAGTACCGGAGAATCTCTCCAATAAGTTCTCCTTTACCGGAACCAACATACCGCCCACAAATATCACCGTTTCTAATGAACAAG…
GACTCGAAGCTACCATTGTCAATGTCGGAGAAATTTGATAGCCTTGGAGGAGGAGTCCTGTTTTGGTCAGAATTGTCAAACAAGGAAAGGGAGTGACGGTCAGTACTTGGTCTTCCGGAGCTGAACAAGGATATGTCAGGATCTGGAATCGATAGATCTCCGTATGATGATCTCCCGTTCAGGCCTCTTCTAGTGAAGGGTGGCCTGTTTCAACCAAGACGTTTCATTGTCTGAAGTGAGCGTGTTTATTAAAAAAACAAGATAGATGTGTGTACCTGGAGGACTCAGATTGATCGTCAAGGGACCTGCGCTGAGACTCAAATGATTGTCTCTCAGCTGCTACAGGAAACAAGAACAAGAAACAAACAAACTCAGTATTTGCAGGAGAATGATATGTAA…
ACTCCCATCAGACTCCAGCCAGTACAAGCTGCAAGAGCTTCCACCGAACGCCACTTCGCGCCAGCAACAACATTGGAGAGATCAGAGCATAAAGACAAACAACGACATGCTACACAAGATCTGGGCTGCCATTTCACGTATCAGGCCGTGTCGTTGCCAAAAGGATGATGTAGTTCATCGGGATAACTCTCCATCCAGCTCTGGTTCGGGTTCGAGTGGTACACACAGGGTAAGAAAGAGGTCCAAGAGACCCAACGATGCAGGAACATCTGGAGCAGGAGACGAGGAGTAGGAGCTATCACCGGCTATTTTATTTTCTTTTCTATTCTAACGTTTTATGGTCTTATTTTCTGTTTATTTTGAACTGAGTTTTTTTTTAGGTTTCTTAATTATGAGTTC…
AGGTCCAAGTCTTCAATTTATTTAAGACCAAACACCAAACGTATAATAACCTTGGGTCCTTGACAATGCAGCTGCATGTTATTAATATTAGTTGCCTTTTATGCAATTTAAGAGGAATGCTATGAAGGATAAAAGTTTTGGAAGAGTCATCTTTGTTTGTCAAGAAAGAAAAGTTGATAATTTGACTTTGACTTGTGCATCAACCGACGAAGAATGCATATTATTGCTAACCAACTTGGTTTTAATTATCACGTACGAAAAGGTAATTTAACTCTTTAGACGTCAGACTAAGTGTTGTTATTATTGATCCGATGTAATGGTGAGAATGAGTTCACGTGTGGTACAAGGATGAGTGAAAGAGATGCAATTAATATTGATCCAATAGAACTTTCTCGGTCT…
AATAGATATCTAATATATGGTTCATTAAAGTCATGTTATATGAGGTATAATGTTGGTTTATAATAATTTCATACCATCATTCGATACAAACATATTATATAAACATTACTAATAAAACAATGGTTCATACAAAACCTACGTACATATTTAAAAGGCTATAGGTCGACAGTTTAAATTATAATATTTAAAGTCAATAAACAGTAATATGTTTTATTTAAATGTAGGAGATTTTTATTTGGTTGCTATAAAATAGGTTGGTTATAAGATTTAGTTATATATAATAGGTTGGACTAAGAAATGAAAGAGTCCAAACAACCTTTATAAGTAGATTTATTAAGATTGCTTCCCTTTTAATAGAATAGATTTAACATCTAAAAGTAAAAACGCTAACCTAGGGAT…
ATAAGCATCGCAATTCCGTTGCAAATCGCCATTTGCGAAATTATTGCGAGGAAACGTATTCCGTTGCAAATCGCTCGTCGCAAATAAAAAACGCTCGCAATATCCTTGCAAATTTGCGAGAAAAAAAATTCCGTCGCAAATTTGCAAGAGAATACTTTGCCTCACAAATTTGCAACGGAAAGTGGTTCCTCGCAGATTTGCGATGGAAAATGGTTCCTCACAAATTTGCGATGGAATATGTTCGTTGCAAATTTGCCACGGAAAATGGTTGCTTTGCAATAGATTTATGACAAACTGTTTCCTCGCAAATATTTTTGAAAAGTATTAAAAATATATAAATAATTTTCACTATTATTTACATTACCAAAAACTAAAAATAGAGAATCACAAAATGCAATT…
TGAGAGTTTAGGGACATGTAGATGTGTCTACGTAAAATTCTTTTTTTTTACAAATTTGGAGGTTTACAAATTTTTTTTTGAACTATTTGTATATAATTTTTTTCAAAAACTTTGTGAACCGGTTGCGAATGTTTCACCTAGTATTGTCCAGGATCGTCTCTGTTTACATTATTTGTTGAAAATTTATAGGAAAAGTTCCGATACACGTATTTTATCGGGATTTCATATAAAACAACTCTCGGAATTTTCTCGGGAAATTATATTTACCGACAAAGGCGTTGTTTTCTCGGTAACACATTGGTAAAAGTAGATGCCATTCTGTGGAACCAGTTGTTATTTTATTTTTTATTAACTTTTATCAGTTTTTATTAACTTTACCGATTCATTGTTTATCTTAAC…
GTATTGTGATTATGTGAATGAAATAACATCCAAATAATCAGGTAAATAAGAGTGATGATAACAAACCCAAGTAATTCTTGGTATCATTATCTGACATCAATCATCCCTAAGTTGGTAACTTGAAACTTACCATAAAAAAAGAACAACTACTTTGAGGAATAGGTGGTCGCACCACTATAAAAAAAATGTCATTTCTTAGCATAAGAAAACAGCTATAATATGCTTTTGTTAGCGTTATTGAAACCGCTATGTCTACCCCAGCTATCTTAGGTTCCCCATATATGATAGCATTTTTTTAAGCGCTATTATATAGAGAGCATATGATAGCTTTGTTTTTAACTTGCTATGGTTAGTCAAATCTTATGATGGCTTTTGTTTTGAATGTTATCGTATGTTCTA…
ATAAACCGAATCTGAAAACTCAACATATAAAAATAAATCCGAATCGAGTGACATAGATACCAAATAAATTTTATTTTATGTTATTTCGGGTTATGGGTTTTACCCGAAACAAACCCGAACTTAAATGGATATTCGATAGAATCCGAAAATTCAAAATTTCAAAAAATAACTTGTACTAAACATAATCTCAATTCCTAATATGCATCAAAAATACACTAAAATATTATAAAACTAATTCATGTACTAAAATAATTATCTAGTACATGATTAATTAACTCAAATACTAAGTGTAATATATATTTTGGTATTTGGTTGATATTCATGTTTTTATATTTTGGCAATTGCATTTGAAATTCAATTATGAATAAGTTTGCTTCTCAAGCTTAAACAATGTTTTAA…
AACAACCCATCATTTCGAATATTTGTACCGCATATTACGAAGCATTATTCGTTATGGTGATACGACATTAATCTTTGATTACTGAAGAGTGAAGACCAAGACAAGTTTAGAAAGGTCCCCACTTAATCTTCTTCTGTCTGTACGAATAATCTTAGCAATAATCCATTTGGCGTTCGCACATGCAGGATTGCAAGAATCCACTTAATCAACACATATACACTGATCTCAACAAAATAATGATAACAAATTATTGCCTCTTTGATCTTTCTAGAGCCTTTATATTACATTTGCTCAGAGACTCTTCCACATACTCTTCATGACTATAACATTTTAAATGATCAAAAATAAGAAACAACACTGGATTTGTTCCTTAATATTCCAGGTCAGCATATGTTCAGG…
AAAGTCGTATTTGGTATGCATTCTACTAATTTAACGTTAGCCTTACGTTAACCATACTTCCGTTATATCACTATGTTACTGATACTTAGCTTTTCAGATTTACAACGCTTATTGCTTTTTTCATATATATATATATATATATGAGATTGTACGAGATGCCAGTAAACTAGGTAACGGATAATTAGTAACCATTGATTTTTATTTTTCTTTAATATTGATACACATCCTGTATATGATGTTCTTTATTGAATATGTAAACACGTCCACATAATTGCACGTGTTTTATATGTCGATGCATAATAACTCATTAGTAAGGCTTCTCGTTCACATAATTGCCCCGAGGATCATAGTTGCAAGAAATGATGGTTCCACCATTGTTACACCTCGCTTTGCCACATC…
CTCGTTCACATGGACATCAAAATTTATTATAAATTTACAAAAAAATATATACATTATGGATATCAAAATGTAGAAGAGAAAAAGTTATAACTTATTTTATACATTAATATAGATTTTATACATTATAATTTGTAATAATGACCAAAAATATGTTGGGAATGTACATAAACACTACACGGTATGCATAAAGCACTTGTTCACAAATACTAAGAAATTATGTAAGATGATTAGGAATATAAGAACTTGTCCAAGTAACACATCCATGAAACTTAGTTTATGAAACTTCATCCACGAAAATTTTAAAGAGATTTTCTACATTTTTTTATCCATCCATGTCCACATCTTTTTATGTTTACGTATTTTTTTTATATGTTCACAATTTTGCATCCACACTTCTTA…
TAAATCTTTACTATCAGTGTCTAAATTTACTGATGACTATCCTTCTTGTGAATTCACATTTGACTCTACTCATGTGTTTGTTAAGGACAAAACCACCAAGCAGGTCCTTAGTCAGAGAAACAAAACTAACGGTCTGTACCTGTTGAGCAATCCTCTATTTCAAGCCTTCTACTCCTCAAGACAAAGACTGGTGTCTGATCAGGTTTGGCATAGGAGTTTGGGGCATGCTCATTACCAAATCGTTCAGCATCTATCTTCAATAAAGGAAATCACCATCAATAAGAGTCTTCAGTCTGTGTGTGAAGCATGTCGTTTAGGAAAATCATCTAAGCTTCCTTTTGTTGAGTCTGTTTTTCATGCTTCTTGACCTCTAGAGAGGATCCATTGTGATGTATGGTG…
TATGCGCTCCGATCTGCGTTCACAACTTGGGTGGACTATAATCTTCTAACACTGGCCACTCCATGTTTTATCCTTTTTGCCATGGAGCTTCTCTCCTGTCCTGATTAGACCTTTTGTAAAACACACACTACAAGAATAAATCTACATGCCGACAGCAAAATACCTCGCAACGTTGTCGGAATCGATGAAACCCGTCGTATTTCCAATGATCAACAATTAGTCAGAGTTTGAGCGTCGGAAAACAATGATCATCGTGATTTTGTCGGAAAATTACCGACGAAAAAAAAATTCTCGGGATATTCTAGGAAACTATCGTCGGAAACAACCGAGATACTTCCGATAACATTGCCGATGAACAGTTTTGTCTTAATGTTGTCGGTGATTTCCGAAAAATTATTG…
ATAAGTTATATCATCTCTCCCTTCATAGTTGAATGAAAAAAAATTATTTTCCATTTTACGAAAATCACAAATTCCTATTTACATCCATAACTCTCACTGAAATATGTATTTAACTAATTATGTTGTATTTGCCATATATTATGCATCGTGACATTTATTTAACTCGCCAATCCGGAAGAATAGCTCCTAATAAAGAAAACTAGATTTTTTGTGTTAATTTTTTTTTTGAAAAATTTAGTTTTATATTTGTATTTTTTAAACATATATGTGTTTAATATTAATTTAATTTGTGAGGTTGCGGTAAGTAGCAAAGACTTTTAAATATTTGATAAATTCGTTTGTTTTTAATGTTTAATATTTTGGTATCTATATTAAATATATCAAGTTGCATAATTATAC…
AGGAGATCGTAACCCCAAGTGTTAATTCCCAATAATAACCTTTCCTCAATATTCGCATCTTATTAATACATCCTCTTCCGACAAGAAAAACACAAACAACAAAAGGTCAAAAAAACCCGATGGCTCGTCTCCTCCCTTTACTCCTCCTCATCGCCACCGTCTCCGCCGTCGCATTCGCCGTAACTTCCTCGATCTCTATCCTCCATGTTTTCATATTTTTATTCTTTTCTAATTTCTCTCTGATTATTTTCTCAGGACGACGAACCGGACTGCGTCTACACGTTCTACCTCCGAACCGGGTCAATCTGGAAAGCCGGAACCGACTCGATCATCAGCGCTAGAATCTACGACAAGTACGGTGACTACATCGGGATCAAGAACCTAGAGGCTTGGGGTGGA…
TTTCTAAGAGAAGTAACTCTCTCTTTCTTACTCACGTAAGAACAGAAGAAGTGTGGCCAAATATATATTTATTGTCTTGGTAACTATTCGGTGAAGAAACATCACACTTCATACCCTCTTGTCTTAACCACTACTATTAATATTTATATATATGATTATAGAGAAATGACATTTATTATTAAGGTAAATTAAGTAGGAGGGTTATCAATACACCCATATTCTAATTCTTTTATCGAAACCGATCCATCACAGTATCGTCTTTTATATTAGAATATAAAATTTTAATATGAACTTGAACTTTGTACTAAACCAATAGACACATAGGTCATATAGAATATAAAATATTCTTACACTCCATAGACTGAGCAGGCAGTGCTCGCATGCCTTGGAGTTGTCCAG…
TGAAGACTTTCACATCTTATTTTGCAGTCAAAAGAAGCAGAATTGAAACATCAAACAATCTCATTGCACAGATTTGAGAGGCCGGTACTGGAAAGCAGAGTAAACATAAGGTAAAAAAGATTGAATCTGTGTTGTGTATCCAAAATCTTCTTCATCCATCTTTTAGATCTGAGGAGGATTGCTTATTTTGTAATAGTTTCCTTTAAAAAAATCTCGCTTATTAAATGAGATTATACACAGTGATTATATGTTTTTGTTGTTTTCATATTTGTTTTATCAGCAGCCTAATCTGTTTGATCAAAGAACTATATCATCTCATGGAGTCTGAAAAAAGTGGCTGGAACCTTTTGATATGAGTATGCGACTGTAGAAGTGGGCAAATGCATAAAGCTAAAATAA…
AAGGCGGCGTCATTAAGGGTTTTGTTTCCTTTTGTCTCATCAATGTATTGTTGTATAGTGAGTGTGTAACGAACTTGTAGAATGTTCAACTAGGTTTTAAATGCCTGATGGCTAAAGACTATAACGTAAAGTGGCCGTCCTTTGTTGAACATTACTGTTACCGAACAAATCTCCAAAATTGCACATTTCTAAGTTTATATCACAAAAATAGCATTCAAAAACTAAAATGACCAAAATAGCACTTATCTAAGTTTATCCTTTGAAAATTTTAATTTTTTTTTTTTTTTAAAATTTGAAATTTTATCCCCAAAACCTCATTTCTCAACTCTAAACCCTAAACCATAAAATCTAAACCCTAAACCCTAAACTCTAAACCCTAAATCTTAAACCCCACCCTTG…
AAGACTGTCATTTAGATCGAGTCCCCGGCCTAAAAGTTCATCATCACTGCCAAATAAATCAAGAACTGTTTAGCACAACGGTGGAACCTCTCAAGTCAACACATCCAATATGTTTAAGAACTAAGTGATTCCTGAAGAATAGAAGACTAACACAGTGGTGGTTAGCATCTGCATCAGCTTTTTCTGATTTGAACGACAACGCTCGACCAAATCAACAATGACCTCATCTTTCACAGCCTACATAATACGAAAAACATAGGTAAGAACATTAGATTTCGTTCCCAAAGCCTCAATGTAGCTGTATAACACATTCCAATACCTGACGGTCACTGGTATCCACAGCGCTTAGCATGTCGCCCAAGAGATCCATCACGTCCCTCATGGCCTCGATACTTGACA…
CTCTATATAAAATACAATGGATTACTCTGTTATAACCATGTTTCTAGAGGTTGTCAATTGAGAAGCATTGATTACTTATCTTGGTCTGTAATACGTGAACTATGCTATTTATCTATATGGAATAGCAATTTCAATAACATCAAATATCCATTACGTGTACGTATGTTCTGTTACACAGACAAATATTATTCTCTAATGTCGATGCATATTCTTTCATCATATGTGTTAAATATATCTGATGCACGCCTTCAGTACAGTTCTGTGATTGTTAATAAGCCATAAAAAACAACCACGTCATTTACTTTAGACAATGAAACTGAAAACTTATTGCTGGAAAGGATATAACCGCTCAGATTGAGTGCAAAAAACCTGACATTTAATTATTTAATTATGTCAAAA…
CTTTTTTTTAATTATCCTTTTCCATAGAGAAGTCTAGATTTGAAAGGTTCCTTCCATTCATTAGAGCCACATATGAGATGTTCCTTTCTTTTGTCGTCTTTTGTTAGAGTAGAGGTCACTAATTCGCACTGGGAGCATTAAATTGTTTCAAGTAAACCTTTTCTAAGATTTGTTATTCCAGTGCTCTCATCATGCGACAACAAGAACAGGTAGGCCTTTAGATAAATACACGTATGATGTGTGGATGTTACCCAAAGCTATGTAGTCTAACAGTAACAATAAAACTTGGATAAGATCCCATCAAACACCCATACCACATGCTTGTATGAACGAACATAAAAGATAAAATCAAAGCAACATTCTCACAATGGCTCTAGTCACATTAGAGACTTTTTGCAT…
TCGGTTTATATAGAGATATATTGTATCCATATTGGTGATTTTTCCCCTCTCCATGTTGATGTTTCATTTATAATTTCAATAGGTTACTTTTACCTAATATAACCTGGGAGGCGTGGTCTAGGGGCATATTATTTTGATTAATTCAATAAAAATCGAGAGATTGACTTATTTAGCTCTAAAATATCAAATGTAAGTTACAAACCGATCTATCTAATGTGGTTGCTTTGAGTGCTTGCAGTTGCAGGGAAGAACTCATGGCCGGAGCTTGTGTTGGAATATACTCCGAGATTATAGGAGCTAAGGTTGGGTTGTTGAGTTCTGTTACGATTGTATAGGGACTTAGTTGATAAGAGATCCTTCTCTACTTGTATATATACATGTAATGTGACTCAACGTGAT…
CCACTATGTATATATCTAATGGCCAATATAACATAGACATTATGTGATGGGAATTATTAAATATTTCTATGGGATAATACATAAGTTTTTACTAAAAAAAAAAAAAGAGAAAAGATTTGTTTACCTGCAGTTTGCGAAGGTGGTGGAGGAAAAGGGAAAAGATTTGTTTACCTGCAGTTTACGAAGCCCATACAAAATTATATGAGATCCTACGTGTATTAACCCAATTGTGCTATCCATCTCCGGTTCTTTTTTTAATTATAACGATAGAGACGAAGCCCAATAAATCAAAACGAACCCTTCTGGTATCCTACGTGTATTAACCAAATGTTTTGATTGAGAGAATATAATTGTCGACGTAGACAGCCTATAATCCTTTTATATTTGGCTTTTAGTATA…
TGGTGCCTAACTTCTCAAGTCTGGTACCTTTGATATCCTTCTTTCATATAGCTTGATCTCTTCATCTCAACAAGGGGAAGAAGCGGCCATATATGAGAGAAGTGTTTGCCCAGTTGGAGAAGATATGTTCATCTCCAGAGGATCCATTGGTAAAGATTGAAAATGACATTGATAATGATGATGAAGAGGAAGAAGGAATGAATATGATAGAGATTGCTGATTCATGGACCACTGGTGTTACTGCTCCAGCCTTCAGTATTGTCGCTTCGCCTTCATCTTCAGATGTTAAACCATTGTTTCCTCCTTCCACATGGTGAATTGTAAAAAGTGAAGGTAACTCTGATCACTTTCCAAGGTTTGGCATTTGTTGTGCTTTAATTAGATGTGGTTGTGGTTTGC…
TTCTCCGGTAGCTTGTCGGGCCACCGGTTTCCTTTCTGTCGCACTCTCCTCTTATTTCCTTGTAACCGATCGAACGTTTTCTCTCCGACCATCAATAAGACGTCTTTGTTTAAGCCCACATCTTATTTATTACCGTTTCACGATCAAACAATTAGCGACAACTCCACCGTCAAACTCCACAACCACCACACCCTCTTCTTCTCCTCCGCCGCCACCCACTATTCCCACATTTCCTCCTCCGTCTTCTCCCTCTACACCTTCTGCTCTTCATCCATCTCCACCCAATCTATCTACGCCGGGATCTTCACCTCCTCTTCCTCAGCCGTCTCCACCCGCTCCAACTACACCGGGATCTCCTCCTGCACCTATCACTCCTCCTGGATCCCCTACTCTAAACCC…
TGATTAGCATTTGCTGCAGAACCAAGACTGAAACTAACCATTGCTGCGTTGTTGTTATTGTTCCCGCAACCAGAGCTCCCTCTCTGAGAAGATGCAGCAGCCGAAGGTTTTGTGTCTTCAAGTGGGATCGCAGGAGTGTGTCCCTGGAACAGAGCAATGTGACCGAACAGCTTGTCTTTGCGTGAGAATGTGGTACCACAGGAACAGAGCCACTTGTTTTGACCGCAGTGCTTCTCGTGGGTTTTGAGATCGGCAATGACAGAGAATTTCTTGGTATGGCAGCGGCTGCAAGTGAAGCTTTTGTCGCAGTGGGTGCGTTTATAATGGTTCTTCACGCACAGAATGGTCTTCAAAGGCTGGAACCTTTTGTGATCCTTGTTGCGTTTGCAGCCGGGGAAT…
CACGAAGCAACCCATTGAGAAGGTGCTGATCAGAATCGACAATCAATCTGCTATTGCTCTCACCAAGAATCCAATGTTCCATGGCAGAAGTAAACACATACATAGGCGATACCACTTCATCCGAGAGTGTATTGAAAATGGACAAGTTGATGTTGAGCATGTCTCAGGCGAGTTGCAAAAGGCTGATATCCTAACCAAAGCATTAGGAAGGATTAAGTTTAAAGAAATGAGGGAGCTCATCGGGATGCAAGATATATCGAAAGAAGGTTTCAAGCTTAAGGAGGAGACTTGGATTAAGCTTAAAAGAAAAGGAAACTTGAGTTAGAAGTTATCTACCTAATCCTACCGAGTTATGGAAAAATAGGAATACTAATGTTTAGGAGTTATCTAGATATTTAA…
CTCCAAACAAAAACAATCCTAGCTAAGAATTTACATTAAGTGAAACAATCAATGTTGAATCCTCTAACCCCCTAGTTCCGGTTTATGCAAAGAACCTAAAACTAAACAAGCAATGATAGACTCGATTTCACACAGACGGAACACATTAGAAATAAATTATACTTATTCGAGGTCCTAAGCCGAATAAGAGGAGTTCGGGAATAGACCCTCACCTTAGCAACAATAAGAGGTGGTATCTATGAACTCCAGCTGCTCAAATGGACTCCAAATCTGAAATCAGATCGAAATTTCGAGTCAGAACGCCTTTCGAACGGTTTAAAACGGGTATTTACGGAAAAGTCAACCCGCTGGTCAAAGATTAATTATTTATTTAATTAATTAATTAATTAATTAATTAAA…
CGCCAATATATATATCGTACAATGTTATCAGCAAAAGGAAACAATATACACAAGAAGATATATGGAAAGATATGGAGAATATACATAGTATATCTCAATAATATTAGTTAAATTAAGCTTAATTAAAATATATAATATCTATTGATTTTTTTTTAGTTTAAAAAATAAAAAGGTGACAAACGAAAAAAGTAAAAAAGATTATATACCTTAATTTTTAGTCGTCTCCGCCAAGAGCTTCACCTTCACCATTCAATGGCGATTCCAGCTTCTGGAGAAATATAGCTTCTTCATCGGTGTTTCTCAACCCTAATCAGTCGCCTTTTTCTCTTTTGTCTTCTTCTCCTCGTTTTATTTACCGTTTGGTTCTTACTACTAGTTTAACATCAATTTCATCAAACC…
CACAAATGGGTCACCAAGGAAGGTGTGTACAATGATGCTACTACTTGAAAATCCTAAAGATATAAAATCAAAAGCCATATCTATCTCAACTTATATTTCTTCGTTACACATAATAAAATTAGTATATCTCATCCGAAAAACTCATCCCTCTCACTCAAGTATACAAACCGATATTCATTTTCTTGTATGGCTCAGAGATCATAGTTCCAATAATCTCCACACTTTAGAATGGAACACCTAACTACTTATCCAACGTCTTTTCCACGCATTTTAATTTTATATTTGCTCTCGAGCACGCCGTCTAAAACCTTGAGATTTCTTATTGTTTAATTTTTTTCATACCAGAAAAAAATCTTGAGGTTGCATGGTTTGCTCATACTATTTCGAGTTTTATAGCAA…
TTCAGCTAAATCATTTATAAAAAAAATTATAATAATTTATAAAACATTTATAGAATTTTATAAACTCAATTCATCCACTAAATACTAAATTTTAAACAGTAATCATTAAAGTCAAAACCAAATATTATATAGTATTCTTGATTGAGTATATTTTAAAAAGTGTTAGTTAACCTATAATATTTAAGTAATTTTTCTATTTTTTTGGTAGTGTTTGAAATTGACAAGAACACAAAAGAAGAAAATGGAACCAAACATATACATGATGAAAATGTACGATGCTTGAAACTGCAGAAGAATAATACGAGAAAGTGAATGTAGATTCAAGCCTAGCAATGCATGTTTTTCTGGAGAAAAATTTATCATGTAATCTTTGATTCTGTACCAAGACCATTTAAAATT…
TGGAGGTCCCATAAGATAAATAAATAAATATTTTGTTACAAACTTCTTTCTCTAGATTGGTATATGCATTAACACTTTTAGGGTCTCATTTGCAGTGGAGAAAACCAAACATCACATCAATTATCCACTAATTTTTGGGGTAACGGGTCCCTCGGTAGCAATTATTTTCTTGGCTTTGGGATTCTATGCTCACAGAAAATTCAGACAGGACAAGAAAAAGAGAGAAAGAGGTATCAAAGCTCACAAAGTATATGAATACATTACACATATTTGCTCATAGCATTATTACTTATGATTTTGGAACCTGATCACATTATATAGACTTGAGAGCACGGGGTCTGCAAACTGTTTGCTTTACATGGAGGCAACTGCAAGCTGCAACTAATGATTTTGATGAAG…
ACTAGACTAAAGTGCAACATATATTGTTTGTGGCGCCCAAAGCTCTTGCTTTGGCCCGGCCAACCCTGGATCCAACTAGAAATCCGTCGAGCGATCTCATTTTATTTACATGATCTAGAAAAGATTGCCTTTCTTGTTAGAATAGTTTAACAGTTGATAATTATCGAAAAGCATTTTTTAAAAGAAAATTATAATAATTCCGCGATGGACATCGCTACTGCATGCACCGTGTGGTCCTGCATGCACCGTGTGGTCCGCGTGGAATAGTGAACTCTATGCATTTTAATGATTACATCGAATTCAATATACGCGTTTAACGATTTTAGAATACACACCGAGACAGTAACTTGATACGAGTGGAGATCACATCTATTACGTTTTTTTTTTGTCACATAAAAC…
AATATTGGCTTGTTATACGGATCTTGGACATCCTCTGCTTACTTTAGTGGATGCAGATGGGTCTGGATAGACAGTCATGGGAACATTCACCTTATGGGGACAAGAAATTTCACTCGACGCGAATCAGCTTTGCATTCGGAAGTAGAAGCACTACGATGGAGAATATGCTTCAACATTCAACATGCCAGAGCTTCAAAACAGACTGTAAGAAGATGATTGCAATGATAAAGGAACCTTAGGCTTGCCCAAGCTTTGCGGCGGAATTGGAGAGGATAGAGACACTACAGATATGCTTCCCGGATTTTGACATCATGCATGTTCCACGGGCGCGCAATGAGATTTCAGCCTTTTTAGCTAAGACTGCTAGATCCTTCCATAGGGAGTTACATTTTATTGGTT…
CGCTACTACTCCACCAAAAATGAGCAATTGCACTTGTTATTTTCTTTGTTAGCAGAGTCTAAAACACGACAATACATGTGTGGGCATTGCTGATGCCACTGATTTTATAAATACTTCATTACCTCCTTTTGTTAGAAATCGGAGTGTCCACCTATTTACTTTATTATTAGCTCCTCACGTTTAAATATCTAAATATTTTAGTTTTTGAGCCACTTAAACTTTCTGAGATATTCAAATAGTTTCCTATACCTCCCATCGTGATGATGCCAAGTTGATGTTGAATCCCCCGCCTCCTCCCCCACACACACAACATCTATGACTTTATGACTAAATTGTATTGATGATTTTGTAAAGTATATATGTTGTCCAGACACGGCTTCATAATGTTTAAGTATGTTG…
TTAAGTAATTGGAAGAGAGATTGAAGAGTTTCTTGATGGTCGCTGGTATTGATGAATGCTCGAACTCTGAGCTCTCTGTTGGCCCTTTTGCCTCACTCACCACTTCACTCAAACAAATAATAAAACAAGATGATAAAAATTAATCAAAATGGTGTCAGATTGTGGTTGAAAAACTGAGTCACGCTAACACGCCGACAAATTCTAGATTTCAATTATTTCTCCACCACAATTAATGATACAATATTTAAATAATTTTTATATCAATTTGGTAAAATAGATTGTCAAAATAATTATATTAGAGAACATACCAGTTCCTTTCTGAATCCAAGGTGACACCATAATTGTAGGAACCCGAACACCTAACCGGTCAAATTTAAAGAAACCAGGGGCCGGTCCGGT…
TTTGCAGGGAATACCGAATGAGAAAGTGATTGATATGAGAGAAAACGTAATAAGATTGGTTCCAAATATTGTATACACTAAACCAAACCGATACAAACCGGATAGAGAGACATTTGAAGATGCTTTTGATGTTGCTGTGAAGGGAGTGATCAAGAGAATAGAAGAGAAAAGGAGAGAAATTCAAGAGTAACTAGACCCAAAATGGATACATTCCTACATTTGTTTTTGTATTTAGATATAAATTATCTTGTAGAATGTTTCTCATTCTTTCAACTACATTTAAAATAGATAAGAATATTTAACATTTTTACCAATTTAAAATAGATTAAAATACTATGTGAAAAGGAAACTTCACCAAGAAATGTAATGGTAAATAAAACCCATTCTTTCTTTTATCAT…
TTTATCAGCGTGACCGCCTTGACCGGTGTATATCAGAACATCCGGATTAACTCTGTCGATTTCGGTATATGCGGAAGATACAATGCTGGTGGCGATAGGCTCCTCTTCTGCATCTCCCCCCTTGATGACCAGATAGTCAATGCCAGCCATCGATGGAGAATGCAACCCAACCAAACACATCTCAAACCTGAAGAAGAAGATGTCCCCAATCTCAACGCCTGGAACAAGACCTGGTCTCTTCTTGGTGTTGGTCCTAACCCCTCTGCTCATACAAGTAGATCCTGCTTTTAAGTCAGGGCGTTTGATGATCCCGTTAACCGCGTCCTCCGCATCCTCCAGCTGTGCAAGCCTTCTTCTCAGCGCGTCAAACCGCATAAGAACACTCGTAACCAGCTCCCT…
CTTTTATCACCACAAGAGGCAACACAATACTTAGGCTAGAGAAGTGTAGACCGGGCTGTGAGCCTGTGACCTCACCACATGAAACACCCGGTAAAGCAAAACTATCTCCCTTATAGGGAAACCCAGTTAAGGATCTAACGTGAATCAGTTATTTGCATTATACACAACCAAATCATTACAACAAACCTGTTGAGTTCACTAACATTAAAAGCAAAAGTTTACCACAAAAGAATGATGCCTATAAGCATAGTGTCACTGAACCTTAGAACTGAAAAAACTAAAGAGGCTTGCTTAACTTGAGTTTCAAAGTTTCAGGAGAGAACAAGTGTTTAAGGGCATATCAATCAATGTGGCATAACTTACTTCCCTTCTCATGCGTCCACGTCGGCAAGCACGAAT…
TGTTTGGTAAAATGAGTAGTAGATACGGAAGTTCAAAATTATATAAATATATGAAATCCAAATAACTATTTTTTTAATTCAAAATCCACCAAGCAAATCTTTTTTTTTTTTCTCTTAGCAATAGTCAAAATATGGAAAATCTATATTGATAGAATGTCGAAAGTATCTCTAGGTACAGGAAATAAAATCATAAGATGTATATATACGAAGGCGTTATTTGACGACACAGAGAAGTTAACACTTACCATTATGTTTGATTGGCTTTTTAATTGACAACTTCATCTTCTAATTTTTCCTATTTTGTAGTAACTTCTTGTTTCGAAGGATATATACTTTGATGATAAACACATATCATAAAACGGATCTCTCATTTAAAAATAAAAACCGTTTACCTATTAT…
AGCAAAAGATGAAACTCGATGAACGTTCAGCGACAAGAAACTCTCCTACAAAAGTCTGGTGGTCTGAGCCAATCGCGGAAACGAAAGAAGATATCAGAGAAGACATGAACAAGAATGTTGGGAGAAGTTTCGTGGGGAGCAAGGCAACTGAAGAATCCGAGGATAAAGAAGATATGATAACAGAAAATGTAATCCACGAAGATGGTGAACATAGTGAGAAGAAGTTAGAAGAGGAAATAAATTGTGGGAACATCAGTGACGTGGACAAGAAGGCTGATGAGTTCATTGCAAAGTTCAGAGAACAGATTAGGTTACAAAGAATCGAATCCATCAAGAGATCTGCTTATAAGATCTCTACAAATTCATCGAGGTAGAGAACGTATTGACTGTTCTAATTAC…
AAGGTAAAAAAAGAAGATCTTTTCGGATTAATATCAGATTTTTGGGTTTTCAGATAAAAATTTGAACAATTCAAATACTTTTAAGTATTTTAGATAAAAAAAAATTCTAGTAAAATATAATCTTTTGGTATCTTGACTAATAAAAAATATTTTTAAATTGTTTGATTATTTTTAAACTAAATATAGTTAATATTTATAAATATGTAAACTATATTATAGATTTTCGGGGTACTCATTTGGTTTTCAGTTCGCTTCCGGTTATTCAGTTCTAAACATATATAATCCACTACTATAATTAATAAGATCCATATCCAAACCGAACTTTGTTTTTCGGTTTGATTTGGTTCGGTTCTTCGGTTCCAAAAAATTAGGTTCAATTTGATTTGGTCGGTCGGTTTG…
TACGGGCAAGAGACGGATTCACTATCGGTTCACCAAACTACATCGTGACGGTCGGAATCGGGACGCCAAAACACGATTTTGTCTCTGGTCTTCGACACAAGCAGCGATCTGACGTGGACTCAATGCCAGCCATGTGTTCGAACTTGCTATCCGCAACACGAGCCCATCTTTAACCCTTCTTCGTCTTCTTCTTACTCCAATGTCTCGTGCTCATCCCCGGTTTGCCATTCTCTCACTTCCCAAGGTTTAATTTTCAGCCTTTTTTTTAATTTTAAAAAAAAATCAAATTTGTAAAAATATACCACCCTTATTGATTAGGTCACTATAGAAATTGCTTGGCTTCCAACTGCGTCTACGGTGGTGCCAGACACGGCGATAAAACGCTCACTTCTGGATTGC…
AGGCAAATAGTAATTTCCGATGCCTATAAGAAGGAAGTTAACTTCTCTCATAATTTTTCACTTACTTATTCTTATAAGAAGTTGTTTGAAAATTTCCCCCCTTCCTCTCCACTTTTTGTTCTTCTTGTTTTCTTGAAGTTTTTCAAGATGTCTAGCAAAAAGAAGATTTCTTAAAGAGGCATCTCTCGCGGTTCCTCGTCCGAAGGTGCCCATGACGGCACTACAGGAAATATGAGCAGTAATAGCGGATGAAAAACGCTATGCATACTGTATATTAGCGCTTCTTTGTCCGCTCTGACAGCGCCCGTTATAATAGGTCCGACACTTTTAATAGTGGTTTTTATGTATGCTATAATTAAATAAATAACAATAGCGTTAATTTGTATGCAATTGTTAATA…
GAGCACGACCATCGAGCACGACCATCGGTCGATATTGAAGAAGAATAATCGATCGATGTTCACATCTTGACATCGATCGACAGCGAAGCGTGCAGAAAGTCCGTTTGGTCCCAGCCGACTTAGAGCCCAAGTCTTCACCAATTTACAAGATTACGTCTGACGAGTTTTAACCTAATTATATAAGCTTTGCCAACATGTTAGAGGCAAAGTGTACTCACAACATGAAATATGAGCAGTAATAGCGGACGAAAAACGCTATGCATTCGGTATAATAGCGCTTCCTTATCCGCTCTGACAGCGCCCATTATAATAGGTCCGACACTTTTAATAGCGGTTTTTCTGTATGCTATAATTAGATAAATAACAATAGCGTTAATTTGTATGCAATTGTTAATATTT…
AGTAAATAAAGGGGGAAGAGTAACGGTGACACAAAAGGTCAACGTTAAGATACATAGCGTGTGCATCTCACGCGTTGGGTCAGTTTCGCTGCGTTCCTCTTTACGTTGCATTTGGTGCTTCTGTAATTGTCGTAACGTTTGACGAACTTATTCTTCGGGTAAGAAAGAGTTTGTTGACTTGTAAAAGAGAATCTTGTCTGCGCTTCCCTCACGACAATACCAAATTTTAAGTTTTTGATGCTTGGTTATAATTGCGGAATTGCATTGGTACACGTTTTGTCAACAAGTATTTTCTTGCAGAGCAGACATTACATTTTTAGATTCAAATACTGTACTTTCTAAAAACTGTCGGTCATTGTGTGCATTTTTTCTTGCAGAGAATACATATTTTTATATTCA…
CTGGAGAGAGGGTAAGAAGTTCGAATCAAAATGCTGATGTTTCTTGTGGGTTTTACCAAGAACCATTGGAGACAAGGAAAATTTTATTTTTTGTGTGGGAGAATATTCCAGGCTCTTATCAAATGCTTCAATCTGGAACAAGCTTAGCCTCTTCATAACAAGACATGTGTTTCAATCAGCAGTCCACGCCGTATGGAGAAAAAGAAATAGAAGAAGACATGGAGAAGATCCAGCACCAAGCATGCTTCCAATCAAGAGAATTGACAAAGAGATGAGGAACAGATTCACTATTATTAGACAGAAAGGAGATAAAGAGTATGAAGGAGGAATGGTCTTATGGTTTAGCACAAGATAGAGTTTTGAGTTTTCATCTTTTATAAGTTAGTTAAAGTTTGGAGA…
AGAAATATATGCAATATAAAAACACTGTATATTCTCTCTTTGTATCCACGATCATACTCTCATTATACACTCCTAATCCTATCATTTCCTACATTCTAAATGGTTATAATATAGATTATTTGAATTTTTTTGGTGAATATTGAAGTAAGAAGTTCAAATGGTGTCTCCGGTGAAGCTTGGCAACGGTGTGGAGCATTGTTTTTAGCCAAGTGTCCCTCATTGCACATATTTTTGAGTTTAGTTTGTGGCTCTTCTCCATGCTTTTATGCTGAAAAAGAGATTAAAAAATACTTATAGTATCCTTGATTTTTTGTGGAGTTGAAGGCACTAGTTCCCTCACGAAAGGTACATGTAACCATTTAGAGGACTCATTAGTTTCTTGTTTCACTAATTATATTG…
GATCTACATCGACCTGGTCCAAAATTGGTCCATCGATCCTTGTCCGAACATTTTGAAATTGACACTTAAATAGTCATTATCTCGAAAGAGCGTATTATAGACTAAGTCTTCCATATCGATAATTGGAAAAGATTCTAAATAATATAGAAAATAAATGAGTCAATCTACTTATTACTAGTTGATTTTAGGTTGGAAGCATATCTAATTTAAGATATAGAACTTTTAAAATTGGTTCCTTGAAAAAAAGATGTAAAATACATAGAAATAAAGATAATCTATAATTGTGTCCATTCAGCTTTAGAACGAACATGACCGAGATAGCGATACAAACCTGAAGGATCCGAATGAGAGATTGTGCCGAGACAGGCAAACAAGGAGAAACTCAAAATCACGTGAACG…
ACGATGTTGTGGGAAATGGGATAAGGTTTTAAACTAAAAAGACATATGGATATCTTCAATGTTCCTTTGAATTTCTGGACTTCATATTTAGGATTTTTATTTTTATAAGTGGATTTGATTGAAGCATCTTAAAGATTATGTTCTTTTTGCCCGGCATGCATGCATGTGTTTGTGTGTGTTTTTTCTACCAAGGAGGAGCTATGTCGATCGGACATCCTCAGAGACTATTATATTCAATGTATCTTATCGCCGCAACACGAAGCATTGTACTTACTATTCTCTCGTAGACATACATAATATGTAGACTATAGTATGTCTTAGAATAAATTATATTAAACATTAAGCATATGATTGAGCAGTGTATGCATGCATGTACGTAGTTTATGATGGGGTGAAAGG…
TTCTGATGCCTTCTAGCGAGTATCTCCCTTCCAGGCTAGGGTCTATTATTCGTTCAAGCTTGTTGGGATCTTTCAGCATAGGTCTTGCCCATTCCACTAGGTTCCTCCCTCTCTGTGATGACCGGTACTTCTCCACTGCCTTTCTAGCTGTTAGCATCTCTAGAAGCACCACACCGAAACTGAACACATCGCTCATAGTTGTCAAGTTACCTGAAATACACCAAGAAACATGTAAGCTAAGAATGTAATGGTTGTGAAGTGGTTTATGTTCTTTAACCTGCTGAGATGTATTCAGGAGCGGCATAGCCTTCTGTGCCCATTACATTTTTGGTGAAGTTTGAGTCTTCTGCCTCTGATCCATCTGTGGCTAAGCCAAAATCTGAAAGCTTAGAGCTGTAA…
AACAAAAGGGAGGAGAAGAAGAAAGTGACACAGGTGATGAGCAAGAGAGATGGGGAGGAGATGAAGCTCGTGAGAGATGGAGTTAAACGGCAACGACGAAGACTTCTTTCACGGCTCATGTTGACGGCACTAGGTAAAAGGAGAAGAAGGATATATTTATATAAATAAACACACGTGAGAAATTAAAAGGGCAGCTAGGTTTTTATTTGATTTAGAACAATTAAAACTAAACCAATTGGTTTAGAGAACCGGGTCGTTACAATAGTTTCGATACAACACTCATTGTGAAAGCAACAGCTAAACAAGTTGCTGTGCATTGATTAAAACTACAAGATATTGGAGTGAAAAGGTTCCTGCAAAGAAAACCTGTGATCTTAATCAAGTATAGCCATGAACACA…
TTTAGTATAAAATTGACTTACCATGGAGGTCAACATGGCTAAGAGTTTTTTGTGAATATATAAGAGAAACAAAAAATAAATCATCAAATCACGAACCCCATTATTAGACCATGTTTATCGCAGAACCTAAAGAGTTTCTTAGTGTTAATTGTTGAATTAATTAAATCCAATGAAAAGAAAAACCAAGATTACCGATCCTTAATGGAAGGTTTTGGGAATCGGTTTTATGGTGGTTTTTCAAACACGTGACAGCACCACAATTTATCTTTTTTTTTCCATTTCTTTTCTCTCTCTTTCTTGGTTTTTTGCATATTCGTTTCATTCTTGTTTTCTCCGAGAGACGAGAAAGAGAAGATCGAAACCGACGAAAGACGACGACTCCGTCGGTCCCGTCGACGT…
AAACAACATTGATATTGTATATTATTTAAAAAATGTAAAACTATACATTTTAATAATATTTCTATTTCTTATATTATATATTTACTTATTATTTATTATTTATTTTTTTACTAATAATGTTAGATTTCTTCTTGAAAAAAAGATTTTATGCTGAAGCCTCTAAATTTCTATTTAATTAGTATATATTATTTAAAAAATGTAAAACTATATATTTTAATAATATTTTTATTTTTTATATTGTATATCTACTTATTATTTATTATTTGTTTTTTTTATTAATAATGTCATGCTTCTTCTTGAAAAAAAGATCTTACGCTAACGTGAACATTCTACAAAGCTTCAAAATTTATATTTTATTAGTATATATAAAATTGGAGATTACGAAGATACTCGGCTATA…
TATTTTGAAAATAAATATATATGTAGAGTTTAGGGTATCATTAGCTACTACTTTGGCACTGCAATCAAATCTGTTTTAATAATTAGCCAAATATATTATTTTAAATTTTGTTTACCATAAATCATTTAATAAATAACATAATAAAACATACTTTTTGTAGCATTTTAGTAACATATATAAGACACCCAAATGGTTATATCTTGTATAAGATAGAACAATTGACATAATTTGGATATATGCACATCTTCACAAAACATATGTTACCTAAATGTAATACATTCATGTGCAATGATTTGGATTTGGGTTAAAAAAATTTCAACTAGATTGTTCTACACAAATGATTGTATACTCTCTTTTTTTTTTTTTTTTAAATATGTCTTTTTCAGATATTGTAGTTTT…
ATTCAGAAACAAAGTCATGACATTATTTAAGCAGTCTTTTTCTCTGTGTGTGTTCGTGTGTGCTGATTATGTGATTTTTCATGCTAGTCATAAGTGAAGCTGGAACTTGAATGTGTATTATTAATATTTCATATTGTTGCTTCGTATATAGTTTTAGCCTTTACGCTATCTCAAATGGGATTTTAACCCTTCGTTTGTTTGAAATCACATAATCTCCGTTGTTTTTAAGTTATCTTGTACTATTTGTTAAGTTAAAATAAAAGATTTGTGAAATCAAAACATTCTACAAGTCGATTCGATTATCTAACCCATTGAACAATTCCTCGGGTCTTGTATAAGAATAAGAGTTAAAAATTCTTTAGCTAGCTATTGTTATCTTACACATTCTTTCTAATCACA…
GTTAAATTTTTATAAAATAAACTTTTACAAAAAAAATTAATTAATACATAAAAAGAAATAATTATTTCATTAAAGGTTCAAGTGCTTTTTGAAATAAAAAATGCTAGTTATTGTCCATAGTGCGTTTTTAAAGTTTCGGTCAGTTATATGTTGCTTCTGAAATACCAAAAATGTGTGTTAAAAAATATATCAAAAATGATGTGTTAGTGAGAAGAAAGATTATTGATTTGATGACATAGTGACAAAATCAAAATAAATAGCCGTTTGAGAGAAACAACATCGATATGACTCGAGAGAAAGATTTGACGACCACTAAGTCGTCGCCACATGTCATTAGGGGTCCACACTTTTTCTCCTTTCAACCGAGAGTATTCTACGTATGCTTTTCTTTTCATTCAA…
AATACATGGACTTTACCAGTACATATATTTCAGGGAAGATTTTGATTAAATATATGGATCTTAATATGTGTCGTCTTGAGAATCAAGTCCAACTATGTCGACATCATGCGCTCTTCTCTTCGCTCAGGTATGTTCTTTGTAGACTTTACAAGCTGTGTTTGCGTTTGCAAATCTTGACTTTTGGTTGATTTTGATTAAATATATGGATATATGTGTCGCCTTGAGAATCATATATTATTACGACGAAGTGGAGAAATGCAGATATATTAGTGTTCAAAACGGATCATTGGTGGACTGCGAGAAAACTATTTGTAGGTTTGTGGTTGGTTCCCTGACCATAATTGGATTGTTACTGCAGACTTCAAACAAAGAGGAACAATGAGAATGAAGATAAACATA…
TTTACGAAAGAAAAAGCGTATCAACGACAATTACGATGGGAAACAACAACAGAAGAAGAAGAAGAAGAAGCACGAAAACTAGAGAAGAAGAGCAACAAAAGTCTGGAGGAAAACGCTGAGGAATGAGATCGGAGAGGCGATTTATCCATTAAAGAGAGGGTTCTTTTCAGGGAGAGATGAGAGAGAGGTCGAGAAAGTTTCGGAGATTTTGGAACCAAGGAAGAGAAACGTGAGGATGAGAGCGGCGAGTTTTCTTTTATATATAAAGACTCTCGACTCGGTGATTTCGAACAAGAATCAAACCTTTCACATCTACGGAATATGCTCTCCCACGTGCCACTTTTTGTGCCGTTGGATCCTGATATGCCGACCTGACTATGATTTCGTTTATTTTTGGAC…
TTGTATAAAAACCTAATCGAACTAAATTAGATATGATTCCAATATGATAACTAATTTTAATAAATCAAAATATTGAAAACCCAAAAAAAAACTGAAATCAGACCAAAATCCGGACTGAACAGGCCTAACATAATCCTTAAAACAGAGCTTGCCTAAACTGAGACTGACAAGCATTAGTAATATAACTAATTAGGTTTTCTTCTCCTAAACCAAAACCCAAAAACAGTTACTTTGGTAAGGGATTTTTTTTTTTTTTGCTCGTCAACGTGGATACAATTTGGTAATGGATTAGCGTGTGATTTATTTTTATGTCTATAACAGCTTTTTTTTTTGTACAACTACAAAGACACTAATGCTTTTTAATATACTTTTCCAAAATTATTCGAAATATTATTGTTC…
GGCAGTTCTGCCCTAAAATGCACAAACAAACAAAAAAATTGGAGACCAAAACCAATTCATTCATTCGGCTTTGCTTTTTTTCAGTTTTCTTTAGTTGATTTCGGTTAGGTTCTTTTGATTTTTTGGTTTGGTTTGGACTTTGGAATAAGGTAATTCAAATCATTTCAATTCTCTTCTTTTTTTTTTCGGCAAATCATTTCAATTCAGATAAGAAATATTTAAAAAATTAAAAAATTAATATAATCAATATTTTAGATATATATATTCATATTTAAAAAATTCAGCGATTCATTTAGTTTATTATTTGATTCTAGCATTTTAGATATAAAAATATAGAAATCATTTAGACATTTATAAATGATTCGCTTCAGTTTGTTACTTTTTAGTAGGTTTTAGTTT…
CCAAATCGCTTGTTATCTCCGCTAGTTTTCGTTTTTAGATTCTGTGTTTCGATCTCGATCTTTAAAGGGTTCTTTTCTATGTGCAAAATTTAGGTTTTTTATTGGGAGGAGGTGTAATTGTTTTTGATTTAGCCTCTGGAACCATCCAATTGATTAGATCTAGTAGACTGCTTGTCGATGGTTGTTGCTTAGAAGATATCATGAGATTCTGATTTGATAAATAAATAGCTACAACAAACAAAGCTTGTTGCTTTTCTTTGATTCAAGATTTTTGATTATTTGATGGTGAAACCGCACGTGGAAGTCAGAGAGAGCGTGACCGTGAAAGAGCCGCGGCTCGTGCTGGAGGAAAAGGAAAGAATGCTGACGACGGGTTGACGCCGGAGCAACGCCGTGAAA…
TCATTTCATTCGTAGATACAAATTTACAAGTGGGCCATGTGTCAGAAGCCCACTTGGATTCAAATTTAACCATTTCATTCGTAGATACAAAATTTAAAATACAAATAAAATGAAGGGTCAATGAGGCCAATATACAAATTGTGAGAGGAAATTAGGTAAGTGTGTAAATTTTTTAATAATTTGTGAATCGGTAGATGGTCATGCGATCAATGAAAACTTTGCCCTCAGTGACCTCTGACACTCCTACGACTCCTTCTGCACATTTAGATAATTAATGTTGCGTGTGAAGTTTTATAACACGTGGTAGATTAAGCTAAAAGACAAAATAGCGATGAGGTACTTTGCGCATCAATTATAACGAAGGAAGCAAGGAGTAGTTAATAATTTCCTAAACCATAG…
AGGATCGCAGAGTTTGATCAAGAGGCAGAGAAGACTAATCGACTGTTGGCTAGAATAGGGGATGATGCATCAGCGAGTCTTAAAGAGCTCGAGGCGCACTATTACTCTTCTTCTCAGAGGTTGACTCCAGACGTTTAAGGGATTTAGTTAAATAGCCCAAATATTCAGGCTCTTAATGGGCCTTGACATCTAATCTATTTTTATTATTTCAACGTGTTTCATTCGTCTACATAGAAGGTAGATATCAATACTGTTTTTAAATTCACGACGTGCTCACCAATCATCGTTGACAATGAAGCTTTTGGTATATTCGTGACAACAAGTAATGTCGGAAACTATATGATAAAGCAACAAAAGTCATGAACATTGATGCTTTAAGTTTAAAGACCAAAGTTTTCA…
TATAGATTATGTGCCTTATGAAGAGATGACAGCAAACAAGAGGCTACGTTCTGAATGTGAAGGTAACGAGAGGTGTTGATAAGGCTGAGGGAGAACTCAGTCAACAAGAGATCTATGTTAACGCTAGGTGAAACAACATGCAATAGCTTCTTCTTCATCTCTGCAACTCTGTTCTACTCTGTTGTATTGTACTCTGTTTTCAGAAGCTGATTATCCCAGAGTTCATTTCACCTTACAACTCATATGCTTTGTCGAACCATTCGGTGAGTCAAAACCTTATTCTACACCAACTACTCGATCCATATCTCTTTGTCTTAAGACTTAGGACTCGAGAGTCATCTCATAAAACATTCTTAAGAGCAGAGTAGCAGAATCACTCATATTTCATAAGTTTGAATT…
CAAGCTGATCCGTCAAAGGTACCGTGAGGCAGCAGACATGATCAAAAAGGGAAAAATGTGTTGTCTATTCATCAACGATCTCGACGCTGGTGCTGGTCGTATGGGTGGTACTACTCAGTACACAGTCAACAACCAGATGGTTAACGCAACCCTCATGAACATTGCTGATAACCCAACCAACGTCCAGCTCCCGGGAATGTACAACAAGGAAGAAAACGCACGTGTCCCTATCATCGTCACCGGTAACGATTTCTCCACTCTCTACGCACCTCTCATCCGTGACGGGCGTATGGAGAAATTCTACTGGGCACCCACACGTGAGGACCGTATTGGTGTCTGCAAGGGTATCTTCAGGACTGATAACGTTAAGGATGAAGACATTGTCACGCTTGTTGACCA…
TTTGAAAGTTGAATCTTATGAGTAAAAATGAACAAAATTCATCTTCCAAAAACACTAGATTTAGTTAGAATTAGAGAATTAATAATAACTAATTTTTTTAAATAACTAGGGTTTTGAATGGATTTTGAAAATTCTTAAACCAATAACAATGGATTCTATTAATACTTTTGAAATCTAAGAACTAATAATAATGAAATCTCAAAGTTTCCAAAATTCATGAGAATTCACTGACCAATAACCCCTTCCCCCCTTACATGTTTCCCTTGAATTTTTAGAATCGTTACATTATTTTATTTTCATACATTGTCACAATATACAAAATTCACTACAACTTTTTCTAAATTTAACAAATCTCTCCACTTTGAAAATCAACACTCTATAGAAATCTATGTCTCACTA…
ATAAAAAATCCCGGGCGTAGCCCGGGTTAATCCCTAGTAAGTACACAATAGGGGAGAAGCAGAGACTAAGCACGACCTCTTCTTTACTCTAAAGAGGTTAAAGTTTTGTTTCCACTTTTAACTGCAAAAGGAATCTGATTTTTAGGAGAACATGAAACACAATATTCGTAATGAAATGTAAAAGATATTCGTCAACAACAGGATTCGAACCTGCGCAGGCAAATCCCAACAGATTTCGAGTTTGTCTCCTTAACCACTCGGACATATTGACTTTCGAATGAAAGACCATGTGTAGTTTTTAAAGATTAAAAGCATACGAAAGTGCATTAACAATAGGACTCATAATAACTGAGAATCAGATAAGATTTCAGAAAAATGAAAGAGTCAGAACTACAAAGC…
AACTCTCTAGCATTTTGAAAGTGCATGATCTTGAGAAAAACGACCGACAATCTACTAATCAGAAGAGCATTGCTTTCACAGCCGAGTCTAAGGATGATGGTCGAGTTACTAAGATTGAAGAAAACCTGAGTCTAATGGCACGAAACTTCAACAAGTTTGTCAAGCGTATGGAGAAAGGTGGTGGTAGATTCAATGGACGCTACCAAAAGGATGATTATGAAAGGAGTAGCTCTCAGCACTCAAAGCATGATTCTAGCAAGAACACAAAGAAGTGTCATGAGTGTGAAGGTTACGGGCACTTCAGGAGCGAGTGTCCCCTTGCTAAGAGAAAAGAGCAAAAATGTATTGAGTGTAAAGGAATTGGGCATACACGCAGTGAGTGTCCTAGCATTCTCAAGA…
GACTTTCCACGCGCATAGGAGAATTTTAAAACGCAGACGCGGTTTTAACCCAACTTCAGCGTTTGGTCAAACCGCGAACTTCCCTCAGATTCCAATCAAAGGGCCACCGTACGAACTGTCACAACTGTCTATCTATGTTTTACAAAACACATTTTTTTACAGTTTTACTTGCTGTAGCAGAGCAACTTTTTAATATATCAACAAAGTTTTGTTCAGTCAATGGACTAATTAATAAATAGGTATCTGATCTTATGTTAAAGTTACCCTTTTCTAACGTTGAATTTTTTTAAAATTAACATATGTTAAAATATATATTTTTTAAAATAACTATATTAGACTATATCTTCCAACTAAAAGGTGACCCCCGAACAAAACGCGGTTCTTGACCTTTCGCCTTTT…
AAACAGCCACTAATTTAATTTCCCTTTGAAACTAAATCAATTCCAAGTATATTCTCTAACTCATTCCTTTTTTTTTGCGTATTTGCTTACAATAAATTTAAAACAGAATATATAGAAACAAGAATTTACGATTTAACTAAAATCACGGTCCCTAATATAACTAAACTAAAATCACGGTGCTCAATCACTAACAAGATTATACGATTGAAGTAAAATTAATGTGACGAACACACAGAAAATATCTTAGGTTTGAAATTGGTAACCGAATTTGCCTAATAGTAATCATAAATGATATCGAAAATAAAGTTTACACAATCTGGTTAGATACGATTTAGAGTATTCCCCAAGTTTCTCCTATAACCTAAGCACCTCTCCCTTTAACATATAGATATTATTATA…
TTTAAACAGCCACTAATTTAATTTCCCTTTGAAACAAAATCAATTCCAAGTATATTCTCTAACTCATTCCTTTTTTTTTGCGTATTTGCTTACAATAAATTTAAAGCAGAATATATAGAAACAAGAATTTACGATTTAACTAAAATCACGGTCCCTAATATAACTAAACTAAAATCACGGTGCTCAATCACTAACAAGATTATACGATTGAAGTAAAATTAACGTGACGAACACACAGAAAATATCTTAGGTTTGAAATTGGTAACCGAATTTGCCTAATAGTAATCATAAATGATATCGAAAATAAAGTTCACACAATCTGGTTAGATACGATTTAGAGTATCCCCCAAGTTTCTCCTATAACTTAAGTACCTCTCCCTTTAACATATAGATATTATT…
AATTTATATTTTGAAGTAATATATAATAGTGTCAATAATGTCATATATAATAATTAGTATATATTATGCTACACCAAATGATGTTTTATAATATATGTTTGTTTCAACTTATATTAGATTTCCCAATTTACGATAATATATGATACGTTAGAGGTAATAGTGCTATAAGTTCATGTCATTTTTAGAGGTAGTAATGATATGGACCTTGTTAATTATTAGAAATAATAATAATCGATTATGTAAATTGCGATAAAAATTTTGATCTTATAATTATGTATTAATTATGTTCAATATGTTTCTCAAAAATTTGCCTGAAAACCATAGAGGATGTGGCAAAATATTGTAAAGAAGGTATGCACTTTGTAATTTTCTGTTTTTTTGGAAGAAAACACCTGTCTG…
TTTTATGTGTAAATTTGAATTTATAAAAATAAATTTGAAATATTTATGATACACAAAATTTTTAAAGATTAAAACGATAAATGAGAAAATACTTAAGAATCATATATGTGATGTGTAATTAATTATAAGGATCAAAATGCAAATAAAAAGATGAGACTTCAAATTTAGAGTCACTTTTTAAAACTCTAAATTTGAAGTTTTGAAGTTCTTTTTTGGAAAGCAAAAAAATCTATATTTGAAATTCTCTAATTCCTCTACGACAATTATAATTTTTTCAACCCGATCTTAATACCCTAATCATTATCTGAAGTATCGAAACTGAAACGGAAACTAACAATGCTGGTCTCAACTTCTCAAGCTTCTTTCTAAAAAAGACTTCTCAAGCCTCGAAGACGATGT…
CAGAGGAGCGGGTGTATGATCCACAAGGTCATGGCGTAAAGCTTGAGAAAGGAAAGGAGGTATGTGGTTTCATAAGATAACAGATACCAATTCGAGTCTAAGGAAATGTAACAAGATTCTTTTATTAATGTCTTTGGTAAATATGGTCGTTGCAGGTAGGTGTATTCAACATGGGATCAACCGTGGTGCTTGTTTTCCAAGCACCAACCGCAAACTCACCTGACGGTTCAAGCAGTTCATCAGATTACAGATTCTGTGTCAAACAAGGAGATAGAGTCCGTGTTGGACAAGCATTGGGAAGGTGGAAAGAGGAATGAGTACATGTCATTATGTACCTCATTACAAGTTTTGCATATTATGCTCAAACATGAGCTGACCAAATCACAAATCTATTCCTTA…
TTCCACACCAGCAGCTTGTCGGAATTCCATTAACCTGTCGCCTAGTTGTCGAACCGTGATCACCCATCTCTTCAGACGAAACCCAACTCGATTTCTGCAACTCTTCTCTCAAACTCACTCGATGAACCCTAAGCCCCAAATCGATTTCAGTTTAATTGGATTTAGGTTTTGGTTTGGCGTTTTCTGATTTTAATGTTGCGGGTTAGAGTCGGGTAAGGTTTAATCGGATATATAATTGGGCAATCGTTTTTAATTAAACGCGTTTTTAGTTATTAAACGTGATTTCTTTTATCTGTTAAAATTGGGGATAATTGATGAAGAAATAAAGTTTAGGAAACCAATTGATGAGGTATAAAGTCTGGGTGGAACGGGTGTTGGTGCGTATAGTTGAGGGGGTCA…
TTGAAACAAATTAAAAGTTTTTTTTTGGTCAAAAAGACAAATTAAAAGATGGGAGCGAACAATATTTCATATCATAAAAAAATTATTTGATATCATGAAAAAAAAACTAAAATCATAAAACAGAAGAAATAATAATAATATAACTGAGATAAAATAATCTACTCTATACTAAAAGGAACAAATAGAGTGTTTTAAGCCTGTCCACGTCGGATGGGAAATTCTAGCCAATCAGATTGCAGGTTTGATCCACGTCATTACGAATTGATATGGTTTGGGCTTTTGTTGTTTATTTTTTAAATCGTAGAGTAAAAAATGGGCCTAAACCCTAAGTCCCACCGTTTGTCAGAGACCACGAACAGACTGCCCACAACACGAAAAGTTCGAACATGAAACGATTGT…
TAATAGAAAATATAAATAAAAACCATAAATTTAGCAAATGACAACTGGGTTATATTATGCTAAAATTTTCTTTCTAACAATTTATCAAATGACAAATGAGTTATGAGCAAATAATACCATATAATTTTTAAAAACATCGCCATTCTTAAATATTTTTTGAATAAATAATTATTTTTAAATTTAATCAACTGAAAATAATATCCGTACAATTGTGTGAGTCAAATTCTAGTTTTATTGATGCATGTTATATATTAGTGCTGCATGTTTTAGGTAACATTTTAATGATGCACGTTTTTAAAAATCTCCATTATTAAAATTATGCACGTAAGGATAACTCATGAGTTTTTTTGGTTGATTAAATGACATTATGTCCTAATTTATTTAAGGATATTTCATTAA…
CTTTACGACTAAGAGACTATGGATAAACACTAGTACCACAACAAATCTATTTTTTTTGTTCAGTGTACCTTAAGAACTCATGTAAATAGCACTTAGATAATATGTTACAATAATCATAAGTATATATAAACTATGACGCAGAATGACATAATTTCTCAAACATACAAATTTAACTATAAGATTGCAAAGACATGATACATGATGCAGAATTTGAGGACATATGCTGAATGCAGAATGCAAACATCAGAATGCAGAACTGTAAGGACATGATGCAGAATCCAGAACTGTAAATACATGATACATGATGCAAACATCAGAATGCAGAGTGTAGAATCCAGAACTGTAAAGACATGATGCAGAATCCAGAACTGTAAAGACATGGTGCAGAATGCAGAACGG…
CGATTTGATTCGTCGTAGAGGAGGAGAGGAACAGATTTTGCTTCACTTCGTCGACGAGTAGAGCTCCCCTCGTTTTCTCCTCCCAAAAGCTACAAAGACGATGCATGGCATTCAAGAGACGTATCTTCTGTAGTCTAAATAAGCTACGTCGCTTAGATTAATTGTCTTTTTTCATTTTTTTTTAATACCTAATTAAACTCAAGAGACCTAGGAACATACGGCTATAAAGATGCTCTAAAGAGTTAAACAACAAATTTTGTTTGGAAGAAAGGAAAAGTCAAATGACTTAAAAAAATGTTCGAACAAAATATTAATGGGTCCCCCCCCCCTCTTTAGATTTCCTTGGGACCTACGAATCATAATTTTAATGTGGACGTCAATGCATTATTATTTATAGTA…
CGGCTAACTCTCCTCCAGTCCCAACTCCGACCTACCCAAGAAAACCAAATCAAACATTTTTGAAAAGCAATTAAAACCCATGAAACCTGTCTTGTTCTTCACCTGGAACTTTTGTCGGTGTCTAGGGACTAAACCCAGTTTGGGTAGTTCCTTGGAACGGAGGTAAGAAGAGTCAGGCCTGGGTTTGAAACAGGAGCCGAGGAAGGCACGGGGACAAGAGTTCTTGAACTGGTTTAGTTGCAAGGGTCTGATGGCGAAATGTGACTGAGTTGAGATAGCGAAAGCCATGATCGGAGTGAGGATTCTCCCGCTAACTTTGTACGCTTATCGCTCGTCCTCTTGATTCTTCAAAGTTTTATTTATTTATTTAAAATAAATAATCAGAAAAAAAAAATATTG…
AATGGAGACTGAAACTATCAAGAAAGAATAGTAATTTTCAGCTAAATTGTTATATAAATTCAAGAAACTGAACAAGCTAGACTATCATCACTAATCGTTAAAGCTTCAACGAACCAGTGAGAAAGTTTAAATCAGTAACTCTGAAATGGCTACCTTGACGGTGATTCTACGGTCGCTCTGGGGTCTGATGAACTTGGCAGACCTCTTCTTCACGACCTTCTTCGTTAGCAAAGGTACCGCCATTTTTGCTCCTTTGCGTATGGGATCCCAGAGGCGTATTACTTGACAGCGGAAAAAAATGTTTTGTAAGAGTGTCCTAGGGTTTCTGATTACACATGAATTGGGCTCATGCCCATGTTATGGCCCATTATAATTTCTTTTCGGGCTCTTAATTAAACT…
ATATATTGCATCTAATGGAAAAATTTAGAATTAATTATAAACTGTTCTATAGAAGAACGTGTGAATTAAGAATTAGCCAATGTCAACTTCTTTATAACATCAAAGAGCTTTGATTTCTCTAGATGGTGATAAATTAGTAACAAATATAGTGGTAAACTAACAAAAAATGAACAAATACTCTTTTGGTTAAAAAAGGATCTATGTTTTAAAAAAAATTTTGCTTCAAAAAAAATATATTTTACATTTTAATTCTATTTTTATTAAATAATAATGATAATTTGTAATCTCTTTAAAAATAATTATATTTATTAAATTGTGATTGACTAAAAGTTGTAGAAAATAGTTAATCATAAAATAATATATTTTATAATTAAAACTGCAAGATGATTTTGTGTGAAA…
TAAATTTTAACAGGTTTTTCACCTTAATTTATGATAACACACACAATTAAAACCGTGATAAAATAATATGCAGAATAAAAGGGTTAAAATAATTATAGGTTTTCAAAATCGTAAATTTTGTAAATATATGATAACTATAATTCTATAATATTAAGGATATTATATATTTATATTTAAATAGTTTTTAAAAAAATTATTCTATTTAATTGTGCTATATTTTGAAATAGTCCAAACATGGACTAAAATCTATTAATTTATGATAATTATTAATTTGTAATTTTTTACTATATATAATAAATATATCCCATTATTGGAATAAATAAATGTTTGCTAAAATATATTAGTAGATTTGTTTCCAAAAATGATAATATCAGCAAATATGGAAAATTTAATTATAGT…
GAAATGAACCATACGACATTTTACTTTGAGAAAATGTCAAAAAAGCTTTCGTAACAAATCGTTTTTTAAATATCATTTTTCAAAAAAAAAACAAATCGTTTTATAAAACACTGTTTTTGCAAATTGATTCTCACGAGTATAATGCAAGTTGCACAAGTAGTAAGAGATTCTATTACTCGACGTATCCTGCACAAGTAGTAAGAGACTCAATTACTCGACGTACGTATCTTACAGTTTTTATCCATTTCCACATGATGATATGCTTTAGAAACTCATAAAGAAGTGTGTTTATAAAAGACGTAATGTCAATTAATGGAAAACAGTAGTTGAAAATTTATGGAAAAATCAACTTTCGGCAGACAACACCATAGGTATATAGGACAATAATTAATTAATGAA…
AGATCTGTTCGACCTAATTGTTTAGATCTGTGCTTATTGCATCGGTTGATTCGATATCCATTTGTAAAATGTTATTTGTATTGATTTAAAGTCCGTACATCTGTGGATCCTCTTTATGTATATACTTCTTATGTACTGATGTTTGTTGTTTTTGGAATCTGGATTTGGTACAGCCTGATGGACAGATGCCGAGTGACAAGACCGTTGGAGGAGGTGACGATGCTTTCAACACCTTCTTCAGCGAGACCGGCGCAGGGAAACACGTCCCTCGTGCCGTCTTCGTCGACCTCGAGCCCACCGTGATCGACGAGGTCAGAACCGGTACTTACCGTCAGCTTTTCCACCCTGAGCAGCTCATCAGCGGTAAAGAAGACGCTGCCAACAACTTCGCCCGTGGAC…
TATTAATTTTCTTTTCACATCGGTGCTTCGAGAAGCTCTCTAGCTAAGCACAATATGCAGCAGAGGGACGTTACCCTGTGGCTTGTCAGTTAAAAGAAAGAGAGCAGAAAGAGGTCTTTCTCAACTCAAATTTTCAATCCATCAGCCTTAACCTTGTGATGCATTTTGAGAGATCCAATCGTCGAACCCTTATCATTGGACATGCTTTTGTTGCAGATAGAGGTTGTCTAAATAGTGTCTGATGGATCAAGTGGAAATAAGATAAGTTTGAGTAGTTAAAGGCAGAGAAAGCGAGAAACAAAAACAACATACATAAGAACAAGAAGCATCATGAACTTGAACTAAGTCATATATATTATTTTTTTGTATCAACTAATTAGTCATATATATATAATCAAC…
GAATTGAATTTATTAATTATATTGTAAACATATCCAAATACAAATTGTCTTGATTACACTTAAAAAAAGAAACTTTGAGAAAGAGGGAAAATAAATGAGCTTTATAGATCTCAGCTTCTCTTTTCAGATCTGGTTAAGACCGGCGTGCGTGGGCTTACACAGCCACAACGTCGGTCTTAATCCTTCGTTTAGCTGGCTTTTGGTGTTGGTTTTCTCGTGTTTGATAGAGATTTCTTCTTGGTGGTTGTGTGATTACGGTGGGAGAAGTTTCCCGGTTCGATCTCCGGTCAGAGCTAACTAATCTACTTGATTATGACGAAGAAGACGCCGGATCTGGTAGAGGTACGGAGCAATTCACCTGCAAATGTCTTCTTCTTTGCATTTTACTGAGCTTCTGTT…
CCAGCAAAACATCCGCCTCGAATTCCCATAAAGGAAACGCATCTGACGGATCAAAGTACTTCCCGAACAAAAAAGGGCTGAAAATAGATCCCTCGCTGAACACAACCTTCTCCGAGCCTCCTCCGCTGCTCAAGAAACTCCGGAAAACGTCCTCGCCAAGCGGTACGCTCCACTTTCCCGGCGTCTTGTCGTCGGTGCTGATCTCTAATTTGAGGCTTCCACTACTCCTAGCCATGAGAGAAATCAAGAGAAAGATTAGACGAATAAAAAAAGGAATGTGAGTTTGTGTGTGAGAGAGTTTTGTAATCAAGTTTTTGTTTTATATTATGCGTTTTGACATAGCTGATAAAAAAATGATGCAAAAAGCTTACTAAAACGAATTTGCAAGTAAGAGACGGA…
CTAGTTTCAGCCTTTTAACAAGAAAAGTAGCTCATAAGACAAATTATTGATGGATGCACGACTTTGGTAAATTTTCAGAATTATTTCCATTATCTTTTTGTTTGCATTTGTTTTGGTGTTGTTATAAGTTATAACAAGTAACCAAATTTCAAAAATTCTCTTTTGGAAAGTAAAGTTTTGAAAATGTTTTGGAAGTTCTTTATAGAAGTTTTATTTTTTCTATGATACACAGCCTATTTCCTTCTCCAATTTAACCTAAGTAACTTCCTATACCCTAAATCTAAATCCCAAACCCCAAACCCCAAACCCTATAATAAAGAAGTAAAGTAAACTAATTGTGTATTATAAAGAAAAATAAAATTCTACAACAAATTAAAAATAAAATCATACCGAATATAC…
CATGCAAGGTGAACCATCTTAAGATAGGCCTTGATTGGTAGATCATTAGCATTAGCATTATGCTCTACATTATCCAATCAACAATTGTTATAAAAGCATTTAGAGAAGCATTTACTAAATGCTAATGCTATACAAATACTCTCTGGCCAATGCTCTCAAATGAAGCTTTTAGAAGAGTATTTGCATTTATAATTTATGAAATTAAGGAAAATATATAATTAATTAATTTATTTTATTTAATAATAATTTACAATAAAAATATATTTTTTTGAATAGTATTTCACATTTAAAATATAATTTAATTTATATAACTTAATTTAAATAATTTAATTTATTTTAAATGTGAAGAATTATTTTTAAAAATAGATATTTTAATTATAAAATTTATTTTAAAATAAT…
CAGGATCCAACCTTAAGAAGAAGTTTTTCTTAATTAAGTGATTTTCCTTTTATTTTTTGGGAAGAACAATCTAGTTTGAAGAGTATGAAATATAAGGGCTTTTATGACATTTGTATAGTTTTTGTCTTTATATTGTTGGTAAATGATTAAAACCGGCGAGCTACGTAGGAGTAGGTTCTCTTTGATTGATTGCGTGTGTTGGTTGTGTTCTGCAACAACTTGTTGGGATCATTGGAACTCACTAGCTAGCTGAAACATGTTTGGGAAATATAAGAAAATTACTGTTAATATAGCAAATATATTAAAATTAAACTTTGCTTATTAATGACTCTTAATGCAAGTAATTATTATTTTAGTTGTTGTTGATGACTGATGAGTAAGGTTATGATCAAGATAGGA…
CAAGTCCACAAGCTTCAAAGATTTTTCAGAGAGTTTCAATTCATTGGTTGATCTTTCTATATATACACACTACCCGTTATTTCTATCATCAACCAACAAACAAGCAATACATCCAATAACCTGAACCTTTTCATAACATCTTCAGAGCATGTTTATTGCAGTAGCTTAAGTAGGTTGCTTAGGATATTTTGTAATTAAAAGAAAAGAAAAAAGAAAAAAAAAGAGAAGGGATGTTGCTTAATTAAGCACTAGAAGGGTCGTTGCTTCGGTTGCTTTTCTTCTTTTGTCTCTATTTCTCTCTCTTTCTGTCTCTGTTCTCTCTGGTCCACTTAATTTTTTCTTCATTATGACCACTTAAGAGACCCTTAAAGGGTTTTAGCAATAAACATGCTCTGATCA…
ATAGGTCTAAGATGGCTACCGACAGGAAGACTAGGTTCACCATGAAGACACATAAAGCGTTAGACAGAGTTGAGAAGAAGTCCAAAGAGTGTATACTGCGTTGGGCAATTGGGCCAGAGACTGAGGTGGAGCATGAAGACCAGTCATATGTTGTGAGTTTGGAAAAGGAGACTTGTGCATGTCGAAGCTGGCAAATGAATGGTATTCCATGCATCCATGCTGCTAAGGTCATCCTTGGTGCGAAAAGAAAGCTTTCTGAATTTGTTGCTCCTTGCTACACAACTTCTAGGTGGCGCGAAACTTACAGTTATGGGATCAGTCCGGTAAATGGGATGATAGAGTGGCCTCAGACCAATAGATTAGGTGTGATTCCACCACCTAATCGAAAGGGAAATCCTG…
TCGACTCTCTTTAAAGAAAAAGGTAATTATGATATTATTATTGGATAGAAATAATTAACCAGATCATGGGCCGAATCGTGGCCCAAATAATAAAGCCCGTAGTCCGGGTCGAATACGGATTGACCCGGGTTTCAGATCCCGACGTGTGCGCTCCTTCGCTCTTGTGAATAATATATCTTTCTCACCAATCATCATCGTCCTTGTCCTTAAACGCGTCAGGAGAGGAGAAAGATCAGATTCAATCGGCGTCATCATCTTAAGATCCAGAACTCGTCGGAAAATGTCTACGTTCAGTGGCGATGAAACCGCTCCTTTCTTCGGCTTCCTTGGCGCTGCCGCAGCCCTCGTCTTCTCCTGTAAGTCTTTTCTGCCTTGATTTGACTTAGTGTGAATCACATT…
TTCTAGGGCTGGAAGCATAGTGGGAGAAAATTCCACTACGAAGTCTGCTAGGACCTGTGATTTGATAGCCGTAGCTGGCCTAAACACTAAATCATATTCTCCCAGTTCCATTGCCCATTTGGCCAGACGTCCTGACACTTCGGGTTTGTGGAGGACTGTTTTTATAGGGAACGACGTTACAACTACAATTTTATGAGCCTGGAAGTGTTAGGGTATATTTGTGTAGGATCTTTGTGAGTACTCCAGAAGCAGGAAGATGAGCAAGAATAGAGAGTAAAGAGATGTTTTATTGATTGAATGAGCAAGAACTACAACGTTTTGGTGTATAAACCCTAGTTCTAGCCGTCTAGCTATAATTAGTCTCTGAATGTCGATCCCTTATTCTAGGGTATGAGGTCC…
TGAATGCTTTCAACACAATTGAATCCACGTTAACAATTTTAAGTTTTCAAGGATCATTGCAAGGATTCAATTGTTGAATTAAAAATTTAATAGGTCCGTTGTAAATAGTTTTACTTTTATTCAACATGCCCCTCTTTTATAGGCCTTCAAAAAATAGAGTCCAATACATTATATATATATATATATATTTTAGTAATCATATAAAATTCACATTAGTTTTGTTAATTTATTAATTTAAACTAAGTTAGGTGCATCTCATGAGAAAATGTAAAAAGAAGAAAAATATGTTTTGGCAATTGATATGTTATAAGAGCATGATTATCCCTAGAAACCCATTAGGTTTCTTAATGATTATTTAAATATTAAATTTTAGTTAAGGAATTTAGTTAAGAATCACCT…
TTCTGTGTGTTGACGTTTTTAACGTATCTGTCACTTTAGTTAATATTAATTGACTGTTAAGCAAACTAATATTCTGTTATTATGTAGCCTCAGAACTCTTAATACACAACAAATCTCACCACATCAACTTCAAAATTTGAACAAGAATTACACAAACGTCGATTTCTCCTACTCGGATATTAGTCTATTTTATAATCACTAAACAAGTATGGTCTAACTAAAAGCAATCAATGCAATCCAATATTCCAAAAATAACGAAATCAATAAAATTGTTTATGAGCAAAGTCACATATATATTTAAAAGAACATTTTATTTAATTTATACATTCAAATTATAAAACGATTTAAAACTTATTCAATTAAAAATAAAATATTAATCATTTATTTGAAGATAGTTTA…
GTCAGAAGACTTTTAGGAAGTTCAGACGACTTCCAGACGACTTTACAGGAAGTCCAGACGACTTTACAGGAAGTCCAGACGACTTTACAGGAAGTCCAGACGACTTTACAGGAAGTCCAGACGACTTTACAGGAAGTCCAGACGACTTTACAGGAAGTCCAGACGACTTTACAGGAAGTCCAGACGACTTTACAGGAAGTCCAGACGACTTTACAGGAAGTCCAGACGACTTTACAGGAAGTCCAGACGACTTTACAGGAAGTCCAGACGACTTTACAGGAAGTCCAGACGACTTTACAGGAAGTCCAGACGACTTTACAGGAAGTCCAGACGACTTTACAGGAAGTCCAGACGACTTTACAGGAAGTCCAGACGACTTTACAGGAAGTCCAGACGACT…
GGTGAAGGCGTTGAAGAAAAAAATTACCAGAAAATCAGCTGATGGTTTGGTGTTTTGGGGAGCAGCTAGCTGAGAAGAGGAAGAAGCAGCAGCGGAAGCGGTGATCTTCTTCATGTTCTTCTTCAGAGCTTTCTTCGCCTTGGCACCCATTGTTGCTGTCGTCGGCGGCGAAAGAGGAAGAGAGAGAGAGAGAGTCGGGATTCAAAATTAGGGTTTAGCTGAAACTTTATAAATATCTGCGACTTGTATTCTTCTCTTGTTTTTTTTTTGTTTACGTTCGTTTTAAGGTAACGTAGTTTCTGAAAACGCTTTCTTCCAGCGTTTCGACAAACGTTTGGCTTGACGAAAGTTAGTTAAATGGGCCAATAGATAAATAATGTGAAAATATCATTGCTAACT…
GTGAGTTTACGTTTAAGGTTCTATGATTACAACAACGACGGAGACAAGAGCTCTAACGTTGCTCGATGTTAGAAGAGTAGTCATGATCTTTCAGATGTTTCCAAAAGTAAAGAATCAAGAGGTTAGTATTAAGTACTAACTTTTTTTGGGATCAAATTAGTACTTAAGTACTAACTAAAACCAGAATTTAGAACCGTTGTTCTTCTCAGTCTTTTGACTATGCATGATTAACGAGTTAAACTTGGATTTTCATTCAATAACCAATAAAAAGAAAGTCCAGATTCATAAACTCGAATAGCTTCATAGATAAAATGCGTAATTACATATAACGAAACGCTAACGCAACATAAAAGACCGAACTCAAACGGAATTCAAAACACAAACGCTAAGGAAAACATG…
TTCGAATAAAATAACTATATGATATAAATATATAATAACAATAATATTTAATCTTTAATATGTTTATATTTCGCATTTTCTCAATCTTCTTGCGTTCGTTCCATGACGGATCTATTCCGTTATAAAGCTGTTATGCGTGATTCTTGAAATTTGTGTGTATTGTCCATATGTATTACGTACCACATCTTTTTATTTTTTTTTAATATATATATATATATTCTATCACGCGGCACTATATGTTCTTCTTAGAGCATATGCAATGGTGTTACTCTAATTAGAGTCCTTAGCATTATTAAAACATTAAATTTTTTTGGTGTTTTTTTTGAATAGTTAAGGACTTAATCAAAAGAATCAAGTCCATTGGTGTTACTTGAATTAGAGTCCTTAGCGTTTTGTATT…
ACTTGATTGTTGATTCCATGGAAACTGAAGCTGAATAAATAAACCGATTCATGACTCTTTAAGATCATCTGCATTGGTGGTTTTCGGAAGTGCTTCTTGATAAATCTAGGATCTTTGAATAAAGCATACCATCGTTTGCAAGTTAACTGCAGCTGTTTTATAGATGTGATTGGAACTCTAGAAAGTATTTCTGATTCCAGTTCCCATGGGAGTTTGGGAGTCACCATTGTTTTTTCTGGCTTGATCTCCCAAGGAATAAAAAGAGAGGGTAACAAAGAGATATTATGTCGGCTCGGTTAACTAATAAAACAAGAGAGAGAGAGAGAAGAGATTAGGGTTTTTAACTTTCTAGTATTCACAACTGGTATATATATATATATATATAGAGAGAGAGGGTAT…
GAATTTGAATGAAATAGAAAAACATAAAAATTCCAACAACCAATAGAACACTAAGGTTCTTCAATGTGGGCTCCATTTGTTTTTGGTTCAACAGTTGAATAAATTCAACACCAAAAACTCCACGCCTTTTTTTTGTGTTTCAAACACTCTCACTGCAGTTATTAAACAGTTGAATTATTTTTTCAGCATGTCCATTGCACATGGTCTTAGAGAGAATTTTCTCGCTCTACTTTCTCACTCTGCGCTTTCTTGTTACATTTCTTGCTTAAAATCAAAATTATTTGTGAAACTATTTTTTAAAAATTATATTTTTAAGTATTTATTTATATATTTATTAGAATCCTAAATTTTGCATTTTAAAAACTCTACCACACCCCTCAACTCTTAACCCGAAATCTA…
ATAGGGTATGTTGGGAGTGCATTGTCGAGTAATATGATAAGATTTTTCAAGAATAGTGATGAATCATGGAGCCATGAGGCAAGTCTACTTTCTTTATCTTCTTCTTTACCTTAAAGATATGATAACCCATAAATGAACTGGATTTTAGGTCGTTATATCAGTTAAACCCATAAAAGTACAAAACTGGGTTCTTCCAGAAATGCCAGGGCTTATCACCGACTTCTTGATCTCTCTGGATGATCGATTTTTCTACTTTGTGAACTGGCTTCATGGAGACATTCGCCAGTATAACATCGAAGACCCTAAAAACCCTGTCTTAACGGGACAAATTTGGGTGGGGGGTTTACTACAAAAGGGTGGCCCTGTTAAGGCTGTTAGAGAAGACGGCGGTACTTACCA…
GAAGTAATTAACCTGGAAAGCAACTCAACCGGTTCATATAATCAAACTATAAAAAATAAGATTGTGAATAAGCGTTTGAATGAGCTGATTACCTCCTCATCTCGGTGCATGAAGTTCATGAAACCTTCATGGTGATTGTTGTGGTGAGCACATTTTGGAGCATTAACCGGCAGCTGCAGATAGTTTGGTCCAAGACGGTGTCTCTGACTATCAGCGTAGGAGAAGATCCTGGTCTGGAGCAGCTTATCATCTGAGTAATGGACGCCAGGAACCACAATAGCAGGGCAGAAAGCAATCTGCTCATTCTCGTTAAAGAAGTTGTCGATGTTTTTGTTCAGTACCAAGCGGCCAACAGGCTGCAGAGGCAAGATATCTTCAGGCCAGATCTTGGTGACATCA…
GCTGCTGTATGAGTTTTCTTTTTTCTGTGATTCTCTTGGCCTTCTGTGTTCTGTATTAATGTCTCTCTGAGTGATGAAGAGAATCATGATATAAATAAAATAAAGAAAGTTTGGTTTAACACAAAGATAGTTACTCTTTAAGTCTATTACACATTTGATCCAAAAGCTTAAGCTAAAGTTTTAGATCCTTTTGCTCTTCTTCATCCTCCCTGTCCTTCACTTGTACTCCAAGATCATGTTGTTCTCTGGCGCAAGCCCAACGCAGCCCCTAAGAATGTTTTCCAGCATAGCCCTCTGCTTCGATAGAGCGTTTACCACCGGCGTCCCAGGGGGTACAAGAGGTGCCTTTGTGAGGTAACTGAGTATGGTTGCTACTGGGTGGAAAGAGTGATACTTCCC…
TTATGATTTTGAGCCTTGTATTTGTATTTTGTTTATATTTAACTAAATAATAACAGTTGTGATGAAAATGAATTTTCCATAATAGCAAAATCTATTTCAATTATTTGACTTTCAGTTTTTATTGTATTTTCGTGAGACACAAACATTATTACTATGAGCGTTTTCTTTGAGTCTTGGTAACTTGCCTGAGCACTTCTAAACTATCTCAATGTAATGAGATCATTAAAAGCTTGAAAACACTTCTAACACCAAAATCATTATTGTATTTGGTTTTCTCATCCTCTTCTTTTTATGCAAGTGTTAGAAAAAAAATTAGAGGAAATCATGCACGTGGATTATGGAGATATCTTTGCATTGGCTCCATTGTTTAAGGTGGACAAATGTTAAGAAGAAGAGTTA…
AGATTTTGGGAGACCAGATATGTGAATAGAGACGGAAAGCTTACAGTGGTCGAAATGCTTCTTGACGCTTAGATGCCAGACGCTTACGTACCTCAGGCTATTTTGAAAAACAAACGCCTCCCTTTTCCTTTAGGATTTATAGGTAACGTTATGATTAATATTCTATGGTTGATGGTGTTCTGGAGATTCTGATTTCATAAATCGACCATGGAGTTTTCAAAAGGTCCATAGAGGTCTTACCACAATGTACCAAACATTGCAACATTAGTTGATAAATAAAATTTAAAAACACATGTCCACTGAATCACTTTTATTTTTTGAATCTTATCTTATTATATAAAGAAGACTATTTCTCATTCTCCTTGCGCCACGTTACTAAATAGAAGAAGAAGGGAATGC…
CGATGTAAACTCCTCGTAAACATTACATGGAGTTTACATCGAATGTTTACGAGTGATTAACATCGAAACATTTACGAGGGTTTTACATCGAAATGTTTACGAGTGATTTACAACGAATGTATTTACGTGTGCTTTACATCGTTTTAATTACGTGTGCTTTACATCGTTTTAATTACGTGGGCTTTACGACGAAAGTTTACGTGTCGTTTACGATGAATCCTTTCCCTGCGCTTTATGAGGAATATATTTCGTCGTAAACGTAACAAGTCGTTTACGACGAAACCTCCGTTACGACGGACGTTTAACAACGAAACGTCTTTCGACGTTAATTCGTCGTAACACACCGTTTACGACGAATTTACAACGAATACTGCCCTAGTAAAAAATATGTTTTATTGT…
TTGATTAGTGATTTCTCCAATGCCACCACGAGAGGTGTATGATGAGGACTTCATGTTGTTTTTGGGTTTCTTCTCTTCATTATTTCATATGTACATCTAGTTTTTTTGGTAAAATGTTAAGCTTACCATTTTCTGAAGATTTAACAATGTTGCTGTTAAACAACTCTTTTTTTTGGTATTAATGTTTAATATTTCATACCATTCTCTGTTAAACAACAATTTATAGAGATATAAGAAACAGACAGCAACCCAACTTAAAAGAAACAAAAAGAGAGAACCTCAAGGAGGCCTTGTACATCTAGTTTTCTATGCATTTAGCAATCAGGTAGTATAAAACTTTGTTAAATGTCCATTTTCTGCTTCGGAATTAAAATCATAAGTTCTTGAAAACTCTCGGAG…
AAAATACAAATCCATATCTATCGTACACAGATATCTCACTTTCTGGTGTTGTTCGTGTCACCACACAATCAATGCAAATGGTTACAGAAACTTCCAGACAAAAGTCTCGAGATATTTCTTTATTACCACAAACTGAATTTTAATACAAAATATAGGAATCTCATTGTTTCTTAAACTACATATATCAAAACGATTTGTTTCTTTCTTAGACAAGCAAATATTTTTGGTTTAATCGGGTAAAAAGACAAATAAAGTATGTTAACTTTCTCACTAAACTTTGATTTTTTCAATCATGAAAATTTTCAAAACTTCCTTCATTCAATTCGAACCGTGAAGGAAGGAGATCGTTACTTTCCAATGTTTCCATTAATGGCAGAAATTAATAATTTCATTTATATA…
GGTCATCTGCCCTCACATGTCTCTATCTGCGTGTATGTACTTGTTCATTGGTCAGGTCAGCGATCATCAAAGAATATCTCTATTTTTGGTTTGATTTATCAATCCTACGATTCCGTAAATTTAAAATTAGTGTTTGTAGCTTATCATTTAACCACTCCACCATACAGTATATACTAAAAGAAATTAGACGCTTCTATTATACGGTTTTATGTATGTTCAACCAGCATAAATCTAACAATAAGTAATGTAGAATGCGATTCCCAAAAGATTAGTATGATTGATCTTTGGAATTGCATTGAGTTTATGGAATCTTTAATTTTTATAGATGTACCTAATTTTGGTTCTTGATTAAGCACAACCATATATAGGTACCAAGTCAGTTACGAGTAATTTTGATCT…
CATAAATCAGGATTACTACTCAATGATGATCATAATGACATATGATGGATTGGCAAACTCTTGACAAGTTAGTTGCTTCTCAGCTAATCATGAGCCAAGAAGAGGAAGAAGTTAACATTAAAGATCCATCTGATAATATGAAACCTTTCATCATCATCTCTCCGAAGAGCAAGCAACAATGGCCTCTATGAATGCGTCTTCCTCTTCTTCTCCATGTTCCATCTACTCTTGGCCTCAAAATACAAACACCTAAAGATCCATCCTCAAACGTGTGTGAATCCGAATGCCTCTCTCTCTATATAATTAATTAAGGCTCATGCTTATTATATAATTACATATAACGATTACTAATTATAATTTTATATGAAATTTGTTAATTTATCTTATCACACCGGTGTA…
ATGTGTCAAATTGCAATGTTCAAAATATTTTTTTCAGATTTTTATCAGCTTTTTACCTAATGATTGGTGTGTAGATGCATTTAAACAAGTGACAAACACTTTAAGTTTTATTTGTCTCGTTGGATTTTGAATGTAAGTGCATGTACTGTCACTCAAAACAAACGAAACTAAGTTGAAAAATGCCATTACACATTTTGGTGATTCGTTAGTTGAAACAAAATAGAAAATACACATGTTTATAAAATTAGTAAAACAAAACATATAAGAAAAGAATACAAAAAAACACAACAGGATAATTGAAATGAAAACAAAACCCTTTGAAATGTCTTATAAAACTGAAACAATATCCAAAATTTCAAAAACATTATAGAAAATATAAAAGAAATGAAAGAGTGTTAA…
ATACTAGAAGAAAACTTTACGCGCAGTGAAATTTGTTGTCATGCGGTTTACCTTCATCTATATGACTATATTAAGTGTTACCATAATTATCACTTGTGGTTACTGGTCTGTGTTATATATGTATGGTCTGACGGATTGACAGAAGCACAAAATGTAGCTTAAATAGTTACTGTGACACATTGCTAACATATTTTGTACGAAGTTCCGAGCTGGAGTTGACGTACAAGGAGAAGGTCCCGTTAAATTGCGTTTAGGATACTTGCATACATGTGCTCTATGAAACATGGGATGTGCCACCGAATATGCTAATATCTAAGACATACGTGCATGAAATGAAACCACATACATACACTCTATATATAGTACTATTGCAATGGTTGAACTTAAGCTATTACTCAA…
ACACGCCCGCACAAGTAGCATCGCAAGTCCAGACGTCTCTGAACCTCTGCCCGCACAATCAAAGTAGCATCGCTAGCCCAGACATCTCTGAGCCCTGTCCGCGTACATAGTCCCTACTCATAACTATGTGTACATACATATATATATCACATTTCTTAACATCACACAATCCAATCAAAGGTTGAATCCTCTAGACCCCTAGTTCCAGTTTACAATGAATGAACTAACTAACAATCAAGACTCGAACAGACTCAATTCAAACCGACGGATCATGATTCGAAATCTAAACTACGATAGGGAGAATTTTACACTGGTACGGGATTTATGGAATAGACCCTCACCTTTGCCACGGGTTCTAAAGAAAACCTGAGAAACACAGAGTAGACCTTGATGGCTCTA…
GATATACCCAAGTCAATCTAACAAAGGCTTTGATGCCACTATATTCTTTTCCTTTATCATTGGCAAAACATTTGTCTACATAGAATTGGGCTGCTGCATACTTGGGAATACTTTTGACTCTTCTTCTGCAAAAAAAAAAAAACAGCTCGGTCAAAAGCTTATCAGATGTATACACAAGGATCACCACATAAGCCCACGTGCTCAGTGAACCAGTCAGGTATATCTCTAACAATTTGTACATCATCCGTCAAGTAACCAATGAAATGATCTACATAAAAAAATGTCTTCAAATTTCCTGCGAAAGAAAGTTTACATTTACCCGGACCGAAGTAGCGGGTTCGGATCGGTAACGGATCCATGCTAAATACCGAATGGGTCTTAACCTCTTGGCTTTCGGAT…
AAGCAAAGTGAGTCGGGTTTTGGTTAACTGAAGTTTTTAAAAATAATTCTAAAATAAACCGAATAACTTTTCAATTCGGTTTGGTTATCAGTTAATTTTGGTTTTCAATTTCAAAAACAAAATTGACCGAAATTCATTTTTATTTTTGTAAATTGATAATTCAGTTAAAATCAATTGAAGTCGGATATTTTTGGGTTAAATTTGGTTAACTTAGTTCAATTTAATTGAGTAATGGTTAACATCAATCTACTTTCGGTATAAACCAATTTAGTTTTGGTATAATATATTCTATTTAAAAAAAATTGTTTAACTCTTCTTTTCGTTCAAACTGAACCGGTAACCGAATTGATTTTCAAATCTTGTCAAACTAAACCGAAATCATAACTGAACATTAGCCAA…
ATTAAACATCTATTAAAGAGTTAAAATAAATTTATGCTATAAGGTTAAATAAACTAGACTTAGGGTTTAGGGTTATGGGGTGGAGTTTTGTGGATATGATTTCAAAGTTTGAAAAATAAAAAAGAAATATTAAAATTTTCAAAATAAAATGGGTTATTTTGGTCATTTCCTTATTGATGACTATTTTGTGACAAAAACTTAAAAACGACTATTTGAAAGAGTTTTCCTACAAATTAAGAAAATTTAAATAATAAGTAAATATATAATATAAAAATGAAAAACTATATGAAACATCTATATGAAAAATGTATAGTTTTATGTTTTTTTTCTAAAAAAATTACTATTTACACAAACATACAATTTAGAATTTTGTTGTTGTTCAGAATACAACGTCTAAAT…
AGTGGTATTTTGAAATTTTCCTTTTTTAGTTCACAAAGTTTTGTTAGTTTATTTTGTGATTTTTTATTTTTGAATTCAATAAGTTATAAACTGAATCTCATAATCTCATTGGACCACTGACAATAGCTGATTGATAAATCCCTCCTTGCTGCTGATTGTACGGTTCATATAATCCCATCATATAAAAGTGGAGTCAAACGGTCAAAATGTACGAGCCAACCAATTCTCACCCCTGACCAATAAATGTAGACTCGTTGTTACTCCATCTGTTTCAATATAGATGTTCAATATCTACATATATAAAGTAGAGTTACCTCACTCCTGAGGCCTCCACATCAGATTCCAGCTAGGAAAGTCGAGTTCCCTCGCGCTGACACGTGTCCACCCTATTAAACGCAC…
TTGCACAAAGCTTCAAAATTCTTTTGGTTCATTCGAAGAATGTCATAACATTGCTGATCAGATTCATACATAAGTTGTTGAACATGTCGCCATCCTGCTCCTCGATCTGTTCTATGACTCAATCTCTCAGTAATAGGCACATCAAGCAAACCAAGTTCATCATCATAATCACCATCCTCATCTTCCAACATCCATCTTTCAAGCATCTACAAAACCATTTTAAATAAAACCATAAGTAGTATAATACACGTGATCTGAACTGAGACATAATGCATATTCGTAAAGACATATCTGAGACATATAAATGACCAATCTGGTCGTTTCCAATCTGGTCGTTTGCAATCTGGTCGTTTGCAAGACCACAAACATAGATATCAAGTTCAAGACCACAAAACAGAC…
AAAAAACTGGGGTTAACGATGGTTTTAAGCTACTTTTTGTCCGTGCAAATCAAAAGAAAGATCAGTCACAAAAAAAAAAATCAAAAGAAAGAGAATACAATTATTTTATTATTTGTAAATGTAATACCCTTTGTTTATCATTTGCCAATTAAAAAGTTACCAATTTTTTTCTTTAAAGCTATACAATTACATAATGGCGTTGTTCTGATGAATGGACCATTATATTTCGTACACAGATTCTTCTCTAGCACTCATATCTGTTATCTTCTGATTTCTGATTCGAATATCTACTTCATGTACTGAATCATGTCAGAAAAAGATATATTCAATCAATGAGTTGTAAAATGCCAAATATTCAAAAAAAAAAAGAGAAACTCGCTCATAGGTTAATCGGTTTGC…
AAATATCTTTATAATACATAATAAAAGAAAAAATATTCTCGGTTGAATTGGTACATTAAATTCTATACCAAATAATATCTATAGCTCTAATCTGGTTAACTTAATAAAACAAAGAAAATTGGTGACAATGATGCAACAAAGATTTTAAAATTCGCAAGAAAATTATTAGAGTTGATCTATTAATAGATCGTTGAATGAAAAGTGTCTATACAATTACTTCACTTGATCTCTCCTTGTTTTATAGTTATTTTCATTATAATATTTGTTGTTTTGTATTTTCATACTATGTATTATTTTTGTATGAGAAAAAGACAAAAATAGCACAAAATCGAGTTTTTGTTCCCAAACTAGCACTCAAGGTCAAAAGTCACAAAAATAGCACTTAATGTTTTATCAAAA…
CTAGGAACAAAATATCGAGAATGAGAGAGTGAGAGATCGAAGTCGAGGGTAATGTGTGTAAGCTCTAAGGTTTTGAATGTGCGCTTCTCTTCTCTTCTCTCCTTTTATAATCGCTCTCTTTTCCTTGTTTATTAGCGAGATCTTCTCACGATGTTAACGGCTCTGAAAGCTTTGATCCTATATTTTAGGAGAATATTCTTCTTAAATCGATTTCATTCCTTCATGCAAGCTGTCGACCTCCCTTCCTGCGACACTGCGACCACTTATCGGTCAAACGTGAGTGAACTCCGTGTTAATAATATTGGGCCGGATCTTTGTCTGAGTGGTTTATATTGTTGTTATTTGCTCCTATATTAAACAACACACAAAGATGAATTGGCTGACCACCAAATCAACAAA…
ATGTGTTTTTTCTCTGAATAGCGTGTGTTCGCTTTATCATTCCTTGGAACCTTCCAATTTTGTCCAATTAATTAAACAATATCTGAAAAAATTGAATAAATAACAGTGATCCAATTACATTGACGTCATTTGCAAGGAATCTCTTAGTCAAGCCCAACTTTTTGTATTATGGATTTTCTTAGCTGAGAGATGCTTTTTGCTAACGTCTTTTGTATAGTTGATGCGTTAAAAATTATCCCAAAGTAAACAAATAGAAAATATAAATATAGTATCAAAAAGAGAGGTCACAAACTATTCCATTTTGGAGGCCTTCATGCGTTTTTAACTCGAACGTTATTTATCAAGTAGGCCCACTAACTCGGATGCTCTCATTGTATTCTCGGGCGAGTATCACCTCTG…
GGCAAGATCCTCGGGCAGCTAGCAGTGGTAGGTTTACGGAGTCGGACTGTTGTTTATCAAAGCTGGTGAATAGGCTGCCGGATAACAATGTGGGAGGGTACCTTTGATGGTGGCATGCAACGGATTTAAGCCGGTCTTGGACACATTGACCATGTGAAGTTCCGCAGTCGACGTGTTCAACGGAGATGGGAGGTGACTCCCTAGTCTTCTCACCTCAACCGTTTCATCTTTCATTTTTGCTCAGTTTCTCAATCGGGTTTAAAATCACAGCGTCTGTAACCTAGCTAGATCTCGTTGTTTTTTCGGCTAGCGTACGTTTCCGGATCCACGTTTGGGTTGAATTTAAAAAAAAAAACTCTAGCAGAAAAAACCACTTGATTAAAAACGCTTCCTCATTTC…
ATGAGGTCGATCGATCTAAGAACGAAAATAATTTGAAGAAGACATGTTTTTTATGAATCAAATTCGTGTGTAAAGAGAGCAAGAGGGAAGATGAAGATATGGAGTGAATGAAGAGGAAGAGGGGTGCTTGTATTTATAGTTGAAATTCTGCCGACAGACCGAGAAAATTCCGACGGAATTCCGACGCCAACGGCTAGTTCGTCGGAATTTCCTCATAATTTTTAAAATCCCCCAACGGCTCTCTAACGGCTATAATATATCCTCGGAATTCATCGGTTTTTTCCGAGGAATACATTTTTCCTCGGTATTCCATAAGAATATTCCGACGGATTGATATTTACTCGGAATTCCGTTGGTATATTCCGAGGAAATTCCGAGGAAACCAAATTTTGTGTTTCC…
CAAAAACACAGTAAAAGATAAATTAAAACAACAAATTCATTGAGTTATTCTTCTTGGACGATCCTCCGGTCTCATACATAGTGGAAGTTCAAAGTAGAAGAGAATAGTCTGAGATAAGGGAAGAATGATGCGAGAGAGAATAGAGGTTTGCTTGATAGGAGAAAATAGTATATGAGAACAGAGAACTAACCGCGAAAAAAAAGAGCTAGGGAGAAGATTTGTAAGGCCGTGAATAGAGAAGAATAATATCAAAGAAAGGCTGATGAAAACTTTTGGGAATTATCATATAGTAGATTGAGTTAGGGCTTGTTGATAGATTATATTAGACGGCAAAGCTTCATGTTAAAAGGGCCTCGGTTTAATAACCTAAATCTGTACAAACCAAGTTGGTTTGTCTAA…
ATCACATATAAACAAACGTAAGTATGTTGATTAGGTCAAGCCGTACAACACAAGCAGATTGTTACAGAGCAGACAGCAACAAGTATTCAGATCAAGGTGAAGTGCAAGGGGAAGGAGACAACAATACAAGATCAATAGCTTAGGACTAAGTCTAGTTGATCTAAGGAGTTTGTTGTATTCTCTTGTGAAGAGTATTTGATACTTGTGTAACAACCTATCTAGAACACTACTTTGGTGTGTCTAGAATCTCTTTGATCTAGTGAAGTTTGGGACATAAGTTCTCCCACGAGACGTACCGTGCCGAGGGCCGGGAACTCGTTAAATTGACTGTGTCATTGCTTTCAGTTTAAAACCTAGATCTAAGACTAACTTGAAACCTAAGTAACCTAAGCTAAATTC…
GTTGTCTCATTCCCCTTGCACGTCACCTTGATCTGAATACTTGTTGCTGTCTACTCTGTAACAATCTGCTTGTGTTGTACGGCTTAACCTAATCAACATACTCACATTATGTTTATATGTGATCAGGTGTTTCAGCTGGAGTGGGCCTGCGTGTTCTTGGCCCAAGTCACACCAGCATTGCTTCTGGCCCATCTGTCTTGCCGAAACCCAAGCTATATTCACAAATCTCCACCAGCTTGGTTAAGGCCCGATCCTGGCCCACCTCGATGAAACTCTCGTGCCGACAGTCTCACGCCTTTGTCTCTTTGTCTTCTTGCGAAAGAAAGACATCAGTCTCTACTCTCTCTCTCTCTATCGCCGTCTCTCTTCTCGCGAGCCTCCACCGGAGAAATGGTCTCG…
CTTTGAAAAAATCTACGGTGCAGTTGATGCTGTACCCTGTAGGATTGCGTTTGAAAGAGGCAAGGAGCGCAATTTCTCGTTTCTAGCATTATCATCATCATCTGGTGTGTCTGGGTGGATTGTCCTTGCTGAAGAATCACTTTTGAAGCCAGATCATGGAACCGTTCGTGTTACCGCACCTTTAGCCGGCTGCAATGTACGTACTCTCCTCTTTAACGGAACTGCTTTATAACAAATCCACACACAAGGACATATAGAGAGGATTAATGAGCTATCTTCTGTTTTTTTTTTCAGCCTCGAATAGATGAAAAGCACCCAAAATGGCTACACTTGAGAATCCGACCATCGACGTTACCTTTCTTAGATCCAACAAAGCGAGGAGTCTATGAGAAGCTCAAG…
ATAAATTAATTTAAACAGTTAGATGGAAAAAAAGAACTTGATTATGAAATTTTATCAGTATCCACTATATGAAGTTCTCAAATGGCAACTCTTAATCAGTATTCACTATATGCAAGATTAATCTAACTAAAGTATGAAATACAGCTAATACAACAGAAATGGAAAACAATATCCAACTATCACCTTTTTAAATTTGACTAAGAAGAGTGTGTATCATGTCTTAGCTGAGTACATACAAGAACACAGCTCCGTGTGTTGATCTGCTGGCGAAATGCTACAACAAGACGCCGTGATCAGTGTTCATTCACCTGAGACACGGCCCCTTCCCTTAGTCCTTGCGTTCAATGACCTCACCTATAAAGTCACACTTCCACGGCGTTTTGGTTTTCGTTCCCGACG…
AAAAATAGATGAAATTTTATCATCATATGTTAAAAATGATTTAATAATTGAGTTAATTATAGTAGGTGCAAATTGTACATGAATTATAACATTTATATACCAGTTGTACCAGTTTTATTATTTTTTAACATGTATAGTTGTATGAGTTATACTAGTTGTACGTAGTCGAATGAGAAAATGAAATAATGAAAATCGTGTGGCTCTGAGTTATTTATGCGCCAGATTAAAGAGGGGTGGAGAGGATAGAGAATGAGAGATCTGTGAAAACGTGTGGCCAAGATTAAAACATAGAAAAGATGATCAATGACTTTGGTTGGAGTTTCATTAATGGCATTTTTGTAAATATAACATTCTTCTTTTTTTCTCTTAATCCGACGGTTCTAATTTATAGAAAGATTA…
ATTTTGTGGTCTTAGTAAAGAAAATTTATTCAAAAATATAAAAATAAAAATATGTTGAAAGAGAAAATATTTTTTCCAATCCATTTGATAGTGGTTAGCGACCGTAATATATTACTTTGTTTCAAAGTTGAGGCTAATAGAAAGGTACAAATTTCCTCATTTGTTTATCATAGTAACATAAATTGCAAACTAATCTATTTTGGTTTTCAATCTTTCAAGCAGAATTGTAAATACCACGTTTTACCTTTAAGCCAGCAAGATGCCTGAAAACTATGTACGAAGGATTTGGTATTAATATCAATGACATTGTTTTGCCCCAAGTACGACAATCTTAAAGGAATAAAGAAAAGGTTACATGGACCTTTGCCCCCAAAAAAAAAAATTGCCCAAAAAAAAAGT…
CATGAGATGACAAAGCTTCAGCTAGAGCTAAGCCACGCAGCCATGAGTGAAGAGCCAGATGTCAGAAAGCTGGCGACTCCATTGAGAGAGAAGTTTGATGAGTACTGGAGAGGATGTTTCCTGCTACTGGCAGTTGCTGTTGTGATGGATCCGCGCTTCAAGATGAAGCTTATTGAGTTTAGTTTCTCTAAGGCTTATGGGGAAGATGCAGAGAAATGGATCAGGAGCGTTGATGATGCTGTACATGAGCTGTACCATGACTATGCTGAACAGAGTCACTCCCTGTTGGAGGCTTATGTGGGCCACGGGAATGATGGCTTTTCTGAAACAGAAGTTCACTTTCATCCTGAATACAACCATTCCAACGAGCTTTCACATGATCAAATATATGAACAGCCT…
TGTCAGATAATAGATGAAATAAGTGATCATCTGAACGAGATGACTGAAATTGTCAAAAAAAAACTAAAGAAGTATTCAGATCTAGTAGAGGAGGTATTTTTTTTATTAAGTATTTTTTGTGTTTGAAAGGCTCTCTATGTTTTTTTGTAGCTTTGTATGTGGAAGAATGATACCATAGCTTTCTAACACTGATGGAGTTGTTTATTTTAACCTTATGTCTACAGGAGAATAATAACACTCCAAAGACAACATCAGATACGAGGAAAACATCTCCTATGTTGGCTCCTATAACCTGAATATGCTCAGTCAATCAGCATTTCAATCATCCCTATGGAAAATAAACTAGCTTCCACAGCATGAAAACAGAGTCCAGAGAGAGATTTTCATGATGTGATTCAA…
GCTCGGTGAACTGTTCATCTCCACCAAACGCTCACATATTTTTTGATCATGGATTTAACGAGATCTCGTCTGTCTTTATAGAGCAGTCCGAGTGGTGTATCTTTTGATACAAGTTGTGTTCAGTCTTCATCAACCTCACTCTTGTTGTGGTGTGTTTATTTGGTGTCTCCTTCAGGTAGATTACTGTCTGCGTGAGAAGAGGCAGAGAATGGCTCTCTAAGTAAGATATAGTTACAGCTTCTGTTAGTGTGCATGATCTTGTTGGTGTGAAGGAAATCTCCGGTCATCTTTGTCAGAAATGAATGAGAGCATCCAGCCTTATTTTAGTCTACATTATACATATATGGTTTTGTTTGACCAGCTAATTTATTGTGTACACTTGAAGACACTTACGTTAAT…
CCCAATTTGTACAAAGCACACTTTTTTAACAAACAAAACAAAAAAGTTTGGACATTTCACATTAAAGATGTTAGAAGAAGAGCTTCCAGTGTGTACTTTTCCTAGTTTAGATAAACTATTCATATATATATATATATATATATATATAATAGCCATAAGAGATAGGATCGCTAAGGAATCCCTAAAAGTCATTTCATTGTTCAACTCCTAAACATCACACCTTTGATCCACCCACTACTTGCCTCTGCAAGACACATTTGTCTTCAGCTTCTTACGAGCCCTCTCTTCTACTTTGAAATCAGAGTTTGTAATCTCTCTAGCAGCTTCTTCATCCTTGTCTTCCGACTCCTCAACCACTACTCTTTCCTCTGCTTGATTTGCCACGTTTGAACTGGCCTT…
AAATATTGTTAAGATATGTAAACAACCGTATGAAATATCGGTCTCTAAATATCTTTTCTTGATCAATACTCTAACTGTTTCCTATAGAGAACTAAGAATATACGAGAGATATTTTTTTACCAGACATTTAGAACCATCGATTAACCTACTGCTGTATAAACACCTACAACATGCCTAAGCTTTCTCACATTTACTCACAACTACATTCGCAATCAAAAAAAAAAAGTCTACCGCAATGAAAGTAACCCCTTTGAAAGATGTGAAACCCTACAAGAGTGGCTGGAAAGTACATGTGAAGGTTCTGCACTCTTGGAAGCAGTACAACCCAGTGCACGGGGACACCCTCGAGATGGTGCTATCCGATGAAGCTGTGAGTGTTCTAATACATAGTTGGTTATT…
CTTTTTTCGCCCACCTTGTTGAGTGGGTCATCCATGTTAACATTATCGGCTGGTTCGACCAAGACATCGACTGGTTCATCCCCGGTTGCATGCTTAACTGGTCCGACCATGATCGCATCCCTAGTTTGTTGGACCATAATTGCATCATGAAGCGTCAAATGTTGGAACTGATAATTTATTCAAGAACATAGCCTAATGTGGTATGCAGATTCGCGTCCTCAGTACTCCCCTCTGCTTTCAGGAATGTTCTTTTATTTTTGTATTTCTCTCCCAATTTAGTTTTTGCGTCAATTTTGCAATGGCAAGACCTGGTGAGACTACAAGACCACTGAAGCATTACGATGACAAAGCTTCTCTAGGCAGAAAAAGGCTTGATATATATTGAATGACATGTTTTAG…
TTACGATGACACCACCTCTTTTAGGTGGTGGAGCTCCGGGAATCACAGCTTCACCTCCTCCTCTATTACGCGGTGGCACTCCGGGAACCATTAGTTCACCTCTTCCTCCTTTATTTGGCGGCGGCTTTCCAGGAATCACCGGTTCACCTCCTCCTCTTTTAGGCGGAGGCACTCCAGGAATCACTAGTTCACCTCCTCTTTTAGGAAGGGGAAATCCAGGAACAACCAAATCACCTTCTCCGCCTCCTATTTTAGGAGTAGGAGTCCCAGAGACTAATGATACACCTCCTCCGCCGTTGGTCGCCGACCTCCCTCCAATGCCACCAGTGACATGGTTTTCACCACCTGATGGAACCAATGGATCACCACCCCCAACACCTGTTATCCTCCTTCCTCCGC…
AACTTACAATCTCTTACCACAAAAAGAGCTTCACGAAAAGGTGGTCTTGGTGTGTCACACACCCAAAAGAAGAAAGGTTTTTGCGAGAGATGCACTGAATTAGTTTCTAACTTGTACGTTTGTGTAGTTGATGACGAACGACAAGTTCAAAAGTGTGGAGCATAGGGTGCTTGCAAACAAAGTTGGACCGAGGATATCAGTAGCTTGCTTTTTCAGCCCGAGTATGATTCCGAATTCAACAGTTTACAGACCAATCAAAGAGCTTGTGTCTGAAGAAAACCCACCAAAATACAGAGTTCACTGTACCTTAGTACTCAAAAGGGATACATTGAGAAAGGTCTCGATTGAACATCGCATTTATAGAATTACAAGATATGAAAATAAAAAAAAAAAACACTT…
TTAAATCAAATATATTAGAAAATCCGTACGATTGAATAACACTTGATTTGATATAGAATTTATGAATCATTAAACCAATAACACATGATTTTAATACAGATTTGAAAATCATAGAACCAATAACCCCTATTCTTAGATTTTAACTAAGAAAAGTTAAGAATCGTCTCTTAAATAAAAGATATAAGAGTCGTCTCTTAGCCAAAAAATGTAAAAAAAAATGTCAAATCATGAGTTAAGAACTCCGGACTAAGAGACCGGGATTAGTCATTCCCTTAGATACTTGATTTTTCTAATGAAAAGTTCCTGCAAATTAAGCCTTTTAATTAGTGATCACATGAAAGGTATATAAATATTGTTAATTTGTTACCATGGTTAGTGCAATTTCATTTTCATTGCCCT…
ATATCCAAATTCATTTGCTTAGTTATAGGCTTTAGCTTTCAGCTTCTATATAACCAAACATGTGCCTTATCATTTCAGCTTGGTGCGATGTCACATGGGAAAATAGAGTGTGACTATGTCGAAGAATTTGTGGCCAGTAAGTCTTCTTCTTCCTTCACTCATCCTTTGTAGAAAAATAGGCTTTTGATGATGGAAACATGATCTGGAACAGCTTTTTTATTTCTTGATTACTTCAGTTTCAGGGTATCCTCTTAGTGCAACGTACTGTGTCTCAAGAATTTGCGAGGCAATACCAACAAATTGAAATATAATATAAGAGAATATTTATACTATATTATGGTTCCTTAATTTTTCTCTAATGTTTTGATGGTGGAACCACTTTGATAGTATGAAGTAGAT…
GTTTGAAATTAGGCTTTGTATTGTATTTTTCTTATATATATTGAAAACATTTTTATAATAGTTATTGGAAAATATGTTAGTAAAAATCAAATTTTGAATATATGTTTATTTTTGAATGAATTTTTTGACATAAATCAATTTTAAATTATTATTTTGATTTGAATATATATATCAAGTAACATAGACCCATTACTTTTTAATATAATGTGATGGACTTCCAATTTTTTTTAGTAGCATAAGCTCATTATTATTTTTTTCTAACTTACTGCTATCCATGTTTCCAAACAGTACTATTTTTTAACTACTATCCATAATGTGTACTTCAACTTTAATAATATGGGTTGACATCAATTGGCCCCCTAAACTGCTCAAACCAATAATTTTTCCACCCAGACTTTG…
AATGGGGACTCAGGGAATATGCGTCGGCCACAGGCTCATGGATCAAGCCCTCAAGCGGTCTTATTATATAAATTGTAATCTTCACAGAAAAAGAAAGAATCATAGATGGAACATGAGGAATGAACAATACATGGGTGAGATTTTCACCAATATCTGTGGCGTGGACAATAAATGTAGACAAAGTTTTGGAATATATCAAAGTTTTGGTGGTGAAGCTTAATTCGAATCTTAATTCAAGGTCTGTATTTGAACTGTATAAATACAAAACTTAGGTAAAAAAACATAACAACTAAAACTATTTATCTTTTTCTCTTTTAGTCTAGGTTGTTGGCAAAGCTATAAAATTTCAGACTAAGACCATGATTATCCATGATCCTTAGTGGAGTTTTTAAAGGAAAT…
CATATATCATATATCTGATTTAAAATTACTTTTCATTTTACTCCAAATTCACTCTCTAAACTTTAACTTTAAATTTCAAATTTTAACCATAAACTATATAATATGAACCATTAAATTATTTTAAAATCTTAATCCCAAATATAAACTTAAACTTTGAACCTTATTCCTAAATTTCAAACCACATGTTATTGTTTACTATAATTTTAACCTTCTACCTTCTCTAAGAAAAGTTTTTTTACATCAGGCTACTTTTAGTTATTCAGTTATAAACGAATTGGACCATAAGCATAACTCGTAAAACACACCCCAAACCCTGAACTTCTAACTCGTAAACACAAACACTATCAAGTTTATGTTATTACGTCTGCGTCAACTTCGAAACAATAAAAAATACTTATT…
AATTGTGAAAAAGTTTAAATGTGTCTTTTCGTTATAGAAATGTAAATTTACATCCAAAAGATAAATTTTAGATTCTATTTGTTATGTTTTGTATGTTTTATTCTTTAAACATTGTATTTATTTTTTAAAGATTGCTTTTTTTTTTAAAATGTAGAAATAGGTGTCATATAATAGCAAGCCTGGTTTTTTCTAACTGCTCACGTCACCTTTTTAATAGAAAAAATCATATCCAACGATGGTAATTGTCCTCTGCATATATAATCTAATGGATAAAATTTTGTTTAATGATAAGTCACAACTCCTCAAAGGCGTATCATCTTAGACAAATTGTAGAACCGTCATCATCTCCAAGAGTTGTTTCTGTTCAAAAACTTATTTATAGAATAGACCGTACATGTT…
TAATTTTTATTAAACTGATATTAACCGGCCATCATTGAAAAAAAAAGGAGAATTTTGCTACCGAGTGAAAAACAAACAAAAATCTATTTACTTAACCATTTTCAAATACTAACATTCAGATTAACATATAAGCTGCTTTATCTATATTTCATCTATGAAGATTTACAAAGAAACATATATAGATATACACATATACATATTTATAAATTCATCAGCTGTAATTCCGCGATTACAAATAAACAAAGACGCCACAAAGTCCACATAGTCTTGTATATATATATGGACAACAATAGGATAACAAAAAGGGAACATTATATAAGTAGTTTATTATCTGGATTCCGTTTTCAGCTGGTATCGTATCACGTTTTTAAGTCCTTAAGATAATAAAGTGGAAGGACT…
TAAATTCTCTATGTTACAATCAAAATAAAAAGCAAAAAACACATTGGTTAAGTGTGTATAATTGGTTTAATGGTTGTTCTTATTTGAGAAGGTTTGGTTGTATATGCATATTACTAAATTAAAGAATACATCCGGTTTAGTTTATTGTTTACGACTATGCGAGGAATGTAGATCCTTCCTTTTTCATTTAAAGAAAAATAAGAACAAAAATAAATGAATATTTAAGAGTATAAATGAATAAGGTTAACACTAATTTTTTTAAAGAAATATAAGACCAAAAGTTTATTATTTAAAGAAAAATAAGAACAAAAATAAGACCGGTTTTAGTCTCAGCCACTTCCTTTTTCATTTATACTCTTATATCTTGTTGTTTTTAGTTTATTGTTTAAGACTATGCGA…
GTGATGTCTAAAAGTGTCAAGTCTCTCGGTTTTATGTAATCTTAATGTAATAAAATATCAGTTTCTACAAACTTATACTCTTCCAAGAAAAAGAAACAGTATTCTTGATCACAAGAAAATATAATCACAAGGGTCATGTCCTACAAACATATCTGATAACATGAATCACTATTAACTAATCTTCATCGTGGATGTTGAAGAGACAACCTCTGTCTTGAAGATATTGACAGTTTTGAGACATGGAGCTTATCTTAGGAAGATTCTAACAGTCATTGTTGAAGAGAGTAGAGAGTCAAAACTACTTCTTTTGAGAGACCTCAATTATCAGATTATACAAATAGACGAGGAGTCCTTTTTTCACAAGCCGTAGCTTCTCGTGACTTGCGTGTTTCTAAGACT…
ACACGTTATTATTAAATAGTGTAAGCTATTATGTTTTAAGTATCATAACATAATTGTGTGGTCCATCTGTGTTTTAAGTATTATAACATAATAGTATTATTAACTGAATGAACATTTAAAAATATTTAGTTTACTCTCAACTGGAAATAATATTAACTTTATTGCTAATGTTTTTGTTATTTTTTGACCAAAATATATTTTTGTTATTCTTATTAGAGATCATCTGGTCAGCTTACTATTAAAAATATTTCCATGTATATGTAGTTTTTAAAGTTTGCTATAAGCATACATAATATTTTACACTTACCAAAAATACTTTAGACTAAACATATTGCTTTTATAAGTTTTTTCTTTGTTCTTTAATTTATATATTTTGTCGCTTATATGTAAAATGTAGTT…
CATAAATTTCAGTAAATACCAAAACTTTCAAATTTACTAACAGTCTAACATACCCACTGGTATAAAAAGTTTGGTGCTTGGATTACCAAAAAAAAAGAGAGTTTGGTGCTTGTTTATTGAACCAAACAAATAGGAGGATACACACTTGTATTCTAACTACGTTGAAGTTCACCCAAATATGTTTGGTAATAAGTTTGAAAGTTTTGAACCAAAACAAAAAGGATAAACAGTTGTAAATATGTTTGAAAGTACTTAAAGATATTTTTCAAACATATTTAAATTTCAACCAAGTTGAAAAGTTGAAAGCATCAAATACCAACAACACCAACTTTAATGAGGACGCACAAGTTGAATATCATAAAAACAATTTCGAAATTTTGTTATTTAGTCCTTCTTTAC…
TTGGACTCAGGAATTCGTGGTCTAGGAGATTTGATCACTATGGAGATGGTGGAATGAGATTTCCTCCTCACTTTGGAGGATATGGATCTTCATATTAATTTTTGACCATGATGTGACTTATAAGGGGAGATTGAAGACGCGTTTTTCTATCCAGAGGTGATGAGTTCAAATGCATAGTCAAAAAATTGGAGATTGAATATGTATATTCTGTATCAGTTCGTGAAGTTTTACTGTACATGCGTGTGTCATGAAGATGATCTTAGTTGAAGTTTGTGTTGTGTGATGTCTGTGGGAAGATTGAAGCCTAGACTCAGGGGGAGTTTAGCTTGGGATCAGGGTGATTCTGATAAATAAAAGTCTAGACTCTAGGGTGAATTTTAGCTTATGATTGAGGTAATC…
TCGTATGTATAAAAAAACAGAGATTGGAGGAGAAGAGGAAGAAGAAGATAAAGAGATGTGGAAGAATGATAACCACAATTTATTAAATTATTTATTTAATATTTCTTTTGATAAATAACTCTCAGCAGGTCACACAGGTTAAATTGAAGGGTAATATAGCATTATTACATAAAATATATGTACTGTAGATGAAAGTTAGGGGTTTTAGTTATCTAGTGAATTATAATTTGTTTGAAGGTTATACAGCCAAATTTCCCTAGAAATTAATAGGGTCTAAACCAAACCGAACTTTATTTTTTGGTTAGGTTCGGTTTTTCAGTTCCGTATATATGTGTCCATGCCTAGTGGAAGGATATGTTCATTGAACTCTCCATAGCGAAAGCAATATCTCAGCTTCGG…
ATAAAAATATTAGTGAGGTACTCTACTTGCTATTTTACCACTAATTATGCCCTAACAATGTGATCTCAGAATTCTATTCATTATTGTTTTTTATAATATAGTTTTTAATCCACCGTGATTTTTAAATGCTTCATAAAATTAATATAAATTTATATAAAACAGTTTTTATTATTAACTTCCCGCCCGTAGGGCGGGCCGATCCTAGTACCTTATAAAAAATTGTATACTTTATATAACTTTTTTAACTACTTTGTTTTGCTGATAATGATTTGAAATCTATTACATCATAGGAGAAGAATACCACAAGATAATAACGAGAAACTAATGGTCTCCCTACCAAAAATTAGCAAGGACAAACATCAATAATGACACATTAACAATACCAAACTGGTCTTGTTT…
GTAAAGGGTTACAACTTTTGTCGAAACCAGCATGAGAGCTAAGGTTAGTAATGTTTTATTTATATTAATTGTGATTAATAGAAGTAGTGGTTAGTATGTTTAATGTTTATCTCTGTTTGGGTTTGAATCAGTGGAAGAAGAAGCGTATGAGGAGGTTGAAGAGGAAGAGACGAAAGATGAGACAGCGATCTAAGTAGTTTCGAGGAACCTGCTTTGTCTTTCTCCCTTTTGAAACCAAACATTTGTGAGAGTTTTTGTTGGTTTTGCTATCTGAATTTGAATGTTTTTTGTTGGAACAAATGGATGCTATGTTTTCTATCAGGATTATGTTATTATACATGAAAGGATCCACGTGGGTTCTCGATTTAATACTTTATTTTCTACATTCTGCTTATAACT…
TGTAATATTTATCATGAATTTGTTGTGGAATAGATTTAGGAAAAAAATTAATTTAGATTTAAGTTTATTAATTACTTCAATGATATTGTATTTTAATTAAGTTGTAAGCTTTAGGGTTATTTTTTATTTGTACTTCTATTTTAATAAAGTAGATGGAAATAGTTAAGCTTAATTTGTTCATTATGAAAATCTCCTAAAATATTACACTTCATAAGGAATCTTGAGTAATACAAATCTTATACAATAAAGGAGAGAGATCTCTCCTTAGAGTGCCACATCAGCATGTAGAGGGGGGCAAAATAGGACACCTGGCAGCTCCTGAATCCGTAACTCATTTTTTCGTTATTGAAATCTATATGGCCCAACGTTTTGACCATGCTTCATGTTCTCTGTATGGGC…
TACAAACAGATGCGGCGTGGAACGCTACAAGCAAGAGTGCAGGGCTAGGCTGGAGCGTGAAGAACATTGGAAGAAACTCGGAATTCCAAGCTACAGCTGAGCTAGTTGTTTCACCATTGGTGGCTGAAGGTTTAGCTATGAGGAATGCAGTGAAAATGTGCAAAGAGCTGGGACTCCGGCATATCAGATACGAGTCAGACTCATCTCAACTCATCAAGGCTTTGAACTCGAAGACAGAACCTCCAGAGATTTATGGGATCGTCTCTGACATTAGGATCGAATGTATGGATTTCGAGACCTCTTATTTTGTTTGGATTCCTCGTGAAAGGAATGTTGTTGCTGACCGTTTGGCCAAGCAGGCTCTAAGCCGTGTTTCAAGTGGTTTTACCACGCTACTCT…
TCATCGTTTTCAGTATCCACTATCGCAAATGCAATTGGAAATATCTGGAAGTTGCCATCTTGTGATGATGCAATCAGTAGAGTCCCTTTGTACTTTCCTTGCAAGAATGTGCCATCGACCACAACAACCTTCCTCATGAATGGAAAGCCCTTGATGCTAGCACCAAATGCAATGAAAAGGTACTTAAATCTGTCACTAGAATCTACTACAAGGCGAGTGAATGTCCCAGGATTTGCTTCTCTAATCTTGTGTAGATACACAGGTAACTCATGGTAGCCACTCTCTGCGGATCCCCTAACCAATTCTCTTGCACATTTCAGTGTCCGGTGAGCTTTCCAGTAATTAATCTATCATTTACAATAGTAAGAAACAGTTAGATATATATATAAACTTTCCGAG…
AGCCTATACAATTTGTCAACAATACTTTAATGTTATCTTAACACATTCTGAAATTTGTTTTATATGGCAAACAGTATTTTGAAATTTTAGAGTAAAATAACTATATGAAACAATATGCACAACGTGGCCAATTCTCTTAACCAAAGAATAGAGAAAAAAAAACAAGTCTGTTGTAGAATTTAGTTTTTGCTATCCAAATACCAAAACTGGTCGCATGCATAGTGGGTCTATATGGACCACAGAAATGGTGGGTCTATATGCATTTGATAACTAAAACGATTTTCCTTTGGGGCGGTTGTGAGTAGGGATGTTAAGTCATGGGTTAGGGCCCAACCCTCTCTAGTGTAATATAAGCCCAACCCTATTTTAACTCAGTCCTATTTTAACCCTTCTTTAATT…
TGTGAGAGATAGCATGAGCGGCCAAATTAGCCAGGCCACGGCCATTTACTTAACAGGTGCTAGGCTGCCGGAATTCTCGAAACGTTTTTAATTTTTTCCGTAATAACCAAATTAGTTCTCTCGTTTTTTCTTTGCTGATGTGATTTACTAATTTTCTCTGTTCCTGTCTTGTTTCTCGCTCTGTCTTTTCTTTTTCTTTGTCATTTGTAATCCATTGAATGAGAGGGGATAAAGAGCTTATGGCGCGAATGGTAGTTGAAAGAGTCAAAATTGAGAAAGGCAAAAGCAATTACGAAATACTAGATGCCTATGCATTTTAGTGGGCCCACATTGCTACCATTTGATGTTAGAGTCCAAGCCCAAACTTGATCTAAGAGCATCTTTATCTTTATCGGGAGA…
AAACCTCGTCCTCCTACTTCTCCTAGACATGGTTTTTTTTCTCTCTCTCTCTCTAGAATGCTAAGGGTTCTTTGGATCTTTTTTTTTTCTTTTGTTACTTGATTAGCACGTAAAGATGTCTTTTTGATGAATGTTTGATGGCAGGAACAGGTAGATTTAGGTCACCAGGAGGAGCAGGATTAGTTGCTCCTTCTCCTCAGTTCAGAGGCTCCTCTTCTTCCTCTGCTTTTGTTCAACACACTGGTCAATTCCCAATCCCTTACTCTGCTTATGGGTAAGTACTATCATCACATCAACGACAACAACAACAACATCAATGATACTGTTTATGTTTATTTTTGTTTTATTGTGACAAAATGTTTTTTTTTTTAATCTTCTGCAGATTCTCTGGTTATTCTC…
AAGTAAGCAGTGGAGAGCAGAGATCAGAAACCGTACCCCTTTCCAAGTAAAGCAGGTGTTAACTGTTGCTGTTGAAACAGGAGAGGAAGTTGCCAGTTTGAGAAACTGCCTGAGCTTATACCAGGAAACGATGACTGTTGTTGCATGCTTGTCTGCACAAAAAGCCAGAACAAACATAGCTAAGATTATGTAACTAGAATGTTTCTTGAATGTGGACACTAACTAATGCTCACATATCCTTGGTTCAATCTTTTGCTATCCCATTCATGAGCCAAAACTTCTGATGCTAATCTCTTCGTTCCAAATGCTGCAACCCCAAAACTTTAATGATAACATAGCACAGCATTGGCATGTGTTCAAACTAGACAAACAGCCATACCTAGTGGAGCTGTTTCATTG…
TCACCGGTGAAAAAATAGATTACGAACAGACACATGGCGCAATCTGTAACTCAAACTTGTTTGAGACACTGATGAAAAGAACCCAAACTCATGTTAAACAACAACAGTTTACAATATGAAAAAAACTATAATTGTTGCAAACTTGAGTTTTTTTTTTTCATATAACGTGATGAATCTCATTTAAAAATGAAACCCATAACACACTTGTAGGCCCGACCCTCAGAGGAAGCTGAAGAAGCAAGAGCTTCCGACCTTCATAAATATATATTAGGTTCGACCATCAATGTACAAAGTATCATTTAGCTTAGTGGTATAAATGTTGGTGTTTATATCTCAATAAACCGGATTCGAGCTATAATCTTGACATTTTTTCACACTTTTTAAAAGTAAGTCCTACAA…
CCACCATTGCTTCCTCAGCAGCTTCTCCTGCTTTCCACTCGCCGTGAAATCAATCTCAAACGTCCACGTGTCACTAATGGATCTTCTCTTGTTGGAGAAGTCTCTAATCGCCGTTTTCGCGGCGGTGGTTCTCGCCACCGTGATCTCCAAGCTCCGCGGCAAGAAACTGAAACTACCTCCCGGTCCTATACCGATACCAATCTTCGGAAACTGGCTCCAGGTCGGAGACGATCTCAACCACCGTAACCTCGTCGACTACGCCAAAAAGTTCGGAGACCTCTTCCTCCTCAGGATGGGACAGCGAAACCTAGTGGTCGTCTCATCGCCAAACCTAACCAAAGAAGTGCTCCACACGCAAGGCGTGGAGTTCGGATCTCGGACGAGAAACGTCGTCTTCGA…
GATATGGCTTCTTCATCTACAAAATCAGTGTAATCTTTGGATTGTTCAACGTACCTATTGTGTATTATCATCTTCAACTAGAACTTTCGGATTATTGAAACAAAATTTGAACAATTCCAAAGTTGTGATATGTTTATTTAATTAAGCTGAAATCAACTAGTGATGATGAGCTGATGAAAATCATGTGTTAGACTTGGAGATTTTCGTAGGCATGGTGAACATTCAGATGTAAATATGGAAGATCTATGTTCTGAGCTTAAAATTCTAAGAATGGTACTACCAGCAGAAGTTAAAAGCGCTTATGAAGTATTGAAATCTTTGAAAACAATGTAGAATTTTTACCTGGATTCTTCATGGTTTGCTTAACGAATATTGTTTACAAACCGGGGTTTTGCTGCG…
TATTTTAATAGATTCGATTCAGATTTGATATTGCTTTTCAGATTGAGTGTGGTTAGGTTATACATATTTTTTTTTCTCAGTCTTATTAATAATCAGAGCAGTAAATATTTTTTTAATTTATAATTATTTATTTTATATAATATATATTTCGATTATGATTGTGTGTTTTCTAATAGCTAATTTAAAGAATATAAATCTTATAAGTAGATATCAAAAGTGATGCAAAAAAGATATGAAAGTTTCTAAATTGGTTTAATGGATATAATTATATATATTGTATAAAATATTTTTCGATGAGTTTGATGTTTGCTGTATGAAATTTACTAATTTAAATATTTCAACTATATAAATTGTTATACCTGATTTATCAAAAATATTAATTTTTTGACTCGTATCAAA…
AACTGGAGAGGCTGCGGAGAGAATCAGAGAACACAAAGAAGACTTATGAAGAAAAGGTTAGTTGCTCTCCTCTAGTTTTGGTTCCTTTTATCTCAATGTTCACTGACTCGTAAAATATTTGTGAGCAGAGATCAGTTTTAAAAGCTGAATTCGACAGGAAGATGGCTGAACTGCAAGCTGAGTATCAAAGAAAGTTTCATGAGGTAGAAGCTGAGCATACAGCGAAAGCGACAAAGCTACAGACGAGCAAGAATTTTGTTATAATGAACAAGCTGTTGACGAATGCGTTCTTGTCTAAATGTGCGAGCAGAATGGAATCTCATCCGTCCGCAGCTCCAAGGGGTAAGTGTTCGCATATTGGTTTTTAGATATAAAGCTATGAAGTCATAGTAACACTTT…
ATACCAGATTTCCTGCTTTTTTTAACGTCTGAATTCAATAGAAATATTGTCCAAGATGAAAAGTTGAAAACATCAACTGAAACAAGAGCAACTAAAAACAGAACTAAGTTGAAGATCCTACACTAACTAAAAAAAAGGAAAGGTTTAAGAGTCAATGAGTGGAGCCTCACTTGGAACCCATGTAAGATGATGGTTCTTTATGTGTTATTGTTGGGCCAGCTGGAGTTGGGGGTTGGCCCAGTTGAAGATGACTTTCTGTCTTCCTCCAGTGATCTATCCCATCCACCCATGGGATTAGTTGAGCTCCAACTTACTTAGATCACTAAAGTTGTTTCCAAAAGTCGTAGAAATTAATTGAAAGAGAGAATAGTAAATTAACAATAAATGAAAACAGGTAAT…
TTAAACAATTGATGTCACGTTTGTCGACATATATAGATGAAATAATCCTAACTTAATTTTTTTTTTAAAACAGCATTATATTAAACAATTGATGGTTCATATTAAACAATTGATGTCACGTTTGTCGACATATATAGATGAAATAATCCTTCAGAACTTATTTTTTTAAAACAGCATTATATTAAACAATTGATGGTTCATATTAAACAATTGATGTCACGTTTGTCGACATATATAGATGAAATAATCCTAACTTAATTTTTTTTTTAAAACAGCATTATATTAAACAATTGATGGTTCATATAATTACCTAACTAATTTGAACTAAACTACTACAATTAACTCATACCTATCGGTGATGAAGATGAAGGTGGGAAGGTTTCTTCTTTCAAGCTGGGA…
TTGAATTTGACCCTTTTGGCTTTACAATAAAGGATCTCAGCACCAGGAGAATTCTTCTCCGCAGTGAGAGTGATGGCGACCTCTACTCTCTACCAAGTCATTTCAATAAACCGGCTACTGCTCTCATGACTGCAGCCCCATCTTCACTCTGGCACAAAAGGCTCGGACATGTCAATAAAGCTTCTCTTCACTCTTTGATTTCTTCAAATTCTATTTCTTGTAATAAACATGTATCTCACGAAATTTGTGAAGCCTGTCAGTTGGGTAAACACTTGAAACTTCCATTTTATGAATCAAAAACCACTGTTTCATCACCTTTTGAGCTGATTCATTCAGACGTTTGGACATCACCCATTTCGAGTTTAAGTGGAATCCGTTACTATGTTCTTTTCTTAGACC…
TCGTCGGCTTCAGCCTAGGTTCCTCTACCAACGAAGCTCGAGACCCAGGGACAGACACATATTGGAGGCAGCCAGAGGATGACAGAAGAGCCAAAGAAAAAAAGGAGATAAGGGGAGAGGAGCCCTCCGGCAACGTTAAACGGACAGCCGCGCCGGAGGCAAACGGAGGTTATACGACTTCTTTGAGAGCGAGGGTTAGAGAGATAAGGTTAGAGGGATAAGGTTTGTTCTTTACAAATTGTTTAGCCTTTGCTAAATAATACTTGTTATTGTAATAGCATAATTATCCAACGTTAAAAAATAATAATAATACTTGTTACTTGCAAATTTTTTTGAACATCGAAATAAAATAGAGGAATAAAATGGAAGAACATTGAGTTTCATATGGTCTTTCAGTAT…
TTATCATTCTTAACTCATAGGATACCCATTCATCACTCATTTATCACTCAAAGAGTATTTTGATCTTTCTTGCAGATTTCTCGTCAACCGTTCTGATACCAATTGTTGGGATTATGAATTCCATGTCCAACTCTTTATTATCCGATTAGTACGATATTGTCCACTTTGGACTTAATAGGCAAGTCCGCATAGATTTACTTTTGGTTTACATCCCTAAAGGCCTCGTACTATTAGAGTTCGACATAGCTTTATATATTAGATTCTCTTTGTCTAATTCTCTAATGTGAAACTTAGTTTTGTTATCTCACAGAAAGAGAAAGAGAGAGAAAAAACCAGAGAAAATTCTCTCTCTAAGAGAGAATAGAGAGATAAATCCAAACTATATTTATTTATATGTTG…
ATTAATTTCTTATATTTTCTAAACAAAAACATCATTTATTTACTTAACCACAATTGAACCAATAGAAAAATAAAAAATATATTACCATTGATCATACAACATTAATTACTAATAAATTTTACATAGAAAACCGAAAACGACATATAATTTGGAACAAAAAAATTTCTCTACAACGACTTATATTAAAAAAACGGAAGGAGTAGATGCTAAACCCCATTTTTATAAATTAAGAATCAGAAATGGAGCTTTTCTTTGTGTATTTTTAAGTTTTATTATGAAAATCTCTTAAGGCTAGTCATTTGATGTTGAAATCATCACGCGATATATAAGTTCATTATATGTATTTAAAATAGTTATGATTAGTTATGTTGCATATAAAAGAATTATCAGAAAAGATGG…
AAGTCAGCCCAATAGATAAAAGCCCATTAACTATAATGCGTCTCAATAGCGCTAGAAAAAAAAAAAAAAAAAGGATAACCACCACGCGTCACTAACGTGCGTGGGGTCAAAGACAACTCAGAAAAACATCCTCTTTGTATCTGTCTCCAGCGTGTCCTCCATCCACGTCACGCTTTTTGTCCGAAATATTATTATTTTAAAAGAAAATATTAATTATTCACAAAACAGTCTGTAATGCTTTAAAAAAAGAAATATTATTACGTGGTGTTGTTAACAGTATTACCTGTCTGTCGGCAAGATGAGTTTTAAAATCTCCTGTACCGCAGTTTACGTGCTCAGCAACAGACTATTCCCACTACAGCCGTACGATCTATGAATTTTAAAGATCAACGGACAAGA…
CAATTGACCGAGAAGCTCGAGGTGGCTAGATGTGTGGTGTTCAGGACGTGGTGGAAAGCTCCTGGCAGTGTGTGTGGCAAGAGAAGCATGAGGTGTTGCAGTAAAAATTATCACAGCATGCGGAGTGACACATAGAAGCACGAGGTGTAGCGATGCATGCGACCGGGCCATGCGGCCAGACATGTGGAGGACGTGGTGTCTCCTTGCATGGAGCCAGGCCATGAATCCATACAGGTAGAGGGCGTGGTGTCATACTGTATGAGACTGAGACATGCAGCCAGCCATGTGGAGCACGAGGTGTCGCCGTGCATGCGTACGGAGCCATGCGAAGTGACACACGGGGTGCCACACGGCTTGTTCCTGATTGGTTGTTGTTTCCTATAAATAGCCCACGACCCC…
ATCGACAATCACGGAGCCAAGATTGACGATCTTTGAGGATTTCAGCAACCTACAGTTTTTTGTTCAAATCAAGATTTGACTAGAACTCTATTTTTTTCTCTTACTTGCAGATACAAGCAAATGAAACAATGTCACACTTACCTTCATGGGTTCTAAACTCACGAGGCCGCAGGCACGTGCTGCAATTCCGCTGCAGTTGCGCGAAATAGAGACGATGCCAATAGAATCCGGACCAGGCTACAACCAAATAAAAGAAAGGTTCATCAAAACAATATTAATTTTATGTTGTCACATAATAATAAAAGAAACAGAAATGAGATTAATACAACTTGAAGAGATTATTACCTTCATACCAATCATCTGAACCCAGTCAACAGCAGTTCCTGTAGCCTTGGAAAG…
TTCTTGGTCTCATTATCTTTGTCTATTTGATGCATTAATTACATTTGTTCATTTTGTGATACTAATGGAAAACATCTTGCATTACTATATTTTTTAAGTAATTAAACCACATGATTTTCATTCATGCATGTATTTCTATTGCGCAATGTGCATAAACATATTGTCTAATTTCCATTGAGTTGGATTATAGCATGCATTCAGTTCTGTATTGTGAGCATCTTCTTTCAGGTCTTTAGGCTTCATAAATCCCTTCGTCATTTGCTTCATCATTAAAAGATAACCTTCTTTATCGGTTTTTATAAAAAGAAAAAAGAAAGAGGTCAAAGGGAAAGAAAAGGAGCAGGATTTTTTATTCTTTCTTTCACTTAGCCAATAATATTTTTTCAAACAATATTTGAT…
TTTTTTTTAATAATATGCAAAATTTATTCAAGAAAATGCTTTTTTGTATACACCATGTGTAACTTGTTTTTTTTTTTTGTTTAAACTAAAACCTTCTATCTAAAAGAGAACCTTACACCCAACATATAATTTGAAATTTATGCTTGTGAAACAAACTATAGCTGCAAAAGAGCTTCATGGTTTTGACTCCCCATTGCTAAGATAGACAGGCAATTGTTCTTGTTGACAAAAAGAAAAGAAAAAAAAACAGGCAATTGTTCTTGACTTGGTGTTCTATACACTGGCAATTTGCGTATCTATATATAAGACGGTTTATAAAATTATATACTAAGTGTATATGGTGAGTCTTCCCCTAAGTTTTTTTCTTACGTCAAATTAGGATCTGGATGGCCATCTTCT…
GAGAGGGGTTCATGTTGGTGGTTACAGCAGCGGCTCAAGCAGCTTGGAGACAGAATCTCTGTACAGCGACTCGGCTTGGCTTTCGCCTCCTGCAAAGTCGGAGGAAAGATTGGGAATGGGAGCATTTGACTTCGTGTCTAAAGGACCAGCTGCTGGATACATCAACAGGCAACCAAACGGAGGTATGAATAATGATAATGAATGCCCATTTTTAATGTGAGAATTTGAACACTTGTGTTTTTGGGGGAAGTTCTGATGAAATCATATGAAAAATGGTGTTGTTGCAGGTATTGCAGCTTAGAGAAGTGTGAGAAGTCTCTACTATATGGAGATTTGCAAGAATGGCTATTTGCGGAATGAGAGTTTTTAGAAGAGGAAAACTTCTCTGTTAAAAAAAAA…
CAACTAAATCATAATGAAGACTAAAGATAGAGATTGACAAGGAGAGAAAAGATCCATAGAAAAGCTTCACTTGTAATCTTAAAACATGCATTCTAAAGAATGCAAAGAAGTCAGACATAAAACCGACGTTGAAGAATCCATCCAATGAGTTTTAGAGCAGTTGAAAACCGTCTCTAAAAATGTTTAGATCACTAGAGAGATGAATGACCTTCTATTAAAATTCCTTGGTGTACAAAAGTAAAGCCGAGAATTCGGATTATAAAGAACTCACTGGAAGGGACAATAGAAAACCATTATGAATAAGTAAGTCTTAATCTTTACGTCTACATATTGTATTTGCAATAGCTTGTTGAGACCCCTTGGTGATTTATATATACTAATCCTTTCAGTATCTCTCTA…
TTTTTAATAAATACTTTGAATTATAAAATTAAATAGTAATATAAATTATTTTAAATCTATAAATTAAATTTATAATTTTTTTTAATAAATACTTTGAATTATAAAATTAAATAGTAATATAAATTATTTTAAATCTATACAGTATTTTGAACCACTTTTTATCCACTTTCACCATTCATACATTTATTTTGGACCACTAGATCCGCTTGATCCACTCTTGTACTGCTAGATCCGTTTGATCCACTCTTGTTCCACTCGATCCGCTAGATCCGCAAACGCTAGATCCGATTTTCCTATTCGAAGCCGAAGAATACATATGTCTTAAATAAAATTATAACTACCATAATTAAATTTCCATGTGCATGAAACATGTTACCATGTAGACGATCTCTTTATATG…
GATCAAGAGGAATATGGTTTAGTTGTGATATATCATCTCCTGGGCTCTCTCGTCTTCTTCTCTTGTTCATCCTTGACTTATTGCTCAACAATATTTTCTTCTTAAAAATCCTCATTCTTAATTTCTTCTAGTTGTATTCCCCCTCTAGGGTTTCATATGTATACACTTATATCTATTATTATAAAGAAGACTTTGTCTCTGTTAACGAGTTTTTTTTTGCGTTTTGATTCAACTAAATATGGGCATTCGCATAAACATTATATTATAAGCCCAAGAAGCTCATCAGTAAAAGAAGATGACGTCTCCTCTTCACTTTGTTTTTACGTTTCACTCCAGCAACCCTAGCCATTCTGATTCCCTCCCCACGCGATTCAGCTGAGAAACGGCAGCCGTAATGGC…
ATCTAAGTAGTATAACTTGTACTACTGTTTTTTGTATTACTTGTATAACTCGTACAACTTAAACAAATTTAAGTATACAACTTGTAATACTCGTACGACTACGACTGTAGCAGAACTTGTGTATTACTAGTATAACTTGTATATGTATAACTTATTTTACTCGTACAACTAGCACTTGTGTAACCAATATAACTTGTATTACCAGCACAACTCCTTAGTTTTCAGTTGTATTAATGTTATTTTTTTTTGTGTAGGTAAAGGAGATGGCTGGAGGAGCAATCAAACCACACAGGTTTTACTTCCAACCAGCCGAATATGGGAAACCCTGTAAGCTCTCCTCAAGGTGTCATCAAACGAAGTTCATCAAGTTGATTGACAATTTTCATGCAACCGAGAAGA…
TGTACATGTGATCTCTCAGATATCTATTAGATATAAACAACTTCACCAACAACAAATATAGACATTTGAAGTTTTGTCTCTTACGTGCAAGTTGCAACAACTTGTAACTTGTGAAATTAAGATAAGCTCTTATTCAATGTCAATGGTTCTAGTATAATTCCACTCATGAGGTTATTACTGATTACTTGACCTTTGTGGTGGTCCAATTTGATTTTTTCTAAGCAATTGTTAATTTTCTTATTTGATTACATATTTAGGAAGAAGGAATATGCTTTGTCAAGTTGAGTTGAGATAATGTCATCACTTCAACTGTGGATATTATAATTTGAAAGCAAACAGCAGCCCACGCGAAACTTTCAATCATCTTGTAGAGACTCCAGTTTCTATACCTAACCATCC…
GGATTTTTTTCCGGATACATGACCGAAAAAGGATATATGTTAATCTGTTTAATTTTTGTTCTGAAAGTATGTTGTATATATATTGTTGTAATTGAAATTTATATGAGATTTAGGGTCTAGGGAATTGGTTAGGGGTAAATATGTAATCGTGAGGAAAAAAATGTTTTTATGTTTAGTTTTTATTGAAATTTAAGTAGTACGTAAATGATATTGGAGGTCAAAACATGATAACCTTCTTTATTAATAGTATATGAGATTGACTCATAAATTACTTTTCTGGCAGACTGAAAAGGAAATAAAAATTCTCTTATTTCTTTCTTAAAATTTATATATATTATATAGTTATATAACTATCTATTTTATGAGTTTACTGGATTCGTGGAAAATATTTCGTCGGTT…
CTTTTTGAATACATACCAATTGGGAATGAGATTGTTTTCTATGTGGAATGCCAAATTTGTTTTATCAATTTCTGAATGTCAAAGTTGTACCAGTTGTACCAGTAATACTCATCTAATATATAATAAAAAGTATATCAATTGTTTATATATCTAGTTTTAGGGCTTTTACTAATACTTTCACATGTAAAAATATGTTTGATGTTTGTAAAGATAAATCAAATATATTCATAAAAGTTATAGTTACATATGTTACGTAAATGATAATCATTATATTATTTTGTTTTTGTGTCTTTAGCATAAATGCAGTCATGTAAACATTGGGAGTGTCGTGCCGACAAAGAAAATATTGTGTTCTTTGTTTAATCATCAGAAGTGAAAGTAAGAAAACAAAAAAAAAAG…
AGAGATATACTTAGGTAAAAAGTTAAATAAACTAATTAATGTTCGTAGTTGGCTCACTTTAATATATTTGTAACGTTCCTCTTCATTAAACCTATGATCCAACTCCAACTGCCTTTGACCCATTAAACATATAATAAATGAATACATTTGTCTACTTTTGTATGACAGTCAATAAGTTTTAGATTGTTTATTACTGTTATCATTTTTAAATTAACAGCTACTGAGTAGTTTTTTAACGTCGCGTGAGCCGTATCTGTGCATGTCCACCACCGACTTGTGGAAGTTAATGGCTTAAAGTCTTAAAACTATACATAAGTTTCCAAGGGGACAAACCAGTTTCTTTCAGACAATCAGACATGTGTACATTGAAATAGACTTTGTACAAAAGTCTGTCTTCTT…
AAACTGACTTCCGAGATGAGCACATCCAGCTTCAGGCCATCTGCACACTCCTTCCCTTGTCCGCAGTGGACACAACGCTTCACAAACTCTCCCCACCTGGTTTTCACTTCTGTTTTCTTCCGACATTAGCGAGATAGATACAGAAACATCCGAGTTGTTTCCCTGTCTGTCTCGCCTCCTAGAATTATTATTATTATTATTGTTATTAGTCTCCAGAGGGGCGTCTTCCACATCAGATGTGGTGAAGTTAACCTTGCAGCCGAGTGATTGCACTGCTCTGGTTAAAGCTCTGTACTCCTTAGTGGCTCGTTTTGCTGATTCTCTAGCGGACCAACTCATACGCCTCTCTCTTAGCAGCTCTGCGCTTAATGACTCCATTGCAAAAGAGATCTCATCCAC…
GGTCAAGACAGTGATGTAGAGGAAGAGGAAAGTAGCTATAAACTCAGCTATACCAGCTCGCCAGAAGGACCATTAAGAAAGCTCACCAGGCTCGAAAAGTGGCGCAGGTGGTGGCTCGTTGTAGTCCTTGTCGCTCTGAGCCGAAGTTCCTATTGGTTGTCTCTCTGGGAACTTATTAGCTCCAACTCTAACGTCTTCTTCCTTGCCTTCCATCTTGGACTCGAACTAGCTTTGGTTTTGGTTTTCTTTCTCTGTTTGTGGTGTTGTGAACAAGTGGAGTGGTGACTCTACAATATATTGACAATAACATTAAAATTGTTAATGTTATCTTCAATAGTAATCAATCATCATTCTAATATTTAAAATTAACTATTGGGGTCAATGATAAATTAAACGGTT…
CATAAACGAAATATAATAGATATGGTTCGTTGGGAAGTGGGAACCTATTGTTGATGAGGACTATTCATGGATAATCTCTTTCTGGATCCAACTAACCGGCCTACCACTTCATCTGTGGACTGACAACAATCTAAAGAGCATCGGAAATAAAATGGAAAAAACGGTGCAAACTGTTTGACATAACAGAGGGAAGGATATTAATTGGTCGATATAGAAGATAGCCGAAAAAAGCCTCTCAAGTTATCCAGGAAAATCAAGTCTTACACACAATTAAAACTGTAGAATAAAATGGTGATGCCTTTAAGGGGGACTAACTAGTTCATTTGCATATGCTCCAATCCTGAGTAACAATGGCAAAAACGAGCTCAACAAAAAAACATGAAAGGCCCATGTAATCCA…
AATTACCATCTCCACTTTCATCCAAATAATACCTAACCCACTCTTTCACATTTATTCTCTGTTGTCGTTTTCAAACATTTGGTTGGTGCCTCTAAAAGGAGTATGATTCTTACAAATATGAACGGGAGGGAAATGATAATTAACGTGAATCCACTCTTTTATTTAACACAGTTTTATTAAATTACAGTACATTATCGAAGAATATGACAAAACAATAATAATGAGAAACTAATGGTATTTTTACAGCGGAAAATAGCAAAGATAAACTTGATTAATGACAATACCAAACTGATCTTTTAGGTGTTCCCATAAACATGAATCCATGTAACCTGATAACAATCTATACTATTAATTATGTTGACTCTCAAAAGTTTGTTCGTTTAATACCCAACGAACTTT…
TAAAAACTCTTTTGAGGATGTTCTGTGTTTTTAAACTTACAGCTTTGTGTGAAGCCTCTGTGATTGTGAGGGAACACACTCCATCAACGAATCTTTTCATGTGCCTCTGGTTCAATGAAGTTGTACGCTACACGTCGCGTGATCAGTTGAGTTTCCCATACGTTTTTTGGCGATTGAAAGGTCTCAAGAAGGTCAATACGTTCCCTGTGTGCACACGCAAAGATCTCGTCAATAGCATGGGCCATGTACGCAAGGCCAAACCCTTAGTTTAGTAGTCTGTAAACTTGCCCCAACTTTCTAATTCATTTTATCATCATTTTTTTTGTTTAGCTAGTCGATATAGAAACTGAAATCTTTTTTCTTTTAATTATACTGTGACACCCCGATTTACATAATAAA…
TTCAGTACGAAAAAGCTAAAAGTTATAAACTCCAAATACTCATCAAAAGGATCTTTGTGCTTCAATCACAGTCGTGAGATGAAACCGTCTCCTGTGATAACATAACACAATCAATCTCTCACTCACTTCTCAGTTCTTTTGCATTACATTATACGTTACTACTAAGCAATACCCTCTTATTGATTACACAAAGATTACAAACCATAATTGTTACGCTAATCACTCCATTTTATTCATAGTCTTTGACTCAATCCGATACAAACGAGACCGATTGATTTGAGTCCAAGCTGAAGAGCGTAAAAAGGGAAACTAACCCATAGAGTATGAGGGTGTAGGCAAGTTAATGACAGTGGTCTTCACTTTGGTCATCAGATTGATGCTATTTGTCACACCTTGTGA…
CTAAATCCAAATCATATACCCTAAACCCAAACTGTAAACCCTAAACCCAAACCCAAACCCAAACTGTAAACCCTAAACCCAAACTCAATTGTAAACTCTAAACCCAAACCTAATACATCTAAATAAAGTTTAGAGTTTACGATTTGAGTTTAGGATTTAGGGTTTAGAAATTGATGTATATTATTGTTTATCTATCTCATAAGAGAACATGATTTGATTGGATTTCGAGAAGATAAAGTCGAAATTAGATTTGAAAGCACATAATTGGAGATTTAAACTTGACAAATAAAGCTTCATATCTTCTCTGTGAGGATGAAGAAGAAAGAAGCAGGGGCAATAGAGATCACTTTCTCTTCTTTGACAGCGAAGTCTTTTTATATTTTTTTCACATATTTTTCT…
CCCTCTGCCAAGTCTGGAAGTGTTACGACGAGTTGAGAATAGAATTTCCAAGTCACAAAACATAATTTTGTAACGCAGAATATCCATTCAAAACTCGTTTCCTCTAATCTTCGGCCTGAGGCTTTGCAACCCGTACCGAGTCATAGAGTTGTGTTAGGTTGGACTAACCGAATATCAGATTCAACATGTCATGAATATAAAACATACTTTATTTCATATATATAAAATATGAAGTTCACAAGGCCAAAATAGTATACATATTGTCCATGGACGCAGTCGAAAGTAAAACATACATTCATATATCTTGAAAACGAGTCTTTAGCAAAAGATGACCAATCTACACCAGCTCCTACAGTTCCGCGAGTGCTACGATCCTTTCTACTGGTTCCCTATCTAGCA…
AATTAATTCTCTCCAGATCAGATCATACATCATTAATTATTTCGCGAATTCACTTTTTCCAGTTCTTTTTATGAGTTGAGAATCATTCACATTATATTTAATAAGTCCGCGCTTTGCAAAAAGTTTTTTATTATTTTTTTTTCGTTTAACATTTGTTTTAGCTCAAAATGTTTTGTTTTATTCTGTGTAAATCATTATTTTTGTAGTTGGTCTTCTTAATTGTTAACTATACGTTTCCGTTGAAGTTATTTATTGTAAGATATCCATCTTCAGTTTCGTTATGGTTGATTAAATTTCCTAATACGATTATTAAGATAATTTGAACGGATTTATGTTCTGTTTTTATTTGGTGGTGTATATTTTGTTTAATATGTTTGTTTTATTTTAAGTCATTTAGTT…
TTTATTACCATTTATAAAATATTACATTTAATTTGATTGTGTAATGATGATTTTCCATACAGTGTGACCAAGTTCATTATTATGTGGTGCGATATATTATTTAAGTGGACATTTTTAACTAAAATTGGGTTGACTAACATTGTTTGGGCCTAAAAACGTTAGTGGTGCTATTAAGCCGTCTACTTTTTATTGTTGTGTCGTGTTCATATGCTTGCTGTAAGAGTGTCGTTGGAGTAACTTTCCAGTTGGACGACTTAATTACCTTCAAATTTTCTTACTAAAATAAAGAAATTCAATTATACATGTATGTTCCAATGTATATTTCTACAATGAAGTTTCTAGATTTTTAAAGAAAAATACTACTTTTTATCTATATATTTCGGGATGTAACATAATTTT…
TAAAAAACCGGTTCTTAGCTTTTGTAGTTAAAAGTTAAGAGACGGGTTATTATATTACGCTAAGAACTCCATCCTAAAAACTTCCCATTAATCATGCTCTCACACGCCCCTTTCAAGAATCGTTAAATAACCGATTGGTTAATGCTTGCCAAAGTCAAACCAGGTCAGTCAATTTTTAATATCCGGTTGTTTTCAATCAAACCCAAGGTCAAGTTCATTTTGGTTCGGTTTGATGTGCAAACATGGTTTAGTATGAGTTTAGTCTTTCCTTTTTGTAACAATTGTCCACGTTTACTTATTAAGATTTTTTCATAATGTCTATTTTTGTGCATTTCAAAATATAAAAAAAGTCCAACAAGCAACATATGCATACACTACACTCTCGTAATCTAGTCATTT…
ATCGAAAATGTAACTATTTTGCAACTACTAGATGTAGTTAAAAAAACTTCGTCGCAAAAACAATTAGTTGCAAATTAGTTGCAAAAGAGAAACTACGGTGAAACTACGTAATCAGTAGTAAACTAGCGACATATTTGTAACTATCGTCGTAGTTGGACAAAATTTAAGACTACTTTTTTTCGTTACGCATTAGTCTTGAAAAAGTAGTTGCTAATTAGTCTCAATTCTAATTTGGTTATAAGTTAGTTGCTAATATTAGTGACTACAATATTTATATATAGTTACAAATTAGTCACAAGTATTTATGATTATATATCAACAAATTATTTATATTTTTAACAAATTAATGGTTGATAAATTATTAGTTTGAATCCCCTAAATTATAAAAGATAATTAATA…
GTCTTATTATAAACCTGTCTTCCAAAATATTCCCGTATGAATGATGATTACCGTGAATTGGTCCTGCGATATGGAACAAGGTCATGAAGACACGATGATGGGGTCGCACCCTGGAGGCCGTGTAACTGCATGCAGCGTAAGATGTTCAATTTTTGAATATCTGATGGCGATGATGGTGATGCTAACTCGCTAGACTCGTTTAGCCTTTGTGGTTTCTCGGGTCTGGTATATATATATATATATATGATTATATGAATAATATGAGAGACGGGAATAGGAAGTGAGGTATATGATTAGATTCACAATGATGGAAGGATATTCCTTATATATAAATATCCAGATATGGAATATATTTCCACTGCATACAAATGAAGTTGATTGCTTGAGATATTATTAATA…
GCAACCTTTTGATAAAGTCGTCCTGAGCACTTTAAAAAAGGTTACCCTAGCACTATAAACAATTGTCACCGCTCTGAACTAGTATTAATTATTTAGTAGATGCTTATATGTATTTTACGTACACTACAAGAGAAAAGACTTTTCTTACGGTCGAGAATAACGCTATCTAACGATACAATAGCATTTTAACAAGCGATGTGTCATCGTCCGTCATAATAGGTCAAACACATTAGATAGCGATTTTTTGCACTGCTATCGTATTGTGATATAATATAGCGTTTCTTTGTATGCAATTAAATATTATTTAATAGCGTATAACTTTTGTTATTATTTACATGGTTAAAAATAAAATAAAAATAAAAATAAAAATACAATAAAAATATTTAATTTTTTTATATT…
CCCGGTCCACTCGGACCATCCTTCGGGTCGGATCACATCGGAGATAGCCGACTGCATTATCACCGTCTGTGAGTACTCCTTCCACGGCCGACCAAGATATGTTGGAAAACTACTTTTTACTGACTGTAAATCCGACGTGGCACCGATCCTGCATTTTTGGATAACTATCCCAGTGTTCTGGTTAGGGTCCGTTCGTCCTTGGGCTGTGACCATGTTTTTCTGGCCGGAGTTTGGTCGACGAGCGTGGATGTCGCAATCTTGGATAACAACAGCGGCGTTTCCAAAAATGAAGTCGACGGTTCCGGCTATGAGGCACTTGACAAAGAACTGACGATTGGAGTGGACATAGAGAGTGTCTTGGTACGCTAACATGTCGCATTGATAGAAAGCGGAGAAATC…
GGGCTTTATGTTGAAGGATATATATTGGGTCAACGTTCATATATATCAACTACATGGAAAATGCATTATTGTGACTAAATGTCATGAGAATTGGAAAAATCGATTAATCTTTCTTACCTTTCAGGTACAGAGTAGTTCGTATGAGTTATAGAATTCGGAAGGTACATATCATAAAACAATCAAAGGTTACCCTTCAAGACTGATGAGAGACAACATCATCATCATCATCATCATCTCTCTGTATTAGCCTGTGACACCAGCGCTATAGATTCACTATCATCTCCTGGAGTTTCGGTGGTTACTCGAGGAGAAGCTTCTTTCTTCAGCTTATGATTGTTATAAGCCGCTACACCGGCAATAGCTGCATGTGAAACACACAAAGCAGAGTTATAAGAGAAG…
TTTGCTTAAAAAAAGGTCTGAATGTTAGAACATGAACTCAAACATCAAGACAAAATAAAAAAACAGAACATGAACTCGTAGGTCAACTTCATACAGCTCTTGTTGCTGACTTGATAATAGCAAAACCTCTTTCATGTTATCTTAACTAAAACACCAATGTGATAAACCAAAACACAAGAAATCCCATATTTTAATAAAGCAAACACCAAATCAATATAAAGCAAAACACCAAATCAAACTTGATCATCTTCATCTTCCCCATTGACGATGGACTCAAATGATGACAATTTCTCTTCTTCACCATCACCATCGATTTCTTCATCTGCAAATATCAGAAACTTCCTCTACTTAGGATAATGGTAATTTAAAAAAAATTACATTGTGAGTTATTTACCATGT…
ATGATTTATCAAAAGGTTTTAGATTTTATCCAAGAGTTTAGGATTTAGTGTCTTTCTGACGGTGTTAACAATATAAAAAAAATGGTAATTATTACTATTTTATTTATTTTAAAAGTATAATATAACTTGATAAATTTTTATTATTTTGTTTCTTTTTTTAAATATTGAATCTTTAATAACTAAATCTTATAATTGGTTGGTGAACCTAAAGATAACCCTTGGAGTTGAACCAAAGAAAAACTCAAATAACTCGATAAGGTGGTATATTATAGAAGTATTACTATTTATACTTTTAAAAACTCAAATAACTAGATATGCATCATAGTGACATCTACAGAAATCAATAATAAAAAGGTAACTATTATTCTAACAGTCTCCTTCTCATGTCCCCCGGTCAAC…
TCAATTGAGTTAAATGATGTTAGTATTAGTATCAACTAGGATCGTGTCCGCGCTACGCGCGGATATTGGATGAAGTTAAAATTTGTGTATGATCATAGTTGTGGCTGTTTCTGGTTGTTGTTAAAATAGATTTAAAGTAATTATAAGAAGGAATATATGACATTGAGATTTTTAAGATTGATTGTTCATTTTTTTATGCGAATGTTGTTGGAAGTCAATCAATAGAGATGTAAAAGTATAGGGGAGTTGATGTTTTTGGTTGTGTATATTAGTTTTCTGTAGTAATGAAAATTAAATTAACGTGTTGAAAATTAAAAATATGAAAAAGTACTTCGTAATTGAGATATTGTTTAGCATTATGGTGTTTTGAATTTGGAAATAATCTTTCAAAAGTGTGTT…
AACACAGGCTCCAGAATCATGTGTTAACATACCACAGATCTCGTAGAAACCTCGAAGCCGCTCATATTGAAACTTCAGTAAGGTGTTAACTCCCAATTGGAATTGAAAATTCCTCTGGAACTTCAAAGGGTGAGAGACATCCCAATTGATCCGAACACGAACAAACTCCAAACGTGCTCCTAATTCTTCATTGTAATCCATCTGGATGTGTTGCCCCATGTTGCGAGTAATATTCACTATCACTTCACGATTCATGTACTGCAGAAGATCCCACGAATTTGGATCCAGAACGAAATGAAGTTAAGCAGCGCCATATCCATAAGAGGAGTCCATCTCTGCAGGACTAGCATACTATCCGCATAGGACCAAGGACTCCGCCTGAGAACTGTCTCCATTGCT…
TCCCCGTTATGACTTTAGAGTATCTCTCACGTCTTATAAGTCACTTAAAAATGAATGGGCGGATAGGACCACTCCTGCTTGCTCTTGGCCTTGGCTGCTTAGAGACATCCCTTTAGTTCAGAGAATGGAATTAGGAATTTGATTTTCGTCTTCTTGTAGGTCGGTCATATGTTCAATCAGGAATTCCATCTCTTCTTTGCTTTCTGGTACCGGTTTGAGTTCCTTTGTTCAAATAAATATCTACCCATGTCAGGCTTCCCTTCCCGGTAGTACTTCTGTTCTTCTTCTGTCTGAGGCAAAGGCGAATCCCTTATACTGTATACGGTCGAGCTGGCTTGGCTGGTACATCAAGCATATCGGCATATTGCTTGTTCGGTGTGATACACATATCTGTCAATG…
AAAGAGAAGGTTATACCAAAAAAAATTCTTAGACCAAAAAGAAAAAAAAAGAGAAGAGAAGGTGCATAAGATTTCAGAGAAAATGTTGGTGAAGGAAAAAAGGAGCGTTGACAGCTAGGTAAAATAAAACTAATAGACATTATTTATTTCTTTTTTTATTTGGGTATTGAAACTACCAACGAATGAAAACACTTTAGGGAATGAACTCGGGTAAGTGTTATAAAGCCCTTTCCAAGTACAAGTTAAGTACGGCTACGGCTCTGACTACACACACGCTTCAATAAAAGCCAATAGATTTTTTTTTTTTTTTGTTCACTCATAAAAGCCAATAGATAGATAGAGAGATTAACTCTACGCTTTTTGATTTTCAGTGGTGTCTTATACAAGGGAATTAAGGTT…
GGTTTATAAATTTTTATATATAGAAATCTTGAATTAAGTGTTTTTCTAGTCAAGTTGGATGTTTGGTAACCTTGAAGAAGTATTTGGCCATATATAGGTCGGTTACGTTCTGTAACTTAGTGTGTATAGCTGTAAGTTACATACTAGTATGTCGTTATATATAAGTGATGTCACGATATCAAACGTGAATAAGAGGACTCTTCTTTACAACTGCTAATTGATCTGGACAGATTCGAAGAGCTCTCAACATTTATTGGAAAACAGAGAAAATATAATAAATTTTTTGAGATTGATAAAAAAAATAATCTGAGAGCTAGATTAATTATAAAACTGTTGTTAACATTAAGTTTTTACGTAACCAAATTAGAGAAAAAGCCATCTTTTTATGTAAAAGCATGT…
TTTGCTCGGCCACTTCACTCCATCACTTTTGCTCGGCAAAAGGCTTTTGGTCGGTTCCTGGTGCAGTTTCTCGCTTAGGGCTCATCACCATTGCCGAGTAACAGAGGCGAGATTCCGGTCGCGTCATTCGTCGAAGCCGCATCTTCCATAACTCACCTATTACTAGGTATGACTTTGTCTTTCGGCTTCATTGCATTTCGACTTTGTCTACGTATTTACGCTAGGGCACGAGTATAACTTGCCTTTCTTAAGAGTGGGTTTACAAACTTGCTTTTTACTAGGCACGAATTAGTCATGAACTCGTCTTTTACTAGGCATGAGTTGAGAAAACTCGTCTTTTACTAGACATTAGTTTACATTCAACTCACCTTTTTCTAGACACGAGTTACCGTCAACTTG…
TAAGCTTGGGATAATTTGCGAACAATTATGTAGTTCTTTAGAATTGATCACCAAATATTTTGAAGAAGACGGGTATATATATCCTCTACCATTGCTAAATATTCTCTTGACATATTGCGTAAATCTTGTATAATTGATACAATAATTTTAGACACTTCCCCAAGTTAAGAATATTTTAGTTTATAATAGGGGATAAGATTATTAATAGTTTAAATGCACGTATAATAATATTATATTCGATTTTAAAAAGGACAAAATATATTTGCTCTCTTCTGTTTATTGTACTTGTATATAGTATGTGCTATAACAATTTGTATAGGATATTTTATAATAAGGGATATATTCATATTTACAAAGCTATAGACTATATCCATGGAAAATAAAATTTACAGAAATAAT…
AAAATAGCACTTAATGTTTTATCAAAAGTCACAAATTTAGGGTTTAGAGTTAAAAGGTGGGGTTTAGGATTTAGGGTTTAGGGTTTAGGGTTTAGTGTTTAGGGTTTAGGGTTTAGGGTTTAGGGTTTAGGGTTTAGAGTTTAGAGTTTAGGGTTTATGGTTTAGGGTTTAGAGTTTAGGGTTTAGGGTTTAGGGTTTAAAGTTTAGGGTTTAGAGTTTAGGGTTTAGAGTTTAGGGTTTAGAGTTTAGGGTTTAGAGTTTAGGGTTTAGAGTTTAGGGTTTAGAGTTTAGGGTTTAGAGTTTAGGGTTTAGAGTTTAGGGTTTAGAGTTTAGGGTTTAGAGTTTAGGGTTTAGAGTTTAGGGTTTAGAGTTTAGGGTTTAGAGTTTAGGGTTTAGAGT…
TTGCTCTCCTGAAGCTAGAGGTTGTTCAGAAGAAAGTTCTGATATTCATCAATACTATTGACATGGGTTTCAACGGCCATTGACACCGGTGAAAAGTGTAAGCTACTGTCATTGATTCTCGTTCTTGTGCTTGCTTCTTGTTATTGATTCATGTTGTTGTTTGTTTCAGGATTGGACTCTCTTGCAACACACAGGTATTGAGAGCATCCGTGTCACGTACTCACGGATTTCTTCTTATTTCACCAAACGTTCCATGTTAAGTTCTTTCTTCTTTCTTCTATCTCAAGTTTTTTATCTAAACACAAGATCAAACGATTCAAATTATTTATCTAAACACAAGTTCTAGCTCAAACTCTTTCTTCCATCTCAAGTCTTATAAAACAAGAAAAATCCTACCAA…
GTCCTCAGGTTGTCACGTCATCAATTATTCTCTTCTTGGAGTGACACGTGTCATTTTTAAAGTTTGAAATCTTTGTTTTATGTCGGGCTTCTAACTGGGTTTGTAATGTATTTGTAACAATTAGATTTGTTTGGGCTGGGTTATTCCTTATTGGTGGCCCATGGTCTTAGTTACGCTGTCTGTGCGAAAACTTCAGAATATGCTTCCGTTCATCTTCCCGACTAGGACAGTCAGAAACCATTACAAGAGTTAACACAGAAGCGAAGCGTCGTCTTCAGAGCATTCATCATCTATTGAATGCATCCCCCTTTACTTTCTTATCTCAGAATTTTTGACTATAAAAAGGTAATACATCCGTTCAAGCTTCTGAATCATAAGTTTCTGGAAAATGGCTAACTC…
GCTGGCATTTTTTCTGTTGCTAAAGCAAAAGATCGATGGCTAAGAAGGTTAGAGAATGGTATGGGTTATAATGTGTCGTTACAGGGAGACTTTGTGATTTATTTATAGAGTGACTTCAAAACAAATGACGGTTTTGAGGTTATGACTTTGCCGTGTTTCACCTAACCATGGTCAAGAGTTGGTGAGTCTTCATAAGATAGTAGTATATTTTTGTAAAAGAACAAACCGAAAAAATTGAATATTTTCTTTTTGTAGCCCTGTGGGTCTGGTGAATGAAATATTACCGGGATCAATACTTTATTTTAATATATTTAAGAACACTACAGAAGTAGAATAGTTCGAACTTCAAAGTTGTAGGTGATAAGACCACCTCCATCGGGGGTCTCTTAAGGAGAGTTT…
AGAAAGAGTTATACGACAAATCCTTATTATAACAAAATAAATAATCTAATCATCTTTTTATGGGCGGTTCAATTCAGAAGGTATTATGTAATCAAATTAATATGGCGCTAAAATGCTAGTTTATCACCAAACTATATCTACTGTTGGGGTCTTAGGATCAAATGGAAGATAGCATGCGAGTCTTGACGCAACGCCGATTGTAGTTGTCCTTCAACAACTCTCTGCGCCAACATGAACCAAGGAAAATGATGATCTATAACAACAACTATCTAGGTTAAACAAGAGCCTATGACAATGATGGCCTACGCCAACGATTCTCCAAAGAAAGAGAAACTCGACTCAATAAATATGTATCGAGTGGCCAAAAAAAAATGAGAGAGAGCAATAGGTGCAAATTAA…
TATAAAGAGACCATGATGTAAGAGGATCTAATAAGAAAAGAATAAGAAAGTTAAAGATTAATAAAACAAAGCAACAGTTTTATTAAGAACGTGTTCTTGACTACTTTAAATTATAGCTACGAAATTAGTTGTGGCTAATACTAAAAATTTGTGGCTATTTAACCGATAGCTACAAATGGCCACACAAAAAATTCGTTGACTATGAGCTTGTGGCTATCATATAGTTGTGGTTATTTGTAGCTGCTCTTCTACGACATAATCACAACATGATTTTGTAGCTAGTTTCCACGAAAAGCAAGAGATTGCATTTGTAGCTATAATAGCCACAACAAACCACAATTCAAACGGTGGCTAACTTATACATTTATTTTAAAAAAGTTTATAAAATTTAATAAAATA…
CAAGAGCAAAGATATGATCATACAGCTTAAAAATTACGTGATTCTGTTAATAGTTATGCTAAGATCATTTCATGGAGAAAATCTGTTCCTTCACATTTTGCCATAAATACATTTGGGTACATTCAAACTGTTTTGGAGAAATTATTGGCCAATTTGTTACTTCAAAATTTATTATATTCAACACTGAAATAAACCTTTTTGAGAATGGTGAAATCTTTATTTACATTTCAAATAATCGAAGATATCTCTACTTGTGAAAATATGTCGACATTGAAGAAAAGTATAATTATAAAAACGGAAAGAGAATATTCGGAGTATATATTTGTCTTTTTAGCGTATATTCTTAATCAAAAATCAAAAGATAAGATCTGGTCTAAATCTAAAACAACTCATCATCTA…
AAAAATAGCTAAAGACACACCTAAATGACTTAAATGAACACAAATAAATATGAAGTATCATATTGTACTACAGTACGCATGTACAACAATAAACTATGTACACCATTTTCTTTACCATCCACATGTACAACAATACACATGTACATCAGATTCATTTCTCGTTGTTGCCTTCGTCGCCTCCTTCTCGTTGTTGCCTCTGTCTCGCCTCTTTCATCTCCTCCATCTCGCCCCCTTTGTTGCAAAAGCGCGATGAGCAACAATAATAAAATACTCAAAATCATTAGAATCATCATAACTTGTGCAATGTACAAAAGAACTAGTGTGCATCTGATTTTTAAAAAATACATTGTACATGTGGACAGCTAATACATGCGTACACGTTGACGTTTTTTTGCGGTG…
CCGTTTCATATTCTTTTTTTTTGAAAAAAAATTAAATTTATTCACTTCAAAAAAAAAATCTTTGTACAACCTAATGCTTCTTTGTACAAAAAGAGAAAAACCTATTCAAAATTTTATGATAAAAATCATCTACTTTCAAACCATATCCCCATGGTCTTCTCATGTTTATTTCCAACTATCTTTCTCAAAGATGAGATCCTATTTGGAATAAATTTATCCAAAAAAATGATGAGACGAGCTGATGTTTGAGGAGCTTCTCCCACACGGCGAGTGTTTCTCTCACGCCAGATCGCATAGGCTGTAGCTTGGAAGCAGTAGCGAAAGAGGAAGGTGAAGCTGATCCCAGTGAGTCGAGATACCGAAGCCTGCTAGATTCCTTATTGTTCCTCGCCCCACTTC…
TAATTATCAATTAATTTTTAAAATAAATGAAAATAAATTATTTATATAAGTTATTTTTCTTAAACTAATATTGTTTATCCCTTTCAGGCATGTGTTAGATATGTGCTAAATATGTTTTACACGTTTTAGAGGTTTTATTTGTCTTAATAATACCTAATAAGCTTAGTAGTTCAAAATTTTTAAACATTTGTAAGCCATGTATTTTATGTTAAGACATTTAATAAAAATTTAATAAAATATGCATTTCAAAAATATCCAAGCACCAAATTTTTCAAACATGTGTTAACTATATTTCACACGCTTTAAATATATGTTAAATATGTTTCACATGTTTTTAAGAATTTTTTTGTGTCTTAGTTGCTTAACAGATCTAGTATTCCAAAATTTATTCTTTTTTTA…
AATAATATTTAATTATCAATTAATTTTTAAAATAAATGAAAATAAATTATTTATATAAGTTATTTTTCTTAAACTAATATTGTTTATCCCTTTCAGGCATGTGTTAGATATGTGCTAAATATGTTTTACACGTTTTAGAGGTTTTATTTGTCTTAATAATACCTAATAAGCTTAGTAGTTCAAAATTTTTAAACATTTGTAAGCCATGTATTTTATGTTAAGACATTTAATAAAAATTTAATAAAATATGCATTTCAAAAATATCCAAGCACCAAATTTTTCAAACATGTGTTAACTATATTTCACACGCTTTAAATATATGTTAAATATGTTTCACATGTTTTTAAGAATTTTTTTGTGTCTTAGTTGCTTAACAGATCTAGTATTCCAAAATTTATT…
GACGACGAGAAACACAAAAAGTAATAGTAACATATATGTACGTTTCTTACAAAAAGTACTTTTTATTGGAAGTTATGGGGAAACATCACAAGCCTACAATTGCATAATATTCTGTGGTCAAATATTCAATCAAATCACCGCGTAATGTAACAATACCTTAATCTAAGCTGACCAACGCATAATCGAAAACGTGTATATAAAGAGGACTTGCATTAACATCTTAGCATTATATTCCATCTATATTCAAAACTTCCACAAAATTCAACATGGCTGAACAACCTCTCAACGGTGCCTTCTACGGTCCATCAGTCCCGCCACCGGCCCCTAAAGGCTACTTTCGCCGACGTGGGCACAGCCGCGGTTGTTGTTGCTGCCTCCTCAGCTTCTTTGTAAAAGTCA…
CTAGATGATATATAGCAGCAATATATATTTTTCTTTTTTGCAACTATATAGTAGCAATATTTAAATGATTTATTTGTCAAATACAAATAAAGTAGAATTATATATTTATATATACAAACATGGATGCAGGGTTTTGTTTCAAAATAAGGGAAGACCAGTCAATGGAAGGTTCTGGACATCATCTCTTTTCCCTTTAGTATTTTTTCCCTGGTTACCTAAGCCACACAATGCGTGTCCTTTACATATGGTAACATGCATGGTTGTATATGTTGAAAGTTTGAAACTGCTCTGAATAGTAAGAGTAGATTGAGCGGTGCGGGACAAGCAGTTAGACTGCGGTGCGGTTCTGACAGTTATAAAAACGTATAGATATATGATATATGTAGAGATTTTTGGTAC…
ATATTTTCAGGTAAATAAATTATATTTTAATATTTCGGTACCAATTCGGTTCTCGGTCGGTTATGTTTTTTTAGGTTTAGAGAAATTGGGACCGTTCGTGTTTCTCTAAGTTTTCGTTTTTTTGGTTCGATTCAGGTTTGGTTCTCTGTTATTTTGCATACTCGACACGTCTTGTAATATCATGAGAATCTGACCTGATTTTATAATCTTTGTCACAGAACGTTCTTCTAGCGGGGATAGATACTTCTGCAATAACCATGACATGGGCAATGACAGAGCTCGCTAGGAACCCACGTGTGATGAAGAAAGTCCAATCTGAAATCAGAAACCACATGGGGAGCAGGTCAACGATCACCTTAGACGACACTGATCACTTCAAGTACCTGAAAATGGTGATCA…
TGATGAAAAACGTGTGTCCTGAAATCGTTGAATATGTACTCAACTATATATATATTCGTTCTCTCAAACCTTTTTTCAAGCGTGATTGATCATTTGGATACATGCAATTGCAAACTCTAGTCTTTAATAATGGGTGTGTTGCTATGATGGACGACATGAAACTTGTATTTTGTGTGTTATTAATTATCGCAATTGCATTACATCTATTGTTTTTTATATTTTCTCATATCTTTTATAGAGCCGAATATATCGTATAGCTAGAGGATTCCTTAATTATTCATTTAAGACTTATGTATAGGACATGACTCCGAAGAAGATAAGGCTTGTTCCTTCGGATCCTAGCCGGTGTAAGTGTTCATATATATATACAACCATTCGATTCAAAACGATCTAGGGCGG…
AGTGCCGAGCAGATTATGGATATTTGTAGGCCTCTCAGTATCCACCCGTGAACTTCTGCTGTTGTCTCCTTCTTCAAATTCATATAGATCGTGCCGAATGTATCCATCTCGTTCGTTTTTGACTATCATATTGTGTAGTATGATACATACTCGCATAATGTTCCCTATCTTTTCTTTGTCCAATGAAAGAGCCGGATTTTTCACAATCGCAAATCGAGCTTGCAATACTCCAAAAGCCCGTTCCACGTCTTTTCTGGTTGCTTCTTGAATTCTAGCAAATAACTCTGCTTTAGGACCTTGAGGGTGCGAGATAGATTAGATAAATGTTGACCATTTGGGATATATACCGTCTGTGAAGTAGTACGCCAACTTATACTTGTGTGTTTTGACCACGTACTC…
CCATTTTTTACATTTTCAAGACATGTTTTATTAACTAATTGCAAATTTTAAAAAACTTAATTGTACTTACTGAATTGTTATTGACTTAAAATTATGAAACAAAGAGAAACACAAAAAAATATGCAAATTTAATGTGTTTTATTAAAATGTGTGAAAAATCTAGAATATGTAACATTAAAAAATAGAGGGATTATTAAATATCCACTATCCATGTTTTCTTGGCCATCTTCTCATTTTTTCGTTTCATTTAAGCATATGTTGATTTCCAAATATTTTATCTACTTTTTATTATATTTACCATAAATAGTTGATGATTGGTTCATTGAATCTGAGGTGTCTTGGGTATTTTGTCTGTTGCCCATCATCCAGAACCAACTTTCACATTTCCATTTACAGATA…
TTACCAAGAAAAATAATGCATTATTAACTCAACAAAATTCGTCTATATTATTATTCTATCATCATAATGATCGAGTTTTAAAATCCAACAAACGTAATTGAAATGTTTTGAGAATTTAAAATATAAAACCAAACAAAACGAAAAATATAAGCCAAGCAGCTAAAGTTCTCTCATGCGTTGTCACTGAAGATAAGAAACAACTTGAAAGACTCGAAAGAGTAACAGAACCTGCAACGAAGAAGTTCACAAATAAGACTTTTGTAAGCGCACAATCACAAAAAAACAAAAGCACACCAATCTTTTCCAGTTAATAGAGCATCTAGTACACTTACCTCACGTTTGAAGAGGATGAGAATTGATCACCGGACCTGAGACGGCGAGCATATCAAACCAGATGCG…
ACCATTCAGACAAACAATTTATTTTGTACTTCAACCGAATGATAACATGACCTGATAGCTAGCAGTGACATCTTAAAGACAGAGAAGACCTAAGATGTGCAAAGGCTTATATATACAAAATTAGCTAACCTCAATTTGATTCTGGCGGTTTTTTGCTTTGTTGACTTCTTTTTGCATCACTGTCACCTTGTCTCTTTGAACCTTGAGCTCTTCCTGCAACATAGCCTTCTGCCCTTCCCACGACTGACTATCCTTAAACGACTTTTGATTCTGGCGATTTTTCGCTTTGTTGACTTCTTTTTGCATCACTGTCACCTTGTCTCTTTGAACCTTGAGCTCTTCCTGCAACATAGCCTTCTGCCCTTCCCACGACTGACTATCCTTAAACGATCTTTGCCC…
CAAGCCTGATAGAACTTGAAGCAAGGAATCCAATCCAATGATCTTACAACGTGGCATTCTCTCCATTGAATAAACATTACTTTATATATAAGGATAAATTTTTTTTTGAACTGATATATATATAAGGATAATTGTAGATTTTTCTGACAAAAAACGTTTCTCGGAAAATTGTCGTTGAAGTTTTAGGAATATCTCAGATTATACCGACATATAAGTTTCTCGGTACTTTGTCGGAGTTATTCATCGGAGAATGGACAATAATAAAGTAAATTGTTTACCGATGAATATCCGTGAAAGTCGAAGTTGGAATTTTTTTTTGTGTTTCAATAGATATATATTTATTAAATATACTGTTAATTATATATCTAATACTTTAATCTTAATATCTAACTCTCTAAT…
TTTAAATTAAATTTTAATTACTAGATTGGGACACACTACTTGTAGCAGACATATCCACTCGAAATTCTGGTTAAGTTCACATAGATTTCGGTTTAGTTTAAATTGGTTTCGGTTTAGATTAACTTTGGTTTGAATTAATTTTGAAAATTGGTTTAAATCAATTTATTTTTGGTTTATTTAATTTAAACCACCGGTTTAAACAATTTCTAACCTTGGTTTAATGATTATTAGACCATAAATTTCTACAAAGAATAACATTATTTTTCATTAATTTCTAGTCTGTTCAAGACGAAAAAACATTATTTTCATTAATTTCTAACCCATCCATCCTTACAATACGAAATTATTATTAGAAGTGGGAGAGATTAACATCAGTCATCTTTATCCCAAGTTAAAAAC…
ACCAGATAATGAAGATACTAAATACAAAAATAAACAAATGCTGTAAAAAGAGTGAAAAGAAATAGATTTTTTAGTAAAAAGTGTATTCCATATCGGAGAAATAGTATAGGATACAAATCTTACCCATAACTCTTAAATATCAAAATCTTACTCCAATCTTAAAATACTAAACCCTAAATTCTAATCATGTCCTATCTCCACTTCCAACCATACTAAACTCTAAAACTTTATCATTAAACCCTAAACTCAAATATAAACTCTAAATCCAAATATAAATCCTCAACCCAAATAGAATAGAACAAAATAAATAGTATACTACATATTGGTGAAATTATGAAATTTGGATGTGGTTAACGAAATTCGTGTGAAGTTTAGACTTATGTTAATGTGGTTAAGGAA…
TCTAAAGATGCGAACTTTGAAAAGCTTAAGCTTTTGATACGAAACCAAGAGGGAGAAGAAGACCTGACCTGCTCGACGGGAGAAGGGTTCGTCTGCCTCGCGGAAGCGATGAAAGATTTGCCGCCAATATTACCGGACATGTTGTTCATCCAGAAGGAAGCGCCGGCGAAACCGCCGAGAACAAGCCGGCGACGTGAAGAGGCGCGAATCCAACGGTCGAAAGGCTTCGAAGCAGCCGTTGGGAGATTCAGAGCAGAGGAGTTTGAGAAAAACGGTGGGAAAGGATTGGATCGGACTCTGAGGCCAAGAAAGTTACAAGTTTTCGACATGGTGGACTTTGTCTGGTTTCGTAAAAGGTTTGGGCTTTTCAGGACAGAACATGCGATAAGACTGGTGAAG…
TAGTCAGTGTATTTCTTTCTCATTTACAGATTATGTCGTTTGGAAACTTGGATAACAGATTAAATGAGAATTGTTTGGAAACACGGATAATATATTAAATATTTCTTTTTATTTACACATTTAGCCATTATATGTCTTTCTTATTTACAAATTTGCCACTTCACTTAAAATCAAAAGTTTAAATTAATTAATTACAATGAATTGTTATTTTTTTTGCTGAAAATAAAAACACAAACTGTAATATATAGTATATATTAATCTGCTATAATATAATTTTCAAAAAAAAACAAATATCATAAAATTAATGATAATTCATAAAAACCTACTGTAAAAAATTAAATCATTTTTAAATAAATAAACAAAAAAATCAATAGGTTAATATATAAATATTACAATTAC…
CATACACGTTAAAACCAAAAGAAATTTATTATATGTAACTTCCAAACATACAAACTTTAATTCCTCAATTAAACTTTATACCCTAATTCCTAACATCAAACATATATAAACCATACATCCACTAGATATAATTTTCAAATCTAAATTTTTAAAATTGTAAAAATTGTAAAAATTCTAAATCTTTTTTTGTCAACATTAAAAATTTTAAATCTAATCTTTAAATTTAGGAATTTTAAAAAGAAATCTAAAATAAATGTAGAAACAGTTTTAATTGTCTTTTTAATGGTCTTTGATTGATTCTAATCCAAAGACTAAACTTAATCTTTTATCTATTTTTAACCTTCTTTTTTATTGGTTAATTTTTTTGACAAGGATCACAATTTTTAGCCATTAATACTT…
TCTCCCCTCAACTTTAGTAGTTTGTTGACTAACCTTGAGTTACGTGTGCTAGGTTTAATTGTCCAGAATGAACTGAGATCCCCATCAACCACTGTCACTGTGAACCAAGCAACCCAAATTGAACCCGCTTGAAAGAAGAGAAGCCAGATTAGCTTCATCAGACAAGCTTTATTCCACTGCGTAAGATTCCTCACTCCTAGTCCTCCTTCCTTTTTAGGCCTTGTTACAACTTCCCAACTGACCCTTGCCGTGTGATGCTCATCAATGTTTCCTCTCCACAAGAAAATTCCACAAAGTGAGTTTATACGCTTTATACATGCTTTTGGGAGCACAAATGAGGAGCACCAGAAATTAGTGATTCCCGCGATGACCGTCTTGATGAGCAGGAGGCGTCCAGCG…
AAACCTAATCCAAAAGGAAATAGGAAAACTAAAGATAACAAGAAAGGAAAACGTCATAATCCTAAGACGGTCTAAACCGACCGTCTGTCTCTCCTCTTGGTCGCGGCCGCGGCTGGGGCTAGTCGTGGCTGTTGGACCTTCTCTTCTGGTCTTGGTTAATAGCAATCCACTCCATGATTTATAACACATTATATATTATATATGTACGTAACAGCATATTATTAATCACAGGGTTATGATGCCAGCCAAAAATGGGGGACTAGAAAGGCTCATCACACAAATATCATGTTTCCTGTTACGTTCTCAAACACATCATAAGCCTCATAGAAACATTAATTATATAGCGAAGAAACCAACACTCGAGTAAAAGCATTCGACAATAAAAAAAAGAAAATGTAC…
AATTTTATAATTCAAAGAAATGAAGACTTCTGCCTCCTGTCCATGAACAAACAACCATCTCTATCCTCATAACACGACCATCCAAAAACAATCCATAAAAAAACCCAAAAAACAATGAACTCAATGTACTCTTTCTGATAACCAACCTTATTTAATAAATTATTAATTAATTTATAGCATTATTGATTATTTGGTTCCCATAAAGATATTTTTAAATATTTTATAACGTGAGTGTGTGGCTGGTCTAAGTGAATTGGTTCTTTCATGTTTAAATATGGTTGGTGTACACAATATAAGCGTCTATGTGGATAATTTGGTTCTTGTACACCTTTTGTAATGTCCACATGGATACTTTAAATTTTCTACTTTTTAGTGTCCATAATGGTTGCTCAAAAAAAG…
GTGTGGACCAGTCAACTAGTGATATCCCATGTTCGAAATTACGCTAGGCGCTAGTCGGGCGGTGACCCCGGGCCTAGCGAGTTATCGAAAAATCGGGGATTAATCGGGGTATACGCGGGGACTAGTTTTTATTATTATTATATTTATAATAATATTTAAATTAAATATATAATATAAATATATTAGAATGTAATAGTTTTTTTGTATATTATTGAAGTTTTAATTTATTGGTTTAACAAAAGTTATTGTTAATGTCATATTTTTATTACAATAATGTTTATATATGTGTCAGTATATGTACATATGTCAAAAGACGTTGTGGTCTATTGGTGTTTGATGCTGTCAACCTCTTATGAGGTACAGGGATCGATTCACCAATAGAGTGTTTTTAATTAAATT…
CGTTCCGACCAAACCAGCGTCATTTCCGACCTTCGTCGTCAAGTGGAGGAGCTTCGTGAGAGAGAAGCTCGGTTAAAGACGGAGGTTCTCGAGCTCAAGCTACTCAAGGAATCCGTCTCCGTTATCCCGCTACTCGAGTCGCAGATCGCGGAGAAGAGCGGCGAAGTCGAGGAGTCGAGGAAAGAGACGGCGAGATTAGCGGAGGAGAACGAGAGATTACGGCGAGAAGTCGAAAGGAGCGAGGAGCTGAGGAGAGAGAGCGAGAGGAGGGAGAAGGAGATGGAGGCGGAGACGGCGGAGCTGAGGAAACTTGTCTCGTCGCTGAGGGAGAGTGACGACCACGCGCTCTCGGTCTCTCAGAGGTTTCAGGGTTTAGTGGATGTGTCGGCCAAATCGAGT…
ATGAGATTTGTTACTAAATGAACACATGTTATGAGCAACCTGGCTCTGATACCATGTAAGATTTAAGAAATGATATATACTCAAAGATTAGAGGGATTGAAGAGATTTGATAAATTTAGAGATTAGAAACCAAGAGAATAATAGAAGATGGAGAGAATAAACTTCAGTGATTTATTTATGTGTACAAAGAAGGTTATTTATATCCAGAACCATAAATACAAAAGGTATGAGAAAATAATAAAGATATAAGGCTCCAACAGCTATATTCCCAACAACTATATTTTGAATTTTGGACTGTAGTGAACAGTGCATGCGAATCCCTACAGCACCAAAGTGTGTAATGCATGTATCAAAGCTCCCACTTTGGTGATGTAGGTAATCTGCCTTATTCTTCAAAGT…
TAGAAAGCAGTCTCGCGGCACTCCTCGTCGGAAGAGTTATAATCAGACGGTTTAGATAACGGCGGAAGCGGTTGAAGCTCGGGACTGGGACGGTAACGATCCGATCTCTTAACCGAATTTAATTTCCGGTACGGAGACGAATTATTATTAACCGGTACGTTATTATTAGTTCCACTACTAATAGAGTCCCTAACCGGAGGAGGAGTCTCCGGGAAAAGCGGCTGGTGGAGAATTCTTCGATGAGTCTCGTTCAGCTTCACGCCGTTAACGGAGAACGATAAGAGGAGGAAGAAGAAGAGTACGGAGTAAGGAACTCTCATGGCGACTTGTGATTAACTGTTTTACCTCTTTCTATCTTCATCTTCTTCCTTCTTCAGTGGAAACACAAATAAGAAAATT…
ACCCTAAGATCAAAACACACTGTTCAAGATTAAAGAATTCTATCAAAGACTCCTTCAGCCAATTCGACTGTGCCGGCGGCTTGCATGATATTTGACTAAAACATTTCATAATCTCTCATTACACGCTATCAATTATATTTAACAGGAACAGGAACGTCTGTCATTTTCAAAAGTCTATGCAATTAAAAAAATAGAGAAAAATCGATATTCAATGTCAATGAAAACGAGACAACAGTGTGATATTCGAATAAAATTTAGTTAAAGTTTACACAAGGAGTTCAAATTTATTCCAAAAGCAAAGTGAAGATGGATTGAAATTACGATAGACAAAAGAAAGATAAAAAGAGGAGTGGGTAATCTTATACATATTAGAAGAATCAGACATGGAAGCAAGAGAAC…
AAAATTAATTTTTTTTTTTTTTAACATCGTTAGCAAAACACTAAACCCTAAATCATAATCCCTAAACCCTAAATCCTAAACCCTAAATCCTAAACCCTTGGGTAAACCCTAAATCTTTGGGTAAACCGTAAATCTTTGGATAAATCTTAAACTCTAAATAAAAAAACACTAACACACTAAACCCTAAACCTTAAATCCTAAACCTTAAACCCTTGGGTGTTTTAGTGTTTAGTGATTTTGATTTAGAGTTTAGGATTTATCCTAGAGTTTAGGGTTTACCCAAGGGTTTAGGGTTTAAGATTTAGGGTTTAGAGATTATGATTTAGGGTTTATGTTTTGCTGACAACGTTGTAATTTTTTTTTTTTTGTAATTACTACTATTTTTTTTATTTATTTCTT…
AGGAAGATTAAACACTTTAAGAGAAAACATCTAAATTCTCAAGAAACCATCATAAGTTCAGAATCTATGCTCAAGTTAGATAGAAGTTTTTTTTTTAGATCTGAGCACAGCTCATGTCTATTGCCATAGAAGAGTTTCAAAAGAAAAAAAGAAAAAAAAAACAAAATAGTTCAAAATTTAACAAATTTTTATGTCTTTCTTTATTTTTTGTTTTTGCCTGTAACACAAAGTGTATACAGAGGAAATATAAACATACTAGTATATGCTCGGGTATTTAATTCATTGTTTTTTTTTCTTATCTTTAATTGATAACAAAAACCTTTTTTAGTTTAATTTAGTAAAAGTAAATTTGAATAATTGGAAGAAAATAAATTATGATAACATGATAATTTTTTTTCC…
TGTGTAAAATGTGCCTGAATATCTTTTTTTTAATGCGTTAAGAGATCATACTATATATATAATATTATTTTAAAATTTCAAAAAGTTTGTAGCACATGCACAAAACCACCAATAAAAATATAAATCTCCATCTACAACAAGAAAAATAAAAAATTATAAACATAATGTTAATATAAATTAAGTAAAACTAACATTGGAAAACAAGAAGTTAATGGAAAAATAAACAGACAAATAATATTATAAATAAAATAAATTTGCAAGACACAATCCGCGCGAAGCGCAGAAAAAAATCTCTAGTTATTATAAAGAAGAGCTACTCTCTTCTCCTAAACCCTCCACATCATTAATTGAGTTCATAAGGTAATGACACGTGTCTAATCTTTTGTTAATGAACTTATT…
AATCTTATTTTATGTCTCACGGTCCCAGGCATAAAGCATGTTGTCATGTCCATTGACCATTCTCTGTTTCTGAGATAAATCTTATCATTGATAGCCGATGATAGCAACAACTACATTATGCATTCGGGTTCTACAAAAGCTTCACATTTGAAATCTGAATCTCTGCCAAATGTAGTTTGAAGACCATGGAAAGAACAAGTTCTTTATTTAATCGCTCATCTATTAACCTTTTCGTTTACATTGTCCAATAATATTTTAATTATCTATCTTGATTAGAAAGTATACCCACATCGAATTCTTCAATAAATAGCATTTCCTCACTTATAATAAAAGTCCAAATCTTATTATATAAAGGAGTGTTTACCTGGCCCTCCACGTAGAAAAGTGGCTGTGGGCGTG…
GGTTCATATATTTCAGTTTACATCAGTTATAATACAAAATTAGGACAAGGCGCGGGATGATAATTCGATTTGAAAATTGTTATGTATTTAACAAATTCTATATATTTTGCATAAAATTAATGGATAAAACATGCTTAATATGTTGTATAATATGTTAAAATTGATTAATCAAAGTAGTATTACGTATTTTGCATGGTGCATTTATTGTAAAATATATTGAAAACAAACTGAATTATAATTAAATATAATATAAATTTATAATTTTTACAAAATACATGTTTGGCTACTTTGTGTTACGTGACTTTCCTGATTTGTGTTTTTATTATTAAAACAAAAGATGAATTATATCAAAATATGGACACAAAATTTTGAGAAAACAAAGATTTATATCTTTGGGCA…
ACTGTTGAGTTTATTAAACATTATGTGCATGGCTCTTATCTCAACAGTTGACTCCACATTCCAGTTCGTCCGCTTATTCAGTGATTCGAGAAGAAATTCAAGAGTTTTCTGTGTTAACCAAACTGAGAAGCTTTATGCACGGATACGTGTTGCTATACATTCAAAAGCTTACGCGAGTGGTTCCACCAGATATAGTAGAAGCTACAGAGGCGTTCAGGCGTTTTTCTGGATCAAGGGTATATACATGCGTTTTGTCATGTACAGTGAAATTTCTATAAATTAATAATGTTGGAACTACACTAAAACTATAAGTTTTTTATTAATTTATACAGATATTAATTCGATATATTAATTGAACTAAAAATTCAATTTGAAACTATAAAATTATATTATTTTATA…
ATTTTAAATCTTAATTAATTACATTATTGTCATCATATGTACAGGATTTTCATGGTAGAAAAGCGGTTCGAATATAGATACGCCACAGAGGACGAACTAGAAGAAATGAAGCAGAGAGAATTTGCTGGATGGATGTTTACTTATGTGAGTGCTTTAAACAAATTAAAATATCATTTATCACATATTTATACTAATTCACATTTATTGATATAACATATATATGTGCTATTAATAGGTGTCTGCTGGTTTGGCCAGAGGTGAAATATTTGACGATTGGATACGCGAGATGGTCATTGGACCAAACTTTGTTGTGAAGTCATATCCGAGATTTTATACTCGAGGATATGCATTCACAACTCAGAACAGGAGACGTTCGAGTACGACTTATGATGCTGGCGT…
ACCGTCACCTGCCTCAGATCGGCCTGACTGCTCTACTTTCAGAGGCTGCAGTTGAGTTCCTACCCCCTGCTACCGCACTAGTAGACAAGCCATCCTTCTTCACGCCAAAATATCAGACCAAAGGCAAGGCCGTGGTTGATGAAGAAGGAGAAGATGAGGCTGCACAAGCCATTCCAGATGATTCACAACCCCATCCGCTACTCCCATCAGACTCCAGCCAGTACAAGCTGCAAGAGCTTCCACCGAACGCCACTTCGCGCCAGCAACAACATTGGAGAGATCAGAGCATAAAGACAAACAATGACATGCTGCACAAGACCTGGGCTGCCATTTCACGTATCAGGCCGTGTCGTTGCCAAAAGGATGATGTAGTTCATCGGGACAACTCTCCATCCAGCT…
ATGTTTATAAAGTCCAAACCGGACCGGCAGGTGAAAAAGGTGCAATTTTGCTTTTTGGTGGCAAAATGCGTGTTCACATTTTTGGTGAGAAAATATGTTTTTGGCATGAAAATACGTTTTAGCAAATTTGACAGAAAATATATTTTTTCTGATTTTAATTGGAAAATGAATTTTTGTGGTTTTACGGTTTTGGCAAAAGAAAAAAAATTTGGCAGAAGGATTACTTTGTCAAGGTTGAGACGGAGAAGCATGTCTCAATAGGCTTTAATCTACTCTACAAGCGTCCATCTCTAAAGATGGTGAACCAATATCGTTCAAAACATCATGGACCAACGATTGATTCTACTAGAACCATTCAGGTCAACATCCTTCAGAAATAGAAGACCAAGATGACAACAC…
CGACTGTAACACACCATGGTGGCTCCTCTTGCACTGATTCATTATTTCTCCATGAATATGATATGCCCGGATCCCAAATCCGTTGATCATAAGACCATGTAACTTGGGTGAAATCAAAACATTGAAATACTCCCAAAAAGAACCATAAATGAAACATCTCCTTAATTGGAGAAAACTCTTTCATCAAAAGAAATAATCAAGAGTGGAATAGAGACCTTCTCACCATCACAAATGACATCAACGTACAGAGCCACCGGCAAAGCCGGCGACCTAAACCCTATCGCCTTTTTGATCGCAAACACAGAGCGGTTTTATGAGTCGCAAACCTTCTTACGAGATTTTTTAAATCTATACTATTAAAAAAAAAAGACCCTAAAATAGGTGACATTCTGTTTCAAC…
GTTTATTAGAGTTTACTACTTGGATGTTGAAGTATGACAATTCGTGAATGTATGGATATCTATTAGATTTATGTATTTGTATTTTTGATATAAATTACTTTTCAATATTTAAATTTTATTTATATTAGCTCTATAACATTAAATAATACATAACTTTAATCTATATTTATAAATCACTAAATAAACAACACTTTATCTTGGCAAAATATTTTAAATATAATAACATACTTATTTTATTTATAAATCTATTAAAATTTAGTAACCAATATTTTTCTAACTTTACCATATCATAATAAGTTTTTAAAAAATATTTTATAAATTTTAATATTAGTAAATATCAATCAATTTTTTTTGTCACTTATCTATTATTTGTTTATAAATTTATTAAAATCTAGTAAC…
TAATTATTTTCTGGAATCATTATAAAGGTGGTATGCAATGCAAACAAGCTCGCTGATTTGGTTGATAAGAGGAAGAAGCTGCAGAATTGGCTTGACTACTATCAACTCAAATACTCTAGAAACAACTCTCAGATCAGACCTATGGTGAAGGTACTTAAAAGTGTTGAACTTGATAACTAGGATGTTTTGTTATGTTACTTACGTAATAACTATCTTCTCTTTTAACAAACACAGCTTGGTTGCCTCGGCTTGTGCGGACAAAAAGTTGACGCAATTGAACACTACATGGCTGAAGTAGATAAAACATCCAGAGAGGTATAAGCTTTGGGATCTCTTCTGGTTTTACCATTTGTGTTCCATCCTATTATTCTTATCTTCATTGTTTATAGATTGCTGAAG…
AATTATCTTATTTTTTAAAAAAATTAATATAATTAATCAAAATTCGTTTTTGATTATATAATTAATTATATATAAAATTCATTAAGGGTATTATAGATATTAACCGCTCTAACTTTTAACGTGAGATCTCGATTCCAAAAATTTACTTCGCAAATAATAGTATAGATATCTGAATTTTAATAATTTATTTTAAATAAAGTTTAGAAAGATTATTTTTATTTATTTACATGCAACATTCCCAACCTCAAACATTAGAAACACATTTTTATCTACTCATTTTTATTTTATATTATATCAAGTATCATAGTTTACTAATAATAAAATTTGTATTACTCATTTTCATGAAATTTTGTACAATAATATATTAATTAGTATAATTCCTAACTAAAAAATACATAT…
GCCAATAGTAATTCAATAAAGTCAATTAATTCTCTTGAAGTTTACAATTTTTTCATAGAAAACACCAAAAATATATCTTTCTGAAACAAATTTTTTTTCTAAAAAATCTATCATTAAGGAACGGATGGAGTATTAAACAATTATAAGGTAATTTAGGAATAACAAGGAGAGAAGGATACTGAAAATAGAGAAGAGATAAAGATTTTCTTTTAAAAGGGCATATTAAGTTAAAGTCCGTTGGGGATTCTACTAAGATTATTAGCTCAATATACCCCTTCCTCTCTTGGAAAATTCTAATTTATCCCATCAATTAAAACAATTTCTTTTTTATTTATTTTTAAATTCGAAACCGAGTTAAAGACCTTTGTACCCTTAATAAAATGGACTTATTACTTTGAC…
ACAGTGCCAAAGAGAGCGAAGGTGAACAACTCTTTACAAATTTCTTCTTCTTGTTGCTTATCCTAGAAACTGACGTGAGAATGGAACATAGTGAGTTCTTATTCTGTTAAGTTGTTTTGGTAAATAGGTGAGGATAAAGAGATGTTTCTTAAGAAGGATGATCCAAAGGTAACATCATTGATGCAACAAGCTGAGCTTCTCAGTTCATTGGCTCAGAAAGTTAACACAGAACAAAGCATGGAGAATGCCTGGAAGGTAAACTGTTCTGCGGTTTTACAATACACCGTTGCAAGATTCTTTTTGTTAGCTTTCTAGTAACAGAGAAGTGTTGTTGTTGTTGTTGTTGTTCCTAATGGTGCAGGTCCTGCAGGATTTCTTTAATAAAAGCAAAGAGAATGA…
TGATAACCAGCTTTGGTACCTACCACCTTGGTTCTGATACGGTGGATCTTTTAGTTATAGCCGACAATTGATGAGAGCAGGGACTGATAATGTAATTAATAGAGGAGGGTAATTACAATTAAGTGCATTCTATCGTTTTCGGATCATTAATCGTATGTTTCTTCTGACCTTCCACGTGTGACCGTCTCATGCCATGATCATACATTAACTCCATTTCAAATTACTGCTCCCTCCGTTTAAGATTTTCTAAATTTATTTTTTTGTTCGTTAGATTATCTAAAATTTTAAAGTACTTTTAGTAGTTAATGTTGAAAAGTTGTATACTTTTAAGAAACATTAATTGAAAATATTTGAATTGCTTAAATACCATTGATTGATATTTATTGAAAAATGTATAAT…
TTGGGGATGGATTTAACCCATCCACAAAGCCCATCGAACAAAGGGCCCAATCCAGCAGATCGAGTCAACCTCGGCTCGGAAGCCGATTCTCGGGGTATCGGCTTAGCCAGGAAACACTGTTAGTCGAAGCAGAGAGCAAACGAAGCAGGACCAATCGACTAAGCGGCTCGGAGCGATCACCTCCTAATCAGGCCCGAAGGGCCGACAAGGCCCAATCGGTAAAAGGAGATTATGTTAAGGTAATCGAACAGAGTATAAAAGGAGAGGAAAGCAAAGGAGAAAGGCATCGACACTTAGCTACACAAACTTAGCGGCGAGATTAGGGTTTATCATCCGTACAATCATCTCTCTGCTATTTGTACTTTTCCGGTTTAAGCTCTCACGAGCTCCGGCTTGCTT…
TCCAAGTCAAGTCTGGTACGGTGAAAAACATGAACCTCGGTTGAAATGTTCAGAACGTCCTGAACTCCATGCTGAGCTGGTTCCATGTAATGATCCGTGGACTGTGGCACATCACCAACTTCCATAGATGAATCGGAAACCACATTCGACGGGTTTATACAAGAAGATCACTCACCACCGATCACACTCTAATCGGTTTACAAAGGAAGAGAATCCTAGAGAAAAGACTAACCCAAGACCCAAGAATACAACCTCACTGTATCTCTCTCTCTTGACTTTTCTCTCTCTCTCTCTTCTGAAGCTTGGAGATCGATGAAGAAGACGATGACGTTGTCAATCTCATCTCTCGTCAAATACACGAGACCTTCTGCCTTATAATGCATCCAGTTATTAATCATT…
ATTTTAATTATGATTTAATCTGGGTCTGTCCATTTTGGACCATATCGATTTGGACACGGACCACCCATTTATAGCCCGCCCATTTGACATCTCTACTCAGCAGTAAAGTTTATTACCGGTGGTATGGTCTTTGGATATAAAGCAAGAAACCATTTGATGCAATAAGATTTGTATAATTTAAGTCATATGCAGTAACATAATCTGTATTTTACTGTTAATCAAAGACCCAAGCGATGTTTAGTACAATAATTTGAGAATAAAAACCTCTGATTCTGCCTTAAACTGTTACTCTAATGATTATATTGCTAGACCAAGAAACTATACATTTGCATCACAGTTTACAGCATTAGACTTTTACCTTTTCTCCTAAGCACAGATGATGGTAATACAATCAAAATC…
AAACATGGTGTTGTGTATATATAAAAGTGATTTGAAACATATCCAACGTTACTTTTATATTTAAATCATAGGGTATACATAGTAACGACGAATATGGCAAAACATAATTGAAATTCTCTTAAAATAAAACGTTTTGTTAATAAATTTATTAGCAGATACATGTGCTATTCACGAAATTTTTATTAAAGAAAAGAGGAGAAAATGAAGAAGAAGAGGTGGTGGGAAAAGTCGTATAAGGCTGACTTGTTTTATGAAATTCAAATTTGTATAAAATTCCAAGTGGGTTGCGACTTAAGACCCACACATCTTCACAAATCAGCAATTACCCACACGCCGTTTCTTACTCACATTGCATAGTTATGTGTCACTTCCACCAACCACATTCAATATGTATATATA…
TCGTTTCAAAAAAATACATATTTTAGATTTTTCACATATATTAAGAAAACACATTAAAATTTGATTCTGAATGCATTGATTTTTGTGAATAACAATTTTTTTATAATTTTTAGCTAATAGTAATCCAATAAAAAATCTCATAGAACTTCTCTTTTTCTATTCAGAAATCAATGCATTCACAAAAAATACATATTTTTTTATTTTTCAATGTATTTTTAACTTTTTTGAAACTTACAATTTTTCACTAAATAATATATTGAAAAAGTAAAAAAGTATATTTTTGAAACAATATTTTCTCCTAGAATATATTATAACTTACCATTTACTTTTTTTTTCCCAAAAAAAAAACCATTTACTTTGTTTGGATTGTGGTGATTGGTGAATATTATTATAACAAAC…
GAAAAATCTAAATTCAAAATATAAGATATACAAAAAATCTAAAATTTTATTATTTGGTTAATGTGGTTGTTTAATTTATTTTAATAATTTAAAATTAAACAATATGATAGAAGATATACTAATTTTTATCAAATTTTTATTGTTCAAAATCATTAATTGTCACATATACTTTAGTCACATTAGATAATTCCGTAACTTTTATTTAAAGAAATAATAAAGAACATTAATAATGAATTTATGGTGAGTTTAATAAAAATTATATTATATAATTGGAAGAACTAATTTATTTCTCTAATGATTCTAAGAATCATCTTATTGATGACACGTGAGTACACGTGATTCTCAGAGGGGGTTATCATTTGAGATGAATATGGAACCGAAACACTCAGAGCACTATTA…
GGAAGACCAATGCATTTAAACATTGTAGAGGTTGCACATATGATTACTGACTTGTAGGTGCTCGCCGTCGGTGTCTTTCTTGTAAGCTTAAGAGACTGTCATTTGTAAATTACGGAGGTATTATCCGGCCATTCCCTGCAATATTCATTCATAGAATGAGTTGATAGAGAAGATATTTATGTGAAACATATTAGGAGTTTGGGAATCTTTCTGATAGCCAGGTTTATAAAAGTGATAACCACGAAAGAAGCTAAAAATAAACAGAATTACCTCAATAGCAGCATGAGATATGTAAAGGAGCCTGATGAAACCGAAACCAGTTCATGGTATCAGGATCCTTACATTATCTGAAATGAAGAACTGTGAGAATATTACTCATATGCGTACAACCATTCTTTT…
GCAGGTTGTGAAGGGGAAAAACTCTTATGCCAAGCAGTCATCAGAGGAGTCGTAGCTTGCTGCTGAAGATGTTTGTACTTGTCAGCAAACGGATAGCAGTTTTCATCAAAGATGACATGACGAGAGATGTACACTCGTCCAGTGGGAGGAAAAAGGCATATGTATCCTTTGTAGAACGCATTGTACCTCAAGAACACGCATGGTAAGGATCTTGGATCAAATTTGTTGACTGAATAGTCTCTTAAGGTTGGATAGCAAGCACAGCCAAAAGCTCTGAAAGCAGAGTACTCTGGAGCTTTCCCTTGTAGTTTCTGATAAGGGCTCACATCTTGTGTTGCCAGAGAGGATGAGGGCAGTAGATTAATGATGTAGTTCTCTGTGAAGAATGCCTCAACCCAG…
TTGTACAGCACGGGAACGCTGGACAATCTTCTTCTAATATTTTTGTTTTTGTGTTTGTTGCAGAGCAACTTATGTTTTTTAGTAAAGTATATTATAAATGCAAAGTAAGTCCGAAAAACCATGCAAAATTTTCAAACTCGATGAGGAAAAATTTAAGTATGTACTTTGCAATTTTGTTATGAAATTTTTTTCAAAGCGAAATAGTTCCCAACCACATGAAAAACACTAAAGCATGTACTTAGCAATTTTGTCATGGTCACAAAAACAAAACCCGTATGTCAGTTATATCTGTTATGTTATATTATAGTTCAAAAAGGGAACTATAAATGTGCTGCCCGTTTCTCAGTTATATCTGTAATGGCTACAACTTTGCAAAATCTCCAAACCATAAGAAAATTT…
GGGTATCACCCCTTCTCCTCGCTGATCCTTTCCCTCCGTCTGATCCTCCTTCCGCAGCTCGATCCTCTCAAACCCACTGGCGATGAATTTCATCATCTCGTTCAATCGCTCCTCCACCGCAGATAGCTTGCTCTCCACCGCCACGATACGGTCATCATCGCGATGGATCTGCTCCGCTACCTTGTCGTCGTTCTTCTTCGGTCCCATCACAAGCCCTCAGGTTCGTCTTGCTCTGATACTAAGTTTGTTACGACTAGTATTGTAAAAGCTCGATCGTGTAAAGAACTTTATGAAGATTCCTTAAAGAACAAGCAAATACAATGATTTAGAGTTTTTACACAGGAGTACTCTCTCTCCAATCACTACCAGATCGATCCTCTCTCTCGATCACAAACTATT…
TCATAAACTTTATATTTTAAACATGAAAGCGCTAATAACCTAATGGTCGATCAAATCATTACGAAAATAATGCATATGAATTCGCCAGTCATTCTTATATCAACTTAATCAAACTATGTGACTTCTAAATGTTATGTTCATCACCATTATATACAACACGGAAAAACAAAAGTGGAAAAAAATAAACGACAAAATCCCGTACACAAAACTACACAACGATCAGTAACTTATCCGGCTCTGCGCTTGCGCGGGGCTATACCCCTAGTATATATATATTAGCCAAAAAACTCTGTAAAAAAAAACTAGAGTGACAACGTAATATTTTAACAAAGACTATCCACATAAATATAAAAGAGTGGGTTTGAGGGTTTAAAAGTTAACCAATGAAAAAGAGTTATT…
TCAAATAATAAATTAACAATATTTACATTTAATATAATTATGAAAATATTAAAAATCATAAAATTATAATAAATATAAAATTTATATTTAGAAAGTTATAATTTTAATTTTTGAAAATTTATTGAAATTGTTTTTATTATAAAATTTTATAATATTAATTAAAATATAATAGATATATTTTAATATTTTCATAATTTCAATTTTAAATTTTTTATTAAATATTTTTACTTTTGTATATATATTGTTTTAAAAAAAGAAAAAAAAATTTACCCTCCCGCAACCGCCCGCAACCGCAAACGCTAGCTGGAGCCAGCTTTTGAATTTATGAGATTCGGAGCGGTTTGAAGTGGTTTGAAGCGGTTTAGAGCGATTTGAGTGATTGTTGCAAACCGTCGACAA…
ATAAAGCCTAACATACTAAAATATGTTATACTTTATTTTATTTTTTTGGCTCAGATTCTAAAATATGTTTTGTAAATTAGGGCCCATAACATGTAATTGATGTAGCTAAGAGATAAAAAAAGAGACGACTGTAGTTAAAAAAAAACGACGACTGCAAAGAGGGCTTCGTCCACACCGCGATAGACGACGGAACTTCACAATTTTTGATCTGTTCAGTCGATCCTTTCGAATCATTCAATCGCATCAGTCATTCTAATCGGATCCATCGGCGATTGTTCATCAGTCGATTTTACGATTCAAAAGCGTAACCATTCGAATAACATCAACAACAGTGTATTAAGGTAAGTGTTCTAGATTCCTATTTCTTTTTGCTTACGATTCAGTAGTATTGAATAATAA…
TAAATCGTCATGGTCGTTTCGTTTAGGGTTCGTTTCTCTGAGATTTCAAATCGATAGAGGGATTTCGAGTTAGGGTTCTAAATTGATTCGGGGGTTTCGTTTAATAATTGTAAATCCTCAAGAGGGTTCGATATAGGGGTCGTTTATTATATTGTTTGGATTTTAATGTTCTAAAATAAATTCGATTTGTTTTACAGATGGATCCCTCAGAAGAAAGAAAGCATTCAAAGAGGCAAAAGGACTACATCAACATGCTTTCATACACTTGCGATTCAGAATACGGGATTCCGAGAAGGTGTTCCTGTGGTGGGAGAATCATCGACGAGGTTCGAGTGAAGCAGGAGTACGACACTCTTCCTGGGAAGCGTTTCTTCACCTTCACCAACTACGAGGTAAGAC…
ACTCTCATTGCGTAAGCTAATTCTATAAAGATATTATTAAAAAAAAACAATTAAAATTCAATTTCGGGAATTTTAGAAATTTTGATTTCGGGAATTTAATTTTACCTGGAGCGACGTAGCCGTAGGTGCCGGCAACGGCGGACCAATTGGATGAATCCGTCTTGAGAAGCTTCGCTGTCCCAAAATCGGAGATCTTAGGTTCGTAATCGTTGCCGAGAAGGATGTTTCCGCTGCTAATATCACGGTGCACGATGGGAGATGATCGGTCATGATGCATATACGACAACGCGTACGCTACGCCTTTGACGATGTTGATTCTCTTAACCCAATCGAGCCGTTTAGCCTCGTCGTCGCTGGACAACACTTTCCTTAAGCTTCCTTTTTCCATGTACTCGTAGA…
AAATCGCCAAGATGTCGGTGGCTCGGTCTATTTCTCTTGATCCAACTACTCCTTCCCGATCAATGGTGATGATTCTGATTTAAAGTTTGTGTTTTTTTTTTTGAATGGATTCTCTAGTAGTAGGTTAGTGACTTCAGGATCAGTAATGGATGGTATAATTTGCCTCTAGTTGCAGTAGTCTTCATAGTTTCTATAAATGGGATGGAGTAAATAGTAATGTTCAAATGGGAATCTTGTTATTGTTGGTGATCTGATACATATGTATATATGCTTTGATTATCCAGACATTGAAATACCAGTACCAAGTCTCCATACGTTTAACAATCAGTACTAGTGATTCTGGAGATTGGGTATGTTTCAGTAACATGGTAGCATGTGATTCAGTCTGCTTAAAAAACA…
CAAACGCAATTGCTTCTAATACGAAGGGGATTAGTTCCCAACACTGTTAAACTGTTTTCTAGAATGGCATTAGAATCATTCTCTTATCGCATTGAACCACAAAATAAAAAGTAGATAATTATACTATATTATACGTATATAAAATAAATAACTTAGACATACGCACTCACATGGATCCAGGAAGGACATATGCACTAGCATACGACTTCATGGATTAACCAACCACTCACCAATAAAATAATGAATCCACAAAATATGAGACAAAAGAGTCCTTCAAAAGTTTAACCTTTATGCACATGACCTTGAACCAGCTTTTTTAACTCTCTTTTCATTTATATTTACCATTTCCTTCTAACGATAATTTTCAGAAACAAGAATATTCTGTGACTCTTGTCTGTA…
TATATCCATTTTTTTTGTATAGTTACATAACTACTCCAACATACATTTTAAAAAAAATACATAACACGAAACAGTAACAAAATATATGATATACAATCGTTACATAAACATCCGTGCGGTCGCACGGGTCAAGCTCTAGTTTTACTTAATTACGATAAAGATTAACTCCAAGGTGTGATATCTAGTAAAATGTCTGCTTCTTTATTTTTCTTATTTTTTGAAACACTCTGCTTCTTCATTTAAAAACAAAAATTCCTGCGCTCTCTTCCACAGTTTCTGTTTTTCTACTTTAGAAATATAATAACTTTAACAATTTCTATTAAAAAAAATATTATCAAGCACAGCCTTATTTTTTATCTTATTGAATTTAAGGATATGGTTTGGCAACTGCGAGATGCC…
TCTAGCTAAGTGTTTCTCTAGATTAAAATATTTAATTTTCGCCTACAGTTTAAGCATTCTTATATGAACAAATTACAATAAATAAGTTCGTTATTGATTGTACCTTTTGTTTGATCCAAAAATAGTATTTATGCTGGTGATGTTTGTTGAATCAATACAATAAAAGAATCTAAGAATAAAAATTAGATTCTTGAGGCTTAGAAGAAATCTTTAGATGAAATCAAATGGGAAAAATAATATAAAAGAGATTTCATTGATTGAAGGTTCATTACAAAGATGATTACAAATGCAAAGTGAACCTTTTAATACAAAATCTCTATGAAAATATGTTTCTTAGTCTAAGAAGAGGAGAAGATGATCCTTTCTCATAAGGAGGTAGCTCCTTATTTACAGAAAGAT…
AACTATGCACATCGAAAATCGAAATCCTTGGAACTAATCGAGAAATCTTTGAAGGTTTGTAACCTAAAACCCTAATTTGAATTTGATCGCATCGAGATACCTTGTCAAATCACCAGAAGATTATTCGTCTTCTACTCGACCTCCTTGAATTCAGGTTTTTTGAATTTTTATTTTTGTAATCCGAATTTTGGAGCTTATTGACTTGATTATTCATGTTTTTTTTTTCTGTGGCAGGGAAAGCGATCAATGATGATCCGCGTTTCACAGTTTCACAGTTTAACCATACACCTTCACGTAGCTGATCTAAGAAATACTACTATTAACCAAGGATCTGACCAATAACATTGTTTTCTTTTTCTTTTCCTAATGTACTAGCAAAATCCATAATTTGGTAAATAT…
TGGCAAGTTGCTTCCCCTTCGTTTGCAACTTCCTCCTAACAACGAAACACTGCATGTGGTTCTAGTACCCTCCAGTGGTAGTAGCTTCTAGAGAGACGTGAGTAAATCAATTTTTACTTAAAGCTCTCATATGGAGTTACTGAATCTTTGACTTGCTTGTTTGTTTGTTAAATTCATCATTGTCAAATGAGTGACTGGCCTTTTGTGTGGTGAAGTTTTTGGTGAAGCATGTGATATGAGCCTTATAAGAAGTTAATAAGATAATAATAATTGGTAGTTAGTACAGAACTCATGGTCACGGAGATATAAGTCGGCGTCGCTCTTGAGCATTAATCAATCTTAGTACGAGATAAATATTAGAGTACACAAGACAAGCCCAAGACAATACCAACAAGCCCA…
AATTCGTTATTTGTACCTTCCAACCAGGGCTAGTTCTTGGCTAAAACCCATGAATTTTGATGTTTTAGACGCCAAAACGTATTAATTTAGAGGACATTAATTTTCAATATTAATTATGGTGTCGTTGTTAATTATGTTTCAATTGTTCAATACGTGCCCGGTTCTAACTATGTTAAGGGTACATAAATATTTTTGATCTAAGCACCATATATGATGGGTGGGGCCTGATTCAAACTATAGCACAAGACGTAAACGATTATCATCCATATGACTCCTCTTGTTGGGGCTTTATCTCCCTAGATTGGATATCTGCCGGCTTTGTATCCTTTGATTGTATCCCACCTTTGTATTAGACCTTGATGTTTTATCAATGAAAGTTCAGTGTGAAAAAAAAATTAA…
CTAGGGAAGCTAGGGTATGATCTGCTCTCCACAAGCCATTCTGCTCACCTTAGGTCGTGTTCTTGCTGCGATAAACCGTGGAGGGCAAGGCACCATACGCAGAGACTGATTAGGTTAGGCTCTCGGGGAAGAAACTCTAAGCCGAACATTCCTGCTCCGAGGCATCATCTTACCCGAAGAGGAAGCGGTGGGAGTTTGAAGAAGATGAGAGATCGTAGACCAGCGACGAGCGGTGGTGAGTATGCTGACGCTGGAAGCCGCAGCGACGGTGTGGCTCATGCGGGATACACAGAGCTGAAGGTTCACTCCGGCTCTGAGTCTGACTTTTTGTTTACAGATGATGATGCTTTCCTCCAGATGACTGACTTCAATGTGGTTGAGCCACCTGAGAGACGTGTT…
TTAACAGATAACGAGAAAACTGAAACATGTAGAGAAAGAAGGAGCTCCCTTCAGTCCAAACACAGATAAAGAGAGACGAAAAACATCTCCCGCATCATTCACACAGTCACTGTGGTTTAGATCTCTTGTTTTTACCAGTGTGTTTGGATGAATGAGTCGACAGATATTTCTACCCTCTTGTTCTATCCACGATTGGACTGAAAGAATCTCCTGCTATATCTACCTATTTTAATCTCGACTACACTTCTGAACACTGAAAGACCACTTTTAATTTATATAACCAAAACTATTTTGGGTTCAGTTGATTCTACAGAATAGTATCAAACACATATGGACTTATTTCTGCTAATAATGGGCCACTGACAAGAAGACAAATGTGACCAAGACAGCTTCCTATGT…
TTGTAGCTGCAGCATGTTGTCCAGACTCTTTCGGTGGTAAGGAGTAAGGTAAACCAGCGAAAGGTACAGTGTAACTCATGTTGCGGTTAGCAGTAAACTCTTCAGTGTTCTTTCTTTGACCAGCTAAGTTATCCACATCCTTAGCGAGGCTGGAAGAAGAACCACCACCACCACCTGCTTCAGACTCCGCAACATCTTCGTTATCAGCAGTTGATCCTTCATCAGTCGCGTTCGAAACATGGGATGCCTTGGTCTTCTTCTTCTTCTCGTGCATATCAACACGTGCCTCCTCCTTTCTTTTACTGCTTCCTGCTTCTTTCACTAGCTCATCCTCCACCCACAAAGGCTTCGTGGAAGCTTCACCGTCGGCGGTGGGAGCTTTGGAGAGGTCGTTGAAGA…
ATTATTTTTTTCGTAATTGTATGTATATCATATAAACTTAAAGTATGTGTAGTATCAATATAAATATTTTATATAAAATGAGAGATATAAACTAGAAATATAAGGTTAATTATACATATGTTCGGTTATTTTTGGATATCCATTCGGGTTCGAGTATTATCCGTTCGAGTTCGGATATCCAATCTCTCCTTATTCAATACCCGTTCGGGTATTTTGTTATTTCGGTTCAGAATTCGATTCGGGTTTTTCGAATCGAATTCGGGTGCCACTTCAGATATCGAATAAAGTGTCCACTCCTAAATAATGGCGTCGTCGTCATCATCATGACCATGAACATCATCATCGTCTTCCCAAGAATTAAAAAAATATTTTACGTAAATCCTTGGGCTCACAAGCCCA…
AGAGAGAGAGAGAGAGAGAGAGAGAGAGAGAGAGAGAGAGAGAGAGAGAGAGAGAGAGAGAGAGAGAGAGAGAGAGAGAGAGAGAGAGAGAGAGAGAGAGAGAGAGAGAGAGAGAGAGAGAGAGAGAGAGAGAGAGAGAGAGAGAGAGAGAGAGAGAGAGAGAGAGAGAGAGAGAGAGAGAGAGAGAGAGAGAGAGAGAGAGAGAGAGAGAGAGAGAGAGAGAGAGAGAGAGAGAGAGAGAGAGAGAGAGAGAGAGAGAGAGAGAGAGAGAGAGAGAGAGAGAGAGAGAGAGAGAGAGAGAGAGAGAGAGAATGGTTCGAGACCGAATGACCTCTTCTCTCTACCGCTTCGTATCTCCTATCACAACTCGCCACGTGACACAAGCACCACCACCAAAAA…
ACCCAGGCAAAGCCCAAAACGCTATTTTTAATAGCCCATGTTTTATTTGTTTACATCTTGTTGAATCCGAATATTGATTAAAAACGGCAAACTAGTTTTCGGATTGTATAGGCATAGATGAAAATCAACAAGCATATCGAATTAAAGAAATGTAAATAAATTTGAAATTAGCAGATAAGATAAACAACAATTGTTAAAAACTATTATTTTATTAATTAAACAAAGAATTAATCAAGAAATGTCCATCGGAAATGGACAAAACAAAACAAAACCCTAACAGAAAACTAAAGAAAAAATCAAAGAAAACACAAAACGTTGGAGAAACGCTTAGTTTTTCTTGGCGTGCTTGATGTGACAAGAGTACTGAAGGAGAGGAGCAAAGAAATGGCTCTTGAACAT…
CGCCAATATATATATCGTACAATGTTATCAGCAAAAGGAAACAATATACACAAGAAGATATATGGAAAGATATGGAGAATATACATAGTATATCTCAATAATATTAGTTAAATTAAGCTTAATTAAAATATATAATATCTATTGATTTTTTTTTAGTTTAAAAAATAAAAAGGTGACAAACGAAAAAAGTAAAAAAGATTATATACCTTAATTTTTAGTCGTCTCCGCCAAGAGCTTCACCTTCACCATTCAATGGCGATTCCAGCTTCTGGAGAAATATAGCTTCTTCATCGGTGTTTCTCAACCCTAATCAGTCGCCTTTTTCTCTTTTGTCTTCTTCTCCTCGTTTTATTTACCGTTTGGTTCTTACTACTAGTTTAACATCAATTTCATCAAACC…
ATATTGCATACCTAGAAGACTGTGACACCCGCCACTTTTGAAATATAATAAATTGATAAAAGCGGAAATAAAATAATAATACAACTCAAATAATAATAATCTTCATATAATATAAAAGTCAATACGGTACCAAAAGGCCTACAAGCCCAACATCGATAACATCCGAAATATAAAATACGATATAAACCGAAAGTCTGAAATAGGAATAACATAAACGATAAAAGTCCAAAGGCCTAAAGGCCCGATAAAGATAAAAGCGGTAAAAGCGATAGAAGACCAAAAGCCCAATAGCACCGGTCTGATAATCACTCCTGCTCATCGGTCTCACCTAAAAGGGGGAAAGAATGAGGGGTGAGCGACAGGGGAATCGCTCAGCGAGGTATGGGATGCTACCCCGAA…
ATCGACACTTCCAGTCTACGGCTCAACCGGTCGACTAAAGTTGGCCGTGACCTCCATACAATCCGGCATACAGCAGTCCGACTCTGTATCCGTCTCCAAACAAAAACAATCCTAGCTAAGAATTTACATTAAGTGAAACAATCAATGTTGAATCCTCTAACCCCCTAGTTCCGGTTTATGCAAAGAACCTAAAACTAAACAAGCAATGACAGACTCGATTTCACACAGACGGAACACATTAGAAATAAATTATACTTATTCGAGGTCCTAAGCCGAATAAGAGGAGTTCGGGAATAGACCCTCAATTTAGCAACAATAAGAGGTGGTATCTATGAACTCCAGCTGCTCAAATGGACTCCAAATCTGAAATCAGATCGAAATTTCGAGTCAGAACGCCTT…
ATTAGCTTCAGTAATATACTCTTCCTGCACCTGTTGGAACTTATAATAGCGATTTTCTCTTCTCTTTATATTGCTAGATTAGCCTTCTTAAATAGCATCTGGATTGCAAAAAACTTTTGTTTCGTGTATTTATGTACGTAAAACATGTTATTTATAAAAGACTTTTGTTTCGTGTATTTTCATAGTTTAAAAATGTATGGTCACATTATTTCTATAACTGCACTGAAAATAGGAGAGATTTAAAGCTTTTGGCATATTAATGTACTTAACCCGTGTTGTAACCATGCGTCGAAGGCAGACCTGTGATTGTACCGCTTAACCGTTACACTTCTTCATGGGTGTTCGAAGCTATACTGGCAATGTATTAGCTTTTTGGTAGATTTTCACTTATCAGAAGAG…
ACAAAGGAAAAGCAGAACAATCGAAGAAGAAAAAAATTAAAGACAAAAAAGATTTGGATCGAGGAATGAAAGAAAAGAGAGAAAAAGAGAAGAGATAAAAAAAAAAGAGAAAAAGAAGATGAAGTATGGAAATGAAATCTAGATCTGTAGAGATAAGAGATAAAATTAGGTTTAGTAGCATGTTGTATAAATAAATAGATTCATATTAGATATATTGGATTTTTTTATCAGATTTTGAATTAAAAATAAATGAAAATGAAATGAGTTAAAAGAAAGAAGTACTGGAAAATACTTTTTTTTTTTGAAGAGTACTGGAACAATTGATTCCATTGGTTAGGGTATCCAAAAAGACCCGTTCGGAGTGTTTTTGGTCAACTTTTGCTTTCATTAAGTATAATA…
TTCATCACATAATCGTCTTTTAATGTCGGTTTTTAATCAAGTAACATGATATGTTTTTTTTGTTGTAGTATTCATAGTATAAATGTCAAATATCCAGATATCAAATGTTATATCCAGTTTTCAAATTTTAATTTATATATATGATTGACTAAATTATTTATCAATTTTTTTTATACTTTATTCGGATACATTTTAATAACATGTAAGCCGAGGAAATTTACAATAATATAGCAATGATTTATAGATGTATATTTTATATATTAATTGATTTAATATTACCGGATATACGGTAACAAATCTGATTAAATATATTTATAATGGGTTTGAATCAACAAATGGTTGTAGATCTATATACTTATTCTTGTGACATATTTTTTTTTAAAGCAGTAGTATTCAAGA…
TCTTAGGATGGCCATTTTTAGTTTATGTTCTAAAAAAAATTACATTTTTACCATAAGGTTAACTAATCTAAACTTATGAGTTAGAGTTAATATATGAGTTTTGGGGTAGAATTTCATATTTCTAAAAATAAAAAATAAATCTTAAATTTTTTTAAAATAAAATGAATTATTTTGATCATTTTTTTTTTTGAATGCTATTTTTGTAAATGGCTATCTGAGAGAATTATCTCTGATTTATCATAAACAATTTTACCTTATACAGTTTTTTGATTTAACCATCATGCTTATGAAGCCCATCTCTTTGTTGATAGGATATCACGAAACAATGGGCTAACTCATTAAAATGCAGTGAAGCCCATAAGCCCATATATGGTGGACGTAGAGCTTAAGGTTGTTAAC…
GAGTTACTTCATCTATGATAAGACTCTGTTTGTGTGTTGTTGCGAAAATTCAACTTCTGTGCCTTGCATCTACATTGTCAGGGAAGATCTGCGCAAGCAGATTCATATAGATTCTGGGATTTTCCAGTGTTGTCACTGTGTTTACACTCCCAGTTTGTTCCCGGTTCCTTAATTCAAAGATACTATGGAGTGTTTTTTTAGGAACCAATGGATTTGTTGGAATTTCAAGTTGTTTTGAGTTGATAAATAGTTGAATAGAATTATAGCTTAATTTATACAGTTGAATATAGACTAAAACTACATAGATTAAGCTATATTTGAATATGTATCTTCTCCACGAGGCCAACGTGACGTGGAGAAGGAAAGGGTGCGGGGTAACACTCGTTTCATTCTCTCTCT…
ATGATATGATATTTTCTTTCCTTAAATAAAACCTACGGAATTACCATAAATGACTAATATATATATGACAATTAATGAGTTTAATAATAAAGATTTGATAACAATGTATATCTCCTCCATCATTTTTTGTTTAATTTTATATTATTAAAATAAATTAAACAATCAAATTAGCTATAAAAATAAAATTTAGATTTTTTCGTATATGTTATATTTTGAATTTTTAAAAACGACAATAAATGACTAAAACTATTTAAATTATTATGTTAAAAATTAATGATCAATGGTTTAACATTTTTATTATAAGAAGATACACATGATTTTAAAACCATATGAGTAAAAAATATCATTTAATAATAAAATAAATATATATATATATATAGATTAAACACTATATACCAT…
TAGTCTCGGCTTTAGTTCCCAAAAACTTTCATCTTTGATCACATTGTCGTGCATCCATGAAGCTCATACTGATTCTGGTCTGAACAACAGGAGCCAAAGGAGTTTGATGATGCAGGTTCTGTTCCAAATTGCCAAATTTCTGAGACCGAGCCCTCCATTCTTCCTAGGTGTTGCGACCTTTTCCCATGCAACACGGGCGACATATTTACCCTCGAGAGTTCCTTTCCAGAGGAATGCATTGCACATTTTATCTATGAGGCTGATACATTCTTTAGGTAAAATAAACGCTCCACTCCAAAAGTTAGTGATGCCTCCTATGACCGTAGAAATTAGGACTTGCCTGCCCGCAAAGGAAAGATATTTGGATGTCCAAGATTTGATTTTCGATTTGATTTGGTG…
TGGAACAATGAACTGAGAAATTAATGAATATAGTTAGAGTAATGACTTAATGTGATAAATATATGTTGCACTAATGTGTCCTACTTTTATCCAAAACCTTAAAAGCCCTAACAAATAAGACCTACAGTTGACGACAAAAAAAAAAAAAAGACCTACAGTTTCCTACTTAGTCTTCCAAATTAATGAAGTAGTCAAAAAAAATGTTGAAATTGTTGTGGAGGAAACTTTTTGCACTACAAAAAAAATCTACATTGATAGCATATTATTATAACACATGTTACCGAACTGCTATCTTTGATGACTTATAAATTTTTGTATTATATAATAGTATTTTTAGATAAATGCTATGATAGAGTAAATGCTATAATATCATTAAGCGGAAACTAATTTCCCCAATGC…
AGAAATTTTCGAGTTGGGTAGTTGAAATATAACAACGATTTTACAAGGAATGTTTTACATGGTTTTAACATAATATTTACAACGACTTTACGACGAAATTAGGTAAGTTAAAGCACATTGAATACATGTTTTCACCTAAATATAACTGTAACATGTTTCGTTGTAATGTCAATGTAACGATTACTACGTATTTCTCATTCCACGTACTTTCGTCGTAAACTTACATGGATTTTACGACGAAAATATTTCGTCGTAAAGTAAATTTACATGGCGTTTACGATAAAAGTTGGTCTCCTCGTAACTGCGTTGTAAACACCATGTAAATTTACGACGAAATATTTTCGTCTGTTATAACGAAAAGATAGAAGATTAATTTATAATTCTTTAGCACTTTTTCCG…
GTATCGCCAATTTTTAATAGAAAATTCATTACATGTGTGAGTTGTCGATATAGAAACAAACTTTATTTTCATTTATGAAAAAAATATTTATACTAGTTTTTTTAGATGCGGAAATAGTGCGAACCTGTAAAACAAGCAAAAAGTTATAAACAAAAAGAAAAAGTGGAAATATGAGGTATAAAATAAAATAGATGACTTGTTACTTTGTTGCGACTTTGTTAGTGCATGGTATAAGTATAACATACAGCGTGTTTACCCTCGTTGAAAAAAGGCAGCAGGCTCAGACCATCCCAACTGTGGGTTTAGGAGGGGGTTCTAAAAAAAAGGGGAAAAATTAAATAAAAAATGGTAAAATCAGTTAGAACCGGTGTTTAATTAAGGGAGTTTAGATTTGTTAAA…
AATAAGTTTGTGGATGGCAAAATCGTAAATATTCTGAAAATTCAGTAATGGCATTTTTGTAATTTTGTTTTTTGTTAACAAAAGAAATAAATGTAAATTAGGTACGACTAGTAATTAAAATAAAATTAGAGTTAAACTAATAATTAATTGATAAATAAGGGTCAAACTAGTATATTGTCTCAAAAATAATTTTCCCCTGGCATCTGCGACGAGGGTAACATTTGTTATGCTTCCATGTTTCTCTGTCCCTTATAGAATTGAGCATATAATATATTAGACCATAGTTTGTTTATAGTCATTCAATTGCTTACTTAATTTAGGAGAACTTTACAGTCGAAGTCCTTAAATAAATATGGAGATGATTGAATCATGTTTGAAAAATCACTTGGTCACATCTCA…
GATCAATGAATATGATCGACACGCCTTGGACTATCCGAAACGTGCAACTAGTATATGGAGACTATCTCGTGAGCTCTGTCCACCCTAGACCGAAGCCGAGGACGTTTATCTCAATAATTCGTTTTTAGGCAAAATATGATTACTGTTATAAGATAAACTTTGAAATGATCCTCCACTCCTTTACCAACTCAAGCACTATGATCATCTACTCATCAAGCACTATGATCATCTACTCATCAAGCACTATGATCATCTACTCATCAAGCACTATGATCATCTACTCATCAAGCACTATGATCATCTACTCATCAAGCACTATGATCATCTACTCATCAAGCACTATGATCATCTACTCATCAAGCACTATGATCATCTACTCATCAAGCACTATGATCATCT…
AGACATCGAGAGAGAGCGTGGGAGGAGAGACAGAGAGAGACACGTGTGTTAAGGATTGAGTCCTTCCAATCCCTCTCGAAGGATTGATCCCTAGCTAATTAAACCAAAATAATAATATTATATTGAAATAATGCTAAGGATTAACGGTAAGGATTCATCTAAAATCACCGTTGCAGCTGCTCTAAGGAGAGGAGTAACACTGAGTACAAGCTTAAGACAATGATTGTGTCTACAGGAAACTTACAGGGAGAGATGTTGTTTTCGGGTACCTCACCTAATAAGTTTGAAGATATGAATCTTTAATTTTTTTTTGTTGGATCGAAAGATTTTAATTTTGTTTGGGGGTACAAACTCTTTGCAAATGATTTTCTTCTTTAAGTTGTTACTTCACGGCCTCCT…
CAAAGTGCGGTACTGGATGGATAGGGTGCGGTTAATATCTGACAACATCACATGCTATGCTATCTTATTTTTTTACTATTTTAATTTCAGAAACACACAAAACAAGAAAAATAAAGTGAATGGTGTCACTTTCTCTCCCGTCCCTTTCTGTTTATGGGACCACAATTATCACTCAAGGCCTCATTAGTGTGGAAACACGGAGGGACGTGATTGAAGCTTAGGTCCGTGTCATGCATGACGATGTGCGATCCGAGCGTACTTGTTTTTAGAGGCAGCCGTATATGTTTGGTTAGACTACCGAACTTAAGACTTAGACGTTTTTTCACTGTGTTCTTTTTTTATTGATGACGAATCTCTATACGATTTTTTGTGTAAATTTTATTATTGTCGCAATCAATA…
TATATATATACTAATGATTTAAAGCAACAAGATTGGCTGATCAATTTAGTTGTCCAGTTGAAATCTTTCAAAAGTATGTGAAAGATTAAAGTCAAAGTAAATATGGATTTAGAATAGTAGTTATATTTTACTAACCAAAATACCGAAAAAAACCGAACCGAATCGAAACCAACCCGATATCTGGATTGAACACCCCTAATCCAAATGAAGCCAAACTATTGTTTCATTCTCCAAAATATAATAAAAATAATAACTTAATTCCGCGCAAGGCGCGGATCTTATCCTAGTAAGCAAAATTTCACACTCCAAAAATAAAATTTCATACAAAACTGTTTTATTCACATTCCTGCGCATAGCACGGACAAACCACTAATCTATATTATAATAGGAGAGTTTTTG…
ATCAAGAATTTCTAACATACATTTTCAAACTACCTCTACAGTTTTGTTGAGTCTTACCTTTGCTTTTCAATCGAAGCTGACCTTCTCCAGCGTAGCCACCTGCACGGTGAGGTAATCTACCTGCTCAGAGAGGGTTTTAACCTGTTCCTGGACATGGAAACATCAAAGAAAAAGTGTTAGTCACGCAAAAAAACTACAAAACTATAATGTAGATGGAATGAAAGAGCAAAGAAAGTTGACTAACCTCCAGTGTCTCAATCTGTTTACTGAGATTCGACGTCTCCAACATCACTTGTTCAGCCTCCTCCACCCGCTTAGTCAACCTTTCGATCTCCTCCTGCACACCTAAAACCCAAGGCTGACGATAATGGAACCCATCAGCCTTGGTTACAACATAAA…
AAGGTACGCAGCTTCTTGCATTTGATTCAGCTGCCGCTATGGAGCTGCTTCGGAGGTCTGTAATAGGAGATGAATTAACAGAGAAAGAAAAGAAAGCTCTGCGCAGAACTATTACTGACTTGGCATCAGTTGTTCCCATTGGTGTTCTTATGCTTCTTCCTGTGAGTAAAAACTAACCTTATCAGATTCACAAATATCATACTTCCATCCCCATTGGTTGTTCATCCTTGTAAAAAAGTTTCTGTTTCACAACTTATCATTGGCACCAAAGTCGCCTTCACCGTTAATTTTAACTAATCTAATGGGTACGCGTATGTCAAACAGGTCACAGCAGTGGGTCATGCGGCTATGCTTGCCGCAATTCAAAGATATGTACCAGGCTTGGTAATACTTTTTTTT…
AAAAACTCTGATCCACTTTTCTTAGCAACAAAGCATATCTCACCTTTTTAGATCCATGTTAACCAGAATGTGTAAAGAAACATGATCTTGTGAAGTTTGGTTTGAAGATTCCTACTATTGATATAAGCATGCAACTGGATTACTATCTCTGTCTGTTTGTCAATTGACATTTTCTCTCCTTATGTCGATCTCAGCAGCCTGCTCTTTCCACTTTTGGTTTGAAACTTGCCTGGTTTTTAAAGTTTAACCAAATGTACTAACCATATGATTCTGACTGTGAAGCGAAATGGCATGTGAGATGGGTTCATATTCTAGTGACTGGAGAATCATCTCAACCTTAATTAGAACCGCAGTAAAGACAAGAGTAAGTGGACTCCATGTGTTGTGTAAGTTGTAACT…
CGAAAGAAAGAAAAAAAAGAACAAAATCGTATTTACACTGAATTTTAATGTCTTGTCTAATTGTGTATCACCGTTGAGTTCTCTATTTAGAATGGCATTGTTCTGAGTTTTTCGAAATTGGCTCTTATTTTATTTTTGGCTTGCCGAAGTAAAACCTTGCAGTACATTGTGCATTGGATTAGATTTATGATTTATCAATCCTCGTGTAAACACCCACAATGACACAAGTCTGGCAACGAATAAAGAGGAATCAAAAATGTTTTTTTCTTAAATGAATAATAAAAAACATCAAAACAAAACAAGAAGAAAATCGTGTTTACATTGGACCTTAAATGGCCAAGTCAAAGATGTATATCAAAAGTCCAATGGGCCTTCTAGATAAGCAGTTACGTCTGCTAA…
TCTTTCGATTCAAAGATATTCAGATCATAGTCTTTGTCTGATTTGATCCTTTGGTCTATATACATCGATGGAACAGTCGGACCAACTGTCAACACATGACAAACTTTCGCCAACAACTCCTTTTCCTGTAACGAAAAGAGGCTAATTAGGACATAAAATAGTAGTTAGGACATGAACAAGAGAACGACATGGTTGAGAAAGTTGTAAGAAGAGAGGTCTAACATGAAGCTCCAACTCTTGGAAGGTGTTAATGAGTACAAAATCAGCTTTTTCAAAGTTTGTAAACTGTTGGAGCACCATCTCAAGGAAAGCAGGGTAAGATCCAGAAACAGATAAAAAAGAAGGCAAATCTTGGAGCTCAAGAAAAGGCAAGTCTTCAACGGGAAGCTTCAAGCTTCC…
GGGTTTAGGTTTGGGGTTTAGGGTATTAGATTTAGAGTGTATATTTAGTGTTCAAAGTTTTAAATTTGAGATTATAATTTTTAAATGATTAAATTTTGAGTTTAAGTTTAAGATTGAAGTTACATTATGAAAAGATTGAATTTTTAAAATTTATGTTTAGGGTTTAAAGTTTAGGGTTTAGGATGTTGTTATTTAAAAAACAAATTACAATTACCACATACAAATAAACAAAAAATATATTTATAAAATTAAATTTTTAAAAATTACATCCGGTTATAACTGTGAAAAAAAATAATTTTTTTTGTTAATTAAAACTAGAATTCTGGAGTATGAATGTATGATTAGGTTATATAATTATGGTAAATTTTAAAGTATACAGTTTGAGAGTAAAGTATGTTA…
AGGTACAGACCAACGACTGGGAATGCTTCTGCTGCGTCTTTTGGGATCCATCACATGCTGATTGTGCCGTCCCTCAGGTCCGGAAACTCTCTTACAAAGTACTCTTTATATCTTCTTTTCCTCAAAAAGAATACTTTCAAGGATTAAAAGTTAGTATCTATGAGAGCCATTCATGTAGTCTTCCTTCATCTTTCTCCACTGAAAATGTCATTGATTCTTAAGACAGATTTTCTACATACTCGTTTAAAAGTTAATACAGTGTATCTTCTGTTCGTTTCCTTAGGAACTGGAAACTGATGAGATCCTGAAACAACTCAAGTACATCAACATGGTTTGTTGTCTTGCCCCTTTGCCTTCTCTATCTTCTTCCCTGATCACAGCTTTGTATTCGATATTTTC…
ATTAATATACAAAATGTTAAACATTGTCAAAAGATATATGATGTTTGATTATCGTTTGAAATGTGTCATGATATAAAATATATTTTAAAATATTACAGAAAATGTATTTTCAGATGATATACAACATCTTTTAATGTCCGAACATGTAATATTTCATAAAGTGTATATTTATTAAATAATAATAAATGTTTATTTTGTATAAAACATATTATATTTCTTACTATGATATAATATATTTTGGTATATATAATAGCATAATATAAAATCAGATTATATTTTGGTTTATTTGAATTTTTGCTATAATTCGTACCAATATATAGTATATTTCAGATTGGAGTGTGGAAATTATGACATCATGATTACATGTATGAATAAGCTTGTTTGAATTTTTTTTTTTTT…
GAAAGAACTGAACTTCATTGGAGAGGCGATCAACAATATGCATGAACAATGGCTTGTTCATTATAAATCGTCGCCGGAATAGATTTTTGGGATATGTTGGGGTGTCACTGAAATAATCATTCCATAACGGGAGATGGCCTTCTTCACGATTTCTTTCGATAAAAACTATTTTTTTCCTTGTCTTCCTTTCATCTTCTTGATCACCATAAACATTGCACAAATTTTCAAAAGTTTGATCAAAATATTGATCGAAAGTTTCATCAATAGACTCATCCTTATTGTGATGAGAAGAAGAATCCATGAGAGGTTTGTTTTAGATTCTTGTTTACAAAATGGAAATTGTTTCACGTAAGGAAACAGAAAGGAGAGAATGAGAGAATGAGAGAATGTGAGATTAAA…
TAAGGGGCTAGGTCGTGTACAATAACACTGATAAAAATTATTAACAACCCTACAAATATATATAAGTAAATCTTATGTCTCACCAGCTCAACAAATTTAACTCTTATAAAATATACACAAAATATGAAGATGACTTTGAAAAGAAAAGTGTCCATAAAAATCTCAAATAAACTAATTGATAAATTATATAATTTTAAACAATAAATCATTTTCTTCTCTGATATAATACAACTTTGTAACTTAATAATGTACATCAAAACCATGATATTAATTTATATCTAACATTGCTATTTTCGAAAGAAAAACCCGTCAAAATCTAGTAATCTTATTATATTTGTATATAGCACTAGGGTTGTAATTAACTCCTACCATGCTCTAATTTTACCTTTGATCGTATAG…
GACGCCAGGATCGCAGAGCATACCCGCGTCAGCAGAGTAAGACCGACCACTTGAGTCGTGGCTAACGGCAGGAGCGTGACCAGTCACTTTTACGCTCCCCTTGTCGACGACGTCGGTAGTGAAGTCATCTTTGGGAACGCCAGGCATGTCTAAACGCAAGTATGCGCTGCCATCAGGGAGCGTCCCGTACTCATAAGCCATATTTGGATCTGCTCCACAAGAACAAATATTCCCGTACACTGAATAATTTTAATAAAATTTTACCATTGTAATAAAACTAATTTTAATAAAATTTACCATCGGGTTCGTCAAGGACAAGGCGGCCGTGGATATCTTTGACCACCAAAACAAATAACATTTTAATTAAGACTTTTAATGTAAATGTTGAGAAAAGAAATG…
ATTCAATCAACACAATTTCCTAAGTTTAGATAACAATTCTAAGCAAGTTCTTTGTCAAGACAAAAGTTCATTTACTCTCATTGATCAAACATCAAATTTCTTTGGTTTGTGTCAATCAAGCAATCATTAAGAACAAATCATTCAACTTTCTTAACTCCCCTAACATCAAATGCCTTTGGTAGGGTAAGCTAAGAGCATGTTGAGTTGGCTCAGACATTTCATAGAACACCTCCCGGGCAATGAAAATATCTAGATTTTTAATTTAAAATGGCCAACTCTAGATTAGCATTAAGGTCACTCGATCAAGCATAGAAACATATTAATCTACTCTAAACTTTCTAGATCATCACTTAATCATCCTAATCATCCTAACCCATGAATCCAAAAATGACTACTCAC…
AAAAAAAAAAAAAAAAAAAAAAAAAAAAAAAAAAAAAAAAAAAATGATCACTGTTTTGTAAAGGTTATTTTGTTTGGTTCCTCACTTCTTCTATTTTAGATCGGTTAGTATTAAGGATGGTTCATGTTCTTGTCTTTAATTCCCATGTTTGGGCTTAGCTTCTCCGTTGTTGGAGCCTTGGACTCTGGAGGTTTTTTATAAACCTGCCGGCAAATGTAACCTAAACTGTACTCCACTCCTGTAATCTCTGTTGGTTAATATAATTAGTGTTTAAAAAAAAAAAAAAATGAACATGAATTGTGGAATATATAGGTTGATCTATCGATATCTCGCACATCTTGTTTTTAGTTTCTTATTATTTGTGAATTAAAACTGAATTATAAATAGGCTAGAGAATCT…
TGTTTTCATGACTCAATACAATTATTACAATCTTGTTGAGTTTTTCTAAAAAAAGAAGTAGTAATTTACTATTACTAGTGTGACCGTACAAACGGCAAGCCACATATGTTTCAATAACGTATGCTTCTTTGTTTGTTAGCCATGCCGAATGTACGAGCTAATTTGAATTTACCAGCTATGTCATGAATTGTCCTACTCCTGCTGATAGAGGTCGTGCTTCATCAATAACGACATCAACATGTCTAGCCCATTGTATGAGAACCTCCTCTCCCTCGACTCAATACTCGAAATTAAGTGTATAAAAATGAATTCAGATGGAAACTAGAAACAGAACAGGAAGAGTTGTTATAGAATGTTGCTGCGGAAAAGCGTGCAGCCTTCTACTTGATAACCTTATTG…
CTTCCAATAGGATAAAACATCCAAATTTGGAAAAGCCTTTACATCCACCAGTGGTTCTTCCAGATACATATCCAATGCAGATTTGCCATTAGCATTCACACTGTTCTTGCGAAAGTTGTAGAAGTCCTACAAAATTCAAAGAAATAGGCTGTGTAAGAACAAACTAAACTAAGTATGAGAGATAATCCTAATACAAAACGTAAAGAGATAGGCACTTACATCATATAGAGAGGTCTGTGATGATTAAACTCCAGCTACTGAATCGTCTGCGTTGTTTCCAGTTGATGGAGCAACTTCTATTTCTGGTTTAGAATAGGCTTTAAAAAGAAGTTCCAGTTTATCTGAGACACAAATCACCTTTTGCGCAGCAGTACCATCATCCAACTTTGTGAAGCAATA…
AAGAACCAACGATCATCTATGAGGACAATGCAGCTTGTATAGCTCAGCTCAAAGATGGATACGTTAAGGGAGACAGAACAAAACACATCTTGCCTAAGTTCTTCTTCACCCACGACCTGCAGAAGGCTAAAGAAGTCGAAGTGGTTCAGGTACGGTCCAGTGACAATTCGGCCGATCTGTTCACTAAGTCTCTGCCGACCTCAACGTTCAGGAAGCTGGTTCATCAGATAGGAATGCGCCAGTTGAAGGATCTTCAGTGATGCTTTCATCAGGGGGAGTGTCATGTGTTGTACTCTTTTTCCTGTCTACGGTTTCCATTTTTTCCCACCTTTGGTTTTTGGTTTTCCTAGAGAGGTTTTAATGAGGCAACGTCGTGCATGATACAAACCCATATGGTTA…
TAGTTTGGCTTTTGATTCATTATCTATTTGTATTCGAATCAAAAAATCCAGAGTTTTATTGAAACCATGTATGTGAGTTTTATATTTTTTTTTAAACGCAAAGTACATAGTGTGAACACATTTATGAATATAATGTTAACGCATTAGCATATTTATTATCAAATCATTGTGAAGCTACCACATGTCTATTATAGTGTGAATGCATTTATTACAATGCTTCTCCTTTAATATATAAGGGATAATTGTATAAGAAAATTAGTACATATTATTTTTTTTAAAAGGATCAAATCAATTTAATTTTGATAAATCACATTGTTCACTATTTTTAAATGTCAAGAGTTGAAGCATAGTTTATCTATTGTCACTGAAGGAAATTCAAAAAGATCATATTTAAAGTTT…
CATCGTACCCTGATGCAGCAGGTGAACGAAAAAGCGTGTTGGGTTCATAGATCACTGTTCGAGTTTGTAGGTGTGCAAGTTAGCAGGTTCTCCACTACATGTTTCCTCCAATCAGCTTCACACCATACTCTTCCCATAAAAATCTCTCTCCTCTGTCTCTTTCTTCGATAACTCCAATCGGCTAAAAGCATTTCTCTTTGATAAAAAAAATTACAATTAGTTACATTTAATTCTCCCAGAAACTTCGCATTCTCATAATTTTCTTATTCGTAATTCAAAAATTAGGGTTAGCTGATACATTTTCTGTTAACTGATACATTATATATTAAAAAGAGACCAACATGCATTGACAACGTTAGAACATATGACATAGCGACTATTACCCTTTCCAAAATTCCA…
CCCTAAACTCTAAACCCTAAACCCTAAACCATAAACCCTAAACCCTAAACTCTAAACCCTAAACCCTAAACCCTAAACCCTAAAATCTAAACTCTAAACCCTAAACTCTAAACCCTAAACCCTAAACCCTAAATCCTAAACCCCACCCTTTAACTCTGAACCCTAAGTTTGTGACTTTTGATAAAACATTAAGTGTTATTTTTGTGACTTTTGACTTTGAGTGCTAGTTTGGAAACATAAACTTGATTTAGTGCTATTTTTGTCTTTTTTTTCTCTTTAAAATATGCTAAAAACTAAAGTATAATCATCAAAACTCGAAATGTATTCGAGTTAAACAGAGTTATACATTTATAACAGACTCAAATTGAAGTAATATTAAACGAATCTGGACCCAAATAT…
GTCCACCATTTCTTCAAAACTTCATATACTTCATCATTTGAGGAGCTTGACATTCTTCCTTTTTTCAAAAAAATAAAAATTATCAATTTTATTCTCTACTCCAAAATATAACAAATTATCAATTTTATTCTCTAGTCCAAAATATAACAAATTAAAAATTTATAATTTATGAATTTTATCAATTTTAAATTAACATTGCCTAAGTTGGATATTAGCCATGTATTGGACCATCAATATGATTGATCATCATTATAATTTGTATTCACAATCTAGTATTGTTCCACTTCTGATCATGTAGATCCCGTTTAACCTAAGTATTATAATGTAATGAAGAGCTTACGTTGGTTGTGTTGTTCTCGGTTGGGTGAGGCAGTAGAAGCGTAGTTGTCCTCTTCGTTT…
ATTCGGGTTCTTCTCGAATCTTGTCAACAAACAGCCGTGCAATCACCGGAACTTTCAGCAGCTCACATGTACCAGTGGGAACACAACTATGAGCTTCCTTCAATATCTTCACTTGCCACTTGTTAGGAGACTTTCCCGAAGATGAGCAGTATATGCGCCAACTACAGCCTTTCCCCGAACAGACAAACTCCAGCTTCGTCTTATCATACCGGTTTTGTTTGATGTTTCGGCCAGATTTCAGAGCATAGTCTACCACAGCTTCCTTGAACGCAATACCACTGATGAATACTTGTCCTTCATACAAGTCACCATCGCCTCTCCTAATATCGCTGCGCCTATACATTGTCCTCTGAGTTTCTTGTCCTTCTTCTTCTTCATCATCTTATGTCTCCGGATACT…
ATCAAGCTTGTAAAACTCCAAAAGCACGCTCCACATCTTTTCGGGTTGCTTCTTGAACATTAGCAAATAACTCTGCTTCAGGACCTTGAGGGTTTGAGATAGATTGGATGAATGTTGACCATTTTGGATATATGCCGTCTGTGAAGTAGTACGCCAAATCATACTGGTGCCCGTTGACCACATATTTTACCCTTGGAGCTCGACCTTGTAAAATGTCATCAAAAACAGGAGACCGATCGAGGACGTTAATATCGGTTAAGGTAACTGGAGGACCAAAAAAAGCGTGCCATATCCAAAGATCTTGTGAAGCTACAGCCTCCAAGACAATTGTTGGCTTTCCTGATCCACGTGTGTACTGTCCTTTCCAGGCGGTTGGGCAATTTTTCCACTCCCAATGCA…
TACTTCCCTGGGAAAAGATACTTCATCTGCAAAGACTTCGAGGTATGAAGTTTATTTCTATCTCTTTCATTTATTACGGGTTATATGTTTGCTATTTGACAAATTTTTTTCCTTTTGGCAGAATGACGGTCTGCATTACAGGCAACCATGGGTTATTGGCGTGCAAGAAGAGGTTGAGAGGCTCAAACTGAAAGTTCTCCGCCATGAGAACCTTCTTAGAGAGTGTGAGGCACTTAAGGTGAGTATATTTTTTCCGGTATCATAAAAATTGTGTTACCGGCAATCTTTCTAACCAATGTGTTTTGGTTTGTCTTATGTCTGTTCAGGAACAGATTAAAATGTTGGTCAACCGGGTTTCTGAACTTGAGGTTAGTCTTTAAACTCAACCGCAATAGTTTC…
TGATCAACCGTGAAGAAATGTTCGACATCAACGATCCAATCGTGCATAGTGCTACCTTCGAATCTATGCATTTCCAATTTCTTCAACATGTGTTCACGATTCACAAGATTCAATTGACCAGATCGATAACCTAGCTGAGATTCATCCCGATTTCGTTCCCAGTTACGAACCGGTACCTGATTTTCTCGATTCGAAGCCTCCAGATGATATCGGTGATCCTCCGGTGGTTCCATGGCGCTCATCGGACGTTTCCCCAGCGCCTTCATGATGTCTTTGAAATGCTCCTCCAATTGTTGGAATCACTGTTTATTCTCCACCGCCTGATTCATCAGAAGATTGTAGTCGCCGCGTAAAAACACCACTTCATCTTGCATCGTCGTCTCTGGTTCATCTGCTTCC…
ACTAGGTTTTGGAATTGAAGACCTCGGTTAAGATTTGAGGACGAATCTTTTCCAACTCGGAGAGAATGAAGCAGATAAATATTTGAGATATTTCCAAATATTTATTATTTATTTTATTTGTTATTTAGATAACTATGTTTATTGTTTTAGGGTTTTATGATTTTATTATTTATAACCGTCTAGGCTTAAGTTTTTATTCAATTTATGAGTTTATGATTTGATTAATAAAAATTGAGAGTTCTCTCTTTTATTCCTTGTTTTCGGTAGATCATTGATGATCTCAACGAATTTAAAAAGACATTGATCTTACGTATTCTTAGATTAAATAAGATCTTTGTGATTATCATAGTTTTCCGGGTATTCGAAGAATAAATGGATCTCTAGTTCTATCCTATAAAG…
GAACTCCCAAACCGCGTACACTATTCAATATATTTATATCCAGGATCTGTTTTGTTTCGGATAAGTATCAAATTAGTTATTTGTTATGTTCCTTGTTCAAGAAAAAGAAGTTATTTGTTACGTTCCATCAAGTTTTGTTATCCAGATCTTTTGAATATGACCATGGAACGAAACAAACCATTTTTAGCCTGCGCAAACTAGTATATTCGAATTTAGAGTATTGTTTCTATTTTAAAAATTATCAAATAAAAACTGAATATATAACACTCGTATTTGGATAGATATAGTTAAGACCATTATGCATATATTATCCATTAGAAACTTGTGCACTTTTGCCATGGTTTGGTTACGACCCTAAAAATACATTAGTTTTGACTTTCAAATTTTCCAAAATTAATA…
CCCAACTTCAGCCCATCCAGGATATAGCTTCCGGCCCAACATGGTCCCGCACGTGAGCAACTCCTGAGCCATGTAGCCGGCCAAAAGACAGTTCGATGTAGACAAAGTGGCTCTTGGATCGAAACTGAAATCACTCTCCGTCGTGCCCTTGCGTTTCCTTGACGTGCCCGTTGTTTGAAACGTATGCGCTTGTTGGTGGTTTTGACTCATTTGTTTGGGTTTAGGTTATGCTACGTGGTTTGTTGGATCAGGGTTATAACGGTCAATGTGTATAAGAAAGGAGGGTCAAAATGTCAATTCCCTTTCATCTGAGGCGAAAAGCGTCGAACTCACGTCTCTCGAGGAGGCTAAGCCAAGTAGGAAAAAAATAAATTTAAGATAAAGGTAGAAAATATAAAA…
TATGTAATATCAACAGTACAAGTAACAAATTAAAAAGACAAACAAACAATAAGTCTCGGTGACACAGCAAGCAACACCACAAACTATATCAATCACATTACTAACACAGTTTAGTCATTCGTGAGTGGAGAACAGTGCATACACAGTTCATCATCGTAACTGTAACCTATAATAATTAAAAAAAAGGTGAAAAACAATGATAAACCTAAAACGTAAAATTCACAGCTACAATAAGTCTAACAAATATTGAGATGAAACGTGGACGGATCCGTCCCCCGTCCACGAGGCAATGCCCCTAGTTAAACAAGGTGTTCGAGAAGAAAATGAAATCACAATCACGTCGGCACATCAGGATCCAACGGCTAGAAAACGAGCCACGTGCGAGAGCATATTCCATAG…
AAACCATATTACATGATTCAGTTTAGATCTTTTGAATACAATTATTTACATTACAATCCATCTAAAACATATAACACTAATTATGAAAACAAATATCAATGCATAAAAATATAAAAACTAATACCCACGCGGATGCGCGGATCAATCTCTACTATTTTTTACAACAAGACGACAAAACAAAGCAAAAGAAAATTTAGCCAAGACAGAAATAGACAAAAACCCAACCGTAAGCATGCTAAAAGCATTTCCAACAGCAGTTTCTAGAAAAGGTTCTCAACATTTAAGAGAAAATAATAACAAAATCAGGAAAAAAAATACCAAAAGTTCTTGTTTCAGAGCTTTAAGAGTATGTTTATTGCAGATTTTTAAGTGTGTATCTTAGGTAATTAGGAATTAAAA…
TTCTTGTATCAGTTGAGTTCAAAAATGACCATGATGGTAAATTTCTAATGTTGGGTAGATAATTAAAAGAAAAATGGCAAACAACTTTATAAAAAAATAGTTACCGTTAAGGAAAAAAAATAAGAATTGATTACAAGAAAATGGGGATTGAGAAAAAGTAAGGTGTCGTGTTAAGTGTCCAAATTTGTTTAACTAGTCTTAGCAGTGTGATTCTAATTCCTAATACGTACCATTTTTTTGTTTAACTCATAACACTATTAGTTAAAAAATGTTTTTCTTTTACATTTTTTTACTTCTTTGTTCGTATTTATTGGCAGCCGCAAAGGTCTACTTAATTAACTGGTGACTTTATTAAATAATTTTTCATTTAACTTTTTTATCTTCTATTTAGCCTTTTAC…
TTCTTGTATCAGTTGAGTTCAAAAATGACCATGATGGTAAATTTCTAATGTTGGGTAGATAATTAAAAGAAAAATGGCAAACAACTTTATAAAAAAATAGTTACCGTTAAGGAAAAAAAATAAGAATTGATTACAAGAAAATGGGGATTGAGAAAAAGTAAGGTGTCGTGTTAAGTGTCCAAATTTGTTTAACTAGTCTTAGCAGTGTGATTCTAATTCCTAATACGTACCATTTTTTTGTTTAACTCATAACACTATTAGTTAAAAAATGTTTTTCTTTTACATTTTTTTACTTCTTTGTTCGTATTTATTGGCAGCCGCAAAGGTCTACTTAATTAACTGGTGACTTTATTAAATAATTTTTCATTTAACTTTTTTATCTTCTATTTAGCCTTTTAC…
TGGATTAATCATGTGCCTCAAACATTCACTCTAACATACAGTTCTTTGAGCAATAAACACTTTACAAAGGATGTATCTCCCTTTCACTGAGCACCATTCATACTTCCTAGTTTGCACAATTTACTAGACCAAAAAAAAGAACATTAGATGAGGGAACTCTGACCTTTGAGTACTTCCTCTGTTAGATGCATCACCATAACCTCCACGACCTCCCTCCCAGTCTTGATAGCGCCCCATGAAGCGGCCAGGAGGTCTTTCATCACCGTAACCATGCCTTCCACCCATTTCACGGTCATTCTCATATCCAAATCTATCATTGAAACTTAAGAATCAGAAACGCAATTTGATCTTCTATACAACTATTAGGTAAGCAACAACGCAATGTCTTGGATCAGATTG…
TTGTAACGACCTGAATTTCGGTCACGGAACTCGTTAGCCGGCTAAGGCCCAAGCAATACATCAAGACCAAAATATTTGTTTATAAATACCTCATTTTCACATTGTTTTCTCCACCTGCATCAAAAAGAAATCAGAAAAGTTAGAGAGAAGAAGAAGTGAAAAAGAGAGAGAGTGAGAGAAAGAAAGATAGGAACCACTGCATGCTGCCACCAGGAGTCCTCGCCGGAGCCACCGCACGCCAGGACATCGTCAAGCTCGTCCTCACCATCAACCGCAGCTGAGTATCGTCGGAAACCGCCGCCTCTTAAGCTTTGTTTTCGTCCGTTCAGTATATCGGCCATATCTTCTTAACCGTTGAGAATCTCGCGCATGCAGAGCCACCATCGTGTTCCTCTCGTC…
GACTAAATATTACATTTCTACATAAGAGGTTCATTATTTATGGAATAAATACACAAATTTTATTTTTTTCATTTCTATTCACAACAATTTTATCATTTTTTATTAAAATGGTTTTCTGCTAGCTAATTATGATTTCCAATTTTTTTATCTTTTTAATTTGTTAATTACAAGCTTGTCATCCTTTCTATATTTTAATAAATGTATTTTCGGAGTAGGCAAGAACAATCCATATATATAAAAAAGTGTGGATAGTTTGTTCTGCAATCAATCAAGGTACTATGTTGAATGTTTAGACAAAATAATGTATAATATATAAAAATGCCCAACTTTGATCATGTTGAAACCTTCCGAAAAAGAATAAAAAAAAATAAAAAAATCATGAGGACTTTGTCAGTTGTG…
TTGGTTCCAAACTATTGTTTTGCACTTAGTTAAACCCGAGAACAAAATAAAAATCTAATGAAACAAATATCATAAATAATAAATGAAAAATGAAAAATGTTCTCATCATGATTCTTTTTGGTTTTAGTGTTTTTGACAAGTGAAGTTATAGAGTAAAGACACTGAAATTAGAGAACATAACTCAGAACTATGTGAAATCACATCATATCCGATAATTCCAAAGCGAAAACATAAACTCGACTATAGAGAAGAAGGAGAACTAAATACCAAAATATATTAAACTAAGTATTTGAGTTAATTATTCATATAATAGATGCTTATTTTAGGTACACAATAAAATCTTTGAGTATTTTAGATATTTATTTAGGATTGAATTCGAGTTTGGTACGAGTATTTTGG…
GCTTTGCTGAGGAGTGAGGATCCATCTCCAACAAAAGGTTATTGATAATTTCACTTCTAGCTACCATCTATGTTGGTTGATGCTTTCTGCAACGAACCAGATTACATCTTGGACATAAAAATGGTTCAACATCATGTAAAAGTTGTTATAATGGTCTTGTTAAATGGATGAGAAAGGATGAAACTGAAGAAACATGGAATTTTCTCTTTGATATTGAGCAAAAATATCCATAGAAGTCATTTTGAAGCAAACCTTGTGGTTAAGATTTCTTAAAGAGAGGAAGATTTGATATATCTAACGACCCGTTACTCTATTAAACCGGTTTAGTCTATTAAACCAGCTTGGTCTATTTTAATTAATAATCTCGGACAAGGTTAAAATTTCTTCCTCCTTTTTGTT…
TGATGCTACTACTACCGATGTTATTACTTCTACTTCTCGTGTTGAGAAGTTATGAATCAGGATGATCCCATTTTATTAATCTAGATCATGTATTGTAAAAGCTTTAGAGCATCAGTATGGTTGTTCCATCCAGTCTATCAAACAAAATAATAACAAAATAAATAATGTAAGAGCGTGAATGAGATAAAATTGAGAACGGTTTTTTTCTTAAAAAAATCTCTGGGAGAACTTGAGAGATAATTTCTACACCTATTTCTTTATTAATGGTTTTTTTTTTGCCAAATACATGAATATATTCTATTAAATTAGGAACATGACCTATTGATTAGTTCAACATTTTTTCCCACATGACCTATTTAAATTGCTATTATTTTATAAAATAGATTTTGATTAAGATTT…
GTTTAGAATTTAGGATTTAGGGTTTAGAGTTTAGGTTTTAGGGTTTAGTGTTGGGGAGTGGGGTTTTGGGATAAGATTTCAAATTTTGAAAAATAAAAAAAATTAAATTTTTCAAAAGATAAAATGCTATTTTGGTCATTTTAGTTTTTGGATGGCATTTTTGTGACATAAACTTAGAAATGTGCTATTTTGGAGATTTGTCGTTTATTTACTGCTGCAATACGTTAGTTTATTTTTTGGATCAAAATAATTAATATTATCTTATTATACTTAGAGGCTGCCACATCACTAATTGATCTCTTCTAAGCATGACATTTGTCCAGATAAATATATTGCAGCTTATCATTTGTTTATATTTTGGACTTTAACTTTAAAATGGGTTTGAGCCGTTCATTAAGT…
CTTCTTTTCTCTGGGTTCATAAGACAATGTGTATGTGTCGCAGTTTCATTGTTTCATTCTTGAACAATGAGTCAGACCCAGAAAAGGACTCTGCTGCAGTTCAAGACTTCTTTTCCAAGATGGAAGCTGCTTTCATGGCTCATCCAATTTGGTCCGGTTGTTCTGAGGATGAACTAGACAGCGCTGGAGATGTGAGTATCATCAATGTCCTTCTCTTTCTGTCTGGATCGCTTGCATCTTCTTGCCTTAATCATTTGCCTCTCTTAATACGCAGGGTCTAGAGAAGTATGTCATGACAAAGCTGTTTCCCCGTGTCTTTGCTTCAAACACAGAGGGGATGTTATATCTGATGAGAAACTCTTTCAGAAGATGTCTTTGGTTCAACAGTTCATTTCTCCT…
GATCACAGCTCTACAAGACTGTTCAAACCACCAAATTTGCTTAGGCTCCTATGCTAGGCTCTTCAGAGTTTTTGGATATTAATGTGCGTACGGAATAGTATGAGCTGTATATACACTACAAGTACCAAAACTTTTATTCCATATGCTTCCATGAAGGATATATCCTTTCTCTTTGTTTATGCTTAAGATTTCGTAACCTAATAGTATTTGAATTGAATTTTAACTGAGATAACACGTACATGGAATGTTATAAGTCCAATACAATCCTAACTACACATTTATGGAACTGACTATATATAGTTATGTTGAAGACATACTATTGTTTGACAAGCAAACTTGAGAGTATATAATTCTGTTAAGAACCAAGTTGTTTGAATATAATTAAACAGAAGCAGGCCA…
TCCCAAACCGATGGTGCCTTGAGCTCCAATGGGTCAGCGTTGGGTGACTTTCCACCGAAGCAATCTTCATACTCTTGCATTCAGATGAATGGACAAGAAGTGTTTCGCTTTGCTGTCAAATGCGTTCCCCAATCTCTTGAGTCTGCTTTACAAAAAGCTGGTCTTCCTGCTTCCTCCATTGATTGGCTCCTCCTTCATCAGGTAAACCTAATGAATTCAAGATAAAATGGTGGAATATTTTAGAGCTTTTGAAACAAGAAAAAGGTTTAAAAATTTTGCAGGCAAACCAGAGAATATTAGACTCTGTGGCTACAAGGCTTCAGTTTCCACCGGAACGAGTGATATCAAACCTGGCTAATTACGGTAACACAAGCGCTGCTTCTATCCCTCTAGCTCTTG…
GTTCAAAGATGCGTCTGTGGAAGAGAAGGGAAGAGCAGGATTTATTTATATAGATACTTGTGGTGGAACTTATTGGCTATGTTGCTTCACGCGGATTGATGACGTGGCGTCATTAGATGATTAAATCAACGGATGAGATCTCTTACATGCACTTATCCTTTTTAAAATAATGGATCAGGGATCTATCTTGATAACTACTATTTTGATGGGCCTTTATATTAGAGGGTCGGGCCCTTATTCGCGTCATTAACATCGTGTTAAGAAACTGAGGTTTTCAATGCATCTGAAGTACTGGAAAATGAGTGATTTATGAAGCCAACAACATATATAATAAACAGACAAGAGAAGAGTTCAAAGCTTTTGGGATCAATGATCATAACCCTGTAATCTTTGCGCCTT…
GCGTTCATGTTTGGGTGTCTCACGGATAAAGATTGAACCGATTTGAAACCGGAACTAAGACTTTGGGGTAAGATTCATTAGGTTATCGAACCAAAGAGTGGGAACCAAAGGCAGCAAAAGTGCAGGACAAATTCAAGTTTATTTATAAAAAATATTCCGGATAATGTTCGGGATTTTGAACCCGACGTGAACACGCAACCTTCTAATCTGGAGTCAGACGCGCTACCATTGCGCCACGGATCCGGATGCTAATCAAGCTCAAGTATACTTGATCATATTTAATAAACTTGAAGAATATAGTTTCTCAATTGTTGTGGCCTTTCTTTAACAATCGATCCAAAACTTTTCTGACATGATCGTGTCTGTGTCGTAAGATGTGATATTCATTCTCTCAACAAT…
AAACCGAGTAAGCGTAGCTGCAGTCGAAGAACAAATGGTCTCTTGATTCCATTCTTATTTCTTTCTGGGAAAATTCACCATTTCACAGATATCTATTGTGTCTAGTTATTGTTTTTTGTCAACTCCGATCTTTACTAGAGCTTAACAGATGGCAGAAATACAATAACCAAAACACGTGTATATAATTAAGTAATTAACACTTAGAAAATAAATAATTCACTATAAGAGCATGATTGTTGGAGGTTTTTAAGGTGGGGTTCTTAGCGGAATATAAGAACCCGTCTCTTAACTTTGAACTAAAAAAGTTAAGAACCGGCTCTTAAAATTCTTATTTAAGAGCCGGTTCTTAGTTTTTTTAGTTAAAAGTTAAGAGACGAGTTCTTATATTCCGCCAAGAAC…
ACCACGACCATTACCAAGAGGAGCCAAAACCGAAAACAAGCTCAAGCACAAGATAAAAATCTTGAACTCTGACCGGGAAAACGCCTTCAAAGACCTCCAATTCTTACACGCGGACACTCGCATCCCAAACTCAGCATCTACCGACTGAAGAATGGCCACCTCCTCGCAAGAGAAGAACTGAAGGACGGAACCACTGCGACGCTAATAACCCCACTAGAAACACACAGCTTCTAGGAAGAGAAAGTAGATGCTCCCGCAACAAGACCACATCCAAAAGACGAACCACGAACCAGACATGAACCAACTCCTAGCATAGCGACCTTGATACGGATAAGAAGAAAAGCCGAGCACAGGAACAAGACCAGGCCAATTAGAAAAAGAAAGAAACATGATGTTTTT…
GAACGCGAGCTGGCTGTGATGCAAGCGGGAAGCTGAGGTCGTCTAGGATCAGGAACACCTTAGGGCTGGAGCTGATCGGATGCTGACGAGCTGGGACGCGAGCAAGAACGGATTAGGGTTCGTCGGGTTCGGATTAGGGTTCCAAAGCAAACTGGCACGCACTGTATCGGGGCGTGAGGGCGCGTCGGTGGTCAGATAGACAAACGGTTTGCACTGACTGATTCGTCTTGGCAAGAGCTTCGATTTGATATCTCACTACAAGAAAACACACCGAATTCCGACGGAGGTTCCGACGGACACCAAGGTCGTCGGACATTTGTGACGGAATACTGACAAATTTCCGACCAAATCCAAAAAAATTAAGTCGTCGGAATTCCGTCGGCCATTTCCGACGGAATT…
GCGTTGCAGGAAACTCCTGATCCGACTCACCAGTAGCCGTCCCAAACGCCATTACCGGCATTTGAAACTTCACAAGCCTTCTTCTTCATCATCTGGGAAGAAAGCCACCAGAGTAGTGTCTGCGTTCTTCCTGACCTTCCAAAAGAAGAAGCAGAAGAAGGAGAAGATGAAGCGGCTTAACGAACTCAGGAGTTTCTCCGATTCCGTCAGTGATAAGAAGGCTGAATCAAGAAAAAAGGGATTCCCATCTAGTCTCACAACGTCTTGCATTGGTCAAGGGAAGAAGGCTCATTCACAAAAAGTCTCACAAGATCTTGATGCACCTAGAGACAGCACAAGTGCATTCCTGCCATGACTAGGCGAGAAGATCATCTGTATTGCTTTTCAACTTGATATGTG…
TCACTATGAAAGATTTCTTGGAGATAAAGGATGAAGAACAACTTCAAAATTTGGGCCATGACTCGAAATTGAAGCTTGATGTCGATCGGCACCATGTGGGAAAAGATCTGGATACTTCACTAAAGGCTAGTATCAATTGGTACCCACACTACAAGAAAAAAAAAGCTTTTCTTAGCAGACGAATAACGCTATCTATAAATACCATAGCGGTTTTTGAAGCGTTGTATCATCGCCCGTCATAGTAGCTCAGACACATTAGATAACGGTTTTTCGCGCTGCTATCTTATTGTCATATACTATAGGGTTTGTTTGTATGCAATTAAATATTCTTTAATAGTGTATTTTTTTTGTTATTATTACACTATTGGAAAATATAAAAAGATATTTTTAAATTTTTTA…
CTACGTCTATGGGTTGACTGGTTTGGGAAGATAAAAGGTTCATAAACCCGGGAGAATCTAGAGAAAACGGTTCCATTTTGGTTTGGGGTGGTGTTTTAAACGTGGTTTTGGTTTTCAGATTTTTTACTTCTAACTATGTTTTTAAACTACAATTGTGCTTTGATAAGAGAGAGCAATTAAAGTAAGTCTAACTACCAAAATTCATTAAAGTTAATTACACAACAAGTTGTTCTCTAACGGCATTCATTACACATCAAATCTGTTTTAAAAAACTAGTACAAGAAGTAGACAGAGAGCATTCAACACAACATTCATCAGAGCAACCAACCAACTGATAATTAATGTTTTTCAGTTCCTAGTCTACCTAGTTCACTTCACTTTCTAGTTCAGTTACCTACT…
GATTGGTGTTCATGGGATTCCATACTATGGCATGGGAGAAGAAGATATCTTACAAAAGTATGCTACTATTCGTTATGGTCACTCTGATATGTTTGGATAATTTTCCACATTTTTAACTTTTTATTCATAATATATTCGGAGTAATTTTAAACTGTAATTGAAATCTAATAATCAATTTTTTTATTGATGGTAATATTTTTTTGTGTGTAAAACACTATTTATTGTTCATGCTCTACCATCATCTTTTACATATATAATTCTTGTAGCATATATTAAATTAACATGTATAGCAAGCACATGGCACAACCACTGAGTATACATCGCAATGCGTCACATTATATCCACCTCTTACTCTTAGAAACAACATTTCACTTTTATTATTCATACAAATCAATCTAC…
CAGTCATGCAATTGATCTGCCACCGCCACCACCACCTTTTGGCAGAGTTTATAGAATTTATTGTGATAAATTCGGTCCTCAAAACCTCCCCTGACCTTTTTTCTTGCTCAGTCACCAACCATTTTTGAAAGATGAATATAATTTCATGTTATATAGTTGAGAGTCTTGAGACCCGATATGAAAAGAAGCAAATGTATTTAGTGTGGGTTTTTGGTTACTTGTGAGAAAATACATGGTTTTATCTTATATAATAAAGTTGGGTTATGCTCTCACCACAGGCTTCCACGACATCAAGGAGAGGGGTGCTTTTCGCGACACGTGGCATCACCTCATTCTTCACATTTTTTTTTTCGTTAACAAAACCTGGGACCATTCGTCACGTATGTTTATGTTTTAAAT…
CATCTGGGAACATCGGGGGAGGGCCTAGCTAGCTTCTCAGTGGATAGGATAATCCTATTTCATTCTATATTTTTCTATATCATTCTAAAAAATAAACATCCAATTTCAAGAACACTTTTTTGGAAAACACCAATTAATATTCATTTAAAAAGTCCTTCCATTTCAAAAAGTTTTGGAGTAAATTGGATGATGATATCATTTCATTAAACTTTATATAGAATTAATCATATCATTTCATCTATTTCTTTTATTAGTCCTTAGTTACAACTTACAACCATAATTTTGGACTAATAAAACCTTTAAAATCAATTATAAGAATAGCTACAAGAAATTAAAAGCCTTTAAAGTTTATTGACTTGTCCCTAAGTAATTATCCAGAATCAAGATTCTTGGGGTTTG…
GCAACATTCTATAACAACAACTCTAGTCTCCATATGAATTCATTTTTTATACACTTAAGTTTTGAGTATCCGGTTGAGAGAGAGGAGGAGGTTCTGATACAATGTACTAGACATGTTAATGTCATTATTCACGAAGCCAAGCCGCTATCAGCATGAGTAGGACAATCCATGGCGTAGCTGGTAAGTTCAAATTAGCTGCAGCCATAGACAGAAAGAAAAGGGCTCTTATGATTTAATATCTCTTGCTAAATTGGATGATTGTTTAAGTAAGCAACTTACATGAAGATGTCTGCGGTTGAGGATGAGCAACATCGTTTGCGTGCTGCGGTTCACTTGGTTTGGTTTTCGGTGGTGGAGCTGCATTGGCAAACACCACATGAGGTAGAGGGGCAGAGACTG…
TAGTATGGGTATGTTAAGTTTCCAAAATTTGTTAGTGCTGATATGAAAGGATATAGTTTTCAAAAGACATTTGAGACACTGAGATTGTGAAGTTATCATATTGAAAAATGTCAACACATGGTTCTGCAGTAAACTAGAAGTGATGCAGAGGACAAAACAAAGCTCTTTTAAGTAAGGGCAACATTATTGGTTCTACAAAATTTTGTCCTTAGAATAAATTAGTATTATTTTTTAGTTAGGGACAAATGCATAAGGACTTTTTTAATTTTGTTGATTATTGGTAGGACAAAAAAAGTCCTTAGCATATTTTATAATATTTATTTGAGACAAACGTTTGATCAAAATGTGTTTGCTTCTTTTGTTTGGTGGGATGGATAGAATATGAGACAAACGTTTGAT…
ATCGGATCAATGACAATGCCTACCGGCTAGAACTGCCAGGTGAGTTCCAAGTTTCCCGAACGTTCAATGTATCTGATTTGTCTCCTTATATTGCAGATGATGGAGATGTTCTGAGGACAGAACCTGTTCAAGAGGGAGGGGATGTTGTAGTACCCACGACTGAGGTTCCCATTATCCGCAAAGGCCCTACCACAAGGTCCGGTTCAAGAGTTATAAGAGCTGGATTTGCCAAAGCTGTCCAGGAGTTGCTTGCACAGGAACAAACCGGGTTCAAGCAACTATTGATCCAGGAGTTGTCTGACTTGAAGCTGGAAGACACCGGCGAACCACTAAAGGTTCCTATCTGTTTCAGGTTCGAACACAAGCAAGAGATAAGCCGGCCAGTACCATCCATCCGAG…
TTACACATACACAGTTTGGATCGAAGTCGTGCCCACCTCTTTGGTGAAGCACCAGACCCTGACTGGGAAACTACTTTGGGGATATTCACTTCTCGAGCAACTGATCGCCTTTCAGCCATCCTCTTGTGACTGGCCTTCCAGGCAGCTATCTACTACATCTGGATCGAAAGAAACAATAGGAGACATAACCACACTCCGAAACCTGCAAACCAACTCTGGAGAGAGATTGATAAGACTATCCGTAACGGGATTCTTTCTACCAAGTATTATGAGTCGGGGAAGCTGCATGGACTTATGCAAAGATGGTTCTCCACCCAGGTGCGATTATTAGTTGAATGGTTTAAACTATATTGTTGTTAAAACACTGGGATCTCTGTACATATTCTTTTTGATTGATTA…
GCATCTATAGGATTATAATCTCCAACACCTGAATAGAAACCCTGCGTCTAATACCTTTCCAATAAGTTACACCCCCAATCATCTTGTTAGTCGAGCAATAGACTTGCTCATTTAGGATTGCTATTTACTTTTAAACCCATAAAACAACAAACACTTAGAATTAATAATTTAACTAGATTTAATAGGTTCCCTAGCTGCTTGTGAATTTGATCCCTAAGTACTACAATTGAACCTCTTGTTTGAGAGAGTAATTTACTCCTTAGGGTAATTAATGGTATAAATGCTTCTTCCCAATTAACAGTCACATACATGAAAGCAGTTTCACCCTTCTTCCTATTACCAATACATGCCTACACATATTTTAAAAAAGGAAAAGTAAGAAACTGTAAGGAAAACCAA…
GTTTACGTGAAATATTGAACCACTCTTCAAATTTATACTCCTTGAATAGAGTACATTTTCATAGAATTAACAACAGAAATTCAAAAGCATAAATGACAATAGAAGCAAATACAAACATATTAAAGTTCGAGCTACCGACACCGTACGTTATAACTGGTTGGCTTATAAAACAGAATCAATTGTATTTATTTGGTCTTTCCACTGCAAAAGAAAACAAGTCTGTTGCAAGAGAAATAAGCATCTCAATTCCGTTGCAAATCGCCATTTGTGAAATTATTGCAAGGGAACGCATTCCGTTGCAAATCGCTCGTCGCAAATAAAAAACGCTCGCAATATCCTTGCAAATCTGCGAGAAAATAATTTCCGTCGCAAATTTGCAAAAGAATATTTTTCTTCGCA…
TCAGACCAGTCACGTTCCGCAGTAGCTCGTTCTTTCTCACGTGATGGCTTCTCTTCTTTCTCTTGGTTTTCATCTTCATATCCACCGTATTCAGAGCCACCCTCTTCACCACCACCACCTCCTCCACTAGCCTCGTTCCACATCCCTGCTGCATGAACTCCGTTCATCCCTGCGTTACCCATCGTTCCCATCCCCGCGCCGCCGAAAAAGGCGGGATTAACATGAGGAGCAATCCCGACCATTCCCATTGGATTAACACCTGGATAAGGCTGAGGCATCCCGGGGTAAGCAAGACCTGGAAACCCTCCATAACCACCGCCACGACCCATGAATGTAGGATCAAACCCACCAGCTCCCATCATACCCTGTGGATGCATCATACCACCAAACGCTGGACCA…
CAAAATCTAAGTATACTTCTTAAAGAAACAACTTAACTAAGATATTTTTGAATAACTCTTACAAAAACAGGAGAAAATAATAATGTAACCGCTGCTTAAATACATACACAATACAAATAGATAGTTTAAACATAACAATATTTCTATTATTGTTATGAAATGAAAGTATTATTATAAAAAGAGGAAGCCAAATTTTAAAATCACTCTTGCACTAACAGTCATAAATGAATATAAGAACTGTGCGATTCCTTGCTTCTATTGATGTTGATCTACTTGATTCTTGATGTATGAACTATAGAATGGAAACGAGAACACACACAAGCTGATTATCCAGGTTCACCCCACTCCTCCAAATTGGAGATGCCACTATATCTCCTAGGGCTGAGCCTTGATCAGCAA…
TTTTTTTTGCTAACATGTGGACATTAACTTTAATAGTCAAACTAGATTTTGATCCGCGCTTTCAAAGCGCGGGATTGTCCATTTAAAAAAAATTACATATATACATTTTATAAATTATTTTATAATGTGTTTTTTATATGCGTTGTTGGTGAAACTAAAATAATGCTATTACATCAAAATTAATAAGTCTTCTATGATTAATTTTATAATTAATTACACAAATTTTAATTTTATGAATTTTTAAAATTAGTGGATATTTATTACATTCTAATTTTAAATATATACTTTCTTGAATTAATGAAATAATTATTGAACTAACGAAATAATATAGATAAAATTAATTTTTAATTAAGTTTAGTTTGTTATTATTCTAACCATTTAAACGAATTGGGCCTCTTA…
CGAAGGCAAACCTCAACGTCAAACAAAAAATGTGGTCTTTAGAGAGATTTTTGACAATTTATGATTTCAGACAATTTGTTTTGTTTTTTATAACTTTGTTGGAACGTGGATTTATATACGGTTTATGGTTCTATGTTTAGCTACTGTTTTATATTAATAAGTCTCTCTTATAATATTATTGAAACTTTTGGAAAAGTTCGATACATGAAGAGATTAAAATATTTTTGCTTTGTGATGAGGAAAGATGATTCTTGATGAGGTTCTAGAAATCCCCAGGAACAAACAAAGAATGTTTCAAGCTATATGTGTTGTATAAGACAACATCTACAAGAGAATTTGAACTTTACTAAAAGTTCTTAAGGAATACGGTAATCAATATATTTTCCACTATTTCACATA…
GCTGGTCAACCTCGCAGTCGCACGTGCGTGGACCTATGCGTAATTAGCAAATTACATTACGAAAGTGGAAGCAATGTATCCTGAAAAATATTTCTTGCAAGACGAAATCTCTACGTACAGTTTAGATTTTAATCTAACTAGCGAAAAACTTTCGTGTTTTTCTTCTTTTTCCATTTATTCCTGGTTCAACCCAAGAATTTTGCTGGGTCTTGGAATATACTCCATCTCCGTTTTTAAATATAAGATGTTCTAGAAAAAACACGCTTATTAAAAAAATTACTTTTTACTTAAAAAGTATTATTAAAACCATAAATTAAAACTATTCAACCAATTACAAAACAAAACAATTAAATTGGATTGATTACACAAATTTTGATAAAATTTAAATTACCTAAAAAT…
CATATGAAGTTAAACGTCTACGTTTGTTATTAGCCACAGACAATCTTTGCATAACATACTCAAACCGGTTAATACTATTCAATGCGGCTAACATGTTTGATACATATTTAATATTTTTGTTACAGCTATAATCACTAATTACTTTCAACGCCTACGTTCATTGAAGCCTCACAGTCTTCTCCCTATCTATCTAGTGCCATGAAAACGCCTAGAGAAAGGAAATTTGAACCAAATAAAGATCCACGAATCTAGAAACCGAGCCCCTCAGCGCTTAGATCAACCTAACCCCGAGCCAGCAACTGGAAGAGATCATGCACCAGAAGATCTAAAACAAACATGCAACTACTTCAGGTAAAAATTAATAACTTTCTTAATATTTTTGCATTCATTGATATTCGG…
GCATTTCATTTAGTTCTGATTTTGTTGTGTTTTTACTGTTAACTCAAGTTATAAAAAAAGAAGAAAATTTCAGTTTTTAATTATATATAATATTTTTGATTAAAATTAAATAGTTCAAATATTTTTAATATTTGTAGAAAATGTTTGGATAAACTAAAAGATGCAAAAAGTTTATATGGTAACAAAGTTAATTATTGTGCATAACAAAAATAAAATGCATATAATATTTTTAATAGTTTAAAAAATTTCAGATTATATCCAAACTTTTTTATTAGAATAAGTATGTTGTAATTAATTATATTAGTTAACACAGTTTTGTAAAACTTTACCAGTCAAAAAATAGAGAACCGCACCAAACCACATACTTTTACCTTCTTTTCAAACACAGGTGCGGTCTGT…
TTAGCTTTTTAAATTTGCCAAAAAAAATTCTTGGATCTTTCAAACTTATAACCGAAATTTCTATTAGTGTACCTAAAATGAAGTATGGATCCGATATACCAAAGTTGATAGCTAAATGCGTTTTCAAACGTTAAGATTAAGAATGGATATGATAATGTAGTAAGACTATTTTTGTATCACTAACATAGCAAGTTTATTTCTTATTTCAAAGACATGAAAATGATTCTGTTCGTCTCAAACAATTGGGAAAATAATCTTCATCTAATTGCTAAGGTTCCGATGTAGGGTAAACCTAATGAAATATTGATTTTGTCCCCTAAAATTTTGAAGGTTTTTATATAAGTATAGATCTCCCAAATTATGTTAAAGAAATTTATAAAGTTCTTAAAAATATTTAAA…
AATACACAGGATCTACCATTTCTATTCATATGTTACCAGCAGTGGGCCTTTCTATAAATATGTCCTAGCAGATGAAGAGGTACGTGTTAAATCATCATCTCTCGAGTTTCTAATAGCACTACAAAAAATATGTACATTGTTAGCGCTGGAAATATGCTATATTAGATGTTTGATAGCGAATTCATAAATGCTATGTATACGGCATCAATCATAGATACCCTTACTATAATAGCATTTTTTGAACGCTACAAAATATGCAGATACAATAGCAATACTTAAACGCTGTTATTAACTTTAGCTATAGCACTATTTTCGTTCTATGATAGGTTTTTTCTACAGTAAACCAATAATAATTTTAAATAAAAATAAAATAATTGAAATAAAACAGACATTTTTTTA…
TTGCAGCCTTTGTTGATATCGGAATGCTCAGCTTAGGCTGATACAACTCTTTATTAACACACCACAACCCTTTTTAATTTACAGGAGGTTGATATGTGGAAAACATGAATCTCACAGAGGTTTCCTTGTCAAACTTGCTAAATAGTTACATCACAGTCTTATATCGACAATAAAGATTTGTTTTCAAACATCAGTAATTTTTTGAAGCTTGCCAAAATGAAGCGCCTTTGGGCTACAACTAGAACCAGAGAAGTTTCAGAAAATGGCTAGAAGTGAAGCATCTTGTGGCATTCAGACAGCATCATCTTAGCAACTCCCTTTGTTCGTTTTCTTTCCTTTCTGTTGTAATTTTGTCATCAGTTTTGCCTTCTTTGTATTGCTATATTGTCAGGATACATA…
TCTTTTTTGTATTTTATTTGATACATTTTATTTGATACATTTTATTTGTATTTTAATGTCAATACTTGTTTTTTTCTTTCTGAAATATTGGCAAGAGATTTGAATTATTTGATTGATAACTCATGTTTTAGAAGCTATAACTGAATTTGAATTTTAAGAATATATTTTGATTACGAATTAATTATTGGATGTGGTTATCTATCAGTTTTGTTAATTTTATGAACTTAATGACCGAGAAAGAAAAAAATCATGAAAGCCGATTCTTATTTTATCTTTTATCTTATTTGGTCTTTGTTTGATTAGACATGAGAAAAAATCATAAATGAATTATCTTGTATTTATGAATTTTTATTTGTTCTTTAACTTAAATATTTGTGGATTATATGTAAAATGTAGCTG…
TACCATTTTATTTTCTCGTTTCAACATCTCTTATTATTAGAAAAACGATTCAAAGATTATAATGTGTATATATTTTCTTTTTAAAATTGTATAATTTTGGGCTTTCTATCTAGAATTTTCAGCCACGGCTGATAATATTGCATCTAAGGCATAAATCACCAATCCAAATAATATGAAATAGTGCCTTATACTACTATGCGATTTATTTATTACAGTCATAGACCCATAGTCAACATTCTATTCTGATTCTGTTTGTTCCATTATATTTTTCTTTAAATTCTGTTATACGCTAAGAGCATATTTATTGGTGAAACTCTTAAGTGGTTCTTAGTGAAATTTTAACTATTAAATTTAAAATAAAAAAAATTGTTAAGAGACTCTTAATTTTAATGGTTTTAT…
CCATTAGATTTCCAGAAATGGCTTTGGTCTAGAGGAAAGAACTATCTTAAAAGCGGGAGCGGTCGAAGGTTGAAAGTGACATGTGGCTGAATAGGGAGCTTGCACGTTTGAGCACAAATTGGCTCACGTGTCACTCTTCAACTTTTGTCCAAACTGAAGATTGGGGAACTTATTCTCCCTGTTTTGCAAGAAGTGTGAGCAAAGGCTTGTTAATATAAACCAAAAATCTTTTAAATAGTTTCCTAAATGAATAAACTTGTCTAAGATCAGTAGCCATTGTTGCTTGCTTAACACTCTTAACCGGGCCTGACAATAAACAGTCAGATACTCTTCTTTTAACCACTGCATATGAAATTTATAGTAAAGAAAAGAAAACACATTTTAACTCGAACTCTAGCT…
TTTATGCGTTGGTACTCAGATTCAAACTTGTATAATCCATCCTTTTGGAAGATAGCATTTTAATAATAAATAAAAATAAAATAAGGTATTTTCATTTCCTGGTAAATAAACTCATACATAGTTACATTTACCACTCAGAATGTGTTATTCTTTACTTTCCATCTTTTTCTTACCAATGTCTAGCATAATGTCGGTCATTTTTTTTTGTGTGGCTCCTTTTATATTTCATGGAAAATTCTGTTAGCTTTAGATTCAATTTTCTCTATATTAATCATATATGATATGTTCAGAACATGCATGAACAAATCGATCAACGACGACTAAAATAATATAAGGTAAAAAAAATCAATAATAAAGTTTGAGAGACCAACCTCATGATTTCTTTTCTTTGTATTACAT…
GATGGCCTACTAGCAGCCACCGAACAAGGAAAATGACTAAGCTTAGTTTTGTCAAAAAAAACATAAACTTACATAAGTTGTGTTGTCATAGCTTTCATGTATAATATTCTCAAGGTTGAACATGTACTTTATATTACATGTATTTTTTTGTTTTCTTACAAAAGAAACAAGAAAATTTAATCAAGGCATGCCATGGACGTTAATTCATACAGGCATTTACAATTTCTCTCTTCTCATACTCCCAACACATTTCTTAGGTTAAAAAGGAAAGAAAAAAGGAGTTAAAACTTAAAGGATCTTTAGCTTTCTCCTTTCCCTGAAAACTTCAAGCAAAAGTGAACTGATCTTTTAGATTTAAAAAAAAGATCAAAAGAAGATCCAAAGACCAGCTTCCAAACA…
GATTAGAACTATAGAATCAGGACATTAGTATCACATTTCCAAGATAGTCTCTGAAATGTTAGTTATTGGTTCTGCAGATGTAGCCGGCCATCGCAGGCTATTTGATGGCCAACAACTAACGCCCTATATTTGAGGGAACAATGAAAGGGCGAATCTCCGTTCATCTGCAGCTTAAATAGTAAGCAATTTATATTTTTCCCCTTTTAATGAACCTTATCATTGACTGTGTGTATGGTGCGTTCAAGTTTAATCCCACCAACGATTAAATTTTCATATGCAGAGGACCTCTTATAAATTATCTTAGTGCATCATAATACTACGGTAAATTATATACCCTGGTTCGTTCCTCAATACTTTTTATTTTATTTTAAAAAGTAAGCTCGAATCCTTTTATTTTGT…
TTTTGTATGCTGGTTCGTTCGTCCAGTATCCAAGACTAGAAAAGTCATAATTTTAAGTTTATTTTGCATTTGAGATCTCTACAATGTATTATGTCTTCATTTCCTACATGTCAATGTCAGTTACATTCGTCTTCTGCTGTTTTCTAAAGAGTGCATTACACTTTTAGACATATATTTACATTATAAGACAATTCTGGAATTGATCAAAAAAGACATCTTTAGAAAAAAGAATACTTTGGGCTGTTTTCGTGTAAAAGCTGACAAAAATATTTTTCCTTACGACGAAAGCAAATGAAAAAGCAATCGGATATGAATTGAACTATGTTTAGTTGACATTTACTAACATGCATACTTTTTTTTTGTAGACGTATTTTTTAAAGATTGTGTGGTTGTGATTAA…
TATTTGTACTTTATAAAAAATGTAAAATACTTTATTGTCAAATAGAATTTTATTTTATATATTCAGTACTATTTAGTTTATAAACACCATTCAAGCATTTTGATATAAACTTTTACGTTTTCTATTTTAAATAACAAATTTAATTAATTTTATTAAGTTTCTCTTATACAAACCACAGTTAAACACCATTCAAACATTTGTCCCGCACTTTTTATTATTTTGGTCACCATTCACATATTTCTTAAACCGCTTTTATTAGATGAATCACACTTGTCCTGCAGTATGCGTTTTTCTAACACAAACCGCTCTTAAACCGCACCGCACTAATCAATCAGCTTGTCCCGCACCGCCCAACCCGCTGTTACCATTCGGAGTCTTAGCTATCACTTTCCAAAATTG…
TATTTGTACTTTATAAAAAATGTAAAATACTTTATTGTCAAATAGAATTTTATTTTATATATTCAGTACTATTTAGTTTATAAACACCATTCAAGCATTTTGATATAAACTTTTACGTTTTCTATTTTAAATAACAAATTTAATTAATTTTATTAAGTTTCTCTTATACAAACCACAGTTAAACACCATTCAAACATTTGTCCCGCACTTTTTATTATTTTGGTCACCATTCACATATTTCTTAAACCGCTTTTATTAGATGAATCACACTTGTCCTGCAGTATGCGTTTTTCTAACACAAACCGCTCTTAAACCGCACCGCACTAATCAATCAGCTTGTCCCGCACCGCCCAACCCGCTGTTACCATTCGGAGTCTTAGCTATCACTTTCCAAAATTG…
TACGAATGCCAGAAAACCTTCCTGATGGCTATCATCGGGACGGGTGACGTATGCGGATGCTATGAACTGGCGTACCAACTCCGGATAAGTGGGTTCCTTGAGGTTGCATAGTTGGCCTAGACCCATGTTCTGGAACAGTCCTTCAATGTCTGCTTTGATTCCCAATATTGTCATCGTCTCAGGACATGCTAGTTGTGTAGCCGGAACGGCTACCTTCTTCATGTTGTTGTAGTGGGTGGTATCAGACTTATCCCACTTCTTTGGCCTTTGCTTCTCCAGCTGTGACGAACCCGCTTCTTGTGTGTTTTTCTTTGCTGATGTTTTCGTGCGCTTCATTCTCTACAAAATAGAATCATTGCTCTCAACATGGTTATAATCAATTAAGAACTCAAAGCAACA…
TCTATAAAAAGGAACAAAGGGAAAAAAAGGAAAACCCAACGATCAATCGATAGTCTATCAGAATTATTGGCTATTTGTTTTTGTAAAATGTATCCAAAGAGTACGTGGACTCACGGTTTAATCCACAGAAAACACACCTGATACTTTATATATTTTTTTTACTTATTTGTCTAATTTATGGAAAACACTAATATTACTGCCCGTGCTAAGCACGTGTATAATTTTTGGTTGCTTTTAAATTATTTAAAAAATAGAATCGTAATGTCTTAAATCAAAATTGAACTTGTTTTAGACAAAATTTTGAATTTTCTGAAGCTAGGTAACACCTAGAAATATTGTATTTGCTATATTCATTTTCATTTGTATTTATTTTGTAAATAGTTCTTCTTTAAAATAAAT…
ACCAAGCATCCCCCCGAAAAAAACCCTTTCCAAAAAAAAAAAAAAAAAAAGAAAGAAAAAAAAAAAAAAAAAAAAAAAAAATTAAAGAAAATTCTCACATACTGGTTGAAAAGACGTAGTCTCTCTTTCTCCATCTCCAGAGAGTCGATAGTCTCTCTTTCTCCATCTCCAGAGAGTCGATAGTCTCTCTTTCTCCATCTCCAGAGAGTCGATAGTCTCTCTTTCTCCATCTCCAGAGAGTCGATAGTCTCTCTTTCTCCATCTCCAGAGAGTCGATAGTCTCTCTTTCTCCATCTCCAGAGAGTCGATAGTCTCTCTTTCTCCATCTCCAGAGAGTCGATAGTCTCTCTTTCTCCATCTCCAGAGAGTCGATAGTCTCTCTTTCTCCATCTCCAGAGA…
TATGAAAAAATAAAACTTCCTTTTAATAATTTGATACTTCTTTGGTTTCTCTTTAATTAGTTTGAGACTTTTTTGAACTGAGCTAATCCTTTTTTGGGTACTTAATTGAATTGAGACCCTTGCGAAATGATACAATTCTATTTTATTGTGCGGAAAATGTAGATCATTCCTTACTTGTAATCTCTTATGATAACATGTATGTAACATGTGGAAAAGCAAGAATCGAACGTACATCATTCGAAGTATCGTTCTTTTGTTTTGTTCAAAATAACATTGTAGTCTTCAAAGAAACATTGTAGTCTCTGTCTCTAACATGTAACAGAAAGATCACAAGTACTTCTTTATAAATCATCAACGTCCCTCGTTCATTCTAAAAATAACTCATAAAGAGAAATTACC…
TTGATCGTGTAAGCATCAGAGACATTAGGACCACCTCCTGTTTGTGTTGCTTGGCGAATGATTGCCTCAGTGTCTGCGTTGAACCACTCCCCTGAAAATCTCAACCATAAAAAAAATCAGTAATAATGTTTTGAAATTCTCAGTTTGTTAGTCATCATCCTCACCAAAGACCATGGGAACTTCTTTGTGAGGTTTGTGAAACGGGTAAGGAACACCGTGTTTGGGAAGAATGATAAGAGGACCATAGACTGTTGCTCTGAGCCATGAAATGTGAGCATGGTACCACAGAGTGCCTCTTTGACCAACAACGGTGTAGTTATAGACATAGCTTTGCCCTGTCTGAATAGGACATTGGGTTATGTAAGCTGGTCCATCAGCCCAACCAGACCGTAATTGCCT…
TTGTTGTTGTAGATATCGCAGCTCGTGCTTGCTCCATCGAAGAGGATTTGCACTATCACTCTCAGTGGAAGCAGTTGGCTCTGTGCAGCGTTCTTGATTGCGTCTACTGATAGTTTCTTACAGTCCAAGATTCTGCATAACCTCTTTTCTTAGTCTTATCAATCTTCTGATGAACCTGAAAATATGGAGGGTGTGAGATATAACAGTTACCAGTATATTTTAAAGTGGATAAGTTATTCCTAAATATCAGAGATATGAGAATGTTATAGTTTTCTCACCTCCAACTATTTTGGGATTTATGCTGGTAGCTAGTGAAACTTTGTGATCTGACCCGTAGCTCTCCAGTTTTCTATGGAATGCAAGAGCCAGTCCATCAAACAGACTAACACACAAATTATT…
AAGAAGAAGAGGAGGAGGAGGACTAGAGCATACACCTCTCGGGGGTACGCGAGGTCTCCGTTTACAAGTGAATGGTAAAAGCTTTTCACACACGTCTTTTTAAATATATTTACAAATGAGTAGACTCTCTAAACCATTCTTCCTTTAAGTATTTTCATTGATGAATATTTTGATGTCATACGAAGCTGCAAAGGACTGGAGTCTGATCCAGTCCAGACACAGAAGAAGCTAACAGAGACGTTAAACAACTCTCACTAAAATTTATAATTACACTACGACTTTGTCAAAGAAATGAATAAAACTTTTAATAAGTTTGTTTTGGTGTTTTTGACGTAGTAAGGTGTATTATGTTACTGAATATACGTATAAATAACAAATATTGATATGTGTGTCTTCTTC…
GGCTCAGCAAGATAAATCTCAAGATCTTATGATCAAAGATCCCTGCCACGTCCACTGCATTATACGGATGCTTCAGTTTGAGGAAATGCGCGTATTTCGTGAGTCGATCAATGACGACCAATATCGAGTTGTATCCTTCAGACTTAGGTAACCCTTCCACGAAATCCATAGCAATGTCTTCCCACACTTTCTCGGGAACCGGAAGAGGCTGAAGCAACCCACTCGGAGCTAAGGTGGAATACTTGTGTCGTTGACATACTTGACATGACGCCACATGGTGTTTTATCTCTGTCATCATTCCCTTCCAGTAGAACAGTTCTCTTATACGCTTCTGAGTTCTCAGCACTCCCCCATGACCTCCTATCTTCCCACTGTGGAACTCTCGCATTATGATATTGC…
GGAAGACCATACTAGATAATTTTGATATTTTGTTCTATTTTATACTATTTGTTAGTATTAATTTACACAACATTCAAAACAAGAAACTGAAAAGCAAAATGACATTTAATCTAACACGGATAAAGTATAGAATACAACAAAATTAACGTGAATATCAATCTTTTACCCAAACAAAGAAAATACACGTGATAAATCCTATTACGATACTTTCATAAAGTTTTAACAAACCAAAAAAAAAACTCACAAGAATCCTAATTTGAGATAATCTACTTTTGTTATAAAAAAAGTTACCTTTCTAGTATGGTTTTACGACAGTTTTATTGCTGTGAAGAAAATTTTGACTGCCTAGCAAAGAATATACTTACCCGAAAAAGGAAAGATTCCCACTTATCCACAATA…
TATTCATCACATAAATATGCAAATAATATGTGGATAACCATGATTCATGACCACAAGAGCAACACTTATATTGTCTTTGATACATCATTTGGAGGGTGACTTTCATTGACTTTCTTGTTTCCTTCACAATCAGACTCAAAGCTAAAATAAGTAAATACCAACACAGAAACAAAATCTGGAGATGAAGAAAGCTGGGAGCTTTGATTGATGGGTGTAATCTGCATCATTATTAAATACTGCCTGCAAAGCCATATGAAGCTACTTTACAAGAGCAACATTTATATTGTCTTTGATACATCATCATCTTCTATCAACCCTGAAGAGAGGGTGCAGAACATTGAAAAGAGGGAAATGAATCAAAATGGCTAAATACCCTCGCCAAAGAAGCTTACTTTACAC…
AAAAGATGAAAGAAGACCTTGTAAGAGCCATCAGGCTGGAGAGAACCAAGACGATGGATCTCTTCCTCAAGTTTCTGAATCTCCTCCTCTACGTTCATTCTCTCTTCTTTTTGGGATTCAAAGCAGAGACCTTTCAGCTCGATGACAGATGATGATGATCTGTCTTCTCCTCTCACCTCCGGACCAACACTTATGTCTGAATCTGATCTGATGATAATTGTTTCTTCTCCTCCTATCCTGTTAAAAAAGGACTAAACCGACCCCACATCTCACTTATGTTTACATAAATTGAAAAATACCCCCTAACATTTCAAAAAGCTTGCAACTTTATCAACAAATTAAATAATGTTCATTATTATAACCTAGAGAGAAAAAATGCGACTTCTTCACGTTTTCGAA…
GGCTTTAGCAATAGAATCTGCAAGACCGTTTTACGCGTTAACATTTCAAAAATAGTAAATGAGACATTTTGGTAATCTCTCTTGTGATTCTTTGACAAACGGAAGTCGACTTCTAAGACACAGACAAATTTTCCAGACATGTCATTTGTCAATTTTTCTCATCTCTCTCCAGTAGAGTAGAAGAAAGAGACCACAAGTCACAAGCGCACCTCAAAATAAAAAAGAAGCAATCATCTTCTTCCAGAATGTGGTGTTTCCTTTTTTTTTAACTTTCATTTCTTTTGAGGTCAGTTTTTTTCTGTCTTCTTCCTTATTCTTTTTTTTTTTCTGTTGAGCGAGTTACATTTGGAATTTTATCTCTCTTTTTCCATTATAGTCCTTATGATGTTTTGGATACAT…
AAAGCGTTGGTTTTAAATGCTTGAATGAATTCTTGATTTAGTTGAATTTTAAGAATAGTATTTATCACATATTAATTTAATCATTTTTCGGGTATGTTTGTATGTATAGCCTATTTCAAATTTTACATTCTATAATTATAATTGAACTTAATCTAAAATTAAAGCCATCTTTTAAATGTGACGACAAAATATTGTTTTTATATTATTCCACAGATCTAAAATACCTAGAACCAACATTAAACATTTAAACCAATGGTCAGATTAGAGTTGTTTGTATCTGTCATCGAAATTGATGTTGATGTTTTGATAGTAATAATAGCTCTAATCTGATAACTACTCACTCTGTTCCTAAATATAAGCTTTTTAATTAAAAATACACATATTAAGAAAAGTTAAATT…
TTAGGAAAAAAGTTTTGGAGAGCTGAGCTATACAAAGTTAGCTTGCTCTCTTAGAGATTGTACAGTTTTATCAATAAAAAAAGCTTGTCTTCTTTATTTATCTTAATTTCGGTTGGCAGTAACCAAAGACTCCCAATGGGATCGTCATGTTCCCAACGCTGCGAGTTCCATATATAAAACCGGGCCTCAAGATTATCCCTGTAGTACAATATTAACCAAAACCTCATATAAATAGTCAAATCCAAATGTAGGATAACTATTTTATGGTTTGGGTTGATTTTATGCAAATTATAGAAAGTAGAAAGAACCAGAATTCGAAAAAGCTAAACCAATGGCGCATGTACAGAATTCAACACGTGACTCACGTGGTTTGATAAAAACCATCAGCGGCCTAGTTTG…
TGTACGCAGGAACCGCTCTCCAGGTCTTGCATAGAAACATAGCTCCCTTACACTTAACGGAACAAATGTATCATCTTGCCCGTTTATTAACCTCATGGCACTGACAAGGTCCACTGCCACGTAAGCCCAGCAAAGCACTGTAAAAACAAAACCCAAAACTTTGAATTAACAAGGGCGCTCCATGTTTTGTAAAGAAAACTGTAAGACGCACCAAGCTAGCGCCTCTAAGAGACTATGCCTTCTAAACACACAGGTTGAAAAAATTAAAGACTTACAGTGAACCTTCTGGTCTCGGACAAGTCCTACTATGTCCTCTTCTTGTTTAGAACGAATAGGTCCAACAATATTCTTCTCTTCTACAGTAAGTTGAACCCATCTTCTATCAACCCTTGTAACTCC…
CCTAAATCTGAGTAGGGTTTCATGCAGGCCTCGCTCACAATATAATTAGGCCATGTGCTATAATAAAATATTCCTTAAATTAATTTGAGTCATTGTGAAAACTGAACCTTAATTCACAAAAACTTTCAAATTTTGGGCTCAAAAATAGTAAAAGATCTTCAATAAAATAGTGGAGCCCTATGCTTGTGCACTCTCAACACACCCATAAAACCGACACTGATTTCACTTATTTGTGTTTTCACTTGCTTTTGAATTTGGTGTTTTCATATGGCATTTTCAGTTGGTGTTTAGCTATTATGTTATGAACCTTTGCATTTTATTATAATGGATTTGGTGTTTTATGTTTCTTACATCAGTACTCTAATGTTACCGTAATATATATACATATATGGTTTTTGG…
GTTCATTAGACCTTGAAGGTTTCCATTATCACTATCTCCAAAGTCATTAACGACCGCACTTGAAGAAGATGAAGAAGTTAACCCTCTAAGCAAAGCAGATGGATCGTTGTTATCAGCATTGGTGAAAAGTGAAGGGACACTTGTATGATCAGTGTTCTTGGTGTTGTCTTGAAAGTATCCGAGGTTAAACAAGCTGTTGTTATTGTTGTTGTTGTTGATGTTATCACCGAGGCTGATCAGACCGTGCTGGTTCATGAGTGTCTGATCGTTCTGCGACAAGAATCCTTGGTTCGAAGGGCATTGCATGAGAAAATTGGTAGGCCCGGGATTAGGGTTTGAGGACTGAGGAAGGAAGTGAATCTTCTTGTAAAAATTGTTGAATAGAGATCACAAGCAATT…
AATATTTTTTAAATATTTTGTAATAATTGTTACAAAAATATTGAGTTGTATTTCAAAATAAAAAGGTAAAGATATTAAAAATATTCTAATTAAAATATGTAAAATTTAATATAGTTTAAAAGAAATGGTCAAAATAAAAAAAAATTATACATAAAATAATCATGATTTTTGTTAACTGGGCGGATCATTATTTATATGATATCGCACACGAAAGAAAATTTTCTGTTTTTAAAGTTATCTAATTAACTCTATACTCATTTTTTTATATATTTTATATGATATCACACATTCGTAAAAAATAGATAGTTTAAGATGCAAAAAAAAATATTTATTTAATGAATTTAATATGAACGAATATTAAAAATACATCATTTAATAAAATAAATAATTAAAAACTAA…
TCACCTATGCATTGGGGTCTCTTTTAATTAATACAAAATTGAGGTTATATCTTTTCAAATGTTCCTCAATTAATATATAAGGGATAATATACCAATGAGAAGATGGACCTCAATGAAGAAGTCGGGGTACACGCTTGTTACAGTTGGATACACTCTGTCTTCATAACAGTGAGGTATTTGGATCAGGTTTTTAATGCATGCCTCTTCGCTTGTTGCTCATCTCTCTGATTTGGAATCAGAGCAACCGATCTTGTCTTCTTATTAAAACAGGTCAAATTTTCACTTAGCGTGTTCTGATTTGGAATCAGAGCAACCGATCTTGTCTTCTTATTTTAATTCACCGTTTTATGGATTACATGTGAAAATTGCAAGTAACTTCATGTATGCGTGAGAGAAAAA…
TCAATATAATTATAGTAGACATTATAGAACTATATGTTTTGTCTTGAGAGAAATGGGTAACGTGTTACATATGTTTTATTATCTTTAGTATATTAGGCATAATAGGTGTCGACATATTTATGTGTATTGTTGGTCTCTTTTCCAATCTCCAAATCAACCTTAATGAGATAATGGTTTTTATACAAAACTATAATGACCTTAAAAGTAATATTCCATGAAAAGTAGAAACAAATTCAAAAAGAAATTATTGTTTTTATTATATTGATGATTATAATCTTTTTGATAATCCAAAATCCAGTGGATAAAAAAATTATATTTTAATAGAATAGATATTCTCATATATATATGTTTAACTTTTTTTTTGAAAATATAGACTCCAAATTTATTAGTATAACTAAA…
ACACTTTATCTTGGGAACCCATATGCTTTAAAGCATCACGATCGGTAAAAAGAATAAATTCCTGGTGAAAGAGATAATGACGCCCATGTTTAATGGCTTGTACCACTGCATATAACTCAATATCATAAGTGTTATATCGGCCTCTCGGACCTGTAATGTTCACTACAAGGGGAGGGGGTAAAGATAGCATAAGAAGATAGTGTTCTGGTCGAGAATGTTATCTTTGACATAACTCGTAATTTAAGGTAGCGTTTTTTATTCTCAATGCTATAAAAAACCGCATATATAATAGTATTGCAATTTCAAAAACGCTATCTTTACCAAGGCAAAAAATTATTGCTTTTTTTAACCCTCATTTCATTTTCCCTCTCACTTTATTTAATTTGCCTCCAAAAATCC…
TTAAAACTCAGATTGTATGAACTCTTGAATCTATTTGAAGGGTTTCAATTGGCAGGGTTAACATTGTTCATATGTACACTTTTGTAGATGTCCACATGTACACTTATTTGTAGATATCCACATGTACACATGTACACCAAGTGTTCTTAGATGTCCACATGTATACTTAGTTATGTATATTGGTTCACAAATGTCCATACGCCTACATATTAATTTTACCGCAATTTAACATTACTTACTTATAGACTTTTACAAATTCGTTTCACACAGTTGTATGTCTAAAATTATGCAAGGCAAAAACATGTTCGCATGTACACATATTTCTCACAATTCACACATACATATTTGTAACGTAATCCACATGCACACTTGTTCATGAATATCCAAATGTACACGATA…
CGCTGTTTTCTATTCTTTTTCATATAATGTCTTCCAAGCAAAAAACTGTTTACCTTGATGATATTAAACCATAGAAAACGGTGTGGCTTATCCAAGCGCCAAAGTGGTGCATACCTGGAAACCATCCAATCCCAGGTTTGGTGAGACTTAAGAAATAATATTTGTAGACAAAAAGGTAAATACTTAGACATGTTAACATGTTTTTTGATTTTTTCGTGAGATCATGGACTAACATCTGTGGTAAAATAAATATGTTTTTCCAGGGATAAAGATTCAAGCTACATGTAGGAAGAACTATTTGAAGTCTTTGGGTGATGAATGCAATGTTGGCGAACGGAAGACTCTATTTATTTTATGGCATAGATTAATTTATTTTATTAATATATAAATATTAAATTA…
AAGCCTGAATTTGTACCAAAGCTATATTTTAATTTTGGTCTTTCTCTTTTAATAATATAAAATAGATATACAAAAGTTAGTATTTTTATATATATATATATAAAGTTGAAGCGGACTCGATACATATAGGAAACTATATACAAAAACAGTTGGATATTCGGAAGATGGAGAAGGTTAATCCCAACAAGAAAAGCGAAAATGAGATATAAAGTTCTTTTATTTTACCATGCATAGTAAAGTTTCAAATACAGGCACCCAACATTATTGTAAAAAAACTAAGAATTTCATTGCAAAGTCCACAACTCTTCTCCTATTCTCCAGATTTGAACGGTTCCTTAAAAGATTTGGCATCAACTGGCCTCGAACGAGGAGGAGCGAAAGCGCCGCGGAGTTTCAGTG…
TGATTAGAGATAAGGTAATTTCTCACATCCCAACTCCGGTTCAAAGCAAGACCCCTGAGAAACTAATAACATCAATGGAGGCATTTCTGGAGAATAAACTGCAACCACTCAAAGCTGATTTCCCCAATGTTGATGTGATTGGGCCGTAGTAAACCACACCGCCTCCACTAGAGATGTCAAATGGGCGGGTTGGGCGGGTTTGGGTGTGTCCGAATGGGCTTCATTTTTTGCTGGACATTTTTGGTCGAAGCCCAAATAGAACCATGTCCAAATGAGACCATAACTAAATAAGCCCATGATTTGTTGGGTTATCCATGGACGGCCCATATGCCCACTTAATGTAAAAAACATAATTTCAGTTCTAATGATGCAAAGATTTTTCAATTTTAAAGATGTTAG…
CCCTAAAAGTATATATACGTATTTACCCTTTAATAAAAAAAATTTGGTCATTTTTTTATCTATTTTTTTGTGAAAATAAACTAAAGAGGATATAATTTCTTTAAATTTTTTAACAGCTTTTAATATTTTGATTGTCAGTGGGTATTGATCGTTTTACGCCCAACATTGATTATTCTGTTTGAAATATATTAATTTATGCAATATAAACAGAGATTTTTTGTTGTAATAATAATAGAGGCCAATGGTCATGATAATAAGATACATTTTTCGTGTTTAATAAAACTAAAATTTGGTTGCCAGCTAAATAGACATTTTAAACTTATTTTTAGTTTTGAAAAAAAAAACTTATTTTTAGTTGATGTTTTATTTTTTTCCTTTTGAAGTGGAAAGTGTCAAAAA…
TAATTGAGCTGGATGACGATAATGATTGAGATGGTGGATGGAAATCAAGCAAATTTAGCGACAGGTTAGCTTGTTCTTTTTTATAATGATGTGGGTTAATATTAGCGAGGAAAAAATTATTATCGGCTAAAATAATAATGAGTTGCTAAATGTAGTTGTAATATATACTCTAGAGTTTTTATCAAGTATAACAAAAGATTGTTTAAAACGCTAAACCGGTTATTGACAAGCTAAAAATAAATTTGCACTCATACAAAACATAAGTGTGTTACATAATAAATAAGTTAGCAAAGATTGTTGACTATTTTTTGTTTAGTTTGATTAGCACGTTACCTAATGTAATGAAAAGCTAAACAGTCTAGTGACCGTGTAACTCTTTTACTGTGCAGGTTTAGCGTC…
AGGAACTTCCAGACATGCATCAGGAGAAGCAGCGAACTTGTAGGTTTTCTTCACATCAACAATACGACTGTTCTTCAAGGTCTTGAGATGGCGTGTCAGCAAAGCAGGCAACCCGGTGTAGTTTTTCTCAATATACCTCGAAATTGCCTCTTTGCTTAAACCGTCCCGTTCGTTTGACGCCGCAATCGCCATGCTTATCATCTACCCATCCGTACATATATTTAGATAGGGAATATATACATGATCTTTTTCTAAGTTAAGTAGCTTAAGATGAGAGTTTTACTTGGAAGTAAGGAGGATGGTTGAAGGAAGTATGTGGAGGCGCTTGGAAGACATTGTTGTTGTATGGATTCGGGTGAACCTTCCCATCAGATTGTGGATGATGATGATGATGATGAT…
ATATATAAAGTATGAGGTTAAGATTTTAATTTTTTTTAAATAATATTTTTAAGTATTATATAGTAGTTAGATTTATATAAGGTTTTATTTTACTAATTATTGATTATATTTATTTTTGTATTTAAAAATTATAGGTTAAAAGTGTGAGTTTAGAGTATATGATATAGATATGATTTAGGGTATATGATTTATGGTATACATTTAGAGTTTTAAGATTTCTAGTTAATAGTTTAGGGTATATGATCAATTTGGGGTATATATATATATATATATATGTCTATAGTTTAGGGTTAAGTTATGGGGTTTAGGGTTTGAAGTATGATGTAAGGATTTGGGGTTTAGGGTCTGAAGTACACCAAACTCCATATACTAGTATCTTACTAAATATATAACCCCTAA…
CGTATGGCCTGGTTGGCGGCTTGGCTGGTTGAGTGGGGTATTGGGTCGACCTCTGGTTTAGCTGCTGATTTGATGGCCGCATCAATCATCCATCATCCAATCAAGTGTTATGTTAACATTTTCGCTTGATTTCTTTCGGGTTTTAATGCTCCCGTCAGGATGTTAACAGGCGGGCTGCATTTCATTGGCCAATCTGAAATATTGTGGCGAGAGTGAATTTCACCAAGTAAAAATCTCGAACCTCGGACGACGTCTTCTTATATACTTGAATTTTTTAGGGGTTTTTGTTTTCAACGTTTTGGGGAGGAACATGTGATTGGAAAGGGGGAGGGTCGAATCTTAGCGACAAAGGGCTGAATCTCAGTGGATCGTGGCAGCAAGGCCACTCTGCCACTTACA…
TACGCTATTTTTTTTATCAAATCTTTATTATTCAAAATCATTAATTGCAGTATATACTTTAGCCACATTAGGCAATTCCGTAAATTTTATTTAAAGAAATAATAAAGTACATTAATGATGAATTTATTGTTAGTTTAATAAAAAGCTTATTATATAATTAGATGGACCAACATATTTCTCTAATGATTCTAAGAATTATTATAATGATAACATGTGGTTACAAAAGAAGTTGTAATGCTTCTCAAATAATATATAGGGGATTGGTGCGTTCGGTTGGTTCAATTCGATTTGGTTTACTCAGATAAATTTGTACTTTAATGCAATTGAACAGGGGCTAGATATTTTATCTTAAATCCGAAAAACCGAACCGAGAAAACCTTAACCAAAATTGAATTCCTA…
AACTAAATTTGGTATTTAAAACTTGAAAATTTTATTACACAATTTAAGATTATCCAAAATTTAATTACTTTTATTTCTAGAACTTAAAATAAAACTAGAATTTTTAGAGTGTTTTGTGAATTTTAGAGATTTAAAAAAAAATTGTTTGTAACTTATTAACCTTTTTCATTAAAAAAAACAAAGTTTAGGTATTAAAATGGGCATAGATTTAAAGTTTGTGCATTAAAATGGGTAAAATAATTAGTTCGGGTATTAAAGTAGGTAGAAAAAATTTTGGATATTAAAATGCTTAGAAAAATTTAGTTGAGATACTTTTATTTTCCCATATAGTTTTGAGTCCAAAAAAGTTCGTTATCTACTTAGTAAAAAGCCCATTAGAGATTTAAAACGAATTTCGAA…
ATTCTGAGTATGGAGCATTCGATATATGAATATATGATGTTTCGTTCTTTCTCTCTCTCTCTCTCTCTCTCTTTTCATTTCGATTATTGTTACTGCTTTGATATTCCTTTGTTTTGTTTGAAGCACTGTCATATGATTATTGATATTCCTTTGTTTTGCATCTCTGGTTCTTTTTTTTTCTCTGGTTCTGTTTTGGAAGTGATATGATTATTGACTTACGTTTTGGATTGTCAGACTTTTCACAATCGTAAAATGCACTGGCTGAGTTTGCATGGGTTGCAAGGAAAAAAAGCAAGTTGTAGCAGGAATGATGCATCATCTGACCCCGGAGTGAAGCCATGGTTGACCTTCAAAGAGTTGCAGGAATTCAAGCCCCTACCATTAATCTTTCCAATCTTG…
TTGTTGTTTCAGAATGAATGTTGTATGCCGCCAGAAATTATAAACCATTTGATTCTTGATTTTCTCAATACATGCTAGATTGAAGCCTGTGTGTCTGTATATTTTTGTTCTAACTTTCCTAAAGAGTTTCTGATTCAGAAAATGAAGACTTTAAAGAGTACAAGGAGCATGCTGATAATTTCATGAAGAGTACCAACCTTCTCCAAGACGAGATTTAAACACCTTCTAGCTTCTTTATAAGGTTTGGTCTCAAGTAATGTTTATTATGTGTTTGATGCAATTCCTCACAGAGCTTGAATAAGCCAAAATTGAATCTTTAGCTGAAGCTTTATGTTAGTTGCAAATCGATTTAAATGCTTAAAGAAGTTTCTAACTATTAATAATAAAACAAAACTATAA…
TCAACAAAAAATAAAAAAATCACTCTATATATAGAGTAAAAAATAGGTTTACACTATTATAGAGTAGAAAATAAAGTATCATTGGAACATTTTTACTTTAAACTCTATTTTATAGGAAAAAATAGTGTGGGGTTTGAGATACTCTTAAGTTAGAATTGAAAATATATGTAGACTCAAATAGTTTTAAAGATCAAACACATGTAAATAATAAAAAAGACGGATATAAATATTAGTTTGAAGTTAATTATAGTTTCATATACTTCAAAAAAAATATATATAACAAAGGTATATATATATACTTTTGATTTATCACAAAATTTTTTGAGAACACCTATATGTGTAAACTATAAGAAATAAAAAAATAATTGTATCTTTATGGAATATTAATTTATGTTATTA…
GCTGTGTATTTTATAAAATGATAGTAATAAAAATAAATCTGTCATTTCACCTAATTTGCGTGCTGATTAAGTTGACTTCCCAAAATATTATAAAGTTTCCAATTAAATATGCTACCTTTAAACAATAAGTCGCCTTTTCCGAGAGGCAAAGGCGTGTATGTTGTGTATGGTATTTGCTCGCGAGAGTTCAAATCTAATGCGATGAATTTTTTTGTTTCCCAGTTCGTTAAATTCATCTTCCCTTTTCTAATTAATCATATACAAGTTGAATAATTCAAATTTCACAAAAGGCTTTTATTAATTCATATTGGCTTACATCACAAAACAACATAAGCAACAACGAAGACGAAGAACACTTTAAAGATCCCTAGATCATCCACTTAATCATCGTTCATCACG…
GTCTTTTCCCTTCTGCTATAAATCATGTCCTCATCAATGACTTAACTTCCTGACCAGGGGATAATGGTACGTCATCCCGTCTTCTCTCGGTGCTTGAATGGGTTTTTAGTTTTCTGCTGAAGCTGATGAGCAAGTTTTGTTACTTAAATGGTTGATATTTATGCAGAACAAAACCGTGAACTAGAGGTTGAAACAACAATTACAGGTCTTCTCTTGTGCTCTCCTCTCATTTCTTCTTTGTTTCTGTTTGCCACTCATAAATCTAACCTGTTTTGTTTTTATAGGAATCCTTGCGACAGAATCTGACATTACTAGGTGTGAACTTGGCAAAGATGAACGCATATACTGGTAAAATTTCAATACTGCTTTTTCTTTTTAACTGCTGGGTTGTGTTTTCTT…
ATTGCACTAAATGTGCATTATGCGGCTGGTTTATCTTTATGAGAAACTCATTGAAAAAATATTTTCTAATGGCAATGAAAACACATTCATGACCATGTTCAAGAGCATCACACATAAGGTTGAGAAGGTTTAATGATGATGGAAATTAACTTTAAGTGGACGTAATTGTGTTTATAATTTGCTTTTCTCGGTTGATACTTATCTCCTCTTAGCTTCGAATTTGTTCATGTTTGATGATTATGTCATGATCAAGACCTGTGGAAACACTAAAGTATTTGAAGCAATCAGTTTGATTCTCTTCCATTCCAAACTAGATCCGGTTGGTGTGAAATTCACACATGGTTCCTATCGCTGGCCCGAACAACAAAGTTTTTATACAGAAGTGTCAAAACTGAGTCT…
TGCGTATTATTACTTATATTTTTGGTAGTCAATTTTGAAATAATATATATACATGCTTTTATAAAAAATAAACAAGCTAAAATTAATTAAAAATTATAAGAAGAAATTTATCCGGGCGTAGCGCGGACAAAGAGCCTAGTGTCCATAATGTCACATTTAAGTATTTAACTAGTAACAATAGCATCCCCAAATACAGATTGTTACACAAACAAAATAAGTGTCATAGAATTTGAGATAAAACAATGAATCGTTAAATTCGATATAAAAAGCTTAGATAACTTTTTTTTGTCAGCAAAAGAAAAATCTATATAATAATAGTTGAGCCCACGTGTGCACAGTATCGTGGGTCCCACTTATTTTTTTTTTCCTGCCGAACTTTGTGTGGATTTCGTAATCATT…
ACAACGTGATGGACTATGCAGTCGCTGCTTCACTCCAACATCGAATTTGGAAACAACTATCTTATCAAGAGGGAGAACATGAACGGTCGTTGTAATAACCGACAAATAGCCGTTGTCCAAACAAACAATTTGATCAACCATAAATAAATCTAACAATAATAAAAGGAGAATAAGCTCAATGTTCAGGGTGTCCACATAGGACTATAAAATTAGCCAATAGGAAGCTTCCAAATAGCCATATCGTTCTTTTGTTATTGAAACAGATTTTTCGTTGGCCAATTCATGTGGGTTCATAATATTAATAAACCACGGCCCAGTTTTAACCAGCCCAACCCTAATTCCAAGCACTCTACGCTTAAGTCGTCTTGGACTCTCCACCTTCACGATCATTGTTTCTGA…
GCAAGCACTCATCAAGAGATATTGTAGGAGATGATGAGAACATTTCCTTAAAATAGTCTTCAGCCACGTGAGCTATTGTTTCCTCTTGATAATGAATCACTCAATATTTATCTCTCATTTTTGAGATTTTGTTCTTACTTTTCTTCATTTTAGTCAATCCATGATAAAATGGAGTGTTTCTGTCCACAAGATTCAGTCACCTATTTCTGCTCTTCAGTTTCTAATACTCCTCTTCATCTCTATAAGCTTGATTAAGACTGCCACGGAGCTCATGAATATATTCAGTTAACACAATATTATCTCTCATAGATTGATTCAACTGACCACGGATCTTAACTATACGGGCAGCCGAGTTTGTTTGGTTCCTTCTTTTCCAGTTAATTTAATAATCTCAGTACG…
ATAATGAGAAGAGTTATTACTTGGTGTGAATGCAGAGTGAAGCGTTTCAGTGGAGGTTTTGCAGAGTCGGCGAGAGTTAAGTAGGTAAATGATTCGACAACGATGGTAAAAGATGGGGTAGGAGTGGTTAAGACGTTTTGGGCTTAGAATATGTAGCCTTAGCTGATCAATAATGTCTAAATAATTAATCTAACGCTCATTCGTAGTCAGCCCAAAACGCTTATGAAACTTTTTAAATCAGTGCCAAGTACATGTCAAGCCCTCACCAAAACAAACCAATTTATAATTCATTGTCGAGCCCTCCTCACCTTAAAAGCCCATCACGATATAAGCCCATCAAACACCATAGAAAATGAAACGGTGAGTTTCAAATGACCGGAACACATGTCACGCATACAG…
ATGTTACTTAGAAATGCTTCTCAAAAAAAATATAGAGAGGATTTCGCTCTTCAAATTCATCTCCTTCAGCTTCCAATATGTGATTAACAACATCCAAAATAATCAAATCCAGGTTCATATTCAATTGTAGAATTTATCTTATTGGAATCAAACTCAACCATACAACATCAACAATTATCCATGCACTTTAGAGAGAGTCGCATCTGTGTATGAGCTTCTACATCTACAACTATTTCCTCCTTTGGCTCCACCATAACCATAACCACCATATTCAACGTAGATCTTCCATTTCCACCTATTTGGTCATTAAGAGCACCATTATCCCAGTTTCTCTTGTGGATTTTTAAAGTTAATGGGCCATTTAACTAAATCAAAAGTAAATAAAGTGCATGTTACCGA…
CTCCACGAGTTTATTACAGTAACACCACAACGCACCATTCCTCTCATGTACTGTACTGCCCCTTCTTTAATGCTAGTATATCTTAATGTTTGGTCTTTGTCTATCTCTCATGGACTTGTCTTTTTGTGGAAATTCATCAAGTTGTGAGACACATTACTTAGGCCTGATTATAAGAAAATGTTCACGAAGATTTTAATGGAGCAGTTATGACATTGTGTTGCTTTGTAGGCATGTCAATATGAGACACTTTACCTTGGTCTATGTATGATAAGTATGAAGTATGTTGAATCTCTTTCTGACAAGTCTCTTTTGATATTAATGTTGATGGTCCTAGTACTTGTTTAGTTTTATTTGCATTTCTTTGTTAGCTCTTGAACTGTGGTTAAGAAACAAGGAGGA…
ATGTAGTACCACACTCAGTGGCACCAGCTTTGGCCAACAGACATTTTACCTGGCCCATGAGGATACAAACATTAAACTCCTTTCCATAACACCTTGAAGCCAAAAAGGACACATGGACTGAAACTCATATTTTTTCTTTCTTATATTTTTGTGATTTTTATTCTCCCTAATCAGCTCATTGTGTAACATATATATATTGACCACCGTGTGAAAACCATAAACTCTTCTATAGATTAAAACGAAACCAAGGGGGGGAAGGACTTGGTAGAATTACGTACATTTAATTTAAAGGGACTAATTAAAACATAATCAATGAAACATAAGAGCAGCATTATCCATAACAACTCTATTGGGGTGCTTAAACAATTGTTTAGTATTAAATAGGTGTTAAGCACTTTT…
CCTTCATTAAATTACAGTACAACATCATGAAATCTCAACAAGAACTGATGTATTGTCATCCCAAAGAAAAAATAAAACCTAACTAATTATCAAAATAGCATAGTTTATTTAGACTTAAAAAAAGAAAAACAAGTACATAATTTAGCTACTATTTATATTTTTAACTAATAAAAATTAAAATAATTATTTACTTAAACTATTTCGATTGTTTCTAAATATGCATCCCGTCCGTAGGGCGGATCGACCCTAATAATCTATATAAAGTACAGTTCTTTCTTTCCAGACGAAGACACGTCGGATGACAGGTCATTAAGTTTAAGTCGTTCGCTGCAGAGACAACACGTGTACGACGGATAGAATGCAACGCTTCTTCGTTTGTTGCCGTTTGTCGTTTGGGCT…
TGCAATAGTTTGATTAGATCTAAAATGTAACATGACAAAAATAACGTGTATTGATGATTCAAATATGATTCAACGCCATTTAGGAAAAAATTCACTAAACTTGCTGACATTACTAATACGAGATTAGCTTCAATAAACCGTTCTTAACTACCACATTTTCAATCTCGGTTAGTGATAAATAAATCATATAGTTATCCTAATCATAATTCGCTAGGTTATTATGGTCTATTATTATCATAGTACAAGTTTGTTGTATAATCTAAAAATATATGGTTCATTGTTTATTGTTTAGTGTTTAGGTATAGGGTTTACTGCAAAGTTGGTTCGATCGAATTAAGTTATTTTTTCAATTCTATATGATTGAACCATAACATTTATAAACCGAAGAAGAAAGGTAGA…
ACTCCCTTAACTACTGACATTAAACTGCACTAAACTCTGAACAACTCCCTTTTAAGTATAGTACTCCCTCTGTTCTTGAAAGTAAGATTTTCTAAAGTATACACGTTTATTAAGAATTTAATAAATGTTTATAATTTAATTTATTTTTTACTTTATTATACACTTTCCAATAACTTTCCACCGATGAAATTTAATCAATTCAAATATTCTCAATTAATGTTCCTCAAAAGTATAAAAAAATATCTTAACAATATAGAAAATCTATCTTTGTGGAACAAATTTAAATTCTAAGACATCTTACGTTCGGGAACGGAGGTAGTAATATTTATTTATTTTTATTTGGATTTAGCAATCAATTTCAGGTTTTTCCTTTTGACTTTTTGTATATGTAAAGTCATG…
GCATGATATCTGTTTTTCTTATCAACTCAGAATCTAAAAGGCTTAAAACACAACATAGATCGTGTTTGTCAGCGACCAGAGTTCATTGTTTCATTCAAGCATTTCTAAATAGTGTTGTGCATGGTGTTTCTGTTAGTTGTAAGGATTGATAGTTGGTTTCAACAGGTTATGAAAATGGTATGTCTTTATGTTTGTCAAAATAAAGAAGTGTAAATTCAATCCTTACCCCTACAGGTTGCATCTTGTGAAAATGGTATGTCTGTAGTAGTAATAACAACCTTTAATCAGTGAACCTAGACATAGTTTCTTTGAAATGCTTCTCTTATTCTTTTAATCCAACAGTTAAACATAATAGTTCTCAGAACATATATATATCATATAAACAGGCAGATTGGCTTT…
GTTTAAGAATTTTGGATAACAATTGAATGGTTAGATGTTAGCCTTTATATATATTCTGAGTTATTATTTGAATTAATGAGTGTGTTTTTTGTTTTTTATGCTTAATTATAAATGGATTATTTGTGAAATTATTGTTGTTTTCTATTAAGTACAACACTATTGTATTTTTTTTCATGTCCCAAATACAGTTGTTAATGTTAACCATTCATGAATAAAATGCATTTTATAGTCAATAAGTACAAAATTAGCATGACCACACATAACATACGATCTAACTTATGATATATTTTTGAATTATACATATATTACGCTAGAATCTCAAAAGTTCAATATTCCAGAGAGAATTTTGTTTTTCAGTGTAAATGCTCTATTTTTTTAACTGGAGAAAACTATAATTGG…
TTAAGATTTTCTTTACGCAATCAATCTCCAAACTGTTCAAGAAGAGAATGATGTACACAACTTTGAATTGCATTTTCTTATATTATAAACAAATTAATTTTAATAATAAAAATATAAGAATTTTTAAAAGACTAAAATATTTACCTTCTCATCAAATAAGAGAAAATTTACTTTTATAATTTACTTTTTATTTTTAAAATTTCGTGCTTCCCACTTTCTGTTAGGATGTACTATAGTAATGGGATAAAGACGTTTTTTATTTAACTTATCTACTGTTAAATGATTTTATTCTTATTTAACTGATCTACTATTAAATGATTTTCAGAAGTCATTGTTTCTTCTATGATCCCTGATAACAAATTAGTTAACAATTTGAGTTTCTAGAACTAGCATTAAGTT…
TTTGAAAATAAAATTAGGTAAATATCCAACTTAAAAATGAAGATGTTCTTAATTTTAATTATTTAAATAATATTTTTTTTGGAATTATTTTAATAAGTAAGATAAGTATATAAATAAAATAAAATTTATTAAATGTTATTTTATTTTAATTTTTAAGTTAATTACGATCAAATTATTAATATGTAATTATTATACTGTAAAAAATAAAAATCTTACAATATTAAAAGGGGAATATAAAACCCTTTGAACTATGCCACATCAGCATATTAAATCAACCAATGAGAGAGTTTCAATTTGACAGGTCACTTAAGCTTTGTCGACCAAATCTTAAACGGGACATTCCTGTGGGCTTTATATTTTGTTTTTGTTCCTTTGGTACGGGCCTGTATGGCTCTTTAA…
TGAGTTCATTGGACTTTGTGACTTCCTGACATCTAAAGGCATATCGCATCTGACTACACCACCACATACGCCAGAGCACAACAGTCTCACTACAAGAAATATCGACATTAGTAGCGTCGAAAATGTGCTACCATATTGTTTTCGTAGCGTTTCTAAGAACGCCATGACAGCCGCAGCTATAATAGACCCCCCTCCTATCGTAGCGTTTTTTCATGTGCTATAAATAGTTGAGATGTTGTAGCGTTAATCTTTAGCTATACAATAGTCATTTATAGCATTTGATATGTGTTATTATGTAATTTTTTATGGCTTTTTTTAACGCTGTAAAATATTTTATAATGACATATATATAATGCTACAAATTAAAATAAAATAGTTAAATTTAATTAATCAATAGTG…
AGATGGAGAAGTTCACTGAGTCATATATGATAGAAGCGGTGGCGGCCATGGAAACTTTCTTCAGATCTTCAACGCTGGTGTAGCTAACACGTCATCCATTTGCTCATTTTATCTGACCTACTACCAATAAGTTAAAAAAAATGGTACATCTTGTAGTCTTAACAAAACAATCACAAAATAACAAAAAAAAAAACACCTTTGATCCGTAAATTAGATAACTTTCTTGTGTTCAGAACCATAAGGAGTAGATAGCTGAGAAACATTGGCCCTGTTCGTTTGTCAGTCGCTAGCGGCAGCGATCAGCGGCAGCGACTAGCTGCAGTGATTAAATATCGCTGTTGTTGTTCGTTTTAGTATCGCTGACATAGCGATAGTCGCTGCGATAGTCGCTCGATTGTT…
CTGTGATCTGCCACTTCCCACAAGTACAAGTTCTCCTAGAGGTGTTAACGTTGTAACCGGAACTAGAAAGACGTACCTCAAACACACCATGAGTACACGGAGTCGTTATGCATTTGTCAGCATCTTCTTTCTCAGCTTTAAGGATTTCAACCACATATTTTGTAAATTTCTCATGCCGCCTCTCAGATTTCTTGTTTCTTTTTGCAATTCTGACCATTGCTTGCCTTCTTATTGTCTCCAACATTGGTACAATAGCCTTAGCTCGAGCTCCGGTAATAGTGGCGTTGAAAGACTCGGTTGCATTGTTATCAACATCCTCACAACAGCTCCCAAGTCTATAGTACGCCAATGACCAAGTTTTTGGTTCTTCCTTCATCACATCCTCATACAGTGACATGC…
TATAATGTGTTTTATGCTAATTCATGTGTTGACTTGTAGGTACTATAGAAGATGTTGATGATATGTGCAAGGAAGATGATGCTGGGAAAACTACAAGTGCTTCTAGAGTTGGAAGTTCAAGATCAGAAGGCTCAAGTGTACCACCATAAACATGTTTGAGACTTTCTTTTATTATGTTTGGAAACATAACGAGAACAAATTTTGGTGCCTTTGTTTTGGCAGTTATTGAACTTGTTTAAGTTATTAAGTTTGTTATTGTAATGCCACTTTGAGATTATGCAACTGTTAAACTTTGGAATCGTTGAATGTTGCTAACGTAGATATTGAAATAAAAGTGACAGTTAAAATAATTTCTTAAGCATTTGGAATTGAAGATTTTCTTATTTTTATACAGGTTTT…
ATATTATCGTTTTATTAATTTATGTAATTTGGAATCAGACACTTTAATTTATCTTTTATTTCTCTCTAAGCATAATATATCTTAAGTTATACATAATCTTCTTAAAATATATTTACATATCTGAGACAACAACCAACTTAAATGCAAATACTAAAACTAATCAAAGTTTAATATATGTAGAATAAAAATATTATAGTTAAATTCGGAGAAATAAATACAATCTAATATACCTAAATGATAACTAAATCGACTGTAAAAATAACAAAACTGGCTAGATATAACATATCTAACATTATATGTCTAACTAAAGTAATATAATATTATAAATACAAATTATAAATTAATTTAAAATTAAAAAATATATCAACCAATTATTATAGTATATTTACTTTATAAATA…
TAACAATGTCTAGACATTCACAATTGGCTAAATATAAAAGGCCTAACTCTTTTGACTTTTTTTTTGCCTTCAGTTAATTACGCCTTTTTTTAGCTCGGACAAAAATTGGCACATTCTTAAGAACGATTCCAAAATAATGTATATAGAAATAACTGATTGTTTTTCAAATAACTTTACAATTATATTTCTACTAACCAAATTATCATTTCTTGTTTATCTTTCTGTTTGTTTTCTTCTAAATGTGTATTATATAAATTCTGAATCTGTAAATTAATCGAATTTGATTGTTTATATATATATATATATCAAGAAATATTTTTAGTAAATTTAAATAGTGAAATAAATTTTTTTTATTTATTAAATAAATAAAATCTAGAATTGTGTTTTTTTTTCAAACTA…
TTTGTAGCTCCTGAAAGGTCAGAAGATCGGACGGTTAGTTTTTAAAAGGCAGAGGATTAATAGAATCGACGGTGGAGGAGAAACGGTTACCTTTTGGAAGACCAAGAGTAGAGACTTGCCATGCCTTTCCCTCTAAGATCATTCAAACGGTTTATCACATCTGAAAAAAAAAATGGAACAAACAATAAAAGTTTTAAACTTTCCGAGAAAGCGAGAGTTTTTTGAAGCTACAATTTGAAAAGTTACCACCTTTATCACTGTTCTGTTCCAGGAATAGTAATAAAGAGTAAACAGCCAACGAGAAAAGAGAGTTTCAAAACCTTTTGAACTCAAAAAGCAACTTTTTTTTTTTTGAAAAGCATGTCTTTTTCAGTTGCGGATCAAGAAAAGATGTGAGAA…
TAAATGAGTTTGATACATTAAGGAATATGATTAATCTTCATCATCATCATCATCATCACCATCATCATCATCATCATCATCATTCGGTTTTCATTGTTTCTAAGAGGGGATTAGTACCGTTCAAAAGGGTGATTACACCAAGTGTAAATTTACATTAACAATATCTTTTAATAATGAGATTTGATACATTTAAGGAATATGATTAATCTGAATCACTTCTTCATGAGGAGAATAACAGTGTGAGCTGCAATGCTTCTGTTTTCTCCAAGGCTATCAACTTTCTCATGTGTTTTAGCTTTCAAATTCACCACAGAAGGATCTGCACCAAGAAGCTTGGAGAGATTGGATCGAATAGTCTCCTTGTGAGGACTAATCTTCGGTCTCTGTAGAATCAATGTG…
CCCACCTCATCATCATCATCATGAGTATCCATTGGAACACATTGGAAGATGTTATAGAAACATGGGACAAGTTGGGTTTTGTCGGGGGCAGATGGCGATCAGTTTCTACACGAGGTTGTTTAAAGTCAGTAAGTATTGTTGCAACCTTATCGTCAACATGAAAAATGAATGCGACGACGTCATTTGGGGATACTTCTACGATCCTCACTTTGTTCCTCTTGTTCGTTGCACTTGTCACGTCTCCTTCTAGCTAGTTCTTCGCTTCTTTTCTTAGTTAGGGATTTTTATTTAATGGTTCTTTACTTCTTTGATTCCGTTTAATCATTCAATATTGTTGTCGTCTATATCTTATGGACGCCTCTTTTGTTACAACGTTTTAATTAATGAATTACATGGCTT…
TTATTTTTCCGCCATGATGAAATTTCATGACGACAATTATTAATCTTTGTCATAAAATCTTCAGAAAGGCTTTCCTGATTTTCTGTCCACCCCGATACAATTGATTCCATGAGTCCTTCTTGGCCAATCCATCGCTTATCAAACATGAATTGTCCTCTTTTTCGTCCTGTAACCTTATCTTCCAAAAAAATTACCACAGGTCTATGATCCGATCCCACCAGTCTCAGATATTCTGTATAAGAATATGGGAAAAGTGTATGCCATTCCTTATTTCTTATGACCTATGTAGTACTCTCTTATTTCTTTTTGTTTCTGCCAAACAAGTATTTAATTAATATTTTCCAGAGGTATATGCTGATTGCTGAACATAACACGTCTGACTTTCCCCTTTTTAAATTT…
CGCAAGTTTACTGTCGCGTGGCCGGATGAGGCTGATTATACCGCCTGCGCTTGACAAGATTTGCTCTTCACCGTCAGCGACGACACATCGAGTTCACATTTTGGTATTCAAGCCGAGTTAGTTTTTTGGCTCTGTTGTTCGATGTCCTCCTCCTTTGGTGTTCCGGAGCCGTAGTTGCCGCCTCCGTCGAAACCGTTAGGAGCCACCTGCTGGTGAGTGCTCGTTCAGCTTGCCTTACAACTATCACTCTTGCTCATTTCGGTTTATCCTGATGTGCAAGAAGCGCTGTGATTAGGGTGTTGTGTTGTCTTTTGTTCTGAATTTAATTAACACTAGGATTGGCGTATGTCGTCTATCTTGGTTTAATTCTTCATGTTTCTTAGGAGTTTTTTAATTTTT…
TAAATTTGATTAATTTTTTGTGTTATTGTGTTTTGCTATTGAAATTGTATCAATAACTTCAATTATGTCAAGTAATTTTGGCAAGATAATGTCGTGGAAAATGAACATATTTACCAAACTTTTTCATTAATATCTCTTCAAATTTACAAAAAAAAATCACAACTAAAAGAGTACACATGCAAATCACAAAACATACCACAAACAAAACTATTAAAGATCATTCCTCTACAAAGACAAACTTGGACTTCACTTGATATGGAAGAAGACCCCGTCAGAAGACTTCCTGGAAGTCGTCTGGAAGACATCTTCGAAGTCGTCTGGAAGACTTCCTGGAGGTCTTCTAGCGCATTATATTTTAGAAGACTTCCGAGAAGACTTTCCATAGGTCTTCTAAAGTCT…
AAATATATTTTTATTTATTTTCAATGTATTTTTATCAATTAATAATAATTAAGTGTAAACTTCAAAAATATTAATTGTATTTTAAAATTCTTATTGGTTTAGAATGGTAGGAAATATAGATAATCACAAAATTATGTATTGGTTGTAATTAAAATTTAATAGGTTTTATTAATATGTGTAAAATTTCTAAAACATACATTATTTAAAAAAGAAAGAGTATTATAGTGTCGACTTATCCTTATTACTCCCTCCGTTTCATAATATAAGTAGTTTTGGCTAAAAGCGCGAAAGTTAAGAAAATTATTATGTTTTTAAAAAGTATTTTATAGTAAATAAGTTAGATATAATTTAACCAATAAAAAATAAGTCTATTTAATTTGATTGGTCACACTGTATTCA…
CAAGGATTTTTTCGTTTGATGATATCAAACTATCAGCGGGTATATTATGAAGATATCTGTTTTCAACAATTTTTGGCTCGTAATCTACAAATAAAAAATAAAGAGAATCATTTCTTACTTCGAAATGCACTAGTTGATTATATATGGGAGTATTACGGAAATAATTTTATGGAATAATGTAGTATTTGCTTGCAGTTTAATATTTAATTATGTACTTTTATTTATAATTTTATATTTTAGTGTAAGATTTTTTAATTAATATTTCTGTAATATTTATATATATGTACTAGTTATTTATAAAAGTTTTATGAATTTACATCAACTAAGATAAATATAAAGACCATAGTGTAAAATATAAATAATGTTGAAGTTAGGTTTGAAGTTTTACTCTTGAAAAAA…
CCGGCGATGGTGACGACTTTCAAGGGAAAAAAACAGTGGTTCTCGGTTCGCTTGTCTAGGGTTTGAAGTGATTCAAAGTCGGTGGAGATCTCGGTGATCGATGGAACTCGCCGGCGTGAAGACAGTGCGGTGAAGAACGTTTATGGGTTCGTTGGAGGCTTGTCTGTTTCCAAGCTCCGACGAACGCAGGTTTAGATGGTGATGCTCCGGCGGCGTAGAGGCGGAGGCGGTTAAGTTGAGACGGTTGCGACGCGTGTCGCGTGAACGGAGCAGATTTCTCCACGTGTCTAGCCTCCTTGACTTGCTATCCGACCAGGTCGTCCGGTTTCTGGGTCTGGGCCGAGGGCCCATTTAATCTTTTGTTTAGCCCGTAATCTCTTAAGCTTTAAGCCGTTTTTT…
TTACAAAAATTGACCGAAAGCAATATTGTTTGGGTTACTCTAGCACTCTTAAGCTTTTTCAGGTTATAACTTTTTTGGTTGTAGTTCGTATTTGTTTCATGTTTCGATTTTATAATTTCTCTGATCATGATGCGTGATTGACGTTTTCTCATCTAATGATAATAAAGCTACAAGCAATTGTGATTAATCTATTTTTTTCTTAAACAGGTTACTGCATTAGATAACAACCTGACCTCCAAGTATTTCAAGTCAGATCCATCACTAAGCTATATAGGAGTACAATATTTTTATCCTTTTTTATTTCAAATATTTAATATACTAACTGACACATGTGATCTGTATTGAATATGCAGAATAAGGTTTTTTGTTCAGGACTTGCGGATTGAACCGTTTTGCGTT…
TGGCGATAAAACTACCTTATTCGCTCTACTCTCTGTAATGGAGCTAAAACACTCTTCTTGGATCAAGGTAGAGCTAGATGATTCAATCTTCAAGGTCAATTCCCTGAGCTTCTGCTCCAAAAGAGCATTTAAGGAGTCACCGCCTATCACATTATACTTAACAGCAGAGTCTGCTGCATCTTGTTTGGTTCCTTGTGAGCGAGATGGTAAGCCTTTTATCGAAGACGAGAACGTGAAAGATATCACATCCGTTTCCCTTCTCTGATCATTTTTAGTCGTGCTCGAGTCACCATCCATGGAGATGTTGCATTTTATAGACTTCTCACCCCTTTTGATTACTGGTTCTTGCACCCCGTTTCGTGGTTTCTTGCTACGAGGAAGATTCTTTCTCCGGTGTAA…
CTCACTTTGGCTTACCACTTTTGGAGCTCTGTTGTTACTTTCATCCTGATATGAATATGGAGTTTTTTCTAGATCACCTCCATCCAGGTTGGTATCTCAACAAAACTTAGTTTATCCCTGAATGAGTCTTCACATCCACATCTTTAGTAGACACTGTGACGGTCCGGTAGTGGAGAGTGAAATTGTAGGGTGTCACTCGAATCTGAAAGAGGCATTGGTCAGCAAGCTCTTCGAAGCATTTAGGGAGCTCTGACACTCCAACGCCAATTAGTCTATCATACGTTTTTTTTGTTAATGACACAGTATCGATAATGCTTATGGAAACGTAATTAAGATTGAGTTGACTGTGAGCGGAGACGGATCGCCTCTAGGGCCAGATGCTGCATCTTTCTTAGTGAG…
TTTTTAGAAAAAAAATTTGTTTTAAAAAAATACATTTTTTACATTTTCAAGACATTAATTAATGAAAAATTGTATTTTTCAAAAAATACAATTGTGTTTAATAAAATTTCATTGGTTAAAAGTTATTGAAAATAGCTAATTAAGGAAAATAATGTATTGGAAAATACAATTTTAAATGTTTTCTTAATAAATATGAAAAAACTATAACATGTATCTTTTAGGAACGGAGGGAGTAATAATTAATAAAGCATATGAAGAGTTATTCCTTTAAGACACAAACATGTCAGACATAGTTAGTGAGCTGTCCCAAAGTGAGACCACGTATAACTCACCTCAACAGATAGGTGTGTCGAACACAATCACTCACACAAAAAGGAAACAAATCACTATTCTCCAAAT…
ATTTATATTACCTTTGTACGTGTTTTTTACATGTTTCGTATTTTAGGTTTTTTCTAAAACTTTATATTTTTATGAGTTTTTACTATCAGTAAATGACGTCATTTTCCCCTAATGCTTACGCAAAATCTCTAATATCATATGGACTACTTGTAAATACAGAAAAGTTACCTTCCTCATTTAGACAAAAATATGAATCTAGTGGTTTGATGGATAAGTTCGATGGTGTGACGCATTAAGAATAATGAATGTGCCTAGTGGTCTTCTGAAAAAGAAATTACCATGATGATTGCTTTGATATTGTCACGGGTAAGTTTGATAGAATTCTGAAGATCCGTTGTCTCGCTCACTAATTTGGCCTCTTCACTGTAAAAAGCAAGAAGATCATCAACCATATCGGTA…
TTGGTTAAGGAGGGAGAAGGCTAATGGGAACATATCAGCACGAAAACTTCCATGCAGTGGTTCTACCCTACACATTGAAGTCTACAGGAGCAAGGGATACAAGCCTAAGGAGTAGGTTTCACATGTGTTAAGCTTAAAGGTCATTTTGGAGCTAAAAAGTGGTGAGGTGGAAACTAAACTTGGGAATCAAGTTTCGTTCTGATTTTTTGGTACAGTGAACCTACATGGGAAGGAGGTTTAACTTCTAGAAGATGGGACGTAAATGGTTTGATTCAGTGTACTTTAGTGCATGGGAGCTTTTGGAGTGCATTTTGGTGACAAGTGGAACTACACATGTCAAGTGTTCCCACCCTACTCTTTGGCTATAAATAGGACCCTTAGGATGAGTTTTAAAATTTT…
CTCCAGATAGGAACAAATGACGCCGATACTCTTCTTCCGGATTCCAATGTTCCACACGCTTCTCCAGTCATTCCTTCATGACCTCCCATCTAGTCGAGGCTTTCACTTGCTGAACTAGTAGATCCCGTCGAGCCACCATGTCCGGCATCTGGCCACGAAGAAGGAATATTTCGCCGATCAATCTCCGGTGAGCATCCACCAAAGGGTTACGGTCAGGCCTGACCTCAACACTTGTTGATGAGGTGGAAGATAGACCATTAGCAGATAGAGCAGCCCGCGCCAGTGTAACACCCCCAGACCGTCCTAGGTTGGGCTAACCCTGGAACGACCCGGAAGCGCCACAGGGTTGACGAGCACCGCAGTCAGTCCGACCAAGACTTCAAACGTATTTCAAAGGCT…
TAATATAATAAAATTAAGATAAATGTCAAATTTCAAAAAATAACAATTAATGTCTATACACTAAAATCAAATATATTTCTTATCTTATAATAAATATATCTTAGAACAAGAAATCTAAATAAGAAAACTTTTGTAGATTAATATGTCTATAAATTAATAAAATTTCAAAGTTCCAACACTACAAGAATTTACTTAAATAGCTACTGATTATTTTGTAGCTATCACATACAATCTATAGCTAAAATCAGTTTAGCTACAGATGGCAACAAATTAAATCCCTGGCCTCAGCTCCCACGCTAAACAAAATCTCTAGCCATTTTGTAGCCATTTAGCAATGAATTAGCAAGAGCTTTTTCTGTAGCCACCAGCAACAACATTGCTACAACTTATTTTATTGCT…
AACAAGATTTTACCTCATGAATGCTTTTGTATTTGCGCATATCTTTTATATGAATGCTTTGTATTTGCGAATATCTTTTATATTGATAGGATGTATGAATGCTTTTGTGTTTGGGCATAACTATTTTGCAAAATCATTGTGAAAGCCTTAAAAATCCTCATAAATATTTGTTTGATTATTTTATTCATTTGTAAACTTTGTTTAGTTTAAAAAAAATCATTGTGAAAGAGTATTGTATAAGATTCATTGTTAAAGAGCATTTTTTAGGTTTTGTTATAATTAATAATATCTTGCATATTTCTAATGTTTTATCCATTCACCCATGTGCATTTTGATCATATAGATTAGGATTTAGCAAAGTTTAGGTTGCATTTTGCATACATGAGTCCTTATCAGGTA…
TTATACCAGACTTGAAGAGCAATATTATCAGCCTTGGACAAGCTACCACTACAAGAAAAATGGCTTTTCTTAGCGGCCGAAAAAACGCTATCTAAAGATACCATAGCGTTTTAACAAGCGTTATATCATCGCCCGTTATAATAGGTCACACACTTTAGATAGCGGTTTATTGCATTGCTATCGTATTACGAGATATAATAGCGTTTTTCTCTATGCAATAAAATATTCTTTTATAGCATTTCATTTATGCTATTATTTACATAATTATAAATACATATATTAATTGTTATTTTTAATATTATAATTGCAATTAACTAAATGCAATTATTTTTTAGTATGCTTTTATACGAAATAGAAATAATAATAATAATTTTATTAATAAATTACAAAAATGTTGTA…
CTCTTGTTGCATTCATGAATAGAAACTGATTAAGGCTAGTGCATACTGTCATCTTGCTGCTGCCTTAGATTGATACACTTAGATTCAAGTCTAAGATGTAGTTAAAGCAGAAGTTAAAATGCCTAAGTAGCTTGTCTTGAATCTGATTAATCTTGCTTGTACTTAGAGAGATTGCTTGTTTCAATCTGTTGCATAGCTTGTAACATTAGAGATCAAACTTGATGATTAGTCAAGGATTGATCCCAATGCTTGTGTCTTATCTTTGCTGGAGTTTGAGTGATGTTTCAGGTCCACATGATGTGCTCTTTGTCCATCATCAATCCGAGTAGAAGAGGAAGACTTTACCCATTGGGAATGGTCGCTGGGGTGTATGTGGATACACAAGGCGAATGGTCATCA…
TATCCCTGGATAATATGGTATATTTGGAATGTTAGGAATGACAAACTCTTCAGGGGGATAGACAGAGATCCTTTGGAGCTAGTTCGACATGCAGAAAGCGAATGCAAAGCATGGTTTGATGCGAACGAATTGGTACAACCAGTGGTACAAGAGAACAATACAGAGGAACCTCAAGTCACAAGTTTGGGTAATATTTGTATGTTAGATGGATCTTGTGTTGACTTGAAGAAAGAAATGGAGCCAAAGGAGGAGTTGGTTGAGTTTGGGTCTTGATGAAGGATATGGCAAGATCTTCAGAGATTGTCTGTCAAGGCTTCAAGAGTGTTTAAAGAAGTCTTGAAGTGTCCTGAAGTCAGTGCAAAGATAGGGTCAAGTCCAGGAGGGACTTACACCATCTGG…
CTACTGATGGTCTTGCAGCCATTGCAGTAGCTTGCAGGTTCGGTCTCGGGACAAAAAAAAAATGTTAGGCAGTAACTAGACTCTTTATAAAGGATTAGCCTTATATAGGATTATCGACTAGCTTGGACATTAACTAATTATTAATTTATTTTATATATAATTTATATTATATGATATATTTTAGTTTTCGGGTTTACTTATAAAATTATTTGGTGAATTATCAAAATTAGATATACAAAATAATGGTTTAACAAATTTGTGGATTTGTACTAATATTATTATTTAGTTTAACATATTTAAATTAGATAGAACTATTTAAACTGATTTGTAATAGTTTAATCGGATTTAAGTACTATGAATCAGATTTTTCAAAAATCGTTCCGGCTAGAATTGTTTTAG…
GTAGAATCTCTGCTTGCTCATGCACATCTTGTTTTAAGTGCTAGTGATAGCAAAGAAGAAGAAGAAGATCATCTCTCCAAGGGCAAAGAAGATCATCCCTCCCAGGGCGAAGAAGAAGATCATCTCTCCAAGGGCGAAGAAGACACCTCTAATGTTGAAGGTGGCCCCTACAACTACTACTACCCCTCTGAGGTTGAAGAAGAAGAAGTAGTAGAAGATCCCTACAAGATCTTAGATTTCCTCGGTAAGACCATCATCCCAAATTGTTTTGTTTTAGATTTCATCTGTCGATATGAGTATTTAAAACTCTGTTTTTTTTTTTGTTTGTTTGCATGGATCCAGAGCCTATCAGACCCACCGTCAAAGGGGCTATGACAGCCGTCTTCTGGGATGCTCAGT…
AAAATTAGTATATAATATATAATATATTTATTTTTAATGAATATATTTCTAATATATATATAAATATATTAACATATAAAATTAAAAAGATATATAATTAATTTATTAATTTAATAATTTAAAAAATATGTTTATATCAAAAAATTTATTTAAAATAAAGTTTACAATTAAAATATACACTATGGCTTTTTACTCTTGTGGCCAACTACAAAAAGTTTAAATGGGAGGTGGAAGCGACAACGGGTTCCTCTTCCAACGTGGAGCATCCACCTAAACTCTATATGCCATTCAAATATTTGGTGTACCTTGTATCCTTTATTGCAATTGATCAACCATGCACAAATAATAACTTTCAACTTGAACCAAATGTAATCAAATATAAACACAATCATGCATTAA…
ATCTCTGGAGGTTTTTTGCTGCTTTCTTCACATAACGTATTGATTGTGTTGACGATATCAGACATGACCATGAACGTGTTTTGTCCCGAAGAACATCCCAAATCGGCTACTTTAATGCATTCAGGAAAGTCCAAGTTTCTCATCATTTCTTTAGTGTTTTTAACCAGGATGGGTTTGGTCATTGACAGGCCCGGCCCAGTCTTTAATATTGCCTAAAGCAAAAACCAAATTTGGCGCCCCAAGAGATTCAAACCTATCAACTTTAAACCAGGTAACGGGTACACAACCACTAGGGCACATGAAAGTTTTGGTCATTGTGATGCCCATAAATATATAATTCAGTTTGGCGCCTAAAGCTGGTGCTTCCCCAGCTTTAGGTCAGGGCCAGCACTGGTCATT…
ACTGCATTTTAGGCATGTTCCAATTTTAATGGTCTCAACAACACCTCTCGGCCAATGATCTATCTATTAGGACAAAGAAAGATACCTGATATTGTAGCCACGGTTCTGTTATTTACAGATTAATGGCCATCTTCCTTTGCTAAAAGTTGTGCATACATGTCGCCAGAGGCTGTAAAATTTTCATCATCATAAGATTATGTTCTTATGCAAAACAACAACCAAAACATACTGAGAAGCGTCTTCTTATGACACATACCTGTTAATATTGATGATAAATTGCAAAGTGAGTAGAGTTGGAGAGCTGTGGCAATACATAATTAACTAAATTTCATGGGTTTTGATCTTGTGCATCCATAAGTAAACTGCAGATCAGAAGATATAAGTGTTGACATATAATAA…
AACGTACGTTCTTATGTGTTCACGCAAAGTGTCGTATGATGTGATGCAACATATTGTATACTTCGTTTTTCAGTTATGTAGCAACAAGTAACTCCGTATGTAGAGATATATTGAGCACCATGAGAGATAAGAGAAAGTAATCTGTTCTGTTACGAATTCAGCAACGGCTTTGAACGTCATTCCAAACTCTTATCCAGTATACCAATTCTCTTTACATGTTTATATTCCTCCCTTTGAAAGTATCTCAACTTGTTCTTTGTTGTATTGTTAGCTTGCCTGATCATATGGAACAGAAAAAGCTTTAGTCGAAAAGTTGTTTTGGATTCCCTTGAAATCCGGAAAGTGGAGACTGAAGAATTTTGATAATCAATGTTGATGATAGCTTTTCTCAGGTTAACA…
TGGTAAGTCTGGGGGAGTTGATATACCATGGATTTGACCCATTTTCATCCATTGTATATAAGTATTTTACTATCTATATATTATATATTCACTACAAGAAATATTGGTATTAGTAGCGTCGAGAATGTGCTACCATATCGTTTTCATAGCGTTTCGAAGAACGCCGTGACAGCCGCAGCTATAATAGACCCCCTCCCTATCATATCATTTTTTCGTGTGCTATGTTAAATTGAGATGTTATAGCATTAATCGTGAGCTATACGATAATCGTTTATAGCATTTGATTTGTGCTATTACGTAGTTTTTTATGGCTTTTTTTTAGTGTTGTAAAATATTTTATAATAACATAAATACAATGCTATAATTTAAAATAAAATACTTAAATTTAATTAATTAATT…
GTATAGTCAGGACAAGAGGGGTTTGTGTTGTGTAGAGAAGTAGAGATAGATAGGCTTATTGGCCTTTGGGTGTCGAATGTTTTTGCCTTTAAAATTGTTATGACTTATGTGAAAAGTGTGTGAACCTTACCAGTGCTTTTTGTAATGTTTATGATTTTTGGCTGCCATTATTTCGTAAAGAGATCTATAGAAAGTAACCATTTTTATGTTTTGTCTGTACAAAAAGCCTGAACCTTCAGCTTCAAGCTGTAGAAGAGATCCCTAAACACCAAAACAAAAGTCTGGCACATCTGTTCCAGAATTGAGATTTTTTGCCATTTGAAATTGAATAGTAGTTCAATAGCGTGTGCAATATGCAGAGCAACCATGCGTTCTTACAAAACGCTGTGCAGCTTCCGC…
TGAAGCTGAGACACTTCGTCTTGCACCTGAGTTTGGACCAGGCTGACCACTTCCCTCACAAGACCGTCATCAATCTGGCCGGTCTTCTTGTTGGTATACGCCCTCTTCATTAGGGCGAGATCATCAACCGGCTCGCCATCATTTTCTTCCGCCTTGAAAAAAAACATAAATTAAAGAAACATTAGAAATTAGAAGAAATGGACAAAAAATAAAATTTCAAAACTTAAATAATTGAAGAAAAAGCAGCTGAACTTACCATGCGATCTCCCAGAGAGGCAATATATTGAGCACCCAAGTTATGCTTGAAGACGCCCTTCCCTTTACGGTCGCTCCTGCGGTTGGTGGAGTTGGTGGAAGAAATTTCTTTCGTCTCTTCCTTATCCCAATGCGCACACAACT…
TCGTCTTGCACCTGAGTTTGGACCAGGGTGACCACTTCCCTCACAAGACCATCATCAATCTGGCCGGTCTTCTTGTTGGTATACGCCCTCTTCATTAGGGTGAGATCATCAACCGGCTCGCCATCATTTTCTTCCGCCTTGAAAAAACCTAAATTAAACAAACATTAGAAATTAGAAGAAATGCACAAAAAATAAAATTTGAAAACTTAAAAATAATTGAAGAAAAAGCGGCTGAACTTACCATGCGATCCCTTAGAGTGGCAATAGATTGAGCACCCAAGTTATACTTGAAGACGCCCTTCCCTTTACGCTCGCTCCTGCGGTTGGTGGAGTTGGTGGAAGAAGTTTCTTTCGTCTCTTCTTTATCCCAATGCACACACAACTCCTTCCAGACCGTAT…
TTTTTGTCTCAATGTTACAATGTGAAAACTCATTAAATTGTTCAATGATGTTTGCTAGACTAATATATTTTGTATTAGCTATATGCTACACATGTCCAAGTCATAATATGTTTATATCTATTATGCCTTTTTCAATATTTCTTTTTTTTTTATGGCTAAACCCCTGATTACTGTTTGTAAAATATTCATCATCTGTTTTCTTTCTACTTTGATCACCTATCATTTCCTTTTAATTTGTATGCTAGTTCTCTCTTACATCAAATGAGTTTCATGGTCACAGAACTCCAATTGGATCACTTTATTACTACAATAATGATATGACATTTACTGTAATGTTCAATCTAGATGTTGTTACAAAGAATACATTTTAATTGACAGAAGAGTTTTCTTGCTAAAATC…
TTTCATGTGATTAAAAAATCGAAACCGGAATTCTTCAAAAAGAATCTGAACCAAACTTTTTTTTTTTTTTCTTCAGTTGATTTGAACGATCATTGGAGCAAAACCTTATAATTATAAAAAAAAAATACCAATTTGTTTGTAAAATATTCTTATTCGTGTTTCCACTTGAAAACAACCATAGCTTTTGTAGTAATTTTATTTACTTGCAGTAAATAATGAAATATATTTACCTTGGGTTAGGAGAAGGACAGAAAGTGATGAGGTAATCAGCTCCGGCGCAAGTAAACGTACTTGTTCCATCGTCGTAAGCATAACTATAAGCTCTCGGACACGCGTTTTTGAAAAACAACGAGTACTCGCTCGGCTTACACGTGTCCGGCGTTGCAAACGCGCCGCTAC…
GAAACGAGAAAACAAAGGCTTTTGATAAAAAGATGCATGCTGATACAAGGGGCAACGACCACAATATAAAGGAGAAGCCTTGTACATGCACAAGATCTCGGAAATAACAAAAACTCTTAAGTCTAAAGGCTCCCTCGAAAACTAGACAAAGACATTGTTTTCGAAAACTAAATAACATAAAAACATAGCTATAAAAATAACATAAGGTCTTCATGTGGACAGACCAAGATCAATCATCTAGGAGATAGGAGAAGTAGACTTGTGGCCTCGTTAAAAACCTTCCTATGGAAAACCCAGTGGGACAAAACCAAAGGTTAGGAAAAGAGCACTTACAAGCTACTTGCCTAGATGATGATCAGCTTGAAGGTGGAGTAGCTTGAATGATGGTTAAGGTGTCTT…
CCTCTCGTTTTCCAACTCCACCACACAGACAGAGAGACAGACACAACACCCAAGACGACGACAATGGCTCTTTCTTCTGCTACCTTCTCTACCTCTCTCCGCGTCGATACGGCGCCGTTCCGAAGCTCGCCGTCTCTCCGTATTTCTCCTCATCCGGCTAACCTGCGCATGGTGCGAGCCGTAACCTCCGCGACGGCGGCGGCGTCCTCCGAGCCCTCTTCAACCACCAAGACGAGGGAGCCACGTGGCATCATGAAGCCTCGCCCGGTGACCCCCGAGATGCAGGACGTTGTAGGCGAATCGGTGATACCTCGCACACAGGCCCTCAAGCGTATTTGGGCTTACATCAAGGAACACGACCTTCAAGTAAATACTCTCTCTCTTTCTAATTGCTTATTG…
CACAAAGATTATGGACAAATTCATGAGTGTTCGAGGCTTCAAGGGACTCCACGCAAAAACCTCCAATACAAGATAATTCTAAAAGGAGATGATGGTACTTTGTTTGTCAATGTCTCCTTCATATACACGTTCGGGTAACCCGTACATAAACTCTGAATCGATATGCTTTCTCCTTTTTGATACCGTCTCTTTATTAACATATCTAATTTGGAGAAAAATGTCTTTTAACAGCTAACAAACTAAAATAAGGAATGCACTTTTCAAAATTTAAAATATAAACAGGTTATTTTTCAAATTGTTAAAAATTATATAATAAAAATAAAATAAATTTAATTGTAAATATTTATTGTATTTTTAATATTGTGAAGAATCTAGATTTTTTTAGAAAACTGAGGAAAT…
TTTTATTGAAATTATTTTTGTAAACGTATTTTTGTAGATAAATAATCATATACAATTTCAGCCAAAAATGTTTAATTTATGACCATTTTTTGCAAAAGCGTGAGAAAAGATTTCCAGCTTCTATTTTTGTACTTGGATATTTCAAACTTATTAATACGACTAAAAGTGGATAACATGCAATTATTACGGTTAGGTTCATCTATGAATGTTTATAGGGTGAATTTGCCATCTAACCAAGTTTGGAGTCAAAAGAAAACACTTTCTTAATAAAAGTTCTTTTGTTTTTTTGAAACAGATAAAAGTTCTTTATTCTTCTTTTTTTACAAAAGATCTTCTTTAGCACTTATTGTAAAATCTATCTCCATTGATGGTTTAACATGTCATGCCATTAAAGGTGTG…
AGCGAGCTAGAACAGTTGAAGAAAAAATATCTGGTTTCCACAGAGCTTAAACAAGATCAATTCAAAGGCACTATAGTTATGAATTTAAGATAATACAAGGTCAATTCAATTAGTGCGTCGTCGTCCATTCAATAATCAAATACAAAAGATAACATGAGTTTTGATAACCAATACCAAACAAAATGTATTACTCCAAAGAAGAATTGAGAATTACTGTCTAAAATGCGGTTAGCATAAGTCTTAGGCCTCATATAAGAAAGAGTATGGACCCACGAGATAAAACATAAGACTATAGTTTTGAATGTACATAAGAGAAAGAAAAAAATTAAGATCGAATATATCTCTATAATAATTCGAAAAAAAAATTCCTTTTTGAGGTAAAGAAGAGAGAGAAAAAAA…
TTCAGAACATTGTTGCTTTATTTTTTGTTGTTGCTAGTGAGAGAAACTTGGAATGTTGCATGTCTTTTTTTTTTTTTTTTTTTTTGGACCATCACAGAGCTTAGGGCATCTCCAACCCTACTCCATTTTCAACTCCAAACATCGTTATGGAGTAAAATCTTCTCCAACCCCACTCCATTTTCAACTCCAAAATGGAGTAATGGCTAGGGTTACTCCATTTATGGAGTAATCTTACCCATTACTCCATTTTGGAGTTGAACTTTTTTTATTTATAAAATGGTCCTTTGAATCTTTAATGTTTTTATTTCTTACTTAAATAATATTTAAAATGATACAATAACATGAAAATAATATATTCAGAAAATCGAGCCATCGTCAATATATTTTCAGAAAAATACC…
CGGTCTTTGAAAAGAGGCAGTTTAAAAATAACATATTGTATCAAAGGAGATTTGAATCTGGAACACAAAAAAGAAACCTTCTTGTTCTACCACCAAACCATCATACCTTTGATTATTACTATTATAATTTTATTTGAATAAAATATGAATCCTATAGTTTTTTATCTTCATAAAATGTAAAATTTTTAATTGATATATACAAACTAACTGAACCACACAAAAAACTAATATCGGTGGATTGAATATTATCATAACACTATTTATAATTATGCTTTATAACCATAGGTGTTTATAAATTGGATTCAAGTCATATGCCCTTTAACCAATGCTTATGGTTTGGTGGTGATTAACTTGAGGGCAAAAAATTTAATACGGTGAAACCACCAGAATCTGTTTGGC…
AACATTTTGGAAGCTGAAAGCAACAATTATATTTTGGGCCTCTAAATGTTACTTTAATTAAAAAATAAAAAATAGTGACTCTGAGAATCGAACTTATCACCTAAAAGATCTAAGAAGAGTAATCTTTCCAGTCGAGCTACTGTGACTTTTGTCACAAAATGAAGCTGCAATATTCTTATAATATTTAAAGGCCGGAAGCATGTGCTTCCTTGGCTTCTTGCCAGGGTCGGCACTGATTGAGAATGAAACAAAAATTATTGCTTCATATGGAATTAACAGGTTGGTAACTATTAAAGTGTTTTAAAATTAGTATTCTTTTCTTCCGCAAAAAACAGCTCCAATAATAAAAAATTACAAACTAAATCTTACAACAAAACTTTTGAATCTATAATGCAACCA…
TCCAACCTCTTTCTAGGGTTTTCCCATTGCTTCTCAGATTCTCAGGCGCCGCCGCATCCTTTAGGCGGTTGCCGGAGCCCCTCTGTGTGTCTCTCTCCCTGTCTCTTCTTCTTCTCCTTGTTATCTCTGTGTTTCTCTCTTCTGCGGTGGAGGTTGTGCTCACCCGAAGCTCGCCGGTTCAGATCTGGGGGGTCTCTGGTTAGATCTGGGTTGTACATGGTGTTATAGGCGTTGCTTAAGGACGGCTCGCCGTTTGTCGTGTCCGGTTCCAGTGCTCATGTCGGGATCTCTGTCCGGTGGTTTTTCCCCTGCTTCGGTGGAGTTATCTCCGAGTCCACGGTGGGTGAAGCGTTGGAGTGTCTCTCTTCTGGTTCTCTCTCTTCTTGTGTGGCGTGTGGC…
TATAAAATTATATTATTTTATAGAGATTTTTAATGTATATTAATTTATAGAGTATTAATTTAAAAAGATTATACTGTATATATATATATATATATATTTTGTCCATTGCTCATTTTGGTTTGATACCAAAATTAAAACAATTTCTCTTGAATATTAATTTATGGGGATAAAAGTTTTTTCGCGTTAGATAAAGATAAATATAAAGAAAGTGCTTCATCTTCGTCCTTAAATTTACAAAAAAAAGTGGCTTGGTGGTTGAAGCTTTTGCTTGAATCTCTACAATGGTAATGATTTTTGTGGAAACTAAGATTTACATATGTTAAACTCTGTTGGTAGGCCAGTTTTGCTGACATATATACTCCAGTATACTCTTGTGGGGGATAAGTGTTTGCTAAATTT…
GTTACTGTTAATATATGAGTTAACATAAAGTTCTCATTCTTGTATTATGTTTCAAATATACAGTTTTAGTTAGATGTTGTGTGAAGGTTTATAATCAATACAATACTAAAAGGGGATAATCTGATCAGAGAGCCTGTCCACGTAGGACATTAAAATCGTCCAATAAGAAGTTGTTTATTTGACACGTCATCTAGGCTGTTAATTGTTAGGCTTCGATTTTTTTTTAAAACAGAAAGAATGTTAAGGTTATTGGCCCAGTAAGCCCAACTCCGTTGCTTACGTTTCCCTTTCTCTTTTCTCCAGATCCCGATTTGCTAGATCTTCGTGAGACCCTTGGCTTTTCTCTTCTTCGATTCTGTTTCCCTCAGTACTTTACATATATATTTTACTTTGATAATC…
ACAAGCTTAACAAAAACAACCCCAAGGTATAAATATCTAAAAAGACAAGCTTGCATCTTTAACAGAAAAACATAAACCATAAAGCCTCCACAAACCAAACAGAGTATTAACATACACACATAGGCAATTCAATAAAATATCAATAAGACAAGAGCACAGTTTATCTCCTTACATATCCATTAAACTGCTGAGCAGCTGCTTCAACTTCAGCTGCAGTGGACATTGTCACAAATCCAAAACCTCTGCTTCTGCCAGTCACTTTATCATAGATAACCTACAAACAAAACCAAACCCACCATTTCATCACAAACCAAGACAAAACCAAATCTCAACTTCTCTTCAAAGACCCATTTGAAGAAAAGCTATAAAGAACCAAACTTTAGGAAGATAATTAGTTAT…
ACCCGGCATGGACTGGAGTTTATGATCAGGCATGACCTTGTCCTCAGGCTCCTCTGGTTCACCCGGCATGGATTGCATTTTGCAATCAGGCATGATCTTGTCCTCAGGCTCTTCCGGTTCACCCGGCATGGACTGCAGCTTATGGTCAGGCTTCACTTTGTGCTCAGATTCTACATTGAACATCTCATGATCTTGCACGCTCAAACTAACCATCCCAGGCTTCACAACATGGTTCATCTCTAGCTTTCTTGCCTCCATCATTGAGAGATCCTTGAGAACCCTGCGTGCCAAAGTTGAACTAAAGAAGCATAGTAAGAGAACGAATCCAAAGCATCTGCCTTGGTGTCCCTTTGCCATTTTTTTTGGTTAATCCTATGAAATAAACTGATCCTGCTTGTA…
GTGTGTATATATGTATATATTCATAATTTGTAACTTAATTAATAAAAAAATATTTTTATGCATTTTTGAATTTTTTGTTTAATATATATATTTTTAAAAAGACATACTTTTGCTACGATTTGTTTCGTAGCTAAATTAGCCACGAAAATTTCATAGCAAAAACGTAGCAAAAAAGCTACGAAAATATTTGTAACAACGCCGTAGCAAAATTTGATACGATTGATTTTGGCTACGATCGTATAGCTACGATTTGATTTTCGTAGCATTCCGTAGCTTTTTCTCTATATAGCTACAAAATTTAGATTATAGCTACAAAAAAGTAACGTGGCTATAATGATATTTTTTACTAGTGGTTGAAGCTTTTGCATCTGTTGATAAATTCATCGAAACCAGTGGTGG…
TCCACATGTTATAGAAATGTTCGTATAGATTCTAGATAACTCCATGCTAAGATTTGAGAACTCAATGGTGTTTTGTTGTGGTCCAATAGTGACATTCCCATATGTTGAAATCATCATGATGGTTGCATAATGAAAGTGTTCAATCATCTCAAGATTCTCAACAGATTATGAGTTGGTGATTGGCTAGTGTACGGACCCATTGGGTTTCATGAAAATGTTCAATCAGATTGGGGTTCAAAATTTTTGGGTTCACAAACAAACATAAAAAAATATTTCAAATACATAATAAGTTAAGTGCAGAATTAATTTGTTAAAAGATATTATGGTACATATGATAGGTACATTATAAAAAATCAACATACCAAACCGGATCTGAATTTTCCATGATCAAAAGAGCAA…
TGAGATTGAATCAGGAACAGCAAATCAGGTGGAGTTTGCTGAGGGTTGGTTCGAGATAGTTCTTCTGGCTGTATCAGGTGCTCGTCTGTAAATCTGCAGTCTCAGTATCAGATAAAGAGTGAGTCAGAGAATAGAGTTCTGATTGTTTGAAACAGCAAAGAGCAACAACAGTTCGTATTGTTGATTTGTAGCTCTTCTACAGAACGGAATGTTCAGAAGCTATTTGGTGAGCTAAAGGAAGTATCTATAACTAACATACAAGATAGATGGATGTTGGTTTCAGGTGGAGATACTCAATTACGATTCTAAAGAGAGAGAATCGAGAAAGAAAAGAAGCTTACCGGTTCGAGACAACTGAATCAGAGGTTATCGTCAGAAGATGATATTGGTCGTTTTTTC…
TTGGGGTATAGGGTATTAGATATAAAGTGTAGATTAAAGATCAATTCATTATGATTTAGGGATTGAGAGTTTTGAAAGTGTAAGAGTTAGAGTTGTATATAAAAGTTTGTGATTAAGATTTAAATTTGAAGTTTGTTAAATTTTTAAAATTTATATTGGAAGTTTATATTTAGTGGTATATGTTTATGTTTGAAGTTAGGATTTAGGGTTTAGGATTTAGGGTATAGAATTTGATGGAGATTTAAGGTTTACATTTAAGATTTTGAATGGAGTTTTTAAAAAATTAGATTAAGAGTTTAAGTTTAAATTTTGGATTTAAAATCTGAAAAAAATTATTTAGAGATTTTATTTAGTATTTAGAATATCATTTATGTTTGAATTTTAGAGTATTAGATTTAG…
GAATTCCAAGTATTTTGGCGTCCATTCCATTGGTGCTTGCTCTCCTTAGAAACTGATCATGCTTATCCTGTTTATTCAAAGCAACTAGAGAAACCACATCAAATCTGGTAAAGGAATAATCAAAGGGTTTCTTTATCCTTAAGACACCAAAAACATGATCCAAGCACTTAGAATAATCATCAAGGACGTGGGCAAGCATTAAGCAAGTAAGCTGGTTGCCAAAAATTGATTTATCAATCTCAAAATCAGGCCAAAGTGAGAAACTATTATGGAAAGAAAGAGACAATGCAAAATTTGAGAAATTATCATCATGAACGAAATCAAAAGAATTCTTTGGCCTAAGCAATTTTAGTTCATGCTCTTTCCTACACCAAATCTCTTTCAAAGCACAGCTCAATG…
CTACAAATATGAATAATATAATTGTGGTTATATATATATATATATATAGAAAATACCCGGGCTTAGCCCGGCACAGCCTCTAGTACAAATAATAACGCATAATCAGATTAAATTTTGGGTATTTGGAGTATTCCATCAGATCTCAGATTTGGGTCGGTCGTGTCTAAGAACCGCGAGTCATTTACAACAAGATTCAATGGGGCAAAATAGCATTACCCGATCTGACCAGTTTTTTGGATCGGTTTGGGTTTTGGGTCCGGATTAAATATTCGGGCCTAACAAACATTATCTCAACATATAAAAAGGATTAAAGGAGCCATTTTAGACTTTTGGACCAATCAAAAAGTTTAAAATCGCCAATTCACTGCTGGTGGGTTAGATTGGGCTTCTGCATTTCAT…
[truncated: 533 more rows]
