# Supplementary material for: DNABERT-based explainable lncRNA identification in plant genome assemblies
Source: Comput Struct Biotechnol J. 2023 Nov 17;21:5676–85. doi: 10.1016/j.csbj.2023.11.025 (PMC10696397; doi:10.1016/j.csbj.2023.11.025)
Supplement: Supplementary file 5 — Supplementary materialSupplementary Table 5: Most relevant motif sequences by species [file mmc5.zip › cantata_gtf_bo.tsv]

Sequence,label,pred,prob,source,species,kmer,cantata id,chrm,start,stop,attributes
TCTTAGGCTTTAAAACATGCGTTGATTCATCGTCATTAATGAAGTCTTAACTATTTCGATCCACTGGATCCACGATTACACATTCAATGGTTCTTATCCCTCTTCCTAGCAGTGGATCTCCCATTATAAAAAGGTAAGGCCTCATCTCAGGAGAATCATCCTCACAATTCCAATTGCATTCTAAAATTTCTTTCTCTATATAATGACTAAATTCCGTTTTACTTGCTGAATTGAAATTCGGCTGTTGATCTTCCGTCGTCAAGGTGCGGCTGCTCAGAAACTGAAAATCGCAACGCTGTGACGAGTTGATGGGAGTTGACATAATCCTCTTCGATGATAAGGTATTTCATTCTTAAAACTCTTTAACAGCTTGTTCTTAAACTACATGGGCGTTTTAAC…
AGCACTTCATGTCTTCCATGTATTTTCATCTTCAGGTCGTGTATATATTATAGCTTACTTGGAGACATAATCAAATGTAATCTGACAAAATATGTCACAACTTTGGCTGATGGCTCTTTCAAGAATAGTTTGTTTCCTACATCTGTTCCAACCATTTTCCAGTTATTAGAAGCATCTTTCACACAAAGCTATCATGTAATATAGAAAAAAAAAACAAAAAAATTGAAATAATTGACATTAACAGCAACAAAATTAAATTGCACCAAATAGAAAGTAAAAAAAAAAGAAACAATATGAGCTTGGTGTCAAGACGGTTGCGCACACAATTCAAGTAGACAGTTTAGTCATGTTTTATATCTTTACATTGACAGCATTTGTGCATGATGCAATAAAAATAAT…
CGTCCACTGCTCATTTTGTTTTAATAAAAATCTAGATTAAGACTCGCGCCTTGCGCGGAATAAACATTATATATAAAAATTATTTTATGTATTATATGTTCTTACATATTATGAAATAATAAATATATATTGAATAATTAAAAGTCAGTAACTATTACATATATAATTAAATTGGTGCGAACGTATAAATCAATTTTATTAATCCAAACAATTTTTTAAAAAATTTGATAGGATATGTAATTAAATTTAAATGATATTAACATACATAATATATTTTTACTATTAATGTCTATTAAATGATTCTTTCTACTCATATATTTTTCTTATCATGTAGGGATAATGATCTAATATTAGAAAAAGTTCCCAAAATTCTTATTTAGGATTCCTATTATTTGTAGG…
TCAAGAAGATTCGTATAACAAGATGACCGTTCCACAGAAAACACACAAAATTGACAACGTCGTCATCGATAATATTTTTTCCTGTTTATAATAGAGAACATTACTTCACCGGAGTGGCCGAAATATCCACACGCGTAAGCATTGGACAAGTGTCTGCCCATATAATAATCAACGATAATGTACATTCATGGTCTAACACGGCACGACGCTTGTGACTGACTCTGCATTTTTCTGTTAATTTTTTTCGTTTTGTTATTTGTTTTGACTTGATCTAGAACATTTAGATATCTATAAATTTTCGGAGCATATTAAATATTAAAAGTCAATATCTGCTAAAAACAAAACATATTACAAATACTAAAAATTTCAAGGCCGGATATCCGATCTACACCGTTATTT…
TAAAGCGAGTCCTTTCAATCTATGGGAGTCACCCTACACAGGGGAATTCGTCTCTCTCTTGGCCGTGTCTTCAAAAACGTGTTTATCACGAAAAGTTCTAGGGTTCCGAAGAGAGCAATTTTAGCTTTTACGCTGCAAAGAGCAAGAAACCTGTCGATATAGTATGCTAGTAGTCTTCTATCTCCTCCTTCCTGGCAAGGAGAGCCTCGAAACGACGTCTTTGAAGAGGGGCTTGCCAGATCTGAGAATCTCCCTAGAGTCGCCAAAACCCTAGCGGCTCTCACCGATGACCTCTACAGTCACTACTCTTTTTTACGTGTGATTTTTTTTTAATTGGACCTACTTCAAATATTTGATTAATTGTATCATCGTAGTAACCTAATAATATCACGAAATCTT…
TTGCGGGCTTTCTCTGATTCTGATTGGGGGGCTTGTACTAATGATAGATGGTCAGTCACAGGGTACGCTATGTTCATTGGTGATTCGTTGGTATCATGGCGTTCTAAGAAGCAAGATACAATGTCATTGAGTTCTGCAGAAGCTGAGTTTCGTGCTATGTGTGTGGCATGTAAGGAGATTTTATGGCTCACTCGTGCTGAAGTATCTGCGCGTACCATTCTCTCTTCCAGCATATCTGTATGATGACAACACATCTGCACTCTACATTGCAAGCAATTCTGTTTTCCATGAAAGAACTAAACATGTGGAATTTGATTGCTACAAGATTAGAGAGTGTCTTGGGAAGGGGATTGTGAAGACGATGTATGTACGTACGGGAGATCAGCTGGCTGATATGCT…
ATTTGGTTGAATATTATCTAAGCAATCATTAATTTCAAGTCTATTAGCCATTTTAACACCTTTAACAACAAATCTCTTTGGTAAAGAATGTTAAAAGCTTAGTAGAGTTGGTTCAGGCATTTCATCGAACACCTTTCGGGTATGAAATGCCTAGAGCTCAATTTTAGAGTTGGCCTCTCTAAATTGAGCTTTAGACATTTCACACCCGAAAGGTGTTCGATGAAATGTCTGAACCAACTCTACTAAGCTTTTAACATTCTTTACCAAAGAGATTTGATGTTAAAGGTGTTAAGATGGCTAATAGACTTGAACTTAATGATTGCTTAGATAACATTCAACCAAAGAGATTTGATGCTTGAGTTATCTTAGTGAATGATCATTCATCTAGAGATAGAGTTT…
GGTTAGTGTTTTTAAGATTTAGTGTTTTTAAGATTTAGTGTTTATTGTTTTTGATTTAGGGTTTAGTGTTTTGCTGACTGTTTTAAAAAAAAAAAAATAAATTCTTTTCTTTGGCAACTAGTTCTATTTTTTATTTATTTTTACTTTTTTATTTTAAAATTATGATATAAATTGACAATATTTTGTTTTTTTTTTTTTAAATACTAAATATGAAATAACTAATTTATATTGGTTGGTGAACCTACAGATTCATCCTATGTGGTGAATCCAAAAATAACTCCATAATAAAAAAGAGTAAGTTTCGTGTCCACCCCTTGGGGTGAACCTATAGATTCACTTGGGCCAATAATAATTTGCTACATCGTATCTAGTTCTCGAAGAAAAAAAAAAGATAAAAAT…
CCTCCTCTCTTACCATCCCTCTACTTCCTAGTTCTTTCTCACAACCATTCCTCCAATTCAGGGCTTGCTTTGTGTTTAATTGCGACGATTGGTTACCTGTTTTTGAATTCAAAGGCAGATTTTGGAACAGCTTTAATTCCTTTGGTCAGGCACCAGAGTTCCGGGAAAACGTATATCTGTATAGTAAGGGGTTGTTCGTTTCTCCGTCTGTCGTCTCCATCTCAATGATCCATCCAGATGATCCATCCAGATTTTAGAGGATGTTCGTTTTTCCATTCAGATGAGCCATCTGGATGGATTTAATGTTCGTTTTCATTTCTATCCAGTTGAATGTAACTAACAAATTACAAATATACCCTTATTTTGATTTAATCATATGTTTGATATTAATTTTAACTA…
ATTTGTATACACTGTCAGGCGCAGTGGCGGAGCCAGAAATTTTTTGTACTGGGGTCAAAAAAAAAAATCAAAAGCATAATGTATAAATGACCAAAAAAATTCCAAATGTATTACTCCAAAAAAAACTAGAAATGTACTCGACACTCACTCATAGCTTAAAACTTTTTTTTAAGTTTATTTATTTTTAATGTTTCTATATTAAACTTACATTAACAATGTTTAAAATTACAAAATATGTTTAGTGATTTACTAAAGCTTTGTAATTATAGAAAAATAAGATTAAAACTAATATAAATCCAAAGTTTTAAAAATAAAAATATATTAGTTGTAATTAAATTTTGTCTTTAATGTTTTGTAATTATTTTTCTGGGGTCAAATTTATTTTTTTAATGGGGTCAA…
GTTGCTCGGCTGTTGACGGGTTGGATCGGACTCTTGGGGTTCTCGTGGTGGCATTCCAAGAGCGGCTCGTCTCTCACTCAACATTCTCTGAATAACCGGGTTTCCTACGGCCATCACGTCTAGTAAATCCTTAAGAGAGTCTAAACGAACCTGCTGGCTATCCATTCGAGCTTTCATCTGAGCAGTCTCTACATCCCGTCTCAAAGTGTATGACGAAGTTGCCCTTGCAACTTCGTTAACAGAGTCTATACCGACTATCCGTCCCTTCTTTTTAGGAGCCACCTATAAAATCAAAACATATATTAATATAGTTAATTATGTTAAAATATTAAAAATAATGTAAACAAAAATTTTAAGTTGTACCTCTTCGAAGATGCTGTCGGCCTATTCGGTGGACAA…
AACTATCTACACAGTGACAAATATTAGGCTTTTTTGTTGGTTAGAGCAAATAGAATGAGCTTGGGCCTTACCTTTCTTTATGCATTTCAATTTGACTTTGGAAAATCTGTTTGGAATATGTACATACATCTCTTTAAGCTCTGGAAAACAGCAAAAGTGAAGACTAACGACCCCTGTTCGGGAACGCGCAAGGCGCTAGTCGGACGGTCGGGTTGGGCCTAGCACCTAAAGATAAAATCGGGGATTAATCGGAAATTATGCGGGGCAGAATTTTTAGATGGTTTACTGTGTTATAAAACATGTTAATCTTTAATTGTGTATAACATTAATACATTTTCATGTTTAAGATTGTATAAAACACACAAATAGAATATATAAACTTAATATAGTGTATTTTTC…
AAAACAGACAAAACATATATTGAAGAAACAAGAACCTTTTGCTGCCCGTTGTGCCTCTTGGATGGCACGCCTTTCTGCTTTACTGGTTTTCTCTTTCAGCGATTTTGTTTCCTTTTCCTTCCGCGGTTTTGTGGCCACAGATTCACTCTCTCCTGCATTATAGTGTCTTTTTGTAAGAAGAAAACATATGTGCATGGAAATAAACAGAACAACTAAAACCATATCAACTACACAGCAACAGCAAAACTAAATACAACATAGGACTTTTTCAAAAAAAGCTTATCAAGTTTGGAAGCGGAGACTGATGATCACCAGACTCAACACTAGACATTCTCCACAACCCGTTTTGTATTAAGCATCAGCCCACGGGCGTCTCAAGTCAAAGCCGCAGCTATCAAC…
TTGGGCTCACAATGCACATTTTAATTATTTTATTCACGTAGTGATGTGTTTACATGGTTAATAGGAAAAAATCACAATCGTATACTGTCGCTTAGAAGAAAAACTAAATTAGAAATAATATGTATTTTAATCATTATTATAGTTATTTCTTATTTTTTTTCTTTTCCATGGTGGAAAGTTTGGTTTACAGGAAGCTGGATAAATAATCTTTTTTTTTAATATATTTTGTAAGAAACTATGAAACATAAAAGTAGATGCTCTATCGAAAAAATTAAAATTTAAAAGCAGCATTTGGTATACCAGAATAATTATTATTTTATTCATGTAGTGATTATTTTATTCAGGTAGTGATGTGTTTATATAGTTAATAGAAAAAAAATCACAATCGTATACTGCCGT…
CATATCTGAATATTTAAAATACAAAAGATGACTAGAATAAGTATAACTTACTATGCCTCAGACGGATCAGATATCCGGACAATTTTAAGGTATCCGGATCCATAATTTTACTATACTTATCCGGATCCGAGGTTCTCAGATATCCTGGTGTCGGATATCCGGGTGTCCAATATCCTTCTAAAAATTGTAATATCCGGCGGATATCCGGATCCGGATTTGGATCCATAAAATAAATAAAAAATAATATTAATATAGAGAAATACCCTAGGATAGCTCTAAAAAAATTTATGTGACAAATATAAACTCTAAAGATCAAAATGACCAAAATATTTTATTAAAAAGGTAAATATACACTTATACCCCTAGGGTTAACCAATCTAAACCTAAGAGCATGATTAA…
CTCTCTCTCGCACTCTATATCTCTCTCTCTGTATCTCCGATTGTTTTGCTTTTGGATAGTGGAAACAGAGCAGGCCGTAGATGTCGCCAGAGATGGCACCGGAGCTGAGGCGTCTCACTCTCCTCCTCCAGGTAAATCATGATAGCGTCCCGTTCCTATTAGCCTCTGGATTGACTCGAGTGAGTGTGGTAGATATGATAAACTTAAGTAGTTTAGCTTCGGATCCGATAGTCCGATGTCTCGATCTCCGGAACCTAAAGTGTATGTGTGAGATGGAGAGTCTAGATCTGCTATTAGGATCGAGATTGATCTTGTGCTTTCTACTGATAAGAGATTGATTGTCATTTTCTTAGCAGCGACTGAGGATGCTTGGTTGAAACTTCATAAGGAGGTTCTCTC…
AGAGAAGCTCTTGTGTCTAAGAACTGAATCAATGAAAACTTCAAAGGCTAAAAGCATTAAACACCATCTGGATTTCCAGTAAAAATGGAACATAAACATTCTGATTGACATTTCTTAGAGCATCGAGAACAATGTACATTCCTTCAAAAAATCACAAGAGCATCAAGAACAATGAATCAATTCAGACGTTTAAAATAAAATAAAATATGACTGTTGAAATGGTTAGGTAAATTTTGACCGTTCTGATCAATTTTTCTTGGGAATACAAGTTGTCACTCAAAAAAAGAGGTTTCATTCACAAGTCGCATGCATGACAGACTATTACCGAGTCCCGAAAAATATGACCGTTACACGGTAAGAAAACTTATTACTTTTGTCATAAATTTTATTTTTCCTTTT…
TCTGTTTAATATAATATTAGTTGGAAAAAAAAATAGTAGTATTTTCTCCTCCAAAAATTTCGGGGACCGAATCTCTCATTCACACGCGCAACACTTGAACGTGAGGGCTATGAAACATCGTGCTCTCATGTATTCGCCCAAGGCCACCTACTTATTTGATTTCGATTTTTTTTTGGTTGGTAGTTATTATTATTTTATAAATGGTGATGGGGAATAATGAATAAGTCATACCACTGATTTATTACTAGGCATACAAAACGAAAAAAAAATCATCTTACAGTCTCATATTTTATAAAAGAAATGTATAAAAATTACAAGCTTTTATGCAAACATAACTATTATTAGCGCGTTAGAGCTATTTTAATAGTGTCACATTACTCTTACTTGAAAAATTCGGAA…
AATATTTATTCTATTAATTTAGAGTTGTAGTTTAGAAATAACATTTTTTCAATATTATTTACAAAATACCTTTGAAACTAAAATAATGACTAGAGATTTTAGTAAGAATCTATTTTATTAAACTAAAGTCTTATTTTCATCTATTTTTTTCTGTTTCAAATGATCCTACTAAAATTTACATATATTATCGAAATACCCGAACTGAACCGAACCGATACCCGAAATGCCCAGGCCTATATTATATATCATAATCAATCTAACTAATACTAAAAATGATATATGAGGAGTAGGGAGGCTGTCCACATCATCTAAAAAAATCAACCAATCAGATGTTTCTAAATTGTCATGTCATTCTTTTGTTAATCGAGATAGATTGGCCCATTTTTAACGAGTCTGAGC…
TTTATAAATCTACAGATATTAAGCATGCATAGAGAAAATAATCAAACCAACCATGTATTACACAATATTTTACCCGAAATATCCTAAATTACCAAACGAGCCGTAACCAAACATATAGCCATTTTGGTTTTTAGTCGGACTCCAACTTCACTACCCAAACTGAACTAAAAACCAAAAGAATTTAATCAAAATCGTTATGAAATGATTCTTTATATATATATATATAAATACCCAAATATATGGAAACCAAAATACACAAATCAATTGTAGTTGTTTTACGAGAGTAATTTGATTTTTTAACTAATTAATTTTAATAATAGTTTCATGAGTTTTATATTTTTCATAGGCAATATATATATATCACAATACTAAAAGGCCAATATACTGAGCAGAGAGTAT…
ACCTCTTTCTTGCCTTCTCCTTGTCTCTCAATTTTTCCTCTCCCTTCTATATATATTTCCGTAGTAATACTATCTCCCTGGAGAATTTGGATAATCTCCCTGGATAAAATGTGTCCAGGCATGGCCAGTAATATTAGTCATTTAATAATTCATGTGTACATTCCCAACTATCTTTGGTTAGTGAATATTCATGGCCAGTAATATTAGTCATATTAGGGAATAAACGATTTATGTCAGCACTAACGACATGGTTTGCAACTAGAGAGTGATGATCTAAAGACTTTTTTGATTTGACTTCATTTTGTACTAAAAAAACTCACAAACAAAGTCACACATAGCGTAAAAAAGTTTTTTTGATTTGAATAAATTTAACACTCTTTCAAAAAAAAATGAATATTC…
AATTCGGTTATTTGTAATTGATGAGGCAAAATAAATATTATTTTACATATATTTATAATATTTTATTCACTAAACTAATTATGTAATTACTAAAATGTTTTAACATAAGTAAATTTTTATTTTTGTAATATAATATTATTATTTTATATATATTTGATCTTTTGATTTTTGATTTTAAATTTAACTCTATCCGATAAAATATGCATTTTACTGGATACACCGACACCATATATTTGAATAGTTACAGACTCGATCAAATCAAGTCAGAAAGTTATTGAGATGCATGACTCGATTGAATACTATATACGTTAGTCATTTTTATAGACTTACGAAAAAAGACAGCAGTCTCTATCTTTTAGTCTATTGAAATACGTTTTAGAAGTTATTTTCTTTTTGGTG…
TAACAAAAAATCATAGTGCGAGCTAACTGAAAGGAAGCCATCATATCTCCATGTTCATTAGTAAATTCAAGCTCGAATAGCAGCAGAAGTGTGCATTACTGTGGGTGAAAGGGGGAGAATCTAACCTTCAGGATAGCGTGTTCTGCTCCGTCTTTCACGGCGGGATACCTCCTCCGTGCCTCCGCGGAGAGAGCGCGGAGATCCGCCTCCAGAGCAGCTACCAAAGCCATTTTCGCTACTTGAACCTCTCGAGATTTCACCTCCGATGCTAGATGTTACCAGGAAAATAACTGAATCGGGAAGTATAGCAACGAGATCGGAACAGCAAAGCTCCGATCGAGACGAATTGGGTAGAAAGGGAAGATGAAATCGGAAAACGAAGGTAAACAAAACTCTCAG…
ACACGTCGTCGGAAATAATTCCTCGGAATTTCTTTTTTCCTCGGAAATCCCTCGGAATTTTCCGACGGAATTCCGAGGAAATAAATTTCCGAGGAAATTCCGAAGATCCCTTGTTTGTCGGAAAAGTCCTCGGAATATACCGAGGGAGAACTTCGTCGGGATAGCACTACAGTTGCCGGATGTGCTTGGTTGTAGTGGGTCTTCCAGCTCAGAACTTCCCTGAACTCGGCCTCTCGGGTTGAGTCTTGTAACAGTAACCCATGGATCATCTCTGTTCCTTACCCGGGGGTACTTGATATAACAAACCTGTAACATTTAGAAAAATTATAAATTAATACACATGATGATGAATCATTCTGAATAATTAACATTTAATTACCTGATCGGCCTGGGAAGCAA…
CTGAACATTGTTTGCTTGCCTTGGAAGTCTTCAGATAGTGTAATATTTCATGGGTGATTAACACGTTATCTGATATCGCTCTCTTTGGTACAAATGCAGATTGGGGTTCCGAGACAAGACCTTGGAGCAGTGGTTGAATCCGCCGAGCCAGCAGCTATGAGATGGTCTTGTTATACACATTACAGAGGGCTATAGGTTTGTAATCAGATACTTTATTTGGGCTTCTTATCTTTGGAATCAATCTGATGTGCGTTTCCTTGACAGTTCTCGGCATACAACCGGATTGGAAGAAACCTTGTACTTCTGAGACGATATCAGACGATATCATCACCCACTACATTCCAGTTCGACTGGAAAAAGCAGGCTGAAAAGCCATCAGGCCCTGGTGCTTTTCATGGG…
GATCGTTTATAAAGATAATGTCTTTTGAGTTAATTGGAAAAGTTTCACAATTTATTTTCACTAAAATGCATTTGCTTATAAGTATGTGCAAAACGATTTGCTTGAGATACATTCTCATAGAGACTAGAATATTTAGAGTTTTCAGAATGAGCTTAACTACTCAACTCCATAAGTTATAGCTGAGCTCGACTCATTTATCAAGTATATTTCAATAAGATAAAAGTCAAAAGTATCGTTATCTTAGTATAGTTTTCATGATTAGTTGAGATATAAGTGTACTACCATATTTTTCTCCATTTTACATGGAGAAGAAATCTACTACTTAATTTGCCTTCTGGCTCCACTGTCATTACACCATTTTGACTAAAATGACTATCTTTTTCAATTAGGAGCTGCAAT…
TAAATGCTATGTATACGGCAGCCATCATAGGTACCTCCTCTACGATAGCATTTTTTGTTAGCTACGTAATGTGCAGATACGATAACATTACTTGGATATACAATAGCACTACTTGGATGATGTTATTAACTTAATTATAACACGATGTTTTTTGTTATAAACTGATTATGATTCATATTTCCTGCTATGATATGTTTTTCTGCAATAGCATATATATATAATGCTATTTTAAATATTTTTTTTAAATTTAGAAACAACTCATAAATTAAATCAAATTTAAAAATAATTAATTTAATTTAATTTAATTCAATTCGGGTTACAAGTAAAATTAGTTTACACTAAACCAAATTAAAATCTTCGACATAATAATATATAAATTGAAATCGGTTTACAAATAAA…
TTTGTATTTTTTTTATCACAACCAATCTATAAACAAAATATAGATATATGCAAGATAATTTGTAACACATGTATTTCTCTAAAACCAATTATATAAAATGTAGCATATTTTTTTTATATAAAATGAGTTCCCGTGTGATATCGTATGGGTTCTTTGCCTAGTATAAAATAATAATAATAGTAATTATTATTATTATAATATTCTTGTTAATGTGAATCAATCAATTTTCATATTTGATCTTTACAACATATGTACTACACACAACGATAACAAATTCTGTACCAACTTTTCGTTTAGAAGCAAATATATATGAATAATCTTACACGTTCTACTTTCCTATATATTGGTGTACTCGCGCGGCCACAATAGTAAGTTAATCGATCTTTTCTCTATATAGTT…
TACGGAGTCGAGCTAACGTGTTTTTATGCGGCGTTCGGTTTGAAAATGGAATTTGTATATTTAATTTTAAAAATATTAGTAAACCGAACTAAAAATATATATGGCAACAATTCCATTACAAATAATTTTCCTTCATATTAACTATCCAAATACAGAAAACAAAAACCAATAATATAAAATATTATTTGTTTTTTATTAAGAATCTAAAATTTTAAAAACAAAATATTGTTAGATGTTTAACTATTATAAGATGGGCTTTTATTATGAGATGGGCTTTTGCTTCAATATATTTTTATGAGATGGACTTTTGCTTTAATATATTTTTAACTATATTGTTTGTGTAATGGGTTTAAGCCCATCAGGTTTTCAATTATAATAGTTCTGGTGGTGGTTTCTAAC…
ATTATGGTATAAAATTCTAAATTAACAAATCCTTAACTGTTAGAGATCAAAGTTTTAGTTGAAAAATATTATGTTAAATTAATATCACAAATTTAATACAAAATTGTACATGAATTTAACATAATTACAAAATTAATTAAATATTTAAAAGGTACAGTTTAAGTGAAAACTAAATATACATTTGTATTGTAAATAAATAAATACGAAAGTAATTAAATATTTAAAATGTTTGCTTTAATGAAAAATGAAATATATATTTATATTGTAAATAAAAAATATGAAAAAAATTTATTCAAAGAAAATATGGAAATATCTATTTGGTTTCTCTTAGAATGATTAAAATATGTATACAAAAATTCATTGAAGTAATTTCTAAGGAATAATCCAAATAAAAAATCA…
CCATGAGGAATTAAATAATTTGCAATTTTCTAATTGCTTGATTAGTTGTTGCACATGACAATAATCCAAAACATATTTAATTTGCTTATTCGTCAATTTATCGTAACAGAAAATCAACAATAGCTGTGTTTGCATTTCGAAGCAAACACACATTTCTAAAACAGACAAGGTAAGTGAAGAAACAAAGAAACTGATCTCTTCACTTCCTACAGACAAAGATTTTCAAGGGAATCTGTGCAAGTACCAAGGATGTTGGTATTACTACAACACTCTCCAAGGAGTCATCAATTTCCATAACAATTTTCAACCACAGGACACCGATGTAATCCTAGCTTCTTCCCCAAAGTCCGGCACAACTTGGCTCAAGGCACTCACGGTCGCACTCTTGGAGAGATCTAA…
ACCAAAAATAGAAAGGGAAAATCAGAGATTTGTGGAAGTAAAGAGAATAGAGTAGAGAAGAATGAATCTCAGGAGCTTACTTGCTCTGATACCATGAAAGAATGTGAGGATAAAGAGATGTAGATGAAGAACATTGAAGAACACACAGAGAGAGAGAGAGAGAAAAAAAAAAAGTAGATCTGAGAGAAACTCTATTCCCTTTAAATTCAAATTGTGGATCTAGATCCAAGTCTTATAAAGGCAAGTTGCCTCTATACACAATACAATAAAATATTTATTGTTTAAAATACTCAACGGTCTTCTTCTCTCTTCTTTTTCTTCTTTGCTTCTCAAGTCTGGTCTTCTGCTTCTAAACTCTAAGTCTGATGCTTCTTATAAAGCCTAAGTTGGTATATTGTA…
GGATCCGGATAGTAAAATGTTAGATCCGTCAAAGCCGGATCCGGATCCGGATAGTAAAATGTTAGATCCGTCAAAGCCGGATCCGGATCCGGATAGTAAAATGTTAGATCCGTCAAAGCCGGATCCGGATCCGGATAGTAAAATGTTAGATCCGTCAAAGCCGGATCCGGATCCGGATAGTAAAATGTTAGATCCGTCAAAGCCGGATCCGGATCCGGATAGTAAAATGTTAGATCCGTCAAAGCCGGATCCGGATCCGGATAGTAAAATGTTAGATCCGTCAAAGCCGGATCCGGATCCGGATAGTAAAATGTTAGATCCGTCAAAGCCGGATCCGGATCCGGATAGTAAAATGTTAGATCCGTCAAAGCCGGATCCGGATCCGGATAGTAAAATGTT…
TAAGCTTAGCATGAACTGGTGATTCCCAGAGGTGGAATAATAGAACTTCAGCAATCGAAGTTTACACATCTTATCAAATACAGTAGGACCCAACTCACAGGTCAAGTCAGACGCATCTAGGAAAATGCCCTCAATCGCGTCCGTTCCCTGAGAAAGGCAATCACATTAGTAGGGGAACATCAGCTTTGAAATCTAAATAAATAATAATCATGAAATATCACATATATAAACTTACTGAATTGTTAGTCAATACATTAGTGATGTCACTAGGGTCCCACAACCTGCTACGCTCGCATGGATCCTCATCTTCTTCATGAACAAGAAATCGACCAAATTCTTGAAAAGGAATAGGCATATCTATCCTATTGTCGCAAAGGCTAATGAGAGACTCATCTATAA…
CGGAGGACTTATTTTTGACAAATAATTCCTATAAATCTCAAAACGGAGGACAGAGGAGGAACACATACCCGATTTCGATTGGATTCGGCTGAGAAGGGTTCGATGGCAGGAGAGATCGGTGTGGATTGAACGACCAGATGACCGTCTGTTTGAAATCGCCGACGAAAGAGAGAGAATATGGAGACGATGAGAATACCGTAAACTTTACTTTCCCCTACCCCATTCGGTAAACATGTCGCCTTACGCCACATGCCCCTTAAGGACATGTTCGAAAAGTTCTTAATTAACCGACGACTCTTTTGTTTTTCCATAATTTTGATTTAAATTTTGGGTGATTATTACTAAGCAACTTCGTTAAGAAGTGCCGATAATGTGAAGTTTTGGGTATGGGTTCTACAC…
GACATAGTTCTACACAAGATTCATACAAATGTTAATCCTGCAGATTTCCTAACGAAGACAGTACCTGGTCAGAAGTTCCAGCTTTGCTGTGAACTTTTGAATATCCACTGATGAGATAGGAAGACGCTCCAGATGACTATGGTTGTCTAAAATTCACCCTCACAGATCACAAGTAACAAACGCATGTTAGTGAATACGAAGGAGGAGTCAATTGATGGCCAAAAGTATCGTGATAAGAGACAGGAGATGTTACCTGGAGCAGAAGTAAAATCGAGAAGAGTGCTCGGTTCAGGTGGAGGAGTTCACCAAACAACACCAACCAGTCACGGGTTTGGTGTTAGGAATGTCGTCACCAACCATTTCTTCAAAGTGCTTTTCTAAACCACAACGAGATACACG…
ATAAAATAAGAATAAATCCAAAAAGGTCGTGGCTGGCATGTACTACTGTTAAGTATTTTTCACGTAACTGTGTTCACTATATATGCCAGGTCACTAAACTTCTAACCGTTGGTCACCACACTAAGGAGTAATCCAACGGTGCCAATTAATTGACTTCCTGAATCCTATGAGCCTCTGGCACGTTGTCCCAAGTCAACGTTTGATAAAATGAAAATAAAATAGTTCCAAAATGTATAATTTTGAAGATAGTGGGACCCATATCAACCATAATAGATCTTTGTTAATTATCTAGTAATCTTTCCCGGCATATATATGTTTACTTGATCAACGGGGAGGAACAAACGCAAAAATGAATGATTTATTGTTTTTCTAATGGAAACATGATGTCAGTAATTGTAT…
CAATGAAGACATATCCACTCGGCGGAGCAAAATATTCTGATCCAGAAATCTGAACCGAGTCTAAACAAAAAAAATAGTACCAAATCTGAACCGAACCTAGTAAAATATCCAAACGGATCCAAAACTTTAATATCAAAAAAAAATTGAACTAAACTGAATCCAAAACGAAATATTTGAGATACCCAAATCATAATTATATATTTAAATATATTAACTAGTTCAAATTTATTTTCTACAAAATATCTAAAATACTTGAAAATATTTAAAATTTATCCAAAATGACCACAAGTAACTATCCAAATAGTGAAAATAATCAAAATACCAAAAATATCTGAAAGCCTTACATGTTCTTCATTCAAATATTTAACCTGGAAAAAGAATTAATGTCTCTTTTAGGTA…
TTGCTTTGTGATGTTCGTTATTGGATGACTTTGCTACCAGAAAGTTCGTTGGATCATGTTAACAAAGAGAAAAATCAAGCGGCAGATATATTGGCTAAAAAGGCCTCATCAAGAAATTTTTTTTGAATTTTATAATATTCCTTATATATGGTTGATTCAATTTTTTATGTACCGTTTACAATTTAGTTTTTAATAAAGTTATGTGGTTACATAAAAAAAAAAATTTTGGAGATCACAAATTTTGTAACTTGCGTAAATCTTCGTAACATATCAATTTTAATAAAACATGTTTGTTTGTTATTAAAAAAAAACAATTAATAAAACATGTATTGTTGCTTAGCTATGACAAAGACCTGCTTTTCTTTGTTCATAAATTCAGAATACATACTAACAATCTTA…
TAATGTATGTATGGAATGTGAAAGTTTTTAACTTTAGATGATATGATTTTTCAGAACGCTCTTTGTTTGCATTCACTTAATTTTGGAGGTTGGAACCTATTTGCTGCATACAAGGATCATAAATGTTACTTGTTTGGGTTAGGTATGGGAGCTGCCTATGGAACTGCAAAGAGTGGTGTTGGTGTGGCTTCCATGGGAGTTATGAGACCTGAGTTGGTGATGAAGTCCATTGTCCCTGTGGTTATGGCTGGTGTGTTGGGTATCTATGGACTCATCATCGCTGTTATCATCAGTACCGGTATCAACCCAAAGGCTAAGTCTTACTACCTCTTTGATGGATACGCCCACCTCTCCTCCGGTCTTGCTTGTGGTCTTGCTGGTCTCTCAGCTGGAATGGCC…
AGCCAATTCCTTTTCGTGAAATCTGCAAGGATTTGAGGAAGAAGAAAGTTTCTGCGACGCATGTTAAAACCAAACAGGAGATTAGTTAGCACTTTGGTTTAAATGATGTCTGAAAAGTTTGGATAGAAATATATCGCTTGTGTTTTTGTCTTTAATGGCCGGGACTAGCTTTTGCTTCTTTTTTTCCAAAGCATAACGTAGAGATGGGTTCTTAGATTTGTTTTCATTAAAAAAAAAAAGTGGAAAAGAGAGAATCTAGTCCACATGGGCTGCTTTATTTTTCTGAAACGAATCTAATTGAAAATGGAATTAGATTACATATTATATTATCTACGACTTGAGAGGAATCAGAATCAATCGGTTTTCATTTTGATCAGTTATTTTTTGGGCTAGAAAAAC…
GCATTACACAAAGTCATGTAATATATTTCTTCTGGGTGACTATTTTTGGAATGATGAAAGTTTGACAAATGTGAATTCAGTTGGTGTACCAGGTGGAGAACGTAGCAAGTAAAGAGAAGCAAATTATAAATTTGGTTTAGTCTAAGGTACGTAGGGTGGATATAATGAATGTAATATAAATGTATACAAAGGTCGCACTTGTATTGTTAAACTGATGCACATTTATAAAACGGGGAGCTTCTTATTTTATTTGTAGATGATAGATAACCGAGTACTATTTATTTGGAGGTTGGTTTAAATTAAGTGATGTAGGGAGGATATAATAAATGTAATATGAATGCAATACAAATTTGACTTAATCAGGCTTTTGTTAAAAATTGACAAAACCGGGATTTAGAC…
TTCCAAATACTTTTCATAGCTTTTCTTTTTTAGTTATTTTAGTTTACCAATCATTATTTTAAAAAATAAAACTACAGACCGAAGGTTAAAATATAAATTATATTAGCTTTAGAATGAATTTTCTAAAGTTCTATGATTAATTTTTGAAAGTTATTGATATAAATTTGCAGAGACAATATAAAAACTTACAACATATTCCCCTCGTTATGAAAATATTCAAGTTTGCAAAAATTCTAAAATTTACATCTTTTCGAAATAGTCTTCACGAATATGTTTATTCTGATGACAGAAAAAAAAACAATCTTTTTCAAACAGCATTTATACTTATGGTATAGACATGTTTCTTTTTGTCGAGTCTCGATATGTTAATTTGTTTGATACATGACCAGCATCATAATA…
CATGGTCTTCAGCGAGTGTGTCTCATATAATGCCATTTTAACTTTTAACCTAAAAAGCAAACTCTCTCTCTTTCTCACTCTTTTTGTTTCCACCAGATTACAAAATACCAATCGCGAGAGTCAATAAAGCATTAGACAAACAACTAATCAAATACGAACCACAGGTTACATGTACGTTGATGCCTATTTGACACATTCAAAAATTAAGATCGGAAAATACAAACTTTGTAAACAAAATTACTGCTACATTAGTTACAAAAAAAAATTACTGCTACATTATTATCATTTTATAAATGTACAAAATTATCAAAACAAAAAGTCTTACAACTTAACATATAAGTTTGCATATATCATATATGTTATATGGAACTGACGACCTGTTGTTGTTATAAGAATTTA…
GATCCTCTCATATGAATTATCCATGTCCACACAGCAATCCATAATCAATCTACAAAACATCAATTTGACAAGTAGAAATATGGATCAATTCTACTCTACTATGTGTTCGAATTTATCAGCTGAGTATGATATATATTTAGCCTATATATATTGTATGCTAATCAAAGATTAGTTAGTTTAATTTTTCTTTTTCTTTTTTTTTCTTGTAAACAAATTATTTGGATTTTCTGTTTTTTGATATTTGAATATAGAAAATGCATAACAAAAATAAGATTTTTTTTGTAACGTGACTTATAAAACCAATCAATTTGTTAATTTCAATTATATGTTTATCATCTATATATATAAATAAGAGATTATCTTCTTCTAGGATGAGCCACGTCAGTAATTCACTTAATA…
AGCAGCAACTCAACAGGTCAAGCTTGGCGTCCCAATTCTATAGCACCAAAGAAACCTATGATAATAGAAGCTTCCCACAAACCCAGCAATAATCAGCAGAGCCTTGCTGAATACCTTGCTGCTTCTCTAGATGAGGCTACAAGCGATGACCCAAGCAATTGATCATGACAACTTGAGCAAATTTGAAACACCAAATCCAAGCATCTTGAGCTCCATCAGGATGCCTGGAAATATCACCTGTGAATCTTTCCAAACAGGTATTGTTCCATGGATGGTGTTGAGGTTCTTAACGAGGTTCTTAGCGAGACACATAAGAGAATGATGGTCATCTTGGAGGTGCGAGTTAGAGAGTAGACTGGTTAGCAATCCTGGTGTTCGGTCAGGGTTGTGATTATCCAA…
TGTTATATATACAAAAAGGTTAAATGGTCAAAGACTCAGAGGTCACTGTATTTTGTTGTAATATTAGGTGTATTTATTTTCAAAAAATAATATTAGGTGTATTTATTATTTATAAACTTTTATGTCGACATAGATAAACTGTACATTGATTTATTTTTTTATTTTTTCAAACACATGTTCTATTTCTTAAGCTTGATGTGATCTGAGAAACCAGACCGTAAGAGAACAACCAATGTAGTACAAATCTTTATGGAAGGATCTCGCTATCTTAGCTAAGGAATCAGATGATACATTTTCTGAACGAAGAACAAAAACAATCAAGAACTCCGTGTATCTGGCTTTCAGCTTCATAAACTCCTCCAGCTCAGTAGAGAAATTCGGCTATGCTCTGGGATCTTT…
TCAGGCCAAGGGAAGACACCCTTCCGTCGCTTTTTCTCAAGATTTTGTACCCCAATATTTCTAGAGGTGTTCTTCTATTCCGCATCTTAGATGCTTTCGAGTGTTTTGCTTACAGCTAAAAGTATATTGATCATACTTGCCAGTAATTGAGCTTTGAATTTCTTAAGGTTTGAACTTTGACCCATCTCTTTTATCTATGCGCAGTCCTTCATTTTAACCTTTCTAGCCGAATGGGGAGACCGTAGCCAGATTGCAACAATAGCTGTAAGAGAGAACCCCTTTCATCTCTCATATATCTAACTTCCTACGAAACCTAACCAGTCTTTGGACTTTGCCCGCTGAGATTAAACTTGTGTGGTTAAAACAATCTACTTGTGTCTCATGTGAAGTTGGCGACGC…
ATACACTGTGCCGTTCAGATATAAAACAAAGAAACCGTTAATGTCACAAAAACTTAACGCTTATGTATTTTTCTAAGGTAAATGGCAAACCTGGCTCACTGTGCCATTTTGGTTTTTGCTCATCATATTCCTCTTCATGATCATGATCGTGGTGATAACTATGACCATGTTTAGTAAGACTATTCCTGATCTTCTTAGCTTTTTCTCTCTCTTTTTTGAACACTGTATTTGCTCCAATCTCTTGATCATCTTCTTCCTTGTTCCATAACTCTTATTCTGATTTCTGCATGAACCTAGCGTGATTCATATCCGATGTACATCTTGCATTTGTTTTTATCATATTGACCAAACTCCAGTCCAATTCATGATTTGGTTTTCACTCTTTAAGTTTGAACATAG…
GGTCATTTTACTTATTCAATGTTATTTTTGTGACAAAAACTTAAAAAATATATTTGAGAGAGTTGCCCTACAATATAAGAAAAACTAAATAATAAGTAAATATATAATATAAGAAATGAAAAACTATATTAAACATTTATCTGAAAAAGTATAGTTTTCCGTTTTTTCCAAAAAAATATATATTCACACAAACATATAATTCAGAATTTTGTTGTTGTTTAGAATACAATGTAAAAAAAAACTATATAGTTAACATTTTGAAAATCAAAATAGCTCTGCGCGTAGCGCAGGTTAACTCCTAGTCTAATTATATAAAGGAGTGTTTACCTCTTTCCTAGGCCTCCACGTCGGTGCCACGTGTCCACCTTCACTTCGCGTCGTTTCATTTAATTTTGAGTG…
ATTCTAAATATGTTTATTTAGTAGAGTTCTTATTAGAAATAAATTTTATCTCGCTGTACAATTTATAAATATTATCATTGAAATTTAAACTAATTTTAATAATTCCATTGGTGTTATTTTTTCAAAATAGAACATTTGTAACCGTTGAACGGAAAGCGGCAGAGTTAAAACGTAAGCCCAAATTTGTTAAATATTGACATTTTCAAAATCCGCCTCAAAAAGATTGTTCATCAATCCACGCTAACCTCTAGATTGGGAAGGCAAACACCACATAGAAATCACCATTGAACTTAAGTGTTAGTGTTAGCTTGTGAACCAAAAAAAAAAAGCTTAGTGTTAACTGCCACAACTCCGAACCTGCATTAGGAAAAAAGAAACCAATAAAGAGACGACAATACA…
GGGCTGAAGAAAAGCAGATCTATGGCTCATGCTCCGAGGGATTCGTATATCGTTAGTGATTCGAAGAAGAAGAAGACTGGTTTTTGGAAGAAGCTGCTTCATCTGAAAGGGAAAGGCGGTGGTGCCGACGTCGGTGGGTTGGTTACTTCACGGCAACGCGTCTCTTAACTAATCGACCAACTTTTTTTCACTCGAATATTTTCTATTTTGATTGTGTACAGTTAGTTACAGATTAAAAAGTTCTAATGGTGGAAAGTAATGATAAAGCGATTTTTTTCCTGATAGTGTGAAAATTAGAGTTTGGTTTCTTACAATTTCAATTTGGCAAAAAGAAACTTAAAGTTTCATGGGATTCTGATTTCACCTACCAATCCGTGAATTTTGATCATATCATCCTAA…
ATAATATATAAAATAATTTATATATATAATGTTTATTCCGCGCAAGGTGCAGATCTTAATCTAATGTGTTATTAAATTGTTGTTTCACGTCATTGCTGTTAGCTTGCTAATTCGTAAAGTAGCCCGTAGCACTGATATTTTGAAATAATTAAACTATTTCTACGGATTTTGTTTACGTGTGCGGATTCAATAATGTCTTTTTAAAATGAGGCATAATAGACAATTTTCTCTATTTAATTGACAAAAAACTATATAATACATTAAATTAATGTTCAAATTGTATTATAACCAAGTGATTTAAGTTATTATAGACTAAGTTTATTTGTTTGGGTTTAACTTTCACTTGAAACGAATTAAAGACAAAAACTATATTATATATATATATATATATATCTTGTT…
TTGATCGCGTGAATGTTCTTTAGCTTATTGCAAGTGGTGCACATGCTACAAAAGGTTTTTCGTTAAAGAAACTCGTACTACAGTAAAGTTCTGTGAGGGTTTGATCGTTTGCTAAAACCAATTTAGAGTAAGCATAAACTGTAAAAGACACAAACACTTTTGACCCAGTTCACGGCCTCTAACCGTTACCTCTGGGGAGGGAACTCATGTCCCTCAAGCTTCACTATAATATGAGAAAAGTACAAGCTTTGAGAATATCTCTCTTACACTTTTCGATACAGGAGATTACTGCTAGGGTATTAATGCTTAGGATAAGGTTCTATTTATTTATACTAATCATCTCTGTCATAACCCTTGTGCACTTCACGTTTAATGACAAAACATGATGGGTTTCATATG…
GTAGTGAAGTTTAAAGCATTTTAAACAAATCACCAAAGAACTGTTATGCAAATAAATAGTATGTAACAATAGAAAGTACAATAATCTGTTTAGGACTTTCCAATGTATACAATTTCATATAACAATGGGTCAGAAAAAAAATAAGTATTGTGGTCTATCCTTCTCCCTCATGTACAAACAACACTATAGTAGTTTCTTTTGATCAAGAAACGGGTCCATGATCTCTTCCACCTTCCCTTTCTTCACATTCTTCATCGCCCATTCAATCAAATTCACTTTCTCTCTCGGAAGAGAATGATCAATGACACCAAAAGAGTAAACATCAGATTTCGCAGTCAGTTGTTGTCTGGTCAAATACTCCGGATCAAGATAACTAGGGATGTCAATTGGTTGGGCCAC…
TGAACCTAGTGTGGACAGCTATTAGCTGGCAGGTATTCAACGTTGGTGGCACTGGGCTGATCTTTGAGCTTTCCTCTCTATTCTCGAATGCTATAAGCGCTTTAGGACTGCCTGTGGTTCCTGTACTGGCTGTCATCATTTTCCATGACAAAATGAATGGGTTGAAGGTGATTTCTATGATCTTGGCTATTTGGGGTTTCATGTCTTATGTATACCAACACTATCTTGATGACAAAAACTTGAAGAAAAGTCTTGGAATCTCAACAGAAGAATCCTCTGCCCCATCAGAAGCAGAAAGGTCAAGTGGGCAAAGGATACAGACTTCAGCGAGCTGAAAACAAGAAAGATGAACACAAACTATATGTGTTGCAACTCAAGTGAAGTCTCAGCGTTATCTTT…
GAGACCGACATGTCAACATACTCAAATTGAAATTGACATCAAGTTGACACATGACAAATATAGTGTGAACGCGTTAATTAGAAATGCTTATTTTTAATATATAAGGGATTAACACGAATATGCTAATTAAATATGTAAGCGTGATAATTGATCAATACGTTATTATCCTTTTTGTTTTGTAACCAAAAGTAAGGGGCAATATGGAATAATCAAATTTATATTTTGTAAGGTTTCAAATCACCAAACAAGGAAGCACCCATCTTTGGATTTTACATATTTTGAAAAAAAAATTGTGCAAACAGTAATCAGAATTATTTGATCATCCAATTTACTTTTATATTTTATAAAAGCCATGAGGTCAAATACTTATTAACATGCATTGATTAGAAATTGGAGTGT…
TTACTCTAAAATTTCAAATCTAACCTCAAATACTATATCCCAAACCATAACTCTAACCCTAAACATTATACCCAAAATTACAAAACCAAACACCACAACTAATATTTTCAACTTTAAAATAAAATCTTAAAAATAAAGCATAAATCTAATATTTTCAAACTTTATTTTCAAATCATAATTTTTAAACCATAAATTATAACTTTTTAAACACAAACCTTAATTCTTTAACATATACCCTATATTAGAAACTCTAACATAATACACAAACTTGTAAATTTTATTTTTTAACTTTAATTATATAAACTGAATCATAGCCATAAACTTGTAAATTTTAATTTTTAGCTTTTAATTATATAAACTGAATCATATAGCAAATCAAAATTAACTCTAAACTTTATA…
AGGAAAAGGAAAGGAAGTAACTTTAGTGAACAAGACCCAAAAGCACAAGCAAAAGCAACTAGGAAGAGGTAAGATACCCGTTCATAGGAGAAGAATCGTCATCGATTTCAGAGAATTTCCTCTTGACAGAAAGAGAATCGCTTCCTGCTCCTCCTCCACGAGGTTCGTCTCCTTCCATGGAAAACGGAGAAAGAGAAGGGTAGAGAGATTCTTCTTCGAAGAGAATTAGAGTCTCCAACGCACTAATAAAAAGGCTACTCTCTTTCTTTCGTCCTGCCACTAGCCAGTGTGCTATGTTTGATCTTTGTGAGTGAGAGAAAGCCAAGGGGGTCAAGACCATGTTTATCCCTGGGTCCTGAGTGTGGTTTTAAGCAAAATAATCCATTTAATTAAATCAAA…
GAACATAATTGTAGTTATTAAAAAATTTATTGGTTTAAAATTAGGGGGAATATCTAGTTAGAAAATATAATGCATTGGTAATCAAAATGTTATTTGTTAATATGTGTACATTTTTTAAAATATACATCTTTTTGAATCACAAATATTACTTTAGAAGTGCTCAGTTGACAATTTTTTGTTGTTATCCTCTCTTAACTTAAAAAAAGGTCTATTAAATTATTGAGATATTTTATAATTTTGTACATATGGATAAGCTCTAACATTTTATTTTGGGGAGGAAAATGACAAAAGTAAGAAAAAGTATATTATTATTTTTTTCAAAGTTTGAAAACAATTAAAGACTCTGTTTGGTAATGAGTTTTATCTTTGGCTTCCAGCATTGTAAAAACTTTAATGACT…
ATCGGACGACTTAATTAAGTCGTCTGGAAAGTCTTCCATCTGGACGACTTATTAGACGACTTATAATAAGGCGTCTGGAAAGTCTTCCCAGCTGGACGACTTATCGGACGACTTAATTAAGTCGTCTGGAAAGTCTTCCATCTGGACGACTTATTAGACGACTTATAATAAGGCGTCTGGAAAGTCTTCCCAGCTGGACGACTTATCGGACGACTTAATTAAGTCGTCTGGAAAGTCTTCGTGGGGTTAAAATCTCAAAAAAAAAGGAGTCAAAAGAAAATGTTAGTTTTCTGTTTGACTCCAAGAGTCACTTTTGCAAAAAAGCCCTAATTACAATTCAAACTCTAGCTCAAACGGACTGGGCCCGTATTATAAAATTAAGGTATAAGGCCGAGAAAT…
ATGCTCATGGCGGACTCGTCGTACCGGCGATTCAACGGAGTTTGAAGTAAGATTTATAACACTTTTATGATGTATAATGATTTCACATGAATGGACTAGCTTCCATGATCTTTGGAGGACTAGAAGAAGTACTGATTATCTCACTGTCTGAAACATGTGTTGACTTGTAATTAAGTTAATGTAATGAAGAACTAAGCGCTTCATGGCTGGCTGAATGTGGGTTGGATAAGATTGTCTTAGCCAGTGGCAGATCTAGGAAAACTATTAAAGTGTATTATCATAAATTTTGAATTAGTTGAGGGCATTTCTGTAGAGTGCGAGCTAATTTTTCTTTAAAAAATCAAAGTATTGGAACTGTTTCAAAAAAAAAAACGGTAAATCGTTCCCCGGCGAAGGAAT…
TTTATCGAATTTTCATTTACATTTTCATTTTCATTTACACCACGCAAAGTAGGGTTGTTATTTAGCTATGTTGTAACAATAAAAGTGTGGGTCAAATATCTAATTCAGAAGAGTAGGGGTGTTATGTTGCCATGCCCTAAAATTTTAATGAGCTCCAAGAGTAAAAATGAAGACTCTATACAAAGTGGAGCTCAAAAATGGTAGAGGAACGTCTTTTTGGTTTGAAGCTTGGTCCTCTCTAGGTTGCTTGAAGGATCTGTTGAATGGAGGAGGTCAGTTTGATTTGGGTATTCCTCTCAGAGCAGAGGTTGCGGAGTGTATGGGGCATCGCAGAAGAAACCATCGGATTGTCTTGTTGAATAAGATTGAAGACGAAATAGAGAAGTACAAAGAAAATTG…
AAGATGGGTTTCTCAGAGATTTGGATTGGCTGGATTATGCGATGCATCACCTCGGTTAAGTATAAAGTCCTGATCAACGGGGAACCAAGGGGAAATATTGTTCCAGGGAGAGGTTTACGTCAAGGAGATCTTTTGTCTCCTTTCATATTTATTCTATGCACGGAAGCGCTCTTAGCCTTCTAAATCATGCAGAGAATCAAGGGAAGATAACGGGGATGCGAGTCGCACGAGCTAGCCCCTCGATATCGCACCTTCTCTTTGCTGATGATAGCCTTTTCTTCTGTAAGGCGGAGCCCCATGAATGTGAAGAAGTTATGAAAGTAGTCGGGAAGTATGGAAAAGCGTCAGGTCAATGTATTAATTTTGATAAATCTTCATTATTCTTTGGTAAGAGGATTG…
TGTACAAGATTTCTTTTCAAAACTTGTTTTTTTTCAAGTAATTAAAGATATTTTCTTTACAAAATATTCATGGATATAAATAAAAACATTTCTTATTTTGTTTTTAAGATAATTTAGATTTGTAATAATCATTTTTTTAACGTCTGGTTAATTATGCTATTACAACGATGAGAAATATTACATAGACGATTCTACAGCTAACAATTCTACCATCTTGTGTGAATACACGTCTGACTGCGCCACTCCGAGCCGCCTTATGAGATCCATGTTCGATGGTACGCCCTGCACTATGCTGAAGATCTCTTGTAACCTATTTTCTCCATCTGCATAATTTGGATTTTCTGGGGTTTGAACTCAGACCTCTTGGTGTAGAAGCATTAATGAACCCTTAATCAAACC…
CACAAAACAAAAACAAAAAGATTAATCTTGGGCTTTTACCACAACACAATAGGACACAACACTACATCAAACGGTTCAGTCCCACATTGAGAAGACCAGAGAGATCAAACGCTAGTCCGTGATTCTTCCACTCCCAATGCTCCACTCTGACCCGAAACACAAACATAAGCATTTAGATTCATCATAAACGAAGACAGGAAACACAAACATAAGCTTCTTCAGAGACAGGAAACAAGTGATTTATACACCTTCCCTTACTTTATTTAGCAACAATGTCGCCTCCCTCTCATTGATAACTTGATTTCACCTTCAGATTCTTGATAATGCAGTCGTCAAGCTTAGTCGTTACCATTACAGATTCATGACGACGGAGGAGGTTTCTTCAAGTTTTCTTTTTTT…
TCCGGGACCATTTCGCAACCATCGGAACACGTTTTCGATTCTCATGTCCATACACTTCACAGCAAAACGTCAAACCTGAAAGAATGCTGCGAACTCTCAACAACTTTGTGCGCACACTCCTGATACAATCACACATGCCGCTGACGTACTGGGTCGAAGCTTTACACACTGCAGTCTATCTTCTCAACATCTTACCATCTGTGGCGATCAACGGTGAGATTCCATACACAAGACATGATTCATTGATTCTTGTTTGTACGAGCCTTTGGTTTCGTATGGTTGATAAAGTCTTCCAAAGTTATTTTGAAGGATAACAATATAATTCGAAGAAGGGACATACGCAAATTTATTGAAAAGATTGAAAATATATTAAGTTTAATAAAGTACAAATTAATATTT…
ATTTGATCGAAACCTGCGGCAACCAAACGAACATGACTTATGCCTGTTAACTGCTCATTTCAATTCCCAAGAGAATATTTAGTGGTCGTATTGTACAATGCACTTCCTTGAGAAACTGAATCTGGAACTTTCTTTTTTCTTGTTGGCTTTGGGTTTCCTTTTCCTTTTGGTGTATTCCTCTTTTCTTCATGTTTATCTTAATTTAGTTATAATTCATTTTCTTACAAGGAATAGGGTTTTTATTAGTTAGCTATATAAACAAACGATCCCTTGACTCTTGTGAGGAGGGTACGTTTTATATCTTGATTATTAATCTAAAGAGCTTTGGTGATCTCAATCCCTAACGCTGATAAAGTCTTCACCTTTACTATAACTGCACAGGCGTCTCTGCTATACTAC…
CTTGAGAGCCTTCAAGGCCAATCACAAACAAGTCATGGTGATACTTCTTTTACCCTTTTGTTTCGTCTATCTTATTATTTTCTCCAGTTTCTGACTTCAAAAGTTTCAGGGTCCGATGATAAAAACAGAGGAGGAAGAAGACTATACGAGTCCACCGTGGCTAATGCCAATGCTACGAGGCAGCTACTTCATCCCATGTTCGATCCACGCCGACTCTAACAAAAACGAATGCAACATGTTCTGTCTCGATTGTGCTGGAACTGCTTTTTGCTCTTACTGTTTGGTCAAACATAAAGACCATCGTGTTGTTCAGGTCTAATATCTCGTTCCTTTTTTCTTTCCTTCAGAAAAAAAATCGGGTTATTTATTTTCGTAATGTAAATGAAAATGAAATAAATT…
AGCATCAACCTTTACACATACACACAAAAAGAAAAGAGTTTGTATCAGCAAAGACATAACCAAGAGAGCTTTAATCTAAACTATACATTTCTCTGCTTTCAATGTTCTGACATGTACCAAAACTATATACAAGAACCATCAACAAAGAGATTTAATAACAAAAAGCATGTCTCTAGTGATATTGATTATGTAGTGATGCAGCTGAGAGAGAGAGAGATGATTAAAACCTTGGCATAGTAGTCTTTCCAGACCCTACGGGCAATCTGATGGCCACCCAAGTCAAAGGCCTTGAACTTGATTTTGCCAATGCTCAGTTCCTCAGATGTGGGATGCTGTGTTGGCTGGTGCTGAACTAATCTCTGTAACAGACAAAACAGCGAACCGAGAATTAAGCATGTT…
TTCATTAAAGTTGTTTCAATTTTAGAAAGTCATTTCAAATTTTTTTTTTGTAAACTGGATTTTATATTTAATAATAACTGTCCCTTAATGACTTTCCATCAAAATATATTTAATAATAAGATTTTATAATTTAGGTAAGGTCAGCTGACCCCTTACATGTGATGTTCAAGTGACTTCCTCCCTGATAGGCCGTGTGTCTACTCGTCACCGTCACCGTCACCGTCACCATTGACTAGGGGTGTTCATTTAGACTGTATACACACGGAAAATCTTAAAATTGGTAGAATACCCGACACATTGTTTATTTATTTTTAATACCAAAACAACCCTATACGACTAAAGCAACTCTATCTTGTACTCGTAGATAATGTGTCAGAGGCTCTGACTCAGAGCCTAGAA…
TCCATTAGAGAAAATGAGAGAGTTCAAAAAGTGACATTGGCATAAGTTGATAACTATGAGTTTTTTTCTTTTTTTTTTAATCCTAGACCAAATGATATGAAAGTAACGTTGAGTAACTCAAATGATTGTATAAAAAGATTTCCCTAAAGAGTCGTCTAATATACGCTCGTGTAATATTAGTTCAAAACTTAAAAAATAAACTTTAATACGCCTTGAATCTCACGTAACTAATCAGTGAGTGAAAAAATGATTAGATACGGTCAACTATCGGTCTCCTTTTTCGAAAGTTACACGCGTGAGATCCAACGTGTCGATTCCCATCGCTCTTTCCCAAAATCCACATGCTTCGGACCGCTATACTCCAAATTGTCTGACGTAAGCAATGACAAAACTTACCAC…
TTTTTTTCTTTTTTGTATAACAGCATATATCAAAACCCGATGATCCTGAGTATTGCATCCAAAGCCTTCTGGGTGTCTTGCAAGGCCATATCAAAGCTTGTCTGAATTGTCTCGCTCACATGGTGCTCATAAAGTTACAACAGCCTCGACTCAGCAATGTTTTATATCAATTTAATTTATATTTGTACATATGCCTTTTGTTTGATCCTTCTTCTCTGTGATGTTTATTCTCAACATGCAAATGTTAAAAAGATTAGTTTGATCTCAAATTCGAAGTGCTTGTTTCTGAAGTACTTTGGCGTGATGAAATTTCAATTCTGAAAAGACTGAAAATCCTGAAGGCGATATTAACCATATAATCTTCACGTTCACTAATCATCAGCAATGAACCATCTTTAC…
GCTTGCATAATGTATTAGTAGCTTCATTAGAGTTTGATTTTGAACCAAAGATAGTATGTGAGAAAAAGCAACTGTTTTCAATTGGGTATAGGAGTCCAGCATCCAACGCTAGATTGTGTCACATCATTCAAATAGCTAATAGACATTGCTTTGTCAGTGTTGGTTCTTATTGGTAATCATATCCTTCAAGTCAGGTCAGCAAATGGTGGAACAACATCTGACATTAAGGAGTAAGAAGATGGGCTCTAAAAAGGTTTCCGTTAAACGGTCACAGTACTCTTTAAGGCATTCTGCAAACGAGAGTGCTGCTTCCAGCAGGCAAGTGACTCTTTTTCTTCATTTAGTCGCAGATTATAAGACACAGTAGTAACACAGCTAGTTTTTTCTTCTTCTTTAAAC…
TGAAACGGAGGAGTACAAAACACACGTGGTGTCAGGGTTCCGTTCCGTAATTAATGTAGCCCAGATTAATGTATTCGAAAATCTTCAACAATCAATTGCAAACCCCAACGAAGTACGAGTATATCAACAAATCAACGTTTAATTATTGCAAAAGACGAACCGGCTTTGGTGCACAACTGAAAAGGAAAGATTTATTCTTGGGTCAATTTGGGCCGGTTCGAAATACAAATTGAACTTAAAAGGGCCAACAGCGTTTGGTTTGTATAATTAAAAAGTAAAAATTGTTTCCCGGGTTGACTTGGGCCGATTTGTATAATCGAAATTGTTGGAAAATTGATTCTTGGGTCAATTGGAACCTTAAATTTATGACCGGCCTAAAGTGATAACACTCATTTAAAC…
GGACTTCTCCACAGAATGTTGGCGATAGGCTTCATCTCTCCATAGTCACAACATCCTTTCTACCCTCTTTGGAGCAGGTTGTGGACTTCTCCACAGAATGTTGGCGATAGGCTTCATCTCTCCATAGTCACAACATCCTTTCTACCCTCTTTGGAGCAGGTTGTGGACTTCTCCACAGAATGTTGGCGATAGGCTTCATCTCTCCATAGTCACAACATCCTTTCTACCCTCTTTGGAGCAGGTTGTGGACTTCTCCACAGAATGTTGGAAATAGGCTTCATCTCTCCATTGTTACAACATCCTCTCTACCCTCTTTGGAGTAGGTTGTGGACTTCTCCACAGAATGTTGGCAATAGGCTTCATCTTATCATTTTCCCAACATCCTCTCTACCCTCTTTG…
GGACCGGCCTGAGTCTTCCCTTCTCTCGCGGCTTCTTGCCATCTCCATCAGGTAAGACATGCCTAGCTCCTTTTGCTTTGGTGAGGAATGGTTGCTCTTCACACACCACTTGAATCCCTCACACCAGCTGGCTTCCTTAAACTTCATCAACCAGGTACAAGCACACATGCTATGGGCTGATTTAAAGCTTCCCAACTGAAGGTATATGTTCTAACTCCATATAGTAGCTGATCCATAGCTTCCCAACCAGACGGTAACTGTTCTAACTCCAGAGCATTCCACTCAGCTCCACCTGATTTTCTTGTCAAGTAGTCTATGATGGCCATCTGTTCTAACACCAAGTTGTTGCTGTCCATTGTCACAACATCCTCTCTACCCTCTTTGGAACAGGCTGTGGAC…
TGACTCACCAATCAGTAAATCAATAGGAAGAACCAAAGTTTGTATGGATGGTAATATCAGTGTTCTGCTTTGATGTCAGGTTGGATCTCATGGACTCGATCACAGCTCGAAAGTTCTCAACCAAACCACAATTGGAGCCTTCTTAACTTAAAGAAAAGGTCTTTGTTCTCTTTCTGTCCTTCTCTTCTCAGGGATTGTTCTCCGTGTACATTATACATGTTGCTTTTAAATCATCATCAGTTAACATCCTATAGATTTGAGAGATTTTCTGATGATTTCCTTTATTTTATTTTGATTAGACTCTGTTTTGGTTGATTTCTTTATTTGTGGAGATGACATCATATGCTTGTAAATAAGAATATTTTCTTTGACGATGATACAGTAGCTTCATTTGTTCAA…
ATGTATAGTAATTTTGATTAGGTTTACATTTATCCAGTTAGATTGTTTTACAAAAATGATTCAAGTTATTTTATTTAAATAAAATCATTTCTTTTTACATATAAGTTTTAAAAAGGATGAAATTTAGAGTTAAGAGTATCTTTAGCTACTAATTTGCAACGGCAAACAATATAGAAGTTACAAAATAGTCACTTGTAATACATTCAAGTGCAATGATTTAGATTTGGGTTAAAGAAATCAATTAGATTATTGTACATTAATAATTTGATAAGTTTATAACAAGTGTTTTCTCTTATATACTAGTTTAAAAAGCAAATAAATGATATTTAAGGTTTAGGGTATTGTTAGGGTTACTTGTTAGCCACTAATTTGAAACTGCAAAACATGAGGCGTTGCAAA…
AATCACATAGAACATCAAGTAGGCCTGCAATTTAGCAAAAAATATTGTAACTGTTGTGAGATATGCTTAACTTCCTTGTTGGATCGTGGCCTTTCTGTTGAATTTTTTTAATTAAAATAATTTTATCACTATAGATTATATGCAAATCAAAGAACATTAATACTATCTGTGCTTTTGAATCACTCCATCTCAGTCTTAAAAATCTTAAACATGAGATAATCATGTGGACACATTGATACCAAACATTGGCTTTCTTAACAAAAACTACACACAATGGATGGGACAATGTGCTTACCTCTTTGGTTAACTGAGATGGAGAATAGCACCATCTGAATGATATACAATATTACATTGGTGAGGCTACAATCGTAAGCTAATTAATAGTACCGAAATCATTAA…
TAATCAATTCAAATATTCTCAATTAATGTTCCTCAAAAGTATAAAAAAGTATCTTAACAATATAGAATATCTATTTTTGTGGAACTAGAAAAAAACCTAAAACATCTTAATTTCGGGAATGGAGGTAGTATTAAACAAGGCATGATCCCTTTAATTAACCCGTAGATTAAGCAAAAGAAACCCCGCCTGCACCACGTGCAGTGGTCCTAATTATTATTTTTATTAACACTAGTCACCGTAGAAGAGCACTAGAAAGTTTTTCTAAAATAATGTACAACTTATTTTTCTTTTTAATTTTTTTTTTTGACAACTATACTATTTTTCTTATGTGATAGTATATCTAATAATTTTCTCGTGTCATAAAAAAACGAATCAGCATTGTCTTATTTTAGAGTTATT…
GTTTTACATTAACCTGAATTTGGCGAGAAACACGTTAATCAACCTAAGACAAGTATATAAATAGCCGCTATAGACGAACTAAAAAAAAAAAGACATCGTATACTCACCTTAACCACATCTTTCGATGATCAAAATATATCAAATCACCCCATTTCACCATTATATCACCACTGCAGTATAGTGGTACGTTCAACATGTCAAAAATACATATGAAGTCGGCAACCAACAAACCAAGATCTAACAAATAAATTAACACATTTGCACGTCCCTTTCGCGCGGATCTCCCCTAGTCTTATATATATATTATATATTATATTATATAAAGGAGTGTTTTACTCACTCCTAAGGCTGCCACATATGATTACGGGTCAGAAAGTCGGGCTCTGTGAAGCCGCCACG…
GACGGGTTTATCTCCGCCGTGGAGTTGCAAAATGTTTTGAAGAAGCTAGGGCTTCCTGAAGCAGGAGAGATTGAACAAGTAGAGAAGATGATTGTCTCCGTTGATAGCAATCACGATGGTCGCGTTGACTTTTTTGAATTCAAGAACATGATGCAAACTGTTATTGTCCCTTCCTCTTAAATCTTCATTTAACCTTTCTCGTTTGATTTGTCTCCTTGAATGGAAAACAATTTCAAGATAAATCTTGTGTAATGTTTTATTCCAAGAAAATCAAATTATGTTCCGTTTTTTGGTCTTAGAGCATCAAAACATCGCTTTGGTGTTAAATATAATCAAATTAATAACTCATACAAGATGAGAGATATAAACGATTGTATTGTATTGCATAGTTATTTTATG…
CTTTTGGATATTCAACTACGAGATCTGAGGTTAGTTGTACAAATATTATAGTTATGTTAGTATTTTAGTTATCTAAAGTTCGTCTTACATTACCGTTATGAAATTTTGATTGCATATTAATTCAATGTTTTTAATTGTAGTGAAACAATCATTGAATGCACTTTATGGAAAAACCATGCTGAGGATGTACACTCTTATGTGAAGAATAACAAAACTGGTCCAGTTATATTGCTTGGCAGTCTTATGAGGACCAAAAAATTCAACAGTAACCATTTTATCATATAAGTACTGTATTTTTAAAAAATATTTAATAACAGTACAAAAGAAATTATTTTATATATAGGTAAAATATCAGTTCAACACTCACGCGTTTCTACAAAGCTTTTTCTGAATGAAGAA…
ATCCTGAATTCATTTTTGTAGCTTTTATTATTCTATATACTATTTCTTTAACAAGTAATAAGTGTACTAAATAGTATTATATGATCATTTCATTTTATGTAAATAGGTCCTAATGAATAACATGTGAGTCCCATTAAAAGTATCATCCCTCTCTCCCTAGCTGTCAGCGCTTTTCTTTTTAGAGTTATTAACACAAATGGTCAATTTACCGGTTTTTATTACCTCAGAGAACACATTATGCTACCAAGACACTTTTCAATGGTTGAAGACCCATTTCTCCCTGGAAAAATAAAATTAGATATGGGCATTTAAGTAAAGTGACATTTGTTTCTGGTTAGGTTGGTTAGAGCATTCTGTCTAGTTTGACTTGCCTTTTCTCGGTTTGATTTCGATTTTAAA…
TGAAGGAATTGGATAAAGAGAATAATGATCCTCTTCTCGTAAAATATATACTCCCATTAATCATTCACTCTCTAAGTAAATTCTATGATTTTAGAAACGAAATAAAAATGTTTTTCTTTCCATCTTTATAGGCGGAGCGTCGAGTGCTGGACTTCAACGATTGCGAGTCTCCCACCAAAGTAACAGAAGAAGCCTCATCCTCTTACCTCTTGAAAGGATGTAGGTAAAAAGGCCAGGAACCTCGATACATAATATTCATTGCACGTATATGCATCTTCTATAAACAGACTCTGTCCCCTGGTTGGATCAAATTCTCTGTTTCTTCTTCTTTTAATGGATCAGCTTGAATGAATTTATGTAGATACTGTGTATTCAATATAATATAGTATATACATCCCT…
ATTACAGCAAGCGTATTTCCGTTTAGATGTCCTCTTGTAACCGTCGCAGTTCGCATTCATTGTTTTGATTAGTCTATGTATGATCCACTTCAGAACAACTCATCTATATTTTGATACAGCAAGTTTCCAAACGGTGAGATATGTTGTATTAGATTTAGTGAATAGATTGCATAGATTGTATGCACGTAAAAGCTTAGCCAACTAACTGGTTCAAATTAATTATTCATTCCTTGGATTTGTCATATCATCTTTTCTTTTAGCACTTAGACCAAAAAAAGACATCTTTTATCTTTTACATGTTCTTAACTTCTGTTGAAAAAACTGTATGCATTGGTTATACTCTCGTGACTGTAGTTTTGTCTGATTAGGTTTGTTTCTTTCCGATGACAAGACAATCAG…
AGACCCGGTTTACCTAGTCCTGATCAAGAACAAGCCCTAATCCCATATGACGACGAAAACCCAAGAAAAAATAACATCAATCATTTGCTTCTGGTCTTATTTTTGAAATAGTGCTGTAACTTCATTTTATTGGCATACAATGCATACTATATAGTTTAATCTAACTCAATGCATCTGTATAAACATATTTTCCGTGTAACATGCACCACACCTCGTTACCATTTCAAAGTTTTCGATCCGATGAGCTTAATATGACTCTAAGCACCACTAGTAAGACATCTTTTTCCAATTTTTGTGCACAAACCATCCACCCCTTTCTCATTCATGAGTTTTCTAAGGAGCTTTAGTTGACTTATGGAGTTTTAACCATGTCGAGGCATTTGTATAGACAAGGGACAT…
CGTTCTAAACCAAACCGAGCAAGACATTTGAAATTTCGGATCGTAATTTTTGATTGGTTTAATTGGGTTGTTCTTGGCCTTTTATAATCGGACCAAAGTGCATTTCTCTCATCCCATCCCATCACCTTACCAAAGAGTTGTTGTTTTTTTTCTTCTTTCTTATCTATACAAAACAACAAAAAATGTTTTGAAACAAGTTGAGGTATCTTTGGAGCAAAAAGACCTAATTCCTCAGTCTCTTAACATATAAAGAAAGAAGAGACAAAAGGAAGTCCACAGGCATGGTGTTAATGGAGCTTCTAACAGGGATATGGCGAGCAGGATAAGCTTCATAACAGACATAGAGCTTATGAAGCAAATGGGTACAGAGGAAGAGATGTTGCAAATAGGTTTGGCTTG…
AAAGTTCTAGAGTTTGGATTTAGGATTTAGGGTCTATGATTTAGGATTTAAGATTTAGGGTTTATGATTTAGCTGGCGGCGTTAACGTCGTTAAAATTGATGTTATTCTTTTTCGACTATTTTTTAAAAATTTAATATATTTTATTTAAATATTTATGTGGCATTTTGATTGGTCCTAGATGGTAAAGTGAATTTAAAGGTTCACCCTATGGTGTGGATAACCGGTTTTAATATCAGATAGAATAAAATCATGGGAATAATCATCATCCATGAGGATGTGTGAAGTTGTGATTTAGATGCCTGAAAAATTACAGAAATGTAACTTAAGTCTAATTTAGGGTCCACATACAAACATTGAGAATGGTTCTGACCGGTTTTCATGCATAGTATCCGAAAAGG…
AGTTAAAAAACAACCAGAAACAACTCTGAATGGTAATTGCGGTTTAAACGGGTGGGACAAACGGTTTAACTGCGGTGCGGTTTTAACAGTTATAAACATATAGATATATGGTATATGCAGAGATTTTTGTTAGTTTTGTTAGTGTTAACTTCGGTACGGACCTGGGCGGTTTCAAACATTCGAATGTTGTGCACGAAAAAAAGAAACAAAATATGTTAATATGAAATTCCATAATTTCTAATGGACCCCTACTTGGAAGCAATTATTACAATATCAGCCAGTGACTTTAATTCCAAATAAGAACAAATATTACCAGGACAGCTGGAGCATTATTGCTTGAGCAGGATGTATTATTTTAAAAAGTTACATATATAAATAATGGTAAAATATCTTGACAGA…
TGTTGCCAAATTTTATTGCTGTGAGAAGGTGTCTTATTTTGGTATGAGTTTCATTTGTTCAAGAGTTGTTTATGTATTAAATAATAGGATCATGTGACAACTATATGAGCATGAATTGGTTTTGTATGTTTTATATTACTTGCGAATCTATTTTTATTTTGATTGGTACCCAAAAAGTAAAGTTGTCATTTGGTTCTTACGTATTTTTATTTAATTTTATTTTTGTGTTTTTTTTTGTCAACATTTGGTTCTTACATAGTTATGCAATATTAGTTTATATATCTATTAATTAAGTTTACATATTACACAATTGTTGTTGTTAGTTGTTGGGTATATAGTTATTTAGGACATACAACCCATTTTAGTGAGCTAAGTGGAACCGTAGTAGACCCATTTGTG…
TTTCCGTCAACGCCGGGAAAATTCAAAATCGACCGGTCAAACCGTCAGTTCTACCATTGCCTCGCTTCGACAAACACCATGTTCTTCTGGGCTCTCTTCCTCATCGCCCTCACCGCTTCCTACCTGAGCTTCCAGAGCTTCGTCGATTCAGGCAGCCGCTACCTCACCGCCTCCTGGGCCGGCATCCAGTGGGAGAAACAAGTCCGAACCTCCGCTTAGATCCATCGTTCCGTCGGAATCTCCGTCCTCGTTGGAGATTTATTAGGTCTCTAATTATTAATTAACACAGCTAATAGTAATCACTAAACGGCGTTGAAGAAACATTAAATACATTCGCTTGCAATGTCAGTTTTCATCGTCATATTATAATTTATCCAGCCAAATTTATAAATATATTGA…
ATAATACCATGGCTACTCGACAGTAAGACACCACTGCCAATGATCCTGCACTCTTCTTCAGTCAAGTGGCTGTCACAGGACTATCCACTTCGAAGATGATGTTTCTTCATTCCTGGGAAGCTTGCAACCATGCCAAAGGAGACATACTGTTTAGCTTTCTAATATAAATCAATCTAGTATTCATCGCTTATTATTGTATGTTCACCATATAATAGGCATGCTTCTTCTATATATTGACGAAAATAGTACTTAGTACTTTGATCTTATCTATAAGGTACTGTGGCACAAGGTTTCATTGCTCAAAACCGTCTCGAGTGATATGAAAGTCGGCTCAAGCATGGCTCCATCTACACACTCCAACAGCAAGGCTATGTTCCGTGTAGCTGATCAGAAACGTGT…
CACATGAAAATGTATTAATCTTCTGAAAACCATTTTTCTACCAATACCAATATTTTATAAATAAAAATCTATACTAAATTTGAAATTAATTTTCTTTTAATTATAATGAGAGTCGACATATTGATATTAATTCTCTATTTATCTTGATATATATGATTTTGTATGTCTTGACATAATTGTAGTCCTAACTATCATCAATTCTGGTATGTTAGGCTTCACATGAAAATGTAGTAATCTTCTGAAAACCATTTTTCTACCTCGCATTTAGTTACTATAGTCGCTGATTTATTGTCATAATTTTTATTTATGAAAATGGGAGCATAATCGAACAATGAAATCGTATAATACCAATAAGTAGTGAGACGATTAGCTTAATATTTATTCGGGTGAATACTGATA…
CCTGACTCTTGTCATGCTTGCATGATTCATATCTGATGTACTTCTTGTATCTGTGCATGTCAATGGTATTAAAACAGTTATATATATCTTAAGTTCAATCATTACCTCGGCGACCATGTCACTGAAGTCCTCTGACTTATTGCGTAGCTTCTCTCCTCTTCTCTTGCCTCCTCATACCTTCCAAAAATCAAAAATGTAGGTATAGTTAACAACACTATTTTTTCAATGGCTTTTATCTTCTTATTGAACTCACATGTTGTAGTGGTTCTACTACTTACATGGCCTCCAGCTCTTCTGGCTGTAAACTGATATCCACACGATCTGTCTTTTGCCCCTCATCAGCAAATCAACCTGGTCATATTTACACAATTGCATAAATTAGCCGCTTGTTATAAATCA…
CATTTTCTTTTATTATGATGTCAAGTGAAGCGACTCTTTGCTAGTATCTGTATTGCCATGGATCTCTCTCTATTTGTCGACTGAAAACTTTTGGTTACACATGAAAGCTTTTTCTTTTTCTAAAATCCAAAATGAAAGAGTTGTATTAACATATACATAAGTGAAAGAGTAGTCCCTAAGATGACACTAGCTTCATTTATAAACAATCCTATTCACATTGTATATACAGGTTCCGATTATTCCCAATCAGCGTCAAAAAATCCAGCATCTTTCATCTCTGAATAGTAGACATTCTCCAAGTTCAGATCTTCCTCCTGCATCAAAAAGCGGTTAAGAAGGATTTACCTGGAAGAAGTCTGCAAGGAAAGTAACATAGAGAAGAGGAAGATAGAAGGAGTG…
CTATTTTTAAAATAATTATTAATAAAATTTACGGATCCGGATATCCGGACTAAAAAATCAAGATATCCGGATCCGAATTCGGTTTTGACGGATCCAACATTTTACTATCCGGATCCGGATTCGGCCTCTCCGGATATCCTGATTTTCGGATCGGATCCGGATCGGATCTCGGATCGAATCCGGATCTCGGATAAAAGTCTCAGGCCTATCTAAGATACTCACTATCACTTTATATATTATATTGACTTTGTAGCTCAGTCCTTTGTCGGGTTTTCTGTACACACGGTTTTTTGTACACATGGATAATGTAAAAATTGAGCGTACATGTGGATACACGTGAGCAATAAAAATTTCTCCATCAAAACATGAGCTAAATTGTATATTTGGAAGTTTAAAGTC…
TAAAATTTTCAACAAGTGTTTTACTCGTATCATATGATACCAATACCGAATATTGTCTGCAAAAGTACATTACCAAAAGCACAGACAAACACCGCAAATTTTTCAAGTCTTCACCAAATTTAAATTAAACAAAACACCAGATCCCAAAGGTAATAAAAAACCAAATCTAAACAGTCATTGTAAATGTAGATAAAAGCAAAATACCAAATCAAAATAAAAAAATCAAACTTCTTCTTCTTCATCTTCATCTTCACCATTGACAATGGATTCAAATGATGGTAGCTTCTCTTCTTCATCATGAATTTCATCTTTAGAAAATATCAATAGTTGAAGTTAGTAAATATAATATTTAAAATATTAATAGTCATGGTTCTCAAAATTATATGATAATGTGAATAT…
TCTGGGTGGATTGTCCTTGCTGAAGAATCACTTTTGAAGCCAGATCATGGAACCGTCCGTGTTACCGCACCTTTAGCCGGCTGCAATGTACATACTCTCCTCTTTTAACGAAACTGCTTTGTAAAAAAATCACACACAAGGACATGTATAATTGATGTTTTTTTTTTTGTTGGTTTTCAGCCGCGAATAGATGAAAAGCACCCAAAATGGCTACACTTGAGAATCCGACCATCGACGTTACCTTTCTTGGATCCAACAAAGCGAGGAGTCTATGAGAAGCTCAAGTCAAAAGGCCTAGTAGACGGGAGATGGACATTAGCATTCAGAGACGATGACTCTTGTAGCTCTGCTTGCTCAATGGTTTTACACGAGATCGATCTACAATGCAGAGAGGTTGAA…
CTCTAAAATTTTTTTTTTTATATTTCTATATCTTGTTATGTTTATGTATTTGTTCATATAACCAGCTTGAGTTATAAATGACGTTTTCTTGCATTGAATGACATTAGATGCGTTCATTTGGGTACAACGAAGCTGGATAAAAAGCTTCTGACAGTGGAATCACCTATCAGCTCCGAAAGCGCAGTTTTGTATGTGCTAGTATCTAATTTATTCTATTTGTGTTAAGATTTGTATAATATTATTCATGTCATTCATTCTTGTAGTAATCTTTTTACGCATCTTTCTTTGGGTGAAAAACATATCTTTCTCTGACCAATTTTTTTTTCCTTTTACCAATCATCGTATTTCATCTTTGATTATTCTGCAGAGCTTCTGCTATGTACATATATCATTAAAGCA…
AAGATCTTCAACCTCACGGTCTTCTGTGTGGCTGGAGTCATTCCCACAATAGTCCTCTGATTCGGAAGGCTGGCTATAGCTATAATCAAGTTCCATCTTTAGTATAAAAATAGAGTAAAGAGAGAATTGCTAAAAATCTGAAATATAGACGACACAAGCAGTCATACTTAAATAGATTGAGATTGTAACGGCTATATTATTATTGGACCACAATACAACGGCTACATTGTATTTAAATGTCTTTCTAACGGCTAGATTGGCTACACAGATATCGTACACCTCAAGTTATAAACAAGTTACATCAAATCATAAACATGAACACCATATTTAGGAATGACAATAAAACCATACATATCTAATAAATTCAAGAAGAAGCACTGCGTAATCCATATCTCATCA…
TGCCTTACGTAGGCCCAAGAATGTTCCCCGGAATGATGACCCAGGAGATTGTGGTGTGTACTCTTTGAAGTACATTGAATGTCTGGCTATTGGATGTAATTTTCATGGCTTAAGTGATGAGATCATACCAGCACAAAGAATGAAGTTGGCAGCTGAGATCTATGAAGAGGTTGATGTTGAAGGATCGATTTAAATGTTGATGTCTGTTGTCGTATTATGTATAACTTGGATGATTTTTTTTTTGTAATATCTCAGTACTTGTCGTATTATGTATAACTTGGATGATTTTATTTTAGTACTTGTAGTATTTCAGTTTTTATCGTATTGTGTATAACTTGATAAGCCTTGCATAATATTATGGCAATCAGAAACTAATGATTAAAGCATCAAAGTAAATGA…
GGGAAGAAGAAGAAGAAGAAGAAGAAGAGAGCTCGAATTCTATGTGCATACTTCCCGAGCTACTTGAAGAGATATTCATTAGACTACCATTGAAATCGATTCTCAGATTCAGAACCGTATCAAAACATTGTAGATCACTCCTCGAGTCGAGGAGGTTCTCGGAGAAACGTATGAGTCTTCAAAAGAATCGGAGAATCCTCGCTGCTTACAATTGCGACTGCGGCGACCGTCCGCGTCTCCTCACCGAGTCACGGTTCGAAGGAGACGAAGAGATCGTATATCTTCACTGCCTCGCCTCACGACCCTCGTTGAGCTGCGACGGTTTGCTCTGCTTCCCCGAACAAGACTGGATCATTGTTTTGAATCCATCCACGAGACAGCTCCGCAGATTCCCTTCCG…
TTTTTAATAATTTAAAAAAGTTACAATTATTTTATATAAGATACGTTTAAATGTTATTCATAGCGACAGTTTCTGTTGAAGAGCCATGGTCTAGCGGTTGGGTGAGCTTATTAAAGCATCTGGACCCGAGGTCGAAGGACCATATATGAATCTTTTGTTGTTTTTACCCTTTTTTAAGTGGAGGGCAATATTGTAGTTTTAATGTCTTCTTCTTTCACGACATTCCTCTCTCCACTAACCTATTTTGCAGCTATTTTACCTGTTTTCAGGCAAAAATCACTTTTTTTTGGGCGATTTGCTTTGATTCCACATCGTTTCTTTGTTGTTACCATCGAGATATATGTTGTAACTAGCGTTTTTGGACTCAAAATCATTGTAATATATATGTTTTTTTTGGAA…
AAATTCTAGTTTTATTGATGCATGTTATATATTAGTGCTGCATGTTTTAGGTAACATTTTAATGATGCACGTTTTTAAAAATTTCCACTATTAAAATTATGCACGTAAGGATAACTCATGAGTTTTTTTGGTTGATTAAATGACATTATGTCCAAATTTATTTAAGGATATTTCATTAAGGTAACTGAAAAAGACAAACAATAAAATAGGAAGTTTAAATTCATTTAACCATATTTTATTAATGTAACTGAAAAGACAAGTAATAAATTAGGCAGTTTTATTCATTTTAGGATATTTCATAAATGCAAATGAAAAAGAAGAAAAAAAAGAATTTAATTAATGAAATAAGAACATTTTCAAATGGATACTTTTCTTTTAATAATATAGATTTTTAATAAT…
TTACATAACCAATGATATATATGATCAGTTAATCACATATACAAAAGGCTGATTAAAGAGTATAAAACCTTGGTAGTTATAATTTCAAGCTTATATAGCTTTCCGAAGGTGATGGTGTATTTTTTTTTCTAATCACTTTCTATTTTTGTCACAAAATAAGCTTCTTAAATTATTCATAAACTTTGAGATGAATTCTGCGAAGGCATGTATGGTAGTGGCGAGTGTTATGAAAGTATTCAAATACTAATCAGGAGTTTCTTAGTGGTACTTTGTTGTCCAAAAGGTTAACAATAATGATATATAAGAAATAATATACACAAAAATGTCGACTCATTAAGGTATTCAAAGAAAATTTTTTTGTTTCTTTGCCTGACGAATATTAATCTCAGCCAAATACGC…
TCGTAAACTTCCAAGGGGTAGACCTACATTTGGAAGTAAAAACAAAACTATAGAGATGTGCTTTAATGGTTTTGTTTGTATATATATATATATATATATATTTTGTTCTTATTGCTGGTTCAACAAGATTCGATTGTATTTTGATTAATCTCTTCTAGCTTCACTGTTGAAAATGTAAAAAAACGGGGCCCAAAATAAGCCCATTATTTGATTAATAGACTTTATACAATACGGAATTCATTCAAAGTCCATGGAAAAGTATCTATTACATTTTTAAAAGCCTTTTCTATGAGAGCATCATTGACCCACGAACCGCATTAGGATCTCTTGATGAATATTTTAGTAATTAAATGTAATTAAGAATTCAAGTTAATAGACACCTTAATTTTTCATTCCAAT…
TATTGAACTTGCAGATTGTGTTCGTGAGAAACTAAAAGCAGACGTGGCGATGGAGGAATGGGAAAGAAGCATGACAGATGCAGGCTGATAAATACACCGGTTGGAAGCAACCTGAACCGCGTGTCCTGTCCTGGTTTATTGATTCCATCTGCCTGGTCTTCACCTTTTTTAATAACCTCCATAATGAGATTGCACATATTTCATTACTAAAATGTATCAATTGCAATAATTTTTATAGTATAATCTGCCAACGATGAACTTTACGAATCAGAGTATAAAATATTAGCAAAACAAGTGAAAATGAAAATTAATGGAAGATTACAAAATAAACCAGCTAGCTTTTTACTTATCAAGCAATGAATATCTCTACTGACTAGTAAGGATACGTTCACAGCCAAA…
AACAGATCATGAATCGAATCAAAATTTACTAATATTTTGTTTAGTCCTAGGTGAGATAGGTGACTATAAAAGAATAATGTGAAACTTGACGTTCTTGATATTTCAGAACAAATTAAAGTTGACCAAGACAGTGAAAAACTACAGTAAAAAGCCTATGAAGAATCTATATATATATATTTATATATAAAAGAGTTTATTTTCTCCTGGTGAAGCCATCTAGGATTCCAGGTCACAAAATCGGCTCTTTTGAGCGCGACATGTGTCCTTATTTTTTGTAAATCTCTTGCCTTTTGTCTTAAAATGGGCTTCGACGATAACTTCTCTGTTTATAAATTGGACTTCAACGAAAGTTTCAAATTTGTAAGTTGCAAAAATGCTATTTGCAAAAATGCTATGTGG…
CAAAGGCGATAAAGACGGAGGCTTTCAGGTCTTGGCTAAGTACATAGGCGTCTTCGGCAAACCGGAGAACCAGAAGATCGCCATGACGTCGCCGGTGATCACGACGGAGGGGGAGAAGATCGCCATGACGTCGCCGGTGATCACCAAGGAAGGGGAGAAGATAGCTATGACGTCACCGGTGATCACTAAGGAAGGGGAGAAGATTGAGATGACGTCACCGGTGGTGACGAAGGAAGGAGGAGGACGGGAGAGGAAGAAGAAGACGGTGACGATGCAGTTTCTGTTGCCGGAGATGTACAAGAGGGCGGAGGATGCGCCGCGTCCGACGGACGAGAGGGTGGTGATAAGGGAGGAAGGAGGGAGGAAGTACGGCGTGGTCACGTTCAGTGGAACTGCGGG…
GATGAGTATTTAAACTGGGCCACTATTATCTGATCTCTAAAGAGGCCCAATATCCATTTTTATTAAGTCCAGGCTTATCTTCGTTACCAAAAGCTGCTTCGTTTAATCACCATGACTCTTGGGATCTCGCAACCTCCGACTAACACCTTTGTAACGTAATCAATTTAAGGCTAGCAGCTGCATTTATCCAGGTATTAACTTTCTTACCACTCCTCCCACTCTTTCGCATAAACTCGGCCTCATCATCCACCGCGGAACCCAAAGGCTCTGGCTATATATGTGTTCCTCCCCTGCGTTACACAGCCTCTCACTGCAACGAAATCCCAAAGGTCAATCACTATTAAGTAGCGACTCCACCAGTGGCGAATTGCTCCTCTTGGATGAGAAGGTACCTTGCGA…
TGGTAAATTCTTTACAAAAAAATATTGTTTTCGACTTACATGCACACGTTCAACTTATGTCGACACTCTATAGATACAAATAAGTAATAGTTTCATGCTTTTACTAGTTGTTTAATTACCATAATGATCTTTCTCATACTTAAATGCCTAATATTATTCATATAAACTAAGACATAGGCGTGTGTTCTTTCGAGGATATAGGCCAGCCTGGTCGGGACCGTGAACCCACTTGGGACTATTTATAGACCTAATCATTATTTGTCTTAATCATCTTCTTCTGTTGTTGTAGCTAGCACAAGTCGTCCACCATTGTTTTCCCCTTTTCTATTAATTATTATTTTGTTGCACTCTTATATTACACTATCCTTAATTAACTTTGCACCGCCCATTATTAACAAA…
GGACGGCAAGAGTTGATGGTGGAACCATTTTTTTGCTCGAGCGCTTTGAAGTTTTCCTTGATAGTGTGAGGTTGATGTTGATGGAATAATGAATTTTATAGGGACTTTCTTGATGTAAAACTATACATTTTTATTTTTTTTTTGTTTAATGTGGTATTTTTATTTTTATATAATTTACTACAATTTTAAGATAGATATACATTTTAAAATAGATGTTTAAATCTTAATGTACTTTTTCCATTTTTTAAAATGTTTTATTTACTTATATTATATATTTTTTAAAAGACAACATGAGGCTCTTGGTTGAGTTGTGTGACCCAAAGTAAAGTAAGTAAAGTGAAAGATTTTTAATCTATTTATACTTTGCTAAGAAAACATCTATTAACTGTATTTAACTTA…
GTTAGGTAGATCGTCATTGAAATAGTCTGTGACGTTTTGTCTTTGGAATTGTTCAGGTTCAAATTAATTGCCAATGTCAAGGGCGATAACGGTGAGGCTAATTTTCTGTTGTTTGATGCTAATGCTCAAGCAATTGTGCGTCATTCTGCTGCTGAACTCTATGATGAGGTACATTTATAAATTCCATTGTACATCAATTAACACAGTAAATTATACTAGCCGACCGCTATCTATGTAATTGTAGAATGAAGATGAAGACTTCTTACCTGAAGCAGTGAGCGATCTCTTTGGTAAGAGAGTCCTTTTTGAGATTTCAGTTGACGCTGATAACATCAAAGGAAAGAGTTCTCAGTATGTTGTTCGATTGGCTACTGATGACCGTGAAATGGTTGAGGAATT…
ATATAATGGGGATATGAAACCATAGAGATTCGTGTATTTAATTCCACAATATATTCTGTTCAGACAATATATTGGTTAGCACGAAATTTATAAAATAATTTGAACGCTAATTATTCACAAAACTTGATATAGAGATTTGCGGGACATTTTTTTTATTTACAGAATGTGCAAATTTTTGGATAGATTTTATACATTAAATTTTCATGTATAAATAAAGTGATCCGCAAGTCAAGGGGAAAGAATGATTTTGGTAACAAATTATGCGATTTAGTAATCACCTATATTCTAATTGTTTTGTGTGTTTTGCTTTCTATATCTTATTGTTATAATAAATATTTAATTTTGAATTTATGATACGTACGGAGGGAGTAATCAAGATATTCTTTTTTTTTTTTTTTG…
GTTATCTGTCGGAGATGGCGCTGCGTTTGTATTCTCAATAAAGTGATGGAGTTCGTGACCTTCAAGCAGTGCTCGAATTTGTCGACTCCACATCAGATAATTGGCAGTCGTGAGTTTGGTAACACCCGACATATTGACGGATAGTAAGGAGGTGCGAGGATTTGCGGGGTCAAAGACCAGAGCACGTTCAGTGGTATTATCAGCCATGGATATAGTCACAGAGGAATAGAGTGAAACAGAGAGAATAGAGAAGGGATTTTGGAGAACGGAGAAGAAGAAGAATGGGAACGGCGGAAAAGGAAAAAGAAAAATAGGTTTAGCCCTATGGTGGCTCTGATACCATATTGAGTATTGGACTTGAATGATTCTATTGATTAGTAGAGCTTAGCTCTTATATGT…
ATAATGCATAATATGTATTTTGACATTTGTTTTTTAAATGCATGATATGTAAGTAAGGTTTTTCCTCAATGAATAAAACAATTTCGACACCAATATTTTCTGGTCAACAGATAACCAATTTTTTTTTTTTTAAAGATAACCAATTTAATCCATGCTTAATATGTCAAGCTCCTTTCTTTATTGTTCTATTGTCTTATTCTATTATCAATTTTGAATAATCTTCTTTACTAAATAGGATTTCATCTTTTCCTTTAAATTGTACAACGTTCTTATCTTTTTATCATTAATTTTAAGATGTTGTAGATTATTTCAACCTTTTTCAACATGTTTATCAATATATTCCTATTTTCACTTATAAAGAAATTGTTACACCAGTCACGACTTCTGCCGCTTGGTTAC…
CTTCCATTTTTATTCTTCAAGATGTAGTGGCCACAGATCACTCTGCTTTAGTTCATACCGCTGCTCAACTTAAGGTATTCAAAAAATCCGACTACAACACTTTATCCCATTGGTATCCTCGTTTCAGGGGGACTATCTCTGGCCACACTTGCGGTTGAATCTGTATAAATGCAATGAATGGAGCCCATTAGAGACTTCAAAATGAATAAATTTAAACTATGAATATCCATCAGCAAGATCTAAACAGGAACGGTAACAGCCATAGGATCGAAGCAAATACTCTTTTGTTTTCCTGAAAGAACGGGACCTACAGAGCCTCTGCAGCGGTCGGTCTGTTGCATGGGGCCCAGAGAAGAGCCACTGATGGAGTACCACTCAAACTGATACTAACCAACTTTT…
TGTTATATAGGTTCTTCTCAATCACTTAAATTTTCATTCACATACATACATGTGTGCATTCGGACCTATTGCTTTCTTAATTCTTTACTGGTATGCTTTCTTACTTGCTTTGTTATTTTTATTTTTATTTTTTTTCTTCGTTATTTTCTCTCTTTGCTTTGTTTCAACTGTTCCTTAGTTCCCTGCGTTCTTGTTTGTTTCTTGATTCCTTGCTTTATTGTGTTCCTTTGTTGCTTTCTTCCTTGTTTTTCTTTGATTTCGTGGTTCCTTGCTGTATTTACTTTCTTACTTGATTTCCTGGATTCTTGTTGTATTTACTCGTTGTTTACTTTCTTACTGTTTCATTGTTTTACATTGATTTCCTGGTTTCTTGCTGTACTTACTCGTTGTTTACTTTCT…
TTCTTTTCTCATCCACAAGATTCGCTCGATCATTCAAGAAAATAAACAAATAATTGTGTAAAAACGTTACTCATGCAAAACGAAAGTTATTGGTTACACTTATTAGAGATAGCAATGTTTGGCTGGTGTTCATTTTGTGTAACATACACTGTTACAGAATTGCAAATAAAAGTTACATACGTGTTGTCTACCAACCTCATCAGTTTTACATTCACAAGTCTACGATATCCTCTGTTTAGGGAGATAAGCAGAGGAACTCAGCTCTTTAGCTAGCCGTAGCAGCAAACTGAAACGTTGCAGGCTTTGCCACAGGACAAACATCGTTATTATTTTTCTCTCTGTTTTTAAATAAAATGAATAACTAACAGAATAAAATAAAAGATATTATTGATTTTTTTG…
TATTAAAAACTAACTGAATCGAAACTAAGAGCTTTCTGTTAATCTTATCTATCTATGCTTTGGACATAGTTGAACAAAAACGGACAATTAAAAAGACTTCAGACTGTTTTGATAAATATAATGCAAATTAATCAAGATGTTCTTGAACTGATTCGTGATTGATTAATCAAGATGTTATTGACTAAAACATGGAAACGTCTTACAGCTAGCTGGTAGGCCTCACCACAAGGATTTGTGTGCTTCATGACTGCACATGTCGGGTTTTCAGAATCTGATACGCAGTTCCACGCTGAGTCAACACCAAGATAATTGTTGTATGAGACATTTCCTGCTCATCAGAAAAAAAAATTTAAGTAATATATGGCTGAAAAATGAGGATAAAGATTATAAACGGTAGTT…
TAATATTAGTGTAGATTGATAGATAAGCGTCTGCATTGTGGTTTTTGTTTCAGATGTAATTGGACAGGTTTTAGACTTGGGTGATCTTGACACAGTTCATTGTGCTGGAGGAAAACAACGGAAGAAGTTGGAGTTTACACTCAGAGACATTAAGTATGAGTTTTTTTTAGAAGATTTTTTTATTACATTTACCATGTTTTCTTACCCATCTAAAGACTAATTTGTTGTATTATTATTATGTTTATAAAGTGACCTAAGTCTGCCTTGCTGCCTTTGGGGAACATATGCTGAGAATGTCCACACAGCTTGCCAAAAATCTGAAGAAGGGTTACTTGTATGCCTTCTAAGATTCGCTAAGATTGGTCATTTTAGAGGTATCTATACTATAAAAACTATATC…
GCTTAGATAGATAAACTTCAGATATTTCTTTTGCGGTATATTTCATTGAGTTTCCTACGAAAACAATGCTTTGATTACCATTTCATTGGTTTTTAGATCCATGATTTACAAATATTAACTTTTTTTTTGTCACAAAATTACAAATCTATATCTATCTATTATTATAAAATAGAATTTGTTAGCCGCTGGTGTTGCCACCTCAGCGGCCAGCTAGAAAAATCGTTTATTGTGGGCGTGACACGCAAGGAAAAGCATTTGCTATTTGTTGGTTACTAGGGGCATCCCGAAACGGTCCGGGTCCGCATCACTTCGTTTATCTGAAAAATCTGATGGGCTTATATTCATATTATATGTATATTGAATATGAGCCTTTATATTTTCCTTTTTTTGGGCTTCGCA…
AATTAGAACGACATACAAATGCGAACAATACATATTTTAGTTAATAAATTATATTGTATGTTTTTTCTTAAGTTGGATTAATCTTTGTGAATACTAATACAAACGCGACGCCTATATACTACGAAAACTATGGTTTTATTTTCTCAACAATCGTAAACACAACCTTTATTTATCATACCAAAGCCAATGACCCCTTCGCTCTAATTCATTGGCTTCGTTCCCTCCATATATTGACTTCACGCTCCTTCTTTCTCACTCACTTCATCACATTTCTACTACAAATTTTCAGAAGCAGAAAGCACAAAAAGAAACTCTCCATTTTATGTTATTTGGTGGAACTCTATTTAAAAAACTTTATGAGCTGCCTTTTAAAAAAATTATAATCGTAAAGGTTTGTGC…
CTTTAAATTAATTCATGTATCTATGAATTGATCAACACTTTATTTTTACTTTGATTTTCAAAACTACATATGTATTAAATTGTACATAAGAATTAATAATCTCTATAATATTATTTTATAATTCAGTTTTCTATGTGTCGTGCTCATGTTAATTCTCACAATGATTTATTACATTATTAACCTTAATGAATTAATTTTATTTTGTAATTGCTATTATCAAAATTTCTCTTTTGGTTTTTATTAATAATTGTTTTCTTAAATAAAAAAGGAAAATATCTATATATTTTCAAAATAGTTTATATATATATATATATATAAACATATCAATATTATGAAGAAATTTTGTATAAAAATGCAATATCTTAAAAGTAAAAATACATAGCAATTTTTTATATTTAA…
GAAGAAGAGATTGGAATCAGAGCAGGGTATGAGCTACACTGAGTTCAGCTATCAGTTATTGCAAGGCTATGACTTCGTTCACTTGTTCGACAAGGAAAGGGTCAATGTTCAGATAGGTGGGAGTGATCAGTGGGGTAACATAACAGCTGGAACTGATCTGATCCGTAAGATTCTCCAAGCAGAAGAAGCTGCTTACGGGCTAACGTTTCCTCTCCTGCTGAAAAACGATGGGACGAAGTTCGGAAAGTCTGAAGATGGAGCCATCTGGCTATCTCCTTCCATGCTATCACCTTATAAGTTCTATCAGTACTTCTTCTCGGTTCCAGACGTTGATGTGATACGCTTCTTGAAGACGTTAACTTTCCTGAGTTTGGATGAGATAAAGATGGTGGAAGATGA…
ACCTACCAAATTTAAAATTCCCCATTCATTACTCGAACAACATTCATTTATTTCTCGCCAACCATCCTATGGGGTTTTTTTTTATGAAAATACTAAAGATTTAAAACAAAAGATTCAAAACCTTCATTTACTCCTCACAAACCTTTGTTCTTCCTAACCAACCATCATACGGTTTTCTTATAAAAATATAACCGTTGTACTAAAATTATGAAAGTAAATACTTCCTCCGGTTCATATTCAGAGTCGTTTTAGAGAATTTTTTTCGTTACAAAATAAGTATCGTTTTCGATTTTCAAAACAAAATTTATTAATTTTATGCAAAATTTATTTTTCTATTAGTTGAAATATGGTCAGGTGTATAGGTAATAATGTTCTTTTATAGAAAATGTACAAAATTAA…
TTATTATGAAATTAATTATCTATTATAGTCTTCTACTATAATATAAATTTATGAAAGTAGATTCAAACCAATATTACTTTAAAATCATAATTTGCAGATGATGCTGCAAAAAGATTTTGAAAATGAATTTAAACCAATAATTTTTTTAGTTAAGTTCATAAAGAACATTGATAAGCAAAAATCAAAAAGAACTTTGATAAGCATATAAACCTTCGACCAACGGTAGTTGGATACGAAGAAGTCTTTAGGACATAAATCATTGTATTGTTGTTTCTACACCCACTGGAAGTAGGATCGAAAATTTCTTTTTTTAAAGTTGTAGTGGGTGCTTTTCTGATTCAATATACGAATTCGGTGGTTCGTAAGATGTTGTAAACTTGCTCTGTGCAGCTAACATAT…
TTCAGTCGCCGTTTGACATGGTGGATGACGAGCTTCAACTTTGATGCACTAATGAGTCAGTTGAACACACAGAAGAGCAAAAATAGAAAACGCTGATGGACCACTGAAGCTGTTGAAACCGGAGGCACAACTAATAAGATGTTGACTGCATGCGTGGAGAACATGAGACAGAGAAGAAGACCGCGCCGGCAAAGACAATTTTAATTTAATTTTGTTTTAATTTATTTAATTTCATTAAGGCCATAAAGGTAAATCATATAGAAGATGTCCATATAGATTAATTTAGGTTGTAGCAGATTTTTTTAAACCCTAGAGAGCCCCATATAAGATTATTGTCCGAATCGAAACAATGTTGTTTTCTCCGGAAATATGGAGTTTTATGATGTTATCTTATTGTTA…
GGCTGCTTCGGCTTAGGAAGGTTAGTGTTCTCGGTAGTTAGCATCCAAATCATGGTTGACACATTTGGTCTATCGCTTGCAACTTCTTGCACACACAACAAACCAATCTGAACACACTTTGTAATCTCTTTCTCAAAACACTCATCAAAGATGGTTGGATCTGCTAGAGAAGCAGTCTCGCCATCATTCCATAGCTTCCACGCCTTTAAAAAGATCAAATTTTCAAAAGTTTCAAAGCTTAAGCATAAGTTATGTACTACACACTGATTGGTAAACTTACATAAGCTAAAAGGTTTAGATTGTTGTCTTCCTTGTGGGAGTTTTTTTTCCCACTTATGATCTCTAGAAATATAACTCCCAAGCTGAAAACATCTGATTTTTCTGAAAAGAATCCTTCCA…
CTTTGATCTGTTAGGGACATTCCTCAAGTGTGCATTCTATTTGTTGGAACCCAACCGGAGACTTGGTAGCTTCTGTTAGCGAAGACAGTGTTAAAGTATGGTCTGTGGGCTCAGGAGAATGCATCCACGAGCTCAGTTCTAGTGGAAACAAATTCCACTCTTGCGTTTATCACCCTACCTATCCCAATCTATTGGTCATCGGTGGGTACCAGGTATTATTCATAATCCCCTGAGCTTTGATTGAATCTGTATCACCATTAACCACTGTTCAATAGAATCTGGCTGTCTACTGTTGCTTGATGTGAATGATTTTCTCAGTCAGTTGCTTTAACTTTTTGTAAAACGATTCTATTGCAGTCACTGGAGCTGTGGGACACAGGAGAGAACAAATGTATGACA…
ATCATCTCCACTACTAGCAACTTCAGTGTAAGACTGACAAGTGGACTGAGTTGAAGGTGAATCCTGGTCCTGGAAACTGATTTGCTTTGTGGCATGCATATGTTCAGGCCTTGCATCAACCACCTTCAGGCTTAGGGGTTCAGTTGAAATCATACCACCCCATGAGATGCTAGTGTTCAGGTATGGCAAAGTGGAACCTTTCTTACTCATCTGATGCCTAACGTCAATCAAGCAATTCACACAAGAATAATGAAGAAGACCTACATAAATAAAAAAAGATTAGACTATTTGGACAAAGATGATATAAAACATAAAAGAAAATCCTTTAAAACCTGGAAATAGATATAAAAGAGAGACTTAAAAGTTTCTAAATTGATATACTTCCACCCACATAAGAAG…
GCCACCTTCTCGCTGTTAAACTTCTCCCACTTTTTGCCATTAAACGCCTACGAGTGTTTATAGAACTCTTAATAAACACTCTTCTAAAAAAAAAGCCAAAAATGTATATGAAAAAGCAGCAACACATGGTTGTACCTTATAAAACGGGACAATCTTTTCAGGTTCGGTAAGGTTGATGAAAGCATATCCCACATTGCATTTGTTCTGAAATCAGAAGGTGAAAATTAGTTTACTAGAAAATTGATATTGCTAGTAACAAAAGCTCAGTTTTCTGAATAGGAGGTTCTTATATAAAAAAAGTAGGACGCTTGCTTGCCTTAAAGTCAATTGGCAAATAAAGGAAATCATATGTTCCTTTACAGTGCTCGTCAATAGCAGATAGAAGCATCTTAGAAGTGT…
GATCGTTTTGAGCTAGTCAGATTAACCTAGTCTAGTACACAAGCGATTTAACGAGTTCCTGGCCTCGACCAGTACGTCTCGTGTGGGATCTCTTGCCCACAAACTTCACTAGAATCAAATAGGAGTTTACAAGCACTAATAGATCTCTCCCTGCTATGTCTCAATCTCAGGTGTTCAAGCACAACCTCAAGATAGAGCTGCAGCCAACAACAACAAGAATAAAACGTAAGAGAACCCTAGGAGCTACAACACGTATTTATATGACTTGCTCCTTCGACTTGTTCTCTACGTTTGCGAGTGGGCCTTTGTGCACCAAAGCCCATCACTCTATTCTGTTGCTTTTGATCTGTTGCTTGTAGCGGGCTGGATAGTATGGGTTTGGGCCGAGTCACTTAGCTC…
ATAAAGAAAACTTATTTTTAAAACCTGAAATATAGACATAAATAATAATGGAATCCCAAAAGAAAAGTTTTGTCATCGGTTTTTATAAACCTAAATCATAATCCTTTAATAACGTAATTTAATCTCTTGGAATCTAGATTATAATGCAAACACCATAAACTTAAACCCTAACCAAAAATATAAAATCCCATCAATGTTTATTAACTTCAAAACTTTTGAAAATATTTCCAAAAATTATCCAAGATTTTAGAAACTTATATGTTTATATAAATTGAAAATGTTCATCTTTTTTTTTTTTTTGAACTTGTACAGAAACTATTCATATTTTTTTATTTGAATTGCTGTTTATATATATATATATCTTATCCTTAAATTAGAGAAATCTGATCTCTAATAGCA…
TGTTTGCTACTTAAAGAGTCAATAAATTCTCGTGTTTTTTATAAATGTGTCTTGTATTTGGAGTAGTTTTTCAATTTTCCTGAAACTTGTTCAAGAAATTAGTTCACTTAGAAGCGGTGTATTTGAAGTAGCATTGTCTCTTTTCTAGATGACACTTTGCTATTATGTATATATCACAAACTGCATTTTTAGAAAGCGATTTGTCTTAAGTAAAAAAAGAAGCAATGATGTTAGAAGCAACGTGTGTCTTAGACATTGTGCTCTAACTCCTTTATATTTTCCGAATCCTCTATGATTTGCTACATCTGGAACCATTTGCAGATTGTTATTTTCTGTAATGTGAGTAACATTTCCTTTGCTTTTTCAATAATCATAACTTAAAGTTTTTACTATGCATAG…
CATGTTTTAAATTTTGACCTATTAAAAATGTTGCGACTAAATATAATTAAATCATTTAAGATGCGGACCAACCTAAAATAACTCAATCTAATTAAGATAGTATTTGAAACTAAAAATTTACCGCCTAAACACTACAGGAAATAAGGGTAGTAATAGCAGACGAAAAACGCTATGAATCCTGTATAATAGCGCTTCCTTGTCCGTTCTGACAACGCCCGTTATAATAGGTCCGACACTTTTAATAGCGGTTTTTTTGTATGCTATAGTTAACTATACAACGATAGCGTTAGTTTGTATGCAATTGTTAATATTTATAATAATGTGATACAAATGTTATTAAAACTCATTTATTTGATTTTTCCAATAGTAAAGATAGCAAATTTTTCGTGTTATTTATTA…
CACACAGAGTCTTCTCCAACCACCCACAATCTCAAACGAAAGTAACCCACCAAGAATAGTATGCTTGAATAGCTCTATAAACCATAAAAAAAATTTGAATCAAAAGCTTGAATTTTTTGGATGAATATGGAGGCAAAGTGAAAGAGATGTTGTTTTTAGTTCATAACAAGTGAGAAAGAGATAGTGTAAATCGATTTTAGGTGCATTAAGAGCTTCAAATTGGTTGTTCATGGTGGTTGGGGTATTGATCACAATAACAATCTTGTAATTACTTGAAGATGATGAGGGTGAGAGAGTAAAAATATCATTTTCGGAAAAAAAAAAATAAAAAAAATTTGATGGCATTTTCGTGAATATCATGAACTTGTGGAGTGTCTTGGACAAAAGAAAAATCCAAGA…
CAATAACTTTACACAAAATGGCATTGTCATCAAACTTTTTGATCAAACTAGGTTAAGATTGAGAAAAAGAAAAAAGAAGAATGATATTTTGGTTTCTCTTCAAAAGTCAATGTAAAATTGTCAATAGAATTTTGATGGTGGGGGTTTGTCTTCTGTTCTTTTCTCTCTGACAATTCTTGATTTTTTCCCCTCTTTTTTTGGCTCTTCGTTTGCTTTTTTTTTTTCTATGGCTATCGCCTGTTGATTTTGTAAGAGAAGCGTTGTTTAGTCAATATTTAGAAAGAAAATGTGAGACGTCCTAACGAAAAGAAGTCCGAGTTTTTCTCGACCTGATTCTATTTTACGTATCGTTGTGAAAGCATAATTTCAAATATCTTGGTGAATAGTAGTGATATATCA…
AACAAGCGTTGCAGATTCTCCATATTCACTGAGGATTCACGGTGGCATCCAAGCTTGACCACCACCTCTCTTTGCATACATGACACACCTTTTTGATACTGATCTAGCTCGGTAGCAACGATACTTTGGCACTCTTTCTTGACCGGACAGATAAAAAATTAGGCTAAATATCAATAAACAAACTAATTAACTGTCCACTAAAAAATATGTAGTTTATACAATGTCTAAAAGTGGGAGCTCCAGTGATGATAACTGAAATGAATTATGAAAATATAGTTGATAACAAACACGATTATAAATTAAAAGGGTCAAATGTTAACAAAATAATATATATTATTTAATTAGAAAAATATATTTATTATATTCAGTTTAAAGTATTTTTCAAATGTTTTATAAAAT…
ACTGTGCGGCGGATGATAGGAGATACTCGTATATATTTCAACGACAACGTTCTTTGTAGGTATGCATTTACAAATTCAGAGATACTATTTGTAGCTATGTTTAAATCTTGATCTTCTTAGTGAGCAATCATGTCTTTTATTATAATTCTACATGTTGCTGATAAAGCATATTACTTTTTGTCTAGTGATGCTTATATACTGCTGGTTTAGTCAAGTACCGTGTACCACCAGCTGTTCTTCCACGTCAAGCTTGTTATGAGAGTCAATGTATGAGCCAGCAGTTGATTGCTATGTGTGAAGCTCGGGGATTCAAAGTGCCAGTACATATGCCTCACCCACCGCTCTCCATCTACATGTCTCTGTATCAACGAGCATACGAACTACGATTCTTCCCCAACA…
CTCAAGAAAGGCTATGAAGCTTCTCCGCAGCTCAGATCCGCGGAAGTTTATGAAGACTTGAGGTTGTATTGCCGTACTCACTTGTCTCATAACCGAAGAAGAAGCCATGTGAGAGATTTTCTTAATTGAGACCAAAGTCCAAACTCCAAAGAGAGCCTGCTTAGAAGAATGACTTGAGCCTTCATGTTGTTGCATAGTTATATAAAAGAAACCGATCCTTGTGAACTGTCATCCATTGATTCGTAATTCTCAAAATAACGAAAAATCAAACTTGCAATTCACGAATTGGTATTTAACTCGTTTTTCATTTAATGCAGTTACTTTTTTGACCAACCAAGAGTATTTATTATACAATCCATGAATCTTCTTTCATACAAGAATAAAAATAGAATAATCTCT…
TTTCTCCTTGGTGTCTTGTCTTGTCTGCAGCAGGTTCATAAGAAACTTCATTTGTTCCTTCTTCTCCATGGTCTCTGAGACGCTCCGACTTGAGTCTAGAACCAAAGATCAAAACCATGAAAGATGACTGTAAGCACAAATTAAGAGAGTTGAGAGCAGTACAGTTGAATACCGTGCTATATTTGTAGACGGTAGGCCGGTAATGAGATTTGAGGACACATTTAGAGGCTTGGTATTTTTGTTTCCAGTGTGCTGTATGGTCATCGCCTCATCGGAGAGCAGTAACGCGTAAATAAAATACCTACGAAGATGATCGACCCTTGGTAGGATGAGGAAGGTCAAAG,0,0,0.28717905,dev_bo_3mers.tsv,bo,3,CNT20171605,Scaff…
GATATGATGATGGTGGTGTCGCGCTAACATATGCAGTTGCTGGTGTTCCATACATCTTTAGCCAGACTGGGCGACTCGGTGGAAAATCAAAAGAGGTTTGGTCGTCGAGTGAAGAAGACGCTCATAGTGCACACACCTATATTCTACTCAATTGCGAGGATCAATTGATGCATTATTTTGAAAGGTAACATATATGGACACTTCTAAACACATATAAGTATAAATTATATAATTGCCAAAGATTAATTAATATAAAATGTGATTTTACAGCCTATTTGTTTCTCAAGTCGAAGAAACATTCTCAGGTATATCCTCAAGTGACGTAGACAAAAGGAAAGATCAACACTTTATTAAGTGGTTGAAGAATAAGGTATTAACTCAAACTCTTAATTTTTTCAA…
GCATGAGACTGTGGAATATTATCGTTATATTAATTTATGTAATTTGGAATCACTTTAGTTTATTTTATATTTCATTCTAAGCATAATATATCTTCAGTTATACATCAATTTTCTTAAATCTATTTACATATCTAAGACAACAACCAACTAAGCATTTAATTATTTTTTATTTGTGTGAAATTTTTAAACATTACCTTATTTATAAAGGAAAGAGTATAAAATATAATTATCTGATGACTTTCTTAAATATAATTCGTAGATGTTATTACATAATATTTTAAAATAGTTTCATTTTTAAATATATAACAAAACATTTTAGATATTCTAGCTATGTAATTAAGATTTATATCTAAAAAATGCACCACAGAAAAGAGACATATATGATTTAAATGGCGATGG…
CAACTCAATTGGATAATATATAAGTTAGTAGGGTTATACTTTGACTTATACAAATATGTTTTATGTTAGCTGGTGTTTAATTTTGTTTACCGGATATTTAAAACATTGACGATGTGATATTCCAGATGTCATCGAGATTTATATTTACTCGAAAACATAAACTTAGTATATCTTTTCATATCCAGATGACCGTGTGTATATATGTATTATTAGCCGTTTATGAAAAACTAAAACTTTATTGACTATAGAAGTAGTCGGTGAAAACAGTTTGCATATAGCTAAATTTGATGTTGGTTACATGCAACTGAGTTTTGAGTGTATAATGAAATTAGCCTAAAGATTTGAATCACATAAAACACTCACAAAATTATCAATTTGCAGTTTTCTCTTATGGTTTCA…
TTGTTGTTTAGGAGTTCGAGCTCGAATTTGGAATAATATTTGATACTGGTTGCTACGTTTTGTGTTCTTACATGGCTAATGTTTTTTTAGTTTGAACTGATTCTTTTTGTGGCTTAGCAAATAATTTATTGCTCATGATTCTACGACGTTGCTTGTTTAATGTCTTCTTGCTATGATGATGGGTGTTGAAGCGTAAGTAACAGCTAGCTGAATATTGTATGCCTTTCTTTGTACTGTATGTATTTTTGTGGATATATGATATTTATATTTTATGGAGAATGTGTATGTGTTTGACTACCAATTTAAATTTTGTCTTTCCATTTCGGTGCGAAAAAAGTTAGACCATGAATTTAGTAGGTAGATTTTGCTATATATTTTGAATTTAATGAGTTTGTAGTG…
TGATTTCATATCTATGTGGCTACACATGTTTAGTATTGTGAGATTATTTCGAACCCATATCATTTAACTTTCCAGAATCCGCTTATCATTAAATCATCCATGTGTTGTTAAGATTTTGATATTGGGTTGTCATATTCTGACGTATAATTCACTCTTTCAAATTGGTTAAACTAATAACATAACCTTCTCTTTCAGATCTTCTGTCGGTAAAGCAAAAAAAGGAAAAATAGAGTTATGCAACTAAATTTTGCTCAAACTATTATGTGACATCTAATTATATAAAGAAGAGCTTGAATCCCTCCCAGCTATGCCACATAGGATGCCAGCGCACAAATTGGGTTCAGGAGCGTCCGACTCGTGTCCACTTTAACTTGTGGTCTGCGTTTCATTAATAGAGCC…
TGTAAAACAGAGAAGCATATTCGATGAGTCTGAGCTGTAGCGTAAGGCTTAATGATAATAACACTCATCGAAAAAATTAAGTTAGTACCTCTCTTTTGGGGTAAACCAAAGTGATTAAGTTGAAACCTGCAGTACGCATCAATGCTTAGCCACCTGATCAAAAAGCATCAATGCTTAGCCACCTGATCAAAAAGCATCAATGCTTAGCCACCTGATCATGGAAAAAAATAAACTAATGCCACGACGGAAGCATAATAGATAGATGGAACATGTATGGCGTATCTCCCCGATAATGGGAACGTCAATTTCACAACTTTGTACTTTGGAGAACACATGACTAAACAAAAGAAGGTGTTGGACAGTAGTTATTTTCACATACGTGGGCACAAAGGTTCATAT…
TTATTCACTTACACGTTATATATATATATGATCAAGTAAGGCTGGGACGGATCCGGATATCCGGGAAATTTAGGGTATCCGGATCCGGATCCGGATCCGTCGGATCCGTGGATTTAATATCCGGATCCGGATTCGTGGTTTTCGGATATCTGGATTTCGGATATCCGTCTCTATATTCTATTATCCGCGGATATCCGGATCCGGATCCGCAAAAATAATTAAAAATAATATTTTTTTAAAAAAACTAAAATTTTAAAAATAATACATAAATGAAATATTTATACAAGATTTATAAATATATATATATATGTCTATAATATTGTAAAAACTAAAATATAATATTACAAAATTAATTTCTGTATAAATATTAATGAAATTTAAAAAGTTAATGTGTTTTAA…
ATTAACATAATATTTATACTCCATTTTTACAGTGGTTAGACAACAATGATGTCCAATACATATATTTTCTTTTATCTCAAATAAGAAATTAAAATTGTAAATTAGTCAAACTCTCAAATTTCACCACAAATTTCTCTTCTACTTTACGAATATAAATATGGTAAACTACATTTTGTCCCTTGCTATAATTGAGTCTTAAAGAAGTCAATTGTCAAAGAAAAAAAAGTAGTAACCACCAAACATATACAGCCTACGTTTCCATCACATCTTAATAAATAAAATAGACTTTGGTCCTTCCGCAAGCGTCCACGTCATCAGGTAGAGGAGGGCGTTTTGCGCCAGGTGACACCTACTCTTCCAAACTATTTATATCGTTTACTTGGGCTGGGCCACTGGTGA…
CCTCGCCTCCACCACCGCGAGCAAATCGTTCAGCCGCGAAATATAAATCTCAATCATGAAGTTCCCGTTTTGCCCTTCCATCTCAAACCCATATTCTTCCTTCTTCACCTTCAGATTCTCCTCCTTCGCGAACTCCTCCACCTCCTCCGCCAACTTCTCCGACAAAAACCTCTCTGATTCGCTGCAACCGGCAAACAAACCGGAGAGATCTAATCCCGACGAGAAAGAAATGAGATCAAAAGCGTTTAAACTCTTCACCCCCTCCACCTCACCTCCTCCTCCTCCTTTCAGATCAATCTCATCGTGGAACTTGATCGGTTTAAAACCTCCTTTAACAAACCAAGGATCCTTCACAATCTCATCAACAGTGATCCTCGTCTCGGGATTAATATCAAGAAG…
CTCACTCAACATTCTCTGCATAACCGGGTTTCCCACGGCCATCACGCTAGCAAATCCTCAAAAGAGTCTAAACGAACCTGCTCGCTATCCATTTGAGCCTTCTGGCTATCCATTTGAGCCTTCATCTGAGCAGTCTCTTCATCCCGTCTCGAAGTGTATGACGAAGTTGCCCTTGCAACTTCGTTAACAAAGCCTATACCGACTATCCGTCATCAAAACATATATTAATATAGTTAATTATGTTAAAATATTTAAAATAATGTAAACTAAAATTTTAAGTTACCTCTTCGAAGATTCTGTCGACCTCTTGGGTGGACAATGTGACTGGTAATCCATTTGGAGACTCCTGGGTTAGTTGCGTCTCCCGTTCTTCAATCCGACCAGCCACTATTCGGAAGA…
GAGGAGAATCAATCGCTAATGTAGTAATGTGAAATAGAATGCTTATGTATAAGCTTACGTATACGTACTTCAGAACCAATAAGAGTAGGATAAAAGATCGTAATCAAAACTGATTGCTTCAGAACCAATAAGAAGATATGATAAAGTATTCCTCCAATACAAGCCAAAACTCTGAGATGTGTCCAGTAATCAGTATGCTACATTTGAAACCGCAACAACCTGGACGTATATCCATAAATGATACATTTTCATGTACAAAAATCCAAGTTAAAAGGGGTTTGAAATCAATAAGTTTGGATTCATGAAACATCAATAATGTGTCCAACACAATGACAGAAACGCGTGTTGTTTACACACGCTCATGTGACATGTGAGAAGAGTCCTACTCCGTAGAGCGTA…
TATTATAAGTCTAAATAACTCACTTTCTAGATTGTAGGAACTAAATAATATGTCTATAACACAATAATGCTACATTATAGGAACTAAATAACTATCAATCATTTCCAAGCAAAAAAACGTGATCTGGAAAATCTGTTATCAATTTTTACTTATATATCATATACTATCGTGTTTGAAAGAGACTGCAAGGAGCAGAAATATTTCTCGAGACTTCTACACCTAATCAAGTACCTTTTTAAAACTAAACTAATTTCACATTGATTTGTGTTTTGTATATAGTTTATTTACAACAAAAAAAATAAATGTTTAATTAAATTCTTTATAAAATTTACACACGAAGCTTTAAGTTTAGTTTTTGTTAACTTTCTTATTTTGTGAAATGTTTAATTATTGGAGATG…
GTTACATCGTAGGAGACCCGTAAAGAGAAAGCATATTTGAAGTCATTCAAAATTCAAATAAGAAGTGTCGGATTTGTTTACTCATGTTTTCCATACAAATTACACAAATTTCATTGAAACTGACTTTTAATAAAATCCAATGGATAGTGAAGAACATATAATTTTAATTCATTTCAAATTACATATATCTACCAAATACTCCCTCCGTTTTTTTAATATAAGCCGTTTTAGAATTGTGCACATAGATTAAAAAATCATTAATTTTTTATATTTTCCAAACAAAAACATCATTAATTATTTACCTAACCACAAATCAACTAATAATAAAATAGAAGGTATATTATCTTTAGTCATATAACATTAAGTGTTAATAAATTTTACATAGAAAACCGAAAACGT…
GATATAGTAAAATGAAAAAGACGGAGCGTTAGTAAATAAGAAATTCCCTACGATATCATTTTTTAGTTTATTTTTACAAAAATAATTCTAAACGAGCAAAATGACCAATTTTTTTAATTAAAAGATAAATATACACTTATACTTTAGGTTAAATAATTTAAACTTATGTTTAGAGGTAAGGACCGGTGTTTTGGGGGTGGATTTCAAATTAAAAATTTCAAAAGAAATCATTTTTTTAAGGAACATAAAAAGTAAAAAACAAAAAAAAATTCCGTGAAACCCAAATAACTAGGCCATTTAATACAGATAAATGTTATTTAACGAGGCCCGTTAAGAAAGCAAACTGTGTAGATTCTCGTGTAAGCCACCGTCGAGTTTGCCCTTTGCTCAGATTTCTCC…
ACCCTGAGTGAGTAACTCAACAAGCTATCATTACTTATATTTTTTGTGTTTCTCAGATGAGTAATCTAATCGTTTCTATACTCTCTCAGGTACTACAGAACAAACTGGCTAAGCGAGAAGAGTGATGTGTACAGCTTCGGGGTGGTGCTATTAGAGATAGTCACAAACCAGCCTGTGATAGATAAAACCCGAGAGAGACCTCACATTAATGAGTGGGTTGGGTTCATGCTCACCAAAGGAGACATAAGGAGTATTGTTGACCCTAAACTGATGGGGGATTATGACACAAACGGTGCGTGGAAGATCGTAGAGCTTGCTCTGGGTTGTGTGAACCCGTCTTCGAACAGAAGACCAACAATGGCGCACGTTGTGATGGAGTTAAATGAGTGTGTGGCATTG…
AAACATCCACACTTGTAAGAAAGTCATCGTCTCTGCAAACAATTAGACAGCAAAAATGATTTACCTTTTTGATGTGGGAGCGAAGGTCCGATAAGATCCCTTCCATGGCGACCGAGTTGCTGGAGAAAGCTTCCGAATTTCTCTCGACGCCGTCCGGGAGAACGCCGACGCAGAAACCCTTTTGTAGAGTTCGTAAAGGATCGGGCTTTGGATCGTTTCCGGGTCGGATCCGCCATTGATGAATAGTAGTTAGCTCTGCATAAGCTGAAGCTGCCCTTCTCCCCAAAAGCCTTAACATTTTCGTCTTCCCACTTTGTCTCTCGAGACCGATCTCACTATATATACAAACAGTGAAAGGTTACGTGTTTGGAGTAGTTGATTGTCTGTAATTCATATCCA…
TGAGTTAAAAACGCCCAGGCCTAGTTCATTGTATATATTTTAACCTCTGTTTTCGTTAAACTAGTTATCCGAAGCTGCTTTGTGAGCAAGGAAAGTATTTTTGTAGCTCACGGAATGATAGTTCCTTTTGTTTAGACAAGTATATGTTTAAGTAGTTCTGGTTTCTGCTGGTTGAATCAAACTGTTGGTAATTTATTAAGATGGAAACACAAGTAGAGATTAAAACAATAGAATATAATAAGAAAATGAGTAAAAGACAAATAGAAGAAGATATCACCTATTTTTTTCAAGAATTACGTAAAGTGATAGGATTGAGATCAATCAAGTCAGCGTTGGACTGGCCACCTTAAAATGTGTGTTTCTTTTCACTTCATTGTCTTCCTGCAAGGTGGTAAGGGC…
TATTTTAAAATAAAATAAAGTTATACTTGAATTGTACACAAAATTTATTTACATAATTCAGAATATTTATTTTTTTAAGTTAAAGAATTAGAATATTATCTTCACAGGCTAAATAAAATTAGATTATTAAAATCTTAAAATAAACTAATATATATCCTCTACACACCTTAAATATTATAATACATTTCTTTTGCAAAAGTTCATAGAACACAAGCAAAAAATAATATACAATTCTATAGTTTTGAAATCACACATAACTGATATTCCACGCGTAGCGCGAACCGACCCTAGTATTAGATATAGATTACTATTATACACGTATAATAAACAACATATTAATAAAAACGAAATAAAATTTATAGCAATAAAAAATTATTAGATAAATTAAAAATTCTAATG…
ATTTGATGAAAATGAGAAAAATAAAACAACCTTTTTAACTAAAAAAATAAAAAATAATTAAAATCAATGTTTTAAGCACGAATACCATATTAATAAAATAAATTATGTTTATTTTTAATTTTATTATAAAGTTTATATATAGGTATACAATTATATTTTAGTTAATCGGTTTCTTCGCTTTATTCGGTTGGATCGGTATATTGGGGTTTCTTAAAAGTAACATCAATTCAGTTTATTCAATACTATCAAATCTAAACCACTTTCTCTATTTTGGTTCAGTTCAGTTTTTATTGGTTTCGTTTTACTGGATTCAACACCCATATGATTTACCCTACTGATCACATCTTCTCATCTGAGCCGCCAGCGACTCTCATATATACATATATATATATATATGTG…
TTTACCCTTCATTCCTTAACCTCTCTCTCCGATTCTTAGGGTTTTCTACAATCGCTCAGATCTTCCCCGTTCTAACTCTTTGGATCCAGATTTTCCTCCTTGTAAGCTCTCTAATTTCATCCTTCCTTGCGAATTTTTGTTTGATGAATTTTTTATTCGTGTTACCGTTTATCGAATCCTTTCGTTGGATCTGGTTATATTTATATTTTCCTACTTGCATTATTCGCTTAAAATGATTCTCTCGCGTATTGACTTTGGTTCTGTAATGAAAAATCTATGTTAAAAAATGATGAGAACATGTTATCAAACCTTTTTGACTTATCGATTATATGCAGACGTTAGTGGAATTACCTTTCGTTTTCTTAAAGACGTTAGTGCTTTGCTTTTATGAAATGTTTT…
ATGGTTAACAGAAACAATTTTCTGATATTACGTACTCTACTAAATAAATAGCAAAAATACAAAATGAATGAATTTACTAGTATATTGGTTAAAAATTAAAAAAAAAACTGGGTGAAAAAAGTAAATAATAGAAAAGTTGATAAGAATATAATTAGTTAAAACTAAAATGGCAAATAAATTAATTAATTAAAATCACACATTTACACCAAAATATAGTTTATTAATTAAAGCAATATTTACCTAGTTTTAAAGTGTATATTTTAAGATAATTTGCTAGGTTGATCAACTAAATAAATAAAAATCAATTTGCCATCCTCTCTTGACCGTCTTTCAAAACTTTGGGACCATACGACTTTGACTCTCTCTCTTTCTAAAATCTGTCCATCTTATTTGGCTGCT…
ATATATGTGTCCCATATTGGGATTATATATATAAAATTTAAAGGTTTAAGTAAATCCTAACCTGGAAGAAACTAACTAAATGAAATCTTAATAAAAAGTTAATCCCATTCTTAAACCAAACCTTATATTCCATACCCTATACCCTAAATGTGATATTTATATTTTTAGGGATTACAAAAAGATTATATTTGGCTCCAATTATATTTTCCTCCGTAAAGTTTGGTCCCAAAAGTTGGCTCCAATAATATTTTGGATTTTGGCTCCAATTCAAATTTAGCCCAAATTTATCATTAAGAACATTTCTAACTCCACTCTATATTTTACTGCAAAATGGAATGGGAAATGAAATGATGAACAAACAGAAAAATGATTACAAACAAAAATGAAATGGAGTAATGA…
TCAATTGTCATATGAGTCAAGGATATGATTCGGCAATTGGGACAATAAATTCTTCTAAGCTTGGTGGGTATTGCTGAAGATTAAATCTTTAGATCTTATTTTTGTCACAGAATGTTAAGCTTTCAATTTCTTTACAGAAGATCAAGTGAACGATGAAAAATGTTTGTTACATGCTCTGCTTTTTGGCTTATGCAACTTTTTAATGGTTTTCTTCGTTAGATCTTCTTGGAAGTGTAGCTCCCTATGTGCTGTATGGAACTAATAGATAGAGGCTTAGTGGGTCTGCTCCTAGAACGTTTTCGAATCACCGCTTGACGTATTTAGAACGTCCTTACACAAAAAAAACATTGGCTGCTCTCTCCTCGAGAAAGACCCGAACTTTGTTCATAATCTGTGAGT…
TGCTTATTTCTCTTTCCAAATCCTCATCTTCTCTATTAAAAGAGAAGTACCATTTTTATCTACTATTTAGAAGTCTACTAGGACCATTTCATTAATCACATAATATGATATAATAATTAATAAGAATATTAATAATAAATTAATTTTAACTATAGATTTGAATTTTATTTTCAGTTATAACAAAATCTGTTGAGAAAAATCTAACAAAATCCTACTAAATTTTTAAATAATTTTTATTTAATATTTGTTTAATTAATTTCGTAATTAAATAATATAATGCTTTCATTTAAATAAATTATCATCTACCACTAAAACGGGTTCAAATTTTTTAATCATGTCAGATTTGTTTTATACAAATGATGTTATTAACATATGTTAAAAATTTATTTCTACAGCTAT…
TAGCGAATATACTCTACGATTTTATTCCAATTTTGATCCGTTTGGTAGTTGCTTATGGAATACATGTTTTTAAATGTAAGATTGTTTATGTGATCTGCAAGATTTGGAAGAAAAAGGATTTTGTGGTAGTTTAATGATATCGAATTAGTTGATAGTTGCTTAAATATAGGAATATATTATGGAAGGTAATTATTTATAGGTTAATAATGAAGTTTTGACGTGATTTGCAAGATTAGAAATCAAAAAAATATATTTTGTGGTAGTTTAGTGATATCTTTGTCGACTTAAATATATGAATATATTTTATACGGTAAATTGTTTTGGAAAATAATAAATGGTTACTTTTGATTTTCAATTAAACAATTTATATACCAAAAATCGTATTGTGTAAGTTAGTAT…
TAATATATTTTATAAAATAATGTATTAATGTAATAACAAAAACAAATTCAAAATTCATGTAATCTTTCAAACTCAAAATGGCAGTGTAAGTTTTCTTGATAAAATATAAAATTTCGAAAATAAATATTCTTAGTCAGATTGAATTGTTAATCATCTTGGTTTTCGTTATTTCACTTTTTAATTAATATACTAGTTGAACAGAAAAAAAAAATAAGTGTGATCTGTAATATTTTTTTAAAAAATAATGCAAGATAATGAGAGGCAGATTACTTTTCTTTTGTAGTTGTCAGTTGACAAACGAAAATATTATATATCTGTCGTTGTTAGACTTTACATGGAGAGACCAAAAATGTTTGTTAATGTTTGTAAAGCGAAAGAAAAATGACAGAAAATGTTGAT…
AAAAGAATATTTTAATATTTTTTTTTTTGGGAAAAGTGTGAACCTCTGCATTGAACCTTCAATGCAGATGCTCTAACTCTGAGAGTTTAATAATTGTTTCGAGGGATCCATCGGAGGAAGTTAACAACAGGAGGATGGCATTTGGGCTCCTTGAAGTAGAAGCTGTTATATAGGTTGATAACCAGGAAAACCCAACTGCTGACCCGGAGCCCACTTGATAATTGCATCCTCTAAAGAGAAGCAGTGGGGGAATCCATCGCGAAAGACGACCCAGAAATAACAATTATGAAAGCCGAGAGAAAAAGAATACTAGAATAGTGAACCTAGTAGACGGTGGGAATTTTTTTTTTCTTCTTATAAGTTTTAAGATGAAAACGTTTTGTAAGTAAGTTTCTGTGT…
GACAAATGATGGATCATGATCTACATCATATTTCTTTCGTCTTTACTATAGCATAGTTATTTCAAATCTCTTCGGTCCATGTGCACCCTTCACCGCTAAATTTATGTCATTTTTCTGGTAAAATACAAAATATCAGGTTAGTTAATATGAACCTCCATAGATCTACTCCATGGAATAGAAGATTTCCATGAAGAAAATTTGTCATGGAGGTTCAGATTTATGTCATTTTTTACATTTAGCAATGAGATTTTATCACCAGATTCTAAGTTTTCTATCAAACTATAGGATAATTATTTTAGTAATAAAATCTTTGTAATAAGTTTCAAAAAAAAAAAAAATCTTTGTAATATCTAACAAAAATAAACGTTGTTTAGGCGTAAGCAGGAACAACAAGAGAGT…
CACTATGATCATCTACTCATCAAGCACTATGATCATCTACTCATCAAGCACTATGATCATCTACTCATCAAGCACTATGATCATCTACTCATCAAGCACTATGATCATCTACTCATCAAGCACTATGATCATCTACTCATCAAGCACTATGATCACCCACTCATTTACCAAATCAAGCACCATCTTTGATATTTTATGTATTGTTGCTCACTATAAATACCATCACTCATCTCACTATTTTGTACACAATTACATCTTCTTCTTCTTCCTTATAATAAACTCTTTCTCTCATATTAAGTGTTATTTGCTTTCTACGGGTATTGAATTCTACTCTTATTTAAATTTTTCGATACTATAAATTATAAGTTATTTCATAACAAAAAGCAGGATATCAAGCTC…
ATATCGTATTTGTTGTAAAGAAAAACAGTAGCTCACTCAATAACCTTGTAACTTCCTTGGCATTTAACGGACAGAGACCTGCAAGTTTCCTCTCATTAGGTGTCATGCTAGATTTGGCTGTTAAGAGCTCAGGCCGCTTAATCCCTTCTAGTCTTGCAATCTCATCATACTTTGAGCTCAAACCAGTAAGGCAGCTTGTTATCACCCACACGTCTTTCTCAAGTCGAAGATGAAGGGCAATGTAAGGACATTTGCTCCTCATCCTTTCTGCAAGCTTCTTCCATATCTCCATAACCCTTGGCGAGAACTTCAGTGCTTCAAACGCTGCCTAAACACACATTTTGTTAACCAAGGGGGAGAAAAAGAAACCAAACAGTTTTTGCTTTAAGAGTCAGAAAA…
GCATTACACAAAGTCATGTAATATATTTCTTCTGGGTGACTATTTTTGGAATGATGAAAGTTTGACAAATGTGAATTCAGTTGGTGTACCAGGTGGAGAACGTAGCAAGTAAAGAGAAGCAAATTATAAATTTGGTTTAGTCTAAGGTACGTAGGGTGGATATAATGAATGTAATATAAATGTATACAAAGGTCGCACTTGTATTGTTAAACTGATGCACATTTATAAAACGGGGAGCTTCTTATTTTATTTGTAGATGATAGATAACCGAGTACTATTTATTTGGAGGTTGGTTTAAATTAAGTGATGTAGGGAGGATATAATAAATGTAATATGAATGCAATACAAATTTGACTTAATCAGGCTTTTGTTAAAAATTGACAAAACCGGGATTTAGAC…
AAAGGGCATATAAAACTTAAAATATTGTAGTACTTAGTATCATTACTAAAATATTGGTAAAATGGCTATAAAAACATACTTGGAAAAATGCGAGCCCACGAAATGGAAAATCTATAAGCGTCCATTCCCATATTCTTCATGAGTTGTACATCTTCCTGCCCTCGCCATTTTATAATTTCAGTTAAATCATTACTTCGTGTAGTTTTATAAGGAATTGTATATGCATTGACAATTTTTTTGGTTTATATAAATGGGGTTTACCTCGTACCGGTGGTACTGATCAACAGCAACATCGGCGTTGCTAAAATCAGTGATTTTACCAAAAGTGTGGGAGAAGGTGTCCCATATAGTAGAACCTCTTCCATCTTCCTTTACTGCTCCCTCGTGCTGCGCCAATCA…
CTTCTATTCTCCATGTGCCACTTGGAAAGGTCACACATCCCTTTGAAAAAGACTTTATATAAATTTCATTAGATCTCTTCTTAACAAGAACACTTTCATAAGCAGATGAGCTTTCCTGAGGATGCTTTGCGAGAGAATGTTGGTGCATTTATGAACGCTCTTTTGCTGGCTAAGCCTGCCGGATTGAAAAAGAGTAATAACTCCATATCAAGCTTATAATTTTGTATAGAGAGATCTTTGATTGGATAAGCTGAGTTGCTTACTCTTTTTGCTTTTTATGCAGCTTCAAAATATGCTGGTTATGTGAATGCATTCCACTTGTGCAGTACGGTAAGCTTTTGAATCAAAGCCAATGTCGAAACATTTTTAGACTCTATTTAAGCGTAACATAAACTGTTT…
AACGATAAACTAAGACACATATATAATTGATTAAACATACCTCTATGAAAAGGGATTCCACTAACAGATCGATGAATAGAATATGATTTTTGGTTTGTGATTTGTGTTGCTAACGCCTAATGCACACCGCTTCGGTTCTAGAGTACAGACTTTTTGTTGTTTTAACTTTTAATAAGTAAATTAGGTTTACATAATTTTGGGCATTTTTATAATGAGTTTTTATACTGCAGGTCATTTTATGTCTTTTTATTATATTATATAGAGCACATCTTGCTACTGAGGTACTTTTTGTAACTAAAACCAAAAACAATCGTTAAGTAAACTGATTTATCTAACCAAAACGGCCCCACAGTTTATCCCTTGCATTATCTTTATCATATTCTCTGTTCATTGTCTTGT…
GAGTGTCGATAAATCTTCTACGGGCGGTGTCCGAGCACTATCTCGAGCTGTGTTATGTTTTTGGCCTGTTAGTGGGCAGCGAGTGTGCACCTCGCTAGGACCATTGTTTGTTGCTTGGGTACTTTAGGTACCGTGTTTGACATGTATTAGAATTAATTTATATTTATTTGGAGTGTTATGTCCGGGTCGGTGGACTTCGGGATGGCATCCCATTCCTCACTGAGCGATTTCCCTGTCGCTCACCCCTCACGCTTCCCCTTTTCAGGTGAGACAAACAACTATGTGATATTTGGACGGATTTGGTGGCACTCGACTTTTCTTTCGGATTTTTATTTGAGCTCGGGTGAGTGAAATTGGGTTATGGACTTTTATATTACGGGATATTATTGGTGGCCCGTC…
CAAGGAGGAAACTTTGTTCTAGCAATTCTAGACTGGTTATTATGTTTGGCTGGTTAGAAGTTATGACAGTGGCCAGTAGAAGGCATTCATGAGTTAGATAATGCTCTTGATACTTGTGGTTCACTGTGTTGCGTCTCTTCAAGTTAACAGAATGAAAAAAAGAGATAGAGAAGCAGTTTATACTGAAACGATATTGGAGGATTCTCGCTTTATGATGTGTATGTTTTGATGACGGGTTAGCGTTAATGATTCTCTTTATTGATCTCAATCTCCATGTCTCTCTGATGGTTTGAATCTGTTATTATTGTATAGAGGTTTGGTGTCATGTGGTCATCTTTCCCTTTCTCTAAGTACAGTCACGTCTCCTTCCCTTAAAGCTCTGCTTTCCATACTTCATTT…
CCCCGCCTCTCCTTCTCCCCGTGGTCGCTCCTCCCCGCCTCTCCCTTCCCGTGGTCTCTCTCCTCCGCCGCTCCCCACCTCTCCCCGCCTCTCCCCGCCTCTCCTTCTCGCCGCTGCCTCGCCGGATCTTCGCCTCAGCCTTGCCGGATCTCTCTCCTCAAGGTTGCTCTATCTGACTTCATTATTATTTTTTTAGGTTTTAATTATAGTTTAGGTTATGGATTTGTGATGATGATTCTGTGGTTAGGGTTTTCAATTTTTTAGGTTATGATTCTGTGGTTAGGGTTTTCAATTCGAAAATAAAGCAATGCTGATTGTATGTATTGTATTCTTAGAGTTGATCGACTGACTCCATTTTCAGTCTCCTTGTTCTTGTTATATAATAAAACAAAACAAAAC…
GAAGCTCCACAGAAGCTGAGTATCGCTCTCTATCTGAAACTGCTTGTGAGATAACTTGGCTCTGCATTCTCTTTCGTGAGCTAGGTGTTCCACTTCCTAAGACACCTGAATTGTATGGAGACAACCTATCTTCAGTTCATCTCACAGCTAATCCAGCCTACCACAAGAGATCCAAGCACTTCGCTCTGGACTATCACTTTGTTCGAGAGAGAGTAGCACTAAAAGCCTTGGTGGTCAAGCACATTCCAGTACATCAACAAATCGCTGACATCTTCACCAAGTCTCTTCCCAGTCACTACAAAAAAAGTTCACATTGATAGCACATTGTTATAACACGTTTTACTGAACTGCTATCATAGATAAGTTTGAAATTTATGTACTATTTAATAGCATTAGATA…
TTATTTATGAGTGAATAATACTATTGTCTGTTTAGTTTAACCCTTTCCATTACCATGTTTCTTAAGTGATCGACTTAGACGCTGCGAAGAGTTTTGAAAATGGAGAAGGTGTGCGTCTGATAGCACCTCAGGATGCCTGCAAGCTGCAACCATTCAGCCAAGTATATTCGCACGGAAATATAGATTGATGGCGCGGACGGGTAAACCCTCGAATCTAGGAAATAGTTGGCTCTGGATGAATCCATTGAGAAGTTGCGACACAACGTCAAAGTGTTTCTCGACCGCCAGTGTCACGATCTCGGGGGAGAAGAAGGCACAGTCTACGTGGTTATCAGGTTTTAGAGAATCGGATGTGAATATTACTCTGTCTGTTTAGTCTAACCTTTTTCATCACCATGT…
AAAAAAAAAGAGAGTGAAGATGAGAAAAAGAATACAAAAACGTTGGAGACACGTTTTGTTATCATAGCTAAATGTTCACTCGCATATCTTCAAAAATCCCATTCTCTCAATCTATATCTATATTTGATAAGGATAGAATCACAGACAATCTCAACTTACTATCAAGCATTTGTCATTGAGTGAATTTAGCATAACTCTTCTCTCACCTCTTTTAAACTGTTGGTAATTGCAACTTAATAAAGAGAGAGTAATCTTCCTTATTTGTTTCCGTTTTTATTCCTCTTTTCTTGGAGTTATTACGTACGTTTGCCAAGCTTTTCTTCAAAGAAAAATATGGTTGTCAATCTATTTTTAGCAATACACCTTTTTCTTAACAAATATCAGTTTCACAATAATATC…
TAATTCAAATAAGCTAATCTTTTTTTGTACTGAATTCACAAACATAAGAACATCAATAATAAACTAACAACCATACAACAAAATAACATAATTTTGTACTATTCGTAATTTATTTTTATCAAAGTAAACATTTATTTTGGTCATTTTTTTATTTTAGAAGTTATTTTCTGACAAAAGTTTTTAAATGCTATTATTGGTATTTTTCTTCTCAAAATGGTTCAGATCTGTGGAAGTCTCTTTAGTTAAACGGTTTGATTAATGTTTATTAATGTTTCTACACTAATAGATCTGGGGTTCAAATCTCAGAAATGTAAATTAACCAGACGTGGTTTAAAAAATGGTTCAGATCAAATTCACAATTTTTCAGTTCAGATTTAGTTTGAATATCGGGTTTGTTAC…
TAGCCCATGAGTTCTTTTATCCTAAAAGAAAGAAAACTTTGTCCTTTATTGCATTTTAGTATCATTCTAGCTAAAAAATCATCTCACCAATTGATAGCACTTAAATTAAACATGGTCTTGCATTCCCTTTGCTTTAGAATCACTTAGAACTGGTTTGACATTCTTTATTCTACAACATTTGATTAGGAGCCTTGAAACTCCTATCATCAGCAAGTTTAACACAACATTTATACCCGGTTGGAAGGGTTAATCACGACCTTTATACCCGGTCAGAAGGGTTAATTTTAATTTTAATTAGGAGTTTAGGGTATTTAGGATCTGAGCTCTGATACCATGTTAGATTTGAGTTTATTATGGGCTTACAACTTAAAATCAATTGGCGATTAGTGGATTGGCTCT…
ATCAAGAGTTAAACAGATATACACTCCATCTAGATTTGAAGGAAAACTTGTAGTGACATAGAGGGGATCTATTACTATTATAGTTACTGCTATCACAACATCAACTAACTTCTTGAAATTGCACTTACAGAGATGTAGCAAGAAGAGAAAGCATGTAAAAAAACCTGACTCGGTAATAGCAGCGGTATGAGTTCCGCTGGTTGCAATGGCAGAGATTTTGCAATCCCAAGAGCCTTCAACACGCCGAGGGACAAGTTCTCTGGTGTAAACAGAATGTCCAAGCGCACCAAAACCGCCATAACCCCTGACAACTTCATTTTTAATATATGTAACCATCACATTATGCAGAAACACACACACACAAAAAAAACAAACAGAAGAGCTAATCTAGTTGGCATT…
ATATGGTTAGGTAGTGTACGATCTTTTTAAATATCTTTAGGTGATATTAGATCTTCTAATTGTATATGGGGTTAAAATTTTGTGGATGTTGTAATCTTGTATTCCATATCTGGTTAGTATAGAGCTGAAGTTGAGAAAAAAATGATCAAAAGATTCAACTATTCAAGCTTTCTTGCTCTGTTTCGTCTCTCGTCGTCCTGGTAAAATCGAGTTAAAGTGGGTGTCGTTTAATTTATACTAAACTGACTTGGTGTTTGTTTCCCCATCGGAGAAACGTAAGTCACATATGTCATGTTGTTTTCGTGAGACGCGCGCATCTCTTACTTTTCGTACACGCGTCCTCTAGGAAAATCGACACGACTTCCGACTTAAATGACTAAAATACCCTCACACGCATCG…
ACATTTTTCAAAAAAAATGTTCGTTCTTCAGAGTGGGTTGGGACGGGTTGGATTTAATATTGGTTTTCGAATATAAAATTTTAAAAATTATCCGGGTATATAGTTCATGTCTAATTGAGTACAAGACTTGATTTTCCGGTCGATTCCAAAAAAAAATTTATACGAATATTTTTGACTAATTATGTTAGGTAACTATTAAGAAAATATAATATGTTACAGGAATAAAGTTTAAAAATAATTTTAAAATACATATAGCACAGTGTGTAGTTATGCAACTTGACATATTTAATACTTCTACCAAAATTTAAATGAAATTAATTTAAGATTAAACACAAATATGATTACAAAAAAACACAAATATGATTAAAACATAAATATAAAAATTAAATGTTTCAAAAA…
ACTTTGATATTTTTCACACAGATTAAGAAAGTGACGGAAATATATGTAAGTTGTTATTAATTATACTTCTCTAACCAATAGTATATGTGATAAATAAAATTATTTATAAAATCAATGCAATTTTCAATTAATTTTCAACTAAAATTAAGTATAATTTGTATTGAAATTACAAAGTGACAATTTTTTGTAACAAAAAAAAAAAATTAAAATGACACTTATTATGAAACAGATGGAAGAGTGAATATTAAGAAAAACTAGACTTTGACTCGCACGGGTGTGTGAATGTTTATTTTTTCGAAATAAATTTTTGTTTTTCATAATTCATGGCATATATTTTAACATTATATAAGTAACTGTATATTATTACATTTAAAAAAAAATATCGGGTGAAATGATAAT…
TCAATTCCATCGGCTCAGCATGTAAAACCACAAGTTTTAAAGAATATGTGTCAGCAACATTTTTGTCGAAATTTTAAAAATTTAAATTTTATACTATGCAAGATATCGATACATTGTATATGAATTACTAGAAGCAAAATACTGAATCCTAGTTCTCTAAAACGAACCGGTGTTGACTTATCATTTGTAGTTTTGGTTAACCTTTCAAAATTTGATAAATCGTTGCATACAGCTTTGGTAAATCATATGTCTATAGCCTTTCTTTAATGAAACTAAGTCTTATACACACAAAATATTTCTATAATGCATTATGAAAAATATTTTATTAAAAAAATATAGAATTTCTTCATCATTTGGGCCATTGTTGCTTAGATAATGAGGATACATGATTTTTCCTTC…
CTCAGGAGGGTTCTGCTGGTTCGGCTTTTTTCTTAATCTTCTTACGTCTCCACAGCTGTAATAACTGTGGAGACGTAACAATCTCCAAATCTGCTTATATTTTGATTTAATTGTTGCCAGTCATTTGTGATTTATTAAGTTATCCTATGTTTTCTATTGATGGCATGCCTTCTTTGAACAAGACAGCATAACTCTATACTTATGATCTTCTATAACAGAACATGACAAACTAGTGGTATGAATACTACGTACGTATCTTTCTTTGTTCCAGATTTTGTGACAGAGAATTTCTCAAATTTTTGATCTTCTGTTGATTCAAAGATGAATATCATGTAAGTTTACTTACCATTTGAATCACTGTATAACCTAAGTAGCTAACCAAGAACTGAGCTCTATGAT…
AGAATAGAGTTGCAAGCAACATATTCATCAATGTTCATTGATCTCTAGATTCGGGTGGTCACTTTATTAAACATAAAAGAACACTTACCCTTACAACAATCTAAAACCGACTATTTAGTTTGATTTCACTGATGTTCATTGTCTCTTGTTGATAGAACAGCTCTACATAGCACATGATTGTGCATTCCCTAGACTCCAGTCACTCCTTGCATTGATTTGCGACTTATCTTGGCTATGGTGTATATATTGAGCTTTGCTTTGAGGTTTAAGCATTCAAGAAAACTGAAAGGAAAAAGAGATACTGTAAATTGCAGGGCCAACCAAAAGAAATATAACTTGTTGAATGAGAGATGTATTTATGATCAGTCTAAAGAGAATCACTTTGAACTGATTGAAGAG…
CAAAGTGGGTCAAGGCAGCAGAGAGAAGTAACACAAGAGGCGCTCAGCATCAAGGAAAACGCAGAGGTGATAGCGAGGGATCAAGCCACAGAACTTATAGAAGGGAGGAGGTACGATCTGGTGATCAGGAGACGCGTACTAGGCCCTTTTCTGGTCAAACAAGTGCTCAACGAAATCCCATTGGCACACGAGAGGAGTCTAGGGAGGAAGGAGAGTTTAAGGTCTCTGATGAGAGCTCGCTGAATCCACCTTCTCAGGAGTTCCAGTTGGAGTTAGCTAGGACTCAAGCAGAGGGAACAGAGGTAGTCTCGGATCCTACTGATGAGGGTATGGGGTTACAAATAGTAAATGGTCTGTTTGAGGAACAGGAAGGTCGTGTAGAGGATGATGATATGGAGA…
AGCCGTCTATGTGTATGGGCCGAGTATGGTTTTGGAAGATGCTATGGTAATCTTATGTGTGGACCAATTATTAATTTAAGAAAACCCTTTGACAGAAAAAAAGTAAAGAGGATATTGATGATGTTCGTTTACGTGTCGCGCGACCTACGACCTGCGACATACGACCTGCGACTGATCGCAGGTCGCAAGTTGTTGTTCGTTTTGATATCGCGTAACATGCGACCTGCGATTGGTCGCATGTCGCAAGTCGCAGATTGTTGTTCGTTTTGATGTTGCGCGACTGATCGCGCGACCAGTCGCGGGTTCCCATTCAAGTCGCCCGAAAAAACAGCGACTAAAAATTAAGAAAATTTTGATCGCGCGACTGGTCGCAGGTCGCAGATCGCAGGTCGCGCGACA…
CAAATAAATAAAAATATTACTAATTACTAAAGTGGGACTAAGAAGAAGACAACGATATATAACAAATATTTACTTTTTTCTTTTTTCTTTTTGTTTTTTATCTCAGCTAGACTTTCTTTTGCCAGTAAAGTAGTCATGTCGGTAACTGTGGCCTGTGTGGAACGTCAGAAAATGCTGGGGACAACTATTATTACGTTGATTATCATAGAAGAAATAATTTTTTTTTTTGCTAAGACCGTAAATTTCATCAATGATATGAGGTTGTTCTACAATAGTACTATATATAGTAGTAAACTTTTACAAAAATTACCCTGGCAAAAAAAAAAAAGTAAAAAAACAGGCCAACAATCAACAAAAACATAACTTCATTCCAAGAACAAACTCGAGGAAGAACTAATA…
CTCATGTTACTCTCTCTCTCTCTCTCTATATCCGTTTTCTGATTCTTTGATTTGATCCTCTGCAGGGAAATCCATCGAGAGGAAGAAACGATCTCATAGATGTTCATCTGTCGAATCAGGAACTCTGGGAATGAACATGAACCTCCTTGGAATAACCATGAAAGAGCTGCAGTTGTAAGAAACAGTGTATGTGGAACTGATAACCAGTCGCTCCTTCCTGATTTGGTGAATGGACTTGCTCACGTTACTCTCTCTATCCGTTTTCTGATTGTCTGATTGGTCCCTCTGCAGGCAAATCCATCGATAGGAAGAAACAGTCTCATAGATGTTCATCTCTCTAATCAGGATCTCAAAGATGTTCATCATGTTGTTGAGGTACACTCGCACTAATTTCTTCTC…
TTAATAATTTTTCACCTATTTTAAGTGATTCTTGATGCACAAATGTAGATACAAAGAGTCTATATCAAAGAACACGAGGAGCTGGAAAGAAAGATTCTTCTCTCGCAACACTTCCATGGCAGAACTTGGCTCTGAGGTTAAAAGAGAAGTCAATGCCGGAATCGCCACTGTGTCCCGCATGATGGAACGTCTAGAAACGAGAGAAAACAGTAGCACTGCATCTGTATCATCAGAAAATCAACACACTCCTGGTGAATCACACAATGAGCATAATGGAAGATCAGAAGCGGGTGATGAACATTCTTTGAATGAAAGAGGTGTTAAAGGAGCATGTGCGGCTGGTTCTGGTTCTAGCTAATAAAACAAGTGCCAGCATCTTGTTGTTGGCAAAGGTATATA…
TTATCTTACTTTGAATGTCAACATTTGACATTAATATTTTATTTGGAATTATTTTCTTTTAGCTTTTGCAGCATTTGTTAACACCTGACCAAAATTTTCTGCTCAAATCCGTGAACATGGAAGATAAACCAGTAACAACCACCACTTGTTGAGAAACTACAACACTATCAACCACCTGTTTCAGAAACAAAATCGAGACACTAACACTATCAAACCATCTCATGCTGTAAAAGCTAATTTCGAAAGCACACAACTGGACAATAACAAAGAGAAGATGGTTCCACTCACTAAACCAAGAACCCTGTTGATCCTTCTTGGTATCATGAAAGCTTCCTCTCAAACATAGTCAACCACTTTCACCCCTCATCAAAATGTTCAAGCTAGGCGTAAGCTTTCGGA…
CAAGTTGAAATCAAAATTTATCTTTGATAGTTTAGTATAATATAATCTTAAGAGGCTCGCAAACAGTAGTTTATTTTATTAGAATTTGTGCATTATTGAGTTTTGTTGATACAAGTCTATAAATTATTTTGTTGTTATTATTGATAACATATACAACAGATCTGTTAAAATTACCGGAATTTTGCCTAAACTATAGATCTATCATACCTTTAACAAATCTTCAAAAACTATAAACCTTAAACAATAAATTATAAATAGAAATATTCAAATTAAGTATTTTTGTTGGTCACAAATCACTAATGAAAAGGATAAATTTTGAAAAAGAAATCCATTTATATGTGATTTTAATTTAAAAACTACACTATATTTGATTTTTTAAAACATATGTAAATTGACTAA…
TAATAATTTAAATGATCGCTTCACTTATACGCTATAAAACTTTCTTTTGAAACTTATAACCTAAAACTTACTATCGAAGATATGTCTCAAACCTTGTTACGACAACCAAGGTGTCTCAAAATCTTATGTTGACTTGCCTCTCTCCTCCTGCGTCCACGTCATCAAGGAAATAGAGGCAAATTGCGACACGTCAGATTTCAATTTCCTTTAGTTTATGCTGCTTCACCGACCAGATTCTTTTCTTTACGGGATAATTATATTTCCAGCCCATTTTGTGTTGGATGTGTAAATGTAGCCTTAGCCCACCCTCCTCTTTTGTTCTTATCGTGGGCCTTAACAAAAAATAATGACTTCCACACTTCAAGTTTGAGCCCATACTAAATAAACCTCTTTGTTCAA…
CTCCGGTAGCTTCCCAAACTGCTGGCACCGTTCCTTCATGCTTTACGGAATCGACGCCTCTGAGAACAGCTTATCAGGCGAGATACCAGCCTCTCTCGGCGTGTTACCTTCTCTCAGCGTTTTGCTTCTGAACCAGAATGCTTTACAAGGTAGAATCCCAGACACGCTTCAGAACTGCTCTGGTCTTACAAACATTGATCTCGGAGGAAACAAGCTGACAGGGAAAGTGCCGTCGTGGCTGAGTAAGCTGTCTTCTCTCTTCATGCTTCGCCTCCAAAGTAACTCCTTAGACGGTCAAATCCCAGATGGTCTCTGCAGGGCTCCCAATCTACACATTCTTGATCTCTCGGGAAACAAAGTCTCAGGCCCGGTTCCAAAATGCATCAGCAACCTCACAGC…
TGACTGATTTGTTTCAACTGTTTCTTTTTTATTTTTGAAACTAACTATTTTTCTTTTTAGTAATTGTTGTTTTTGAAAAAAAAATATTATCTATGTATAAAAATATTATTGGGCAAGTGGCTTGTGTTTTTAGTATATAAGAGATATAACAAACACCATTTGAGAATCATAATATCAAGAAATATTAACATTTAAATACCAAACACTATTTAGGCCCAAAATGTTACATATTTACATATGTACCATATTCTTAAGCTGGCATTGGAGGAACCGGTTGAGAGGGAAGAAGAAGGCAAATGCGAAATGGATAGGAATAACCCAAAGGGCTACAGTACCGGAGAGCTCGGCTATGTCATCAGGCTGGCCAAAGTACTTAAGAATCGGAGTAGCAAAGAAGTA…
TGTTTCATTACATCAGGGAAATGATGAAACTAAGGATCACATTGAAGAAGAAGAGTGATCCTGGGAAGTTTGCAATACCATGTTTGGTAAAGGGTATTGAATTTCCCCATGCACTTTTTGACACAGGACACTACAAGAAAAACGCGTTTTTATAGCGGACGAATAACGCTATCTAACGATAGGATAGCGGTTTGTTAAGCGCTGTATCATCGCCCGTCATAATAGGTCGAGGACATTAAATAGCGGTATTTCGTTGTGCTATCTTTTCTTCCGCTACGATAGCGCTTTTATTTCTGCAATTAAATATTATTTAATAGCATCTTTTTACTGCTATTACTAATTTTATAAATAACATTTTCTGTGATTAATAGTTAATTCTACTCTAGCAGTTAAAATAAA…
CTCTTAACCGATCTTGCCTTACTCCATATCAATTCCAACCGGTTTAAAGGTCAACTCCCTATGTCTCTAAACTGCCTCAAACTTCTCCACGAGCTTGACGTCAGCAACAATAAACTCTCCGGCGAGTTTCCTTCCGTAGTCTTCACGTTACCTTCTTTAAAGTTTCTTGACATTAGGTTTAATGGTTTCTACGGTGATGTTCCTAGCCAACTCTTTGACCTAAACCTTGACGCTCTCTTCATTAACAACAACAACTTCCGGTTTAGGCTACCGGGAAACATAGGAAACTCTACAGTTTCGGTTCTTGTCTTAGCCAACAACGATCTCCAAGGATCTTGTGTACCTCCGAGTTTCTACAACATGGGGAAAACGTTACACGAGGTCATTCTCATGAATAGT…
AAAAGCAGCCTTAGAGTGGTGAGGACATCGGTCGCAGGCGTCAACTGAGGAAGATGAGGAGAAAAGCAGCACAACAACGACGAAGAAGAGAAAGCGGCAGAGTCCCATTTTGTATTTTCTCTGCTGCACGTTTCTGAGATAAAAATTTACAAGGGATGCGATGAGAAGAGGAAAGCTAGTGTGAATATATATATATAGATATATAATGAAGAAGAAGAAGAAGGAAGTGGTTGCCAGCTCAGCCTCGCAACACACTGTTAGAATGGACAAGCAAGCAGGGTGACCTGGCGTGTCTACTCTCCTCACAATTTACTCAAGCACACGTTTTGTGGAATACATACTCTAATATTCTTTGACATTCACATCATCTTCAAGTTTTGTGTAAAACATATCTTATTC…
TACGATCATGATCATAATAATTGAATAAAAAATAATTTTAAAATATATATAATGAAAATACCAAATATATATGATGATTTAAAAATATCAATTAACTTACAGCATGAAAACTATCAAATTGTTATATTTAAAATAATTATAATAAAAATTTAAATATATAAGTTACTTTAAAAATATATTTTAAATATGTAAAATATATATAAACATGAAAATTAATACCCGCACGGTTGTGCGGGTCCAAATCTAGTAATTTGCTTATAACATAAGAATTTTAATATTTTGGTGGCAGTTTTTGTTTTGGATTTTCCAAATACACCGGATGGTTGATTTTATGGAAATCAGATTTATCAACCATTTAATCAAGATGAAACAAATCTCCAATTCCTTGTCACAAATCGT…
ATATATTTAATTCTAAATCTCAACCTTAAACCCTAAACCACATACCTCACATTAACCTATATCATAAAACATTAAATATTAATTTTAAATAAAATTAATCTTCTATCTTTTCGTAATGAACTTTATTAGTTTATTTTTCAATAATTTTATCCTAAATTTTAACTTAACTACAATTATATTTACACATTACAATAGTTGCCAAGAACAAAAGAATAGAAACTGCAATAACAAAGAAGGAAAAAAAAAACAAAAACAGAAATAGAAAAAGCCTCGACCAATGAGGGTGAATGGTGAGGATTACTAAAGTATTAATCTCGACCGTTGATTGATCTCAATCCAATGGATATAATTAATCGATTTTTTTCTTTTCTTATTAACTTCCTGCTCTCTCTCTCTCTC…
TCTCTCAAATCTTAACAATTTTAGTATATTACATTACGGGTACGACTGGGATAGAGCTAGAGTAATTTAAAGTAGGTGACAGTTTATTTTTAGCTTAGTTACTCTAATTTTACCCAGTCAATTTTTTTTTATTATAACTCGTTTATTATAAAAAGTGAGAAAACAATAAATAGAGTATATCTTAACTCAAATTTAATGAAATAATTTTTTTTTTCAAATTTATTTATTTTTATCCCTCTCATTTTCACCAAATTTTTTTACCTTTTTACTCCGATATCTAACCAATCACACTGTACAAATGTTCTGAAATCTATATTGTACTGATTTTCACATGGAAACTGATAACTTCTTGTGTTTATTTATTGCTTTTATCTGGCTATGACATCAACATATAAAACA…
TCAACAAGATGGTTATTGTTGCTTCTGTGTTTGATCCTACCAAGAAAATGCAGTTTGCCAAGCTATGTTTTGAGAAGCTCTATGGCAAAGAAACACATGCGGCTAAGGAGATGTATCAGTCGGTTTACAGTGTCTTGACTGATATGTTCAAAGAGTACAGTCTTCGCTTGAGGAGAGAGTCAACTGCTGGACCATCATCACAGTCTACTCAAACATCGTCATCAACTGGAGAAGATCAAAAACAGGAGCAAGTGTTAGGTGAAGACATTGAAGAAGCAATGGATTTGGTCGATGATCTCGGTTATGAGAGGATGGACTTTGCTTATATTGCAATGGTTGCTGAAACAGGAGTTGAAGAAGCAAGAAGCAAGGGATGAGCTAGAGCTGTGCCTGTGTCTC…
ACATTTGTGTACACCAACCATGCTTGTGTACACAAAATACATTGGGTAACTACATAATATCATAATACACAGTCCTGATTGTACACGTGTACATATGAATGAAGGAAATATTTTTTTTCTTTGTAAAAGGACGAGGATGAGTGGTTAACGTGAATGAAAGGGGTGTTTGTGAGTAGAGGTTATTTTGGTAAATTGATACTTGATATCATAAGTGTTTGATTTGGTGTTGCTTATATTGTCGATGTTATATGTTAATTGTACATGTGTACAACCATTGTTGTGATCAATTCTTTTAGTGTTGTACACATGTACAATATTGTATATTATCATAAGTGTTTGATTTTGTGTTGCTTATATTGCCGATGTATATGTTTGTACATATATACAACCATTGTTGTG…
GGGTGCCAATTGAACCCCCTTGGTTGCATGTAGGTCCGCCACTGTCTATAAGCGTTATAATTATTATACTTCTGGAAAACAAAATTAAAGCGATGTAATTTATAAGATTTATGATTATGAGTACAGGTAAACTCATATTTTATTATACATTGTACATTTTAACCTCAAAAAGACTTAACGCACATCTTTATATATAAAGTAGGACGTGAATCTCTTCAACAGTGTCCAGCTATGATGTCATGTCATAAATTAGGCTCTCCTACGCGCGACACCTGTCCCATAAACACAAAACTCATCGTTTCATTAAAAGGTATACGTCATGGGCTTTTTGTTTCACCTCATAATTTGAAATGCTTATGTCGTGAGCTGCATCTACACTTGATTAGGCCCATATCAATC…
ATCCATAGTCGCGACGTTCTTGAACTCATCAAAGAACACAGCAACGCAGTCATCAGCTTAAGAGTTGATTCAACTTTGACTGATGATCTGGAGACGACCGAGATCGATAAGCATCATCTCAGTAGAGTGTACACAGCTTCGATCTTGTACGGTTACTTTTTGAAATCGGCTTCCCTCAGGCACCAACTCGAATGCTCGCTGTCGGAAGGCATCACCAAGCAGCTGAGACATTACATCTCCGGGTTTGATCCGAAGATACTGCAGAGATGCGCAAAGCCGAGGTCACGTGAGGCCAAGAACTTGATAGAGAAGCAGAGCCTAGCTCTTTTCGGTCCCGAGGGAAAGGAGGAAGAGAGCGTGATTGTGACATCGTTTTCGAGCTTGAAGAGGCTGCTTCTT…
TAAACATAGGTTTAGAAAGTGTAAAATGTGCATAACCAAATGACCAAAAAGCCCTTGATAAATCATAAGTTCAACCAAATAGATGACGCGGAGCGACCTCGGCACGTCGCTCCGGGAGGTCGCTCTGGGTACTGGGAGCGACCTCAGGTGGTCGCTGTGGGACGTCGCTCTCGGCTTGTTCATCGCTCTCAAATCGACACAACCCGAGCGACCTCTGGGTGTCGCTCTGGTAAGGTTGCTCTGAAGCGTAAATGGCGAGCGAGTTCATGGCGTCGCTCCGGTAGGGTCGCTCCCATGCATTGCTCGTCCAAATATCATCTTAATCACCTCTTTTGAGCTCCAAACGCACCCAAATGTCCCCAAGAACTCCATGTGGTATTCCAATACCTAATAAAGACT…
TGTGTTCTCATTGTGGGAAGACAGGCCACGACAAGAACAACTGTTGGCAGCTAATTGGTTTCCCTGAGTGGAAGAACGAGAGACGAGGAAGAGGTGCATGCAGAGGTGGACGTGGAGGTTCTAATGGTGGTTATGGCCGTGGGGGAGCAAGTGGACGTGGTGCTGCAAACACTGCTCATGCGACTAACTCACATGGGTCTAGTGCCTCTGACTTGTCACCAGAACAATGGAAAGCCATCACTCAGATACTCACATGGGTCTATTGGTGATGTTATTATTGACTCTGGTGCGTCGCACCATATGACAGGAAACGTGTCGTTCCTGGTTAACGTGAGACAGACCCGACCATGCATAGTTGGTTTTGCGGATCGTATATGTCTGAGAGATGTGCTTTTAGTA…
CGGAGGTTCGATTTGCCTACGTACCACTCATCCTTATACCCAAACTTAAATCTCCTTCGAGACTTGTTTCTTCCTCGTCACTGATATCAATCAATTATGTCTCTTCTTTGCTACTTGCATTGCGACTTCAGGAACAAGTATGGCTCCTCCTAAGATCGCCCTATATTAGTGTTGTAAATCAAAATAATCAAGCTAATCGGTAGCCTAAAGGTACTTATGTGCAGAATGAGTTAGGAGAATATACCTACCTATAGCATTACTTCGTGTTTG,0,0,0.48395744,dev_bo_3mers.tsv,bo,3,CNT20174291,Scaffold25387,1,270,"gene_id ""STRG.53994""; transcript_id ""CNT20174291""; cov…
ATCAAAAAAACTATATGAGTAGAAATCATCATTTAATAGACATTAATATTAAAAATATAAAATATATTATCTATGCCAGTATTATTTAAATTTAATAACATATCCTATCAAATATAAAAACAAATATTTTTTGGATTAATAAAATTGATTTATATGTTAGTACCAATTTAATTATATATTTAATATTTACTGACTTTTAATTATTTAATATATATTTATTATTTCATAATATGTAAAAATATTTAATACATAAAATAATTTATATATATAATGTTGATCCGCGTAAGGCGCGGATCTTAACCTAGTATCTTGTTAAATGTACAATAACTTAACCTATCCTAATCTCTATGCTAATAAGATAGATTTTGAGTATAAACTCAAAGAAAATTCCTTCAAGTC…
ATAGAAACATCTATCCTACTCGGTATTGGCATACCTGGTATTCAGCAAATTCGATAGCCATGGTCTTCAGAGTTTTGTCTGCTGGCTGTAATAACTTATGGGCCTCCTGAAATCCAAATTACAGAGCGCTTTAATATTTTGCAATGAAATACAACAGCCTCTGAAACAAAGCACGTTTACCTTTTCATTGGCAGACATATTAGCTCTCCCTTCTGCCTCTCTAGAAGAAAGTGCACCGACACCAACAGAACACAAAACTATCGAGAAAACGGCAAACATATTAGTTAAATGATAGAGGTTCTGAACAGTAAGGTATATTATAAGAAGTGAGATTTGGTGCCTCTAACAAATATATGATTTTTAAATGTGCATATATGGATTCTACATAATTGGAGCACA…
GCTCCGAGCTAGAAGATCTTTGCAGACTAACTCACATTCAACCTGATACAAGCACTTCAGCTGAGAAGTCAAGTGCATAAATAGATTCAGGATTAGTGGACCCTTCAGAGCTTCTTGGAAACATCGAAATGCAAATAAATAAAATAAAAGGAGAAGTACAGAGCCGAAAAGATATCATGGACAGAATAGACCGTTGGCTCTCTGCATGTGAAGAGGAAACTTGGTTGGAAGAATATAATATGGTATGAGAAGCTAAAAGCTTGAAACATGTAAAGCTTCTAAAGGATGTGTTGTAAAGAGTGTTTCTTTGGTTTCAGGATATGAACCGGGATAATGCTGGAAGGGGTGGACATGTAAACCTCAAGCGTGCAGAACGAGCCAGGGTTACAATCAATAAGA…
GAGATAGCAGAGAAGTGCTTAGCGGATGAAGGGAAGAACAGGCCGATGATGGGAGAAGTTTTATGGCACTTGGAGTATGTTTTGCAGCTTCATGAAGCTTGGCTTCGCAAACAGAATGGAGAAAACTCGTTTTCGAGCAGCCAAGTGTCGTTAGAAGAAGTGCCAGAGAGTTCTCTTCAAGCTTGCACCAAACAAGATTCCTCTGAAGCGGTGAAGAGCCAAACAGGATCAACTCTTCACAACATGGTGTAGAGGAAGCAGTGGATTGACTATCCTCAAAATAATTCTTTTGTTCTTTTGTTTCTATTATTGATTATGATCTATTCAGAAGCTCTTAGTAATAGAGCTTGTAATGTTATGCCACTTGCAAACATGATTTGCTTTTTAAGGTATTTGTTT…
ATAGAGGTGCAAGTTCATATAACTACGATAACAGCCACTGTGTAAAATAAATTCTTTAAATTTAGTAATGATTCAAACATGTTGTTCAAGTCGTATATTTGACATAATGTGTTTTACCGTTGTGGGTGGTTTTGATGCCCATAACTTCCCCACCAATATCTTATATCAAAGAGTAAGGAGTTATAACATTTCCAATCTCAAACAAAACAATCGTAATCCATATACTATGGAGGCAAAGTTGAGAAAAAGACCTGGTAAGAGGATGTTTGTGTTAGCCAGTAACAACACTTGATCAAAGCTCCGGAACAGGAAGACCTCTGCCGGTATAGGGTTAATGGTTTCTGTGATCTCTATCAAGGTAGTGTGCTAAGTGAACCTAACTGATACGGGTGCAGTAGT…
TAAAATATTTTCAATTTGATAATTGTTATTTGTTTAAATTTAAAGTTATTAATATTTGAAGATTTTTTTAGTACCAAGATGTTTAAATTTAAAGTTATTAACATCTTTAGGTAGTCTTTAATCTGTCTCATGTGGACATTGGCGATCAAACTTTTGATTGGGACAAGTCAAAATTGTAACGACCTGACCCGGTGTTTCCTTTCTAAATCCGGTTTGTTTGGTTCAATTAATTAATTTTAGAACCCAAGCCAATTATTTAATCCTTCTCAAGCCGTGTAGGTATTTATATTGACGTAAGTACCTCTTTCTCTAAAACCTGCGCCGCCTTTCCCATCCCCTCTCCTTCTTCGGTCTCTCCAATTGTATACCTCTCTCTTATTACTTCTCTTCTCAACTTCT…
CTTTGGCTCCAACCGTCTCCAACACTTTTGCCGATTCGATCCTCCATTGTAATGATAGGTCTAGCGTCACCTGTTCTTCTGGTCCTATCTGTGAGTTCTCCGAGAGAGCTAGACCCTTCCAGCTCTTTCCTTTCACTACTGCCACGTTCTACGTTGGGTGCTCCAAATCTACTTCATCATCATTTCTCCGACGCTTCCAAACTTCTCCAGCACATCATTTGAATTACACTAACGTCTGTAATATCTTTACTAGTTTCAATGTTCGGTTGGAGTTGGTCTCTTCCGCTCTTCTCGACAAGGTCCTTGCAGCCGGTGTTTGTCAGCCAGCTTCCTTCAGTCAAACCACCATCCTCAACTCTTTGGTCTGTTAAGTTAGATTGACTTACAACCTAAAACTAA…
TTCACAATAATTAATTGATATTTAAAGTTTATGTTTAGGGGTCAAATCACAAAAATTTGTATGCAAGGTTTAAATTTGGAGTTTAGGGTGTAGATTTATCATTTACTGTTTGAGACTTTGAATTTACATTTTAGATTGTATTTTTAAAATGATTAAATTTTGAATTTAAATTTAAGATTAAGGTTATATTATGAAAAATTAAAGTTTTAAAGTTTATGTTTAGGGGTTAGGGTTGAAACCCTAATCTTTAAACACAACTCTTAAAACTTAAATATTTTATTATTTAAATCTCAAATCTTGTGTTTAAATTCAGAATTTAATATTTTATAAAATTAGTTTCAAATATTAAATCTAAACCTCAAAACATAAATGCTAATTTAATTTCTAAACACAATCTTT…
TCGTGCCTTAATACTGTCTATAAGGTGATATCTCGTCTCCTGGTCAGCCGGTTAAAGCCTATTCTACCTGGTCTGATCCTGCCTTGCCAAACTGCATTTATTAAAGATAGGCTTCTCACTGAGAATACTGTTCTAGCTAGTGAACTGGTAAATGGTTACCATAAGAACAATGGCAGTAAACGTATCACTATAAAGGTAGACATTGCGAAAGCTTTTGATACCTTATCTTGGGAGTTCCTCCTATCCTGCTTGACAAGCATGCACCTCCGAGACAGTTCCTAGCGCGTCTGAAAGCTTGTATTTGCACAACCAGTTTCATGATTGGTTATAATGGAACAGTGAATGGTTTTTTTAAAGGAAAGTGTGGCCTTCGACAGGGAGATCCCCTCTCGCCTTACT…
CTGCTTTCCTACTGCCCTAGCTGCGGCAATGTCACATTAATATTATTGACAGATTTTCTTATAAATATTATAAATCTGTGCAAGGCTTTTTATTACATTTTAGCATAAGACAAAAAAATGACTTATTATGTGTTAATTAGTCTCGTGCAATCTCGTTGTTCATTCTGCCGTCGATATTTGAAATGTGTAGTACAGCTCCGTCGGAGATGTCCGTGGTACAAGAGTATGGTATGACCAATGTCTTCTTGCGATTACTTCTTACGATTCTATTGGGAAGATCGACTACGACGATAATTTTTGTATGTTCAACGCGAAGAAGTTGGGAGATAAGTTCGCGTTTACAAGTGTTTGGAGTACTCTCATGGCCAATCTGACGACTTTGGCCACCAGTAATGTTAA…
ATTTGGTTAGCTTAAATAGGGTGAAGGGGAGAAGCAAAGAAGAAGGGAGATATATAATTGTGGAGCTGATGGAAGGGATCAGATTCATGTCGTTTGGGTTATGATAAGCACATGAACTTTATGAGACTTAGATGCGGAGGTGAAGGAGAATCGGAAGTGGTGTAACGGCGTGCTTTGGAGGAAGACGAAATGGAGAGGTCCGAGTCAATTTTGTGTTGTGTGAATGAACGAATGACGTGGTAAATTAGAGACATTTGATTGGTTGATTTAATATGTGGACGTGTACACTCTAGATGCTATAGCTCAATCCCTTTTCTATATTGGATTATTATCGAGCAGATTAGCTAACATTAAACTCTCGAGCTTTCAATTGTAATTAATTTCCAGGTAAATTCATTG…
TCACAACTTACAGAATACTACTCCCTCCGTTTCATATTAGTTGTCGTTGTAGAGGAAAATTTTCGTTTCAGAATAAGTGTCGTTTTGTGATTTCAATGAAAAATTTATTGATAAGATTCTTTTGTTTATTTTTCTATTGGTTGAAATATGGTTAGGTATATGGGTAATGATGTTTTTATTTTGAAAATGTACAAAATTAAATGTTTTATTAATATGTGTGCATGAACCTAAATCGACAACTAAAGTGAAACGGAGGGAGTAATAACTTCTCACTTATATATATAAATAATCAATTATAATAAATATAAAATGCACCACATAAGTTATTAACTTCCAGTACAACAACATGAATACTCAGAAAGAAATGATGTAATGCCGCTCCAAGAAAAAAAAACATAA…
TTGCCAGTGAAAAGAAGCCATATCTTAGAGAGCCTTGACCCATTACTGATGGTGTGTTCCTTGCCGCAATTTCTCTCAAGTAGTAGCTGGTGTACTTATTACATTCATTGTTGTTTCGTCTTTTCGTTGAATAAATAAGACATCTCTCTCCATTTCTTTAGTTCATGATTGATCAAGAAGAATCATTTTGCATACTAGTATTAAAATGATATTTTTTACACAACCCACGAGTTGGTAATGTTGCTGTTGACTATTCTTTGCTAAAATTTGTTATGTTTTTCTTATCTCAAGGTTCCAATTAGACCAACCTTTACATATTTTATGAAAGAACAGAGAAAAAAAAACACAACAAACAACTAAGCTTCTTTCTCCACTCAAAAGAGAATCAAAGACGAACCC…
TTACTCAGATCTCCACCGTACCATCAAACACTCCTCGCCTACCAGAAGCAACTACTGTGAAGTTTCATATATGTTTCCTAGAATACATGTAAACCAAAGTTGACTACACCATCTGTTACTGACAATTCACCTGAAAGTAAAAAAGCTTTCATCTTCAAACCGAGCTTACGGCACATAAATGTCTCTTCATCAAGTTTATTAGTGGATTCTGTATTTGGGACAATCAAAGCCCATGATCCTCTTAAACGTGCCTGTACTTAGAGATGGCAATGTTGGACTTGGACCGCGGGCTTGGCCCGCAAAATCTTGTAGGCGGGGCGATGTTGGACCTTGTATATGTAGTCCCATAAAATTGCGGGACTCGCAGGACAGATTGTTGCAGTATTGAGCTTCAGCAGA…
ACATCAAAAAGAATTTATTGATTAAAGATTGTATTACATGTATGATTACAAGTGTAAATAAATCTAAGAATCAATAAGCTCTTTGTATGAAGTGTTTAATGTGTAAAAAATGGGAGAATAGATCATTTCTCATAAGGAGGTAACTCCTTATTTATAGAAAGATATGTCTAGGGTTTTCTAGCCAAATGGACCTAGTACATTGTCTAATGGGCCTTGAGGGAGGATGTAAATCCACCCCCAAGTTCGTTGAGAGAGATGGAATCGATCTCTGCGAAGTTTACGAATAGGGTTTATTAGACAATGAACTAGACACATTCATGCCTATGACGGTTTAGACGAGTTTATTTCGAACTTGTGCCTAGTAAGAAGCGAGTTTGCTTTAAACTCGTGTTTAGCAAA…
TATTAATAATAGTTAAGGATTATGAGATTGCAATGGTTTTTTCACTTTTATGTTGTTTGGCTAAGCAATGGAATACGAGTTTGTTGCGGGATATGTGGTCTTTATTTATTACTTTTGATTCTTTTGGAACATATGGGTCTTATAGAGGCAAAAATGGGTCTCAGTGTGTTGGAGAGAAATGGCTTTTCAGGTGTATGGGGGCTTTAGTTGGCTCAATAGGCAAAAGAAAGGTAATATTTGTTTGGGTTCATTGGGTCACTGCTCAATGTTGGAACATCACCGTCTTTCCGTGTTTTTGGATCTATGGTTTGTTGGGAGTACTTAGGTTTTATTGTCAGAATGGAAATGGTAGAGACGTCTGCACCTTAGCAGGTATATGGCACGATAGGGTTGGTGTAA…
TTGTTATAAAAAAATAAAAGTGATAAAAAAATATGAGAAGAAAAAATTATTTAACAGATATCAGTATTAAAAATGTACTACATATCTATGTTAATATCATTTAAATTTAATTATTAATCATAGAAAATATAAAAATGTTTGTTTGAATTAATAAAATTATTAATGTGCTCGCATCAATTTAATTATATATGTAACAGTTACTGAATTTTTAATTATTTGATATATATTTATTATTTTATAATATATAAAAGAATATATAATACGAAAAATAAATTATATATAATGTTCATCCCGCGCAAGGTGTGGATATTAATCTAGTTAAGGTTTTAATCTTTAAATGTATCATTAAAAAGAAGTAAACATAATGTGGTACCAACTGGTATGTTGAATCTTAAACAA…
TTTAACATGAGCAATCAGAAAGAATCAGATCAAGAACTCGAGTTCAAAGAACCATTCATCAATTAGTAACACAACACACTCTCAAAATATTATTAACAAAAAACCATTTTTCCTCTTTGGTTTCAAAATTCAGACACACTGAGATAGAGGGTTGAATCAAGGAGCAGTTGTGATGATGCACTATGCAAACTTGTAAAACATGTCCTCGTAAACATTTAACTGGTTGAAACAATTTTTGAGTGTATTACTACAGAGCCCTGACTTGGCCCAGAAGCCATGACTTTGCTGCCCAAGTTGATTCCCGGGTCCTGCCAGAGACAGAGCCAGGAAAGTGAAGAAGAGTCATTGAACAAATATTCTAAAGCTGCAACTTCAGGTATTCAGCCACATAAACAAATG…
CCAAGGTAGCATATTTGAACATAGATTTAGCTACTGTTATAAAAAAATTATATGAGAAGATTGATTATATTTTCTATATTTGATTTTTTACTCAAAAATAGAAGAATCAAAAGATTGGGTATGTTACTTATGTTTGGCAATTAGATTCAATATTTAAATAAAAGCATTTAAAAACCTTGATCAGCCACTAATTCCTGGTATGCAGTATGTAATAACTAAAGTCACATATATAAAATTATAGACGTATAAATAATTTTAATAATTTTTTTCGTATATTTTTATAATATGTTATATATTTGAAGTTAAGTTTGTGGTACCATATGCTATTGATGTTGTTAAAAATTAGAAATAGAGTAAATATGAATAGTTGTTACCATTTTGGGTGAATAATTACAATTT…
TTTATTGATAGATGGGCCAAGCCCAGGGCCGAAGCCCAAACAGCACGAGATTTAAACAAAAGCCCACGATACTACGGGCCACAAAGCATAAACACACAATGGGCCAAAGCCCAAGAAATACAAGACGGCCACACGGTCCAAACAACTAGAAACCGGGTTGATCGCCCTAGGCGCGCCGCAAGGAGACGCCACTACCGCCGGAACTCCGAACCTGCAGAGCCTCCGCACGTACACAAACGTTCATCGCCGAACTGTCTTCACGCTGGAGGGTTCATCAGATAACCGAGTTCGCCTCCGACTTTGGACCACCAGAAACGCTGGACAGTCGAGCCGAGAACCGCACAAACTTCTTCTAAAAACTTCATCGCCGTCGCCGGAGAGTTTAAACTGATATCTCAT…
TGGATCCTGGAAAAATCAGGATATATATTCAGGACAAGGATGGTATAGTACTCTGGAAGGTTATGATGGACTAATGGGAGCAAGGAATACAAGAGCGAGTCAGTCGCCACTACACTCAGAGATAGAGGCTCTCATATGGGCAATGGAATGCATGAGGAACCTTAGATAGTTCCGGGTTACTTTTGAAAATCAATGTAGAAGATATATACGTATGGACTTGTTCAACACCAAAATCTTCTATAAATTGAACTCCTTTTCTCACAAGTTTCTCACATCTTCATTGGAACCAAAAAAAAAACAAAGAGATTAACAATAATTAATCCTTATTTTCTTCAGAATCTATATATATAAAAAAAATGTTTGTCTCCCTCCTGTTGCGCCACCTCACCATCCAGATCA…
AGCCAAGCGGAACATGGTGTGTAGCCAATCCCAAGATACAAGACCAAGTGGTACAAGCAGCTCTAGGTTGGGCTTGTCAACAGAGTCAAGCATACTGTAGCAGGATTCAGCTTGGCCAAAATTGCTACTCGCCTAACACTCTCAGGGACCATGCCTCTGTTGTCTTCAATACTTACTACCAGCATAATAAGGACCAAGGCGGTTCTTGTGATTTCAATAGGGCTGCAGTGATCACCCACACCGACCCTAGTAAGCAACTTTATCTAAACCCTGTTGTTTTTTAGTTATGGAAGCTCATTTAATAAATCGACATAATGAACAATTACTGTCTGATTTTCTCATTATTTGATAGGTCATGACACTTGCCAATTTGAGTCTGTCCCTGATTCTAAGTAAAGA…
TCGAGCGGCGGTTACTTAATCAACGTGAAATCGATCAGAGTCAACGGGTTCATGCTCGCCGTGAACGGCACGTTATCCGCAGAGCTAAGCACGTTGGTCCCTTACACGACGATGGAGAGCTCGCTCTACGCGGTTTTCGCGGATGCTTACGTTAAAGCTGCTGCGAGCAACGCTAAATCGGTGGCTCCCGTGGCACCGTTTGGTCTCTGCTTCACGAGCACGTCTTCTTCGGATTTTCCGGCGGTTGATCTGGCGTTGCAGAGCGAGATGGTGAGGTGGAGGATTCAGGGGGAGAATCTGCTGGTGGATGTTGGTGGTGGGGTCCAATGCTTGGGAATTGTAGACGGCGGGTCGAACCGGGTCAGTCCGATTACAATGGGTGGGTTGCAGTTAGAAGGC…
TTCGGGTTTTCGGATTCGGTTTATTTGTTCCTACATTTTACTGTTAGACTTGTCATCGGAGAAAATCAAAATCAAAATCAATTACATAAATCCAAATTTGGGAACACGACAATAGTATTTCTGTGGAACTCAAATAATCGGATTTTAAAACAGATCTTATCTTCTATTAGCGAGGCGGCTCGTAACATGTGTGTGTGTGTTCTGTTTAATCAAACTCCGCTCAAATAATAGAGTCAAGAAAAGTAAAAGGAAAGAGAAAAAGAAAAGTCATTAAAAAATCTCGTGCATGATTTTAATTTCATCAGTATAAACACCAACTCTTCAGGAGCACATTCACCACTACTCACTCATCAGTGTCAAACAATGGCACCATCCATCAAAGAAATCTTCTCAAAAGAT…
AATTTATGTGTCACTTTGATTGGTTCTAAATGGCGAGGTGAATTTAAAGTTCGGGTTCTGTCCATAATTTAGTGATTTGTTTTTAAATACTGAGTTATTCAAATTCAAAAGTGTATTTTTGAATGATTTGGTTTAGTTAACCGGACCCAAACCAATCCTATCATTACTGGTAACATCAAGTAGTCTTAAACAGCAGAAGATCAAGTGTCCAGAATATCAGCTAAAGTATCTACTAATAGTTCAAATCCCATTTCATCTTAAACCTTGCCGTCTAAGAGTAAAACCCACAAAAACTAGCACAAGGCAAACCTCTTCCTGACAACATAAAGTGGCCATCTTAGTTGACGTTCGATTCACTGGGCCGAAACATGTAAAAATTCTAACTAAAAACCTTAGGCC…
GAAAGATGGGAAGCAGAAGAAAGCTTGGCGTTAAAACTTCGGAGGTTGACGGAGGATCTTGGTAAGACGGAGGAAGATCTAGAGCCGGCAGAAGTGGTGGCGGGTGTAAGGTTGGTGAGATTGGTAACAGACGCCATTTTTTCAGCTGGGGAAGTATGAAAAGTATTATTCTTGGTTTGATCGGATGATAAAAACAAGAAAAAGGGGAAAAAATGGGGGTTTGGTGGAATGGTGAGCTACGTGGAAGAGTAAATATGATTATGGTGATGGATTTGCTGCTTTAAGAGAGTTGTCTGAGACAAAAACATGTATTTAGAGTAATAAATGATGTCTTATGATACACATGAGAGGCTTGCTTTAGGTCTTGTAATTTGTAATGGCTGTTGTTAGTTTGAAAGG…
ACAAAGGTTTGATTATTCAGCAAAAACAAGACAATCTTGCTCTTAACATTGCTGGAACATAGGAAAAAAAAGAAAAGACAAAGATGAAGTTCGCTGACTGTTGTGGTTTTTTTAATTCATCAACCAATGAGTAACTTGTTCTCTTCCAAGAAGCTGTAGGTTGGTACCTCCAGGTTATACGGTGCAGGACCTTTCCTGATCCTTCCAGAGATATCGTAATGCGAACCATGACACGGGCAAAACCAGCCACCGTAATCACCAGCATTAGGCAAAGGGATGCACCCCAAGTGAGTGCAGACTCCAACCACCACTAACCATTCCGGATTCTTGACTCTAACCGAGTCCTCTTGCGGGTCTCTCAAAGATCCAAGATCCACACTGTTGGCCAGCTTGATGTCA…
CGCATATGCATCAGATCAAAGTGCATCATATAGATGTTAAAAAGAAGAAGATAAGATTCACTAAGCTCGCTGATAATATCTAAATATTGTTAAGACAAACTTTCTCCGTGAACTAATTTCATAAGAATGAATTGTCCACAGGTTTAACCAGTCCAAAACACAAACGACAGCCGAAGAAGAAGGCAAATACTTGGTAGAAGGAAGCTATTGTTTCCTTCCAAGAACTTAGGTAGGAGGAGGATACCATAAAAACTCTTAACTTTCTTTCACAACTCTATGTTGTCTTAGTTTAACATTTCTGCAACTAACACATCCATTACCAACATGTTTTAAATAAAGGACTTTGGTCCATGAATCATATTGGCAACGTGTTTCAATTTCAGTCTTTAAAAATTATAC…
GAATCTTTTGTTTTGCTCTTTTCCCTTTTCTTGTTTTTAAACGGGGGAATATATGAAAATGCCTATATATACACTTATATGATGCATAAATACTCCCATAAAACATGGTGTATGAGTTTTTGAGATATATCTATCTATACTAATAAAGTAGAGATATTTCTCTCTCAGGTCACCACGTTAGCAAGGAGGGTGGGGGATTTTGCGCCACGTGTAAATTAAGACATCGACTGATTTTGTAATTTATTTGTGCTGGACCATTGCATCCTTTTCATAATCTCTCACCCAACAAACTCAACAAAGCAGCCTAACTTCAAAACCTCGACAAAGCCTATTTGTTGAAACCCTTCTTCTTTGATTGTCTTCGCCCGATCACATCCTCCTCACTCAGGGCGATAACAA…
TGACTACTAAGCCTTACAAATTAAACTGTGAAATAAGTTCCCCCTGCAACAACCGCTGGATTCGCTGCTTGTGGAGATACAAAGGGAAATGCAACTGTTGTTTGTGGAGTAACTAATGAAGAAGCAAAGTTGCAGGGGGATAGAGTAAAAAGCCATGTACTTCTTAGCTTTCTAGCTAGCGAGTGGCCAAGTCTACAGAATTTTATCTTCTTTAACGCTTGGAATAATTGTTTAGGGTTTCATTGTTTCCTTGAATCTTTTCGTTGCTGGTTTTTTTTACATTGTTTTTTCGTGGCTTGCTCACTATGTTTCCTGTTGGGTCAATTCATTTGAAAGTAAACTCAGAGTTTGATAGTTGTATGCATGTATTTTTAATTTGTTATATACGAACTCGACCTC…
AAAGTATTTTCCTACAAGCGGGTGGTTTGGTTGGTCGTTGATAGAGGTCTCGAAGGAAGATCTAGGATAGGCGGCCAACCTTCCGGATAAGCCTCTACGGATCTCTGCATGCAATACAATGTTAGAATATAATAAAATGAATCGACAAAAAATAGTATAATAAAATTTGTCACGTTAGAGATGCTTTTTCAATACTGTCCATTTGTTTAAATAAATAATAAACTCAAAAGAAAATTCTGTTCTCCAACCACATCTACTAAAGAACCGAACTACTGTTTTGGCAACATTTAAAACCTTTATTTTTCATGGTGGTTATGTAGGTAAGAGCAAATTTGTCTTCTTATCTGTAGGATTCTTAGTTGTATACAAATTGAATTTGGGGGTATAAACTACGCAATG…
ATAATTTATAAATAAAAAATATCTTAAAAATTCGAATTATCCGAATAACCTGGATATTTTTTCGGTTTTTTCGGGGTTAACTTAGGTTTTAGGCGTTTTTTTGGTTTTTTGGACTTTAAATCCGAACCAAACCCGAATTATTTGTAATACGATTCTATTTCGGGTTTTACAACAAAATAAAAATCCGACCCGAACCCGACACTATTCGAACCGGTCCAAAAAATGTTCGGTTTCTAAACATTTCATCCCAAATAACCCGAAAATCGAACCGAACCGAACCGAAAACCCGAATGCGCACTGGTCTTAACCTCACAAAAAAAATCAAACTGGGAAAGTGGGAAGCTGTTCAACTTATGGGCCTTAACTCGGGTCAAGATTGGGCTACCCAACTATTAGAAA…
GAATCAAATCAGTGTTGACTAATAACTAGTGCTGCACCTTAAACTATCAAGGAGATCATATAATCTCTCTCATCTATCAGAGATTTTATAGATCAGAATACCAAGATAGGCACAGCAATTGAATTTGATTCCAACGAGACACATGAAATAAAGATATACAAATTTTAAAAAACGAATCTAAAATACAATTTCAGAATCCAGAGGTTTTGACAAACAAATTGGAAGAGAGAAGAGCATGGAGAGACGAAGCTAATGAAGATCTGAACGTACGAACAATCAGAAACGGAGAGAGAACTCATGCTCACAAGTCCGTAAGTTCCCTAGATTCTTTCTACATACAAAATCCAGAATCACAAATCAATATTCAAAATCCCTAAGGGCATGCACATCGGTGCATCT…
CTCCCATATGAGGCATTGCTTCGTGGATCTGTACATTACGGATGGATATATAAGTATGAGCGAGCCATGAAATATTAAAGGGAAAAGTAAAGAACCTCGCCAAAGTTGAAGGTTCTATAATTGCTGGAAGTTTGACGGAAGAAGTTTCTCACTTCACATCGTACTACTTTGCGTCAAAAGTACGTACCCGGAGAAGAACTCCAAGAAGATATGATGATGGTGGTGTTGCGCCAACATATGCAGTTGCTGGTGTTCCAGACATCTTTAGCCAGATTGGGCGACTCGGTGGGAAGTCTAAAGAGGTTTGGTGGTCGAGTGAACAAGACGCTCATAGTGCACACACCTATATTCTACTCAATTGCGAGGATCCATTGATGCATTATTTTGAAAGGTAACATA…
TAGCATAAGTCAAAAATACACACAAGAAAACGTCAAATCTTAATCACTTCAATTTTTCTTACAAAGGTTGCATATTATATGACAAACAGGAAACATGTTTTAAAATACTGCTAAAAATTATTTGATTTTTTCAATTATTTAATTTATTTAAATAATTTGAAAAAATTGTTAGCAATTATTAAATAGATGAGTTCTAATATTTTATATTGTTTGAGCACAAAATTAATTATAATATTTTTGGATACATGGATAGTAGTATAAAGAAAAAAAAAATATTGTTTGGAAACATGAATAGTAGTATAAAGAAATGAATATTAGTAATTTAATGTAGATTTAACTATAAAATAGATAGATAATGTTAGGTCCAACACAATGTTTCTGTTTTAATAATATAGATAG…
GAGGTTTCCCACAAAATTTGCATATATTCCGTGTCTCATCCGCTCTCTAGTAGATCATGCAGTTGTCAATACATACATCTATCACTTCATACGGTAGTTGAAGACCTGCAACAAGTTTCTGAACCTCGTAGTATGAACCCGGTGCAAGGTTATCCTCAGGTAGAATACCTTTGACAAAATCAGTAATCGCATCCATACATTCTTCAGCCAAATTATAGTCTGTCTTAATACCCATTAATCTAGTTGCAGATGATAAGACTGAATGACCATCTCTACAATTTTGATACAAAGGTTGTTTTCCTGCATCCAACATGTCAAAAAATCTCCTAGACTCGGGGTTTGGTTCTTCCCCTCTATAATGATCATGTACCATCTGCTCAGTACCTACACCATAATCTA…
GCATTTTCTTAAAACGTTCGCGGTTACATGGTATTTTCCGGCTATGATCTACCACATTGGCAAGTTATGGACCGGTAAAAAGAGTGAAACTCGGTTATTAAAAATCTTTGGTTATATTTCCTTTTGTGAGTGAGATTATTTTCTCATCAGTCTTCATGAGTGACCTTTTTCTTATGTGTATATATCTATACCAAGATTTGGTAAGATGGTCTTACTCTTTTGGTTTAATGCAAGTTGGTCGGTTTCTTTGACAATGCAATGCAAGCTTTCATTTTTCACATCATTGTTGACTTGTATATATGCAACTTGAGTTTGCCTATATTCAGCCCTTTTGACTCATTTTAAAGATGGTTTAATGTAGTCAATCCACCTTGGACATTTTACCAGCTTTTAGCTTAG…
GTTGATCGTTACAATCAGTTACTAAATATTATACAATGTACTCATCTTTAAAAGAAATGATCCATTCCTCTTTTTCTTTTTCTTTTTTTCTTGATACGACTTTTACATACATGTAGAGGTTTTGGAAATGCATCAATGAGCTCCATCATCTCTTCCCCCGTAAAACCAAATAAGAAGAAAATTTGAGGCAGTGACTCTGCAATCTGCACAAACGTATTTAAAGACAACAACGCAAAAGAACCATGATGCCGGAGACTGGAGGTCACATACTCTCAATGCTATTCAGGTCAAGTTATCTTAACTGTATCCCACAATGAACACAGGTTCATATCTTATGTACAGAACATAATTTAGAGTTTCACCAAACAACGATATTAGTCTGACATCAACTTGCAAGAG…
CTAGATTAGTTAACCCTAGGGTAAAAATATATTTTTATCCTTTAATAAAACTTATTTTGGTCATTTTCTTCATTGAAGATTATTTTTCTGACAAAAACTTAAAAATGGCTATCTTAGAGAATTTCTCAACTTTTATAATAAGAAATAGAGTAGGGGTGAAAATACTCTAAATGTATAAAATCATTTATAGTTAATACCAATATTTTATAAATAAAAATCTATACTAAATTTGAAATTAATTTTCTTTTAATTATTATGAGAGTCGACATATTGATATTAATTCCCTATTTATCTTGATATATATGATTTTGTATGTCTTGACATAATTGTAGTCCTAACTATCATCAATTCTGGTATGTTAGGCTTCACATGAAAATGTAGTAATTTTCTGAAAACCAT…
GGCTTATCATTCCTCACGATCTTCCTCACAATATCATAACTCATGATCTTCCTTGGCTTAGTAACTAATTTATGGATTATACAGAACTTACGTATACTGTTTGAGACGCCATGTCTGAGCTCTGTTTCTTGATCTCAAGATGATTCAACAGTTCCTCTTCACTAGAATGACTTTGCAGTATCTTCCATATCAGTCATCTTCAAGCTGATTCTCTGCAGAGATTACAAAACAGAGCTTAAGAAACCATAACACTCTCAATAAGTCAATTGTTATAGTTTACCTGCAGTTATAGTGATTGGAGTTTAATGGTCAATAATTTTTGTTTGTGGTAAACTCCATTACCATTTCTTCATGTATCCATCACATTAAACTTTTCTGCCACCAAATAAAAGAGCATTT…
CAACTGGAACAATAGTTATAAGGATTTTCTTAAATAGTAAACCGGTTATTATGGAAACCGCCGCCAAAATAAGGGAAACACCGTGATAACCCCCACAAATAAAAGCACATGTACAACAAGTTCCTTGTTAGTTATGGACATTGTAGATGCTATCCTCTATCACATGGCTTGTAACTAAATAAAAGAGAGCAGGTAGTGAGAGATAATTGATTATGAATAAGCACTCTTTAAAGAAAAGTATTAAAAAAATTTAATTTTCAAAAAAAAAAAAAAAAAAAAAAAAGTATTAAAAATAATGCATTGCAACTAGAAACCTTTTTTTTTATGATATAGACACGCTAGAAACAAAACTATATTGAGCCGACGATACAGTAGCATAGTTATAAAGTTATATGAAAT…
ACCGTAGATTCACATAGAGAAACAAGAACAGACTGCTTAAACAATAGAGCAACCATCCTAACACATCAGAACATAGCACAATCCTATGAAATTAGACATTAAACAGACACAAACATATAACAGAAACTGAATGATCACCTTCTGCAACCTTCCTGGAAATCTTTATCCATAAACTGATCGAACATCTCACAACATAGCTTGCTTCGTAAATCCATCGCAGTATCATCATTTATACTGGATATTTTCTTCAATCCTAATGACTTGCATTCTAGCATCTTGACAACAAAGAGACCACAATTGAAAGGAAGTTTTGTCTTTGGGAGCCCTTCTGCCTTCTTAACTTGAAACGGGACAATATCGTTGACGTTATCTCTTCATTCATCATTTCCAACTTTATGG…
AGAATCAGAGATAAACGGTGAGCTTTTTTTTCTTCTTCTGAAAACAAAACAACAAGACATGCATCTAGCTAACGTGTGCTATGAGATGACGTCTCCTTCTCTCTCTCTTTCTCTAAAATTCAAAAACAAATGAAAGTTTTTGGATAGAGAGGAAAAGGAATGATGAAGAAAGAAGATATTTCGATTTTCCTGTGGTCCCGCAAAATTACAATTTTCACTCTTATCCTCCAAATGCACAACGCTTTTCCTCCGCATGCTTCCCACGTGAACTAATTATCAAACTGATCCGTTGGATGTATGTATTGGATCCAGACAAAATAACATGTCTTTTTAACCACATCAACATTATTATTACGTATCATATACAATACTAAAAGCCAAATATGCTCGACAAAAAAA…
AGCAAGTCAATATAAAGTAGATACAAAACAAAAGTATTAAGGATCAAATCAACACTTTCACTCTCGATCTGAATCGCTTACCTTATCGGTACACTCAGGATCAGAGAAGTGGAAGAAATCGTCAACAGCCCACGGAAGAGGAGTAGCAGAAGAAGGTTGTTGCTGGTTTAGGGTTTTAGCTGGAATCTCCTTAGCTTTCTGTTGGTTGTTGGAAGGCTCAGGTTGATTCTTGCTGCTGCAACTAGTTGAGCTGAGAGCCACTTTGATTCCAGTGGCTAAGAACCTCTGGTGATTGGCAGATCTACTGTTAGCTACGTGGATGGATTCATCACAGTCCCTGCAAAGCAGAGCTCTATCCTCAACACAGAAAATGAAAGCTGCCTTCTCCTACACGTCACA…
GCGGGAAAATGCTTTTTGCGGTTTTGGCCGGAAAATGCTTTTTGGAGTTTTGCGGGAAAATGCATTTTTTGGGGTTTTGGCGGGAAAATGCGATTTTTTTTGTTTTGACGAGAAAATGCGTTTTTCGGTTTTGGTCGAAATGTGTGGTTTTTCTGGTTTGGTTGAAAAATGTGTTTTTATGGAAATGTGTGTTTTACGTTTTTTTTCGGAAAAACACATCTTGCGGTTTTGGCGGGAAAGTGTGTTTTTCAGTTTTTGCGAGAAAATTCATTTTTTGGTTATAACCGAAAAATATATTTGCAAAAAAATAGAATTTAGGGTTTGAAAATAACATTTTGATTTTAAAAGGCTATTTTTGTCATTTATCATTTTGGACTGAACTAGATGCATCTGCATCCA…
AACCAAGTAATATGTGAGATTTTATTGATCGAAAATAAATTTTGGATCCACAGCAATACGAAATAAAGGATGACTAAAGTACAGGCGATAACCAAGTTGTGATTGTCCAGAAATGCTCAAACACGTAATAACCGAGCCTATAGTACCAGCCCATGTATATTGTCTTAAAGAAAAACTGCGTCAGAGCGAGAAACTTGCTAACAGATAGTCCCACATCGGTTACGCGTAGAAAGAAGGACTCGCTAAAAAGAGTATAAGAAGGGAAGTGGAGTGAACAAGCAAATCACTTACCTGGACAGGGTCAACTCGTGATCAAGAAGATGAGTGGCCTAGGCTAGTGACCTCCATTGCACTAAGGAGGGGTGCTTAGCTTAAGGTCTCCCCAAGAGGGAGAGCCTG…
GGAAAAAGAGAAGAAAAAAAAAAGACAAGATCTAAAGATAAAGACAACAAGTCAGAAGTCCACTACCAAAACAACCGAAGGTAGTATGATAGTTCTCGGACCGATCCACGAAACTCCCTCAAACCCTTCCTTTCTATAAGCTTTCTTCACTATATAATTACCAAATACTCATCCTCACTCTACTTCACATTTACAAACATATACAAAGATCAATAGGGTTAACTAGGAGTGAAGATAGATGGCAACTAAGCAAGAAGCTTTAGCCATCGAGTACATAAGCCAACACCTTCTCACAGATTTTGCAAGCCAAGATCACCACCTTCACTCAGAAACAACCCCAAGAACCATAGGAAACCATAACCCTAAACCAAACTCTACTCTTAACCGTCGTAAACCGCC…
AAACATTCATTTATTTGTTTTTGTAATGAATATTCTTTTTTGCTATATTAGCTGATTTGTCATATGCATGTTAGTTAGTAGATTTGTTATCTCTGAAGTTTTATATGGATTAACACTATTTTTTACCAAACCTTGTAATTGTACATTTTGAATTAGTAAAAAATGGCAGATGATGAATAAATTATTTAAAATTTTAAAAAGTATTAGAAAAAAAGTAGAATATTTTCTTTTATCTGGATTGGTTTTTATATCAGAGATATTGTTTTTTATTCGTCAGATAAAAAAAATTATACCTAAAGCTCCTATTAATAAAAATATAGGATTTAACGCAAGAATTTTTTTTTTTTTGTAGCACAAAATGCCTAAAACCAATTTTCCCTTTATGAAAGCACATGAAAA…
AAGGTGTGACCCTCACCCCTGTTGGTTCTTCGCCAGCCTTGAATATTCTCTCCGATATAGTACACGACAGAGCTGTCAACCTCTGCTTCTCCATTATAACTACGCAGAGTTGTTTTCTAGGGTTTTTGATTTGCAATTGGGATTTTTTTCTTTTTCTGGAAGTGAGAGATGAAGAGAAATGGGGAGATAGATAGAGAGTATGTGTAATAGATTACTCCCTTCCTTGTTCGTCTCTGACACAAGAAGATTTTCATACATGTGAACAGTGACTATAAAATCTTTCCGAATACACGTCAAAGATCTCAAAATCGCCCCCGTAAGATTTTGGCTCCAGAACGGTTACTTTACGTAGAAGGCTTATAGCGGTATAAATGTCTTAAACATTTGACAGAAAGTTTC…
TTAACTACGGTTCCAGAATCGATCATATCTTAGTTTCTGGACCATGCTTCCATGGAGGAGATCGAGATCAGGAAGGCCATAGTTTTTTAGCTTGCCATGTCAAGGAATGCGACATATTAACAGAATATAAGCGGTTTAAGAATGAAAACATGCCAACAAGGTAAAGTCTATTATAGTAGTTTACTCATTGATCTCACTTTTTACTTTGATTATCTCAAATTTAGTTTGTGAAACCCTACTACAGGTGGAAAGGTGGATTGGGTATAAAACTCAAGGGATCAGACCATGTTCCTGTCTTCACAAGTTTTGATGATTTGCCTGACATCCCCCAACACAGCACACCTCCTTTAGCTTCAAGATATCTTCCCATGATTTTCGGTTTCCAGCAAACTCTTGGTA…
TTTCCGGCGGATAAACAGCTACATTTGGGACCATAATGGGCTTTAAAGGAGCCCATAAACGTAAAGCCATTGACGCTTCCTTTTTACGCAAGAAAGGTCACAAATCACAATCACATCAGGTATTTGTAAGATTATATAGTACCTGGTAATTTAGAACCCCAAGACTCTCAGGCTTCCGTTGTTGAGTTCTTGCCTCTGTCAAGGTGGTTCCTAGCTTCGCCTTTGCTCTTTAACTTCAAAAATGTGTGGAGATATTCTTTTGTTGAGTGTTCCATGTTTCGAGTATAGATTTAAAGAATCAAACCTATTGCAATGCTAAGAAAATCGTAGCTAATAATATCTAAGCCTGGGCAAAGAAAATTTGTTGAATGTTGGCAGTATACTACAAGACTCTACACG…
CATAAATTTAAGGATATATATACACATATATATGTTTTTTTTAACTGAATCATATATATGTTTTTTTGACTAAAGGCATTCATATTTAATTACAGAAAGAAATAAAAAGTTTTACAAGCTTATAGCTATAGTCCACCCAACATATGACAATCCAGCCCATAGTTTTAAAACCCATAATTGAGATCAGAATTATAATGAAAGATAGTAGATGGTAGAGAGCAAAGCCCAGCCTAGTTAGATGAAAAGTCAGGAAACGAAGGAGTTCTCGTTTACTCCGTTAAGAGCCACAGCTGCATGAGGGAGGAGGAGAGCGCAGGAGAGGAAGGTCTGAAGCTCAGTAATCGATCATTGACTAGCCGATTCAAGGAGGAAATGATGGAATCCGCAGATTGATAACGC…
TTTGCATTTCAACACTGAAAAAACTTAAGAAACAGAAAAAGAATGAAGAAACATCTCTTAAGCAATATCAGAACATGTGTTACAAAAAAAAAAAAAAAAAAAAAAAAATTTGTTTATTTTTTAGTTTTTTTTTTAAGAGTAAATGAAAAAAAAAAAAAAAAAAAAAGCAATATCAGAACACATGAGTTCTAACCACAGTTGTTCTGTTTTGGTTCTGTTCTCTCGGTTAGTTTTGTTGATCCTTGAATCAGTTGCTGCCGCTCTTTGTCCAAGCAAACTGTGAAGGTCTATTATATCCTTTAAAAATGACGTACCAATGGGACTCAAGTGGGAAGCCCAACAAATACCCAAAAAGTATTAAATGGGCCACAAATGAAGCCTAAACAAGAAAAGGTTCAG…
TAGATTTTTACATAATAGTGTATATTTATATATTAGATAAATAAGTTTCATTGTATTTAGCCAACATTCTATTTTATATTTATAATTGTTGTCAATAAAGAAAGATAAATTTATTAAGCATTTGAAATTCCTTTGCGATCATATTATATCTTTTATTTCCATTTGAAACCTTTATTTATGCGCTTAAAGCCTAAAAGAAAGGCATAGCACTATCAGATTGGCTGGAAACTCTTTTGGAATAAAATTTTCTTTCCATGATCTAGTTCGTTTAAGAAACCTCATATTTATCGATAAAATCATATTTAAGAGATCTCGACATTAATGTTGTTTTAAAAAATATCATATATAATCCTCAGATATGAGTTGGATATCACGTAACCGAAGAAAGTCATTGATGTG…
TTCCTTACGACGAGATCGCAGTGTCCCGAGAAGCAAATATGTGACAAGGATGACAAGCTCAGATGATGACATCTGATTAAAAATAAGTTAAAAGTTTAATCCCTAGAAACTACTGATCAGGAAAAAAATTGAATAACTGAAAGGCCATGATTACATGAAAACGAACCTTTGCAGCCGCACTACGGCATTGTTGGGGGTGGATTTACATCCTCCCTCAAGGCCCATTAGACAATGTACTAGGTCCATTTGGCTAGAAAATCCTAGACATATCTTTCTATAAATAAGGAGTTCCCCCTTATGAGAAAGGATCTCTTCTTCCATTTTACACATTAAACACTTCTTACAAAGAATTTATAGATTTAGATTTACTTGATCACTCTTGTAATACAATCTTTGATC…
ACACAGCTCAGAGCACAATGAAACAAGACACAAAAAAGTGTTTGCATAAACCAAATTCAATTAGGATAAAAAGCAAGAAATAAGAAAATTATGTCAAGCCAAAGACTGTATTTGCTCAATACCAAATCCTTCCTTTGTCTATTATGGCAAAACAACGAAAAGGAAACACAGAGTCTACTCTTCAATTTCAAGACAAAAAAAAAACTAACTGAATCTACCCAAAGGACATCAAGCAGCTCCAGAGTGTTGTGGAAATTGAAGACATTCAGAAAAACAAACTACTCACAAAGAGGACAATTAGCGATCTTGACAAGTGCGTCGGAAGGTACCGTTTGTCAGCTCGCAGAAAGCACGCAAATTAACATTGAGATGAGAGGTGAGCTGAGAAGCAGCCACAAC…
AGATAATGGTAAAATTGTTTAACCGAAAATTGCAGTAGTCAAAACCATCATGTTTTGAATGATTTCACATCTTTGAAGTTTTTTTTCTAAAGCGTATACAAAATAAGTTAGAGATGAATGACTATTTATAGGAATGAGGTTAGGCGTAGTTTTTATTTTGTTAATTCCAAATATTATTATAAAACATTTACGTTATAACATATTAGATCACAGAAAATCTGGGTTAATAATGAACTCATTTAATAACTGTAATCTATCATATCTCGGTTGCAAATCTTAATTATTATTTTTTGTAAGACCCAAAATGTTTTACAAGCCCACGGCTATAGTTAAACCCATGCATAAGGTTGAATCACATAAAGAACTCCCTTTTTTTTTTGTCACTGATCAAATTCATTA…
ATCAAGTGTCTCATGGTGATAGTCAGCGTCACCCCAAGAAAAATGGAATCGAGCCATTGTTTAGGAATGAGATCCCTGAAGATTTAAGTCAAAGCATGGTAGAAACACTGAAAAATACATCAAAATAGTTTATAAATGAATAACAAACAAAATCAATCCATGAAAAATAGCAGATTGATAAAGAGAGAAAATTAAACTATCGAGAGAGAAAGAGAGAGCTTATGATGATTGAACACGCAAAAGCCATAACTCGGACCATTAGATAGCGAAGTTCATAACTCAGGCTGTTTCAGATATCGAAGCTCAGACGTCACGGCGGCCGCACGAAGAGGGGAGACGATATCAAATTCTTCGATCGAGCGGAGTTAGGGTTAGAGGGAGAGCCCCATGTAACCTGGC…
TGGTTTATTAGCATGAAACCATTCGCTAACTCAATTAAATGGAACCCAACCGGTTTAGCGAATGATATCGACGGAGAAGAAAACTCTATGTGATTCCTATATCATCAGATCACCATCTTCTTCGATAAAGATCTAGACTTTCGGTTCAAGTTTAAGATCTAGAAAATCTATTCTTAAATCTCCATCTGATTCCACCGCTATCGACGAAAACCAAGCATCTTCATCATCTAATTTATTCTTGGATTTGTCTTGCTCTGCATTTACAACACAAACACGCGAGATAGGTTCCGTCAGTTTTGTTTCGCGTTATTTCAGGTCAAGGTGAGTCAAATTTAATTAGAACGTTTTTTGTAATGTTATAAAACGACCGTGTTTAAAGCAGTGGTAAAATGTTGTAAT…
ACGGACCAATAAAAAAAAAAAAAAACTAATCAGAATCTTCTGAATCTGCATCAAACTCCCCAACCTCAGCTTCTGACTCCGAATGTACAACAGCATCAAGTCCAAACACAGTCAAATTCTCAACGAGTTCAACATTTTCCAAATCTTCAACTGCCTGGGCGTTGCTGGTAGACTCTGGTTGCAATGGTTCATCATCATCAGAAGTTCCATCCACTCGTCCTCTTGGGTTGATTTGCGTTACAGTAACCCATGGATCGTCTCTGTACGTCACCCGAGGGTAACTGATGTAGCACACCTATACATATCAATTATACAAGTATTAGTAAAATATATAACATTAAATAATTATATTGGTAAAAAATTATGAATAGATTGACATACCTGATCAGCTTGCGAACC…
TGTTCTGAGAGTTGGATTAATTTATAAAGACATTGTGTAGCTCCATATACCACTTGAGAGACCATCCCCGATTCTCCATGATGGAGCCTCCATCGTTTACAAAAATATCAAGCTCCCCCCGCCTGTTCATTTTAATATAAATTGGTGATTGCAGCTGATTCATTGATACATTTTTCTGTATTGAATATTCCCTCTTAACAGTTAATACATGTCTCAAGGTTATAATCAAAATTCATATAACATGTAGTTATAATGTTACCTGTACGTCTGATGCACTCTTTGTTGAGTTCAATAGCATCTATTTTT,0,1,0.5347785,dev_bo_3mers.tsv,bo,3,CNT20174165,Scaffold22448,2,306,"gene_id ""STRG.53830"";…
GCAATTGACTTGAATATAATCAAACGAGCTTCAAAAACAAGTCATCACTAATATCTAATTTCTTATGAAATTTTATTTAGTAATAAAGCCATCAATTTCAATAACTCCATGTAAGCTTGAATGCTTAAACTGTGGTGTTCAAGTAGAGGATTGGTCGATAATATATTCCCCAAATATAATATGTACATTGAGCATCAAGATTTCAAACGTGACGAGAAAGGCGGTAGGGATCTATACGAATCGTTGTATATCTTAGAGAGAATGGGGGAAGCAAGTGTACGAGAGAAGTGGATCGGTCCTTCAAATCGAAGTTGGAAACGTCAAACGTGTTTCAGTACAAAACTGAATTTTGTTCTGTCGAGCTTCATTCAAGCCCATGTGCGGATTGACTATATGAAA…
AATATTCTAATTATTTTATTTTAAAACTAATTTATTATTCTTATTTTTTACTAAATTTTCACCAAGTTAAAGAAACAGAATAATATGTGAACAAAAAAAGTCATGAAATTCTAAATCTCTAAAAACATAATTAATTTCTTAAGATTTTGGGATTCTTGTCTGGTCCTCCTTAATAAAACAATTAACCCAAGCCCAATTAGATCTTCCTACAAAAAATTACAAAGGTGAGAAAGAGTACAAATATTTTGTAAGAACACCTTTTCGGTTACAGTTAACTTGCAACAGAGAGAACTTTGTGAAAGAAATTTGGTCACATGGTTAGAATTTCAACCATAAAGGGAAAAAAAAATCTAATGAAGTTTGACTCATCTTATCTCGTGAAGGAATGTGTTGTAGAAA…
GAAGTTCCAAACGGATATGTGACGGAAAAGGTAAGTCAACTTTGGTGACATAGGTAGCCAAATCAATTCTCTTAAGCTTTCCATATATCACAACTCCGGATGTTACAATTTCTCTGTCCGGTCAGAATCGGCAACTCGAAAAGGTTGTCCATGGCTTCAAAAACTGACTTATCAAGCTCCAGTGACACTTTGTCAAAGAAAGCTTCAAAACAGCCATAGTCTTCTAAAGCTTTGCGGACATCAGCCTTTACTTTGTCCCACTTTGAGGTTCCTGGTTTCAGGGTTTGATAAGAGAAATCGATAACTGGGTTGAACAGAATCAGAAAGAGGAAGAACATAGTTTTTTTTTGGTTAAAACAAAATTTCATTAAATAGAGCTTAAACCGGGTTCATGGCTCA…
TGCTACTGTAAGATTAATTACTTGCATTTTCGTTAGTCACTAGTTCTTTAATTGAGGCTTTGCTACTGTAAGATTAATATTTGGAGTGATTGTTGATGTTATATACTTGAGGCTTGACGAGTCACTGGTTCCTGTGTTTGGAGTGATTGTTAATGTTATTTACTTGCATTTTCGTTAGTCACTGGTTCTTTAATTGACTTTGGCTTGCTTTGGTTGGCTTTGTCACTGAATAATTACTTGTGTTTCATTCTAACATATTCATTATTTTGTTTCTGTGTTTTGAGGTTTGGTCGTGACAAAGGGAAACTGACCCGGAGGATCACAAAGACTTTTACAAAAAAGTTTGATGAAGCTTATTACAGTTGGAGTGTTGTGCCTCAGAACAAAAGAGAGACGATA…
TAAAATCTAACCTCAAATATAAATTCTAAACCTCAAAACAGTAAATCTCAAATCTACGCCCTTAACCCTAAAACCAAACATAAACCCTACATACAAAGTCATAAATCTAAACCATATATTCAAAAAATCAAATCATATAATTAATTCTATACACTTTCTTAAATTTCAGACCTTTTCTCCAAATTTTAAACTTTAAAACTTTAAACCATATATTTCAAACACCAAACCCCCCCAAAAATAATCCAAACCTCAAACCCTAAAATCAAAACCTTACATATACATACTTCAAACCATATATTCATATTTAAAATATATATTTAATAATTTTAATACCCCAAACCCCAAACTTAAACCTTGCATACAAAGTCATAAATATAAGTCATAAATAATTGTAAAGTT…
CGCAGCAGAAAAAACATCTATTGCATTTTGAAAAACAAAGTTATTTAATTAAATTACAAAAATATATACAGCCAGTAATCCATGCAGCTTTTTCCCAACATCGCCGGTTTATGACCGAAGCTTTGAATGGTAACCAACAGTACATGGTAACAAAAATATTTACATATATATAGATTTATATATTTTTGTTACTATTTAAACTGCACTGCACTTATCTTGCAGTTGTCTCGTACATTACCATTCACAGCCTGATTAGTCTCACAATTAAAAATAATAAAAATGGTTATGCAATTGCAATAATTTAAATTTTAGAATCAATCATTAAATTAGGGTTTTGGTGGTTCAACGGTATTCTGTCAAGTTATTCTTCTTGTAGACCAGAAGCTCATATCATCTGTA…
CTATTATTATATTGTTTGTTTTATATTCACAATGAATTATCTTTATATTTTCTTAACAACTAATATATTTTTTATGAGATTTAGTAATATTATATCTAAACCCACATTTAAATCCTATGCAATATATATTATACACACCAAATAATATAATAAAATTAATATAAATATCAAATTTCAGAAAATAACAAATAATATCTATACACTAAAATCAAATATTTTTCTTATCTTAAAATAAATATATCTTAAAATAAGAAATATAAAAAAGAAAACTTTTGTAAATAAATATCTCTATAAATTAATAAAATTTCAAACTCTCAACATTCTTAATTTATAGAGGTTTTACTGTATCAATTCACAATTTTATATAATAAAACACGCAGAAAAATATATTAAATTTGT…
GATCCGTAAGTTTTATAAATATCTATTTCAAAAATAGTAATATCTATATATAAAAATTAATTTTATTTCATATATTTTCATTTTTATAATAGTATATATATATTTCATGTAAATTTTGTAATATTATACATAGAAATAATTAAAAAAATTAAATATATATTTTTATTTTTAAATTATTGTTAATGTTTTTTTATATATTAATATTTTTTATTTATTTTAAGGATCCAAATCCGGATCCGGATATCCGCCGGATATTACAATTTTTAGAAGGATATCCGACACCTGGATATCCGAGAACCCCGGATCCGGATAAGAATAGTAAAATTATGGGTCCGCCGGATAAGGATCCGGATACCTTAAAATTGCCTGGATACCTGATCCGTCCCAGGTCCACCGATC…
TTTTTAGATACTAAATCTAAAAAACAATAATATATTCAAGTATATATATATCTGATTCGGATATATTTGGATACCAAAAATATTTTGGTTCGGATCGGGTTCGGTTTAAGTTCTTTAGATACCAAAAATTTGAACCCGTTTGGATATTTAACCAATTTCAGTTCGGATTCGATACTACTTTTTTGAATCGGATTCGGTTCGGTTTTTGGGATTCGGATTTTTTTTCCAGCCCTACATTTGAGACCTAAAGTTACATAAAGACACACTTATATCAAATGAGCACTTTAGGCATGATTTTTAAAGAAATCTAGACGAATTTGCCTCTGTTTGTTAGCAATACCAATTTTATTAAAACTATTGTTTACATACAGAAACACTTTTCTATTTCCTCCATTATTG…
ATTTGATTTTATAAATATTTATCGTGTGTTTATTGTAAAATAACACAGAGTTTTATAAATACATGATAATTTCTAATAATATAAGTTTTAAAATTTTGTACTCGATTTATTTATATTTGAAGTTTTTAAAAGACATGTGTAAATTATTTATATATTTAATTGTTAGTTGGAAAAAGAAAATTTAATAATTATTTTATATGTTTAAACATGTTTATTTTTAGAAAATAATATTTATGTTTTTGTATTGGGCTCAAATATGTTTATACATGTTAAGTTTTAGAAATTATCAGACGTAAGAGCCCGTATGAAAAAAGATTAATCAGCGTATTGGGCTCAAATAATGTTTTCGTAAACTGGACCCACCCAAGTCGAGTACTTGGTCGTTTTTTTTGTTGGCCT…
CTATATAAAAATAAAAATACTCATTGTGACTGTAAAACTATGGAAGTACACATCTATTGACCTAAAATAAACATATAATTAGCCCATTATAGCAAATTTACAATTCAAAATCAGCAATAAAACAATATGAAGACTAACGTTGGAAATTTAGAAACAGAAATACTTCTGAAGAATTCTCCTAAAACAAATTACTAATTTACTATTTAGTAAAAACAACTATATATGCCAATGAACAACGAAAAGAAAGAATACCCACAACTAGAAAACACAATAACATAATCTATGTTTACTAGAAACGTATCGACCATCAGATGTAACATCTCCCAACAACATCCATCAAATGTAACTCAAAGCAATATCACATGAAGCAGCTAAAAGAACAAACACACACGATGTAAG…
CTAGTGAAACCTTTTCGAGCTTCTTTACACCATGGTACTGCTTCGCAATGGTAGTGTCCTTCTCGGGTTTTGAATACAACCTGCATATTGTATATAATCATATATGAACAAAGACATGTGTAGATTATTTTTAGACATGTGAGTAATAAGATGAGTACTCTTGAAATAGTCTCTGGCTTGCGGCCACCTCATGGTCAAAGTAAAAATAGATCCCAGAAGTAGCATCCAGGTATAGTCGACCTAAAGAAAAAATTAAATTTATTTATATTTGTTAATGTACATAAGCATATGATTTGGAGTGGAAATAAATAAATAAATGCTTGCCCCATATAAACTTGGGGTTGATG,0,0,0.4251569,dev_bo_3mers.tsv,bo,3,CNT20176479,Sca…
GAATATAAAACCTATTGATGAAAAAATGTGAAAGAATACTCATCTATCAACAAAAATTCTTGTTATCATAATTTCAAATTCACAATCCCAAATCTACAATAGTTTTCTATAGAAATGAAAATTTTCCAAAAATAGCATTTTTTGTAAAAATTATTGTTATCCTTATTTCTAAGTAACAATTCCAAATCTACAATAGTTCTTTATAAAAATAAAAAAATATCCATAAATAGCAGGTTTTAAAAAAAATATTTTAAAAATGCAACCTATTCATGAAAATTTCTGTTTTAAAAATGCAACCATTGTTTGCTAATTTTTTCATTCTTGTCAAGGTCCAGCGAAATAAATTCTAGACCTGGTCATTTTACCCGAACACTCATCGTAAGTCTCTCTGATTATCCT…
TGACAATCTTGTGCGCAGACCCAAAAGATGCTTCTCCCAACCGGCTAGGTCTGCGATCAAAATGTTGCTGGTCTGTCCATCCGCGCCTAACATAGCCGCAGAGTTCCAAAGGGCACACAAAGACGATATTGGTTGCTGATCTTGATAATAGCAACAACTGGTGTTTGGACAGTTGGAATCTTATGAATGCCAAGTCAGAGCGTCTGCTTGTTAGGATCACGACATCAAAGATAGACTCTGATAGCAGTAAATTGGTTTGGGCGTACGATAGTGGTATCCTGTGCGTGTTTGGGACTGATTCGTGTTGTCTCCACCTTTGTAACCCAATTCAAGACGCTTCCTCCTCCCCCATTTCTCTGCGGCAGAGGTCTTGTTGATACGTCTATGTTCCCAACAGTC…
TGCCGCCAAAGTCTACCTCCCCTATCCAAACAAATAAAGCATCCTCCTTAACCCCAACTGTTGCTAGTGTCTGTTCTGATGCTGCTCCTTTGCATCCTGAAAAAAACCACTGCCCCCCTCCTCTTGCCTTTGATCGCCCTCAAACCTCTGTTAAACCTCCGCCCCTTCCTCCCAACCCTACTCTTGTGGAAAAAATTCGCAGATTTGAAGATAAAACCCTAAAAAGAATAGCACCAGCCACCATTTCCGCGTCGGGAAGACCAACTGTCATGATTCCGGATACTGTCTTCCAAAAGGGAGCTGATTTACACAAGGATTTCATTGTCTGTGTCTTCAATGGCAGATCCCCCCCCTTTAGTCAGATACAAAGTGTTTTTAACCACTTATGGGGCAAGGGAA…
CGTGGGTGCTCTTGCTATCACCGGGAGTCTTCACCATGTTGATAAGGACTTGCTTGGTTGGTGGTTGTGTGAGAGACAAGTCAAATCTGGGGGCAGGGATGTTATAATGGGTTTTGTTAGCGGGTTTTTAATGGGTTTAAAAAAGAATGTCCATTTAGACTCATTTAGTTAAATGAGTTTTAAAAGGGTAGTTTTGTTAAGATTCATTTAAATGGGTAGTTAATCAAATCAGGAAAGATGAGAGCTTTAAAATCAAATTAGCAACGAAATGTTGAGACACAAAACTGACAGTCCAAGATGAACTTGACAAGCTTTGCTTTATCGATCTAGTGAACTCGAGTTTCTTTCCTGATTTGATCAGGATTTGGATAGGGATGTTAAAATGGTAAAACCCACCCG…
AATCTCCAACGTTTTTCATCTTTGTTAGTTAAGTCGTTGTTTATTCAGGAGCAAAATACTAACTCTTTTGCTCTCTGTCCTTTCATGTACTCCACTGGTGAGACGGGTAAACAACAGAACCATCATGGAGTACGTTCTGGCGCGATCAGGTAGTGACCCCCAGCGTTACGAGGTACTTCTCGAATGCATTTCCAGGTAATCCTTTAGTTAGCATATCAGCTGAATTTAAGGTTGTATGAATCTTGTGAATCTTGATTAGGCCGAAATCCACAATATCTCTGATGATATGAATTTTGTTTGCAACATGTTTAGTCGTGTCATGATGCACTGGAACTCGGTGAAACCTCCTGCCTCAAATCTGTCTACGGCGGTGCTGAGGCAAGCTAGGTGACAGCCGAT…
GAAATTAATAGCTATCATATCAAGTATGTTTTTCTATATAGTTAGTTAGTCACATCATTAGTAACATGGTGATTAACATGTTTAGAACTTCACACTTTATCACTGGTATGTATACGAACACTTCAAAAGTATTTGTTGTATTGTTTAAAATAGTAGCTAATCCATAAGCCTAAACCTTGTAAAAGATATTATTTTCTATTTTTTATGAATTATTAATCAAGGTTAGTAGGCAAGCTTTTGGCGGGAGATAGTTACCTAAATTCTTTATAATACCAATTTTTTAAATATGGTTTTATTTACTATATGAATTTTCTGTTTTGAGTTTTCATTATTAGAAAAATAATATACCGACATATAAAGTTCTGTGTCTTAGATTAAATACCCAAAACACATCAACTA…
ACCTCTCTCTGTGACCACCAAGACGTCGGCCAGAGATGTAGCGACCAGTCATGCCCTCAGCCATGTCTCCATCGTCTTGCTCTCTCGCCAACCACTAACTCGTCACACCACCAACTTTTAGTTATCACAGTACCATTTTCGCAGATCTGGAAACAAACAAAAACAAATCTAAAAACAGATGAGTAGAAGAGACGAAACAAAATAACATTAAATCTTACCATCGGTGATTGATATCTTTGTTTTTCATTGATGGA,0,0,0.26067555,dev_bo_3mers.tsv,bo,3,CNT20176790,Scaffold26911,1,254,"gene_id ""STRG.54064""; transcript_id ""CNT20176790""; cov ""654.711182"";…
ATGTATCTGTTTCATTATTTAGGTAGAAGAGGAGTCTTTGATGGTGTTATGAAAATTTTGCATCAGCATTGGAAGCACAAGGAGGTTGCATTTGTTTGAAGACTTCGAAGCAAATTGTGATTTAAAGGAGGAATCTCTAGGCTAAGCTCGAACTAAGGATGACAGTGGAGTGATCTCTGCAACTTATTGTTAACAAGAATTTTGTTGATTATACACTACCGTTCATATATATATTTCAGGTGGCGAGAACTACAAACATCCTTCATCAAAACTGATACCACATAATTTTTGAGGAAAAGAACAATGATACAAACGTCTGTTTAAAAGCTCGGTGTAAGTACAATGAATGAAAATCTCTCCTATCATTAATTTGATTGAGAGAATGCTTTTGTATACCCC…
AATTGACAAAAAGTATTTTGTGTTCTAGATGTATTAGTATAATATAAAATTATCAGATATATTAGTATAACTATAGTTTACTTTTGTCTATCGTTAAAAATGCCTTGAAATTTTAATTTATGATTTTAAAATTGACAATTAGTTTTGGTTCAAAACATACTCATGGTTAAAAACATATTTTATGAAATATTTATGGGATAGTGTTAAAATATTTGGTTTAATTGTTTAAGAAATAAGTTTAACTTTTATTTTTTATAAAATTGTGTTAAAATTTTATTCACGACTTTAGAAATTATTGTAATTTTGTATTCAACTGACAAAGAAATATTTTGTGCTCAAAATATAGCATTGAATAAATGTTTACGGAATATTTTTATAAATTGTGTTAAAATTTTGGTT…
TGTCATTATTATTTATTTTGTTGTCAAGTGAGGTCATTATTATTAATTTATATCTAATGACTCATACACTCAGACTCTACGAACTTTCCATAAACTCCATTGACTTTTTTCTAATTTTTTTCTGACCATCGTTTCATTTTCATATTACTTCGCTTTATCTTCTCTTTCTCATGTTTATACACTAAGCTGTTTTTCTCCGCCCGAGTTTCAGTGAGTTTTCTTCTCTTCATCTCTAAAACTAATCACCATTGTGTCAATTAATTGCACCACCAAACCATTTTAAGGTGCTTTCAGTTTCGCCTCGATATCTTTTACACAAATTTTTTTTTTTTTTTTTATTAACCAGGTGTTGACCTTGCGGCCCACCACCTAGGCCCGGCGCCAGCCTTTGTCTGTACC…
GCTTAACATCACTTGGTCTTCCATACCATGCTATCCGATTATTCTCTCGACATAACTTGCGGTCTTTCCATTCTAGCGTTTTGCAATCATTTTCAAACTATCGAAGAAGTAGTTGCTCGACCAATGCAACTGATATCTGACTGATTCAGTGTGTACTCAGGAAAGAATTACTTGTCTAAGTCCCTTGTCCTTTGGACTTTCACTTCTCATCCTCGAACACTTTCGATTCTATTTTTTGGCTTCATGGTGCTTTTTTGAATTTTTCTGAAACCTTTAATACTCTTCTGATCATTCGACTTAATGCAATATTTACTTATGCCAACTAATTCCAATGCTTTATCTATCTTTATTTTATCCATTAGAACTTGTCGCTTATCAAAATCATCTTGGCACAAATTT…
TGCCAACTTTCACATTTTATGTAAACCGAATACTTGGTTATGATCCTTTGGAAAATACTGGTTATAAACTGAATCCGGGTTAATGAAAACCGGTATACACCAGGCTAAAATCGAATCCAAGGTTGATCTCCGTGTAGGTGGTGTTGTAAACAAAATATGGAATCTTGACCGGATCACCACACAATCCGTACTTGATGCATCACAGACTGATTCACAGTTAAGAAAATTGAATCTTCCATCTTACGCAAGGCACTCTCATGTATTGGGGTTAGAGATGGCAATTCAGGGGTTTGCCCGCGGGCCTGGCCCGGAAATGCCCACTGCGGGGCGGGATTGGGTAAAGATATTGTGGCCCGTTTAGTTGCGGGTCTCGTGGGACAGGATCGTGATGGTACTAGG…
AAGTTACTTGATATGAAATTTGAATAGAAAGAGATTATGAATCTACATGGTGGCATTGTAGATAACAAAAAATTAGCATGCAAGACAGAACAAAGCGTATAGGAACAGCCTCCACTCACATAAGCATTCTACATGGTGGCTACTGATACACATATCTTTAAGAAAAAAAGCCAAAAGGAGCACATATATACACATACCTGTTGGGCTCTGAAGAGTTTGATAACCCTTTGCAGCTTTGTTTCCTTGATGCGGTGGACTCTTAACAATAAGAGCCCTTTATGGACTCTTAACAATAAATTAGTAATAAACACAGTAATTTGATAGGTTTAGAATGAGAATTTCATAACATAAAAAAATTTTAAAAAAATGAGAATTTCATAACATTAAAAAACATAAAAA…
TGAATTTTCTGCTGAAGAAAATGTCCAACAGAATGCAACAAATGGCAATCAAGTTATTCGAAACGAACCTTTGGGAACACAAGAACAAGATAGAGAAAATGCAAATGCTTGGAGAACAACTATGGCAAAAGATATGTGGAGAGATGTCATGGATTTAGATGATCCATAGATCTTATTGATTAGTATTATGCATTTTAATAAAATTGCTACAGTCAGTGAACTTTTGTAGTAGTAGTAACGCTTATTTTTTTACTCTCAGTTTTATCACTAATAAAATAATGTTTGTTACCTTTTCTATAAGAAAGATTCAAAAATTTCATTGATTTTGGAGAAATTGATATTCTATCAAAATTGCGTGCATTCTTTAAAAATCCATAAAAAAAAGTAAACATGGGAATT…
AGACAATCGGTGCTCTCATCGTTAAGGTAATTTTTGTACGGACATGCAAGCTCCTTGAAGGCAGCACAACATTGACGGCTTGGGTAATGGGGACCTTTGCATTGGCTTGTTATGATCGTGTAGTTCAGTATCTGAAAGTCAAGTGGACACTGAACTTTCTCGGACTGAAGCAGCAGGTTTCTCGATGAATGGACGGTGTAAACACCATCTGAGATGAAAACTGAGAGCAGAAGAAACAAGGAAAGAGAACTAGAGAGGAGTTTGATGATCAGCTTCATGATTCTCTCCTGGTGGTTGAAGAAGTACGAGAGACCTCTGATATATAAAGACACTGGACTGAGTGTGTGAACAGACCCAAACCAAGTTCGTATGGGCCAGAGATGGGCCTGCTGCATTACC…
GGATTGGTGATCTTATTGCTTGATTGATTTGTTTTGAGATTGTTATCAGTTGGGAGAAATAACTAGATTCAGGTATGTTCTCAGGTATGATAAGTAATACTTAAAGTGATTTTTAGGAGTTTATTGATATTAATCATTCTTTAATTCAAACTAAGATATAATCAATCTGATTATCTAATCTGGATCTCGGATTTCAATTCTCGTATGTTAATCGCGAGAAAGGGTCGATCGATAATTCGTTGCGTTGATCGACAGGGCTATCGCTGCGTTGATCGATACTTCTTCCAGAAAGCTTTACGGATGGGATTGATTTATATTCTCTAACTCACAAGACCAACTCTCGTATGTATCTAGTCAGTTAGATCATACTAGTTAATTTTAGATATTGAGTCAAGCAAT…
ATTAGTTTTTCTTGTTTTGTTAAGAGTACTTTACAATAATTTATCTTATATTTTGGAAGTGATCAACCATAACATAAATAGAATCAAATTGCGAACATTAAAACCCTGTCACATATAAAACTTGTATTATAAATTATCTAAATTTTTTAAAAGGATATTTTATTATAAAGCATATTAATTTTAAATATAAATGTGAAACATATTAATAAAGCATCTTAATTTTAAATTAATGAAAATCAATGGAAATCTTAAATACCATACATTACAAAAAATTTACAATGACAGATTTCATAAAATAAAATAAAAATATTTTATAAATTATAGTATTGTATTATTGTATTACACATTCAACACATTGATAGCTTACATTACAACAAACAGTTCTAATGAATAAACATA…
GGGAAAGAGAGCAGACTCGATAGATGTCACTGACCATACACCGTCTACGTTTTCCAGTAAGAAACGAGGTGCCAAATCAGGGGTTCTAACAGATGTTACCAATGTACTACCTACTGCCAGTACCTTGCCTTTTCAACTTAGAACACCTTCTACAAATGGTTCATGTGTTACGAAGATATCTACTAAGGGTAAATACTATAATTCCAACAATTATTTTAAGATATTTTCAGCCTTTTCTGCAATTGGTTACTTCTTCTGGTTAGAAACAAGGCAATTTTCAGCTAAAGGTAAGGGGAAGGTACTTGATGGAGATAACAAGTTCAAGAATAAAACTACAACCAAGAGTTGGAGAAAAACATTGGAAGCTCAATTCGATGGTTGTGTAAATGATAATTCTTC…
CCATACAAATATGCAGTCACAACGTTCATGAGATGCATTTCAAGATTCCTGGCACCAAAGAAAGAAAATGTTCCACTACCATTCTCTAAACCCCGCCAGATCCGGAGGTGGAACGCAGAAGAAGGTAATCTCCTATCAAATCTCATATTCTCTTGAATCATATTTCCTTTTGCTTATTTTTCTCTTTTCATTTCCTTATTCGACATAAGTGGAGCAAAGGAAAGCTAAAGTAGAAGAAGATGAACAACATAGTTCAATTCGATCAGGCAACTAACAACAAGCTTCGGTCTGAATCTCCTGTTCAAGTTGGTAAATCAGGCTGTATCCTTTTCAACATCATCTGATACATCAGCTGCCTCAATTAGAGGACCCTTCAAACCAATTTCATTGTTGCCATTA…
TCTCAAGCACATCGCTATAAATGGCTCTGCAATGGGACAAGACTCATCGTGACTCATATGGCAGAACGAGCTATCGAAAGTGAAATAGTCACAGGTGTAAAAGAGTCTCACTCCCAAGAATCGTTTTATCTCCAATAGTCTTAGACCACCCATTCATACTTAAGAGAAAACAATTTCCAATAAGCAGAGCCGGTCCTGAGTTTGTAGGAGCCCTATTTGAAATTATAAAAAGAAATTAATTTAATTTTTAAAAAGAAAATGTAAATTTTTAAAACAAAAATTTGGTCTAAAATTTATTTTCTTTATAGAAAAATTAAAGTTGTAAGTTTTAATTCATATTTTAGTTAATTTAATAGCAACAATATTGTATATTTAATACTTGTATTACTATATTAATGT…
CCTAGTAAAAAATAAAAAAGACTTTTTGAGGTTCCACGTTCACTTCAAAGTAAAAAACTTCTTCCGAAAGATGAAATCTTCTCCTATGTAAGGGTTGTTAAAGGGCTCAGCGCACCAATAACTTATCTGGGAAGTCAATGAAAGCTCACAGGTGAGAGGTTTGGGTCGATGCTCTGCATGATCAGCCTGGAGTTCACGGGACGGGTGGGATCCACGGGACAGGTTTTTACAATATTTCTAAACTATATTTGGTTTCACTATATCTAACTATATTTCTAAACTAATTACTTCAGTTGGTAAATCTATCTATAATAATAAAACAGAGTTTTCTCTCACCTTAGTCCTCCACGCCATTCTTTAGGGGTGGACATTTTGCGCCACGTGGCATCTAAACCTCCG…
GTTTCCTTTGGGAAGTTCCTCTTCTTTGGCGTTTAGCTCTTCATTTGCTGCTGCTTTTCCTGGAAAAATGTAAATAATAAATATTAAGATACAACTTTCATTATGTCAATGTGTTTAGAAAAAACTAACGTAGTCATTTTGTTATAATTCTAATCTGAAATCATCTCACAGACAAGAACACATACCTTCCTGAGCCTCTTTATTTATTTATCTGGTTTAGTTCAGCCATAAGAGATCCAATCTCATCCTCATCATCGTCACTTTCTTTATATCTAAGAAAGACAACCAGATCGTAAGATAACTCAAAGGAAATTGCGAGTCTCAGTTGATATAAATCATCAAAAACTCTCGAAAAGGATAACACCGAAGCAATTGCATATTCCCAAACCAGGGCTCTGA…
ATATCCATCCAATCAAATAGAAAGCAGAGAATCAAATCAATATAAAGAGGAGAAGAGAAGAGGAGACGTACCCGAAGAGAAACCTAGACGCGAAGGGAGCACTGGCGGCAGCGGAAACGGCGGCGGCAGAAGCGACGACGGAGGCGGGAGACAGAGACGACGATGAGTGGATACGGTGCGTGTTATGAGATTTCTTGAGTAGATCTAAGACTATAGCTATTCCCGCCATTACTACGAGGCTAGACGAATCTCTCGGTGTCTCTCAATCAGAAGAAGAAAGAAAGTGTAAACCTTCGCTTGCTTGTTGTGGATTTTCTCTTATTACAGCTTCTTCCCGTTAAAATAATTTTTTTCTCGAGGACAAAAAAAAAAGATTCTGAAAAGACAAGAGAGTTATGT…
CTTTTTGAAAGTGAGGGAAAATCTTTTGGAATGATCCAATAACTGTCCACTATACGATATTTGTGTGATTAAAAATCACGTGTTTGATAAAAGTAAAAAAAAAATACGTTTTTTAACTTTGTAACCAAAATAGTCAGAAAATGTGATGAAGCTGCTTCACTTTTATAACAGTTACTATCGTAATTTTAATCACAAAATATAGTATAAATTAGTGACAAATTCTGGTCGCAAAAATACTAGCAATTTGAACGACGAAATTTTTCGTCACTAATTTGTCATCAATTGTGACATTATTTTGTTACTTTTTATTATGTCACAATATTATGACAAAATAGTAACCATTTTGTAACATAATAATTTCGTCACAAATTTGTCAACAATTCGTCATAATATTGTGAC…
AATGTACATACCTATAATTAAATTATTAATTTATATTTTTGAAGAGACCATATATTTATATTAGATTTTTTGAAAAGTTATTATTTTATGATCTTATCGATTAGTGTCATATTTTAAACCGTTTCAATTTAGAACAAAAAAATATTAATCTATTATGTTTATTAATTTAATTGAGTATTAATTTATAGATTTTATACTGTATGCCATGTTTGTAAATCGGTGATAAATTCTTCTTTACAAATTTGGTGCTAAATATGAAAAATAATGTTACATATTATAGCTCGCAACTAAAATATACCTGTGCAAAAAGGAAATTATTATCTATGGCTATAGGAAAAAAAAAATCTAAATATTATTCATGTTTTTGTATGTAATCTTTTAACAATCAAATTAATAAAC…
TCGTTGATGTTATTAGATGGAAACAAAATCCAAAATTTTTTTGAGTATGGTTCTTATTGGTGCCTCGTGGGAAATATTCCAAGTGTTGTATCCTTTGATTACATCCTTTATCATGGAAGTAGTACGAAAACATCTTAACCAAAATAAAAGGTACAGAAGCATCTTCTGTTTTTGCTAAAATATTTATTTATATTGCTAAAATGTTATTAATTAAAACGCATATTCTTGCTGTCAGATCTGATTGTAATGCAGTACAGCGAAACATGGTGTTGTATAAATAATTCCATTAGAAAATCTGAAGAGTATCTTTGGAATAAGGAAAAAAGAAAATTATAAAATAATAAAACAGAGGGAGTATAAATTTATACATTAATTATTATGACTAATTTTTTTCGTAGA…
CTAAAAAATATCACCTTTCATAAGGAGTAATTTTTTCTTCTCATTTCCTACCATTCCTTTTTTGTAGAGAAATAAAGAACAAAATTATTCCTTGTTAAATTTGAGAAGGAACAATCGTTCCTTTTCATTCCTGCAATTTTATTCTTTTACGTTCCTTTTTTATTCGTTCCGCTTGTTTCCAGAATGGTCACCAGTCGAACCCTAAATCTTTTCCAAGTAAAGAGAATCTACCAAAATCTCGTTTGGTAGAATCTTTTAAGTGTTCTTTTTTGGTAAAACAAAGTCGACATGGGTACCCTAAACATATGGGTTAATGGGCTTGTCTATAATAATGTTTTGGCTTTTCTTCTGTAGTCTTTTTTTTTATTGTTTTTTATAAAAGCTTAACAGTACAAGAGG…
TCAAACTGGTAGCGTTGGCATCAAACTAGGTTAATTTAATATTACGATATGTGGACAGTGGATTACTTATCAACCCATCTTTCAAAAAGAGTATACTTTAAAAACGTAAATGAAAATGTGGAATCCATACCAAACAAATAAGAGGAAACTGTGGATCTGATATAGTCGGTGTAATGATAACAATAATTTGACAAATTGGAATTAAGAACGAGATTTGACAAAAAAAAAGGAATTAAGAACGAGATGATACTCTCTCATGACACGTGTATTTTAATGATTAGACATGCTTGTTAGATTTTGAGAGAGACTTAGACCATCTCCATTGGTGAGAACCCATAATGAGTTCTAATGATTAGTTTAATTATAAATTTTGTAATTTGTGAAGTTTAGAACCCTTTA…
CCATTGAGAAGTTTCTCACATTACCAATTTTGTGATATATATATATTTTTGTCTGCTGTCAATCTACGCTAAATCAAGTGGTGATCAGACGAACCGATTCTCAGATGAGCATCTCGGTCTGGCCGGATCTGGTCTATATGGAAAAAAATAAAGCTTCTGATCTTTGTTTATTTTGCTAACGCGTCCACCCGACCATTCCTCGATGAATATGAGACGTGCTCACATCCTCGAAATCCTCTTACATCTAGGTATTTATTAATTTCGTTTTTACTATTTACATACCCAAATTTTTACTTGTATACAGTAATCTAGTTCAGTTTGGGAGAGAAACATGATTAAGCATTAAAATCCTTTAGATCATTACTTAGCATTGTGTGCATGCAACTTGAATTAATGGAC…
TCCGCCTAGACCGCATAGCCGCCTAAATGACCGCCTAGCCGCCTAATCTATTTTTTTATTTATTTTTTATTTTATTTTTTTATTTATTTTTTATTTTATTTTTTTATTTATTTTTTATTTTATTTTTTTATTTATTTTTTATTTTATTTTTTTATTTATTTTTTATTTTATTTTTTTATTTATTTTTTATTTATATTAAGTTTATATATTCTATTTGTGTGTTTTATACAATCTTAAACATGAAAATGTATTAATGTTATACACAATTAAAGATTAACAAGTTTTATAACATAGTAAACCATCTAAAAATTCCGCACCGCATAATTTCCGATTAATCCCCGATTTTTTCTTTAGGCGCTAGGCCCAACCCGACCGCCCGACTAGCGTCTAGCGCGTTCC…
TCCGCCTAGACCGCATAGCCGCCTAAATGACCGCCTAGCCGCCTAATCTATTTTTTTATTTATTTTTTATTTTATTTTTTTATTTATTTTTTATTTTATTTTTTTATTTATTTTTTATTTTATTTTTTTATTTATTTTTTATTTTATTTTTTTATTTATTTTTTATTTTATTTTTTTATTTATTTTTTATTTATATTAAGTTTATATATTCTATTTGTGTGTTTTATACAATCTTAAACATGAAAATGTATTAATGTTATACACAATTAAAGATTAACAAGTTTTATAACATAGTAAACCATCTAAAAATTCCGCACCGCATAATTTCCGATTAATCCCCGATTTTTTCTTTAGGCGCTAGGCCCAACCCGACCGCCCGACTAGCGTCTAGCGCGTTCC…
CCGCTTAGGAGATAGCTTGACATGTATTGAATGAGCTTAGTATCCCTAATCAGCGAAAGTAGATATTAGGGTAGTAAGTGAACTGATCGGACCTGATCTCTAAGGCTTGCAGTCGTTCTCATCTCAATGAAAGTTAGATGATGGGATCGACCAGCAAAGAGATCACCACCACGACAGTGGGGTGTTCCAGCTGAGTGATCCGAGTTCTAGAAAGCACTGCATCGCGCTTGAATAATTGTTTGGCTCTCGCTGAACACCCAATGAAATACCCTAGGCTAGCTTCTTGTTAAATTAAATCAAACTCTAGTTTACTTGTTTTCCGCGTCACCAATTGAATCAAAAACCATTTTCTTCTTAGTTTGATATTGAAATTTATAAGAGTAAAGTGTAGACTGTTCC…
CAAGAAACTTCTTGGACAAGTGAAAGACAAAGGTGTAACTTACTTCTGCAGAGGAATGTGTGCAAAGGGTCCTTCTGTTGGGATAGTTCCACACAAATCATTGTTTGATACATCACTGATCAAATGATAACAAATCAAGAGGATGGAGTCAGTAGGTTGGATAAACAGGGTTTAAAGACTGGGTCCTTAAGAGAACAGCATCAGCAGAGAGTTTAGCAAGCAAGCACAAAATGAGAAACCTGAACTTACACAACTTTAAGGCTTGGGATTTTCGTGAGCTCTTTAGGGATTGGACCAGTCAACCTGTTGTCGTTGAGCCGTCTGCAACATTAAACAGTTCCTTAAGAGAGGCGAGGTAAGAAGAGAAAGCATAAGAAGAGAATCAAGTACTTTACTCAG…
GGTCGGCTCTTCTTCGATCGTGTATCTCTCATCATTTCTATTAAATATTATTTTTTGTGAAGAAGAGCCGCTAATGTGATCCTCACCTCCGATCGTATCTTTCTACATTCTCCCTCCTTCCATTTGTATTCTCTATTTCTTCTTCTCTGTTCCATGTTCTTCTGACAAGCTTTATAAAGAAAAACAACCAGAGCACCAGACATTGATACTATCGTACCGACGAATCAACCAGAGCTTCTTGACACGACCTGTTCTATCCTTTATGAATCATCCAAAGGAAGAAGAACCAGTTAGTGCTAGATTATCGGATGATTGTAAGCAAACCATATTTTTGTCACTACAAACATCGAAAGATAAGTGTAACTTGAAGATGAACCCGAGAGTGAAGGTAAAAGCTGG…
AAAATAAGAGACAAAACCCAAAAGGGAGAGAGCAAGAGAAAGACCCTTCTCTGCTTGGAACTTTAACCTCTGTGATGAGTCTTTCTCTTGCTCTCTCCCTTTCGAGTCTTTCTTGCTCTCAAATAAAAAAGTTGAAGTACTTCAGGACTTGAGTCAAAAACATTGTTCTGTTTAGACTCTTTTGCAGGTTTTAAGTTCTAAAGAGTGACAAACCTTTAAATCACCAGCCATTAACATACCTACCAATGGCAAGAGAGAAAAAGCATATATAACAACTACTGACAGTCACCAAAAACCCAATGATGTATTGCTTGTGAGTCTCGTGAACCGGCTTATCAGTTTTGGTATGCATTCCCAACACCGCAGCTCCAGCAGTTAACAAAACAACAACATAGTAAA…
CCATCTAGATACTCTGCTCATTGGTGCTAGGAGGTGCGGATGGAGAAGGGTTGGTAGATGCACCAGAGGCTGTCTCTAGCTTCACACAAAGCAGTGAGGTGCTGGCTCATCAAGTTGACAATTCCAGTAAGATTAATAACTCCTACTCCATTTGTGCTGTTCCAAGTTCAAACAGCCTTCCTTTGTGTGGCTTTGACCACCTACAAAACCAGAAAAACAAGAAACAAAATTACTAGACACTTACAATCAAACATAACACTACAGCATAGCCATAACAAAATAAAAAAACTAATCAGTCATTTACCAATAAGCATTAAAAACTGAAGCAACAGAACCAAGAACAAAATAATCCAACAACTACCGTGTAAAATGCCTCATCTGGTGTGATTGATGTTTCTG…
TCTCAAGATTCTTTCTGTCCTCTTTTGTCTTTGTTCCGTGTTTGTCTCTTTTGTGTGGGTATAATCTTTCTTTTTTATTCTTTATTTTATGTATTATTGGATTATAAGCAAATTATTTTGTAAGAGTTTTGTTGATGGTTGTTAAGCTTTCATTATCTGTTGACAAAATAAAAGTGTTTCTACTTTCATTAGCTACTGATTTTAGTTAGATGAAAATAAAAAAAGTGTTCATTGTCTGTAAATTATAGTTAGATTAGTAACTTAGATAAGTAAATACTGACTGCGAAAGTAAAAGCTCATGGAAGTAGGCAACTATATATGTATACGTAGAAACAGAGCATGAGAATAACATGTACCTGACATGTAAATTCTCATAAGACACGTTTCCAAATTCCAACT…
AGAAATTTTAGTGTATTTAACTCCTACAACACTTTTAAAAGTTTTTATTTTATTTTTTTCCTTATAAAATTTATTTTGGAATAAGAGATATAGTTACCTATATTTTTCTTTTTATAAATTGTTTTATCATAGTAACAACTATATAATTTATAAAGAAGAAGAAATAGTAAAATTTGTAGTAAAAATAGTAAAAATTATAATTTAAAATAAACTGAAAATTTATTTAAATTTAAAATATATTTATATTGTTTCGTTCATTTGCATACTCGCCCATAGGGCGGGTCCGATTCTAGTCTATATAAGGAACAATTTACTTCTCTCCCAGGGCGTCCACGTCGTCTGCCACGTCACTAATTCGAAGTTTCCTGGTGCAACACGTGTCCCACCATCACAAAACTC…
ACTGTCCCCCAGTTATCATTGAGAGTGATCGGCAAGTCAAAAATTTTCTTACTTATGTACGTGGAAAAACTTCTACAAGCTTGTGTGTGTCTACTTCACCTATCAGTGGAAACAACAGCAACATTGGGGTTGATAATGAGAAATCTAGCTCGCCTATCAGAGAACAAGGTGAACCTTCCTCGTTTCCACCTCGAGATGACAGTGTTCGTTCATCTGAATCAAGCAAGGATGTTGAAGATAATTCCAACTCAAACGCCAATAAAGAAGATGATGTTCTCGCCATTAAAGCAAAAGAAGACGATAATGGAAAAAGTGTTCGGTTTTCTATGGTGGATGTTGTGAAGAGGGGTGAAACGTTTCAAAACAAAACCATGTTGAAAGCAACTATGGAAATGTCGG…
ACAGTTTTAGTAATTTATAGCCGTTTGTAAAAATTCAAAATATAACATATACATAAAAATCTAAATTTTTATTATATGGTTATTGTGGTTGTTTAATTTATTTAATAGCTTAAAATTAAACAAATATGATAGAAGATACACTATTTTTTATCAAATCTTTATTATTCAAAATCATTAATTGTCATAAATACTTTAGCCACATTAGGCAATTCCGTAAATTTTATTTAAGGAAATAATAAAGTACATTAATGATGAATTTATTGTTAGTTTAATAAAAAGCTTATTATATAATTAGAAGGACCAACATATTTCTCTAATGATTCTAAGAATCATTGTAGTGATGATATGTGGCTACAAAAAGAAGTTGTAATGCTTCTCAAATAATATATAGGGGATATA…
AGTGCAAAATAAATAGAGAAATATCCTAAGATGGCAATAAAACATATTTTTATTCAAAAATAGCGCACGGAGAAATTAAAAAAAAAATATTTCATATATGGATTTGAATTGATTAGTGTTTAGTATTTAGATAGTGAGATTAAGGTAAAGGTTTACGGTTTTCAGTAATTTAGTCAGTCATTTTGCTCTTTAGTTAGTGCTGGTTTAGAAATTTTTCTTCTTTATACTATTTTTCTCTTAATTTATTTCTGTGCTATCTACAAAATTTGCCCATATAAATATCATAACAAAATAGAGAGATAAATAAAGACTTTTTCTTGGGTTCACCCCCTAGGTTGAACCTTTAGGTTCACCAACCAATAGAAAGTTGTCATTTTAGATCTAGTATCTTTTAATTAA…
TAACTGGAAGATTTTTTTGTTATGCACGATCAAACGAACAATAATTAAATTCATTAATTTATAAACTTATATCGCCCAATTATTTGTATTTTTATTTTTAACAATTGGATGAAATTCTTTTGATTTTTATCGAAGGGTCCAAAATTAAACTCAATTATCCATAAACCTATTTTCATCAACCAAACAACAATTATTAGTTTCACTATTTCTTTTTTTAACCAGGTGACCGAGTCCATTTACAAAAGGACAATTTTGTCCTAGCAAAAAGTGTTCATCCAGGTCAATGTGTTTGTACATGTAAGAAAACACAAATGTGGTTCCATATGTAACTCACTCATAAGACTTGATAAAACTTGTTTTAGCGGTTGTTTAACTTAGTTAAACTTGTTTGTTTATGTA…
AAGGTAGAATTATTTCGTTTCAGATTTTGAGTTAGTGAGATGAAGAATTCCCTTTTTAAGTGGCAAGTTCACCTTCCTAGTGAAGAAAAGATTTGTAGTGCCAACTATTCAGAGCTATAGTTCTGCTGATTTTTGTTATGTTTGTGATGCACGGATTATTGCTTGTAAAATATGGTTGATATTGTTTGAATGTTTTACAAAGAATTATACACAGAGTTTTTTCTCTTCTTAAAGAACATGCTAGTTCATGAAGGAATGATGGTCGGAAACTTATAGTAACATCAACCTCCCGCAACAAATTAACCTTGACTATATTTGGAAAAGTATGAAGCTCATGTTTTTAAAAATGGCCGGATATACCAGGTTTGATGGTATACATATCTAAAATACCGTTTTGAA…
ATTTCCATAGGAATTTCTGTTTCCACCCTGGTTTCCTGAACTCTGGAATCCAGTTCCACCAATGAAGTTTACTTCTTCTTCTACCTCTGCTCTACCCTCTGTGTCTACAGCTTCTGCATCTTCAACCAAGCAGACATGCTTCCTAAGAAGCTTGTGAACACTATCCAGTTTTGCTTTCACCTCATCCATCTGATCATTCCTAAGGATGGTGACAGACTTCGCTACAAGAAATATGAGTATTGGTATCACTTCGCAGTAGCACGAATTCACCAACTGCTACCAAAAGTCCCAAAATCAGATCACAATTCTTTCGTAGCACTAAATGCGCGCTAAGATAGAATTTCATTAAGCGGGAAGACAAAAATCACTACTATAGCTAAAAATTTATTTGGGAGCCAA…
ATTCTTCTATTAAGATGACCATTTCTCTACAAGTTTCAACATTAGCCAAAACCATACTACTAAATCTCAATTACACATCAAACTTCCCACAGTATCAATTCACAACCATTGCATGACTCTCATCTACATCTACAGCACTCAGAACAACAGTGAAGTCGTCTCTTTGAACCCTTTTAACGTATGGATCACTTGGTTAGATTTTGAGAGTGAGAAACTGATCTCTTGGGTGAAGATCAGTTCTTGTGGGAGGTTCAGGGTTTCAGAGAAAGCTTTGGTTGAACAAGTGAAACATGTTGTCTTATGTGGGCATGTTTATAAAGTTTATATAAGATTGTACCTTCACGTTGTCAACTACGAGAGGGTTGCACGAGAAGTATACCAGATATATCCCAGGAAAGG…
AATAAAGGGATGTAACCAGTAACCACCCTTTTGCTTAATAATCAGTTGGGCCTTTATTTTTTAAACGAAATTTAAATGTGAAACCAAGAGAGATTAGTTGTGCTCTGAAAAAATAAAAGAAATGGGGATTAGAAGAAGAGAAGAGAGGTGTACAAAGAAAAAGACACTACAGATATCAACATAATCAGTTTATGCGTTCAAAGAAAAAGACACTACAGATATCAACATAATCAGTTTATGCGTTCAAAGAAAAAGACACTACAGATATCAACATAATCAGTTTATGCGTTCAAAGAAAAAGACACTACAGATATCAACATAATCAGTTTATGCGTTCAAAGAAAAAGACACTACAGATATCAACATAATCAGTTTATGCGTTCAAAGAAAAAGACACTA…
TCCTCTAAATTAAAACTTCATTTTCCACTATTTTACAAACATTCACAAAAAAAAATAAAATTGTATTCGAAAATTCAATCTCATTCGGATCGAATTTGATTTGTTTCTAGTTTGTTATTATATTGAGAAATTGCATCCTATACATACAACTTTTTTCTTAATTAGGTAAATACCCAAAATCCCACATAATGGTGCTTTGATTGCTAGACACTAAAATTTAATGTTATAGGTAGATTGGTAATATTCATATTCTTTTTGTATAATGAGCCAATTGACTCTTATATATTCTAGTTTGAGAGTTGACGGGTCAGCTCGTGGAGCTCATCAATTCTTAAAAAGGAAAATTTTGTTGACCCAATTTGGGGTGTGATGGTTGGCTTCCAAAAAGTAATATGACGA…
TTAGGTTGAGGATCCTGAAGACTTGCAAGATGTTATTACTGCTCTTATTGGGAAAAATTTTAAGTTTGGTGTGTATGTTGCTAAAGACAATGTTGACTATGGAGCTGATATATTTACCATTGGAGGAACTTGTTCTGCTAATGAAATAATATCCCTGTGTGAAGATGACAACACTCTACTATCTGATCATTCTTCTGGACAGGTTTGTAAAACGTGTCCCATAAATTAGATTTGTGTGAAACGGATTTAACATGTTATGGGTTTAATAATATTTTTTGCCTATATTTTAAGGTTTCTTTGTTAAGCATTGAAAGTGAAGACACCAAAGGTGCATCTTCAACTCCAGTCTCCAAACGTTCAGGAAGTTTAAGGGACAGTCAAATTGAAGACCTTTCTTCT…
AATTGTTCCATATCTCCACATATGTTACCCCCAATACCTCATAAACCAGCTGATCCTGAGTTTTCAAAGAATTAATCAAAGCGTATACGTCAAAGCAAATGATATAGAGTAGTGTATGATTGGGCATGAGTGAGCTTATACACATTAGTTATGTGGTCGTCTGATTTTGGTAAGAAAAATTTGTGGACAGACTTGGAAATGTGAAAATATTGTTTGGTATTAATTAGTTATGGGGTTATTTCTGTTCAATAGTAATTCAAAATCTGAAATTAGCCACCAACAGCTCCTTTGATTCACAATCCCTAAAGGTTTGGCACCACACCAAGACTTCTAATCTATTAATTTAGGGTCCTAATTTTTATCTACCATTTACAAGTTGTCATTTAAATTTAGACTTCC…
GATCCTGAGAAAACTTTCCATATGCGAATTGTCAGTAGAAGTGACAAAGATGGACGGACATATAATATGCCAACAGCATCTGAAGTGGCTGCTTTGATACCTGGAGATTTTAATTTAGGAATGGATAAGCGGGATATTGTTCTACAACATAAGTCTGGTCGGCTTACAAGGATTGATGAGATTCATATTTCCTATCCGGCGCTTCAATATCCTCTGCTATTTGTGTATGGAGAGGATGGTTTCAGGGTTGGTATTAAGAAGGGTCTCACATAAGCTTCAAAGAAACTCAAAAAAGATACTATCAGTATGAGGCAGTTTTTTGCTTTCCGGATGCAAGAGCGTCCAAATGAGTCTCATGTTCTTCTCTATTCAAGAAGGTTATTTCAACAATTCATATTG…
TAAATCTGAGAGCTTTCAGATATGGAGAGATTGAGATCTCCATAAATCTCAAAAATCATTTTTCAAGAACTTCGTTTTTGTTATTTTGGATTCACTACTACTGCTAGTAGTAGTTAAAGAGAACAATAATTATAGAAAGGACATATAGGTTTATATACATATAGAAAGTGAGAGAGCAGAAGAGTGAGGATGGTTCAAACTATTTTTGTGTACGGCATTTTTGGTTGGGTTTTAGTAATAATCTTTCTATTTTGTTCTATTATATACTCTTTCCATTTCTTAAAGTTACGTATTCCAAAGAAAAAATTTGTTTTAAAAAGATCCATTTTTTACATTTTCAATGCATATTTTATTAACTAATTGCAAACTTCAAAAAACTTAATTGCTTTAGTTGAATTT…
TTTTTTTTGTAAAAATAAATGAAAAAAACTATCATTGGAAAATCTTGCGGAAATCTCTCAGTACGTTTCTTAATCCTCAATAAACCTCCTAGCTAACTTTGTTAAAAAAACAAACTCCTAGCTAAGGAGAATAAGGATCAACTAGGTGACCGGCCCGCACCCTGTGCAGACATAACAAAATTCAAAATATGGAATAAATAGTGTATAGTTTTAGAAGTAACCGATTTTACATTATAATACCACCGTTTTTGGGAGAAAACATTAGTCATGGAAAACTGGTACTCAATATTTGACATGGACGAGAGGGAACAAAGTAACTTCAGTATCAAGAGGCAATTATTGTGTGTATGTATAATTGCAACGTCCCAAAATAATTTGTGTGTTTAAAAAGATACTTTC…
TTGTTGCTCACTATAAATACCATCACTCATCTCACTCTTTTGTACACAATTACATCTTCTTCTTCTTCCTTATAATAAATTCTTTCTCTCATATTAAGTGTTATTTGCTTCCTACGGGTATTGAATTCTACTCTTATTTAAATTTCCCGATACTATAAATTATAAGTTATTTCATAACAAATATAAGGTTTTCGCAAATATTATTACATATTAGGCTTGATATAGTATGATAGGGATAGTAAGACCATTAAAAAAAAACATGTCACTCAAAAAGCCAAAAATATATCCTTGCAAATATGCAGGTTATGTTTGTATACACATGCTACTTTCTCAAGATACAAAGGAAAATTACGAGGCCGGCGGAAAGAAAGTATATCCCCGGATATAAAGCTGGCGAAA…
ATCCGAAAACAAATGAATCCAAGGTAGGCCCATGAGACATTGCATAGACGTGGGAGTGGTAGATGCAGATTTATACCTAATGTAAAAATTAGAAGTTTATTATAGCGTTACTTAATTATACGATGTACAAAAAAAACTTCAAATTTGTACATTTCTTACAATATTCATCATACCTTACAGAATCAAAATCACATCATTAATACATTATTAGTCTAAAATTATCAAATGTAGGAGAACCCGCGTCTTAGTAATTAACCACTAAAATTTTAATTAACCAGCCACAATCATCCAAAGGAATCATGTAGTAAAAGACAAGCGTTCTCATTAAGCCATTAGTAAAATTACACGTCATATACTTTAATAATAAATGCTGTTATTATTCTTTATTTATTCTCCGCC…
TGGATGGCTCAGAAGCATCATCCCCAGTCGCCAGTATCTCATTTACCGGAGCCAATAATTGGATCTGCTATTGGTTCTGGTATAGATGGTGGAGCAGATGGAGACAGGACTTTCGTAACGGTTATCACTCATGTTCTGTTAGATAGATTGTGCTCAGTCACCTTTACATTGAACTTGTGTGTTTATCCTATGGTGTTGATCAGAGCTTGCGGAACATGCACCTCAAAACCATCTTCTTTATTTCCATTGCCCTGAAATGTGTAAATATTATTGTCGGTTATTATGTAATTTTTCATAGCTGTTTTGTAGTGTTGTAAAATATTTTATAATGACATAAATATAATGCTGTAATTTAAAATAAAATAGTTAAAATTAATTAAAAAAATTAATTAATAAAAA…
TTCCGTGCTTTGAAATCACGGGTCAAACTCTAGTTTTGTTTGTTATAACACATTATATTTATTGTTTAACAACATTGTTTTTTCATCGTAACTATATCATATTTTTAATCATCTAAACCAAAATTAGTTGTTTCGTTCGAAAGATGTATCACGAATATAAAATGGGAAATTTGTAAATATAGAACAAAAAAACAAATACATTGTCCTTATGCCATAAATCCAACTATAACTTGTCCTTTTAATCTAATTTTTAGCGTAAACCCAACAAAGCCCCCCCCCCCCCTAGTACGAGAGGACCGAGAAGGACGCACCTCACGTCCAGTTCTGCAGTAGAGATGAAATTTCTGAAGCCCCGGTGAACGGCGGCCGTAACTATAACGGTCCTAAGGTCAAAAATTA…
AGGCCAGCAAGTGTCTGGCGAGCAAACTCGTCGTCTCGGATCCATGAGAATCTATCCTCTGAATCAAAGTGAATGATACAGTAAAGTGAGATTAATTGTAGCTAGCTAGCTGTATAGAATTGGATATAAAAATATAAATGGAGGATTAAAAATTGGTACTGTCAAGGAGACTAGGGGATTCAAACTGGAGAATATCATTAGCTTCAGCAGCAGCTTTGACAAGTCTGGGGATCACAGGAAAAAGAC,0,0,0.4170496,dev_bo_3mers.tsv,bo,3,CNT20174670,Scaffold27671,1,246,"gene_id ""STRG.54103""; transcript_id ""CNT20174670""; cov ""15.501421""; FPKM ""0.…
TTCTTGAACTTATAAGCTCTCTTTTTCTACTTCTTTTGGTAGGGTGTAAAAATGAGTTTGTGGTATATCATTGTTGCACTCGTCTTCTTTGCATTCATACTCATTGCAAAGAACACGAGTAAGACAAAGAAGAATCTACCTCCTGGACCACGGAGACTTCCCATAATAGGCAACTTGCACCAATTGGGATCGCAACCTCATCGTTCAATGTTCAAACTGTCTCACAAATATGGCTCTCTAATGTCCCTAAAGTTTGGAAGCGTATCTAGTGTTGTGGCATCAACACCAGAGACTGTAATGGACGTCTTGAAAACATTCGATGTAGATTGTTGCTCACGACCTTATTTGACGTACCCTGCAAGAATATCATACAATCTAAACGATCTCGTCTTTTGTCCT…
GAGCTACTTATGGGTTTTTCTTTCTCATGTTGATTGATAACCGAATGGATTTACTGTATATTGAAGGATATGTTCCACTAAATTAGTTATGATTTTACATATGTTGGCCATGATGCTTAAAGCAGTCATCATGATAGCCTAAAGAAATAAAAACTTTACTATCTAGGCCAATCCTATAAACTATTAACGTGAGCCTTTGAAGTAGTAAACTGTAAACATGTTCCCTGCTTTTCACACAATATCCAGTAAATGGTTTAATAAGTGATGATTAAAACTTCAGAACAAATGTCGTTGTTCTCAGAACAAAACACTCAACCAAATGGAAAGGTAGAAAGCTAGAGTCATCTAAAACCAGTATAACAATACCTTTAGTTAAGATCTGGTCTGGATCTATCTTAA…
TGATATTAAAACCCGGTTTTCTCAAATTCAAGTTAAAAATATAAAATACTGCAAATTTTTAAAATATTTCATAAGAAATTCATATTGCTTGTTAAATTCTATCTAAATAAATTATTTTTCATTATTTTTAATATTATTTTTCAAGTTTTCATTTTATTTTCATATCTTTTTAGATTCTAACAATGATGTAAATTATATAAAAATAGTTTTATAATTATACATATACATATATAGTTACTTAATATAAAATTAAATTAAACTTAAAAATCTTATTGAACCGGTTGGACCAGTCCGACCATTGGCCCAACTACAATGCCGAGTCAATGTCCGGTCCAGTTTTCATTAACATAAGATACATATGTTTTATAGGTTGTCACGGTGACATGTAAATATTGTTTC…
CCGTTCGGGTTCGGTTAATAATACTTCGGATTCGGCTATTTTTTGTACCATCCTACAAGACCCGTTCGGGTATTTTTACGTTTTGGGTCGGATAACGGATCGGGTTTTTCGGTTCGGATTCGGTTCGGATTTTGGGTTCCGGATTTTATGTCCATGCCTAACTACAACATCTAATTGGTTACACAGTTTTCAATAAAGTTAAAAATAATATAAAAATATCAAAACATATCTATTTTGAAACAACAAAAATCTTCTAAAACATCATCTATTATGAAACGAAACGGAGGGAGTATATGTGAAGCTTCGATTGCATCGTTTCATGTTCTTCTCCTCTTAAACGTTACTGAATTTATTGAATCATCGCCTTTAACCACCTTCTTAACTCGACGGACTCATTCA…
CAAACGCTAGTTCACCGAGAAGACTCGGTTCTGGCCACTTGGTTTTCTATATTCTAGAGAGTGAAGTTTTGATAGCTTAGAATGCTTGTAAATAGTGCTTTTCTGGCTTTCTTTGTAACCCAATGTTTTTTGGTTGAGTAAAATTAGAATTTTTTTTTTTTAAAAACTAATATAATAAAACGTTAATATGTTAAGTAATAATAATATACGTGAATCTAACGTATAAGCAGTATACACATAAGGTTATTTGTAAGAAAATGAAACATTTAGCATGCCACAAAATATTCAAATTTGATTATTTGCAATATATACAGTCGCCAATAATTTTGTATTGTATTAATAAAATGTTGAGCTGATTTTGAGATTTTGTTTATTATATATAATATATTCATTAAATAA…
TAAAAACATACGTATTACATTCTACATAAAATAACAAGTAAATGTGTATATATACATAAGACTTTCTTAGAGGGGAATCTAAATTATATACACATTAATCATAACATATACTTGAAGAACGAGAAACGCACGAAGACATGGCCCAGAACCATCTCTCGAATTATCAAGGAATATAAAATTGATACTCAACCCTCCATGATCACACAGCTGTTCACAATAACTTTTTGAGTATCACAGCATGTGTTTTTATTATCAATATATCTTTTGACCTTGGAAGTCGCAGATAATTTCAAGAACTAAGAAGAAAAGCTGATGTATTCACTTACATCATTGAAGCGTGTCAGTTTGAACAATGTATAACTATATATATGTCTGCAAGTCAAAACAGTTAGGCTTACC…
ATGCATGCCAAAGGAGTTTGACTTGAACTAGAAGATATGTAATTATTAGTTAAAATCCAGTGATTTAAGATCACATGACAACAGCATAAAAAGTAGCTTAAAATCATATTAGAACCATATAATACAACCCTAAACAACCCAGGGCAAGTAAGGCCAGGTTCTGGTATCAAGTAGATGCTAGAGGTGTCAAAACTGAAACAAGCTTACTGTTTTTGTGGAAAATACTCAGCAGAATTAACTATGTAACATATCACCCTTTCATCTCTGTCTGTGACCTACGTTTAAAAGCGCACATGGGAAACAGAAAGAAGGCAGATATACTCAACAACTTTAATATGCCCGTCTCGACAACTTTAATATGTCCGTCCACGCCTGTGGCTGCAGCAAGGATTCTGGTGT…
CTCTTACGTTATCTGAGGTTTTCGATAGCGTGTTGCGTTGAGAGTCCCAGGAAACGTTGAGAGTCTGCTGCGTTTCCATGGCGGCGGCTTAAAACCCTAGAGAGAGCGAACAAGCCAATGCCCTTTTCAGAGGTGGTCCAAGGGTAGGTGAAACCGATGGTGATGTAATGGGTTTTGAGGAAGCCCATTGAGCTCAAAACTAAGGCCCGTAAAGAGCAGAACTTCGTTTCGTATCATCATCATTCGCCAGCACGATACAACTAAAACCTCTAAATAAATAATATTAGAACTTTGAAATTTTATTAATTTATAGAGATATATTAATTTACAATGTTTTTTTTAAAAAAAAAATTATTTTAAAATATATTTATTCTAAAATAAAAAAAATTATTTGATTTT…
CTGCAAATTGCCGTTAAGTTGAAATTAAGTCGACCCACTCTTTCACATTTAATAAGCTTCATTACTCCTTACAAAGTCAGAGATGTTAGCGTTCCGACTCCCATTGTTCTCTGTTTATATAAACTATACTTCTCTGAATCTCATCTACTGTGTATTCAAAACCCTTTCCTCTTCCTCTCAGCTGAAATCTATTCAATCGCTCACATGCACACACCTTTAGGGTTTCCATTTTGATTAAAGTACAAACGGAACGTTTTCAAACCCATCCTTTGATTCGTCTTCGGATTTCTCTGAGACTGTCGTCCAAGTTGTAGATCTCAAGCCTATCAGCAATCGATATACATAAGTTTCGAACTTTTGACTATACATCAGTGTTCATCCTCCACTGATACCATCTCT…
GCCTTCCACATGATGATGTAGCGAGGGCGTTGAGAACATATTTCTCTTCATGTGGAGAGATCAAGACCAGCCCAATACTATTAAAGGCCTAGGGCAAAAAAATAATAATTTATTCTTAAAAATTTATATGTAATGTTTAAAGTATTTTTAAAATTTAATAAGTAATATTTTGTATATTTTGTAATGAAAAAAAAAATCTAATATGAAGGCTTTTTATCAACAGATGTGGATTAAAGAGTAAAAAATACTTTAAAGCTTTAGTTTTTATCCTGAACTAAAGCTTGGATGTCTTTGTTGAGCTTTGTCCTTCTGATCCCGATCCTAGATTCTATCCTGAACTGTGAGTTGATTTTTTTTTTTTAATGATGTCGTGTGTTGAAATTATCTCTATTTTTATGA…
ATCTTCTCTCATGCATGTCTGGTTCCGTTGAGGACATGTCTCAGCGTGCTCCTTTAGGGGTTACATGTCTTCTCTTCCAGCTTGCGAACACCAAAGGTGTTTAGATTGGTGTGTTTGTCGGTGTAGGGGAGGCAGTGAACTGTTTGGTGGTGTGTAGCAGCGAGGAGCTTGAACTGCTAGATTCATGATCAAGATTTGCATTTTTAGGGGATAGCACTACAAAAAATATGGGTATTGGTAGCAATTCACGGTATCACGAATTCACCAACTGCTATTAAAAGTATCAAAATCGGATCGTAACTCTATTATAGCATTAAAATTGCGCTGCAAAAAAATTTCACTAAACGGAAACACAAAAATCACTGCAATAGCTAAAAAATAATTTAAGAGCCAAAACAC…
ACTCTGGTTGTCATCGTTGAAGGTGTAAAGATTTGTAATTTTTGAATGCACATACCCGTCTTTGTGAATTACACAGACCATTGTTTGGTTTGTAATCAGTGTACATGTAGATTTTTTAAACTGATGTACACGTGGACAGTCAAACATTGTGTACACATGGATAGTCAAAAGTTGTAAGGGAAATTTAAGAAGGATTATTATCAAAGATTTTATATTTATCTTACCTCTCTTAATGTGTTTTCACTGATCAACATATATACTGCTGCAAAATAGTATTCCACATGTACACATAATTTTCAGTATCCACATGTACATTTATGTGTACAAGAGAGTAAAAGATGGACAGTGATTTGGCGTTGCAATGAATGTTGCATTTTAATGTTTTACATATATAATGAC…
CTTATTTATACAAGAGTTTCTATCCATAAATGGAGATACACATAATATAAAAATATATCAAATGATAACTCAATATATTCTTTCTAGATATGTACATATCATAATACTTTTTCTGATCAGAATTGATTCGGTTCTTTGGATTCATGTATTTGTGCCCAACCCTACACTTTCCTTTCAAATTGTTGACTTTGAGGATTCTTTAGATTTGATTAGGCTACAACTTATTGAAAGCATGTGTTTAAATTATTGAAATAGTAATAATTTGAAAAATTAAGGGAATGATATATTTATATGTTTTTAATTATATTAAAACTATCTCATTTCATCCATTCCTTTTATTCTTTTTTCTTCTTCTTGTTATCATGAATGATTTTAAACGTGATTCACAAACTTTTTCTA…
CAAGAGTGTCTTCTCCGGTTCTCATATAAAGAGCCAAATGTTTTTAATTGTGTTACAATATGGTTGGAGTCTATGGAAGTATCGGCTTAATGCAAGTTTTGAGGTTGCTGCCAAATTAGTTCTTTGGATAGAGAGTTTCTTCGAGTCCACAAACATGATTTCTTGACTTGTTTCTATCCGTATTTTAAAAATCGGTGCACTCTTCTTCTCTAATGGTCGCTAATATTAGGACATCTATTTCAATTCTCTCTATAAGATTCTAGGTTTAAGTTTTAGTGTTCTATCCTTTCGTTTTTTTATATCATTTTGGTTTCGTCAAGTTCCAGAAGAATTGTGATTCTTACCTGTCTATGGCTCGGGAAAAATGTATTCCTTGCTAATTTTTGTAAAAAACTTTCA…
ATCGATCGACGCTGACCCGTCACAATCAAATCCGATGAACTCTCAACCTGATTCTTACGCCAGAGCAGAGATTGATCAGATGGTAGAAGAGATCTACAGAATTCTGGGAGCAGCAGAAGAAAGACTTGATAAGAGATGTGATGACATATATTTCCCATGGGACATCACCATCAGTTCTTTTACTTCTCAGACAGAAGCAATGCAGAGGGAGATAGTGGAGATTTAGAGATACATCACTCGTCGACCAGAGGCATTGACATCGATCGACAAACGCATCAACATATCGACAGACAGTCACAGAAGGACATCAATCGACAAAGCTACAAACCAAGGAGGGCTAGTACCAAAATGAAATCAGATATGTCTGAAATAAATGACCATGGAGAGGAGATCTCAGCT…
ATTGATTGAATTTAGTTTTTGATCGATTTAGAATCGGGAAAACGAATTACTCGTTAAAGGCCATTGATCGGACCTTCAACTTCGCTCATGGTAAGTCACGAGTACCACCATCGCTGCTGTTATGCTTGATACAAAGGTTTCGTCTTTCTCTCTTCTTTTGTGGTTTGATCTCGCTTATGAACTAAGATCATGAATATAGCTGTTTAGGTTGTGTTCCTTACTCCATGACAGTTTTAGTATGAAAAAATGGAAAAAGAAGATGATGGTTAATGCTTAGAGTGTGTCATTGGTTGCTGTTTTAGTTACTTTTCTGAAGCATATATGAAGATTGGTTATTTAGTGTTGGTGTTTGTTCAAACTAGCTACCAATAGAATCTTATGTATAGTTTTCATAATTTT…
AAGGAGAAGAGAATCCCTTCTACTTTATGTTACTCCATCTGTTTCTTATTGTAAGTAGTTTAAGGAAAATTCTTTTATTTCAAAATGTAAGTAGTTTCCAAATATCTAGATAACTTTTACATTTATTGGATATAGTGTAACCAATCAAATAATATCAACTTTTTTTTATTGGTTGAACTTATTAATTAAATATTATTTTTTTTAAAGTACCAACTTTCTTAATATTAATGCTTTTAGTCCAAACTACTTACATTGTGAAACGGATGGAGTATTAGATATAAGGTAGCTTTAAAAGTCGCATGCAAGGGTCGAACACGCTGCTTTTAGAGCATCTCCAACTCCACTGCAAAAAAAACTGCAAAATAGAGTGAAAAATGCAGTCATGAACAAACAAAAAAG…
TAATGGTTGAAATCTAGGTTAAATTATTTCAATATATGGATAAATCTTTCTATATCTACAAGTTTTTCTTTTTGATCCGGATGCATGTTCCACCCACAGGCCGGAATACGGTAGAAAAGCCAGCACTGAAAAGAACCGCTAGCTGTATTATATCCCCCACTTCTTCGATAGTTAATAGAGTTTAAGTTCTTTTCAAGGATATAGTTTTTTTGTTCTCTCTATGTCTTGGTACTAGCTTGCGACTTCCTTGGTTGTTCATCACGAATGTTGCTTTCATGTCTTGTCTTACCTTTTATGGTGGATTTGATAATTCATCTTGATGGATTTGAGAATTCGCGAAGTTGTTTTTTTCCCCAAAATTTATAGTTTGGCTCTGGTTTTGAAGCTTTCGGGGTTGTC…
AGTTCGGTGATGTTGGTGGTCATATCCACGGAAGCGGTTGCGCAAGCGGCGCGGACGGAGGAATCAGGATCGCGGAGACGGCGGAGGATAGTGGAGACCATCTTCGGGAGGTGAGGAGCGAGGGAGTCTCCATGGGAACGAGAGAGTAAGGAGATGAGCGAGACGCAGTGTTTCCTAACGGGAGATTTCGCTGAAGAGTCTGTGGTTTGGAGACAGTTTATGAAGAGGGAGAAGGCCTCCGGTGAGAGGTTGAGAGCGATTGAGTCGAGCTCTGCGGCGGCTAGAGATTGAGTGTCGCGATCGGACAGACGGTTGAGACAGGCGATGACTCGCTGCTTGAGATCAGTAACCGTCCTCGGCGGTGAAACAGACGGAGACGAACGCATTTGAACGGAAGGC…
TCTAAAGCAAGCCTATCACTATTCCCAAAACTATTATAAACACAAATCAAAAAGTAACACAACTTTTGCTTTTAAAGGAAAAACGTTTCACAGTGACAAAAAAAAACGTTTCATGTGGTTTGACTAAACGGACGTCGACGTATCGTGAAACTGCTTGCAACTCCGGTATCAAATCTTATGCTTTAAAAGCATTTATTATGGGATCCATATTACTAACCATGGATAACCGTTGGAATCAATGCCTTATTCAGTCATGGACCTAGACGCTCTGCTGGCTTAGCACGCCTTTACGCTTTGTGGAACTACATGTCTTTGGTCAATGTGGTAAGTACTCTTTGTTTTTTGTTATCGAAAACTTATTTTCTTATAAAATGCAATGTGAACTGCATGCATGTTCAT…
AAAACAGAGATATATGTTGTTGTGTCGCCATTTTAAATTTGCTTCTTCACAGGTTTTAATGGATATATGTTGTTTGTGTTTGATTACAGAGAAATATGGAGACACATCTTTTCAAATGGGTAGATGAAATTGTCACAGAAGAGATAGAAAAGGTTGATGCTAAACATGATGAGCTTGTGAACAATGTCAAGGATTTGCGACAGAGTATAATGGAACACTTTGACGTTCAAGAAACAAGGATTGACAAGATAGAAGAAGAAGTGATGAGAATTAAGAATTAAGATCAGCTTATGTGTTTAGACTCATGTAAGATTATGATAGAAGTGATGAGCTTTGTGTAGTTTGGTATCTTATGTGTTTAAACTTATGTAAGCGATGAGCTTTATGTATTTGTTTGTG…
CTCACCCCCACGTAATCTATCAATGCTTCCATATGCTGCAGCAAATCAACAAAATCATATTTGCCAAACATTTCACATAAACAAAAGCTACAATGATTTTATACCTCTGTTGACACCCATTTCCGAGGAGCCGCCAAGTCCAGGAAAAACTGATTTTCCAGATTATAGCCCCCTGCATTAAGATGGAGCCTGCAAGAAGACACCTAAAAATTAGCAACATCATCCCGCTTTCAAATCAGATGGATATGTTACTTACACTTTAGGATTCAGAACCAAAACACTTTCAAAGAAAGCATAATCAGGATCCTCCACCTCAGGAACGAGTTTATCCATCGTAAATCGTTCCTTAGCCAACAAAAGGGCCGCCAAGTCGGCTTCCTTCTCAACTGGCTTATGCTT…
TGATTTGCTTAATAATTAAAAGAGAACCAAAGTTAAGCCCTATTGAACCCATTGCTCAGACATGCCTTAGTGATGAGGTCTGCTGGACCACTTTGAAGCCTAGAAATGTAGTTAAAACGACAGGAAACAAAAAAATGTGAAGAGAGTGAATCTATAGAGCGGACGGCGATCCAGATTGATTGTTTTGACAAAGCATTTGAGAGACTTATCTGAGGCAGATGTGAGTTTAAAAACCATCCATCCTTTAAAAAAATGTTTCCAATCCTTCAAAATTTCAGATCCATCCATGCCAATGAGTATATACTGAAATTAGAGAAGATAAACATCTTATACTGAATATGTATATATATGTATCTCAAGGTAAAAACAATGAACATACAAAAGCGCAAGCTGTGTTAG…
TTGTCAGTACTAAAATAATGAAAATTTTGAAAAGGAGTAACCAAGAAGAAACCTCTCAATCTCGTAACATATTTATATTAATATTATATACAATAAATAAAATTTGCCAATAAGAAGATGCTTTAACCATGGGAAATATATCATTGCAAAGAACGAGTAGCTTGTACTAGAAATTTTGAATTTCTATTTTCCTAATACTTGATTTAATTAAAATGTTTTATAGTTACGCTGCAGACAAAAACAGATGATTACAAAGAATGGTAATAATGACGAAAGGAAGGGAGAATCATCGAATAGGGTTTTCTACTTTCTAGTGGGTTCTTGGATTCGGAGAAAAATCAGCTGTGAAATTGTCGGCCACGTGTCTGACATAATTTCCCATCACATCTCAAAGTTCAA…
AAATCTACTGTTATTGAAACATGAATTTTAAAAATTCATTTAAAATCCATTGTTATTGAATTTGACTTTATTAAAGTATTCTGAAATCCACTGTTATTGAAAATATTTTAAGTTGTGGAGTTTTAAAGTTTTCAGGTGATTTTAGGGTGTTTGGGTAGGATTTCTTAGTTAAAAAAATTAAAACTCAAATCTCATAGTAAATCTCATAGTTTTAGGTGATATTCTAGAGTAGTTTAACAAAAATCACTTAAATCTCTGCAACTTATTGAAATCATCTAAAACCCATTAAAAATCAAATCACATCAAATGTTAAATTGAATACATCCCCTTAGTAATTTACAAGTCTAATAAATTACAGTATTTAATGTATGGTAGATAAATAAATTTCGTATAATATTC…
GGTATGGCCATTGAACTACTTGTAAACTACTTGTTCCCCCAATTCAGATTTTTAGTTCTGTGGTGTTTGAACTGTGTTGCAGAGCTGCGGATGCATTGATCTCAGACAAGGATTTAGCCGTTAGAGCAGCCGCAGCCTCCATATATTCGACCTGCAATTTTCTTGCATCAGAGGAGAACATAACCTGTACCTGAACTCCTTTAAATCTTCTGACCAGTTTCTGATTCAAGTTGTTTAGTTGACAACCTTTTCTTAGTTACTTGTGTAAGCATTCAATCTTTCATAGCAGAGTTATTCATTCTATGTGCATCTGTAACACTAGGAGCATTGCTCACACCACCCTTGTCTTTTCTTCTTTTATAGATTTATTTTCTCTGCAGTTTTGTTCTACAATAAGAA…
ATCACAATCCTTCCGGAGCCAGACGAAACTACAAAGGCATGAATAAAACGTAAAGGTGGGTTACTAAAACTTAAGCTTAGAAACTCATAATAGAGAACTGAAATGGATGTCCTCATGATAGCGACCACTGGAAAAGAGCGCGCCGGTCTTCAAAGAACGAATAGAAACAAGCCGAAGACTCTTGTTTGTTGACTTGAAGTTACTTCCTATCCTAAGAACCAAAGAACCAATTTAGCAGAGACCTCAAAGCTCGCACAACCTTAAGCCGGTACTTCCATCAGCTCCAGCTATATCGTAGGTGTTTTTTGTTCTTTCGGCTATTTTTGTCTTACTTACTAGCAAAAAGAAAATCTAATGTGGCATATATATTCCACAAAATGATATATGCCTCTCTTTTTT…
TACCAAGAGGACTTGTATCGTCTTTGAAGTTTGAGTTTCAAAATCTTGAAAATGTGTCTTCTCTGAGAGTAATTTAAAAGCTCTTCTATGAACGTAGGATCACCTTCCCTTAACGTTCTGTGAATGACTATGATCAAGACCTTCATTTCTACTTGTAGGATCTTGTTCAGAGGGAAACGTACAGAGAAGCAAAGAAGCTTATAACCCAAGTGCGAGTTTTGGATAATCTCTTTGACAATGCATGGATGTTGTAAACACCATCTGCCTGTGGTTGTAGTACAAATGTCCCCGACAACCACATCGTAGTTATTAGTAGTTCTTGAATTATATCCTAGTTTTGAAATTGCAGAGGACTGCAAACATGACGTTCTTTGGGAGGAGATTAAATATACTTTGATG…
ATATGAAAACTGTTAGGTTAAGCATTAATCTTGATGCACTCCATAGGACAGGTGTTACTTGATTTTTACTGGATGTTGGTGATTGCATTGCTTGTGAAGAGCATATCCATTGAATGCTCATCGAGTTTTCGACTAGCTCTTGGAACTTTTGTTGAAACTGTGGGAACACAATCATATGAAAAATGCTCAACTGAATAGACTCAACAGAGCAGAAGTACTGAACCATGGTGCGTAAGGGCATTAGATGCATGAAATGTTGATCCAGGAGCTAGCAAAGTCTCTCGTTAAGGGTTGGGTGGTTAGAGAAGTTGTCAGGTTTCTGCCACTGAAATTAAGAGTTTACGTGACCTGATAATTAGGTAGATACAGCAGCAGATGGTTGAGATGTGGCTTATATAA…
GTTTACAAGCCCAATATATTATACATAAGGTCCATAGACACGCCAAAAGTAAAACATACATTCACATATCTTGAAAACGAGTCTTTAGCAAAAGATGTCAAATCTACACCAGTTCTTACAGTTCCGCCAGCGCTACGGTCCTTTCTACTAGTCACCTGCAAAAGGATGCGAAGAGTGAGTGAACTAGTTTCACTCAGTGAGCCATGGTTTCCTATCTAGCACATACAACTATCTGTCATCACGAACCCAACCCCAAACACAATAATTATATAAATTTCAAATTTTAGCAATCTAAGAAATTATGTATATAAATTTAAAGCATACAAATATATAAAACTTACAAAGTACATTAATTATGTATTATATTATAATATTATTTGATAAAAAATTTATCACTTC…
GTAAAATGATTTGTCTTAATAATTTTTTTTTTTTTAACTATTATCCGTTTAGAAACTATAATATGAAACCATTGCTTTAACATCACGACTATCTAAGATTCATATAATGAAAATAAACAAATAATAGTAATTTTTTATTATCACAGGAAAAAAAACCAAAAAATCAAATAAATATTGATTTAAAATGATAGTTATATTTTAGGAGATTAAAACAAAAAAAACAACCTAAAACCCAGATTAAACATATTAATGTCTGCTTATTAAAAAATAACGAAACTAATAATCACATATTAGCTAGTTGTTAATGTAAAGAAGAATCAGGTGACCGTAACACAAGTTCTTTGTGAGAATTGATCAGGAGGGACGACTGAGTCTAGAATTGCTACCAAGAGTTGATAA…
AATTATAACATTTTTCCTGAGAAACTCTATATAAGTGCCACCTCAGCAGAAATCACTAAAGTGACTTCTTTTTTAATGTATAGGGGGATTCCTATATATGGGTATATTGTTTAGAATATGGTTTAGGGTCTAGGGTATATACTTTAGTGTTTATGGTATAGAATATGATATAGTGATTAGGGTATATTTTTTAGTGTGTTAGGTTTAGTGTTTGATTTAAGTTTTGAGAGTATATTGTTTAGTGTTTTATATTTGTGTTTACAAATTTAATTTAATGTTTAGCCTAGAATTTATGATATAGTATATAGTGTTTAGGGTCTATAAAGTATATGTTATAAGGTTGAATATATGATTTATATTTAATTTTACATTTTATTTCGTTTTATTTTTTTTAGGTGC…
ATACTCCCGAACACAACGGGGTCTCTGAACGAAAGCACCGGCATATCGTCGAGACCGGTCTCACCTTACTCACCCACGCCCACATGCCAAAAACATACTGGTCCTATGCGTTCTCAACAGCAACTTACCTCATCAATCGTCAACCAACTCCAGTCCTTCACATGGATACTCCGATACATAAGCTTTTCGGGAATCACCCAAACTACAATAAGACTCGCGTCTTCGGGAGCCTCTGCTTCCCTTGGCTACGGCCGTATACGAGTCACAAGCTTGAGGATCGATCTACTCCCTGTGTCTTCATCGGATACTCTCAGACACAAAGCGCATATCTTTGTCTTCAACAGAACACTGGTCGCATTTATGTGTCTCGCCATGTCCGGTTTGATGAGCATGTCTTTC…
CTTCTCCAAATTCTTCTGCTGGTTCCAGTGCCGTGCTTAGAACAATCGGGGCCTAAGGCAAATATAATTCATTTTAACAAAACCAAATTCTACATAGAGAATAATAATAATAACAACTAAATAATAATATAAGTAATATTAGTATAATAATAATATTTTAATATAAGTTGACAAATAAAACTGAGTTTTTGTTATTTCATAATTTGAAACTATTTTATGAAAAAATTATAAAAGCTTTAAATGGAAAGCATTATATGTTTTGTTATTAACAAAACCAAATTTTACATAGACAAAAAAGTTTTCAACATTAATTAAAGCAGAAGTTAAAGCTCATAACAACAAATGAGAATATAAATGGAGGTTTGGTTAATTAAAAACATATTTTGTGGTGACTATTAT…
TCGGCCGTTATGAATCTTTGGGTTGTAGGTGACCTTCTGGCTGAAAATGTAAATGAAAGACTAAGTAGTAAGAAATGTGTGAAATGACTAAGTAGTAAGAAAATAGTTAAGTACAAATGATAAAACGAACTAATCAAGATCATGTCCTATTGATAAATGTTAGGTCCAATTATATTATTAGCTGGAATATTATTTAAAATATCATTAATTATAATTTAACTCTAGCCACGTTTTATTTTTCTTTAACACAGAAAAACATAGAGAAGTTTACTTTCTTTTTGTATATTAAAGCAGTTTACTTTTCTTTTTGCAGAAACCAGTTGGATTATGATTTACCACGTACTACACATAAATCATTTGCAGAAACCCAGTTATAATCTTCGAACCTCGATCAAAGCT…
GTTGTTGCTAAATTGTAAATATCATTAGAATGATTAAAAGGTTTTACAAACATAGAACCTTATAGCTGGTCCATCTTGGCAAAAATAAAGAAAAAACAAGAAGGAACGAAACAAATGGCCGCAAAATATAGTTGATAAAGATAAACAATTAGATATATATATTAAAATGACATTTGTAAATATTTATTGGATGGTATGTAAAAAACTTAAAACTATTTGATGCTATTATATAAATATTTTTATTTGACAAAGATCAAATATTGGTAGACCTACGAACTATGATATGATTCGACCTTTCAAATCATTGGTGCGTTACTATTCCATTTCGCCTCATCTTTATCCCGGTTTACTCAATTACAAATGATTAAAATTAAAGAAAAAGGTAAAGTAAAGATTTAA…
GTCTCCCATTTCAGGAAGATACCTAATAAAGTTCTGGAATCTGTTTTTGTAACCTGAGACATAGCAAGTACAATCATAGGATTGACAAACCCGTGTTTAGTGTAGACCTTTTTGATTCTGTCAATGACAAATGACTGGAATCCCAAAATCAAAACTATCTTCCATAAACTAAAGTTTTTTTACAAAAGTTTGATCATTATGAGTTTTAAAGCCGGAATTACCTTTGCATCGCTGAGGAGTATGTCCCATAAGCTTGCTAGCAAGCTTCATGTTTCCAGCTTTCCAGAACCAAAGCAGGTTAACCTCGACAGTGGAGTAATAGTTGAAGAATCTGAGAAAGGAAGTAAAGGGGATGCACTAAATTTGTTTATGAGTCCGTTGAAGATGACGATTCGATCC…
ACTCGCGTAATGACGTAACTACTTAGCTCATGAAAACACATTCATGAATCATGTAGTAGTAACTCTGTCTCGTTACTATGTACTGAAACTACAAGTCACACAGAAATTATATTAAAACTCGGATGTAAGGATCATACACTCGCAGGGCCGGCCCTGAGATTTACGGGGCCGTAGGCGGTTTTTAAAAAATTTCAGCTAAAAATTTCTTTTAGTAAATTTGGAGGCCTAAAAAAAAATTTTAGGAGCTTTTTTCTATGTAATTTTTTCCAAAATTTTAAGGGTCTAAGGCCAGTGTTTCGTTAGGTTTTGCCCAGGACCGGCCCTGTACACTAGTAATTAGACCAGGTTTGTCATGCTCGGTCTACTTGAACTTTTTAAATCTTTGCAAAAGTTCATTCA…
CTTTCGATATATTTTTTTGAATTTACCAAGTTAGACCATAATTATATATTTTTTTTTTAAATCTACAGACTCACGATTTTTATTACTCTTGAATACTACAAAAAAAAAATATTCTGGTTTGAGTGGTTTTTATTCAAATTTAAAAGGTATTAAAAAAAATTTCTTGGTAAAATTTAATTTCTCTTTTTAGGGTTTATGTCCACAATTCCATTCCTAAACGATATTTCAATTAATGAATGTCCTATCTCAGAAATGGGCCTTCTTCTTTTTTGAGAAAGAATTATTGAGGGTAGAGCAATAGCGATCAAAGCTTTCATCATTTTGAAAGATGCCCGTGGGGTTTTTTTTGTTACTTATAGATTCATCAAAGTAATCACACAGTTTGATATTTGATAGATT…
ACCGAAATAAAATTTCAGGCATTGAATATAGCCTACCTACAAACCTAGAAGATTACACCATGATTAATGGGGGTTCTTAGGGGTGGGGTTCTTAGCGTAATTCACCCCTAAGAACCCCCATTAATCATGCTCTTAGAGCACATATGATGCATACCAACAAAAGAGACGTCAACATTTGAGTTCGGCTGCTAATTCTTACCTTCTTTTTACATCAATCATAGATATAGTATTAAAAAAACATAATAGAGAAATCAAGAAAGATCTGTTGCACATGCTAAATAATTACACCAATAGTTCAATAGATTTCCAAAACCATCATCTCTTTACGACTAAGAGACTAAGGATAAACACTAGTACCACAACAAATCTATATTTTGTTCAGCGTACCTTAAGAATTCA…
ACTACGACACTGCTATACCGTTGCTGAATCAAAGATTAGTTAAGACCGCCCCAAAATCCAAGAGAGATTCACCAGATTCAACCCTCTCAAGCTGTCGTAGAACCACTCTAAACAGGCTGAGAAACAGCCACCACATCACATGAGAACCACAAAACTTGAAACCTTATTTTGATCATAGACGCAGACGGAGACCGGACAAAGGTGAACCCTTATACACCACCGAGAAAACCGCTCCACGCCCATAGATCTACCAAAGTTTCATCAGATATGAAAAACAACGATTTTAATATTAGCTCCGGCGACCGTGAGATGCGGCGGCCGCCGGCCTTAGGGTTCCATACGAGAGAACTTTTCTACTTCCTTTGCCTATATCTTTCGTTCCACTTTTTCTTCTTTCCA…
AGTATGATGGATAATTTGATAGATCATATGTCAAATGAGGTTTTTATCTAACCATTGACAAAGCGTCCCGAACGCGTCTTTCCACATTTTCAGATCAAAAGAAACTGATACAAACCTTTGGGACTTACAGGCTTTTTAGGTTTTAAATAGTTTGAATTTTAAAACAAAGTTCTTGAGGAATATAATATATCCATGAAAAATGTGGGAATTATTTTCTAAAAAGAAGTTAAACGCATGGAATTTTTTAAAATGAAGTATACACACACCGAGACACGTATGTATTATATATAGTCTTGACATTGGGATCTTCTAGATCTAACATACTGATTATTTCAACAACGTACGTATTCAATCGTCTATAGTAAAGAGTTGCAGACTCATCAGTCATTTGTTGTGTTG…
AATTGTTTTAGGACGCAGAATACCCAGGCAGTGTCAATGTGGATCATTGACAATCATGTTGACATCGAAAACAAAGGGAATCCAGAGAGAAGATTACACCGATGTGGAGCTATCTTTGGTCCATGCCGTGTGTTTAAGTGGCAAAATGAAGCACAAATGGAAGAATTTGGTGTCTTGGCTGAAAAACAAGCTATGATGGAGAACAAATTGATGGGACTGAAGCAAGATTTCTTGATATGAATAAAGACACAAGTGAGATTACTGGTGTCCTAGAGAGAGAGTATTAGAGCTAAGTTTTAGAAGTGTTGTTGGTTTCTTTTAGTCTTATTGTTGTTGTTATTAGACTCATACCTTGTTAGTATCTTATGTTTAAACTGTTGGTGTTCTTTGGTTAAATTA…
CCTTGAAGCAGCTGGGATCCTCAGGGAGATTGCAAACTACCTTGATGCTAATATACCAAACGTTGAGCTAATAGCTAGTGCAATAGGTGTTGTGTCTGCAATCATAGACAATGTTCCGTTGGTTGCAGCGACCATGGGGATGTACGACCTCACATCCTTCCCTCAAGACTCCGAGTTTTGGCAGCTGGTTGCGTTCTGCGCCGGTACTGGTGGTTCGATGCTTATCATTGGTTCTGCTGCTGGTGTGGCCTTCATGGGGATGGAGAAAATTGATTTCTTTTGGTACTTCCGGAAGGTAAAAGATACATTTATTTTTTGCTTGTGTAAGACTTGATACTCTTTAGAGGCTCTGAGCAAGAAACTCTGTTGATTTTCTCCATGCAGGTGAGTGGTTTTGCT…
CCAAAACAAATAATTTGATTACTCATAAATCATACATTGAAACTACATGTGGAGGTCTCTTTCTATTCAAATCGAAGATGCAAATATTCCATGTATAGTCTTTTTCGACATAAAAAAATTATATCACTGAAACAAGAGCTGGGCTGGAAAGCCAAACCGGAACAGAACAACCAACATACAAAGATTTCTATGAAAGATTGTACAGTTCTGCCAAATGAATAAGCAACTGCATTATGAGCCCGAAGAATGTGGAAAATCTTGAATGACTGAATTTTTTTTGTAGAGTTTCTACAGAAGTTAAACCATGCTTGTGGTACTTAATCATAGGTAGTAAGAAACACGTCTTTGCAATCCGATCCAAAATTCTGACAAATAAAACGACATATCATACTTTTCATT…
GGCTTATACTCTCTTTTTCTTCATCTTTGTCTTCTAAATTATTTTATCACGGAAACAAATGAGAGTTTATTATTGGATACAGAGGATCTTCTGTTATTTCCTTGATATGTGTACTTTTTTTATTATAAAAGTATTGTTTATGTGTCTGATTAAGGTTTTCTTTTTCTATTTGTTGTGGGAACATAGTTTCGTCTGACTCCAACAAGAGGTTCGTGTATGATGTTGGAGCTTATAATAGTGATGATGATAAAGCTTGACCAAAACGTAAATTCTTATTTTTTTCTTTTTGCTAAAAGATAGTGCAATCTTTCTTGACATGTCTTCTTTATGAACTATGTGGTGATGAATCATTTTTGGTTTACGGGAATGGAAGATTTCTTGAACGAGATGGCGGCCATG…
AATACAGTGAAGAGTTCGGACAGACAAGAAAGGTCATCAAAGGCTCGCACAAATAGTTCAAAGTCAACAAGATCAACTATTAGTCGAGGTAATGAGGAGGAAGATGAAGGTAAATATATATGGAAATCATAATAAGGAAGAAGATATAAGGAGGAGAGGAGGCCAGAAGTTAGGACATTAATTCATCAACGTACACACGCATACCCCCTTGATATCGAGTTCTCATCTCAAACACATCGACCTCTTTATTCTTCTCTTTTGTTCATTATTATTTCCTTTCTTACTCTAATAAACTGATTATCTCATCAATAAAATACATTCTTTCAACTTTTATATAATTATGTAGTTGTTGTTCTAGTGAGTTTATGCACTATTATTCTAATCTTTTCCATATAAACT…
AAAATATACTCCGCTAGAAAACAACCTCTTCTGTAAAGTATATTCCCTCCGTTTCAAAAAGATTTATATTTTAGAAAAAACTTTATTTCAAAAAGGTATATATTTTACATTTTCAATGCATAAATTAATTGTAAATTGTAAACTTTAAAAAACATAATGGTGTTTATAAAGATTTTATTGGTTAAAAATTGTAGGGAATAATTGATAACGGAAAATAATGCATTAATAATTAAAATTTGATATGTTTTTTTAATAAATGGGAAAAACTTAAAACATATATCTTTCTGAAACGGAAGGCGTATTTTAATGCATTAATATCAACATAAAAATCTATAATATAATGAGACAGTTCTCTTTTTCCTGAGGCGACACGTGAGCAAGTTCTGGGGCCCACCAAAA…
CATTCTCGTTAATTAATTTTTTTAGGGCAAACTGGAATGATAAAAAACTTATGTACTTGGGGAAAACTGGGGATCAGAATCTTGGATAAAGACTACACATACTGCTAATACGAGAGAATATGAAGTGTGTAACACTTGCTCAAAAAGAAAGAAAAAAGTGTGTAACACTAACGTGGCGAACAGTGGCGAATCTAGGATAAAATTTTGAGTAATTGCACTTTACACACAAGAATTATATGATAATTAGATGAATACACTATTTATGTTTTCCATGCATAAAGCTGATAATTGGATGAGCATTTTACCCTTGTTCATGTCTGAGCATTTGCAACTGGTCACCTGTTAGATTTGTAATCTAAATTTTTTATTTTTTTCTCATTTTCTCTCTGGTAAACCAAA…
TAAATATTGAATAGCGATAGAAATAGTAATGAAAAATTCCATAGGATAGCATTTTTAAGTTTTTGTCACAAAAATAGTCTTTAATGAGAAAAATGACCAAATTTGTTTTTATTAAAGGGTAAAAGTACATATTTACCCTAGGTTTAACTAATCTAGACTTAGGGTTTAGAGTTAAGGGGTGGAGTTTTGCGGATAGAGTTTCAAATTAAAAAAAATAAAAATAAATATTAAAAGTTTCAAAATAATTTTTTTTCTGGCAGCGGTCATTTTTTTTAGTGCTATTTTTGTTACAAAAACTTAAAAAGTACTATTCGAGAGAATCGCCCAAAAATATTACATAATATGTACACGATATTCCAACTATGCATGATTCTAATATGGTTATTAATTGTCAAATTA…
CCGGTCTCGGTCCGGGCCTATTAATGGCAATCCACTCCATGATTTATAACAATCATTACATTTTTTTTAACTGTCTAATTTCATAATTTTGTGTTTTCTAACAAAAAAAAGTAGTTAGTGGTCCTTTCAACTTAGGCCAACAAAATTTAATAAAATTTACAATTTGATTTTAGAAAAAACACATAATATTTATTAATACAATTTAGAGTAAATTTCCAAAAAATATAAAATAATTTTTTCGATTTAATAAAATTAAAATATTTTTTAATCAATAAAATAAAAATACATTTTAATATAAAATAGTTTCAAGGTAAACTCGTCCGTCCGTAGGGCGGACCAACCACTAGTATAATGATAAAGTTAACTTGTGTATCTCCTCAATCCGCCACCTCATCCCTC…
CTATAGATTTATAAACTACATTAATTATTCTTTGTATTCTTAAGATTCAATAGATTTATAAAAACATTTAACATATCTAATCTAATTTATGTTTAATAAAAGGCCTTTTTTAATTTAAGTTGGACATGACCTTGAAATCAGAATCACATATCACAACCTATCTGAGTCCTACATGGTTTATTCTCAAATCCAATTCGACACTAAATTTTCCTTGAACTCACTGTTTCTATCTGAGAGCAGCATCACTTCGTCGTTGATTCTGAGGTTCTTCAACGATTCCATCTCGAAGGCCTCTTTCATGAAGATACATGAAATAGTAACTTAAATAATAAAAGTATTATGTGAATTAATTTGTACAGGTCAACTTTAATTCCAGTGGCACTTTCTGTAAATAATACA…
GCAAGTTATGTAATAATGTATTTTTTTAATTCAGATTATAATTTAACATTCATTAGAAAAAAGAATACAAGAGAACCATTGTGAAAACAGCACACCTGATCAATTGCACAAGGAATCAAGCAACGGAGCTTGTCATTGCCTGGGAACAAGTGTGGGAATGAGCTAGGAAACGATGGAACTGCCTGCAAATGCATGGAAAAACATTTTATCGAAATTTATAAATAGAACAGTCTATACGCATTAGAATTCCACACAGACAACAGGAACAAAAAGACATACCTGAACAGGAGGGAAACTGAGTTTCCCAATATGATATTCGCCAGAAAAGCCAAAGATTCCCATAGCCTAGCAAAGAATCTATTTATCTATAATAATAGGACAAAGTTTGCGGAATTCTAA…
AGAAATTATAAATGTTAGATATAATAAGAGGGGATTTGAATTCATGGTAATTATTCCTTTTTTTTAATAAGCATGTGTGCGTATACCATGGACAAAGAGAAAGTACAGAAATTTGACCCAAAAAAAAAAAAAAAAAGAAGAGAAAATACAAAAAAATCTTACCAGATGTATAAAGTGACAGCGAAGTGAGACTGAATCAAGTACACTCAAGACTTCACATAGATCCCCATGGATTTTATACATCTACGATTTGAAATATAAAACCCTATCTAACTATCTACAATCTATCAAATAAACAGATAAGGTAGAAAATATTGCAAACATATACTTTAGGTAGTTCAGATAAACTTAGATTATTGTGTATTTGCAGTAGATAACGTAAACAAGTTTGGAAATTAG…
GGACGCTAAAGGCATCTTTGAGTATGTCTTCTGGCAAGTTGTTCAAGATACGGTTTCTTTTACTTGATGTATTGCTCACGAGGACTTGATTATCATTCTCACAAACTCTCTCTCTCTCTCTCACAAACGTAAGTGATATTGGTACATGGTAGTTTTAAAATTAAAAAAAAAAAAAGCAACGGTTTGATTTTGAGTTCTTCATTCATTAGTTCTGGGTCATACATTTTGGGCCTATTTTTTGTGTTGTCTAACGGGCTTTGTTAGTGTGCTTAGGGTTGGTACATGTGGCTTGAATGATTCAGCCGCTCTCAAGTGTCACGCTCTCTCTCTCTTGCCTGGCGCACTCGATCTCTCTCACTAGCAACATGCAACCAGCAAGAAGAAGCTTGCGGCTCTCGA…
AGAGATTAAAGGAACTGTGAATGATGCCGAGGAGAGAGAGGAAAAAAAGGGCTTACCAGTGTTGAATTTCTTCTCTGAAGCCAAATGAGAGCAAAACCAGAAACGAAGAACGAAGACTCGATAAGCTCTAATCGTTCAAGTTTATACCGACATTCTTTCCTCTCGGTTACTTTTTTTTTGTTCTTCGTCAGACCATGTTTCATTTATAGCTTAATGGGCATTACAACTGGGGCCTAAAAGAGATCGGCCCAGAAAGAGGTTACAATATAACTTTAAGCCCATTTAAAGAACAGTGATACTAATGATGACTCATCGTGTCTATCCAGACCTGGCCCAAAACACATTTAGACCATGTGGGCAACTAGAATTTGAGGACCTTTATTTGTACAAATAAAAAAT…
TGACATATTATTCAGTTGTCAAAAAAAAAGAAAAAGACATATTATTCAGTTTGATAATAATTCCCACAATTTTATTTTATCATTACAAACATGTAAACGCCAATTAAAATTTGGTGGTCAACGCATAACCAATTACAGAAGAGAAACCATATACAAATATTCCTAGAACATTCGGTGAAGTATATTATAGTCTTATCTCTAAAATCATAAGATTTTCCCCGTAACCACCAGAAAACTATAGGCAGATAACAAAAGGCAGATGAGATTGCCACGTGTCAATAACGTGAGCCTCATATACACGCAAGACGGGATTGGATAAAATATGACACATCATCAATTTTTCTACGGTTAGGGATCCACTTGTCCATGGATCAACGGTTGATAGTAACTCTTCCCCTT…
ACAAAACTGCAAAAGAATATTTGATATGTTTTTTCTTTTTTATAAAAAAAAATCCTAAACAAAAGAAATTTGTATAATATTTTTAAGTCATAACCAAAAGAGAATTGTAAAAATTTATTTGATATTATTTTTAAGAGAGTGTTTGATGAACAACAAGATGCTAAAAATTATTTAATTAACAAAAGAAGTGTATAATTAGTATTGATATGAATTGTAAAAAATAACAAATTTTAAAAAATATTTATTAATAACTAAAAATAATTATTTGATAGCATATTTTTTCTGATATTTTAAAGAGAAGATAGTTGTCATTGGTTATATGACAGTAACTTACCTTTTTCTAAAATCTTAAACAAAATTGTAAAAGAATATTTAGTATTTATTTTTTATTTTTTAATT…
CGCTAGCAAGACATTGATCCATAAGATTATGGAAACGGTCGATAGACAATGGAGAAACTGTATGAGTCTGGAGGTCCAGGACTCCAGGTCCTTGAAAATGGAGCTTGAAAACTACTCCCAATAGGCTGCTGCTGGTTTTGACTGCCGATAAGACTCGAAAACGTCCCAAAATTCTCATGTAAGGCCAGGTCAGTACCATGGGAGTCCATGGGATTTGGCATCAAAGTTCTCTGGGAGTCCAGGTCAGTACCATGGGAGTCCATGGGATTTGGCATCAAATGACTTAATAAGTTGAGATTTGGCATCAAAGTTCTCTCTTATGAACAAAATGTTTGGCAAATTCAAAAGGTTAAAAATGACAAATTTTATTTAAATATGAATTATTTTATAATAAAAAAA…
CGTTTTGGCTGAAGAGATCTCTGCACTTTGCATATCCAGAGTACGGCCACAATAATTGTTGTGGTTCCAGCTCTTTTTTGGCCAACTACCACATGAATCAGAGAGATTTTGCAGTAGATTGATGCATACTGTTTTGGTTCAAACACCACATGGATAGTTTATTCTGTTGATCTTTGATTTTTCTTTTCCTAATTTAAGTCTACTGTTGTGATATTGCGAGCTAGTAATTTGCAGTTAAACGTCTATTTCAAAAAAAAAAGAAAATAATGAAATTGAGATCCCTGGTCCAACCAACCCTGTTAAGAGACCACATAATATCTCTGGGTAATTTTGGTTTACTTTGGTTATTGTTTTTTGGTTTAATTTGGTTACTGTATTTTGGTTTAGTCTCACTTCTAC…
TAGTTTTCAGGGTATTAACTATGTACTTTGAATTTATTTGAATAATGTCAGGGTGGTTGGGAGCTTGACGAATCTGTAGAAGAAGCTGCTTCAAGAGAGTCTTTGGAAGAAGCTGGAGTTATTGGAAACGTTGAGGTAATAAACTTGAAGCTGCTCGTTTTATATATACCGTTTTTGGTCTTATTTTACTTGGATGATCTTTTAAGTTCTTAAATATTAACTTTTGAGCAGAGACAACTTGGAAAATGGGATTTCTTGAGCAAAAGCAGAGGAACATTCTATGAAGGACTAATGTTCCCGATGCTTGTGAAAGAAGAGCTTGAGCTTTGGCCTGAACAACATCTTCGTCAAAGAATGTGGATGAAAGTAGATGAAGCAAGAGAAGCTTGTAGAGATTGG…
AGTCGTAGGGTACGTAGACAGATCTGAAATCATATAAACTAACCAATCTAGGGTTTGACTTTCGTGTGATTTAAGTTTTGATTTTTGAAGATTGGGTGAAACTGTAGGTGTATTCCGTATAGACTCAAGATTTCGACAGAAGGCACGATCAGCGAAGAATTTGAAGTATTGGTTATCTCATCACAGAAGGGTCATGCTCTGATGTTCCCAAAGGTACTAACTGTTTTAACACCCAACAAGAAGTACAAAAGAATACCCTAAGTTGTGGTTATTAGTCTTCAGGGTATTAACTATGTACTTTTAATTTATTTGAATAATGTCAGGGTGGTTGGGAGCTCGATGAATCTGTAGAAGAAGCTGCTTCAAGAGAGTCTCTGGAAGAAGCTGGAGTTATTGGAA…
TAATATGAGCAATGAACAAGTCTTCTACATCTGTACTCTCTCTTCGCCTGTTTGATAAAGAAAACATTATTAGAGCACCCCCACGCTAGGTTGGTAGGAGTCCTTAGCAGTGTTTTTTAGGAGAAAAATATTATAATATTCGTTTTTAGGTTTTTGTGCCCAATAAACCTCTTGCATAAAGACTAATTCATGCGCAAGTTCGTTACTGTTTGCAGATCCATGCGTGGCGGGCCGCGATTGGGCAGTTTTTTTTTTATTGGGACGAAAAAAAAGAAAAAAAAAATATTCCAAAAGTTGTTTCTTGGTTATCTAGCCGTCGGTTCTGGGTTGCGGGTGCTCTTAGCTTCTTTATGAGTTCAAGAATGGGAATCAAGAAACGCTCATACAGTTTTGCGTCTA…
TTTACTTTTAGTTTAATATTAATTGTAAAATGCATTAATCATATAAATAAATTTATTTATCTAAAATACTATTGGTTAAATAGATGACATTAATGAAAACATAAATGCATTTCAATTAATTTTTAATTTGTGTAAAAAATGTCTAAGTGACACTCTTTGTGAGACGGAACTAACATGTAATATGATGTTTTCAGAGAAACATACGTAATATGATGTTATATTTTTGTAAAATACAGCGTTAATATTCTATTCTCTAGATCCAAAAATCCCCTGGCCAGTTGCTGGATGTTTGTTTAACGATTCGCTATTTTCATCATGTCAGATACGTAACAAAAAAAAAAAATTCATGTGGGATATGTATGTTTTTTTTTGAAACACAAACTTTCATTAAAACTCAAA…
CGAAACTCCTCCACTCATGTATGGGTTCAGTTCAAAATGACAACTGCAGGATTCTTCAAAAAAGTACGGGTTTGAGACCTGGGACTTTGGCTTAACAACAAATAAATATTTATCCTCAAGCTTATGCAGACTTCGGGCATTTAAATGACTTCAAGTTTTTCCTAAACTATTATATTTCAATACTCTCAGTTGACTTCCGTCAGGAATTCCCCAAGGATTCCCGACGGAATACCCATGGACAGATTTTTTGGGGTTTCCGAAGGGAATCTGTGGGGAATTCCCAACGGAAAACCGATTTTTGGGGTTTCCGTGGGAAATCCATGGGGAATTCCCCATGGATTCCCGATAGAAGTCAAATTTTTTTTTTGCTTCCGTAGAGAATTATCCACAGTTTCCTAA…
CGTAAGCAAAAAGTTAACTCAAGGAAAATCACAATATCAACAATGTCATTCAGGAATTTTTTTTGTTTATCAAAGATTGGGTCTGGCGAGAAAAAAATATATAAATCTTTATAAATTAAAACACATAATATTTCGACATAACTATCTTTTAAGGGATTAAAAAATAGAAAATTGCACCGTATAGCACAAAATAAAATAAAATTGTAATTCACTCTGACGAATTGACGTAACTTACACTGATACAACTTGTATTATATGTAATAATGCATATTTACCCTTTCATTCAACCGGTTCCAACTGCAAAAGAAAATAAAAATAATTTAATATTAGTTGTTGGATAAAGTAAAATGTGGCTTTTCTCTTGTCACAAACCTCTCAAAATAAATTTTTAATAGGTAA…
TGTTTCATCTACTGCATTCTTCATATGTCTGCATCACCTATGTTTACCCAATCAGAATGTCAACAACAGTGGTGAACGATATGCATCAGGTATTTATAACTAATAAGATGATGCTTCAGATGAGTTGCAATGATATGATTAGTGACTTTGGTAGATATACATTAGGATTCTGTTAAGTGATCATTTGTTTGTAAGAATTAGTAGAATGGCTAAGACGGTTGAGAAAAATAGAAAACATAACTATGCAACAATGGATCCAAATCAATCAGCTAAAGACTTCCATGTATATTTTCTCTCTTTATATATATATATATATATATATATATGAATTGTCAAAGACTAACCTCAACTTTAAAATTTAAATGATTGAAGCTCAAATCGAGAGTTCTTATCCTACAG…
TCTTCGTCAACACTATAGCGATGAACCAAATCAATTCTCAAACACTCTGATTCGCAAGTTAGTTGGTTGTGCCACTTGTCGCTTGGGCTTTGCTTCTCTTGGAGAGCAAGACAGCTTTCTCTTGTAACTCCTCTGTTATTGATAGGAAAGTGACTGCTTCTTATCAACATGTGATACTAAGTCAATGTGTTTATATGATAACAACAAAGTCTTAATGTATTAACAGGCTGTAGCATTCTTGGGGTTTTACTAGTTTACAAGTTCTACGGTGAAGAACTACGTGAAATGTTTGGTTATGAGGAACATCCCTATGGTTAGCTAACACTGTTTCTGTATCGTATCATATCAGGAGTATATAGTGGAAGACCGAGACTGCAAGAATGTTCCTGATCTTGACCA…
CCCTAGACCATTGAGAACTCCATAGATCTTCTCATGCTCTGTGATAGGGGCTCCTATGGAGTCAAGCTGGTCACAAAGATACTTTATTTCAGATAGATACACTCCCATGGTTTTGTTTCCTTTTACCGTTGTCTGAACACGCCGCTGTAGGTCGAGCTTTCTTGTTGCAGACACACGGTTATACTTCTTTGCTAACGCCAACCAGACATCTTGAGAGGTGTGGAGACCATAAACTGACTTGAGCGCATCTTCAGATAATGTTCCGTACAACCAAGCGAGAATGAGTTGATCCTTCTGGATCCATTTGTTGAACTCTGGGTTCACAGCTTGAGTTTCTTCTTCACCGTTGAGGACTGTGAGCGTCGGAGCAGGACGAGGCAAAGCACCAGTGACATACCC…
GCATATGCGATGTTCATGTTGGTCTAAGGGAGACGCTAAATGGCTAGTACATGAGTGGGCTTGTGATCAGATGGATCAGCTTTGACTCAGTGTAAGTCAAGGTAGGATTCCTTAGATCGAGTTAAATGGAATGGATCAATTCCAAGAGGAATTGGACCACAGAAAGAACATGATGTTATGTATCTTAGTATGATAAGGATTGAGGTATATTTAAAACACTCTTGTGAATGGTATGGGACGTTCACAAAAGTGTGACACTTTGGAGAATAGTGTGAGACGTTTTCCAAATGTGTGATCAAACTAAGATCCTACTCAACTAGGTACCCAATGTTGTGGGGAGTGGACCAGGTTCGGTATGCAATCGAGTCCAGAGAGGGACCAGGGTTGGCTTACTCGGAC…
CATCAAACTTATATAAGTAAAAAGAATATTTAGATAATGAGTTTCCAATAGCCAAAAATTGGATACTAAAAATTTTGAAATGCTTAAGACAACAAAAATGAATAATTTAAAATAAATTTATAACTGTATAGCTACTTATGTTTTTTTATAATAAATTATAATATATATATAATCATACTAAATATATATTCAAAATTAAAATTTAAACAAAAATCCCGGGCGTAGTCCGGGCCAACCCCTAGTAGACTCATAAAGAAGTAACAAATTATCTCTCTTGTTTTTTTTTTCTGATAACTTATCAAACTCATTATCATCACATTTTTTACATGCAAAAAAATACAAGTTATCATGCAGTGTTCGAAATATTCCCTTTTTTTTTTTTGAAAAAGGGCTTGTGTT…
CGTCGCGTCTCACCTCTGTCGCATCTCACCTCTGCCATGGGTCTTCTTCATCCTCATCGACTCAGGCTTGGCTTGTGGTGGTGGTTGAGTTCGTCTTCCGGCCAGCAGCACCGGACTCGCCCTCTGCAACTCCGGTCGTCATCTCCGTCGTGCTGAGCTTCAGATCGAGAAAGCTCGTTCTCTCCAATGGTGGGATTTAGATAATTTGCACATCTTGGCCTTCACGTTTCAGATATTCACGAAGTGACCCCAAAACTTTTAGATTTTACACCTTGGCCCCTCGTCTTCTGAATGTTCTCAATCTGGCCCATAACTTTCGAAATTGCAGATTTAATCACTGATTTTCGCCCCAGACTTTTAATTGTGTACTCCAAACCCTGTTAAATGCAAATGGACAAA…
ATATTTTGCATTTAAGTCAAATAATATAGTGAATAAGGTAATGTTATGATTGAAAAGAATTCTAAGATGGATTTTTGGTTCGTTGATTGTATGTTTTATATTACTATTTAAAGAGAGAAATAAATATTTTACAAAAATATGTAAAAAATTAGGAAACCATTAGCAAAAATTTAATAAAAAGAACGAAATAATAATGAGAAAAATAAAAAGAGACCGAAAAAGATGCATAATATATGTTGGAACATTTAATGTGATAATTACATTTATAATTCCACAAGCATTTGTTATTACTAAATATTCAACAGTTATTTTTACATCAAATTTATAAAAATTTTACGATTGATTTTCAAACTAATTGAAGTTAAATTATATTTTTAATGTTTCTAATTATTATTCAAA…
TTATGGCAAATCAATTAGAGAAACATTTTAAAACATCCAGTTTTGGCATCTCAAAAGAAGACCCCCACACTTCCAATCCAGAAAGCTCATCATCTCTGTTACACATATGAATTTCATACACATTATACAGAAACCATGCCTTCAACTTAAAGGCTAGTAACCACATTCTATACATTATTAAGCTTTTACCATATCAATTTCATAGCAAGATAAGATAGTGAAAAAGGGAAGGGAAGCTCACGTGAGTGTACTAATTAAGCATATGAGCAGAAAATTCTTTACCCAGTTCCGGCAACTCCGTAACCACACATATACAATTAGCTCAAACGAAGGCATCATAAAAACTGATTAGAAATAGTGAGGAACGATGGATAACAGAGAGAGGGAGAGAAAGAGATG…
TACCCGAAAAATTAATCTCCACGAGACTATCTTGTGGCCGAAAGACCTTCCCTTGATAGTTTTGGTCGAGTCTTAAATATTTTGGTCGAAGTTTTGTTGTGCTGGACAAGATTTTCCGAGAGTAAGACGAAAGTCGAAGGACGAGAAACATTTAGTCGAAAACTGTCCGAAATTATTGACCGGCTTCTTAAGTGCCTCATGATCTGTCTCTTGTCTTTCACCATCTCAGTCAGCTGTTTGTTCACATATTAAGTCACATGTTATGCACCTGCCTGCTTGCCTAGCTTCTTCATTTAATGGCACATGAATGTCACAAGCTGCTTAGAGATTTCTTCTTATGAGGGAAAGAGTGAACTGTCTACTGGCTGGGAGGAGTGAAGCAGGACGCCAGCTGTCTTT…
TGTTCCCTCATATTGATTTTAACTCTAAATTTCTGCATCCACATTTTTATTGATAATTTCTATACTGTAAATTACTAAATATATAAAATTTAATATTTTAGTAATGTGTAATTTTAGAAGGGAAATTATATGTATTTAACTAACTTAAAGACTGTCTAGGTTTAAAAGTTTAGCGATTATAATATAATATCTAGAATAATAATGTATGAGTCATTCAAGTTTCTAGGATTTTAAATTAGCATCCGCTTCATAACCTAACCAAAATTGGTACTAATTTTTTATAGTAAATTGCTAGTGATTCGCTTAGTATGCTCGATGAATTTTTTTTTTGACATTTGCGAAATTCCATAACCGAATAGATAAGCACTAAGCAGTAACAGTTACAAAATCAACAGTGCA…
GTGTCATTCATCTTGCACTGCAGGTATAGCTTGAGCTACATCCCTTTTGCAAGGACCATGGTCTCAAAGGTGTTCATGACTTGTCTCGACACCGAGTTTTAAAGCAGCCATATACTCAAAAGAGTTTTCGTCCCAAAACCACTGTGATCTGTTTGAATGATTGGTCTGTGTTCAAAGCTGGACTTGTTTGGTGCACGAAGAAAAACGCTCAAAGCTCTTATAGCCTTTGGATCTCGTTTTGGTTTCTACTTGCTTCTTAACATGATGTCTTCACTATTCGTATCAGAGTTTTTTGTATATTTTGCTGTGGAATATCACTGTAGATTTGGTTGCGGTTCATTTCTTTTATCCATACTCATTTGAGTTTCCTCTAAGTTGAAGTATATTACCCAGCAAGAT…
GAGATGCTTGCTGAAACATCCCTGGATTGTGAACTTTTTTCATGAGGAAACAAACAAAGCAATGGCAGTCTCTCACAATCTTAGTTTCTTGACTTTGTTACATCTTTTGGTTTTGGATTAGTTACATCTTGCTGCCTGTCTCTTTGGGAAGTTCCTTTGGTTAAAAAACCATTCACAAGAATTGAGCAAAGAGAAAGATATAAGACATTTACATTTCACATAAGAAGTAGAGCAAGGAGAAAGATAAAACATTTACTAAGCTTAGAAAGCCATTTCGAGTTAACGCAGTCAAAGCTTAATTAATCACCACGTGCGAGTTAACGGAGTCAGAGCTTAATTAATCAGCACGTGCGGACCCGCTTTGCTGCGTGTGATGCATCCCTCCACCGTACACGTGTC…
AAAAATTCAAACTCAAATCCAGACATAAACAATAACGAAATCTCGGTTAAACAAGCTTAAAAATTCTCCATACCTAAAAACAACAGCCCCTTCAACATTCCTCACTGTCTCTCTCTCCTCCACATCTTCCTTGTTCCTCACGGTCTCTCTCCCCTCAGCATTCTCTTCTCTCGTCATCTTCTTCGTAATAAGTGTCGTGAAGCAGAGACACGAGCCCTAATTTCAATTAGATAGCCAATCTGTTTTTTTTTTTTAAGTCGGGTCAAGTTTTTTAACTGTCGGGTCGGGTCTGGTTTTTTTTTTTAATTGCGCAATCGCTGTTTTCTAAACGCGTTTTTAATTTATCTAATTGCAATTTCGAAATTGATTAGAAAGGGAGATTAAAAAAGTTTGGGGGGG…
AGTTGTACGTTGCCATGTCTCGAGTAACAACTCCGAATGGGCTTAGGATTTTAGACGAGACTTCCGATATGAACGGTGAAGATGGAGTTACTAATATTGTATGCAAAGAAATCTTTAAAGACGTCTAAGTGACCGAGGTTAGAGCTACACATTTACTTTATACTTTTTATATACCCCAATCGGTTGGCATTGACTAACTGTCGTTATTTTCATTGCATATTGGACGACCCATTCCTCTCAGTGATCGGAGAAACTCAGCGTAAGCATCGAATTGGACAAGTTCTTCTGCTACACCGAACTTATTTTTAAAAATTTTAACAACAGTTTATTCTCAGGACATGCAGTCATTTAGTTGGTGACCTTATTACACTTACTCAAAACAATCTGATTTTTAAAATT…
TACGAGGAATATATTACGTCGTAAACGTAACGATTCGTTTACGACGAAACCTCCGTTACAACGGTCGTTTAACAACGAAACATCTTTCGAAGTTAATTCATCGTAACACCCCGTTTACGACCAATTTACAACGAATACTGCCCTTGTAAAAAATATGTTTTTTTGTAGTGTAAATTTTAGTACTGTATTATAAAAAGAACTAGAAACAAGTGATATTTCTCTAAAGATGGACATGAATATATTCAATATTTCCATAATGAACTGAGTACGCCTTAAGCACATTGTATAGCGATCTTTGTCGAGATCTGTGTCACTCATTAGTCAAATTGACCATGTTTGCAATTACAGTATGGTCAAGACATAGGAGAAGACAAAAAATTGAAAAAGGTAGCTCTCCTT…
GAAGCCTTTTGATTTGAGATGGTAGCTTCGTGTTTTCGCCGGAGAAGATAACGGTGGTAGATTCTCCGGGATTGTCTCCATCGTCGTCGAGAGAAGAAGCAACGATTCGCAAAAAGTCGAGAGATTTCGTCGTCGAGAGAAGAAGGCGAAGGCAGAGACACGAATCTCTTCGTCTTCCTTGTCGTTCGTCGGAGATGATAGATGATGAAAGTGTTCGTCGTGTCGTCGCCGAAGTTGATTGAATCTCGTTGGCGGCCCGTCGTCGGATATTAAGGATATTTTGTCCATTAATGAATGTTATTTTTGTGATTTTTCCTTTCCTGTGCTATTTTTGAGATGAAAACTCAAAAAAATCTATTATGGAGAATTACCCTATTTTAAACCTCATTATCATTTTAT…
ACTCCAAATCAGCAAAACTGTAAGAACATGATTCTTCTCCCATTCTTACTAGTATGCATCTTAGAGTTTAACAGACATCTTATTCTTTGGAATGTTTCAGATATGGGAACAGAAGTTTTGTCGATGAGAGACACCGACACAGATATGAGGTACTTTAAGCATCTTCCAGATTATAGTAAACAGTAATCTCTTCTACAGTTTAATCTAAAGCCACCAAATGTTTTCTTCCAGGTGAATCCAGCTATGGTTCCACGTTTCGAGAGCTCTGGACTCACATTCCCAGGAAAAGACGAGACGGGTCAGCGAATGGAGATCGTTGAGCTGCCAAACCATCCGTTCTACGTTGGAGCTCAGTTCCATCCTGAGTACAAATCAAGACCAGGCAAACCATCTCCTCTC…
AAAAGATGTTTTATCCGGATTTTTTTTAACGTGGATTGCTTCGCTTATGGAGGAAGAGAGAAGGCTGTACAGTTTGAGGATTGGCTTTTTATACGAGATGTGTTTCTTAAAAGATTATGAAGAAGAAGAAGAAGAAGAAGACTAAACACAAGCAGCATTAGAATATATATATACCTTTGTCTTTTGTAATCGGTAATATCTAGAGTCGTTTGATTTGACTCTCTCTTCTGCTGCTGTGTTTCTTGGATTCTTATGTAGTAGCTTATCTTTGTGTTGTTTTTCTTGTTTTTGGGTTATTTAAACATTTCCAGAGAAGTTTTTTTGATTTCTCTGTATGTTAATGTAGCTTCTATGTTATTTGAATGGTTTATGTTATATTTACTAGCTATCTTCTTTTTT…
AAATTTATTTTTATGAAATTGTACTAATCATCTATTCACCATTTATTATATTTATTTATTTAAAAATGCAACATTATATTAATAATCAACTTTTATTATATGAATTATTACAATTTTTTATTTTTTATTTAAAAATTCTTGAAATATTTTATGTGACTAAATTAAATTAGCTATATTATATTTTGAAAATATATTTTATTTAGTGTATTATATTTTAGTTTGGTGTTTACTATAAAATCTGGCCTACATTAAATATGATAAAAAAAATTGCATAATATAAATGTATTTGGCTTTTACAAGATTTTTTTTGTTCACCATAGAAAAACTTATTTTTTAGATTTATATTGTTTTCTGGTAGAAAAATATAATATATGAATAAATTTAGAATGTTTTGTTAAA…
ACATTCACATTCAAAGAGGTTTGCATCCACTTGTTAGTTATTTTAAAATGTTAGATTTGTTTGTTTTATAAAAGAAAATAAGAAAACATAAAATTCTCATAAGAAAAAGGTATGACATATTACAAATAAAAAGGTATGAAAATATTGATTTTTTTTAGTTTCATTAAACTTACGCAAACAAAAAGTAAAAAATGAAAAAATCTAATCGGTTCATTTTTTTGGTCACTTACCAGTTGCCATTGTTTCTTGTTGTAGTCAACTTCAATTCTTGATAAAAAAAAACATTACACATCATATGCAAATCCAAATAAATCAAATGTTTGTAATGAGCAACCGATATAATTGTCCAATTTTTTACATTCTTGTTAAAACCTGGCTCAACCCACTACCAACCCAATT…
TCTTGAAAGGTAACTCTTTGATACAGCTGAAAAAGATCCAAACATTTTTTAATGTTTTTTTGTTTGTAAATTTTAGATTTTTTTTAATATGGTTTTAATTTTGTGGTGGTTGGTATTTACATGGAAGTGTGGTCCAGAAGTCTAAGTTTCAAGTTGAAGAAAAAACTGGTTTTGGTTGCTCTTGTTGGGTAAAGTTCTTTTAATTTATGTACGTTTTTGATTACTACATGCTTACTTATAACATGTGATTAATTAAGAGAGAATATCTATGTGAAACTTGGTCACGCACATAACATCTAAGTTGTCATGTGAAGGCAATGCTTCTCCTTTGAGAAGTTAATCAAATCTCACTTGAAGTAACAAAGTAAGCATGAATAAGATCTGTGCATAAACTTGAAG…
TAATTTTAGTGTTATATGTTATTTTAATTTTAATTTTAATATAATTAACAGGTCGGATCGTATAGTTAAAGAACTCATAATATTTTGAAATTCTATAAATTAAAATTCCAAATAGAAATATTCGTTTGTAACGAAACTAATCATGAATGGTAAATATTATCACTACAAGAAATATGTACATTCTTAGCACACGAAAAATGCTATAGTAGAGTTTTCATAGCGAAATTGCATAGACTATGTCATCGGCAGTCATCATAGGTACCCTTTCTACTATAGCATTTTTAAAATGCTATGAAATGTTTAGATACGATAGCAATACTTGAATGATATTATTAATTTAAATATAACACTATTTTTTTTGTTACAAATTGATTACTATTTATATATTCGTGCTATGAT…
CTCCCTCCGTTCCCGAATATAAGATTTTTTAGATTTTTTTCTTGTTCCACAAAGATAGATTTTCTATATTGTTAAAGTATTTTTTTTATAATTTTGAGGAACATTAATTGAGAATATTTGAATTGATTAAATTTCATTGGTGAAATGTTATTGGAAAGTGTATAATAAAATAAAAAATAAATTAAATTATAAACATTTATTAAATTCTTAATAAACGTGTATAGTCTAGAAAATCTTACTTTCGGAAATATACGAAGAAATATCTAAACCATATATACTAACACGCAAATCGTGGTATTATTATAATAATTATAACCTCATCAGTAGGACCCACTCGCGGTTCCATCAATGGCTGTCTTCTTCTCCTCAAGAAGAGGAGAGATCTGATTCTACTCACGC…
CCTCGCTTCTAGTCTCTCACCAATAATGATTCGTTTTACTTCTCTAAAACTAATACTTTGGGAGCCACCACTTCATCTCATAAACCAATATAAAGAATATTTTGCTTGCTTAACAATTAGTACTCATACCGTCAATATTCATTTATTGAGATGGATACAAAGTCTCGTCTTCTCACAGCTGAAAATAACACCATCTATCTCCCAAAAAAATCTTCAGATGATCACTAATACAAACATTTCTTGATTACAAAGTTAAGGCAAAACATGTTTTTGATGCTCGCTCTTTTCCTTATGAACAACAACTTCTTCAACAAATTGTTTCTTTATTGGAACCATCACCATGTTCTCATCTTTCCATTTGTACTTGCTCTGGACGATCGATGCATTATGTGATTTCTA…
AATTCAAGATCAGAAATAAAAGAAGAAAATGTCAAAAAAAGCACCTCCGCCGTTGAACTGGATGGCGCTATGCAGCTTGACGACAGTGGAAGCGTCTCCCTTGTTCACGGCCTGATCAAGCTGCTCGAGGGCATTGTTGTAATTAGTGACGTAAGTCTGGTGATGCTTCTGGTGGTGAATCTGCATAATCTCGCCGCTAATCGCCGGCTCCAGCGCGCTGTAATCATAAGGGAGATCAGGAAGCGTGAAGGTCTGGATTCCTCTGAAACCCAGAAGCTTAGAAGACGTCTCCTTTAGGCCGGATAGGGTTCTTGTGCTCAATACAGAACGAATCGCCATTGTTGATAGATGATAATAATAGAGAGAGAGAGAGAGAGTCACTGTTTGTCACATAGTGAT…
GAAAGTTATCATTTTATAAATAAATATTATAAATTTGGAATTGTGATTTATAAATTTGAAATTTAACATGAATTTTTAAATTTAGAATACATAAAAATGAAAATTTCTTAACTTCAGAATACATAAAAATGAAGAACACCTAATATAGGTTAAGTTTTAAAAAAATAGTTATAATTTTAGAATACATGTTCAAAAAAAATTTCATTTGAAGTATTGAAGATAATTCATTTCCGAAATATATAGGAAGATAATTCATTTCCGAGTTGTCTTTTTAAAAATCCGAAGTTGTAGTCCTCTCTTTCGAACCGAACCGTGATTATGTAAATATAGACCCCAGCACCACCACTATATACGCTGCTAGAGAAAGCCCATTAATAACTTTTATGGACCTATATTGAT…
ATAAAATAATTTACTTGATTAAATAGAGTAGTTGATTGTATTTTGCAGTAATTATATATCACTTCTCAAACTAAAAACAGGTAATGAACAAATATATATATATATCGGATGAATATATAGGATGCCTATAAACAAATATAGCTTTTCTTTGATAAAATGAATCCTCCAAAATATCATAAAATAATACTAAGTTACCAATATTTTTTCTCAGAGTTTGCATTAACCTTTTCTAGTAACTATAATATATATTTTCAGTATTAAGAAAATGATTAGTTAGACTTGCGCACTACGTTAACTAATTTTGCTTTACAGAGCAATGTTATATTAAGATTTAAGTAACGTTTTTTGGTTCAAAAAAAAAGATTTAAGTAACGTTTATCTCAAGCCCAGTAGGAAACT…
TTTTTGCTGTTGGATTTCGATATGAAAGCAGTGAGCAGTGAAGAAGGAGGAGAGTCGATATTTAAAGAGGAGTGGTTTTTCGAAACTGTTGCAAACGTTTTCCAAAAATCTCTCAAGGATTTTGGAGTGGAACGTTCCGCAGCTTTCTCCGCAAGTTTCTCTCTTGTTGATTCGTTCTAGATTTAAACATTTGTCAAAAGATACCAAATAAAATTATTTACATGTGTCGATGTTAAGATTCTTAATTGTTATTTATTGCATATAAAATAAAACTATATGTCAAAGAAATTGGAATACCTATATCCTTGATTGAATAACCCCTTATATTATGTCCTTCATAGATTTGAATTATGCTGATTGTCGTGTACTCCATAAATTTTTTGTTGTTTGTTCTTTTTT…
ATTTTTTTTTAATTTAAAAATCCAAAAATTTGAAAATTTCGAAATTCAAAATTTTCCAATTTTCAAAATTTCAAAATTTTAAATTTATCAAATTTTTAAATTTTTTAAAATTTCAAATTTTAGTTATCTCGTACTTTTACTTAGTTGTATTGAGTTATACTTCGTGAGTTAGTTATGCTTAGTTGTGCTGAGTTTTATATTGGTTATGCATAGTATTACTGAGTGTAGTTATATCGAGTTTTATTGAGTTATATACCTAGTTCTAGTAAGTTATGCTGGTTATACTGCGTAATATTGAGTACTACTGCTTTAGTTATACCAAGTTCGACTGAGTTCTACTGGTTATACTGCGTAATATTAAGTACTAATGAGTTAGTTATACCAAATTCGACTGAGTTG…
CGAAGCAATGGGAGGATATTTGTTGAGGATTCTGATTGCAAAGAATGGGGCTATTATACCTCCAAGGAAGAGGTATCATCATCAAGCCACATATGGTTTAATTCTTTGTTTGATCATTTAATTGCATAGATTTATTCAAATTTGTTTTGTGGAAATCCAGCTCGATGCATTGATGGGATCATTGAACCGTAAAGGAGAGAGGGAACTGTCATTACATACGCAGCTAGAGAAATTCTATGACAGGATATGGTCAGTTTAGAGCTTCTCACTTCTATTTTACACTTGTAGAAAACACTGCATTAACTGAAGTCTCATGGTTTCTGTGACATGGCTAATGACTTGTGATTTTGCAGCTCAACACTACAAAAGAGGGCGAAGGACATAGCTCACAACATAGAA…
AAGATTAAGAAAAATAAATAGAAAAGCTTAAAATGTGATGTATAAAATTAAATGATATTATTTGAAAGTTGCAAGATTAATTATAACATGTATATAAATTGGTTTGATTTCAAAGAGTTGGAAACTTAAACCCTATAGTAAAAGAGAAACATTATAACATTTTAATTATGACAAGTGTCATCTCTAGAATGCTTTTTAAAATCTTATTAGTCGACTAAACATATATTATATATTTTTTATTAAACTAACCGTGACGTTAATCAACAATCTACAATTATTATTTTTCTTATTTTCCTTAAATAGAAGCTATGGAATTACCAAAACTGTTTGTCGGATTTATACTTGTTTAGTTGGCGTTTATATCAAATGGCCTCGGACTCGTCAACGTTTCTTGGTGTT…
ATTCATTTCAGTTATTTTTTAATACAAATATGCTCTCTTTCTTTTTTTACATTTGCATGAGATTATATATGTGTAGTATTTTTTAATACATTTTTAAATTGTGTGTTAAAGTTTTATGTTTGATTATGGTATATCTGAATGAATTCTATCAGTGATTATGAGTGTCTCTAACAATGTTTTTATTTAAAAATTTCCTTTAACCAAATACTAAAATCCCATTGTCTTTGGCTAATCTACCAAATACTAAAATCACATTTTATTTTTTGGGTTTATACTCTTGTTTTTGTTTTTCAAAATAATTTTCAAAATATTTCTCAATTTTTATTTAATTCTCAGTTTATCAATATTTTGAGAAATATTTTGAAAATATTTTTAACATTTCGTTCATCTGGGTCTAAT…
TCATACGCTGCTGTCCCTCGAGAACTCTATCCAGCATCTCCTCAATCTTGCTCTCTTGATTTGGCGGTGGTGGCTTCTGGTAGTAGGAGCTTCCATAACTCATGTTGTTGTTGTAGTTGTAGTTGTTGCTGTAGGGTTTCTGGTGCTGTGAACTCTGGTTGAAATTACCCTTATTTCCATAGGAATTTCTGTTTCCACCCTGGTTTCCAGAACCTTGGAATCCAATGCCACTGATGAAGTTCACATCTGCTTCCTCTGCTCTCCCCCTCTGTGTCTACAGACTCTGCATCTTCAACCAAGCAGACCTGCTTCCTGAGAAGCTTTGAACACTGTTCAGCTTTGCCTTCACCTCATCCATCTGATCATTCCCAAGGATGGTGGCAGATCTCTTCCTCTCAA…
TATAATATACAATATGTATGTATAGATACGGCACGCGTGTTTCGATTTCCAAAACTTTGTGTTTGGAATCAGAATTATAATGCAAAAGGAGAAACGGCTGAAGAGGAAGCGATTCATCTTCTTCCTAGTTTCGAAATCTCTACCCTAAAATCCTATTTAATCGAAGAGTAGCAGAGCCAGTCATGTTTCATACCCATAATCTCGACCTCACGCTCTCTCCACCATCTGCTATTTCGAGGATTCAATCCCAGGTTAGCGACAAGCTTCTGATCTTTTTCTTATTCCTATGTTATGAGCCACGAATTGAGAGTCTCTATTGATTAGGCCGGATTTATATAGATGAATTAGGAATGAGATTGAATGTTTGAAATTGAATTCTGATGAACTATGCATGCGATT…
GAAGAAAAAACCGGTGAAGTCTAGTACTGAAATAGTTTCTGAGAAAGAGGAAGGAGCTGCTGCTCCTGCCAGACTCAGCAGTGTGATCAAAATTAAGGATCGTAAAAGGGTTCGTTCTCCTGTTAAGAAAAAGAAAGAAACGCCGATTCCAGTGGATGTTTTAGGGAGTGAAGATGAAGTTGAAGCTAAAGTTGCTAACTCTATAGTTAGTGTAGCAGAAGCTATTCCTACTAGCTCTACTGAAGAAAAAACCAGTGAGGATGTAGAGCCACTTTCTTCTGAAGTTATGGGGAAAGTCTCAGTGAATGAAATAAGAGACTGTGAGACAAATGGTTACAATCAAATCACTGAGAGTCGAGTGGAGGAGCAAGCAGGACCAGGATCATCTACTACACAACA…
AGTTGAGTTCGTGGGTTTCTTGAACCTGCCCTCGCTTAGTAATCCATACTCACCCCTCTTCTTTATAGTATGGCCGAGAGGGAACAGGAGTAGAAGTCCGTATGGTGCAAGTGTTTTCGTTAAGTTTTCTCATCTTTCAAAACTTTTTTCTTTAAGTTTTCATTGGATATTTCAGTCTTTAAGTTGAGTTCGGATTTATGTAACACTATTTGAGTTTTCAATAAGAGTTGTTGGACAAAATGTGTGGTATTTATGGTTTTGAGAAAGATCCTCGGGCCAGGGCCGTTACAAAGCATATCCTAAATATCTACCTTCAATTCGATAATGAGCTTGAATCCTTCTGAAATCGAGTTGAGCCGGAGAATATCACCGGTTACAGAGCACAAAATCGAGCTTGAC…
AGAAAGTTATTGGCGTTTCTTCTTGGCGAAGAATAAAGCTGTTGAGTTGCAGAGACAGTTCCGACCAGTCTCGATGTAAGTGTGAAACGGTCGAGAGAAACAAAATCTTTCAGTCTAGAAATTTTTCAGTAAGTAGTTAATTCTCTTATCTATCATCTCCTGCAAGCGGATCATTATTTCGAGTTACTTTCTGAGAGTTATGCTTGTTTTCGTGAGAGGTGTTGGTGCACTTTGCGTTTACGACCAGCCTGGATATGAAGCTACTTTGGTTAAGAAAATGGTGTCCGATCGGAGTAAACTTGGTTTCTTTGGATAGAGGACATATAGGACTACATTATGACCGGAGGGATCTAAAGGTTAACGGTCAGTTATTGAGTTATTCATCTGTTTGCTCTATGG…
CACCAGTTTTTGTCAACGATTAAATTATAACATGGGGTAGTTGACCCAAGATGTTGTATTGTTATTGTCGTGCACGTCTATCGTCTATGTAGTTATAGTGCAATGCAAGAAAATCCCACTGATGATCTTCTTCTATTTTGTATATGAACACTTTCAAACTAGGAACCTATTTCAGTACATGGAAATACCTGTTAAAAAAGATTATATGGGATTATACGTTCTTTAAACGTTGATGAAAAATTACTGCAGCATTATAAGCGCATAGTAGAAAGAACATCTCTTGATCTATTACACGGACTATTCAAGACTTAGATTAGCTATGAGTTTAACTCCACCACCTTTTTTTTTTTTTGGTAAAATATTAAATTTTATACCAATTTTAATTTTTGACAGAAATAC…
TTTTTTTTTAAATAAATAATGTGTCAACAACAATATCCAATATTTATAAGAACTTTTTGAAAAACAAACATAATATAACAAAAAAGAAAATCTAGCATTTATAATATATTAAAAAAATACTAGTTACAAATTATAAACTTAACTCCCAAACCCTATATCCAAACACAATATTGAAATTCCAAAACCTAAATCTTTAAGTTCACTCATTATGCTTTACCTATTTTCATCACAAGTATCACTAATAATTTTAGTAAATAGTATTTTGTATTCCTTGCAAACTAATTTTTACCTTATTTAATTATAAAATTTAACATATCTATAAATTAGAAACTAACCATATACTCTCTCTGTATCAATTTAGTTGGTGTTTAAGGTTTTTACACAAAGATTAAGAAAGTA…
TAAAGAATAAGTTAAGTTAAACATGTATAAAATGATTTTACACCAATAAAAGAGTTTGATGCTATGGTGAACAACAAAAAAAAATGACAAAAAAAATTACCCCAACTATATGTATACGAATCCTACTGGGCGTCGAACAGCCAAATCAAGGTCATTGAGATTTTAGTGAAATGAGTAAACACAACATATAGGTTTTGAGAGATTTTCCTTTAGATTAGTTTGTTTGTGTGTTGTTGTTGATTTTTCGTAATCTAGAGCCGTCGTTATTTCAGTTAACCGGAATTTTTTCCGTTCTCGAATATGTGTACCCGAATCTCTTCTTTGGGGTTCATTAAATAAATCAAATATTATTTTAAAAAAAAAGAATGTTTTGGGAGAATTAAAGTTTTTGAAATAAGT…
GCATAATACGTTTGAAGATAGGAGAATCATAGCAGTATAAATAGGGGACCTAGGTCATTGTTAGCCATTACGGTTCAGAGAAATAGATAGAGATATAATTCAAGAGTTCGAGTCTTTTGCATTGTGATTTAAGCTTTCTATTGTTACACAAAGAGATTGGTTTCATATTCAAATAAAAGGAATACTTTTGGTTACGTTATTGTTCTAAGTTCTTAAAGCACAAGTAGGTTTAAACCTAACAAGTGGTATTAGAGCAATCCAGGTTTTGATTGCAAGGGTACTTGAACAAGAATGACTAAACCAAAGATCGAGAGAATCGCCGGTTCGATGGAACAGGAGATTTTTCGCTATGGAAGGTTTGAATGATGGCTCACTTTGGTGTCCTAGGGCTAAAGGATA…
AACCCTTGTTTCAGCTCTTTGTCTAATAACCTTGTCCCGCTTGTTAGGCAACCTGTACCCTTCCTTGTTACAAACAAGCTGCCTTCCTATGGGAGACCCATCATGCCTTGACCGTGACAGTTTACTAACACGGATGACGAACCCTACTTTTGTAGCGTAAGCATTGTAAAACCCGTGTGCGGCTGCTTCAGATTCAAACTCCTGACCAACAAAAGGCTCATCCGCCATATCTGCAACTTCCAGAGGGATAGAGTCCGGATCTACTTTCTCATCTTGCTCGAGAGTCATTTCTTCACCAGAGTGTTCACCAATCTCGTTATGGTTTTCTTCATCTTGCTCAATCATTGCTTGACCGGAGCTTTCACCCATTTCATTATGTCCCATCATCATCCCAGCAGC…
TGAAATAACTTATGGAGAGTCAATAATAAACAAATCGAGAGCAGAAAACGTTATCTCCTTTCGTCATTTTATAATCGATGTTGCCTATTTGGTTTTGGTGATTTGTGTCAGTCGCAAAACTTAATTTCTTTTTGTGCATATGAAGTCCTAAAAATAATTAAAATGAGTTGTAATACGTTAGCTCTTCAACAACGATAATACATTTAAAAGACCAACATTTGTACTCGTCATTTTATAATCGATAAAGATTATAGTGTTGCATATTTGGTTTTTGTGATTTGTGTCACCCGCAAAACTTAATTTCTTTTTGTGCATATGAAGTCCTAAATATAATTAAAATGAGTTGTAATATGTTAGCTCTTCAACAACGATGATATATTTTAAATATCAACATTTGTA…
CGAGGCCTGAGCTTGTTACCGTGGCTTGTGTTGATGGGGCTTTGGTTGTTACGGTTCCTAAGACGGTTTCAGAGGGGGGTGATGATGGTTTTGGACAAGGTGTGGGAAGTGGGAGGCTAGTTCTTGTTTTGTAAAATCGAGCCATGTCTCTGCTTTGGATTAAGACAGCTTATGTAATTATATCTATGAACGTTTTCATTTGAATCTTTGTGAGTTTCTTGATCAAGAAACGTGTAAGAGAAGACAAGTCCTCGTTTTGTTTCATACAGGTTCAGGGACAGTAGCTTAAGATCAACCTCGTCTTTCTTCAGACAATACTTTTAGTCAACTGCCAACAATTTAGCTTTTCAAAGAAATGCTTCATCATTGTTCTGTTATACTCCCACAACGTAACCTCCA…
ATAATATTGATATCACTTGAATTTCATTTAGTTATATAGAGAATGAAGTGATGATTCTTTCCTTTGAAAACAAGTATTATTTATCTTTCCTTTTGCTTCCTTGTAGTATCCGATACTTTGGGAATGGAGAAGAGATAACTTTAAAAGCCTAACTTCGATACATTATGTTGAGAGTCTGAGATGATCCTTGTTTTCAAAATAAGTATTTTCGTTGATTTATTTTGTTTTATTTATTTTTACTCTTACTATTATTATACATATAAATCATTTGATAATACAAGTTACTTTTGTAATGTTTGTCAATTTTAAATTTTATAATTGATTATATTTTATACCAGGCTTTAGAGAGGCTTATACTAAATATGGTTGGAATCTTTCTTCCTTTGTCTGTGTGTATAA…
ATTCGGATAAAGATTACACTTGCCTAACAGCACACACACATGTACACCTCTTAAAAAGAGGATTGTGAATAAAATAACCGAAGAAAAATAAAGAGTAAGAAAATATAAGAGAAAGGACACTAGTAGATAGGCCTGGGACGTATCCGGATATCCGGGAAATTTAGGGTACCCGGATCCGGATCTGGATCCGTCGGATCTGGATCCGTCGGATCTGGATCCGGATCCGTCGGATCCGTGGCTTCTGGATATCCGGATTCTGGATATCCGTCTCGATATTCTATTAGCCGCGGATATCCGGATCCGGATCCGTAAAAATAATTAAAAAAAATACTATTTTTTTATATAATATCTAAATTAAATATTTATACAAGATTTATAAATATATTTATATATGTCTCT…
TATTAGTTTTTGTTTCTTTTTTGTTCTTATTTTTGGAGTACATTTGTCAATGAGTAACACTATCATATACTCAGACAGACATTATAAATAGCTTGAGTTGACCGTGGAGGAGAACTCATAGAAACAATAGAAAGACAATACATACCAAACTATACACAGTAGTGTCTGGAAAATTAGAAATGTACGCCCTAACTTGAGAGTATAATCATATGTCGTACATGTAAAGAGGATGACGACGTTTCTTCTCAGTGGTTTAACTCACCCGATCAGCAAAATTAGCTAGTGGCGATCTAAAATGGCGTGAGAGAAGTGAAACTGAATCCCGAAAGCTTAAACTGGAATATGAACGTCCTTGCACACAGTATCTTGGTGGCATTGTGGGAGGGCCATCTCACGTGG…
TTTTTTTTTTGTTTATCATGAGGCTTATAAAAAGCCATGTTGTGGATTATGTATTATTCAGATAGTATCAATCGCATCGTTTCATTTGAACTCGTAAAACACCGCATGTATGTTACTCTTCTGTCTTTCTCTACATTTTGTGCCCATATATATTTTCTTCTTTGCGTAGGTCAGTAATCACCAATCATGGATGGTTCGGACGGTTTTTGGCATTGATTTGAGCTTCAGCTTTGTGCAATTATCAGAACAAATATCATATGGTAAACTTAACCTTGATGCTTTCACTCCCTATTTATATGTTTTTCCAACCCATAACTACCTTGCTGAAAAAAGAAGTGAGTGGTTTACTTGCAGTTTTCATTATTGCTATAAAAAAATTCACACATCATCGAATTAATG…
TGCTTGGCGTCGCCAATAGCAGAGATGGCTTCTCCGACCTTATCGACGAGTTTTGTCTCAAGTGCTTCCTTACTCTCTGCTTCGGCCATGGACTGTGTAGGGTGCCAAATTAAAATTAAATTTTAAGAAAATAATCAGACGTAATCTCTCGGTCTCAAGTCTTCTTTCCCACGATGTTCTCCTTGCTTTCTTGTCAAACCATCGGAGATTAGTGATTTTCTCGGAAAATTTGTAGATTCTACTGAAGGAAAATCGATGAAATTATTTTCACAAATCACTGCGACCAAACAGAATGATTCTAGATGCTTTCAGGCCCAACGTAGCTACTTCTCAATCATTTTGGGCCTCTGCGGCCAGCCTTTCCGTTCTCATCTGATTTTTTTTTTTTTATCAACTTTT…
CCTTGCCAAAACTCTGTTTAAGGTTAATCTAGACGATGTCTTTTTGATGAAGATTATCTTTTGACAGAGGATGCTTTGAAGAAGACACAATCAACTGAAATTTTTATTCTACAGGTCTGTGAGCTTCATCCACAGGATGTTGTTTTCAAGGATCAGAAAGATGCTCAGAAAATGTATAGATTCAATGATCTTTCGCTGGTACAGTTTCTCCCTGAGTGATATCCGCTTGCTTAGAGTTATTGTCTTGAGTCTGATTTGTTGCTTATGTTTATGGGTAAATGTAGGTAGGCAAAGAGACGATGGATCAGTGAACTTCGCTGCCAATATTCTAAAACAGTTCTTTTGTAGAATA,0,0,0.34333533,dev_bo_3mers.tsv,bo,3,CNT201713…
TATAGGTGAATGACTTTGTGTCGAGGTATTTGCCGGCATATAAAGCCTATCTTCCGACACTCTACGAGGAAGGACCAAGCGGGTCGGAACCAGAGCGTGTCCTTGCTATAGATATCGATGAAGAAAGGAACCCAATACTCGCAACCTAGTGACATGTTCTTCCTCCTATGCCTTATAATGTACTATTTCTCTTTGTAGAGTAACACACTACATCACGCTCTTTTTTTATTCATTGTATCTTTTGATATGCTCTATTTGTTACAATGCTTCAAATATGTATTTCTTTGGAAAATATAGTTATTTATTTTATTTTATTTTTTAAACTGTGGTCGGTTGTATAGTTGAGATAGTTTTTATTCCTTTAAGAGCAGTCTGTAAACTTTACAAATCAATAAATTT…
CAATGTCTTACAAGCCCTCAAATAAGATGCACTTACATCCTCTTCTAACTATAAGTCCTCTAACTAAGCTGTCACTTTTCCAACTCTAAAATTTTAAACTTTATCTTCTTCTTTCATCTCAAATCAACTTTCCCCAACCTTATATTCTACCAAACGCATAATGTTTTAAAAATCCTAATTTTTAGTTCTCAAGAACTCGAAACCTAATTCCAAAATATTGTTTGGATCCCATTGTTTATATTTCCTCACACAAAAGTTTCATCTTTATCATTTTATTTCAGCCCTACTTCGTGGATTTTATTGGTGAGGACTTAAGAACTACTCTATTGATTGTTATTTGTAGATTTGTTGGAGGACAAACAACGAAGAAAGTTTATGTCTTTTGCAGAAGCCACTCTC…
AACAGATTTGTTAAAATTTTAAAATAAAATGAAAAGATATCAAAAGATATTTGGATTAAAGTATTTTAAATATTATATGTATTATTAGTCTTAATAAAATACATTTAATAAGATTTCTATTTTAATATATAAGATACGAAGACAATTAGGAAAAGACGCAGGTGATCCCGTGATAGTCTTTAATTAATTGTAAATTTTTTCTTTGAAAACGTGATTTGATAGTGATATGAAGAAGATGGCTCCTAATTTTAATCTTATATTCTGGAAATTTATGCTACATCGATCATTATATCAACAGTTGGTCCAGTTTGTCATATATTTTAACTGGAAGAGTCAGGAAGTATTTATGAATTGTCAAAGTTATCATAGTTAAGAAACGGCAAAGCTTGGCGACCAAGA…
TACACCGTCATAGAATAATGGAAAGACTAAAGAAAAGAAATACAAATATGGAAACAGTACAAATCATAATCTAATAAGGAAAATGCAAGATGCTGATTCTCTTTCTCTCTCCTCACAGTCGTCTTTCTCTAGCATTGGACCGGTTATGGACATCCACAATATAATTTATAACACTAACTTAATTTTTATAGTATTGATTGAATGTGGGCAATATTTTCATATTAAAAAAAAATCTATAAATTTGATAATACTATGTACATTCTATTTTTTTGGAAATTGTTCGTAGAAATAAGAAAAATGGGAGAAACACTTCAACATTAAAACCGAAGGAACAAGCGGACAAAAAAAAAAACCAAAGGAAGAATAAAAAATGATAAGAGAGACATATCTAGTAGGGTA…
TGGTACATAAATCAAGAAATAAATTAAGAAGATGATTGACAGTTTGACTCAGTGCATACAACACCAAATTTAATATGGCTTCGACGTAAATATGTTATTTAGTTTTACTCAATTTAATGAAACTCTTACAAAATAAATGAATTCCGCTACTGAAAGTTATTCTATACTATCTATATTATTAAAACTGAATTATCGTAATAATTACATTTTGTACCACCAACTTAATAATTATTACTTAATTAACAATAAATCATTTATTTTTTTGGATTATTCTCTAACCAAATTTACCATTTTTATTATATTACCATTATTCTATAATCGAAATATTCTCTAATCAATTTTTATAAATTTTATTACTTTGTAAATATTATTTTAATTAACTTAAATCATTTAACTTTT…
TTTCCCTGTAAAGGTAGTGAACCATTTTAAAGGAAAACGGATCAGAGAAAATTAGTTTTGAATGAGCAGTATCATCTTTTAGGATTGCTGGTTAAAATGCTTACCGAATGCTAATCTCTTCCTGTATGTTTCCTTCATGTATCTATATTTCTCGGCCATAGATAAAATCTTGCTTGGTGTAATTATCTGAGACACCTTTGAACCACGTATGCGTTCGTACGTTGAAAATTCATGTCGAGAGTATCCACCAACAATATACGGCTGATTTTCAACGAATAATCGTTTTGAAGAGGCACCAGCAAGAGCTTCGGGTTCCTTTCGTCCTCTTCTTCCAAGATAGTTATAAGGCTCTACCAGAAACAGAGGAAAACATGTTAACAATTCTGCAAGATAAAGCTA…
GTGCAAGCGATTAGGTTTAGATTATATCTTTTTTTCTCCCTCACTCTCTCTAATTTAAATCTGATTTTTGGTTCTTGGTTAGGGTGGTGGGCGTGAGCAGAGGTGGTGGTCGTGAGCAGAGGTGGCAGGACGTGAACAGAGGTGGCAGGACGTGAGCAGAGGCAGTGGTTGTTAGCAGACGTGAGCAGAGGCGGCAGAACGTGAGAAGCAGCAGCAGGTCGTGAGCAGAGGCGGCGGAGTAGCTCGTGAGCAGCGATTGAACACCCCTAATAACACTTAATCCAATGGACCATAGTACTTTACCTCTCTTTCCCTAACTACGACCAAATTACTTCTTCTCTTTCAAAAACCTAAAGTCTCTTTTACTTTATTTCAAGTCTGTGGATTTCTTCCTCTTCT…
GCAGATGCTCAATGGCACAGTAGAGAAGATGTGAAGAAAGCAGTGTCGTTTGCAGAGTACAGGAAGGCGCAAAGAACAGCGGCTTCAAAGATAGAGCAGATGTGTAAAGGTGTGGAGAGAAGCCAGAGTCTATCAACTGATTTCAATGTGGAAAGTGGTGAGCTCGCTCCTATGTTCATCCCGGGTCCAACTGCCATAGCTCATCACCTGATCTCAACGTGGGTGGATCAGGGTTCTGGCAATGTTCACTCAAAGCAACAACCTGGTGTTTCTCTCTCAAATCTGTAGCTAGAAAGAAAGTTACAACAATGATGCTTTTAGAGAAATCAAACTGTTGCTGTTGATGCCTATTTTGAATTGCAGAGAGTACTGTTAACTATGTTGGTTAAGAGTTTTAAT…
TTTTGTAAGCGTTTGATTGGAAGCGTTAGTACCTAAAGTCTTGGTAGTTCGACGATACGTTTTAAGGTTTTTGCTTTCATCCTACTCTGATTATTTTATGAAATCTGATGCAGATTCTTAAAAAGAAACAAGCGTCAGTTCTAAGAATGATTCACTTTTTCTACTCCTCATATGCCTTACTATCTTTTCTGATTGAGCAGAGTGCTTGGTGCTGTTTAAGAACAAAGCCTGCTTAGTTTGTTTCTCATAATACGTATCATAGTGTTGTTAATAAACCTGTTGTTAATAAACCGGAAGAGATACTGCTCCTAACATCACGACCTTATAGAACAGTATTGTCAAATATATGTTCTCATCCCAATAGAACTTCTTTATTTGTTCTCGCGGGATCCATGTATG…
GTTTTATCTATCTTTTTTTGTTTAATTTTTGTTTTATCTATCTAATTCAGTAAAATATAGTTATGCTTATGACTTATTCGAAAATTTAAATAGGACTTAGTCAAAAAAAAAATTTAAATAGGATAAAACTGTAATCAATGCATAATTGGATTGTATGAAATGTACTCACGAATCATGATGTATTGTTGAAACGTTGCGTTTTCTTTCTTTCTCTCCTCTCTTCTGCTAATGTCAAAAGCAGGTGGAATTAAGCTATAGACCTATAGCTAGCCTAAGCTGTTAGTTTTTCAACGATTTTTTTAATTAAACTTAATGAGTATCTATTTATTAACTCATAAGCAGGCTCTGGCTTGGCTTCTGAAGCTGATGTGATGTTGATGGAAAGCGAATTACTTTCTT…
TTTAATCTTAGTTTATCTACTTTATCTGGTAATGGCTTAGGGATGGTCGTATAGGATAAGGTCAATGCATGTATTTGCCAAACGTATCAATGTATCATCCTATCTTGATTCTTGATATTCCGATTCACATAGCCTATGCTTAGATGTTTATTAAAACGATATTTAGCGTGTATACAATGGACACCTGTTCACAACACAGCTTTGAATTACGTCTTATCTTTTTGTTCAATTCAGATGAAACTTATTCAGTATTTGATTTCAATACACTTTAGTTGCTATTTCCATAAAGATTTGTAGCCATACGAGTATTTCAAGAATACTATCTGTAAACAGGATCCTTATTTAAGTTATTATAACAAACTGTTTGAGCTAGATAAGAAATTAATGATTGATTCTTGC…
TTAGTGTTGTTTGCTTTACAAAATGATCTGTGCGAGGAAATGATTACCACAGGTCAACCGCATGAAAAAATAGATGTGGTGTGAGTGAGGTTGTATGCTTTCGAATTAATATGTGTTAATTTTGTTTAATCCTTACATAATAGTAGAAAAGAATCAATAAGTTTGAAATAGCTAAATAGGGGTAAACATGTCTTTTGTTTTTGACAAATATATTCAATTATCTTTGGTCACTTGAAGCTATGTTTTTAAATTTTAATTTTATATAAAACTATCATTAACATAAACCCAGAAGTACATCATTCTGACAAGCTAAAACCAAACTTATATAATTAAGGCAGGGCTCTTTCTATCTTATAACTAATTTTAGATGGTCCTACATTGTTTCATCTTATGAATTAA…
GTCTATAACAAAGATATATAAAAAAAATTATAAAGATATAATTTATAAAAGTTTATAAAGATTTATAAAAATATTTATTCATAGTTTATAAACCATTTATAAAGGTTTATAAAAAATTATAAAGGCTTTATAAGAATTCATGAAAAGTATATAAACGGTTTAGAGGCTCTTCTAGAGCTGTTACAAAAATATATATTCTGCTATAAAAATATCAGAAGTGTTATAAATCGGTGTATAACACTTATAAAACTAAAATTAGTTAATAAAAATAATATATTATCTTAAAACCCCAAAAATCACCTTATAAACCATAAATCAGTTTATAAATAATAAATCAGTTTATAAGACCTTATAAATCAATTTATTAAATTTTATAAGTATATATAAACTGATATGTCT…
TTTTCGGGTTTTTTGTGTTGGAAATCTAATCATATAGGTGAGATCTACAATTTTTATGAATAATAATAAGTAAACATAGTGATTGGTGGCAGATCTATCGGTGATGGCTATGGAAAGCTAAACGACAATTATATGGAGAAGATGAAGTAATTACATCTTTGCCACTCGTTAAAAGAAAAAACATTAAAAAACAAAAAGTTGGATACTTACGGTTCGAACTCTAGAGGAAGAGGTTATTTGCCTACAACCTACCCATCAGACCATGACAAACAAAAGAATTCAGGTATAAATAGCTGAATTTATAAAAATATATTTGCAAAAATAAAAAAACATGTAAAACTAATCCCCGAGTAATCTCCAATTAATGTTTAATTCGCTAGGCCCCGGTCAACCGCCCGA…
AATGAAGTTTTATTTATTTTTAAGATTTTATTTATTAACTTTTGTAAATTATTTTAGAATTTGTTGAACTTTGTCTTAATTGACAATATTTTAAATTGAAGTTTACTTGATTTTCATACCACATTATATCATATAATTTATTTCAAAAAAATTAGAATGAACCAAACCGTATTTAACCAAAATAACTTAAATGTAGTGTAACCATTAATAATTTGAAAATTAAGATGAATCTAACCTTATACAAATACTTTCTGTAAAACAAAAATTTCTTCAAAGACTAAACCAAAAGAAATAGTTCAATCCTTTAATATTTTTTGTGTTGGCTGTTTTGGTGTTTTTGTTTGTTTGGATCATTTTTTACGTGCTAGTATTAGTACGATGTTGGTAAAAAAAATATTA…
TAGAAGTGTTTCATTTTCTTGCAATGGCCAAAAGATGTGGATGCTTCTTCTCTGTTTTATAGATTGTATGGATACACATGCATGGTGGGGAGAGAGAAAGAAACTTAAGAAAGGAAACTATGTGATTGCATGCATGTCTGCTGGTTCCAGAAGGTATTGACCAATCCCTTGTTTCGTCTCAAAATTTATCTGCCTCGAGATTCAGACAAACACAAGTATTACCAATCTTTTGTTAAAAAAAAGTTTGAATAAAGGGGCTGACAGAAGGTGGTTGAGTCATTAACTACAAAAAACCATAATAAAACCACCTATCAACAAAACTTTTGAATAAATGTTCTCTTATGAGAAGTAGTAAAAATCTTGGCAACTTGGAAAAGGCAGTGAATTATATATAACACT…
TAAGATATCGTGGACATGTTTGCATACTTCCATATTGAACAAACCCCTATATATCATGGTCTCATATAACAGTTGAGGATGTGCAGTCTTCACACTTCCCGGCAACAACAACACAATAAAAAAGAATCAACTTTGAACAGAACCAAAAGTGAAAGGACTTATCTATTGAAACACTCACACGCAGATACTCTGTTATTTGAAGCACTGCCACCCATATAGAACGAGGAATGTTATGGTTAGTGCTCACCATCACTTTCTCAACTATTCCATGTATCACAAGCCTTGCTCAAGATGCCGATTAAGCATATGTAATGCTCTGTTCATGATACCAATGGATAGTTTAAGGGAGAGAATCTTCAGATTTTTAAATGGATAAAAATAAATAATTAAGAAAGATAC…
TAAACTATTTAAGTATTACTATTTCTTAATGACATTCATTGTATACAATCATTGGTTTTACTATCAAATATTTTATTTGGATATGGTTTTATTAATAAAACTTAAAATTTGACTAAGTATTACTATGTGTAAGGTAGCATTACTACTATCTTGAAGATTACCAAGAAATACTAAGTGTAATTAGAATATTAAATTTTTGAATATAATGGCTATATGTTTTACATGAGTATTTTTTAAATTATTATTTTAACATGTGATGTGCATACATGTTTTTTACATGCATACTTTTTATATTATTATTTTAACATGCGCAAAACAAAAAGAATTTTATGAAACATAAAACGTTTTTAAAATTAAAATAAGAAGATATAAATGTTTTTAATACTTTTTAATTATTGT…
TTCAAAATGTGCTATATGTAGAAAAAAAATATTTGTTCTTACTATGTAAAATACAAAACTAAATAATTGTATCATGCAAATCTAAAAGCTATTGAAAATTGAAAGGGAGATATGATTATCAGAAAATAATATATAAAAATGAAAATACCCTAGACAAACCTAGATGTTGGGATGAAATGGCAATTAATATAAAGGTATAGGTTATATTCTAACCATTCAATTGTAATGTGTATTCACTTAGTTATAATTATTTTATGGTTATTCCCCTTTTTTTTTCACACTAAAACTTCATTATCACTACAAGAACTTATACAGGGGTGGGATGCATTTTTGAGATACTAAGCCAGCAGGTACAACACCTCTGGAGAACAAAAGCTAGTAGAACATAGAACTATCATT…
ATTGTAAATATAGTAAAATTTCCTTGGTAATCTAAGAAAAAAATATAGCCATTAATAAATGTTTATGGGTTTCTGTCATCAATAGGCCTATTGGGTTTTGACCCATTATCAAAACAACCGAATTGACGAAACTTGAGATGTATTTGAAGTTTTGAACCACAACTACTCATGAGGTTAACCAGCGATTATTTTCCTCTCTAGAATTATACACAGGGAAATGATATTCCTATTGAACATTAACTAAGGATGTGGTCCACTGATGCGATCTCATTTCTTCTTATTACAAGCGAGCAGATTACTATATGTAAGTTTTTTTTTTGTTGGTAAAATGTTAAATAAACTATATCTAAGTTAATGTTCAGGCACAGCTTCAGGCACACCCAAACGTTCAAAGTTAGT…
TTCCAGCTAGCTCCACCTTTCGAGTTTGCATTGTTTGGTTCCAAGACTTGTAATTGGTATTAGTGTTACGATCTCGTTTGTGAAGAGGTTCAAGTGTTTTGGATCATTTGATTAAGTTTGTTATGGATTCTTCCCTCGTTGAAATCCATCTGTTATTTAGACACTAACAATTTTCAGTTCTTTTTCCAGGTTGGGTTAGTCTCTTATTGATTATAGTGAAGAGAGTGGATTTGAGGAAACCCACATTGTGGAATCAGTTTCATGGGATGATCTTGAGAGAAACGCTGCTAGTAAAGCCGGTGGTTGTTCTAAAAGACATCACTCCTGGAGATCTCACCAGCACGACTCTTCTAGAAAAGGTATCCGCATAAAGTTTCATTATTTGACTAAGTTTTTTGA…
CAAGGTCCTCTCAGTTGGCAAACTTCGAGACGCCTTGGAGTTGCTGAGGGTTTCAAGAAACTGAAGAAGGAGACTGTAGGCTCAGGTGGAGCCTGCAGCTGAGTAAGTATGCTCAGGAGATCAGAAGCTGAGAGAGTTTTCTCAGGAAAGTGTTTACGCGTGAAGGTGTTTCATGCGAGTGAGCGGTTTGTTCATGATAAAGAAGGTGGAAGCATTCATCTTGAGTCACTAGAAGAGAAGGGAGCAAATACAAGACAAGGTGGAGATTTGAAGAATATGTCTTAGTATTTTGTAAGTAATTTAGTACTCTTCTCTCTCTCGGGTTTAGTTGATAATCTAATTAGGATCTGGTTTAGGTAAACCGGAGTTATCCATTAGTTAGTAAAACGAGAAATAGAG…
AATCGTGGAGGGCATTCATCTGATAACTGCTTCGTCGTCATAGGTTACCCGGAGTGGTGGGGCGATCGGCCTAAGGGAAGGTCAAACCAACAGATCAATCAAAGAGGCCGCGGCAGAGCATCATCAAACAATGGTGGCCAGTATCGAGGATCCACAACCTATGCTAATGCACCTCATGAGTCTGCTAATAGTGTCATCACAGAGAGGGACAGAGATGCAGTTACTGGCCTCACTGATGATCAATGGAGTGGGGTCATGAAACTAGTAAATGCTGGGAAGAGCGTCGCTCAAGACAACACAAAGCCATCTTCATCTGAGACATTAACAGGTATGACTTCTTGCTCCTCGTCTTGGATTTTGGATAGGGGAGCTTCGCACCATATGACTGGAAAATTGGAT…
ATATAGCGGCTGTTAGTTAATATATTATTTGATCAATTGTTTGGTAGTTGTTAAATTATTTTGTTACTCGATCTATGTTTTATTAGCTGATGCATAATTTGATACCAAATTAATGATAAATGGTTAGTAAGATGTTACAAAGATTTGTATTTAAATGAATGGTTAGTAAGATGTTACAAAGATTTGTATTTAAATGATACATGGTTTGTATATAACTTCACATATAAAAAACAGTTAACTTCAGATATTTTAAAAACAGTTAACAGTTACATTCATACTTAGTCGTACATGGTTTATTGGCAGATAAATAGGTTGATATATGAGCTGTTAGTTAATATATTATTTGATAAATTGTTTGGTAGTTGTTAAATTATTTTGTTACTTGATATATGTTTTGTT…
CGTTGCGGAAATCTTCTTGAATAGTTTTGACTATGGAAGATGAGTTCTTGATCTTTAAGTTGGAGTTAAAACTTATTTTCTCTTGCCTACAAACCTTTCTTGTGTTGCTTTTTTAGTGTTTGTGATGTCTTTAAGATGGAGAAAAGACATTTATCTACAGGTGGGGAGAGATCTTTCTCATCAAGTTTTGATTACTTCTTCACTACGACTTTATTTTTTTCTTAGCAAATTTATTCTTTAATCTCAACCATCCATCAAAGTTGAGTAATGAAAAGTATTTATACTTTTAAAATCATTCATTCATTCGTTGAACTTTTTCTCTTTGAATGCATTGAATTTAATTCAAATGTTTTTATATCACTTATATACTAAAGCACAAGTCATATAACTAATCAAAAT…
TCATTTCAATTGGAAATATTATGTACTTCAAACTATTTTATTGAAAAAGCAATAAAAGATATAATTTGAGTTTAAATTGTAAAAGCTGATATAAACATTTTTTTCCTAGTTTTAGCAATGTATTGCTTAATATGCTATTGTGTTCAGTTCTATAATTCTCAGGTTTGTTACTTGAGTGAGGAGTAAAACTTGTGTTGTTATGGTTTGTAAATGAATAAATCGGAACATTAGAGACTCATTTTAATATATTAAGAATTATTCAAATTTGTTTTTTTATTGATAGGTCATATTAACAACAAAATTTTAAGGTTCCTTTATAATTTTAATTTTTTTCATCTTCTTTTTGATTTTTCGTTCATATAAATAATTTCAAACTCTGCCACAAAATTGTTGTTGTTT…
GGCGGTCGGGGCGTTACAAAATTTTGGAAAAAATTACATAGAAAAAAGCCCCCAAAATTTTTTTTTTTAGGCCCCCAAATTTACCAAAAAAAATTTTAGCTGTAATTTTTTAAAAACCGCCTACAGCCCCCTAAATCTCAGGGCCGGCCCTGCGTAAATATAACATGGACAAGTAGAACACGTGATAAACAATATTTATGTTTCAAATATTTATCACGTCGGTTTGAAACATAAATATGTTCTATCTAGGGGAAGCGAGCCCAAGCAAAGTGATGACTTAAATATTTGAAACATAAATATGTCATCACTTTACACCAAATTTAGGTCGTATGTAACACTAGATAGTTTTAGAGTTCGTATTTAACACGATCGAAATCGTTAGAGCCGAAATAGATCCTT…
CGTGGTGGTGATCTCTTTGCTGGTCGATCCCATCATCTAACTGTCGTTGAGATGAGAAACGACTGCAAGCCTTAGAGATCAGGTCCGATCAGTTCACTTACTACCCAAATATCTACTTTCGCTGATTAGGGATACTAAGCTCATTCAATATATGTCGATTTATCTCCTAAGCGGTTAGTTAGGCGATTAAACAAGGATCTAACATCAAGTGATCAGATTAATGGAAGCCTTAAGAATAGTATGGATGAAGAATAATCAAGAATAGCTTATCTATGTTTAGCTCATATTTCAACACCCTAAAAACCCTAGGCGAGCTAGATCACTACTCAATCATTATGCAAGCAATCAAAGACATAGATCCTGATAATACTGCATATAAAATAAAGTAGAAAGACAAGG…
TGCAGTTCTGTATGTAATAAAGATATATACAATCCAAAAAATAAAGTATGTGAAATAATAAATATAAAATTCCGAGGAATTATTTCCGAGGACTTGTTTCGTCGGTATATCGTCGGAATAACGTTATTCCGACGAAATTCCGACGATTTTTTCCCTCAGTATCCATATTGTTTTCTTGTAGTGTGTGTGTTTGCTTTATATATGGCTTTCTACTTCTCTAGTCTTCTTGTGTTTCTGCCTATTATTTATGACTCGGACAAGCAAAGTTGCCTCATAGTTAAACAAACTGAAAAGCTTACGTTCTGAGCTATGTCCGTTTGTGTTTGTACGTTGAGAAAATATATAATAATACTGTGGCTACTGATTAGTTGAGAAAAATATAAACAAGTGTTGGTATTG…
CACTGGTGAATTCTTCCGTTATCGAATATGGGACTCCATGATTTTGCGGTTTCTTCATACCCACGATACCTCCCAAGATGGAACTCCCTACATGTCCGAACGAATCTTTGAACTTCTTTCCTAAAATTCCGTACCTAAAACACACACCATATATAAACCATACATATATGTTAAATGTGTTAGATTTTTATTTAAAAAAAATTGTGTGACGTGATTACAGATCGACAAAATGTACAACTATTCACCAATTTGTTCGCATCCCAGCAAGTAAAGTGTCGGTTTTCAGAAGCTCAACGGTCCAATCTATGGTGTGAATCTTGGCAATCACTGCTGACGTCACTAGCCTAGCATGGCGGTACAAATCTTCGTCTTCCAAATCATCGTACTCCTTCTATAAAA…
AATTAAACATTAGAACCGGTGTCAAACATGGAGCTTTAAGAATCAGTAAACACCCCTTACGTGACCATCACCTATTGGCTATTCTTAAGACTAAAGGAAAAAAAAATTCATCTCTCTTTCGATCTACTTCCTTCTCTCTTTCGTCGGTTCTTCTTTCTATCTTCTTCCTTTTCTCTTTGCATGTTTTTTTCTACCAAACCGATCAATCACTGCTACCTCCTCCTCCAAATCCGTCAATGAAATCACTGTGGAGGTTTATGAACTTTCAAATCCACTTTCACTGGGAAATCTCCTTCTCCTGCTTCCACGCCTGTCCAAAAACTTTGCTCTCTGTTGGGTATTTTATTTTTCTCCCTTTCTCTTTGTTTGATTTCGGTGTTAGGGTTTCCAATTTCGTCT…
TTGTTTTGGAAACAGTTTTAAAAATGAATTCAGGAAACTGAGAAACAAAGTAGAATTTTTAAAAAAATTGTAAATGTTATCGATGTGCATCTGTATTTAAACACACTGGGTGTGATTGGTAAGAACTGTGATTTCTTTTTTTGGCTGTAGAAATATTGCTGTGACTTTTTTGGCTTTGGCTCTAGATTTTTAACTTTTAAAAGTCTTTAAATTTGGGCTGTAGGAATTTATCTCTGCAGAGCAATTATAAACACATAAATTTAAAGAAGTGTTGTGGACTAAACAAAGGGCTGTGAGCTTTAAAAAAAATATAAATCAAGATTGGTGTAGATTTAGAGCTGTGGGTATAACTGTGGCTGTGGAGAGCAACTACAGCAATAGCCAATCACACCCACTATC…
AGTTGTTTTAAAAATTCAAATTATAACATATAAGAAAAAATCTAACATATAAAAAAAATATAACATATAAGGTTTCCTCATTTTTGTAATTTAAATTCGTTTTAAAAAATTTTAAATATAACATATAAAGTTTCCTCATTTTTTTTAATTTAAAGTCATTTTAAAAAATTCAAAACATAACATATAAGAAAAAATATAAAATTTTTATTATATGGTTAATGTGATTGTTTAATTTTTTTAATAATATAAAACTAAACAAAAATGAAGAAGGATGCAAAAATTGTTATCAAATCTTTATTAATCATATTCATTAATTGTCATATATATGTTATAATCATATTAGGTAATTTCGTAACTTTTATTTAAGGAAAAAATACACGATTTTTATATTTTATGTTA…
ATTTTGCTGAAGATTTAACAATATTAATTTATTTATTTTTTGTAACTATTTTTATGTATTTTTATTATTTTATTTTAAAAATATAATCTAATTTGGATATTTAATTTTATTTCCTTTTTAAAAAGATATCAAATATCTAATACTCAAACACTATTGGTTGGTGAATCTAGAGGTTCATCCTAGTGGGTGAACCCAAGAATTTCTCGTGTTAAACTTGGTAGTGCCTTTGTGATGGCCAAAACCGCATAAAAGTTACTCTTTTTCTTACGACCGCATGTTCTTGTGAAAAACGAATCGCATATTCATATGCTGTCTTCTTTATTGATGGAGTATTCCAGGCAATAGACATTTTGCAGCCGTGACAGTATAAACTGTAAAGTCTTTTTCGAACATTAGCTG…
CCAGATATGATATCAGAAATTGAGAATGCTGGACTCTCATTCGTTGGGAAGGATGGGACTGGGCGTCGTATGGAGGTAATATGCTCGTACAAACCATGTTTAATGTGTAACTTCAGTGAGCTTAGAAGAACAGTGTATGAATGCTTTCGTGTGTGAGGTGCAGATTGTGGAACTCCAAAATCATCCATACTTTGTAGGTGTTCAGTTCCATCCTGAGTTCAAGTCCAGACCAGGAAAACCTTCAGCATTGTTTCTTGGTAAGAACCCATGGTTATGTATGTAGCATAATGGCAAGAAACTGTGTTGATTGTGTTTGTGGGATTTTACTAAGAAACGTTTTGTTACAAAACAGGTCTTATAGCAGCAGCGTCTGGGTGTCTAGAAGCAGTTCTGCAAGCA…
AAATCTAGATCTTATTTTCTTTCCACCAAATCTGATTGATTTATGTATTTTATAGTGTTATAAAACTGAAACACTATAAAATCTTATAATTTATGATTAAAACAACAAAAATAATAAGAATGCAATAATTTTTAATTATTTAATTAAAATTTATTGTAGCCAACATAATCATATTCACACTCATCTTAACATAAAAGGAAATCTACATGAAATTACATTTTTTTTGTAAAAACCGATCCATTAAATCCCGCCCGTAGGGCGGGCGGGCCTACCCTAGTCTATTATCTATTATATACTATTATAAAGTAGGGTTTGCTTCACTCCCATGCCGCCACGTCATCGCCACGTAGATAAGTCGAAGGCTCCTGTTCCGACACGTGTCAATTCTCTAAAAGCTCT…
GGCAGCAATTATATACCTTGGGAAAACCCTAGAATCATTTCCATGTAAACAAAATATTCTTTTTAATTAGACCAAAAAAAAAAAATATTCCTTTTAATTTATCAGGGTCTTTTTTTCGGAAAATAAGGCCTAGAAAAATAAAAATAAAAACCAAAAATAGCCAAGTCAAAAATATAAATGAGGAAAACTAGCTAGATCATATAATAGTATTATCTTAGAACAGATTACCAACTGATTATTGACCGAGCAAACCAATACCTTAGAAAATAATTACCATGTTCCTCAAATGGGTTCTCATTGTTCTGGCTTCTCATTAGCTGATGCCTCTCTTTTCTTGTAATGGAAGCAAGAGAAAAGTGGTAATGTTTGCATTTGCATAGGACGAGCACACGACTTCTC…
CATTGAGGTTTTTAAATTTTTTTTTTTAAAATAGAATGATTGGATTTCATAACATATGAAAGAACATAAAATTTTTTAAGAAGAAGACATTACAACACATTGAAACAACACTAAAACAATAAACTCAAGTTCAATCAAACTCATAAACGAAATGAAACTTCAACTTGATTCAATTTGAACTTGCATTACAACTCATAAAGTCATTAAACTGAAACAGACTCAGAAACGACATTAAAGTCATTAAGAAGAAAAATGTACCTTTTGAAATCACATTCCGTTGCTTCCCGCACCATACATGCCATATAAGAAGAAAAACTGAAAAAGCAATGGGATTGTATTAAATGATAGCTCAAATAACAGCACTATTGCTCATAAGTGGTTGTATTGTATCTCCAAAGT…
AACTAAAGGTAAGATTCCTATCACAAGTTATTAACATATAATATTCACTTTCTTTTTATGGTTTCAAAACTTCAATTCACTTCAAACTATTTAGTGTCTTTACATTTTTTAATAGATATTTTCATGCGTGAATCTTAAGTCTATATTCTTTTTTTCTGGTTCTATAAATCTTTTGTTTCTAAATCTATGAAGACTTAGATTTATGTTTAGTTTATTTTAAGGATTTGTTGGTTTGATTCTCTTTTTTGAAGACTTTATTGGATCAATTCTCTGTTTTATGCTCTGTTTATGAATACTTATTAATTTTTAATTTTAATGATTTAGGATAATGACAAAGAATGGAAGAACCTGAATGATTCTATGACTAACCACTTATCCTAGGTGTATTTTTTCAGGCTA…
TTTTGATAAAAAAAAGCAAAATAATGCTACTTTGATTTGTGAAAGTTAAAAAAAATATTCGTAGTAAGATGTTGGTATCATTTTCTTCTGTTTTTTTCTTTCTTTTGGTAGGGACTTTTGACTATCCCGTTGTTGTCAACACTGTGGAGATCTCCCCAGACACGATTACGAGTAGCACTAATGCAAACATTACGATAACCGGGGTTACAAGTAAATCTTTATATATATATATTCCCTTTCTTTATGATTGCCAAGTTAACTTTTCCAGTATTGTTTTCTTGATAAAAAAAAAATGTTGGTATGAGCAGGCATAGACATCCTTGATGAAACAACCGTAGAATTTAACCTTTGGTCAGTCCTCTTGCAACTTCTTTACGCTTTTTAGATGTTTAATAAAAA…
GTGTAAGTTATTTTTATGTTGTTCTTGTGGCCCAACCGTAGTTTTGATGATTAAACATCTAATGTGCCCATGTGCTTTGGATTGTTTCAACAAATTCATTGTTCTTGCGGTATCTAGATTTTGAGATTGGTCCTTTTGGGGGGGGGGATTAAATATCTAATGTGCCCATGTGCTTTGGATTGTTTCAACAAATTCATTGTTCTTGCGGTATCTAGATTTTGAGATTGGTCCTTTTGGGGGGGGGGGTTGTCACTTGTGTTGTTGTAAAGGTTACTATTGTCTAGCCTGCAAATACTCTTTTGTTTGTAATGTCTCACCTGGTTTAGATTTTGTTCTTCTGATTCCATTGTTATTGTTGTACACTTGTTGTCTTGAGAGAGGTGAAGGCTTTTTGTTTTA…
TCATAACCAAGAGATTATGATTTGTAATCTTTCTATTTATCTATAACGGTGTAATCTCCTATATAAGAAACCTTTATGTTATGAATAAAGATAGATTTTTCTATTACTTTTATAAAAGTTAATACTATATTGTCCGGTTTTACAACATATATTTACCATTTGATTCATTTTTTTTGTTTTGTTTTGATTCATGAATTTTTTACTTTGTTAAAACATGCAAAAACCCGAACCATGGGCGAATCCGTGGGTGCACTATTGATTACAAAATGGAAAAAGTCACAAGTTGGTTTTGAACTCGGGTCTGGTACGGGTGCACAAACCACTTTTCCACTTGCTCTAACTGAATTTTTATGTTTTTCTATATGAATACTACATTATAAATAAATATTAATTATGGGT…
AGTTATGTGGTTGGTGGAGACAGCTCGAACTGGGTTGGAGTGTTAGGGCTGCCTCACTACAACATGAACGATATGCCAGCTGTCTCCTTCCGCGTTGCGCAGCATCTTGCTCAGATCAAACATACTGGTAAGTTTAGGATGTTTGATTACGGGAGCAGGAGGGGGAACGTGGAGGTTTACGGCTCTCCTGAGCCGCTTGATCTAGGGGAGTCTTATAGTTTCATCGACGTGCCTGTGGATTTAGTGGCGGGGAAGAAAGATAAGGTGATTCGGCCTTCCATGGTGAGGAAACATTATAAGGTGATGAGAGAAGGTGGTGTTGATGTGTCGTTTAATGAGTTTGAGTATGCTCACCTTGACTTCACGTTTTCTCACCGGGAAGAGCTTTTGGCATATGTG…
TCGTGTTTTTTAATGTATTAGCTCCTCCCTCTACACGTGACGTTAAATGTTGAGTAGTATTGGTCGTTAAGTTCCAACGCTGCGTTTCAGAGATTTTAAAAAACGTCACGGTGTTTTCTTTATTCCTTTTCTTCTCAGACCAAATATCCCCAATCTTCTTCTTCTTCTTCATCTGAGTTCCTTTGGATCTCCAATCTTCTTTATTTATTCTTCGTTTAGGTAAGTTAGGATAGCTCTATATTATGATTTCTGATCTTTTGTTTTGAATCTCGAGGGGATTTTCTATTTCTGATTTTATATTATGATTGTTTTTGCTAAGAAAACTTTTATACCACTACGCCACAAAGAAAATTTGGTTTTATATTATGATGTGGAGCAATTTCAGGTGAAGACCATGTG…
CATGCTCCGAAGACAGTCTCTTCGCTCCGACAGCATCAAGATGTTTGTCCTTGATGAAGCTGATGAGATGCTCTCCCGTGGTTTCAAGGACCAGATCTACGACATATTCCAGCTTCTCCCACCGAAGATTCAGGTCGGAGTGTTCTCAGCCACGATGCCGCCAGAGGCTCTCGAGATCACAAGGAAGTTCATGAGCAAACCGGTGAGGATCCTGGTGAAGCGAGACGAGCTCACCCTCGAAGGTATCAAGCAGTTCTACGTGAACGTGGAGAAGGAAGAGTGGAAGCTCGAAACTCTCTGTGACCTCTACGAGACCTTAGCCATCACTCAGAGCGTCATCTTCGTCAACACTCGCCGCAAGGTGGACTGGCTCACTGACAAAATGAGGAGCCGTGACCA…
TAAATTATAAAACCACAAAGCAAGAAATTTGAATAAACCTGAATGACGCAAGATGTTTGACAAAACAGTCGAAAGTTGGGACTTACTGTTGAAGCGTGCTATACAAAGTTACCATACTTATACTAACATTTAAGGGTTAGGGAGTGGGAACTTAACGAAGATCTATGCTATTAAAATAGATTTTACAACTTTCTATCATGTGTGATTTTTTTATAAACGGATATTTCCAAAAAAAATGTATTTAATGTATTTTTTATATCTGTACTATTTCAACATGATATTTCTAATGTTTCCAAAGATTTGTTGATCTTTCTAATGTTTTCAAAGATTTGTTGCCTCATTTTAAGGATTATTAAGCTTTTTTGGTAAAATTATTTAGATATTTGTTATTTGGTACAA…
AAGAGTAGAAGGCTAAACGACATGAGTGGAGACAAACAAAGAGATTTTCAATCTTGATTTCAGTCATCCAATCTCTCAAGACGCCATTGATGGTTTGAGAAAACATAAGAGAAATTTTTTAGGTCTCAGAAGAACACGAAGACGAAGACTAAAGGGCCTCTCATGTTTTGGGCTTTAATTCTTAGGATTAACAAAAGCCCACAAAATCTCTTCCTTTCGTTAAATGAAACGGTGTGTTTCACCCGACTGGACACGTGTCGACTCCTGAAGCATCGAATTTCTGACGTGTCGTCCCTGTTGCCAGCATCAAGAGTGATTGAAAGTCTCTTTTATATATAAAGATATTAAATTTAACTGACATTAACATATATATATATATATATATATATATATATATAT…
GAAGCTTCTCCCGCTACGCGCCGCCACTCCATCACCTTCTCTCTTATCTCAACTCCTCCCGCTCCATCCATCACCTCCCTAACCACCGCCTCCACTCTCTCCCTCTTCACTTCTCCCTCGATCTCCATCCCCAACCCCCACTCCTCGCAACAAAACTTCCGATTCGTCAACTGATCGGCGAAGAACGGCCAACATATCATCAGAACACCGGCGAACACACTCTCCATCATCGAATTCCATCCGCAGTGAGTCAAAAATCCTCCGATCGCCGGATGCGAAAGTACCCTCTCTTGAGGACACCATCCCGTAACCACCATCCCTTGATCCGCCGTCTCCGATAGAAAATCCGCCGGGAGAATCGATCGCACCACCCAGAGAAACTCCTTCCCGCTCATCGCT…
TGTTTAGTTCTGTTAAATCTCTTTTGTGTGTTTCAAGAAATGGTGTGTTTGACCAGAAAGTTGTCTCTCTCAGCAAAATTATTGGTGTTGCACCTTTTATTTGAGTAAATTCATTTATTATTATGTCGACTTTAGTTTATAACAAAAACAATGTCATCATTGACCTTTTCGCTCTGGTAAGTTACTTTCAAATTTGTTGCGGTTTTGTACGTATTCATCATCTTCAGAAAGAAAGCAAAACGGAAAAAGAACTCGAAATTTGTTTTACAAAAATATTTTTTTAGAAAAACTGAATATTGTATACACGTTCACCGAACAGGTGAACTCCAACTTCATCTTTGATTACTGAAAACCATGGTATTTAAAATAGCTCGAGAGTTAAAATAACGTGTTAGGCAC…
TCTATTTTTATTAATAAAATAAGGAAATATTTGATTTTACCGTACATACATTATTTAAATTTTATAAATTTGACTTTCATATTATTTTATTATCTTATTTGATGCATATTTTTATATTTCATAGAATTGTTATGTGGTTTTCGATATAATTTTACTAAATATTATCAAAATATATTAAAATATTAAGAAAATAGAAGTATTTTCATTGTGAATATAAAACCAACAATATAATGTTTAGTCTGTAATTATATAAAATAAAAATAAAGATAGATTATAAATCTATGATTTTAATGGGAAAGATTTATGCTCTAGGATACTTATAGAGTTTATTATTACCGTTTAAGTCACTTATTGCTGGGTCCCTTGTTGCTGCTCAGACACTTTTGATGTACTGTCGCC…
ACTAGTTACTATTTGTTTATTTTCATCTCTTAAGTATTATTGTTATATGCACCAATGATGATTATTGCTATGAGTGGGTAGAATAGTTAAAATCACTGCAGGAAATAAATGTAGTAATAGCGGACGGAAAACTCTATGAATACTTTTTAATAGCGCTTCCTTGTCCGTTCTGACAGCGCCCGTTATAATAGGTCCGACATTTATAATAGCGGTTTTATTTTGTGCTATAGTTAAATTAGCAAATATAGCCAATGTTTGGTGCTATTAAATTATTTTTAAATTATCTTAAAATTTTTGAAAAATAATTACCAAACCAAACAATTTTTAAAAAATAAAAATAAAAACTACACCTAAGCATAATTAAATAATTCAAAATTAAATAGAACATTAATTCATAAT…
TGAGTAAGATCGCACCATTGAGCATAGTCTAGAGGAGATAAAAGCTAAAAATGGGGAAGCTGAGTCTTCTCTTGGAACAGCTTATGACTGATGATGATGAGGCAAAGAAACGAGAAAAGGAACCCATCTCTGCCGGTGTGCTATCCAGTCAAACGGGTACTCCTAAGGCATGTACATACGTCAGGAAAGGGTCTGGAGAGTTAAACGACGCAAACTTTCCATTTCCATTTCCACTGGGAGTCGCTGATGCGACGCTTGGAGATACCAAATTTTGACAGCGATGAAGTAGAAAATTGGGTACTCTTTTCTTTATGGTGTCTGTTTGTTTTCTGCTTCAGTGTTTCAAGCCATCCCTTTAATTTATGTTGTTCGGTCTTTGGATGAATTTGAGATCCATTT…
AACCTAAACCCCAAACTTAGATGGTATAAGGTTTGGGTTAAGGTTTACGGTTTGGGTTTAGGGTCTAAGACTTGGATTTAGGGTATAGGGTTTAGGTTTAAGGTATATAATTTGGGTTTAAGGTATATAATTTGGGTTTAGAGTCTAAGATTAGGGTTTAGGGTATAGGGTTTTGGTTTAGGAGTTTGGATTTGGGTTTAGAATTTAGGGTATACGGTTTAGAATTTAAGATTTAGGGTTTAGGGTTTAGCTGGAAGCGTCAACGTCGTTAAAATTAACGTTTTTATTTTTTGTAACTATTTTTTATTTAATTTAATGTTTTTAATTAATAAGGCTTTGATTGGAGGTGAATTTAAAGGTTCAAAGTTTTGTTCTTAAAGAAACTCAAATAACAAGTGT…
TATATTGATTTGATCTTGGACCCTTGAAAAGTCCTGCATCATTTGCTACTCACTTAAAATGCATGTCAAACTTTTTATTTCTAGAATTAACAAAAAGTTACATCCAAAATTTAAAAAGAATAAGCAAATTAATGTATTTTTAGTTTCAAAATGTTATGTCCAAATCTATTAACTATTCAATCTATTAAAAATATAAAAAAATAGTTAAGTGAAATTTATATTTTTAAATACAAGAAATTTAAGAAATAAAAAATTTAATATTATTTTCAAAATTTAAATATCTGAACCCGATCCGAAATAACTGAATTCGAACTAAAAATACTTGAACCCGACCCGAAGTACAGAAATACCCGAACGGGCTCTACACCTCTATACTGAAATACCAAAAAATCCGAAATA…
TTTGATGTTTATTATTGTAGAAGTTGTTCAATATCAATATGATAATATATAATAAATTTGTAAAATACAATCTATTTTTATTATGAATATCATAAATAATCTAAGATATTATTTGGTTTTAGAATCTAGTTTATGACTATTTTGATATGAATGTAGTACACATATATGAGTATGTTTTTTGTGTGTTTAGGGTTTCTGGTTGCATGTAACCTGTTTCTGTTTAGTAGCGTAATTGGTTTTGTGGCAATTTGGTTCTGGATCAGCTCTAAACCGGATCTACCAAGGGTTTTTAAATGGGCTATACTTTCCTTCTCAACCTTTAGCTTTTCAAATTCTTGTTTCTACATTGTAATACCCAAAAGCCTATTTTCAGCACAAAGGCCTCTAGAAAACAAGGAG…
AGAGGATCATCATGAAGGCAATTTCTTGATGGGTTCAGCTACTTTGCACCCAAATCAGGTGAAAATGGAGCTATAAGTTCCAAACTAGTTGACAATGCCTAATGAGAAATGTATCTCCTGAGGCTTGGATTGTTGAATTTAGAGGTAGAAAAAAATGATCATGAACTTACCTTGGCCTTGTATAATTCAGAACGTCTCAACAACTCAGTGAACTCACTGTGACCGTGCAATACGACGTCGTGTCCCAGTATTATCCATTAATGCTCTCAACCGATTCGTTTTAGAAAATAATGAATCTAGAGCTATTATTGGTAGATAATTACCGAATCTAAACTTGCTGAACCGAAAAATAAATAAAAACCAAACAATAGACCGAGCTGGGTAAGTTTCTAATCAAAC…
GCAAGACCTAAAAGCCAAAGCTTTCATCTCATAGAAATCAACACCGTAATCCTTGAAAAACCGGAAGCTTCAAGCCTAAATCAACGAGAAACCAAACCAAGGTATAGATGGTCATCGAACCGAATAGGAACATGCACGATCCAATAAAATGGTATATAATTTAGTTTATGGGTGACACTTATCTATGCATGACATTGTTTTATTCAATGTGTGGCATGCATGTAACCACATTCTTATCACAAAGTCTCAAGTCAACTACTTTTGATGGGACAAGTCACTCTGCTTCTTAAGCTTTTAGTAGTATAAGAAAGTACTTAAGAAGCAGAGACTTTTTGGTTAATTGTGATTTCAGCCATGGTTCGGTTAGGTTGTACCGGTTTATGTTTTGATGTAATTTGA…
ACGGCCCTGGAAATGATGTTACGTTACCAACAAAAGATGGGGATTCTGCGGATGCACAACTCTTGAGATATCGAGTCATTGCTATGGTTAGTACACATATGAACTTATTTAAAACCGAATTTTAATCGACGGTATCATTTTAAATGATATATAGCGGAATATAAATCTGATGAATATATAGGTCTTGGAACTTGGAATCATAGTTCACTCTGTGGTCATTGGACTATCTCTAGGAGCAACAAGTGACACTTGCACCATTAAAGGACTCATTGCAGCCCTTTGCTTCCATCAAATGTTCGAAGGCATGGGTCTTGGTGGTTGCATTCTCCAGGTATATAAAATTATATATAATAAACTATTTTCTTTATAAAACGTTAAAATTGCAAGTAATAAACTTTT…
AATATACTCATGATGAACCAATTCAACCACCGTGGCCTAGCCAAGCTCAGCCGCACATACGGTGGACTACTTCACCTCCGCCTCGGAATTTCCCATCTTTTTGTAGTTTCTTCTCCTCAAATCGCACGTCAAGTCCTCCAAGTTCAAGACCACGTTTTCTCAAACCGTCCAACCACAATAGCAATCCGTTACTTGACCTACGGGCAATCCGACCTAGCATTCTGCAATTACGGCCCGTTCTGGCGAAGGATGAGGAAACTCTACGTTATGATGCTCTTTAGCCGTAAACGGGCCGAGTCGTGGGCCTCTGTTGACGAAGAGGTTCACAAAGCGGTCCGTTCTGTAGCGGCCAATGTCGGAAAACCACTAAACGTATGCAAAGTCGCATTCTCCTTAACA…
GTGAATAGGGCAAAACCAATTTTCAAAAAAAAAAAAGGTTAGTTTTGTGTTTGACTTTAAGTTATAAGTCAATTCTGCAAAAAGTCCAACAAGATTTGACCAATTGCACAATGATTTATTCAGTTTTCATTAAAAAACCAAATATTTACTAGAGGTTTTGTCAACATTATTTTTTTTTGTTAGTAATCAATCTTTATATTTTACAGTATTTTTTTTAATAAATATAACTAATAATACGTAAATCGGTTATTCAGTTTACTAATAAAAATGATTTATTCAGTTTTCATTAAAAACAAAATATTTACTGGGAAAACAAGTTTACTATTTTCTAACTAATGACGGTAGAAAAAAAAAACAAATCGGGTCGGGTAAAGAGCATCCGCGTGGCTCTTATGGAAA…
GGGAGGTGATAGATTTCTTCTATCGCTTCGTGCACGGAGGTCCGATGGCTGTGTGGTTGTCGAGCTTCTGTGACTCCATGTCTGCAACTTCTTCCCGGATGGTTGGTTTGTCGTCTATGGCTTTTTCAAACTTCCGCTTTGGTGGTTGCTCTCTCTTTGTTGTTTTGTCCCATCTCTTGTGTCCAGCCATCTCTGCCTCTTCTGAGGTCTCGAGCTCTCAGTCCTTCTTCGTGGGCCATTCTTCATTGTCGAGTTCTCCGGCTTTTCCCGTCGAAGCGCAATGGAGACCGGAGTCAGGTTCTCTGCCTTCGGGGCAAGACGTCGATTTGAAGTGTCAGTGTGTCATCTGTCTCTCCTTCGGCGATGGAGACTTGTTTCGACTCTGTTCATCCATGTGCC…
ACAAATCTAACAGTATATTGATAGCCTAGAGGTAACAATTAAAAAATCTTTGTAATGCGAATTACTGAGCGTAATCAAAAGGTATAGATAACTAATTAAATTCATAATTTTTCATCTTATAATTTTTAATAAAAAATAAATTTATGCTGATTTCTATGTTATATTGGCAGATATGATTTTTAAGAATTTTATAACTTTTAAGATTTAATTTGTCTCTTTGTGGTAGTTAAATTTGTATGTTGATTTACATAATATCATTTTAAATATCAATTTAGTACCTTTTGAATAGTTTTAATTTGATTCTTTAGAAATTTATTTCCATTTTGTTTTAAATGATTTGGATATTTTTCTAATATCTTACTAAATAATAATGGAATTTTATTATATTTTAATATTTAA…
TTTTTTTTAATAAGTTAGTGTTTGTCTCTATTGGGATGCAGATAAGAATCGATATTCGAGAGTTACGGAAGTCGGAAGCACACGCAGAGATCAAAGCGCTAAGGTTGTCCAAGAGACAAATAGATACAGGTTTTGAAGAGATTTGTTATTTGTGGTTGTCTGATTTTTTTTTATGTTTTTGTTTTGTGTTTATGTTCGTTTAGTATTTAGCAAATTCTTCTCTTTCGGAAGGTGGGAAACTTAAATCAGGACCAAAAAAACATGCTATGCAGATTCGGCCCAATTGAGTATTATTTCCGAGGGGTTGCTCTCCTTTTATTGCAGCTGAAATCAATGATAGAGAAATCAATACCAGAGTTCTTTAAATTTAGTTCTGTATGGAAACCATCTGAGCGTGGC…
CAGGCAACTGGCAAGAAACAAAAAGAGACAATACCAGAGATTTAGATTTTAGGCTCATAGAAAAGATCAATTACTCGTACAATGAGCTTATAATGTTACTTACATGTTCAGCCATCTGTGCCCATTTATTCCCCATCTTGGCATGCATTTGAACAATGAGACGTTCCTCTTCTTGGCTAAACGCTCCTTTCTTCAAGTTCGGCCTAAGATGATTAGCCCACCTGAGACGACAGCTTTTCCCGCAACGAGCCAGGCTCGTGTATTTCTGCACAGCGTTCCAGTTACCCTCTCCATGCTTCCTCACATAATTAATCAAAATCCCGTCTTCAGTCGAAGTCCACGGTCCTTTCTTCAGGACACTTCCTTTCCCTCGGCTCTTGCATCCATAACCACCAATAC…
ATATTTAGTCAAATATGTTATAAATATAATTACATAATATTAAAAAGTTATATACAAACTCAAACAAAAAAATTGGAATTATAATAAAAAATAAAATAAAATAAAATAAAAATACACAATCTACCCGTACGCCGGAAAAACTAGAAATATACATAATCAGTAAATCAATAATATCAGATTTTAAAAATGATAAAATGAGTTATTTTAATTTATTTTTGAATATAACACAAGACTTTGTCGAGTGTATAAAACAATAAATTTAATACTCTAAGACTTGTAAACATTTTAAACGACTTGTTATAAATTCACAAATCCGTAACACCAGATTTTTAAATAGTTTTGATAAGCCTTACTTAAATAATACCAAAATCTAAATAACTCTTTAAAAATGCACGAACC…
CTTTTAGCTTCCCAATGGCAGATTGTTCATCTTTGTCACTGTTGCCATCGTCGAGAAACCATGTGTTCCAAAGCTTCAGGGGTATCCAAAAAAGTTGAAAATCTAAAAAATGAACTGGAATATCTGAAAATAGTATTTGAATCTAGATAAGCCACTCGAGCTGATGCCCAAACCTATCTAAATCCCGAAACCTTGAACTAGAACATTGTATGCATTCAAAGCTTGTTCCTTTCTGAAAGAGGGCAAAAGTTAAAGAAACACAGGAAGATATCATATGATGAAATAAGAAAAAGGCGAGGAGCTAAGCTATTCATAATAAATGGGAAGTTGAAGGATTACAAATTTATTAAAAGATAACATCGTTGAAACTTCCATGAATCTTCCTCTCCACTCGTCTCT…
AAAGGTTTATACGACAAATTCAAATCTTTTCACTCTAAACCAGTTGATACGATAAATTCAAATCTTTTCACTCTAAACCAGTTCATCCGAGATTCTTATCCAACCAATATTTTCTTCTTTTCTATTTTATCTTTGCTCGCTTTTTGTTTCTCGTGTCTGTTGATTTCATAATCTCCAAAATATCGTTTCTCAACATCAAATAAATAGTTTTGCAACACGATTTATGTCTCAAAAAAATGGTGAATCTCATTCGTTCACTTCCGTGATTCATTTCTTATACCAAGATAAGTTAATTTTTCTTTTGTATTTCATATATTATTATAAGTTATATAAATCTATACTGTAATTTTTATAATATTGAATAATAGCCCATAAGAATAAAGTTTAGATAAAATGTAG…
ACAAAACCGATTTAATCTGCAGATCTGAATCAAAATTATGAACTCAAGCGGTTTTAATTTGTCCATACGCGCTGTCTGAATCAGAGTTATGAACTCAAGCGGTTATAATCAGAAACCCAAATTTTTTTAGAACAATCAATAAACGGTTTTAATTAGTCTTATTCAAAATATATTAAACAAAGATATAAACAGAAAAACTGGAAAATAATGATTCAACACACAGAAACGTTAAAAATGTAATGAAAAAAAATTGTAGTTTTGATGTATGTCAAGCGGAGGAGCATAATAAACCTGTGAATCCAGAAGCAGAATATCCACTCCTATGAATTTGCCACCGCATCGGACGTTTCTGGCCTCCGAGAAACAGAGCACCCTCACATGAACGGTGGAGGACCATCA…
GAAAAAAAATTTCCCGCCAAAATCGTGAAAAAAAACTTTTCCCGTCAAAAACACTTTTCCCGCCAAAACCGCAAAACACACTTTTCCCGTCCAAACCGCAAAACTTATTTTTTCGCCAAACCCATAAAAACGTATTTTTCCGCCAAAACAACAAAAATGCACTTTTTCGCCAAAAACACATTTTTCCTTAAAAACCGCAAAAATATTTTCCGCCAAAACCGTAAAAATGCTATGTTTCCGCCGAAACGTAAAAAAATATATTTTAATCATTTTATTAACGAGTCGACCTGGATGTAGATGGAAGTTAGAAAATGAAAAGCAAACGAACATAGTTGCATTCAGATGATTCATCTGGATGCATGGACGAAATGAAGAAACGAACGAAACACAGATGGAGCA…
TTCGTGATCTCAGTAGTTAGCATCCCGATAACAGTTGAAACACTTGGTCTGTCGTTTGCAATTTCTTGCACACATAGCAATCCAATGTGAACACATTTTGTTATCTCTTTCACAAAAGACTCATCCAAGACGATTGGATCTGCTAGAGAAGCAGCCTCACCTTCATTCCACAGCTTCCACGCCTGTAAAATTCACAGGTGAGTTTCAAAGCTAGCAAAGTTACTAAACACTAATATTAGTACACACTTACATAAGCTAAAAGGTTGAGATTATTTTCTTCCTTGTGAGAGTTTTTTCTCCCACTAATGATCTCTAGAAATAACACCCCCAAGCTGAAAACGTCTGATTTTTCTGAAAATAAACCTTCCATTGCATATTCCGGTGACATGTAGCCGCTGC…
TAGCCATGCGCTAATGAGCACTAGATCATCTGTGACTGTCCATTTCTTTCTTTCTCTACGCTCTGTAGGTGAGTCTTCACAGAAGGATGAAGTTTGAGTAGGGAGTTGTGAAAAACTAGCATACGGATGGATAGTATCTTGTTGACTGTTCAACAAATCAACAAAATTGGATGTCTGATCCATTTCCTAACCAGTGAGGGAAGAGAGGAAAAAGAAATGTGTTTTGAAGATTAAAAACTAGAGAGAAAGGTTCGGTTTTAATAGAGGAAAAGAGAAGAAGATCGACTTAGTTGGACAGCTAATTGCTTTTACTCTTCCATCTATCTAAGAAATTTATTATCTACCACACAAACCTAACACGCATTCATCACAGTCATTAGTCAGAGTTAAAGTTATCTA…
CGGAAAATTCCGAGGGATTTCCGAGGAAAGAAGAAATTCCGAAGAATTATTTCCGAGGACTTGTTTCGTCGGTATGTCGTCGGAATAACGTTATTCCGACGAAATTCCGACGATTTTTTCCCTCAGCATCCTTGCTGTTTTCTTGTAGTGCAACTCTTTCTTGCTAAATTTACACACAAAAAAAGCCAGAAAATTAAATAACTGTGAGTAAGCTTCACCTTGCTAAATAAGACAGCTACTTTGGTTTGGTTAAAGTTAAAAGGAAAAACTCCGAAAAAGTAATCATGGTAACTTGGGCGTTCATATAATTTGGTTTTGTTGTTCTATTATATTGGGTCGATAATTTAATGTTGCTTGTCAATTAGCTTTGCCAACCCAATATTTTAAAAATTCTCGCGT…
GTTGTGGGACTGTGGAGTTTCGGGACTATCACAAGGTTATGGGTTATGTGAGAACGATACCGAATACTTATTTTTCGACTCATTTCATTTGACGGAGAAGGCTCATCGACAGATTGCAGAGCTTATTTGGAGTGGACCGTCTAATGTTACTGCACGTTGTAATCTCAAAACATTGTTCGAGTTGAAGTAGAATATGTACATGCATCCGTCTTCATGTTGTAGTCAGCTAATCTGTGACTTTTTTCGAACTCCTTGCCTTGAAATATCAGCTTCTGCTCCTTCACTGGCGGGCCTCTTTTTGTAGATGCAAAGATCAGATGGACGTTCTGATACAGACGCAAGTACAACAGCAAATGGAGCAGAGTCTGCAACAGAGAAGTGTACGTGCGGATGAACAAG…
GTAGACGAACTTCTGGAGAAGATTGCTCAAGTGTTGGAAACACAAAAGGCTTTGATCGTCATTGATGATATATGGAGAGAAGGAGACTGGGACCTAATCAAGCCTGTCTTTCTGCTAAATAAAGGTGAATCTCCTTATTTAACGTACATTAGGCGTCTTTTAAAAACTCAAGATTTGATCATGAAATCGTTATGAAATATAAATGTGTTGCAGGATGTAAGGTTTTACTTACTTCTCGCAATGAGAGAGTGGCATTACATGCAGACGAACAATGCAACCCCATCAAACCAGAGTGCCTAACTTTTGAAGAAAGTTGGGTTCTTTTTCAAAGGATAGCATTTCCTATTAAAGACACAGCTGGTAAGTTTTTAAGGGCGGCCTACTTGGGTTTTTTACTTT…
TATTTGAAGCATTGCTTCCTTTACCTTGCCAGTTTTCCAGAAGATTGTGAAATAGATGTGGAGACACTGTCCTATTACTGGGCTGCAGAAGGAATACTAAGTCCAATATATTTCGATGGAGCGAGCATTCGAGAGGTTGCAGATATATGCATAGAAGAATTGGTAAAGAGAAACATGGTTATTTCCAAAAGACATGTTAAAACTTTCAGATTTGAAACATGTCAGTTGCATGACATGATGAGAGAAGTTTGTTTGCACAAAGCTGAAGAAGAGAATTTCGTAAAAACTATTGACACATCAGCTGAAAATTCGAAATCTCTTTGTAAATCTCGCAGGCTTGCTGTTGTACAGAAGTTTGGTGAAAGATTGAACGTCGACAGGGAGGTGAAGAATCCAAGC…
TTTAGATAGTTTAACTAATTTTTAATTAGATTTATGAATAATTTATATATTTTAAATTTTTTTTTGTCAAATTTTCAGGTTATAATTTTTTTTTCTTTGGATAGTTTACAATATTGGTTACAATCCGATCTAAACCGAACTTGAAAGGAACCAAAACGAGTCCGAACCAATAATTACTAAAATCCAGACTTATGAGCATATTACCAATCCAAAAATCAGAATCGAAACCGACGGCTCTCGAACGCCCAAGCTTTCACTATAGTGAATACAAAAGTGAAACGACGTTTCTTGGCTGTGTTTCACTGATTCTTATCTCATTTGTTCATATCAAACCTCATTCATTTCGCTTTCACTTTATACGTTTTGTGCAATTATGTCAATCGCAATGGCCAAATCAAC…
AAGGATGGTAATAAAGCTTCTTTCTGGTTTGAAAGGTGGTCTTCTTTGGGTTGTCTGCAAGATGTCTTAAGTGGAAGAGGTCACATTGATTTGGGAATACTTGCTAATGGAAAGGTTGCGGCTTGTAGGAACCATAGAAGAAGACAACATCGCATCCCACTCTTGAATAGAGTAGAGATGGAGATCGAGCATTATAAAGCAAATTGGGTTCAAGAAGAAGATGTCTCACTGTGGAAAACGGAAAAGGGCAAATACGAAAGGGTTTTCTCTACAAGAGAAACTTGGAATATAATCCGAGAGAAGCATATCTTATGTGGCTGGCACAAAGCTGTGTGGTTTAAACATGCAACTCCTCGATACTCTTTTATTCTCTGGACTGCGATTCATGGAAGACTCTCT…
CTACCTTGATTCTTATTCCTCAGACTCGTCGAGATGGTAGCATTGAGTATAGATTTCGCAACAGAGGCGATTTACAGCCATTTGCCAAGATCATAGCAGTTGACACTTCAGAGCAGAGAGAAAAAACATATGAGAAAACTTTTCAATAGCCAATAGAACTGAAATGATTTATCTTTTACTGACAGAACGAAAGAAAAATCTGTCCTCGATAAGATAGTCCAGGCAGTGGCGGAGCTACGTTAGTGGAGAGGGGGGTCCAGATAAAACAAAATATTTATCAAAATCGTTAAGTAATTAACCAAAGCTTCACTAGATCAGCTAGTCTTGCCCCCGTTGAAATTTTCTTCCTGCCCCCACCAAACCTTCCCTCAAGCCTCACATCTCTTTTTTTTTTTTTTT…
CCAATTTACCCAAATGATAAGTAAATTTATTGTAAAAACAACAAAACGGATCATATATAACATATATAAAATCATATGTATAATTAAAGTAATATAATATTATTAATATAAATGATGCATAAAAATTATAAATTAATTTAAAAATTAAAAGTAAATAGCAATCAGTTTTTATAGTATATTTACTTTAGAAATATTTAAAATCACCTAGTAACGAATATACCACTATAACTTGGAGTAGTAGATACATAGCGATAATGATTTAGCGGTTTGTAGAAAAATTTGGAACTTGTGAACTTTATTTTCAGGCCACATCGTAGAGAGGAATTGATGAGCATTAAATTGTGCTCCTTCAAATATCATGTGTGTAGTTGTGGGAGATAGCTGAAGCAACGTGGAATA…
ATGGTTTGTGGAACCTTATCTGTTTAGAAAAATCAGTTATAAATAGTTAGTCGGAGAGAGTTACATGAGCCTTCCCTTTTCCTGCGACCGCGTGATGGTTTGTAGAACCTTATCTGTCTCTGAAAGCTTATACATCTTCAACAGAGTAATCACTCAGAAGTTATTTGAGACTTACCATGTTGTCTCCTCTAAAAGCACAGGGAACAGCTCTATTCTTCATCTCCCTTTTATTAGCTGCCAAATCCTCTCTGCTCTAATCATCAAGACGAAAATTTTGGATATCTCAAAAGTTCATGACGGCTATAATTGCCTTATGTTCCAAGTCCCGATTTATCTCAATTGTTGATATTATTAGGAACTTCAGGGTCATCTTCATAGGAAATCATCAGATTAGAAAAA…
ACTTTAGGATCTTTAACGGTTGTTCTCCATATAACAATTGAACTCCTTTTTCACCTATCATTGTATTAATATGCTTGCAACATTTAATATATATTCTTGTGTAGTATGAATCTGGAAATAGGGCTGCGCATTCCTTCAAGTGCCCTTAAAGTTAGATGTTGTAGTCCACTAAGAAGCCACGAGCATTAGATAGCTCAGTTGCAGATTCAGAAGCATATCATCCTTTATAAGCAATATTGTTCTGATTGTTTCATTGAACAAAACCCCGTTTTGACGTTGTTGACATGATCAAAATCGTGAAACCTAAGCAACATCGCAATTATATAATAGATTTCCCGCTTCCGATCTCTCCAACCAAAACTTTTGCTTGAAACAGAGAAAAATAATAGAACATACTTT…
GGCAAGCCCGGAGCGACGTCTTCAGAGCGACACAGCCAGGTCGCTCGCAAAGAGACGACCCGGAACGACACAAAACGAAGCCCGGAGCGACCTCTCAGAGCGACCCACTGAGGTCACTCCCGGAGGCCGGAGCGACATGCCGAGGTCGCTCCGCGTCTATTTGCCTGTCGAACTCATGTTTTCTAAGGGCCTTTTGGTCATTTCATTATGCACATTTTTACTTTTCAAAACCTATGTTTTAGGTACTTTTTGTAGCCACCAAGGAAAATGATCTCTTTTTTGGGAGAACAACTAGTAAAACTTCTTTTGATTCAGATTTCATTGCTTTCATCTTGTGTTCTTGTTGATTTCTTATCTATTCCTCTACATGATTAATCTGAAATCCAATATGTGTTTAAG…
CTGAGTATTTTTTTTGGTAATCATGTTAAATCAGTGTCTGAGTTCTTCAAACCTTCTCAGACTTGTCTTTTGTAATTAATCATTATCTGGCCGATTAAAAATGATTAATGTATTTGATTTCGTGTTTTCCGAATGCTTTCACACTAACCAATTATATTTTCACAAAATTTACAAATAGGTTCGTAGAGCATGCAGCCATGTGATGAGCACAAAAGTGAAAAATTCTTTAGCATTTTACTTATGTAAATAGCGAATGATATTCCTAAATTTCCCTGAAAAGATAAGAATCTACGACTACAAAGATACGCCAATTTAGGAAAGTGTGACAAACCCTTTTATTTTCGTTTTGGAACTAAGTGACGTTATACGTGTTTAATAAAATCTAATATTCCAATCATC…
ATCAAAACATTGGCATTTGTGGGTGTATGATGAACAGGAGAATATTCCTTTTTATGGAATAGATTGCAATGATGTGGGAACAAACGATATGAGGGAGCAAAACGTGTTTGAAACATTGATCGGGAAGCAGCAGCAGATCTTGCTTGCAACTCAAGTCGTTAAGATGATTCTAAAGATCGACGATGTTATCTCTAATTCTGAATACTGATATGATGTTCTGCTGAAACCTTTGTCCCTTTGGCCTCTTGTTTTACTTTCTATTAGCTTTTGATACTATTCAACAACATTGTTCCCCTCTTGCAAGCTTTTATTTTAAGAACATCCTCATTCTGTGTTCTTGATTCTAACTTTATCCTACTCAAGTGATTTTCCGGCACGGAACCAAACAGCATTCAGAAA…
ATGAGTATGGAATTTGACTCATAATAGGTAACAATGTTATTACCTCATAATAACAATGTTGAGTATGGAATTTGACTCAAAATATAAAACTACAAAAAAAAGGTATGAGCCACAAATCCCATGATCAATGATAGTAATACAAAGAAAGACTTTGGTTCTTACATAAGAAAATGTGCAAAAATACTGTAATTTGAAATATGTTTTCATATCCAACACTCGTTTTCACAAATATGAAAGGGACAGTACACAACCCCTGTTGATATCCAAAGGACAGCATTATAAACTGTGTGCAATCGTCTATAAAGAAATATCACTGCTATTAGTGAAAAAGACACAAGAAGTCTGGAAGATTATCTCAACCCTAAAGTAAAAAAAATGAATAGTGCTTTGGTACATATC…
AATTTGAAAAAGAATTTTTTAAAAAAATAATAATAATTTTTTTAAGTTCAAAATTGGTAAACATAAAATTCGAAACTATGAAGCAAGTTTATTTTTAATTTTATTTATTTATTTATATTTATATATTTAGGGTATAAAGGGTCTTTTGTTTTTTTAATAAAATATTTTGGTTATTTTGATTTTTGAGAATTTTTTTGGGACAAGAATTCAAAAATGGTGTATCTGAGAGAATTGTACTTATGTATATACGTTATTATTGTTTAATTTTTTTTTGTTCTTTTAGGGACTTTCAGAAATCTTAAATGTATTTTAAAAATGTACAGGTGCCAAACAGCAAGTTATGTGTTAATGAATTAAAAGTAAAGATGTTGTAAAAAGGAATCTTATACAATAAAGTAG…
GTCATATGTATGATGTCTGTTACATTCTGCATACATCATTTTTAATTAAGGTTTCAAAAGGTGGTCTAGATCGCTAAGAATTTGTAAATGAGGGATTGTTAGGAGGACCAGAACAATTACTATAGACTATCACAGACTCAACAGCATCCTCAAGTGCACCATTCATCTGTGCCTGTGCGTGCGTTTAAGTGGTGAGGACTTGAAAAAGAAGTGGGAGGCTTCATCAGTAAGTTTCTAGGAAAAACATTTATACTGTTATAAATTAGTAAACTACAAATATAAATATAATAACTCTACTTTTTATATTGTACCTGTGTATTAGTGAATATTATGTGCTTTTGAATTATGAATGGTCAAACACAATTTGTCATGCGTGTTGTCAAGCCTTGGAAACGATTT…
CTAAGTGATGAATTTACTCGGCTCGGCGAGTAAATATATCGGCTCGGCCCCAGAGTGCTTTTAGCCGATAAAGCCGAAGCCGACTAAAAGTATATGGCTCAAGGGGACTCCTCGAAGGCCCATCTACTCGGCCTACTTGGATAAGGCCCAAAAGATACATTCGGATTAGGGCACACAAGGACGGAAAGCTTATAAAGAGAAGGAGGCAACAACAAGGAGGGGAGGATATTGGACACACACACTGAACGGCTAGATCTAGGGTTTTAGTATCTCTTTATCTCTCACCGCTTTGTACCTTCCCGGTTAGCTCCCGAAGCACCGGCTTGTCTCCATAACTCTTTGTCACTCTTGTAACCTCTTGGTCATATCTAATAAAACGTTTTTATTCATCCCACTTTC…
GAAACAATGAAGAACATTTATGATTAATTTATGGTTAGTCTAATAAAAAACTTATTATTTATTTATATGGACCAACATATTTTTCTAAGGATTCTAAGAATGATTATGGTGATGACATGTGGTTACAAAAATATGTTATAATGCTTCTATTTTAATATATAGGAGATTCCATTGCTTTTTTTAAGGAAAAAAAATATTTTTTTGTACACTAGTAACTAAATTTGATAGTTAGTTTAATAAAAAACATAGTATTTGTTTATATGGACCAACTTATTTTTTTAAGTATTCTAAGAATCATTTCTGTGATGACAAGTGACTACGAAAGCATGTTGTAATGCTACATTATTAGTACATAGGAGATATGTTAACTCATCAACATTTTAAATATAATTTAAAACC…
GGATCTCTCAGTACCCTACATATTAATGGTATGTGATATGCGGCTAGCCTTGAGTATAACAACATCATCAACTACAGAGTTTCTTGAGCAAGGAAATTTGGTTATAAAATGACTAACCAGTTTCATTTAATTAGTAGAGTGTAAAATGAAGAATATGTTGAATATCATAACTATAATCATTTGTTTATGGCTCAGTTGGGGTCGTGCTGATGGAGCTCAAAAGAGAGAAAGTGGAGAGCTTTCTTTTCACAGAATTCAAGCAAGCTCTCTTTTTCCTTCATTACCAGCACCATGTGTTCTTCCTCCAAGAGGTGAGATTATTATAATAGCTAATAATACAGTTCAGTCTCTAATTAATGATTCATGATCTTGCTATATAATGATGACTGGTGCCGATAG…
TGATTATGGACTGTTTTTCTATGTTCGTGAGTCTGGATGTTTTTCTTGGGAGAAAAGACTATCCGTCTGTGGATAAGTCTGATCAAAAGAATTTAATGTTGTATGTTTCCCTTGCTTGAGGTGCTCAAGCGTTTCTTAATTTAACAGATGACAAAAAAAAAAAAAGAGGTAGGAATGAGTCGTAGAGATTTTATGTTGTTATGGTTTTTTTACTTTCTAAGTTCTATCGCATAAATATTGTTTGGAGGAAAATTAAAGTTGTTTTCTTTTTTTTGACCGATAAAAAAACTAAAGTTGTTCAAAGAAAAATTCTTATATAATTCAGTTCAACACGAGATGATTGTTCTCTTTATAAATATCTTCAAAGAGATATTTTTTAATTGATAAAATGAAATGAGA…
ACATGGATCATGGTGTTTTATCTTTTGTTTTTTCATACTCATATCATCTCGTGGTCATCGATCCAAATAGAAGTACAGTATGCTCTAATCTTGTATCCGACCATAAGCATGTTGTAAATACAGAACTCCCCACGAGGATATTGATACCAGACCTCAACATGTTTAGCTGTAGTTAAAGACATCACAAGCCTCATTTGATATACATGCACAACTCGCCACCGTTTCACTCCGCACTATTTCATCCTCGTCATATATAAGTTGCACTTTTAATTCACCAAATATTAGAGACCATATTTTAAAGACAAGCTGAAGCTATTTTTTCTTTGAACACAGACAATTTGAAGCTTAATTTCCAAAAAAAAGAAAAGAAAAAAAACTGAAGAAATGAAAAGCAACTCT…
ACAAATTGTAAATATTTAACCAAAAAAATTATATTTATTTTAAAATACCATCCAATTAAAGTGACAATCACTTATGATGATATCAAAACTTGCATCCATCAAAAACAATATATCAAAACTTGCTACCATCAAAAACTTTTTTTTTGATAATCCGAATATCCAGACACCTTACATAGCCCGACTAGCGCCTAAGTATACTTCGCAGAAAAAATCTCGGGGGCCGCCAATTTCACCCCATGTTAATTGGTGGTGACCACACGCATGGCTAATAATTCTCTCAAATACATTCTATTGAGTTTTGTCCCAAAAAGATTTTCTAAGAAAGAAAATTACCAAAAATGTTTCATTAAAGATAGAAAGAAAATGACCAAAAATGTTTAATTAAAGATGCAAAAGACT…
CTAGATCTCGGATATTATGTCTATGGAAAGATAAAGCTGCAAGGAATCCATAGAAAGATACTGTGTTCGAATCAGAGGTAAACTCCATCGAGAAATCTATTTGAAAGTTGATGAAATTTTTTATGTTCTCTCTGATCCGAAAACCTGCAGCTTTACCTTTTAAATTCAATGTGTATGTAGGCTACTTTAGAGGTGGTTTCCGGCCAAATATAAAAAAATTGTATCAAGATAAAGTTATATATGGAAAGATCTCATTGCAGAGAGTTCGTTGGACCAACCAAATTATGAATAAAAGTTATAAACAATTAGTATATCACTTTCAAAATTGGGCCACAATCATTAGAAAACTGTTCTCTAACATCATTTTTAGGAGATTGTTTGACAAGGTAAATAAATGCT…
GTGAAGGTTGGAGAGACTGTTGATTTAGTTGGTTTAAGAGAGACTAGGAACTATACAGTCACTGGTGTTGAGATGTTTCAGAAGATTCTTGATGAGGCCTTAGCTGGTGACAATGTTGGGTTGTTGCTTAGGGGTATTCAAAAGGCTGATATTCAGAGGGGGATGGTGTTGGCTAAGCCTGGGAGTATTACTCCGCATACTAAGTTTGAGGCGATTGTGTATGTGTTGAAGAAGGAAGAAGGTGGGAGGCATTCTCCGTTCTTTGCTGGGTATAGGCCTCAGTTTTACATGAGGACGACTGATGTTACGGGGAAAGTGACCAAGATTATGAATGATAAAGATGAAGAGTCGAAGATGGTTATGCCTGGGGATAGAGTTAAGATTGTTGTGGAGCTTATT…
AGAGGTGACGCCGGCGTGCGTCTGCACCACCGGCGTCGGAGAACATGTTGAAATTTGAAAACTCGATAATGCCCGAGAGAAAAGCGTCTACAGAAAGCTCATGCTACGAAGTCTGATTTTTCTCAGCCTTTTTATGTTTTTGTTATTATGATTTTTACAAAGAGAGTACAAGAAAATTCGAGATCCGAGGAATGAAGGATGTTGATTTGAGACGTATAAACGGTCAGATGTTTTGTTATCCAGGTCACATTGAGAATATTAGGTTCTTGTAAGAAAAATTTATTATTATCATTATTATGGTTCATGTTTCATTAGTTTCTGCCATTCAATTTGATAGTTACTTGATTATGATCTGAGTTTGTTAGACGCGATTAAATTCCTGGAAAATATTTTTTTCTG…
ATAGGACGGCTCGGGTAATGCAGTTAGGCGTAGCTCTTCATAAGACAGGTAGTATTTGTCGGTTGTCGAATCGTCTATATAATTTTTCTCATAATTGTAATATCATAAAATGAGTTAAAACTTCTGCTTTGATAATTCTGGTACCCAAACTGGCAAATCGAGAACATAACATCGGCATTTTCCATATGAGTAACACAATCCATACAAATTTGGAAATACACTCTCACACATACATACATACATATTCTAGCGCACTCAATTTACATACTAATTTATCTATGCTCTTATTGTAATTAAAAGTGAAGAAAAAGAAGAAAGATCAGAAGATAAGTGGACTAATCTTAGACGTTGTATCGGATACTATTATCATCGCCAGAAAATTTGTTCTTGATCCACTTA…
AATAAATAAAAGAATTAATTACCGGGGCTTGCTTCCGTACTTCTCGAGAGTTTCCTTCATAGCAGCCTCACTCTCGAACCCTTGGTAGGTGGATCTCACGCTACCGTTCTCGTCCATGGTGGAAGAGGAGGCCATAACCCTAAGCTACGATATTTTTCCAGTTTTGGGGATTTAGTAGGAGAGAGGAGGAAGATATTTATATTTATACACGTCTCAACTACAGCTTTGGACGCCCCCCAGAAAATAAAATTGGGCCTCTTGGTCTTAGCCCATTTAGGTTTTCATTGTGGATTAGGACCGATTGGAAAAAAAACTCAAAATTTATATTTAAAATATATCTCTGCCCATTTAGGTTTTAAAAAAATATTTATCAATGTTAATCTTGTCTTTGAAAAAATA…
AAAAAAAAAAGATATATTACTTTTACTGTAGTAGTGGTAATTTTGCTGTGTGTGATTTTTATCTTTTAAGACATTTTTTTTACCATAAACCAATAAACGTGAGTTATTAATGTTTGCCTCTCGCCTCTTAGTCATTGTAATTAAAAAAAAAAAAAAAAGACTTTATTTACCTCTCGGTCATTAAATTTTTCTTTCAACTGAACTCACGTTTTAAAAAGTTAAAAAACCTACTACTATCAGATGTTTTGTTAAATTCAATACTAGCCGCAAGATTCAGGAAATAAGACACGTGTCAGTCTGGATGTAGCGGAATGAGCATCCATATTTTGTTTATATAATTTAAATTTATTCGTTCCATTTCCCTGAGTAAATCGAATAATTTATCGATCATTCTCTCTC…
CTTTGTTTTATATACAAACTAGTATTAACGCCGTGGTTCGCATGGGAATATTTTTCCATATAAAATATTTTGTTTTATATGACTAAAATGTATGTATAAAATAACTTCGATTTATAAGAAAGAGATGTGTATATCAAGAACAAAAACATTAAAACATTGCCTTAGAGAATATATAAAATCATTGATCTTCCTATTTTTCATGGTAGTTAAGAGAATACAATGGAGTTGAAAATAAAATTTAATCATTGTGTATTAATATATCAAACATCTAAAAGAAAACATTGTGTATTGGAAATATTGCAGTAATATAAGCGTGTACCTGCTAATTAATATTTATTTGTGCTTATCCTAAAATTTAATCAGCTTTTACGTGGCATTGTCATCTTCAACTTCTTGTGT…
TCTCTAGCCATGCACATCACCGACCTAACTGTGATAAGTAAATCTATATCTGATAAACAAAGCTCATTTTCAATCGCTAATTGGTAAGCATATATATTATTTGTCTCTCTTCAAAGAATCAGGAAAATACCGGCTGTTGTTAAATATGTACTCAGTGGAGAGACGCAGCTAAGCTATCTATGTAATGTAATGAGACGCAAAATCATGCAGAGAGACGTCGAGGTAAGGAAACACAGCTAAGCTTACATCTCAGGTTTCTATTCTTCTCTATGGTTTGTTAAAAGTACTCTGTTATAACCTAATAGAGATTGAAGTTGAAACCGTGGATTGAATCGGTACGTTCTTGGATCAATGTGGGAGTTGAAGCAACTATTCTTGAACAGGCAGAGAGATATGCTA…
CTTTTCAAACTTATAACATAAATCTAATTAATCTTTCAATTCTAGTTTTAAAATTTTAATGTCAAACCCTTAACCCTAATCACATATCATTTCATTTTTCTTGATATTCACTTTACAAAGGTGTGGATCACCTTTCATTTTAATGTTAAAGTATATACATTTTTAATCCTAAAATTTAAATTATAGATTATTTTGTTTTTTTTTCATATTATAGATTCCAAACATTTAAACTAAACCATTAAGAAAGAAAAAAAAGTACAAAAACAAAGGGAAAAAACTCACTAGTTAATAAATAAATATTTGGATTGCAAATATGACCCAATTAGATACAAGTGTGTGGATCACAATCTTGGTCATTCATTAAACTGAATCTAAAGGTCCACAATCGTTCTCTTCTGA…
CACGAGCAAAATATGTCACTAACGTTCAACTTATCAATTTCGTTGTTCTATATTCAATAATGTTTAATTTTATCAAAGACGTAAAACTGCTTACGAACGTATTACTTTACAAACAAAGTAATTATATGCATTGTTCATATTCGTTTGAGACATTAACAAAACATGATCCTGCATTTGATTATCGGAACTGAGTGTCAATTTTCAAGTGATATGCATGTAATCTATTGGTTCTTAATAACTTGGACCAATATATGTTTGAATAATTGAATTATATAATTATATAATCAATATTAAACTACACCAGTTTTGACCTAACAAGTTTTAGGTACATATATTAGTACTAAAGGCAAAATTCGTAGTAAATATTAAGCAAAGTGCATAATCTAATACTATAAAGTA…
ACACACAAATTAATACTTAAAAAAAGAAATTAATGAATTATCTATTTTAAGCCACCTTTGTCTATATAGTGGAAGCTTTGGTGTGCTTTGGCCCGGTTGTGAATTTAATAGCCGAAGAAATAAAGAAGTGGTGGAAAATGAGAATGACGTGTAAGTAGATAAGTGGTGACGTGAAGTGAAGTGAAACTTCGTTTCCTTAGCTAGATTTTCCTTTAAAGTAACACACAAGCTTTCTCAGTTTCACAATGTTGCATTGCATGTCGTTTGCATTTTTTCCCTTCAAATTTCATATCAATTTATTGATGACGTGGACGTCTTGTAACGAAGCAGTTCCAGAAATTTCACGTGTCATATAATGAATGATACCTATGGTTTAACAGAAGTAAGTGGACCGTTTTT…
ATTTTCTGAACAAAATCTTTGCAAATAACGTTTAAAGCTTTATCCTTTTTATGTCTCCTATATATTTGCATCTACGAAATCTTTGCGATGAATCTACGAAATCTCTGCTAATTACCAGCTCCAACAATGGCTAATTCCTTCATCATTCTTGCTGATTTGAAAGCCGGTCGCTGTTCGACCAGAGCCGAGGAGGTTTTGAGAGTCTAGGATTGTGTCTCAAGATGTGAATGCTCTCGCTCTCCAATCCTACAGCGGCAAGGACAAATCTCTAGGCGTTCTTGCTCCAAGTATTTACATATACCTCTTCTCTCTCTCAATATTTTTCCACCAGATTGGGTTTATGTGTAACTTTTATTATCTTTTGTGTGCATGTATGATTCAGTTTCGTGAGACTATATA…
TTGGTGATGTTATTGTCTTATTGATGTAAGACAAATGAGATGTGGAGATTTTAGAATAGGATAATGAAGATGAAATAGGATATGTGGGAGTCGAATCCAAGTTGAAACAATGATAATCCTGCAAATGAGCAGGTTGTTTCTTGATTCTAGTAGAAATTTGTGGGGAAAGATTAGAAGATGAAGAAATATCTGGTGGTGGTGAAGTAGTTGATGTACCTGATGACAAAGGTTGTGGTGATGTGAAGAGTTGTAAGCCGTCTTCAGATAATGGACTAGCAGCCATAGGCCAAGTATTTGTATCCTCCATTGCTCCAAACTCTTTATCTACTGCTTCACACCACTCTTTATCATTCTTTGCCTCAGAAAATGAATGAGGAATAGGGATTTTGGTGATGTTAT…
CCGGAGCTTACATCGCCGACTCATACATCGGCCGCTTCTGGACTTTTACCGCCTCCTCTCTCATCTACGTCCTGGTATTTCTCTAATCTCATCTTCTTTTTTGGGTGGTTAAAATGTGAATTAAATCAACTAAACTAGATAGAAACCATTTTACAACTTTGAGGAAAAAATCATTCAAGATAGCAAAACTGAGCCAAACAATTAAAAAAAAAACGTTAGGATATCTCCAACTATTACATTCTATTTTCCACTATAAAATAGAGTTTATAATAAAAATACTTCAATAATATTCTATTTTTTATTCTGTAATAGAGTAAAAAATGGATTTACTCTATATATAGAATAAGTTGTTTTTATTATCACACTATTTTTATTGTAAAATAGAATACTGAGATGGTC…
AAACGCCGAGTTTTACTCTTCTGAGACACGTCTCAGCTCGAGGTTGAACGACTTTGTGACGTGGCTGCCTATGTGTCCTCACCAGGAGGGAAAAAACATATCTTTATATATAAAGATGATGTTTTGCTCTTTAATTCTTAGAGCATGTTTATTGGTGACTCTTAAACAAAAGTATCTTAGGGTATTTACAATTTAAAAAAAAAGAAAAAAAGAAATAAACACAAGAGGCGTCCCTTAATTAAGAGAACCAAGAGACGGCTTTTACTGTGCACGTGTCGTTGCTTCCGTCTCTCTCTATCTCTCTCTCTGTTTCCGCTCGAGAAAATGAACCCCGCGGCGGAGGCGTGGCCGGTTACGGCGGCGATCGTCGGCATAGGGAGGGAGATGAGGTCGGCGACC…
TCCATGGCTAACCTCAAAGAGCTAGACGTGAGTTTCAACGAGCTTGAGTCAGTGCCAGAGAGCTTGTGCTATGCTACAACGCTTGTTAAGCTTAACATTGGGAACAACTTTGCCAACCTGAGATCGCTTCCGGGGCTAATAGGCAACCTTGAGAAGCTGGAAGAGCTTGATATGAGCAATAACCAGATCCGTTTCCTTCCTTTCTCTTTCAAAGCGCTTTCGCAGCTCCGTGTTCTTCACTCACAGCAAAATCCACTTGAGGAGCTTCCAAGGGATGTAATTCAAAAGGGCGCTCAGGTTATTTCTCTCGTCGCAGTTTCTTTTTGTCCTTGTGTGACATCTCTGTTCTTGTACTTAATTGATAGTTGCTTGTTACCGTCCTCTCAGGCTGTGGTTCAA…
CCGAGTCGAGACTTTACCTTAGTCGAATTTTAATGTTTTCAAGGGCTTTTTAAACTTTTTAATGGAAACCATTAGGTTTACCAAGGACATATAAATACTCTTGTAATCCCAAAGTGGGGATCTTATCTTGTTTTCTCTATCTAATCACAAAGAACTTTTAGGTGAAAGATCTAATCTTGATCATTTTCTCTTTTGATTGTTTGATTATTGAGATCACTAATCATGATTAGCACCAAATCATCATTGATTCTTGGGCTCATCATGAAGAGTAGTGAGTAGTCATCTTTGGATTCATGGGTTAGGGGGACTAAGGGTGATTAAGTTAGATCTAAGGTGTTTTAGTATAGATCCATCTTGTTCCTTGCTAGTAGAGTGCTTTTAATGCAATCTAGAGTTGGC…
CTTCATGAGCATTCCAAGTAGGATTTTCCCACATTTCTTCTTCACCCGTTGAATGATTCGCTCCAGAACTCTCACCAACAGTGTAGAATTTCTCTCCATGACTCGTCCAAACATAATAATTTCCCTTAAAACCGTATAAGAATAGATGTCTTGAAACAACTTTTGCATCTCGTTGCTTCACATTTTTGCATCGAGCACACGGACACAATAATGTTTTCCGCTCTTCATAATCAGCTTGATTACACGCAAATTGAAGAAATGCATTAATGCCTCCAAGAAACACTTCTGAAACAGAATTACTCTGAGGATCAATCCTTTGATCCATCCAATCTCTTGAATCAAAGTAGAAAGACATTTTAAAAATTTTGGTTAAAGAACAAAAGTTCTAAATGTCTCATA…
AAGGAAATGCTGCACAACAACCGTCAAATTCACCTCAAAGGTAAGAGGTGATTAAGAGGGCATGCAGCTGTACACTAGTATACAAATCTATCAGAGTAGATTCAGTTTCGTGAGTATTGAAAAATGTATTGGAACCTGCAGGAAAATGAAGGGTTTGTGTGGGAAAATGTGCAGCAAGCATGGTCGGAGGAATCAGAGGTGAAAGATATTAGCACCTGGATAATCTGAACTGCTATTATATTTTTGGCTTTTACCATAAAGCATCTTATTATTGGTTGAATAAAACTTGTATTAAAAAGTGTCATTTTATGCGTTTTGGAATCACCTATGTATTGCCACAAAATAAAAAGAACATGTATTATGGTTCGTTAGGTACAGTATATTCCAAAATCTTACTAT…
ATCCCAAGGGGAGGATTTGGACAATGGTAGCTGGAGGAGGAGCAAGTGTCATCTATCAGATACTGTATGTTCTCTTCATTCTTTTTTCCCTTACTAGTCCATTCAACGTTTAATTTTCTTATGTAGGTTGGAGATCTTGGTTACGCATCTGAACTTGGCAACTATGCTGAATACAGTGGAGCACCTAAAGAAGATGAGGTTTTGCAGTACGCTAGAGTTGTTATTGATGTAAGCTTTAGTTTCTTTTCCTCCTTCCATGAGACTGTTTCTTTCTTGTGACTGATGAATAGTTAACACAGTGTGCTACAGCAAACCCTGATGGAAAGAGCAGAGCTCTTGTGATTGGAGGTGGAATTGCCAACTTCACTGATGTTGCTGCTACTTTCAATGGTATAATCC…
CGCTTGAGCTTTCTTTGGTGGAGATCGTGATGAATCTGATGGGTTTTGTTCTAAATGAGACTTGACTTTACTTGTGTTAGAGATAAAATATCAACCACATAATAGAAATCTGACTTAGGCAGCCCTTTGTTGACCAAGTCTTCAACACTTCGAGTTTTTTTAGGACTCCACTCTATTTTGCAATCAAAAATAAAATTTGGAATAAGTTTTTTTTTATAATTCTGCTGCATTTTTCACACCTAATAAAATAAAATTAAGTTTATTCCATAAATGAAGTAATGTATTTACTTTTTATTCACTACTTCACTTCTAGAGTGAACTGTAATTCCATTATTGAATTACTCTACTAAAGAAATGGAGGAATACACTCGGGATAATCTTAAATCTGACACTGGACTT…
GGCTTTACCAAAAGGATGTGATAGGTTGGTTTACACAGAAGATGATATATGTATCTAATGGACATAAAATTACGTGTACAAACATTTTTTTTAAAGAAAAACAGAGTTTAAAGCATTTGTTAATCGGTGTTTAAGGCAAAAAGGAAGAAGCAAAGTGTGAAACAGAAACGAGAGAAAAGAAAGACAATCAAAACGGGTGTGTCCGTTAGTGGCTAATCATATTCATCGTCGATTCAACTAGCTTTCAAAACAAATTTACTGGCTAATGGCTATACTTATTATATATTCTACTTTTTTTTTTCTTATTTTTGTTAAACCTTTAACTACCTATATATATGTTTTACAAACAATTTAAGAAAATAAAGTCGTAAAATTAGGGAAACAAATTTAAGAGCAAAA…
TGAAGCAAAATCCGGATGAATCTATCAAGATAGCTACCGATTAATATGTAGCCATTAGCCACAATCCGTTGCTAAAATGGAATAGGCGATGGATAGCAACAGATGATTTCTCTGGCCTCAGCTCCCACGCTAAATCATATCTGTAGCCAATCGGTAGCCAGATGGCGACGGCATAGCAACGATAACTTTTGTAGCCACTAGCAACAATATGGCTACAACTTGGTTTGTTGCTCATTAGTGACAAATTTAGCAACCGACTTTCCATAGCTATTTGGCTACAAATATCAATAATAGATTCCTTCAGAAAATTTATAGCTAATTTTGCCATACATTTAGTTTCAAATCATATATATAGCTAAATATTTGTTTATATTATGGAGCTAGAATAAATTATAATTT…
GTAGGTCATTTTCCCTAGGTTCTTTCTTGTTTTTAGGTTTTTGATTTTCTTTTCCGAAGAATTTTTGTTGCCAGTTAAGCTTATTTTGTTTTCCTTTCTTGTATTTACAAACTCTGCTTAGATAGAGAAACAATCATTCTAATTAGAAAAATACCATTGTTTTCATTTCCTTTTAAGATATTTTTTCGATGGAAGTACAACGTTACAAATGAGCAAAACAAAGGATTAGTTTACATATACAAATTCAGCTTATTACTGTATTATTACGATATATAACACGATTTACCAAAATTAAGTTCAAATTAATACAGGTATATAAATGTATAATTTTCCAAAGAGGCAAATTTATCTTACAAATTAAAAGATAAATCGAAAAAGAATGAACTCGAACAATGGCCG…
CGATCGTTTATGACAATTTATCCACGGGAAACATACTGCTTGCTTGAGCTTTGGCTTGATAACTGCAAGCATGTTCAAGTTTTGTCAAAAAAACTCAGTCAGTTCACCAAGTTAACATATTTAGACCTCAGCAGGCATGACTTTGTCAGACTGCCTCAAAGTATCAGGGTGCTTACATCCTTGGAAACTTTCTACCTCAACAACTGCAAGAAACTCAAATCAGTGGAGGAGCTTCCACAAAGCGTCAACTATCTCTACGCACACAGCTGCGATTCCCTGGAGATGGTTTCCCTTTCTCCAAATCACTCGATAAAACACCTTGATATTCTCCATTGCCCCCGACTGAAACAAGAAGAACACAAGCATCTAATGGATCTGTTATACATCATGATGGACATA…
GCAACTGATAAAGTGTCATGAATCATGTCTTGAAGCGTTCAGGAGCCATATGTCCATTTATAATTCTACGTTCCGCGGGCCGATCCGCAAAGGCCTACATGTTTTGCGGTACGGGTTTGGTCAGCCATTTTGAGGACCGCAGCCCACGCGGGCCTGGCCCGCCGTGATCTGCTCGGGCCTGACCCGCCGTGATCCGCTCGAAGACGAGCCCGCTGCGTTTGACATTCCTAGTCGTTTTCGACTTTCAATGCAATATTTATTAATTTTATTTAACAATGCATTTTTCTATTGGTTGAAATAATGTTAGGTGTATAGGTAATTGTGTTTTTATATATGAAATATATAAAATTAATTGTTTCTTTAATCTGTGTGCACAAACCTAAAATGATACTTAAAATA…
GTCATTCCGACTTGGATGGTCCAGAATTAACAATCAAAATTCAATGGGTCTATATTGATGGTGAGCCCGTGAACCCTTTTTCCTTACTCAACTTGTGTAAAGAAAAAATCGTATACATATTGTGTACTATGTAGGTACATAGGCTGTGGAACAGTAGAAGCTACGTGCATTTTGGATTTGAATAGCTAGATAAAATAATTTACGTTTTTATTTCTTTCTGGAATTACAATTTTGTCGTTTTCTTGTATATGTGACTTAAGTTAATTTTTTTTCTCGTAATGTTTTACAGGAAAATTCCTGAACCAAAAAAAAAAATTGATAGAAGAATATTACGAGTAAAACATATTTTGACCGTTTTATCATTGTGTTTCAATCACAAAAGCTTTTTCCGTACGTACA…
CAAGACCACACAGCTTGCAAAGAATTATCCTGTGAAAAATGAGCAAAATGAAAACTGGTGTTCTTTATCAGGAAATCTTATTTTATAAGGTAATTGTAACTGAACACTTACAATCAGATCCGCAAGAGCTGTCTCAAAGCTATAATTTTCAGGTAGTTCTTTCAGCATATCAGTATCAGGAGTCAAATCCCACATATTCTGCAAAAAATAACATAGAATCTAATCATCATCACCAACACAAGTTAAGAAGTCAATGATATCATACATATATCAAAGAACTAAATAATAATACTGACCTCATACATAGTGGTAGCTTCACCAGACCCGTCCTGATCCAGAGATTAAAGTTGATGGAAAATACATTCAGAAAAAAATCATAGTTATCAGAATCAACACATC…
ATATTTAACCATATAATTCGATCCAATCTCTATCATGCTTTAGAAATATACATTGTTGTGCTATCAATGAACATTTTCTCATCTAAAAGATTAATTTCATGTATTGTTGTGTTTACTCAGTTTTTTGTTATGATCAATCTTATGGTTTGTAACAGCATATATATTATGATTTATCAAACACGTATAAAATGTTATTTAAATACTTAGTTAGGTTACTGAGTATCATAATAAGATATTGTAGTTGGTATCATTATATATTATTGGTGCACAAAATCAAAACAGTGATAGATTAATTTTTCTTTAATTTAGATGTTGTTCTTTATGTTTTACTTCAAAATTTTGTTTTTTACTTTGGTTATATCCGAACTGAACCGATATAACCTGAATCCAAAAGATATA…
TCGCCTTCAAAACCGGTCCCATCTAATAGCTCCACTCTGAGAAAAAGACTGTTTTCTAGTCAGTTTTTTGTGTGTTTTCATAGGTTCTTGAAAGAGGAATCTTTGTTAAGTAACTACAAAACATGATTTGGTGTTTGATAACACATCTGCTAAACCTGTATTCTAAGTTTGTAATAGACTACAAATCCAAATAAACTTGTATTGCAAGTACATAGATCTTCCTTCAAATAAGCATCTTGAGATGTGAAGAAAGAGAAGAGAGGACCCAGATAACAACTTGTCCTTAAATTCTGTTTCAGGTTAGGTTACATGGAACAAACCATGACACATCTGCACCAGAATATACCAGATCACTAGGACAGCTACTTTTTTGTATACATGACATGTAACACTGAATTG…
CTAACGTTGCTTTTAGATTTCTTCGTAAGATACTCGTAAAGTCGACGTAAATTTACGAGGATTAAATTTTTTCATTAATTTTAGTCGCTATAGTTGTGTTTTCTTGTAGTGTTTTTATTTTTAATTAAATTTCGGCTGAAGATATGAAAATTGGAGTCAAAGAAGAAAAAATACTTTATGTTAGGGTAAAATTAAATCAATTCTTGGTAATCTAACTAATACTAAAAGGGATATATGAGGAGTAGGGAGGTTCTCCACGTCCCCAAATAAAATCGACCAATCAGAACTCTCTTTTTTGCCACGTCAGCGACTTCCTTATATAAGTGGGTTCCGCATAGAAATTAAATGGTTAGTTAATCTTTACGTTTGTTATTTCCATCTGTTTTGTGGCATCACTCA…
AGGATTAAGCATGAAGGGATTGACAGAGGATGATCATAAAAGGATAGGGGAAGGTGTTTTTAATGAATCCAGTGTTTTTTTGGTGTTTCTATATCTTTTTTTCATTTTTGGGGGGGGGGGTTTAGCAAAATATTTGCTTTATTAGTTTTTAGCTCATCTGAGCTAAGCCAAAAGAACTTTTGCTGCCTGAATCTGTATCTGAAGACTCTTGGTTCTTTTCTCAGCCTTTTGTGAACATGTTCAAATATGAAGTTACCTGAACTTTTATTTGAATGAAAAATACAAGAAAATATGTAGAATGTTATAGTCTTCCAGAATATCCAAATATTATTAAAGTGTTTTTGAAAGGCTACTGTTTTGCCTTTGCATCACTTTTAATCAATGCTCTATAAACTGTTA…
TCGATTAATTCTTCTTCTTTGCTCTTCGATCTGCGAAGACGAAGTGGTAGGGTTGAGGAACAAAAGAAGACGTCGAGGAATGACTCCGATATAGCCCAAATGGCACGCGTGTCGGATGAACGGTGAAGCCCAAATGGCACGAACGGCCCGCTTATCGGGTGAAGCCCACACGGTATATTGCTCCCGAGGCCGTCTGACGTGTCTAAAAACTTGTCCCTGATTGGTCCGAATTACTGATCCTACGTGGCACGCTCCCTGCTCACCATATCCGGCTTTTAGTATTGTAGATAAGCGACAATTCAAAAAACTAATTAAAATAATAATGTACACAAATTTAAATAAAACTTAAAATACATAAATTATGTAATTATAATGTCTATTAAATAAAGTTTTAGAAAC…
CTAAAGTTAAGTGTTTTCTAAATACTTTTTAAACATAAAATATATATATATTCAAACTATTATTTTATGTTTTAAAAAACATTTAGAAAATATTAAACTTTAGTTTTTATGTATTTATTTTCATAGATAATATATTATTATATAAAAATTAATACATTTTCTAACCTGCGGTTCCTCCGCGGTCGATCCAGTGACCTAACAACACGGTAAGTCGTCCGGTTCAGTGTCCAGGTTTAAAAACATTGAAGAAGAGATAAAAAATTATACATCCCTTACAATTAAAATAATCTCGGTTTGGTAGAACCAAATAAGTCTAGACCGGAATAAACGAACAATAACTAATCCGGTTACTGGATAGCAGAATCCAGACCGTGGAAAGACTACTATGTAGATTCTTAG…
AGGAAAAAAAAAACACTATTCATATGTGGATCTTCATTAACTGTTATGATGCTTTGATTGTCATCACCCATCCGTTGCCTCTTTACAGCTTAGAGTTGATGGTGTGCTTATGAGGTTGAGAGAGACGAGAATGCATTATGTATTTGGCAAAGGGGAGACACCCACTGTTCTTCGTGAAAGCTGTTGGAGAGAAACAACATTTAAGTCTCTATCTGCGGTTAGTTTTTCTTCACTTTTAGGACAGAACCAAATTTACACCAAACTAGAACGACTGGCTGATTATAGACCTAACCATGTTGGATCATCAAACAAATTCATAATATTCTCTTATACTGCAATGTTTCTATGGTTAGTGAATATAGAAGGTCCTGACTCTTGATTATATATATGCAGAAAGGG…
TTAAGCAATATTCTCAGATTCAATCCAGAACACTATTACTTTACAGTACCTGTATCAGTTCTCACAAAAATGCTCTTCTCAACAGCCGAGAGCACAGTGATCTTAGCCATAGACGCATTGATCATCCACGAGAAGAAAGACTCGTCAAGTGTTGTAGAAATGTCTGAATCTGGTGCGCTCGACGCATTACTTGATCTGCTAAGATCACACCATTGCCAAGAACTCTCTGCAAGATTAGTCGAACTGATATTACGCAATCCAAAGGTCAGGGAGACAAAACTCTGCAAGCTTGTAATAACTCCTTTGTCAGAGTACATACTAGACATAGAGACAAGATCAGAATCCGCAAAGCTCCTAGTGGCTATGGCTCTCAGAGACATCTCTCAATACGAAGGAATC…
GACATCCACAACACCAAATTTGTTATACCGAATCCCTCGGTTCACAACAGGATCGAACCATTCACATTTGAAGAGGACGCATTTTAGCTTCAATAACTCCGGAAATTCCACTTCAATAATCTCCTGCAAGATCCCGTAAAGTCCGTTTCACCTTTCACACATATTCCGTAGTTACTCGTTGCCCGATGTCTCCCATACTCGTATGTGTGAAAGGTAAATCCTCGTGTGAAATACATAGGTGATGTGGTGACCTTTGCAACTGGACCTTGAACCAATTCGTGAAACCATACGGGATAATAAGGATCGTCATAATCAACCTGCCAAAGCAGTTATTCTTAATTAATATTGAAGTATCAAAACACTTACTTAATTAATCAATGTATGAGATATATTACGTAC…
TGTCGTGTTGGATTGTGGAACATGGAAGTTTGAATTTGATGTTTTAAACGTTTATTGATATGTACGGTTCTGATCTGTGTTAAACATGCTCATTTGTCAAGTTCAGTTGTGGTATAGTATAGGTTTTAAAGTAGGTAATGTCATGGAAGTGGTGTAATTTTCGGGTTATCCGTAGGACCCGATCCGAAATTTTCGAATTTTACCCGAAACCGACCCGACCCCAAAGGGAACCGAAATTATCGGGTTTTTTACGGTTCTCTGAAAACCTGACCCGGACCGACCCGACCCCGACAAGACCCGAACCGACCCCGAACCGATAAATTCAAATTACCCGATTGGGTCCTAAAATACAAGACCCGAAAGACCCAGACCCGAGACGACCCGAACCGAACCCGACCC…
TAGTTTGGGGCTTTATGTTAACTGCTATTGGTTACAGGTGTGGAGGACTCGGACGATGAGGACCATACTTCCCAGGTAGGTTCTTACATTACTACGTAACAATTTTTTATCTTAGAGCTGAAAACCTTTTTTTAACAATATGAACCTTTGTGCCCACGTATGTGAAAAAAACTACTGTCCAACCCCTTCTTTTGTTTAGCATGTGTTCACCAAAGTACAAAGTTGTGAAATAGACGTTCCCATTATCGAGGAGATACGCCATAAATGTTCCATCTATCTATTATGCTTCCCTCTGGTATTAGTTTGTTTTGTTTCCATGATCAGGTGGCTAAGCGTTGATGATTTTTGATCAGGTGGCTAAGCATTGATGCTCACTGCAGGTTTCAACTGAATCACTTT…
ATTACGAAATGATGAAAATAATTTTTTTGTCGAAAAACTATTTGTTGTTTACGTTTAACCATTTTTATTCAACCTTTTGGCTAGTTTTACGTAATTTTTTTCTCATTGTTTGTAATATTTTTTACTGGCAACTTTGTTACGAAGAGCGTTAAAGACACGAATCAGGAGAAGACACTATGAATGGAGAAGTGTGTGACGATTCTAGGGAGAGTGGGCGACGACTCTACAGGAGAGTGGGCGATGACTCGAAATGGGTGAGGAGTAAAGTGGGCGACGACTCTACGGGAGAGTGGACGATGACTCATTGCTCGTTGTTAAATTATTTAAAAGTGTCTGTCTAACTAAAACGTTTTTTATATAATTAATTAATTATTCAATACATTTAAAAAAAACTTGTTT…
TATGTGTCCGTAGTATACATCATCTCCTAATGCAGAACAAACGCCAGATTCATAAATCGTACTCGAACGTCTCCTCTTCTGAGTTGTGAATGCATATCCTCGAGTACAAAATCTTGGATATGACTTCACAACAAAGTTTGGTCCAACGACCATCTCGCGTATCCAATCGTCAAATGTTTCACCTCTGGCCAAACCAGCAGACACCTATTAATAGCACATATATATGTTATATCAATAAATGTGAATTAGTATAAATATGTGATAAATGATATTTTAATTTGTTTAAAGCACTCACATAAGTAAACATCCATCCAGCAAACTCTCTTTGTTTCATTTCTTCTATTTCGTCCTCTGTGGCGTATCTATATTCGAACCGCTTTTCTGCCATAGAAATCCTGT…
TGGAGTGTATCAAAAACTCTGTTCTATATTATGGATGTAAAATGCACAATTTTTTTTAAAAAAAAAATGTCATGAAAAACATTTGAGTTAGATCTTCCTGTCCTGTTTCTATAAATGCAACTTTTCATTCTCATCACTCTTATATAATATTGAATCGTCTCTATCTAGATGTGCAAGTAAGAAGCTACTCTCTGTGATAATCACACTGAGAGTTTTTGTAGTTGAAAACTGCGCAGAAGAAAGGATTTTAAGATTCAGAAGAACCACACTTACTCTGACTTAGCTTCAGCTTTTACATTACATTATTAGACGACCAGTTTGGTCCGAAAGCAACGTCGCTATCATCTTATCTGTGTGTTTTCAACGTTTTGCATTGTTTACAAGGGTCAATGGTCAATT…
CATGGCGAGAGGGTTATCGTTCTTCCACGTGGACTCACGACGCAGCTGTTGAAGCACGGGAGGATCAAGACGATTGTGCTAGAGCGAGTGCGATGAGGAAGTTTGTTGATAAGATGATTACTCTCGTCTCTCGGGAAAGACGGTTCGTTGCACAAGAGAAGGCAAGCGTTAGGGATTATCTACGAGAAGCAGATCGTTCACACGTTGTTCGCTGAGGTTCCGGATAGGTATGGAGAGAGGAATGGAGGGTACACGAGGATCATTAGAACTCTTCCTAGGCGTGGTGATAATGCTCCTATATTGAGCTTGTCTAAGATGATATTGTTAGCCTTTTGTTACACAACTGGTAGACTCTTGTTTTGTAATCTCGAACCAGTTGTGTGTATATTGAGCTTCAAA…
ATGCGAGAGCTGTATTACTTGCTTATTGGAATCGAGTTCTAGGATCAACCCTTAGCATCTATAGATTGAGTTCTTATAACTTGAATGAAATCCTAAGTCTAGCAACCATCCTTCTATCACAAACAAACTCCTGATTTACTGCTTTATTATTTATTACTTTATATATTATTTGACTAGCATTGTCTGAAGCTAAGTCTATTGTGTGAGATATCGAGTCTCTGTGGATACGATCTTCAAGTACTACAATGAACCTCTTATTTGTGAGAGTAGCTTGAAGGTTAATTTGAGCATATCAATCAGATTGAATATGGACGTCCGGAGCACTCGTTTCAAGCCAAAACCGAGCACCTCTCACCCGAATAAGGCCATCTACATAGTTTCTTCTCCACATAGCTATTA…
TACCATTTACATTTAATAACTTTAACATTTATTATGAACCATAATTTTAAATTTTAATTCCAAGCTCTATCTATCTAAACTGAAAACTCTATTCACTAAACTATAAACACTAATCAAGAAAATAACTATTAACCATTATATTTTTATTTTTAACTAAAGATAAAATATAAAAGCAAAAACTTTATGTTCCAAGTCTTGTTAAATATGGCGATGGCTAAAGGTTTTTGGATTAACATATTAATGTACTGCCTTATTCAAAACCACACAATTTAATAATATAAATTTCTTTAACTTATCTTATCCTCTAACTTTGTTATCATTGGTCCAATGTTATGGCAAGGATCATCATCTCAACCATGGATAAATTTAAATCAATGGCCACAATTCACTATTCATTTC…
TTATATAAAGAATTTAGACGCAGTAAGACTTTCTTCCCTAACTTCCGGATCAGACATATTCCAAGAGCACAAAATACTATGACGGACAAGCTTGCAAGTGGTGCGAGGAGTTCTCATTCAGCTATGTTATATGTCGATTCAATACTTTCGGTTTGGCTTTCTGAATCGCGCGGTCCAATTACTTAATTCTCGCTTATGTTGTCAAAAAAAGTTACTAATTTTTAAATAATATTATAAAATTTTGATTTTTTTTTTTAAAAAAATTTAATGGTAAAACCCCCACTATGTTTACTTAATGTAGAAACCCCTAAATTAAAGATTTACCGGTAGAAATGGTAATTATGACCTGCTAGAGTTTAATTCATTAAATAACGTTAGTTTGAGGGTTTTTTCATTAAA…
AAACTCATCTCCACAATCATGATCAATGCTCACATTATGTGATAAGCGGGGTTCTCTTTGTAATTGATGTTTAGAGGTTGTAGTTGATCAAAGTGTGACAATTCTTTTTGGTTATTCATGGTCTTCTTGGTTTTCCAGATTGACATATGCAATGATGGAAATGTAATACTTGCCATCAGAATAGGAACTCGTTACTTCTTGTATTAGTGCAGTATACCAACCTTTGCTAGCTTCTTAAGTTTTTCGTTAGATTTCATTTTACTATATTCATTTTCTTTATCATAAGTTGTAAGTGTCTTTGTTTAGTTGCCAGATTGATCATATGCAAACTTCTCCTTAAAATAATCCAAGACAATCTCTTTGTTTTTTCATATTTTCGTAAAGACTTACAATCAATAG…
GATGGACGGGTTGGAGAACCTCCGGTTTGTAAAATTCATATCTTCCTGTTCCGAGTAGCTTTGAAGATGATTCAAATTGTTCCTGACTCCTTGTTGAGTGTAGAATGCATGAAAATTGGTTTCATGGCCAAATTCCTCCTTGTTGGTAAGACACACCGTTTTTACTGAACGCATATCCTGGTTGGTCCTTTGGTTAGCTGATTGGTGCAGCTGCTTGGCCTCTGGTTCAGGTACTGATTTGATGACCGCATCACCGATTCTTAAGGGTTTTGTGGGGGCCCACGCACTAAGAAATCCATTAAGAATTCCGGATAATCATGCTCTAAGACCATCCGCAACGGACGATTTAAATAAATCCTTAGCACATAATCCTAAGCAAATACCAATACAATAATAATA…
TTATGAGCTACGCAAATCGAATCAACTAAAGTGTCTATTAACATAGGCAGTAGTACTAAAACACTCGGGGTCATGTATATAAATTACATGCGAAAATATTATGTTAGTGGTACACAAATCACTATCACTACAACCTTTACATATTTAGTCAATCATCATCTCAAATTATAAAAACATTAACACAAACATATAAGTTCGCTATACTTGTCAGTAAACGAAGAACTAGGTTATGCCTTCCCCACTCAGGCCCTAGTATGGTTTTGTTGTGTCACTAACGAGAAAAAAATTGGATATGAGTCTGGCGTCTCTATCATACTACTTAAGATTCCAGATACATCATGAACACATAAGAAGCAGTCTTAGTTTCACAATGAAATCAGAAACCAAATATCGAGCTCA…
CCAGAGCAGTATGCATTATATGAACCGAAAGCAAACGACCGGGATCATTCAATACAACAGTATGAACACGATACCAAGGCAAACCCATGGAAATACCCCTTTATCAATGAAAAATAGACACTATGTAACTTTATTGCATTGGAAAAAACTATGTTACGGACCCCCCCTTTTTAGGTAATTATTTCGGAGAAAGGATTAATATTTGTTCTATTCTGTTAGTAATAATGGAACAATTCGATTCATAGGAAAAAAGGGAAGCGGATCTATTCTATATCCGATAAGTACCAATACGCAATGGGGGTGAATCCTATGTTATATGAACCAAGATAGCTATTGTTGTTCATCGTTCAGAAGCCCGTTCGTAAAAAGTAGTTTCCTTTAATTTTTATTCATTCTCTC…
TTATGTTTGATTCCTCTTATGATTTTTTGGTAATCAATTTTTTTTCCCAAGCTGAATCATTCTAAATATGTAGTAAACATATCATCTTAATTTGTCGACTTTTGTTTTGGTGTTCACTCTAATGAATGTTGTTGTTGATTCTTCCCATACCGGTTAGTTTCTTTGTTAATACTGTGCCACGCCATCTCTTTCATCACATGATCTTAGTTGGTTCTTTCTCTACAATCAGCTGATTGCTTCATGACTTTCCTACTTTGGCTTATTGCAACTCATATTCAGGAGCTGGAGGAGGAACTTAAGCTTCTCAAGAATCACTCTCAACCAAATATAGTTGTAAGCAATAAAAGCTTTTTGTATTTCTTACAAATGTTTGATACGCCCACTACGTCTTTGTTTCGT…
ACATAAATATTTATAACTGATTTCTATCTGTTTTCCAAAGTTGATATGATTTGCTCTCTTTTTCGCCATTGTTACCGTTCCAAAACCGCTGCGGATGAAGAAGAATCATCAACGATTAATCAGTTATCGTTAGTTACTTACTCAGAGCGAAGCACATATGGGGATTCCAAACGGTGGCGACCGTCGTTGTATCCCATTTTGGAGATCGGCGGCGAGAGTGATCACTTAACGGCGAAGGTCTTACTCTCATGTGATAAATCAAAGGCCAAAAAAACGACTTCGTTCAGATACAAATTCAAGAGAGCCTGGTAAGTCATCACGCATAATCCCATATTATATTCTTAAAATCCATAGATTAGGTTATACAAAAAAATGCATAGTCTATCTTTTTAGTTACCT…
TTACTAGATAAAAACATCATTACCAATACACCTAACCAAATTTCAACCAATAAAAAAATAAATTAGAATAAAAAATCAACAAATTTTGCATGAAAATCATAAAATGACACTAATTTTGAAACGAAAATTTTGCTATAAAATGACATCTAATTCGAAACGGAGGGAGTACAATTTTCACAAATTTTGAAAAGTGTCCATACCACTGCAAATGAATGACATCACATAATTGATGGTACACACACCAATTTTCATGTTTTTTCCCATGTGCATAACAAAAATAGACGTAAAATTATCCTTTCAATTCATGAATTTTTTTTTGGCAACCTGCGAAAAATAAGAAAACCAACCACTTGTACATGCAATTTCTTTCGGACTAGCATTAATCAAAATATATTTCCA…
TCAAGAAACAATTACATTGTAGGTCACTTTCTTACTTTAAAATAACAGTCTAAGACACTTATCGCTACCAACACACTTTTTCTACGGCAAAAGACGAGAATAACCTTAGAACCTAATCAAAGTAATTGTTACCTCCTCTTTCCATTCGTCAAGCCGTACCATCTCTGTTTCCATCTCTTTTTCTTTCCTCTTTCTCTCTCTCCTTAACTCTTCAATTTCTTGCCGTAATCGCTCTTCAATTTCTTGCCGTAATCGCTCTTCAATTTCTTGCCGTAATCGCTCTTCAATTTCTTGCCGTAATCGCTCTTCAATTTCTTGCCGTAATCGCTCTTCAATTTCTTGCCGTAATCGCTCTTCAATTTCTTGCCGTAATCGCTCTTCAATTTCTTGCCGTAATCG…
TGGAAAAAAAGAAGTCCAAGTCCTAATTTACAATATACACAACTCCATTTACAAACTAAAAAAAAAATATGCAACACAATAATCATGGATTCAATATCATTTTGAAGACAAAATATTTAACTAATACGTCAACAATGAAGCTTCTGACAAATTGCCACATCCATGGATTGTTACTGCTTTAAGCGGATGAAAGAATCTGTTATCTTCATTCAAACAAGATAATCACAAAACAAACACATGCATTTGCATGTTTTTCTTTTGAAACATAAACTTTACCATATGTTTTAAGGTCAACTTTATTTTGGTGCAACTATCATCTATTTATTATATTTTTATTGAATCGATCAATGAAAACTACTTATGCTATTCATCTTTGACCTAAGCAACTTCAAAACAAAG…
ATCACAAGGGCTCAAGGAAGATGAGTCTGAAGTGTTTGAGATCTTCGTGTCTTCTTCTTCTTGTTTGGAACGATTAAGAGAATAAAATTTATTTTTGGCTAGAAAGAAAAAAAGAAACAACGATAAAAGAAGAAGAAAAAGAAAGAGAAATTGATGGATCCCACTAGTTTAAAAACCTATTTTCTCATTCTGTTTTAGTTGAGATAAACTACCTCAGTAGTTGAAACTGTCTCTGAGTATAATAAAAACTCAGAAACTGTCTTTAAACGTAAATCACTTTTAAAAATTTCAATGGATGGAGGTGGTCTTCGCAACCAAATTGACGGAGACATAACTGGATAAATATGTCTCGAAATTATCTTTCAATATTTTCCTCCGAAATATAACATCGCATCGTTC…
TCGATCGCCAAACATGTATCTTCATTGGCTGCTCGGGTTGTAATTTGATGTTTCTTTGGCTTCTTTGAGGTGAAGCAATGGTAAGTGGGGTGTTTGTTCGTGGTTCCTCCTTCAACCCGAATAATATAGGCCTGCTACGCTTTCTCGATCAATCCTGCTTCTAACGCTCTTCTAATGCTGGTTGCTTCGCCTTCCTTGATTGTATGGTTATTCTCCTTTGGCGCTTAGTTATCTTGTTCTCTTTAGTTTAAGTTAGTTTCTTGAGGGTAAGTGTTTGCTTCAGTCCTTGTTTCTGGGTAGTATCTTCTTTCTACGCCGGCTTATGACTTCAGAAAGGTTGTATACTTTTGCTAATTTTGTGTGTAAAACTCTGTTTGAACCTTTTATTAATCTAATAGA…
GTTTATCGCGCCACACGCCTATAAATAAAGATTTTAGATCTCCCTTTTTCACTTATTCTTTCTCTCTCTCTCTCTCTCTTCATCACGTTTCATATTTATTTTCCGATCTGCCGCCGTAGAACAGTTAGATTTCTCCGATTTGTATTGTGTTCTTTGTATGTTCTTCAGAAATATGCCTTCAGTCTGTAGATGCTCGAGAAAAGGAAAAGAGAAAGTTGTTTCTTCCAGCCCATATCCAGACATATCTGGAGAATCCAGTCCTGTTGGCGACCTAGTTATGACTCATCAGAGCGCCTTAAGAGACACTGCCGGATTTGACTTCGATCAAATGCAGTTAGTTCTTCATGCCGAGGAAACTTTTAGAGCTGACAGGGAGGATCAAGAGGCAGGAGATTATCA…
CCACCACCAAAGTCGTACTCGCCACCGTACTACTACTCATCGCCACCACCTCCGATGTCATACCCTCAACCTCACCCACAGCTACATCCACTTGTCTTCAAAGTTGTTGGTAAGGTGTATTGTTACAGATGTTATGACTGGACTTACTCCAAAAAGTCCCACGATAAGAAGCATCTCAAAGGTAACTATGTCTTCCACGTGTTCAAAAATTAGTGTTTCAATCTTAGCTAACTTAATTACAGAAAATATGATCGTGATGATTATAGAATGATGAAAGGCTTATAGGATTTAAATAAACTAGCATATATGTATTGTGAAGTGGTAGTTGCAAGTCTGGATTATTTATTAGTGGAGAAAAGAAAAAAATATGTTATTGACTAAAACAATCCAGAGAGATAG…
AAAAATTATAAGAACGTTTAAAGCTTTCTATGATGTATATATGCAGGCTCGGTAGATACTTAATGGAGTAGTAGCTTTCTTGGACTAAATTTACATGACAACATTTACCGAATGTCGGTAGAAAATAAATTATACTTATGTAGATGTCATTGTGATTAACATAGCTTAACAAGCAACGAATATAATTAATAGCATTTAGTTTAAAGAATGTCTAATTAAACTTACAATTGCCAATTAGTATTTTGGCTTATTTCAATCGACTGGTTGAAGATTAGTTTTCTTGACCGTGGAAATTTCCAAATCATTTTAATTTTTTATTATAAAAATAACAAAACCAGTAATTGCCAGCTAATAACGAAATTTAAAATAACTAAACAATTAGGAGAAAAAAAACGTAGG…
ACGAACGAACGGGGCCAGTCTCATTTGGTATTCGAAATTCAGAAGTGATCATGTTATTAGCATCTGATCCGCAATAGTAAAATATCAGTAGATACTGAGATAATACTTGATGAAAAGACTAGAACACAACAACCAAATTTGAATCATAGAATCTTAATAAATATCTCTAGTGTAAGATAAATAAAGCAAACGAGAGCGAAAATCGTATGAATAAATGGGGAGAGAAGAGACGACGAACCAGCTTAAGCTGAAGAACATTTGATCGGTTCTGAACCTTAGTGCGTGCCTATACGGCAGCGTTTTGGTTACGCATGAAAGGATCGTTCAAGTCCCCCATTGTGAAGGTTGATCGGAGCTCAGCAAGTGTTTTTTTCCGGGAGGAAGGAGGAGATGACAAGG…
TATTTGGTGACAAAACGATCATCGAGATAAGCATGAATAAAAGTGTGACAAATTTACAAAAAAAATATATCTTTGTCACGGTTTAGTCACGAATATATTAGTGACTATTTGAAACCCTAAACACTAAATGAAATAGTAAACCCTAAACAAAATTTTAAAACCCTAAAATATTTACAAAACCTTTAAAATCTAACATTTTTTATATTTTAAATTTAAATCTTTAAGATTAAACTCAAAATTTGATTCAAACCTTAATATAAACCCCCCCCCCCCAAACAATATACTACACATCCACTTCTCCAAACTCCAAACCATATGTCATATATCTGATTGAAAATTACTTTTCATTTTACTCCAAATTTACGCTCTAAACTTTAACTTTAATTTCTAATTTTAACC…
AACATAAAATTAGCTCTCTAAGGAATCGCTTGTTAGCCGGATATAACATTGTAAACATAAATAATCTGACTTCGGCGTTTTACAATAAATAATCTGACTTCGGCGTTTCACATTCATCATCCGCACCAATAAATCTGACTTCTTGATCTCATCTTCAAAGTCCGGTAAACGAAACACATTTTTCTCATCAACATCAGACTCTTCCTTATTAGTCCTCTCCGTTTAATCTCCTCTCTAAAGAAGAGAAACAAAACAGCAAATCAAAAATCCAGAACATTGTTAACCACCATTAGTGTAACTAGCAAATCAGAAGCCAAATATTCTACAGATTATACAAGTCAAACTATAAAAAGCAATCAGAGGTTATACAGTCAGCTACGGATTGTACAAGTCAACCTA…
GTTAGGTAGGGTTTTTAGGGTTAATCCTCATAATCTGTAATACCCCTAATCTCTAATATTCATAATTCTATATACCCCTAATCTATAATACGCTTAATCTATAATGCCCCTAATCTCATATGCCCATAATATATAATTCCTCTTAATCCTTAATAGTCCTAATCCTTAATATGGACTACTTATATCCTTAATAGTCCTAATCTAATATACTCCTAATAAAACGTTTTGGGGTTTATCGGTAATACTGTTGCTTTACTTTTTTATCTGAAAAATTATTGCTGTAAAATGTTTTGCTCTGGTTATAAATTTTATTTCTGTAGTTTTTTTTCTTTAAAAATGCGATTGGTATAAGTTAGTTGTAAATTGTATTATTATATATACATATATTTTATAACATAT…
TGTGTTTCAGAGCCTGACATGATGTGAATGTAAAACTCCGAGCTCTCGATTTTCTTCATAGAGATTTCCATTTGTTGTTTCAGTCTCTCTTCCCTCTGATGATCGATTTCAAGATCATGCCCTTCTTTTTCTTGACCTTTACGTTTTGGTTTCGTTGTTTCATGTCTTTCTTCTGTCCACTCACTATTACTACTTACAATAGCCATGTTCTTTTCATAGACGCAGCGACAGCGTCCGCGTTAAAGAAAACGAAAATACAAAGGAAACAGTTTTTTAACGCCATCCTCATTTAATTGGTGTCGCTACGTTTTATAAATAACCACCGCATCCTCCATTTTTTCTGACGCCGGATTTTACAGCGTCACAAATCTCCGTTAATTTTAAGTGGTCATGTTGTTA…
AGTGGAGTGGAAGCAATGCAGGTTCTTTAAAGAATCTTAGGACAACCATTTGCACGGTTTTGTATCAAGGTACAATGAATCATTCAAATCAAAAAGAGCTGCGTAGTTTGCTGTATAGTGGAGTTTCTTAACCCCAAGTCTTGCTTCGTTTGCTGCAACTGTTCCCTATATTGTACCAGGAAGTGGTACAAAATCTCCCCTTTGGTTGTTACATGGCTGATGGCTTCTGCAGCACAATAACCATTTTCTTCCTCTGCAAAACCTCTCTTGAATCCCAAGCTTTCAACCACCGAGGGAAAACCGCAGGGGATAGAGAGATTTTTGGAGGAACTATGTACACATGTGGGTTGTGAGTTAGCAGATGGTACAATCAGTTACTACCTGTTATTGCTATATATG…
GACTCTCTCTCTCTCTCTACTCACGGTCGACTTTCTCTATCTCTAGCATTGGCCGGTTATGAACCGGACCGGTTATGGACCGGGCCGGTTATGGACCGGGCCGGTTGTGGACCGGGTCGGTTATGGACATCCATTTATAACATTGCAATAATTAATAGGACAAATGTCATGTTTTTATTGAGTTAAGCGTTTATAAGAAAATCAATTTTAATTAAAAGTACAAATTGTATTATACTATTAATATTTATCTGCTAAGAATTTATTTTTAAGAAACTATCCAATAAGGATGATGCTCTTAGTTACATTCAAATCTTCGAGGGCACATGTCTTGCTTCTGTATTAATAATACCCAACAGTTAAGGTTTCTGTTTCTCGTTAATCATGTTCTTAACTTAATAT…
ATAAAAATAGATAAGACTAAGGTCACAACACAGCAGAAGTTTTTTTTTGTTTTGGTCTTAAAACAAATAATATTACAACAGAACCCACAAGATCCACATGATGAAGATTATATCATGGCACATCTGATCTCTTCCCATCTTTCTTCTCTTGTCTGTTGGAACCACACAACGACCAATCAAGAATCTTGTTCACTCGTTTTAGATACCTGGTCTCACGTTTAGACGGCTTGCCAACTTCTGTCCCAGTGACTTATTAGCCTGGTTCACACATCGTTAGCCAATCAGTGTCAAAAATGTTATAATTCAAAAAAATGTTTAAAAAACTTCACAAATTTGTCTAACTGTTTAAGGCTCAAGGAAAGATACAATGACAGTACAAGAAAATTTTCAGATTATATA…
TCATTAGCGGAAAAAAAAGGGTGGGATACCGAGGGACACGAGCGTGTAACACGCATCCCCTTTATCTTCCCTTGGTTCTCTGCATAATTTATAAGGCTAACAAACGATTTCGTGCATAGAATAAAGATGAAAGAAGACAAAAGATCTCTTTGGCGTAATCCTCTCTCCGGAACAATACTCTCTTGGGCTGCCTATTCATAAGCACCTTGTACTTAACCAAAGAGATATATCGCATTATCCAAGTAATCCAATTTTTTGAAAATCCCATCTTTCACATAACTGCTTTCATGAATGACCACTACATCCTTTCGTATGATTTACTCATGCCCATCTTAATGGCCAGTCAAAGTCAACATATCTAAAACCATAAATTTCTATTAAAAAAATAATGAGTAAAAC…
ATTTTAGGTCTCTTAATGATTTAAAGCTTGAAGTGTTATGGTGGGGCTTACATGTTACCAAACACTATTAGCAAGATTGCTGTATCTCAATCTTACCTTAAACAACAAGATGTAATTAGCTATGTATGTATATATGTATGTATGTATGTATGTATATTCTCTGATTGGCAGTGATTCTCAAGTGATTGTATAATCCCTATATTGTACCTCTACAAGCAATACAAGTCATATTCAATAACAAAACACAACACAATAGACATTCTTCACAATCATTACTTTCAAATCAAACGTTTGAATTGATGATCTGTATTAAAATTCCAAATCATATTATTGGATAGCAAAAAAACAGAGAGATTAGATTACTTTATTTGTAGGAAACGAAGCAACGGATTAGAGATC…
TCTATAGTTTAACAACTGATATAGTAAATAGTAATATTTTTCATAGAGGTGTTACAAAACAAAATTCAGAGAAATTTTAGTGTATTTAACTCCTACAACACTTTTAAAAGTTTTTATTTTATTTTTTTCCTTATAAAATTTATTTTGGAATAAGAGATATAGTTACCTATATTTTTCTTTTTATAAATTGTTTTATCATAGTAACAACTATATAATTTATAAAGAAGAAGAAATAGTAAAATTTGTAGTAAAAATAGTAAAAATTATAATTTAAAATAAACTGAAAATTTATTTAAATTTAAAATATATTTATATTGTTTCGTTCATTTGCATACTCGCCCATAGGGCGGGTCCGATTCTAGTCTATATAAGGAACAATTTACTTCTCTCCCAGGGCGT…
TTTAGGGTTTAGGGTTTAGAGTTTAAGATTTAGGGTTTAGGGTTTAGGGTTTAGAGTTTAAGATTTAGGGTTTAGGGTTTAGGGTTTAGAGTTTAGGGTTTAGGGTTTAGAGTTGAGAAATGAGGTTTTGGGGATAAGATTTCAAATATATGATATTTTATTTTAATACATACATATTATAAAATTAGCAAAAGTATTACTCAAAATACAATTTAAAATTATAAATAAATAGTAAAGTAATTGATTATCTGATAAAGTTAAAGTGTGCATTTCTTTGTCAAACAAAGTTGCATTAATACGTGGAAACATTGAAACAACCAAAACTCAATAAAACATGTATTGAGACGATGTTGTGTTGGTGGTATAGAATCAAACCTAATCTGGTTTATCAACTTCAGC…
AGAAAATCCGTGCTAAGTTATGTGTTTGATTGGATTACAATATTAATAGTTGTTGTTTGATTGGATTAGTGTTAAATCATTGTTTTGATCTCTATCTTTTTAATAATTATGAAATGTTAACTTTATAATAAAAATGATTGATAGCTACTTAAAGTATTGGCCACGACATTGTTATCCATGCAGATCAAACTATTGTAACCTAACTATACAAAATGCATGTTATGTATGGTAACATCCCTCAATTTAATGATGTTATAGCTTAATTTTTATAATCAGAGACATTGATATGGACATCCGAGAATTTAACCCCTTCACTTTGACCGTTTGATCGATTAAAATCATATCCACTCGACCCAAATAAAAATATTAACTGACCTAACCCACTCCAATATACAGAAA…
CTTCCGTCTCTCGCGAAGTTCATCTGCCTAACGACGAAGCCCAGAGACGAGCCGTTTTGATTGGGCCGAGATGAAGCTCTGCGCCTGATGAGTTTCTCTGCCGCTTCTCAGATCCGTCTTCGCCGGTCTCTGTCTTCACCGGAATCACCAAAACCACCTCTCGTCGCCACCACCACCAGTGACCTCTCTCTCTATCTCTCTCTGGCACTCTCTCTTTCTCTGTGTTTTTAATTTGTTTTTTGTTGTTCAATAGAAGGTGATTTTTGTGTTCTTATTTTGTCCTTGTTGTTCAGTAGAACGTATTTTCGTCCTAATACGCCCATGTTCTTGTTTTGCTAGATTAATTCTAATTTCTCTAAGGCTCTCAATCTCTCATAATAAGGCTGGTTCATTGTATTC…
CGGCGGCGCGTGAACGACACGCGCGAAGTCGACGAAACTTGCGGGGGCGCGTGCGGCTTCTTCCGGGCTCCGATTGAGGCGTGGTTGGCGGCTACGGCTTCGTCTCGTCTAGAGGAACACGATGATGGTCTTGGATTCACAAGATTCATCACGGTTAGAAAGTTATTGTCGATTTACTAAAACGGCCGAAACTTAACTCAAAAACATGGCGGTTTTCGATTACCTTTGGTTGCGGATGATGGTGGTGACGAGCTTGACGACGTCCTGGCGTGTGGTGGCTCCGGCGACGAGCTCAGGTGAGCTTTCTCCCTTCATCTTCTTCTTCTCTCTCTTTCTCTCTCTCTCTCTCTTTCTTAATTTTTATAGAAGATGGAGATGGTGGGAAAAGTGGAGTTGGTG…
TTGTAAATAATAAGTTAATTGCCTCAATGGCTTTCATTGTTCCCGTTGAGATCCAATATCAGCAGCTCGAGTATACACATTACAATTCTTTCACTTGAGGGATTTTCCAGACTTCTTCATTCCCTCTCAAGATTGTAATTCTACTCTCTAAAGAATTTTCAAGACGACCAAAAGTTTGATGTTTCCCAGGGCGTTCCTGGCCAAGCAAGATAAAACATTAGTCCGAAGTTCTTAAAATTTTCAAAAATATATATATAAAAACAGGGTCGTGCCTGAGTAAAAGCCAATCAAGCATATGCTTGGGGCCTTGAACAATTATATAAATATTAGGGGCCAAATCCTAACAGAAATTACTAAGTGGCTAGGTTGGTTATGTACCTATTAGAAGTAGATAAGGTG…
CCCCCACTAGTACAAAATCTTTCCAAACAAGTGAGGTTTTTCGACGCTTACGTTGAGGTTTCGCTGCTTGTGTTGATGCAGTGGCTTGTGGTTCACACTGAACTTCTGCTTCTGCTTCTGTTTCTGTTTCTGCCATTTCTTCATCTATATCAAATTCAGCATCTTCATCATTCATGTCCATGTATTCACGTTGAGCTTCAAGAAGCGCCATTGTGTGCACAGTATCATAGTCCATCTCTGCAAAAAAAGAAAGAAACATATTTAATTATTAGTGGCTGCAAGGGACTATCAAAATTTGAGAGAAGATGGTAAGTTGGCAACCATTCAAAAACAGGAACAAATAAAGCATAGCGTATGGATACAAAGTAAAAAAGCTTCACTAGTCTTGGATTAACGAAA…
TTTTTACGCTAACTGACTCATACAATCAACACAACTATATGATACATATGAATAATAACATAATGCGTCAACTGATTCAAATCCCCAAAAACATAACAATGTTTTAGTTTATTATGTTGTTACTCCAACTGCACTCATAATTTCACGGTGATCCAAGCGAAGCAATTGATCAAGTTTTATAGTTTGGATTGTGGTTGCTTTTGATGTTGTGAGTAAAAAGCATCCAGTCGACATAAGATGATCTCAGAATAAATTTATCCAGTTCTTGTGTTTAAGGTTTTCAATTTCTAAAGAAAGAATATTATGGCAAACACCTTTATATCACTTGCAACTGATCGACGATCCTCAGGTTTTTCTTTTGGGGCTAAAATTGAGCTAATGCCATATGTATATGCTATC…
AACATTCGGATTACCTTCTCCAGTCTGCTTCACAGGCTCCACAACAGAAGCCTTAAAACCTTTGAAGGTAGTTTCTTTATCAGTCTTGCTTTTCTTCTCACCACCTGATTTCGCTACTTCACTAGTCTTCTTCCGCTTTCTAGAGTCAGCTTTGGAAGGAGTTTCTTCATCTTTCTCCTCCACCATCTCTTCTTCATCCATCACATCATCCTCAGCATCCAACTCCACATCATCTTCTTCACTCTCACACACCTCCTTCTCCACATTCTTTCCCCAGTCCTCATCGCTAGAATCATCACCATCACTCTTGTTTTCTTTCTCTTCTTCCACATTACCCATCTCCTCATCCTCATCTTCATCCGTCACAACTCTTCTGGAAGCCGAAGCGCCTCGTCTCAA…
ATCTACATGCATGCAACGAAACTCACAGACTCAAGTGTAGATCGACCATGAATGTAGTCTATGACCAACAAGACCAAATAGATCTATGTTTAATGATTGTGTCAGACCGTTAGATCGATGTAATAGATCTATGTTGTCTCTGTTTGGTTTCTGTTAAATCATTGTGTCTTATTGATGTTTTGTTTTGTCTAGTCTTGTTTCATGGTTGATGCTTGTCGTTTGATGTTTAGCTAAGTTTGATGTTCTGTCTCTGAACTTATGTTTGTTGTTGATTGACTGGTACTACTTGTCTTCACTACTTCAGTGAGTTAAGTCTTGCTCGCTTAGTTGGTTGATGCTTGTCGTTAGTATACAAGACTGTTATGTTTTTTGCATGTGTGTGATGTTTGTTCCTTAAGA…
AATACTGTTCATTTTTTTCAAGAGTGTGTTCGATGGAAAAAATAAGGTTTTTATGTCAAAATTTGTTTAATGTCCAATCCGATCAGCCCATGATATATTAATTATAGTTTTGTTCCATAATTTTTAATAAAAATTGATCCGATCCATCAGAAAGAAATTATATAATAAAACAAAAAATATTGTATATGTATAAATAAAATGATCAAATACATAAAATAAATTATCGATAATATATACAAATAAACTCACCCTGCGCAAGTCGCATGTCTTATCCTAGTATTAACTATAAGCCATGTCATCAATCTTGTTAGCCTTATCATCATTTTTTTTGTAAAAATGATTGTAGATATTACATGTGACAAAATCACTTCGCAAATTCTAGGGATACTTATTTAATTA…
TTGTTTCTAAAAATTAGAGATTGTTTCAATAATTTTAAAAATATTTTTTTTGCTGTCTGGCGATTTTGTTTTTTTTTTTTTAATATTTTTTTTTTATAGTTGTCTTTGTATTCTCGCGGTGGTGAGTTTGTATCTCATTTTACATTTGTTAAAATTGTTTATAACAATTTTATTGTAGATGAGCTTCTCTTCCTTTACATGACCCATTTTAGACATTAGACCGGCTCAAGATAAGAATAGCTAAGAGGTAAAATAAGACAAAATGAGGAATGCCGATTAGAAGAGAAAAATAAAAATGAACTGGCAAAAACTAAACAATATATATATATACAGAGTTAGCCATGCAAGAGAGGGTCATTCGGAAGTCACCGCTTATGGCATGATTAATGGGGGTCATTG…
TTGAAACCGCTATGTCTGCCTCAGCTATCTTAGGTCTCCTCTCTATTATAGCAGTTGTATAAATGCTGTATACTAGGACAATACGATAGCGTATATTATTATTAACTATATTTATAAAAATTTATATATTTTTAGAATAATTTAGTTTTTAATTAGAATTGATATATTAATTAATAATGGTTTATTGGTTTAATTCGGTTTACAAAATAAAATGAATTAACCAAATAGAAATCTGTTTTATAAATTTAATCAGTTTACAATTAACCGGTTTACAATTAAACAGGTTTACAAAACTAAACCAAATCTAGTTAACAATAAAATGTAATTAAAAAAATCTAATCTAACCCTAAACCTAACTAATGTTACTGCCGCCGCCTCCCTCCACCGAGAGTCCATCAC…
TGTGATCTGAGAGAGGTCTGAGATAGGGATAACATGCCGAATCGAAGACTCTCAACGCTGACAGTTCTAGTTTAGTACCAAATAACATTTCCTTTGGACTCTTAAACTGCATAATATTGGAAGGAAGTAGATTTCCCAAGTAGACCGAGGAGTAAAATGCTTCTATCCAATGATGAAGAGGAAGATGACTCTCAAACATCATAGACAGACTAAGCTCAATGATGTGTCTATGTTTCCTTTCAGCAGTTCTATTTTGCTGAGGGATGTACGAACATAACATCTGATGTTTTATACCACACTGCTGTAAGTTAATTTTCATCTGATTGCTTGTAAACTATCCTCTTCCATCACTGAAATTTTTTAATCTTTGTACCCAACTGATTCAACTGAATCTCAACA…
TCTATTTTATAATTGTTCTATTTTAGAAGTAAAAATAGTGGAATACATCAGAGTTGATTTAATAATCTTTTTATTTTAATTTTTTTTATGGTTAAAAATGAGTATTGTTATATATTTTTAATGAATTTTTAAAAAATAAAAGTATGGCTCTAAGCCATTATACTAATGTATTAATTAGAGAGATAAAAGTACTTAGCATCTAAAGATAATGTAAAATAGTGTTTGAAAATACTTTTTAACATGCGTAAAAAATTATCTGATGATAATACTCTTTATGAAACAGAAACAGAAGGAGGTAATAGTAGTATTGAAAATTAAAATTGCCTGTCCAATCTAAAAAAAAGGATATAGATAGTCGATGTAGGAAGTAGAGTGTAAGTGTGAGTGTAGGAAATATTT…
AAAAAGAAAAATTAAGTGTTCCATTGTTATCGATCTTAGTTTTGCTGCAACAATAATATAAGTTCATGTTTTTATGAAGGATTATTTTCACCCATGTGAATCCATAATCAATATTATTATTACCTTTTCTACGCTTATTAATATGAATTTAGATATCAATTTTTCTGTGTTTCAAAAAAATATATATATCAATTTTTCTATGAGTTTTTGTCTATTAAATTTTAAAAGATTCTTTTATATATTTTCTATAAATTAATTTAACAATAAAAAAAGAGAAACATGGATAACTACCCACGTTTTATCATACAAACTAATATAAAAAAAAAAACAAATTTCCTAATTATTCTTAACTTACCACCATCACCGCACGATCAATCATGAAGTTAGTTTACATATTAT…
GATTCTTATCATGTGCGTTATTGTAGAATTTAGACCAAACAAAAAAGTTTTATTTTCTGTTGTGGACAAGTGCGGTATTTTACAAGAATACGCACCGCGAGTTAGTTATCATGTGAATGGTGACGAAATGCGTTTTTCTAAGAGCGTAATTGAATTCCGCATTTTCAACTGTCGCCATTCGCCATTCGTTACCTTTTGAGGGGGCAGATAAAGAATATTGCGATGGCTAATGGCTAACGGAAAGTCTGCGAAATTCACAACATTTTCCACTTAACAAGAACAATTATATAACTATTATTTAATCATTGTCGCATGCGGCATCGGTTCATCAGTACATGTATTATCTCCCGAATATTTTGTTGGTGCGACAAAAATAATAGTTTTAATACAAATTCGTCA…
GAATATTTCGGTTCTTTTTTTCAATCCTTTCAAGTAAGAAAAAGGTTGTAGTCAAGATACTATATTAATTAAACTAACTAACTGAACTTGACCTATGTTTGTAGCTGTTTTCATTAAGGTCGTTGGTATGTTATAATTTGGAAATGACTTAGAGACATGATTATAGACCCAGTTGTTAGACTTTATGATTGACCTATTGTACTTATCTTATGGTTATGTCTAGCTATAGTAAGCAATAAAGCTAGCAGGTGTTATGTACAAAAAATAAAATAAAGCAGATGTTGTTACAAGCATACAATGTTTGATTTGTGTTACAAAAAAATGTTTAATTTGTGTCTGTATGTAACAATTTTGTATTTTCATATCACGAATGCGAACAAGAATAACGTGTCTGATGTC…
TGAAACTGACATGGATACAGACTAGTTTTTAAAACAAGTGTTCTAGTATATAACATCAAAATCTCAATTTCAGATTATCAATAGCTCTTCAACGGTCAATGCAGGCATGCCCTTTCTATGCAAACATTGAAATGTCAAAGAGAGGTCATCAAATAAATCTCTTCCGTGTGCAAAGGTGCTATGTTTATTTGATTAGTAGCATCTCTTTTGTTAGTTTCTTCACTTGTAGCAAAAGTCTTCTACCGTAGCTGTCGCTGATGTAGCCCTACGGGAATTGGTCAATGACGATAAAGCCCTTCCTTCTGACAACCCCCAGTCACGGTATTACTTGAAAATCACTTTACTCTCATAAAGACGGAACATTATGAGATACAGTACGAGAAGTAAAGAGACGATTAT…
GTAAATTCAAAGTGGATTTAATTTGTGGGACTAAACCATCCCCGTCTGTTATCGAACATCCGGTGTGTCATGACCATACACTCGTGTTTTTGAAGAAACGAATGGAGAAAGATCAGGTCCCTTGTGAAGTATGCAAGGAATCTATCGGCGGACCTTCATATTCATGTCTTAAATGCAATAACGTGTACTTTCACTTGGATTGTGTTCATCTCTCAAAAGAGGTAGATCATCCTTGCCACTATAGTCACCCCCTTAAGATCATGCCATCTGAATCACTTGTAGATGATGATGATGCGCATAAGAGTTGTAGTTTATGTTTCGTTCAACCAAAAAATGTGCTTTATCATTGTTCTATTTGCAATTTTACGTTGTGCCTTGGTTGTACTAAACGTCCACCAC…
TACCATACAAATGAATATTTTAACAATATGATTGTAACGGATACGAAACGAAATATTTTATGATGTAAAATGGTGGTACCCACACTTCTTCTAAAAGAATATTAAACTATAACTGTTTATCTATTTTAAATATAATTATTATATAATATATATATTAACTAATAATTATTATTTAAAATAGAAATTTAATATTATCAATAATCTTAATTTTAGCTAGAAAAATTTATACTTAGACAAATTTTAAAAAATTCATTTGTACTTTTTCACACTTTTAATTTGTTGGGCACTTTTTCAGTGGTAAATATCATTCTTGCTTTGATTTAAAATGAAATAGTTATTTATTTCTAACTCTTTTTTTTCTCTTTGTAAAATTATTCTCTTTATTTTTTTTAATTTTTC…
GTATAGTTTGCCCTAAAAAGTCCCATATTAATATTTCTTTTTCGGTTGAAAGTCTTGAATTCCATAAATACGAACGAGATGAGAGACAAAAAAGGCGAAGAAGGAGGCAGAAACATGGGTGTTTTGGGACTTAAACAGCTGTCCGGTTCCCAAAGATTGCGATGCTCGTCTGGTCGGTTCGTCTATAGAATCGGCTTTGAAGAAGGCAGGTCACTGTGAAGGTCATCTTTACCATCTCTGCCATTGGCAACCTCAATTACATCTTACAACTAAACTCTCATGTACTTCAGGCCCTCTTTTCGACTGGAATTTGTCTTTCACACCCCTCCCGGTTAATCTTCCTATCTGTTTCTCCCAGAAAAATAAGGTTTAGATTCATACAATTTCAAATTCGTCTTC…
CTTTGGAATGTGACGTTAGAGCATGTTTATCAGTTTGTTTCTTAACCTAGGTTTCTTAAAAATTGGCCGAAAAAAAAAGAAAAAAAAAAGAGGATTAATCGCGGGCCGCCACATGTCGTGGGGCCCACAAAAAAACGAAAATGTCTCTTTTTTTGCATACACAAGCAACGTCTTTTGTATCTTCTGTGGAGCCCACAAAATTTTAATTAATTTTTTGGTTATGAAACCATGGGTAAGCAACCCCTATAAACATGCTTTTAATAGCCGCCAATCCACACCTTGGGATATCGTTGACACGAGAGACCCTAAATTATTACATTTCTACCATATTTTTGAAACCTTTATATAAAATATGTTTACAATTTTCAGAACATTAAAGCACAACATATTAAAAAAAAA…
TATGATCTATCATCCTAACAACAAACAAACATGATCTAATCAATCCTAGCAACCCATTCAACAATATAAAAGAGCATGAAGGAGATCTGGGTAGAACACCTCACCTTAGCCTAGATCTGGATCTGGATCTGAGATGAGAGGCGAGAGAAGTGAGGGTTGAGATCCGAGACGCCACACGACCACCACCACCACTCGTGGCTGCTCGCGGCGAGGAGAAAGAAAGAGGCGCGGAGAGAGAGAGAGAGAGGAGGAACGCGGTGAAGTGAGAGAAAGGGGAGAGAGGCGGCGCGGGGAGAGAGAAAGAGAGTCGACGGCTAGGGCTTCTGTTCTCCGGGGGTTCTCTGCAGGGCTTCGCTTCTAGATTTCTGATGAGAGAAAAAGAAGTGGAGGCTTGCTTTT…
AATTTACAATCACTATGACATTTTTGTTCCCGATACGAACCACTCACCACCCAATTTTCCCCCATTATACAAAGCATAATATATGGTTAAACAATAGAGAACTCATCTATCAAAACATCACAGATTGTAAGGCCGCAACCATGGTTATTAGAATTTTTTTTTAAAAAACCATGGTTAACACAAACAACATTGCAAACAAGTAAAATATATGTTATCACATATAATCTCTCCTATCATTATCACCCATCTCTTGCAAATGCAAACCAAAAACACGAACCACAAAATTATACAAAAATAATAACCTAGATCACAAGTAAAGTATATCCGGCCCGCCCTACGGACCGACCCTAGTTACTATAAAAGAACACTATTCTTTCTTTCTCAGCTTGCCGCATCAGA…
CAATTATAATCAGTGTAATACCGGTTTAGGAGGCAAAGCAGTAAATTCCTCAATCATTTCACGGTCATCAGTAGCCAATCGAACGACATACTGAGAGCTCTTTCCTTTGACGTTATCAGCATCAACTGAAATCTCAAAAAGGACTCTCTTGCCAAAAAGGTCGCTAACTGCTTCAGGTAAGAACTCGGGATCTTCATTCTACAATTACATAGAGATAGGTTAAACAAAAGAATTTATTGGGTAAATTATTGGACACTATTGATTTTCCAAAAGTACCTCATCATAGAGTTCAGCGGCAAAATGACGCACAATCAGTTGAGCATTGGTATCAAATAAAAGAAAGTTTGCCTCACCGAAATCGTCTTTAACATGGGCAATTAATTTGAACCCGAAACCACA…
TTACGTGGCTGATTATTTAATATCTTGAGATTACGATAAGAATCGGACCGACAGCTTTGTAGATATGTAAAAATGATAGCAAGCTGACCATGACATATTTGACATTACTTGATTTATATTTTATTTACAAGACTTGTTAGGTTCACCTTTCCAGAAAACAAAACTTTATATCTTTAATAAATATACAAAGACCAGAGAATTTATAAGAATTCATTTCTCGTTGTGGGTATTCTGTGGTGGCAATGTCTCACCTACCTATCAACTACCTCCCACCCATCAGGAAAATAGTTTTTATTTATTTTCCTTGAAAATTTTAATCAGGGTCATTCATATATTAAATTTTATTTTAACAGGAGCGGTTATTCCTCGGGGTATGACAAGAACGTGGAGGATGAATTG…
TAAAATCTTTTGCCTGGACAGAGAAAAATGTGGATATGAAAACTCAAAAATTAATAGATAATCAGCCACTGTTCCAATTGTGGATACAAGAGTTATGGATATATATTTCATGAACACATGTGGTTAAGACATAAATTATGGACATATGAGAATTGGACACATGAGAATTGTGGACGCAGAAATAAGGTCTGCACTTTATGAAAGATTAAAAGGTTGAGCGAGACATGAGAAGAAAATGTCTACACTTTATGAAAGATTAAGCATTTACCAACGTATGCCAAAGTCAAGAAGTTGAACCACCCGTTACTTCTTCTGCTCCAAGGTTACTTCCATTGCAAGTAGGTTGTAAGAGAATACTGACCCTATCACTGAGCTTTGTCGATTTGAATAACATGGAAT…
TTAATTATAAAATATTCATTATATAAATCGAATCAGGCTTTAACCACAAAATATTTTTACTTGTCGGCAATGACTTTTGATATTTAATATCGAGAAAACAAAAACAACAGAAGCCATAGTTTCATAACACAAAAAAAAACGAAACACAGAGTAGCAACAGTTTACATGATGATGACCCGATATCAGTTCAAGGTCTTATTATGAACCAGAAACAAAGTGAGACACAGACAAGGAGAATAAAAAAAACGCAACAACAACAACATTAACCACCTCTTGGTGGCCTAGTGGTAGGCGGATACCGGCGAGCTAAGCGACCCGGGTTCGAAGGCACCCCACTACGGCTAAATCACTAGGTGGCCACGCGGATATGGGTTTGCTTTAGGACCCATTTGAAAACCC…
TTTTAATTTTACCACAAATTTGATACTAATTTTCAAATTTACATTTAAATGATAACCATTTTTAGTTTAAATTTGTGATAAAAAAAAAACTTAACTAACTCTTCTAAATCATTTATAAATGTTTAAAATTATTTACTCAAGTTTATAAATTCAACTCCGTCCCTAAATATTAAATCTTACACAATAATAGATAAATTCAAATGTTATGGTATTTATAATAGTGTAGTAGTAATTAATACACATTAAAATCTATATAAAGTTGGTTAAAAAAATCTATATAAGATTTACATATACAAATAAAGATATATAGTTATTTAAAAGGTAAAATTATATAGGAAAAATAATAAATCATATTTTGACTATTGAAAATGTATATAAATCAAATTTGTTTTACTATAT…
AATTCCACTCCTCAACTATAAACCTAAACCCTAAATCATAACCTTAAACTCTGAACCCTAAATCCCACTCCTCAACTCTAAACCATAATGTTCATATTAATTAATCCTATGAGTATAAATGTATATTTACTTCTTTTGATAAAACATTTAAGTTTATTTTAATCATTTTTATTTTTATTTGTTTATTTGTAACTCTAATGTCTATATTTGTAACAAAAACCTTTTTAGGTTTATCTTACAAAATTTTTCTTTATTAAATTGGCGGCCATTAATCTCTTATATACTAAATCACAAGTCATTAGATCAATCAGATTTTGATAAATGGAAAATGTTTTGCAAAAGAAAAAATTATTTATTAAAAAAAAAATTGATCTCTAATTTTCAGCAGCTACATCCTGA…
CTTGTCACGTGTAGATGCTTGAGATTTGGAGCAAACAATAACCAGGTCAATTCTTTTGGACCTTCCAAATCGTATATCGCAATACTGGAGAGGTGCCTGAAGTACGGAGAACTGTTGCATAGAAGATCTTCTTTCTCTTTGCTTTTCCAATCTATCTTTATCTCTGAGATTTTGGAGTACATAATATGAAGTTCTCGAAGACAACACAGAGCCACCGTGTTTAATGTTAAAACCTCTGCGGACATATCCAAAATCCAAAGGCGTTGAACACATCTCGCCAATCGCTCCATTCCTTGGATACTTTCCAGCATTAGAGCATCTTTCACGTTACCTGTTAAAATCTTCAAGTGCTCTAAAAGTTGTAGCTCTTCAATTGATCTTGCATCAATAAAAACACAA…
CGTTCTTGATCCTTGGACCTTGGTGGTGCAGCAGCAACAACAACGGGCTTCCCTGATGAGCCCTCTTTCACAGTTGTAGTATATGTTGCCACTTTGTTGAGAGGCTCAGCGTAATCACGCGATATCGAGTTGAACCAACAAAAGGAAAGAGATGTATTTGAGAAACTTGCCAATGAAGTTACTCTTAGAGCATCATCAACCATAAGTTTTCCAAAATAATTTTTTATTTTATTAATATTTAGAAGTAACTAAATTATAATTAAATTTTATTTTTCTGGACCAAATGTAAAGCTAATCTCTCAACTTTTATTCATAGTTTCTCAAACAATAAGCTGTTCTAAATTTTTCTACATTCTCTTTCATATTTTTTGTTTTTTTTATGATTACTTTTTGGGTGAA…
GAAAAATTATCAGTGTTTAAATAAAGAAAATGTTCACTTAACATGACTAATTCCTTAGACACATCTAGTTTATTACTTCGACCTTGTGGACAATCCAGTGGTCATGTTTGAATTTGGTTATATTTGGATTATTTGTACAATCAATATTCAAAATATCAATTTGTGCAAGCCAATTTAAACGTGGACAATCCATTTGTCAATTCGGCTCGCTTATCACTGTTAACCTGTATAGCCGTGATGGTCCAACCAGTGAGGCGTACTTTTAAATGGACATTTCCATAATTCTTAACCAAAAAGTGATCTAAATTTTTGGAAAAATACATCTCCCATATTTAAAATATTTGATATTTTGTATATTTCACATATACTAATAAAAATTAAATGTATTATTTATCTATT…
ATCATATATTTCAATAGTATTTTAATCAATAATTAATTTCAAAAATATTTTTAAGAAACTGTGTATACAAATTATTTTCCTTAATTAAAGTTTTATCTCTTTTATATAGCCTTAAAATTTAAAATAAGATGTTTAATATATTTTATTATTTTATATTTATAATTGAATTTAACAATCTGTATAACTTATAAATAATATTCTCTTTGTTTCATAAAAAAATAAGACACTTTTTCTTATGTAAAGATTATCATTTAAAAATCCTAATTTAGTTATATCTATTTTGAATTTAATATTAATGTAAATATGCTTTGATATTCGTCTTAAAAACTTTTGATTAAATAGATTTATTTATTAAGAACATGAATGCATTTAAATCATTTTTAATCTGTAAAAATATCA…
AGTTACACTTATTTAATCTCTTGCTTCTCACCTGTTTATAGTTAATTGTCATTTAAAAACTTTTACAACTGCGACAGGTTAATGGCAGTGGAGGGTATGAGCTTTCAAGCTGCCTTGCGGATCTTGATGGGCAGCAGTACCTTTTCCAAATTCGGATAACGCCCTATAATTTCACTCCCAGACACCGGACCTTCACAGTGTCTGCAATCAGTGATGATATTTGTTCCTCAAACTCAGTCAGAGGTAGGCTACGTGAGGTACGAATACATTGTAACCCGGTTAAACAAAAATGACCCACGTGATCATCATTGTTTCAGGGGGAAAGTAGCAGCAACCCTCCTCAGATGGATCTCCAATCTAAGGAACCACACGCTTCTGCACGCATTCCGGTGAT,0,0,…
CGAAGACAAGATCGATCTAAGATCGAAATATAAACATCAAAAAACAAAATTATCTTTATTTTTCTCTATTCCTTCCGAAATATTTGATATTGATAAGAATGAAAATAGAGAGAATTTTATCTCTTTAAAAGATAAGAGAGAAAACGAACAAAATTTTGTTGATTAGATTAGTTCTAATAAAAGCTTTCTGCACTTGTTATACATTTTTCCTTCCGCTTCTAAAAAACTGATTTTTAAAATGTTTTACGCATATTAAAAATATATTAAATAATATAATTAAATTTATAATTTATTGTATTATATATGTTTTAATAATTATTAAACAATAATATTTAATAAATTCAAATATTCTAGCTAATATTTTTAAAATATATAATTTATCTATATCGATTGATAAAG…
AATTCAATAACCGCTTTAGATCCTTGGTTAGGCACTTATTTAGACGATATCCGTATCGGGTTCTAGTCCAACTTAAATTTCTCCAGCTTCTTTGGCCTGTAAAACGAGTCTGCTATCGCTTGAAAATGGTTGTTCCTTTAATCAAGCTCCCTCATGTTCTTTAGGTCTGTGATTGAGTCAATGAAACCGATTAAGTTGTAAAATTGCTGCTTAGGTTTAGAACCTCGAGTTTCGTTAATCTCTTGATGGGATTTGGAATCCCATTGATCTCGTTTATATGTTCGTCAAGATGCTTTAGAAAAGGCATTTCGTTACTGAAGCTAGAAAGTAACGATGTTTCTTCAGCTGGATTGATAATCTCTCCAGATTCTGTGTTCCATATCCAATGTTTGTAGGTAA…
CCGATAAATAGACGGAGAAGGTCTAGCCTCTCACTCCGAAATAATAATAAAATTTAAATAAATTAAATATATTGAAATACTAAATTTAAACATTACCTCGGTTGGTTTAAGAATTTTCGGATTGATAAACTTCAGTTGGTCAGAGCTTCGTGCTGATAATATGTTGTAAACTATTAGCTCAGGATATAAATGATTATGTATATACTTGTATTTCTAGAGAAAATTGAATAATAAAGGAGAGAGTGAGAGTTGGTCGTGTGACAGAGAGAGAGATTTGGATTTCAACTTATTTCTCATTTCTTCTTTTACGTTTCATATATATAGTACAAGAAAGAGATGCTTAGTCATCTTGTGTTTAATGAGAAGAAGACAAGTATATGATGATGGTGATAGATGATT…
GATTGGGACCCCGAATGCCCAGGCCTAGTGGGTGTTATGAACCCACTCTAGTAATACTATGGACATTTCAACACTACTTAAAATTACTAAATTAAGAAAATATTATACGACGGTTCTATAACCAACACACTTTAGTTGTTGTTTTATGAGGATTAATTAATGCATGATAGCTTTACTTTCACTATAGTGAACCATACTTTAACTGAATTAGAAATCATAAAGTCTTACAAATCCGAATAGTAACTTCTAATCAAATCATATCAGGACTAAAATGACTTTTTTTGTGTTAGGAATCCATAATCCCAAATATTGGAAACCACCTATGATCTTATGGACAATTTTCGCTATGAATTCATACAAAGAATATGCCTTTATTTATCAGTATCAAAGTAAAACCAC…
CTTGGCCAAATTGCAACTAAAAGAAAAATGACCTAAAATGTATTAAAAAAATACATGGATGACACGCGTCGCAAAAGTCCTCTGCCACTTGTCAGAAGAAGGAAAAAAGCCAATTTTATATCAGAGAAGTTATTGTCAAAAAATGAATCTTGCAGTCTTGTTTTTCGGTCATGCTATTATTCAAAACTTAAAACATGAATTTTAGAAAGGTATCACAACCTAAATTAATCTGTTGGACCTAAGACCAGGATTAACTGTGGTCCTTAAGGAGGTTCTTAGCATTTAATTGTAATTAAAATAAATGAAAAATAGAAAATACCTTAAGAGTTGGTTCTTAATTAAGCGGAGGAAGAAGCGGATCTTGGAGACACGTGTTAGAAGAAGAAGAGTTTGGGTTTC…
GAAATATTATTTCTTTTTGATTTCAAAAGAGTTATAAAGTAGTGTTTTTTTATATACCACTATACTTTATCATATTTTCATTTCTTTAAATATATACTCTCTTTTTCCCTCATGCACTTGGCTATCTTTCTATACGTTTTTGAATAATCTGTAATAATTTGATATGAAAACTATGTTTTAAATTTATTTTTATTGCACCGCCAACAGCTTGTTCCTAATCATCTTTTGATCGTCCTAGTTACTCATGCATAAATTAGAACATGGTAGTTAGCTGAAGATATGAGCAAAGGTCTTCTTATTTGTTATTTCCACCATGAGATCAGCACCAAGCCACCAACCCTTTAAGAACCATGATAGCTATGCTCTTGATGTGTTGTTACACCATGATAGTTAGCCCGA…
GTTTAGAATTGAAGTATTCCAAAATATAGAAAACTATTGGAGATCATTTAAAAACAGAGTTTGATTTTAATATCCTAGAGTAAACTACTAAAGATAAATTCTAGTCTACTTTAAAATTAAAACTATTTTAAAATATAGAAAATTATAGGAAATCATGTAAAAACAGAGTTTGATTTTAATATCCTAGTAATGTATCCCACAGCTTCTTGCTACATATGAGAAAAAAAGAGAGAAAAACAATCAAGAAAAGGCTGGAACAAACGAAATGACCCCAAAAAGAAAAAGAGAAATATATTTGACTTTCAACAAACCAAATATTAATATTGAAAAGAGATCATCAAACCACTATCATTGCTGGCGCAACAATCACCGCAAACCTCTCTCCATCAGCATAACTCG…
AATTTCTTAAATTTCAAATCTTTTCTCCAAACTCTAACCCCAAATTTCAAACTTTAAACCATATATTTCAAACATCAAACCCCCAAAAATACTCCAAACCTCAAACCCTGAACTTGAACCTTACATATACATACTTCAAACCATATATTCATATTTAAAATGTATACTTAATAATTTTAATACCCTAAATTAAATCTTGCATACAAAGTCATAAATCTAATATATTCAACTTATAATATAAATTCTAAACTTAAATAACAAATATATTCTAAAACTCAAACCATATACTTAACCTTAAACCCTAAACCACATACCTCATATTAACCTATATCATAAAACATTCAATCTTGATTTTTAAATATTTTAGTCAATCACACAACTTCAAAATTTAAATACAAA…
TCACGGATTCCGTCTAACCCAGATATTTTTCCCCTTCAATCACTTTTTGCAAATATGGATCATTTATTTTGGAGAGTGTCTCGGCAATGGAAGATCACCATTTTGCATGGATTCTATGGTATATATGAAAGGGAAGAAACAACAAGGTTTTTAGCAATTTGGATATTGATCCCCGCGATACTCTCAAGTTGGCGGAAACAGAGTCGGTCCTCTAGGCTGAGGCGCAAATTAATCATGCACAAAGATCTGATCAGTCCCGATCGGTGAATGCGTCGGTCCCCACTATCCCTGGTAGATGGTGTTTTACAGATGGATCATGGAAAGAACATGATAGACATTCGGGACAAGGATGGTGTAGTACTTTGGAAGGATTTGATAGTTTGATGGGTGCTAGGAATA…
TTGATTTTTGTCTAATATTTGTTTTGTTTTAAAATGTTTTGTTCTATATTAATATGATTCATTATTTTATTGATTGTTATTCTTTATCTAGTTTCAGTCTCATTACAATTAACTAAACTTTTTTTTAGGGTTGATAAGATTGTTTATTTGAAGTTTTATTCTTTTTCTTATTTCAATGGTGTAAAATTGTTGATTTATTCATTCTCTAACATTATTTTATATTGTGTGTCTCTTATTGACGATAGAACTAAATATTTTATTTTTACGTAGTTGTGAATCTATGTTTATTTTTTTTATTGTCTATTAGAGTGTTGATTGTAGGAAGAGAATGTTATGGGTTGGTTACTAATTTTTTACTCTTTCCGTATATATTATTTATGAAATTTAATAATGATTATT…
AAATATTTTCACAGTAATTTGCCAAGAAATAGCCACAATTTTTTCGTAGCAATTTTCTATGAAATTGTCAATAATATTTTTCTTACATTTTCCTACAAAATTGTCAAATTATCTTTCGTAGCCTATTAATATGATACAATACTTTTCGTGGTATTTTCCACAAAATTGCCACAATAGTTTTGGTGTCAATTTGTCATAGCTTTCCTCTATCTTCCTTCTCTCGATCTTTCAGATCTTGTTTAAATCGATATATGTAAGAGACATATGATGGTTTTTTTAGTAATCTTTCGACAGTTCTAGTTAAACTTCTACTTTCACTCGGAACATCCTAGGTGTTAGCTTTCCTGTAATCCCGTGTAAGTAAGGTTAGTAAGTAAGGTAAGCCGTATCATGAAATAA…
AAAAGTAGAAACTGCATTTTTTCAGAAAAGTAGATATCTTTACAATTAGTAGAATGCACATTTCCCATATTTAGATATTGAATCAAAAGTAGATTTTACGTTCCAAAACAAGTAGATGGACATGTATATTCTGGATTTTGCTTTCTACTAACCCAATTTCGGTAGAAGACGAATTATCCTTTTAGTAGAACGTAAATTGAAAATTCTATTTATCAAGTTTTTCCAAAAAAATAAAAATATGTGCTTGTGTATATGGGTGTTCCATTAATTGTTTATATTTTTAATTATTTTTTTGATTTATAAAACTATTTATTTTATTAAGATTCAGAAATGAAAGGATAAAAGGGAGATAAAATGAAGAAAGTTGGATTTATACCATAGGAACAACTATGTTGTTTT…
GAGTTCTACAATTTGCCCTTTAACCTCAACAGATTCTTCCCTCCTACTTAATAAATTATATTGACATGCTTTCATGAGGAAACAGAGGCTGCTGCTTTTAGATTCTGATTATTATTCTTTTCTTTGGGTGGTGGTTTTTTAAATTGATGACCTCCATTATTCAAGTAGTTTGTTTGCTTTAGGATTCAATCTCTTCTTTCTGTAGATTTTAATAAGATATGATTAGAATTATTTCTTTTTTTGGGTTTTGTGTGAATGGAATCACTTCTTGTACAAGCTTTTCAGTTTACTTTATTTATTCAGGTCAATCAATATGCTCGAATAGATTTTACATTATCCGTTATATCTAACTTTACAATCGAATCGAGTTCTTGTCCAAACTTATCATCAATTTAATTG…
GGTATCTAAAGAACCGGAACCGAACCCGACCCGAAACGAAGTATTCCGGGTACCCAAATGTATCCGAAATTGATTTCTATACCCCCTTATATAAATATATTTTAGATTTAATGTCTATTAAAAACATCCAAAATATATAAGATATTTTTAAATTGTCCAAAATACTTGAAAATATATACAAATAGTCAAAAGTAAATGTCTAAAATAGCTAAAATATACTCAAAATACCAAAAATATTTGAAATATCTATTGATTATCTATCCAAATATTCAAACCAAATCAAATTATATGTTAAGTTTAGATATTTTGACATATGTCATTCAAATTTTTATGTAATATAATATTTTTTTATAGATTTTGAGAAATTTAAAGTATATAATGAATTTTAAATTTTAAAAA…
TGGGGGAATTTGATTTTGGTTTCTGTACTGTCATTTTCCAATAGATGTTCTGTCTCTTTGCATGTAGAGTTTGTTCATAAGAAAAAAATAGATATACCATCATGTAAATAAATAAATACTATAAAGTTGTTATAGCTGGCCAGACCACTTAAAACATGTTTTGAACCTCCTTTAAAAACTCGGAACGGGACTGTTCATCAGTTTTATCTAGTTGAAAGATTAGTTGACTTCGGTCTAGACACCTCTGTTCGTAAAAAAAAAAAAAAACTGTACAAGTTTCGTTTAGTAGTGGAGCTGAGACCATCTTCATCAGTACACAAAAAATTATTATATATTTCAGCTAAAATAGAGTAGCTCTATTATATAATTGAATTTGCTCCAATGGTTCACTGTATAATA…
TCCTTCTTGAAAACACAAATTATTATGGGAAGTTTATAATCAATTCATGATATAAAACCTATATAACAACTAATGCTATTTGTATATAGAATCCTTTCATAATCAAATAATCTACTTTTGAAAAAGACAAAGATTAAAATTTATCAAAAAATTTAGTGGCAGTTACAAGAAAACAAAGGTTTAGGTTCCAAAGCAAAACAAAAGGAAATTCACCATTGGGGTTTTGTCTTTGTTGGCCTACAAATATGTTTTGAGTTTGATTACAAATTTACAAGTAGGTGGTGCTTTCATTTTTGATTACAACGATACCACTTGCGCACTAATGCAAATATTTAATTACAATAAAAAAAACTTTCACCAAATAATCAATGAATGAAATTAATGTTGGTGGCCGACAAA…
AAAGTTGGGGGAAAAGCCTAGACCCAGGCCCAGGAGGAATTCATATTACATAAGGAAGCTTTTGCCAAGCCCATTAGACTCTCTCGGAGTGAACGAGTGAACGTGAAAAAACAGAAAAAGAAGGAAGACGAGATAGAGCTTCAATATCTAAGAGAACTCCATGAAGAATCTTTGGTTTACTAATCGAAGCGATGGCTCTGACGAGCCCCAGTGAATCTGAACGAAGCCAGATCTTTGTGACGCCAAGATGAATGGTGTGTGATAGTGATGCTTGAACCGCTAGAGCTTCTGCTACTATAGCTGATTGAACATGGGTCTGAAATTGTGATCCCTGAAGCGTTGAAGTTCCTTGATCTGAGAAGATCTATCCCAGGCATGTTTCCTTGGAGCTCAGATTCC…
AATCTTCTCATTGCTGACAAATTACTGTACGGTGACTCCAAGCTCGTCTCCCTTTAATCTCATCCACCTTCGTAGTAACATTTGAGAAAAAAAAATTAATGTAATTTTTTTTTCCAACATTGTGATATTCATCTTTCTTTTTGTTCATTTTTGGTTATATATATATGGTTATATTACATTTAAAATTACAATACATTTTGTTCATGTTTTGCTGTTTTAATTTTTAAGCCCTTTTTCAAATAAAAATGTTTAGCTGTTTTTAAAAAAAATTGATATTGTAGATATGGAGTATAACTCATGTGGTATAGTTTAATTTTATGTACCAATATCTGCTATGATGGACACTACTATTACACTTGTCGAAATGATATATTTGAACTTTATCCCTTGCGTATAGCG…
TTTAAATTATTCTACATGATTTGTTGACCTTATATTCACATCGCAGATGTTGGGTGGGCAAATTCAATCTGTACAAGGTTCTGACCTTAAGGACGTTGAAGTGATGACTTGAGTTGTCGTCCGTTTTGTCATTGAACCGTAAGTCTACACAACCATTATTTTCTCATCTCTTATATACATGGCATACTTATCGTAATAACTTATTTCAATTGGCATAACAGGACGGTGGTGGTGTACCTGTCTTTATGTGACGAAGCTGCGGCAATGTGTAGGAGTCTCATCAGCCAGGTGATAGAAGCCAGTCTGTCATGGTGGTCACTACTGTGAATCCCAATATATTTGGAGGTGTGTTATATCTGTAAACTTAAATGGATATTGAGAACGGTTTTGTCAATATAT…
CTTCGTCGCCATGGGTAGTAGCTGAATAATGATGAAAAAAAAACACAGTGAGTCAAAATTGAAGATGAAATTGTTTTGGGAAACAAACTCACAGTCGACAAAGCCGAAACAGGAGATGAAGTTGTCTTCATTGGAAGGAGCCAACGTTTTGCCAATAACAAAGATTGCATTCTCATATGGATTCACAATTTCTCGGAGAGCCGAACGAAGTTTACCCAGGTCGGTATCAATGACAATTCCTAAACGATGAGATGTGGCTAGAACTCCATGTAGGTGATATATTCTGAATGAAAGTGTTGTAGAAGCCTGAGAAAGTGGAGCAGAAAGGTTACTAAACCTAATAACATAAGATGTTCTCATGCCGACTTAGAGTTGAGTTTACCTCGAGTATAAGAGCCA…
ATAATTTAGTTGTGAATATGTGAAGTTGTTTGGGAAAGACATGTTGACAAAAAAAAAAGTTTGGGAAGGACTGAAAAAAGAGGGGATATATTTGTGAGTGTTTCTATATATTGATCATTTGACCCATGTTGGTACATGGAATGAGATAAAAACAGTTTCCATTCTTGACCAGAATAATAAAAGTATTTTTATATCATCTCATTACTAACCAGCAAAAAGTAAAGAGACAAGAAGTCATCTATCTTTGTAGATCACCATCATCAACATCTAAAGTCTAAACCTTTAATCAATGGGAAGAATCACTAGCTTCGCAGATCTAATCGGAATCATCAAAGACAAAGCTTCTCAAGGCAAAGCTGCTCTCGTCTCATCAAACCCAAAAGGCAAATCTCTCTCTTT…
GACGGCATCTTCGCTTTTATGTACCATTTATAGAGGGTCCTTACTATATCTTCTATATGAAAAACAAAACATTACAAAACATTATATGTTTTCTCATATTTTGATTTTATTTAAAATATCATAACTATATATTATAGTTTATATTTGAGTCTATGGTTTAGTATTTAGGGGTTGGGGTTGGGGTCGGGGTCGGGTTTATATTGAGGGGTTGTGGATGGGGTTGAAGTCGTATAATACGTCGCTGATATGGATTAGAATACTCCAAAATTTCAAATCATACACGTTTGAGGCACATTCTTAGATACCACGAATTCATGTCATTCTTCTTTTGAGATGACACCATATCTGTTTTTAACTATCCATTTTATTGTTTACAATGCATATATATGCAGTAAATAA…
GTGGAGTCATACGTTAAGAAAAAAAAAAACAAATACTGGAAGAACTCAACATTTTAGTCACATATAGCCTAAAGAAATCAAAGAGGAGAAGTCTAGATTGAAGAAATGACACTAAGTACATTAAAACTTTATCTTATAGTGCTTTTCAATATAAACGTACACAAACCTATTCTAACTAGATTCTTTAAGGTGCCTCCAGCACACGAACAATAATCTGCACAAGGTTGAAGAAGTTTCAGAAGGATCAGAAGACACGTGTATAGAATCCACCAATTTATTATTTGGTTCAGGGAAACCAACTTGGTCACTAGCTAGCTTTTTGTCATCAATTAGAAAGAAAATACATGCAAGCACACACAGTAGTCAAGGTATTATCTGAAAAACCAATATAAGTCAACA…
ACATTTTTCTCTTCGTATAGTATCACTTTGATTTGTTAGATATAAATATTTCTCTAAACCAAAAAAAAAAATGAAATGGGAAAAAGAATAGCGAAATTATATGATGCCGCATCGAGTAATCACCGTGTAACTACCTCAACGCTCTCTCCTTCTCCTTTTGAATCTGTCCAGATCTAATTTCACCGGCGACGATGAAGCAGCTTCACAAGCAAATGAGCTCGAAGCGCGACGACGACACAATCCCCATGAGCCAGTCGTCTCCTTACTCACCCAAGGCCTTAAAGCACCCCAGATCTCTCCCCAGATCGCTCCACTACCTCTTCCGCGAACAGAGGCTCCTCTTCATCCTCGTCGGGATCCTGATCGGATCAACCTTCTTCATCCTCCAGCCTTCTCTCT…
CTATAATCTCATTGTTTATGTTTTTGTTCCACATCTTATTATGTAAATACCACTTTTCTCTTCTTCTCCTACGGTCACCTCATCAAGTAAGGAAAAGAGGGCTTCACACGTGGCAAGTTGAGAGTGATGGGTTACTAATGGGCTTCATTATATTTAGATCATAGTGTTTGGAATTAGAATTTTGGGTAATGAGATTATAAATTTGTTTACCGCAGTCCAAATTCATTTTTTTCTCCAAAACAATGTATACGAAACCTAGAGAGTGGATGCAGTACAACAGTTTCCGTTTAATCAACCGCCAATAAAAATCTAGCTGTTTTATCGGTAACGAATAATTCCGATCAAGATTGGTTGGAAGCCAACGTGTTTCGCTACGTGATTGGACTTCCTCCCCCGTGA…
AAATGAGAATTGATGGTAATCTTTATAAAGGGCTTGAATTGTTTTTCTTGTAACAAGTTAAGTAGCGCACATATACTTCAAAGACAAGCCAATAAGAGTTGATCAAGTGCAACAAGAAATTGAGATGAAAAGGGGGTTAGGACTTTGACTGTTTACCGTACGAGTTTTAAATCCTCAATCAATCCTCAACAACTTGTAGGAAAGAGTAAGAGTGTAGATTCACCCCACCAAAAACGCATCCATATTGCACCTTTATTACGTGGTACATCAGCAGCATCGAGTCTCATACAACTGATATTCCCTGTTCAAATTTATCAATGTTCTGAACCCATTACCAAATTTTTATGTAATTCACCGTGAGCCAATTATTCAAGCTATACTACTTACAATTTTTCATTG…
TACAAATACAACCACAACTTCTGCTTCTCCTGTGTCATAAGATTTTGTAGCAATCTAGTGGGTTTGGTTTTGTAGGTTAAATGCAAATGAGTGTAATAAGATTTGTAACCAAGGAATGTTCTTTCATAAGCGTATATATGAGATTAAGCATATATATATGAGATAAGTAAGAGCACCTCCGATTGTTCCCATTGAAGTTCTTAATATATATATATATATTATATTATATGTATAAATAATTGTGGGGTCCAAAATTTTAAAGTATCTCTTCGTAGGTACAAGTTTAAAAAAAAAAGTTTTAAGAATCTTTCAAAACATTTATTTATGGAGTTTTACAATAATTGTGGATTTCACCGTTATTTACACATATATATAATATATATATCTATATATAATAGC…
GCTTCCATCTAGAGTTTGTACACGTAGAATTATCAGTTGTAAAATCATTTAATATTTTTCATAGTTTATAATTGCATAATTATCCGGCATTAAAGAAAAAAAAAATGTTGTTGTGTTGGTTTCAAATAAAAATATTTCTAGCACTGTGGAAAGATTAAAAATGATAGACTGAATTTAATGGCATGCCCACGATTGAATGGGTGTAGAATTTGATGCTAGCCATGAAATCATAACATTTATGAGTTAATTATGTTAGCCATGAAATCAATTTGTAACATCAAAAGATTCCTAAATTGTAAATTTATGAGTTAATTATGTTAGCCATGAAATCAATTTGTAGCATCAAAGATTCCTATATTATAAGTATATAGATATAAGTAGCACGAGTTCGATGCCCAC…
TGTGTTTTTCTATATATATATTGTTATATCTGGTTGAATGGTTGGTCTTATGTATTTTCTAGTGTTTTCATATTTGATCTAAGTGGTCTAATTTGACTAATGTTGCTCTTCTGAACCTACTAATAACATATATGGTAGGGTTGAAGTAATTGGTTTTAAAACAAAATAAATTTTTTATATTGTTTATAAAATTAGTAACCATAAAAAGTATATGAATTTTATTTTATATTCACTTTTATATATGTTTGGCTTATGTTATCAATATGATTTTACTTTGCGATTTTGGATTCTATAATGGTCTAAAATTTGCAACTTTGTCATCGTATTATGAGAGATGTATGAAAGTTGACAAGCGAAAAAGTTTTAGATTAAACCACTGTCTCAAAGCAGCTGATAACT…
ATATATATATATATATAAATCCGTACCTGAACTAGCTGACGGACTTCGGATTTCACAACAATATTTGCCGGAAATCTTGGGGCTAAAGATACAGCAACACGCGGATCCACTAAAAAGGCAGTTTTAACATGCTCCGTCCATTTCCAAGAGCTTAATTTCAGCCGTGAATATGTACTTTCCCTGTACGTAAGTTGCAATTTGAAAGAATTGCGTGTCAAACAATGTAGCTAAAAAAGTAATGAAAAGTGGAACACCATAAAGATGATGTGTTACACTGGACTTATAGGTTGTGCCCAAACGTCAAGTCTATCGCACTCATGCTGGCAAATAATTTGTAGCAGCTGCTTAGTACAAGGGAAACTTTATATAGACAAAATCAGCTTAAGAAGGAACAATATA…
AATATGATTCCGACTTCCGAGGAATAACGAAGCCACAATACGTCATATGAGTAGGGGAAACAAGTGAAAATGCGTACCTGGTGAAGCGAAAGACGAAAGTTGGAGCCTTGGAGAAGAGAGAGGAGCGATAGAATTGAAACAGAGAAGAGCTCTCTCTGTTTCTTCTTAACCAACGGATTGGATTTGATCCGGATCAATCCGGTTTGCAGTTTGGTTTGGTTTCGAATTTTGCTTCTTTTGTTTGATCAAAAGATTCGAATTTTGCTATTTTGTAAATGTCGAAATAAAATTGAATTTGGTTTGGTTCAGTCCCCGGTTATTGTTTATTTATAAGTCCAGTTTAGTTTTGATTATGAGCTTTTAGTCTTCCACTACTACCTAATCTGCACCCACTAGGCA…
TAATATAAATCTGTAGAAATTTAATTTTCAAGACAATAATTAATTTTACGGAAAAAATATTTCAAAAATCAAGTGGGCCACCTTGAAACAACATAATATTTTTAAAAATACTTAATAATTGACCACTTAGTATATAAGCTCTTTTTGTTCAACTTTCAAGCCATATTATTATATGTTAGAATTTTCATTCATGAGGTATATTTTATTTTACATAATATAGATTATAAGACACCTAAGTTTGCAAATGAATTATTTATTTTTAGAATATAAAAATGAGAAATGATTTATTCCATTAATTTCATTCCATCAATTCCACGAAAAAAAAACTAAACAAAATAAAACCAAAACGTTTTATAATAGATTTCTTAAAAAATAAATAGAATGAATCTATTCCATTTT…
AAACATCAGATTTGCAACTACAAAAATAGTTACAAGTTAGTTGCAAATTAAGGTAATGTAACTATTTTGCAACTACTATTTGTAGTTAAAAATCTTTCGTCGCAAAATAAAAAAGTCGCAAGTTAGTTGCAAAATAGCAACTAGAGTAAGACTATGTAATTGGTTGTATATAAGCGACTAATTTGTAACTAAAATTGCAGCTGGACAAAATTTTAAGACCAAGCTTTTTGTCTCTTATTAGTCACAAAATGTAGTTGGTAATTAGTCTCTTTTCTAATTTTACAACAAAATTTATGTTTTGTTACAAACTAGTCACAAAGGTTTATGACTATTTAGTAACGACAATATTTATCATTTTACTAATTAAATTGCAGGAATTCATGATTAATAAACTATTTA…
CATCTTTTTTCTTCTTCCCAAAACTCGATTACTCTAGTAGACTATTACGTAAACACAAGAAACTGCATATATTATTTTGAAAAATGAAGATCATGAGCTCATAATAGCAAGTGATTTTGATATGTTTGACGATGTTTACAAAAGCAGGATAAAAGGAAGGTAAAAACACCTCAATCGTGCTGCATAAAATCTATGCATGGAAGTGGTCGGGAGCGGATCTAGCCATCTAGGACTATATTTAAATGGGGCACATGACCTTCTTACATTATGTTTAATTTTCCAAGTGTGACATTCATCAGATTTTATACTAATTATTACTATAGGAAAAGTTAAAAATAAGACGCGGCACGGGACCACGTACCATTGGCTTTGAGTCCGCACCTGGAAGTGGTTGATAAG…
GACTGCGAATAAGTCAACGCCATCCAACGGCGGAAAATTAAGATCAAATGTAAACGGCCGCGAAGACGACGAAGCTATGTCGTCTCCGTCGTCAACAACCGACGACGAAGAATCGCAGTCGCTGCGGCAATCCTCCGGAGCGACCGGCGGAGTCCTCGGATATCTCTTGGTCGCAGGTAACGGTTTCGCCACCGAAGAAGAAGCTGGTCTCACTCCGCTACACGACTTAACGGTGCTGCTCATGGTGCTACTCGCCGGCCGACTGATGATAATAACCTCCTGCTCTCCGGCGTATAACCGGTGGTCCATAAAGGGATCGATCTGGTTCCGATGATTGAGCGGTTGGAGAGGAGAGGAAGGAGAGCAGTCGATTTGGAAGTTGGTTTTGGCCTTTGGACC…
AATCTGGAAACCATAGATGACTGATGTGAGTGTCTTGCTGCGAATTTGTTTTGTGTTTTAGTACTTTGCAGACTGAAATTGGTGTTTTGGTTGTGTTTTTTGTTGTACTACATTTGCTTTCAAGTTTTCAAAGTCATTTCCGATTTTGTACTAAATAAATTCTTTGTTCTATCGGTTAGGGAGACTCAATCTATTATATTTTATTCTATCTTACAAATAGAGGTATGAAATCAAACCAAACATGTATTGATCATCATGTTTTGATACAAAAGAAACAACAGTTTGCCATCTAAAATTAAACTAACCATGTATCTAATAAAATTCAACAAAACATAGAACAGTTAATCAGCAACCCAAAAACAGATATGCAAGATCAAGTACGTTCATCTACAAACAAGT…
CGGGTTACGTGGCGCGTGTTTTCCGTTGGTCGTTAACTGTCAAGCCGTGTTGTTAGGGTGTTTGACCGTGTGCCACGTGGGCGTATTGTGCATACACCTGGTCAAACGCGGCGGTTGTAACGGTATCGGTGCTTGGCTGTTTAACTCCGTTCTAAACGCCGTTATCTCGTTGCTCTACTTGAAGTTCTACGTCAAGACGCGTTCGTTAAGCCAAACTTAAACAATAATATTTTTTTTTTTGTATTATTAAGAAAAATGAATATATTATATCAACCGGAAAAGAAATCTACTTCAGGAAAAAAAAAAAAAAAAAGACTGGAGATTAAGGTTTTTCTTCTGTTGTTGTAATGTAATTAACGTGAATGTATAGTCTATACGTAAAATCCATAATGGGATTCT…
CTTGCTAATTTATCTTAAAACTAGAAGCCAATTTTTTAGAAAATCATGGGTCACTCATACATTTACACTTCTTTATAAATTTATAGTGTAGTATATATTATTATGCCAACTTTTTTTTTTTTTTGAACATATTTTTCATATTAAAAGCAAAAGGGGAATAGAAAACATACAAGCCCATAGTTTGTTTTTGAGTCTCAGCCTAGTTAGTAGTAACCCAAATCAAGAATCATTAAATAACCCCTAAGGTAATTTGTCTTTGCAAAAGACGGGGAAGAAGATCCGACGATCAGAATTGTTCAAGGCAGCCACTGTTGCATCATTACGGAGGAGACGGTTGGGTTCGTTTTTCTGAAAGAAAGTATCTTGTCTCTAATTTGGCGATCAATCTTGCAGATCAAA…
ATATAGTTGAAGTCTTTTGTTGTGATGGCCCTGAAAATTGTCGAGTGTTGATATTTTTGAAAGAGCCAAACCCATCAACGTTAAAGGGACTTGATTATGATGAAAATGGGTGGACAGAAATAGAAGAACAACTTTAAAGGGACTTGATTATGATGAAAATGGGTGGACAGAAATAGAAGAACAACTTTTTTTTAAAAGAATACATTACATTGTAAAAATATGTAGGCGAAAAAAGTAAAAACAAAGTAGATGAAAAAAGTAAAGATAAAAAGGCTTGACTGAAAAAAAGGAGATCGCGATCTGGGACCAATATTTCAGCTCCCCCATGCCTTTCGCTAAATGGTGAAGCAAATATGACTTATCGATATCACCCGTTTGGTGGCGTCCATACAAACGACC…
ATAACATAATTTATATTTTCTTTGTTTAATGATAAAAATTTAATTAACATTAATTATAATAATATTATATTACTAATTACGAAATTAATTAATACATTATTTTATAGGAAAAAAATAAAGTGTTTGGTAGGATTTTGTTTGATTTTTTTCAACTGATTTTATTATAACTAAAAACAAAATTCAAATCTAATCTATTAATTTAGGATATTATTTTTTAATATAAATAATTAAATATGTCATATAAAATAATTAAATATGTCATATAAAATAATTAATTAAGTGATCCTAATATTACTTGTCAACAGTAGATAAAAATAGAACCATAAATTAATATATTAAATATTTTTTTATATTTTTTGTGCCAATTATAGTTCCAAATTTTACTTTTCGTAATTAATT…
AATCTAAAAATTAAAAACCAAAATCCAAAAACCAAAAACTAAAATCTAAAAACCATGTAAACAATCATCACCTTAGTCTTTGTTTGTGTTTTTTAAGTTTCTAATTTTTCACAATTTCTTTATGTCTTTCTTTGACCATTGTGTTATTATAAATATGTAAACTCTTCTATGAATAAAATCAGTCTAAGTTTGAGTTTATTTTAATTTTCTTATTTTCTCTGAATGAGAAAAAGAATTTTTTAGCTAGTTCATTGGTATGAACCGGCTTGTTGATTTGGTGGTCAGTCAATTCATCTTTGTGTGTTGTTTGGTGGTTAGCCAACGCATTACATTCGTTTTTAGGTGGGTTAATTTTAGATCGTGGGTATATCAAGAGCCATTATGCATCTCTTGACGATC…
GAAAAAGGGAGAAGTGATCTTTAATATTTATATTGGTTATGTATATCTCAATAATATTTTCTTTCCTTTTTTTGTTAAAAATCCGGCATTCTAATCTCTATACGGTTGCATATCAATCCTGCCTATGATTTATTGATAAATTGTAATAACCATGCAAGACAATTATTGCTTCTCCATCAAGATTTGTATAAGTCTTTTGCTTTTCTTTAACCAAAGAAGCAGTTGTTTTGCACAATTCTATAATGAACCAGAAAAAAAAAAATGTTATCCTCTGCTCCGATTTTCTTGCTTTGCCAAGCGAAGGTAATTGTAAGTCAATTAGTGAAATTTATAGCCACCTAAAAGCTGTTTGCTCTTCAGTGGCTGGTGAACAACTTAAAAATCCAGAGTTAGTATAAT…
TGCGAAGCAGTACCATGGTGTAAAGAAGCTCGAAAAGGTTTCACTAGGAGAGTTGAACAACTATATTCTGGAGTCACCCCCGCAAGTAAGTTTCTGATAATTTTTTGCCTCAGCCTCATGCTTCTGTGGACTAAGACCAAAATTCTTTAATAACTGCAGGCCCTTGAGTTTCTATGCAAAGCCAAGATCGCATCACTGGAAACTACAAACGGATGGTGATACATCTCCTGTGCTAAATGCAAGAAGCTCCAGCGAGGGAACTCTTCATTCACATGCCCTACATGTTTTAATGCCAGTGTTGTTGGAGTTGTCAGGTTCGGTTCACATATCTATATTAAACTTGCTCATTAGAAACAGCCTTTTGTTATTTGTGCCAACTATTTGGAAAGAAAAAACACA…
TTGTCTCTCACCTCTTATTGACACGTCATCAGTTCGAATGCTGAGCAGCTGCCACTTGTCATTTCTCCTCTAAACTCTGTCTTTCATTAAATTAAATTTTGTTTCAATCCTTTGAGCCAGACCACGATTTACGTCTTCTTCATTTGCACACCGGAATTTAGGGTTTACCAGTCTCCTCAATCTCCGACATCGGTGCCGTTCACATACACACTCAGACAAATAACAATGGAGTTTGGAGTGACTGGGTTGCTAAAATGGACGGCCTTCAATGGTGTCTTTTTGTCTTCCGTCGTAAGCAAGCGTAATGTTCACAGTTACAGATTCATCTCCTTTATTGCCTTATTAAGGCCATCGACCCACAACAATGCGATCTGTTGCAACTCTGTCTTCTCCAAGGCG…
CTTTTCCTGAGAATCACCTTTGAACCTCCTTCACAACTGGAAGAACCATTTTGATCATCTTCACACCAAATCGTACTACACCTCCTCCAGCCATTGTTTTTTTTTTCTCTATCTGCTCTGCTTTGCTTTTTGCTCTCTCTGCTCTGCTTTGCTTTTTGCTCTCTGCTTTACGTTGCTTTTATGTCCAGGGAGGGAGGGGATTTGCAGTTCTCTTTATTGTCTTTTAGCTCAATCAGGGTTACAGAGAAAACCGGTAAGAAAACCGAAATCAACATCAAACCAAAACAAAAAAGATTTGCAATTTTTTATTTTCTTTCACCAAAAAGTTTCAACTTTGACAAAATTTACCATCCATCTGATTCTGAACGGCTTTAACAACAGCCAAGTTGCAGCTTTATT…
TGGTAAGTCATTTAGTTATATTAATCAAAGTATTTTTCACAGAATTTTTCTAGAGTTAATACTCTATTAATTAGCATGCTTATTGTTTATTATATGGTAAGTCATTGGTAGTTCATTTAATTTATTATATGGGTGATATGACAGTATTTATGTCTTGGATTTCATTTCATAATCTATACTATTCCATATAGAATAGCAATGAGAGGAATGAACTCTCCCTTACTTAACATATGTTGTGTAACGCGTACAATTATTAACCACTCATGTCGCAGCCTACTTTACATCATACAATACAATAAATAAAATGATAATAAGAGCATCAGATAGCCTGTCCACGTAGGCCAAGAAAATCGTCCAATGGGGAGCCGTTTTTTATCCACGTCACGCGGGGGATGGGCT…
TAGAATACACGAAAAGTGAAACCAAACTCCTGTGTTTTAGACTCCTCACGCAAACTATCTCAGCAAATTTATTGAAAGCTGCTTCATCTTTCACTCTTAAAAAAAACATGACATATGAAGATAACCAAGTTTTTCATTTCTGTAAAACCACATTTTCGCTCGCACAATTTCTGCTTATCACATTTCTGCATGCAAAACAGAAAGTGTAGTTTAACGTTTAAATATTTTTAAATAAGTAAAATAAAAATTGTAAGAAAATAATCTACAAATAAATTTTTATGAAAATATTACAAAACAAATAAATATAAATTTATATATTGATCTACAACATGTGATTACTCTAAATACTAAAATTATGTAACTAATTTTTAAAGTTATGTAATTGTTTAACTTACTGAA…
ACATCTATCAACAATGGAGATCTTGATCCTGATTTTCTGATTGGTACCTATTTCTTATTTTATATATTTGTTGTTAAATCTATAAACAATGGTGATCTTGATCCTTATTTTTGATTTTTTATTGTATGTTTTTCAGATGTATTTGGACAAGTTGTTGATATTGGTGATATGCTGACCGTTCAAGTGAGTGGTGAAGAAAGGCAAAAATGTGAATTCTACTTAAGAGACACAAGGTAGATTTTAAATAATAATGTATATTACGAGAATTTTAAAATGCTATGACATGACTTTATAAATGTTTAAAATTTTACAGTGGACACACAATTCAATGTTGTCTTTGGGGACGATTTGCTGAACAATTTCAAGAATCTTGTCAAGAAGCAGATTAACAGATCATTT…
GATCAATGAAAACCAATTATGATTTTTCCCTTTGACCTAACCAACTTCAAAACAAAATGATATACTAGGATCGCTAACAACTACCAAATGGATCATAAAAATTATCATTCTCTTTCAACATATTTGCATCTTCATATATTTGGAAATATTTTATTTACTAAAACTATAAAATTAATTTAAAATTCATTAAAAATAAAACATACGAACCCGGCGCGTAGCGCCGGAATACCACTAGTCTTATAAAATAAAGGAGACTTTAGTCTCTCCTCCTGCGTCCACATCATCAGAGAGGTAAGGACTTTTTGTGACACTTGGCAGCTCAGGAGTGGACCGGTGTTTCTCACGCTCTCACTTCCTTCTCGCTCTCACGCTCTCACTTCCTTCTCGCTCTCACGCTCT…
AGAAGGAGTAATATTTAGTCAAAAAATATAGAATAGTAAATTTTTGTTCTTTGGAATATATCAGTCAAATATGTTCTTTCACATAATATAATATACACTAAACATTAGTCACACGAATAAATAGGTACTTTCATATTGTCTACTACTTAAGCTGCATTGAACTCTATAAATAAATAATATTATAAAAATGATATTATAATTTGTTATAACATCATGGTTAAAACGATATTCTATATCGCCGTTGTAAATAGAATGGCATATAACTGTAGTGTGTAATATACGCACGCTCACTCACCGCAAAAGTTTGTAATGTCTATTTACGTGGCAAAGTGACACATTTTTCGAGGCATGGCTATATGGTTAATCTTTTCTCTGCTATGGTTATACACCAAATCCACC…
CTGTTCCTTAAAAGTACTCTACAAACAGTGTCAACATGAATGTTGTTAAAACTTCCATATTGATCATTAAAATCGCTGAGGACACGTTAAAATTTTAACAAAGACACGACAACCTTTTTTGTGGTGACACATATTTCCGTGGAAGAACAAATACAGGTTCCTGGTACATAATGACATCATTGCAGGGTTTTACAGGAGAGGTTGCATCGTTTCTTGGGATTGATGCGAAAATTCCCTGCATCTAAACGGTACACCATATATTTATAATCGTACACCAACTTCACACTTAGGCAAAAATGATACAAAACGCGGTTACATCACCTCAACGGCGTCTGCTCTATGAAATCGTGGACTCACAGCATTGACATCCTCATTAACGTCGTGCATCTCAATGTCAGC…
AAGACAAGGCAGAACCATCATCTAAAAGGAACAAAGATGGATAGTATCGTTGAAACTTTTTCTTTAGGTTTTCTTCTTTGTGTGCAATGCAACAATTAGTATACGGTTGAAAAGCCTAGACCGGGAAAAGATTGTTCCCAACTTTTTAGTCATAATATACTTGGGATCTTGTAAACTGTATTTTTTTGTGCTTCCAATACTTTTTCATAACCTGGCATACGCAAAAAATATACAGCTGCCGTATTACGAGAAGCAGTTTTCCACCACCGGCAGACCGTCAAGCCGATAAAAGGTTTCCTCCATCTAAAGAATACGACATGATTTCACGAAAGAAAATAAAACCAAGTTCTTCTACTTTCGATCTGAGTCGTAACTTGTCTCACAAGCAACGTGATCAAA…
TCGTCGCCGTCAACGCCGTCAGGCTCCAGGTGGGACCCACTGTTTGATTCGGTTAATAGGAACTGCGTCTCTAGAGGAATATCACGCCCCAGTTGGCCCATTCTCTGGGCCATCCACCAGAGCTTGAACCGGAAACAAGACATGAACCGGGAATCGTGAAGCTTACCGATCGGTACGATGTGGTTACTCTGTTCTGTGTCGAATACAGCTCCGAGGAAGACTCCTTCGACCGGCCCGGCCTCTGATGCTGACGTCGTGATGACATTGTCCGGTAAACCGGTTAGAATCGTACGGTTTTTGATGATTAGATTCCCGTCGGAGATTCGAACCGCCGGTTTAATCGTCATCTCTTCTTCCTTTTCTCTGTAACTCCTCTTCAACGGCGAAGCTGCCTCGCTT…
GTATTGTTTCTTGTAGAAATTAATCGCATCATGTTGATTGGGATTAAAAATACCTCACTCTGAGCCTAGTGGGCATTCATGTTACCCTCACATACCATGCTCTGGTGGTTTACAATAAGCTCTTGAAATGTGTAATACATTGTGTAGAATGATATTTAGGTGGATGATCAAAGTTTGAGGGAAGCCGGTTTAAACATAAGATGTAAGTATTGTATGCTTATAAATTTACATATTCGTTTTTTTCCTTAAGAATGCAGGGGAAATTGCTTTTTTCCTAATTCTGGAATTTGTGTTGTGTTGGCAGCTTCTGTGTTAAATTGCTGTCCAGAGAGAAGCATACCACACTGCAAAATTTGTAAGATCATAATTTAGCCAAGTTATAATAAGCCCGCTTGGTGA…
AATAACAGACAAGTGGCCAACGCTTCTCATGACTTCGGACAAAATCTTTTCATAAAGAGACGTTTTCTTCTCTCTCTCATCTGTTTCTTTACCTTCTTTTTTTCATGTATTATTTTAATTACCGAGAGATCTATTGAGAATTGCACCAATGCTGATGGCCTTACAATCTTTGTCATGTTGATTGAGATAGATTCGCGATATCTCTGTAAAGGCTATTTCTTTATTGCAATCATTTGTTAATTAAAATCATTGCCGGGTTGTCTGTTTTCGAAAATTTAAAAACTGACCAATTTCCAGATGTTGTCTTATTATATTCATGTCCCCTCGCTTTTGTTTTTTTTTTTATCTGGTTGGTGTTGTTTCGCTTTATCTTGTTTATTGCATCTTTTTCTTCTCATT…
CAATTTAATTGTATATGTAATTGTTACTAACTTTTAATTATTCAATATATATTTATTATTTCATAACATGTAAAAATACATAATACAGAAAATTAAATTGATAAACATTATTCCGCGCATCTAAACCTACTAAAACATTAAAACCCACGAAAACATTTTATTTCTATGAATAAAACACAAAACATTAAAACATTATTTTAAACAATGAATAATGACACATACAGCTGGTCACGTGTATTCGCTACTTTGACTTTTGCTAGTCGGAAGTGTCTGAAACAAAAAAGTGTTGATTTCATATGGAGGGTATCTTATACAATAAAACAGACTTGCCTCTCTCCTCATTAAGCCACGTCATCAGGTAAGAGAGGACAAATCTCGACACGTGTCGCTCAGCCAGAG…
AATAAATAATAAGTAAATATATAATATAAGTAAATACACAATTTAAATAACTCGACTGAAAGGAGAGGGCGTAAGCATGAAAAAAATAAGTTTAATGACCTTGAAGGAGATTTTGTATAACAACGAACTTTTTGTTAGGTGGATTCATTGTTAGGAAACCCGCAACTTCCAAAAGCCAAACTTATTCATGGGAATTGAATTGCTTTTCATAGACTCAAAGGTACTCTTACAAATTTAAATTAGTCTAATCCATAATTTTATTGTTAATATTCATACTAACTCTTTCTTGATCAAACCATTACAGTTAATAACCATTCAAGCGTTTATCCCGAAACACTTCTTTCCTCGCCGAATCAGGTATTGGTTCATGTTGGTTTAGTATTGTTTTTGGTTTATTAA…
ACCCTGTCTCAACCCTCTACCCGGTCTTATCATCCCTTGAGCTTCTCTGTTAATCAAGACAGTGTGTGTGACAGATCGCACACAGAACATAATCCATTCTCGAAAGGTCTGATGAAAAGTCTTGCAATAGATTCTCTCGATACGAACATGTTTTAACTTACTCCATATTTCGTTCATGACAAGTCTACAGGTCCCAGTGACTAAACATGAACTCGAGAAGGCTACTTGGACATTTCTGCATACTCTTGATGCGCAGTTGAATACTTGACTGTTTTTTCTTTGCCCAAAAGTGACTCTTAACCATCCATTTGGTACATTAGGTATGAATAGACTTAGAGGGATATTTTTTTAGTATTGGTTGGAACTTAAAGATAGTTGAGAGAACTCTTAGCTTTGACT…
GACTAGATTATACTTCGGAGTTTAAAAGTGATTACTAGTGAACGAAATGCAGACATGTTGACTCTTGGCATTAGAAACATCATTTCTCCAAACATATAAGTAATAAAGGTAAGTATAATGCCAAACTTACACTACAAGAAAAATGGCCTTTCTTAGCGTAAGAAAACAGCTATTAAATGCCTTTGTTAGCGTAATTGAAACCGCTATGTCTGCACGAGCTATAATAGGTCCCCCCTATATTATAGCATTTTTTGACATGCTATCGTAGTTTTACAATATGATAGCTTTTTTTATGGATTGCTATTAATGAGTGATATTTATAATAGCATGTATATAGGATGCTATATATTCTATACGATAGCAAATTTTACAAGTTATTATATATATTTTTATGGCACA…
TATTCTTTCGATAAAACCAGTTTAGCCTCCACATTTATCGACTCTAAATATCATTTTAGTGCTGAATCTCTCAACTTAGACCATCTCCCATAGTGCTCTATAATTTCTACTAAAATAGAATAACTCTAATATAGAATTGGTTTTAATCCAATGGTTGTTACTCCATTTTACTGAGAATCATAGAGGAAATTATACAGCATCATTGGAAATGCTCTTAGGCCTAACTCTGCTTTCATTGGCCATGTTCACGTGTTCTGAAATACCAGGTACTTTGTGGGACAAAATATATAATGACTTATTGATGTGTTCTACCTATCGTCGAGATTCCTGATTTCCATCCAGAGAACAGAGACCAACCCAAGTTCATAGAGTAACACAAAACACACGAAAACTTAATAT…
AGGCACCCTTGTATTATAACTATCAAAAAGATTCATATACAATAAATAAAGAAAGATTTACACGAGAGGTCACATTATGCGTTTATTATTACACTCTAAGAGCATCATTATCACAGCAACCATGAAAGGTTGCTTTAAATTTTTTTTTTCTGGTCTGAATAAGAAAAAAAAAATATTAAAAAGTGCACATTCTTGTATCCACATGTACACACGTACATATCTGCTGTCCACATGTACATCTGTGAAAGTATCCACTTTAACTAGGTTTTTTAACCAACCCATTTTTCTCATTCTTGGAAAAAAATATCATCGTGAAAAAAGCAAAACTCGTATCACATGTACATGAATATGCAATATCCACATGTACACTCTTTATAATATACCTCGATGACTAATACT…
ACTTGTTGATCTCTTTCTCCTTTCCGTCGAAGTTACAGTTGTGTTGGAATCAATACAGTGAGATTTATCAATGGATTTTGATGGCTTTTTAGAAGTAGAGAAAGTCTGAAGAAGGGAGTTCTGTAACATATTTTCCGGTGAGGAATATGGCGCCTCTGGTTGCTTGTCATTCCTCCACGACTCCTTCATCCGGATCCATTACGATGGCTTTCAATGGCACGGCTGCTTCCTCCGGTAGTGGTGCCTGCTGGTGACAATGGTGGCTTCTCCATTAACGGCATCAAAGCCGAGGGATGAAGAGAGGGAAGGAGAGCATGATGATCACAATAGTATAACAATGGCAACTTGCGACCATTCACGATTGAATAATGGTAGCTGGCATTTTGTAGAGCAAATGTA…
CCGTGATCCCACCAGAGACAGAATTGTTAATATTTTAATATGAGCATTCATTATAGAACAGCCGGTGGTTAGAGGAGTTCAAGTCATGGTTTCGATGCGAAGAACTGCGATGGTCAAGTTAAAAAAAAAGATGAATGCTCTGAACTGAATGTCAATCAATTAAAACCAATGTGTAGGAATCTCTACTCTAGATAGTGGTCACTATGTACATTAGACTTGTTTTTAATGTTAATACATTGATTTGAGATGAACTTGAATCAGTGATGTACACAGTATAACTCACGCAAATGTTTGTTCTCTCCTCACTCCATTTCAGAATCTCCATAACTAACATGAGAGACGAATGGAACGCAAGCTCACTCTTGCTCAAAGAAAGATACAACTTTCCCCAGTCAATGA…
AAACAAATGCATTTCATAATTAAAAGCATTGGTTAAAAGTAACCATAAACAACATACAAAATAAAGTAAACATGTTTGTTAATTTGATTAATTAAGCCTAATTTAAATTAAACAATTGGGAATGAGATCATTAATAATTTTACAATATGAATCTTATTTTATTCTATATGAATTATAAAACAAAGCCCATTTATTATTTATTCTGGGAAACCAAAAGAGAAAAAAAACCTCCTATACCGACTTTTCAATATCACAAAGAACGTTCTCTAACATTTTTTTTTTTTTTTGTAATCCAGGGTTCCCCGCTTCGCGGGTCAATCCCTGGGCCCAGTCAGGCAACAGACCATCTTCATCCGGGAGGTTTTTCCTTGAGCCCAAAGGCCCAATACTCACTTTGAT…
AACCCGGAACTTGAAACTGTTTCAGATTTCCAAGACGAGCTCCACCTGGAACCAGAATCAACATTGCACGACTTCTAATTCTTCACAGTTATTTTAAACCTCAACTGTGAGAGCTCAGCCTCCTCCTTCATCTTTAGGTAATTCCCTTTACCTATATACGCTTTTGCACTTTAAATTTAGTACAAACCAGAATCATGTTTGCCTCACGCCCGAAGCTACATTGATTTTACTATTAGTCAATCAATCACACAGCCTCCTCCATAACCTTCATGAATCTGTTGTTGATTTAACTCATCCTCCCTCTGCATCCTGATTTCCTTTAACCAAATGCAATTACCTCCCTGAATCATACACGTTTCAACCCGTGAAACAATTCTCTGATTCAAAAAACTTTTCCGT…
AACTCGCATGATCATATCTGATTATTTTGTAAAACTGTTAAGGTCATCCTATGTAGATTTCTATATTTAAAAAAAGATATCAGTCATCACCTAAAACTACGACGTTGTGGTAGTTTGGTCAACCGACCAAATACGTTAAAAAAGAGAGCAGATCATAACATGGGACCTCATAATCTCTATCTTTATTCATACCGACATATTTTGATCAATTGTCTTACCAGAAAATTATGTAGCTTTATCGATGATTTGAATAACGAAGATTCATGGTTTTACAGCTTTAGATATTTATTTACCAACACAGTTAAAAGACACCAAAAGTGCACCAAATTAACAGAAAATGCGTAATAATAATAATAATGACCCCGCATGAAATCATAGGTTTGATTTTTTTTTCCCTGA…
TTGTTGTGTTAATCTTTTCATAAACTTAGAAACTCGTATTCAGTTGTTATATGTAACTAATTAAATAACTTCATAAATTAGTGTTCAGTTGGTTTGGAAGGCCAAACTAAATTTAGATGTTACTTATCAAATCCACCACAAATGCAATTGCTAAATAAATCTCAAATCTATTTCAACAAAGAATTTTATAAAAACATATATATACACACATTGTAGTCATCATCCCTATCTTTTGTAATTTCTTCTCTTTTTGTTTGTCCATTTTTTGCTTAGTGTATTTCTTCGTAACTTTGCTCCTGATTGAGTGAGTGACAAAATAAAAATTTAATATCCTTTCTATATCTGGTTTATATCCTTCTGCTGCGGGCTTGCTTGTAACATCTGAAAGAAAACCATTGG…
ATTTGCTAATAATTTGTATTTGTTAACATCTATTATTACTGTTATACAATCTTTCTTTTAACCCGATTATAAAAAAAACATCTATTAAAAAAATATTTTACTTTACATGAAGAATATAAAGAATCAAGTGGTTTAAGTCCATTGGCTTTATCTTGTTGATCAAAGCTCACTACAAGAAAGCATAGCATATTCTGACCAAATTCCTAACCATATAAATTGGTCAAAATTATTTCCGACCACAAACTGACCATTTTATGATGATTAAACAAAATGGACAAAAGATTTTAATATCGTCAAAAAAAAAATGATCAGAAAAAGAATGGAAAATGGTCAGAGTTTTTAAATAAAATTAACCATTTCTTCTAATTTGTGCAGTGGTCAGAAAATGGTCAAAAATAT…
CAAGGGTTTAGGGTTTACCCAAGGGTTTAGAGTTTACCCAAGGGTTTAGGGTTTAGGATTTAGGGCTTAGGGATTAGGATTTAGAGTATATTGTTTTGCTCACGACGTTAACTTTTTTTTTTAATTCTTTTTTTGTGTAACTACTTTTTTTGTTTACTTTTTTTTTGAAAAAACATAATATAATTTGTCAATATTTTATTTTTTTTTTAAAGATATCGAATTTGAAATAATAAAATTCTATTAGTTGGTAAACCTAATTCTATTGGTTGGTAAACCTAGGAGTGAACCGAAGAATAAAATAGCAACCATTTATCATCGTGTCTCTTCGGCTCCATTTTTTAAGTAGTGATCGGTTAATGAAATAAAACGAGAAGTTTTAATGTTTCCTCTCTATTGTTT…
TAATTTATAGAGGTCGTACTTTATATATTATGAAACGTGTGCGTGAACCAGACATCATAGTGATTAAACCGGAAAGGGTTGTGCAGTTGGTTTCAAATAGATGTGAGTTTTCATTTCCGGTAGTTATAAAATCATTAGATACCGTATGATTTCAGCCATTTAAATAATGGAAGAGGGTCCAAAAGTAGTTTCCAAGTGTGAAACCTTGAATGTTCATTGGGATGTTAAAACGGTTATAGCCCGTTTATTTGACCTTGAATGTTCAATTGGGATGTTAAACCGTTTATTTACATGCCCGTTTAACTTTAAGCGAGTTTATTTTAATACGGCCCGTTTAGATTCATTTAGGCCCGTCTAGACCCGTTTTTTCTTCTTCTATTTTGGTTTAACGGCTTTTAC…
AATGAATTTATGATTAGTTTAATAAAAAGCTTATTATATAATTAGATGAACCAACGTATTTGTCTAATAATTTTAAAAATCATCCTAGTGATAATACGTGGCTATAAAAATAAATTGTAATATTTCACAAATAATATACATGGATTGCATCTTTTGGAATTTTGAACCTTATACTTTTCGATGTTGAATCATTAATAAACTATCAGTCAAACTGTTGAATCAAATCAAGGATACTTCCATTTAATTTTCAACTTTAAAAAGGAAAAAAAAAATATGGTTATCAAAAAGAGAAACGTATTGATAAGATTTTCTAAACTTGATTGACTCGTGAAAAACAAGAAATGTCCAACAATGATATCCATGAGTCAACAAAAAAAATTATTATTGACAGAGGAAAAA…
ATCAAACAATATATTGTACTTCAATGACTTGATGACAAATAGCATAACATACCCACAAGGGAAAAGGATCTACAGTCGTTGTGTAGATTACCGACCACAACCTAAACGTTGTTTGCTTTCATTCTTTAATCTGAAGCTGCATTTCGTACTTGCAAATTTACCAAATTTATGTGCAAAAAAAAAAAGAAATTCATCTTGAAATTTTGATTCGTCAGAATCAACACAACTGGCTAGATATTTGCAAGGCATAATTGATCAAGCCTCAATCTTGATTTCTTAGTGATTGTTAATAAACTTGGTATAATTGATGATTATTTTCAAGATAGACGTGTAACAAAAACATGAACACGTAAACATTAGGATCTAAAAGTCAACTAGATTGAATACAGATAGAGAGGT…
AAATAGAATCAGAATGACAAGCATTAAATATCTAACAAATTAGATTATCGTTGACTCAAGCAAGAAGAAGATTCAGAGGGGTACTTGAGCAGTTTCCTATAAACCTTATCAAACTCCAATGATTGTGCTCTAGAAACAGAGCTCCTCAAACTTGGTAGTGTAGGCTTTCATATTCATTTTTTTGTTTGATTTGTGAGTTTTTGAAAATTGGAATAGATTATCATATTTTTAAACTTCATATTGATTTGCATAGATGGATGAGACTGGGATCAAGGTTTCAGGGTGGAATTACAAGTCTGTCGGAGAAGTTGAACGAAAGCAGTAAGGGACTAAGAGTGTTCAAAATGGAGTAGGAAATGTAAGAAGAAGGGAATCCCTATAAAAAATCTGATGGCTCAG…
GTTGCCTACTGTTTGGGGAGAGATCGAAACTCTCAAGCTTTCACTATAGCTCTTTTGATCGATACAAAGTCTCGCTATGAACTCATACACTCCGAAATATACCACTGGTAATCGGATTCTCAATAGAAGCAACTGTGGATTCTCCTTCGCCTGATTCGTTGCTCTTCTATCTCGAGATAAGACTCTCTCCTTTCGATATTCAATCTCTCTCTTTCTTCTGTGTTTTCTCTCCCACTCTTCTGCTCTCTATTTTGCAGGTGTGAGCTCGCGTAGAAGATATTGCTGACTCAGCAGCTTGTTATAACGGCCTAACCGTCAAGACGCTCCGAGCTGTCAACTGGGCTTTAGTTACACATCGCCCAATCGAAGAGGAAACGTGTTCAAGAGCTTAAGTACGCG…
TGTTTTATTTTAAATTTTTATTCTATATGTCATTACTTATTTTAAATTTTTATTCTATATGTCATTACTTATTTTAAATTTTTATTCTATATGTCATTACTTATTTTAAATTTTTATTCTATATGTCATTACTTATTTTAAATTTTTATTCTATATGTCATTACTTATTTTAAATTTTTATTCTATATGTCATTACTTATTTTAAATTTTTATTCTATATGTCATTACTTATTTTAAATTTTTATTCTATATGTCATTACTTATTTTAAATTTTTATTCTATATGTCATTACTTATTTTAAATTTTTATTCTATATGTCATTACTTATTTTAAATTTTTATTCTATATGTCATTACTTATTTTAAATTTTTATTCTATATGTCATTACTTATTTTAATT…
AATATATATTTTTAATCAATCACAATTTTTTTTTAAATATGTTTTGAGAAATAGAAACAGTCGTGAAAATATTTGTACGCGTTTTCTTATTAATTGTAACAACGTATTCACAACAATTTACTTTCATAAAATTTTCACAACAATTTCAACTATTTATTTTAGAAATTATATGACGTCTAGTTATTATAATATTATAATATATTTTTTAGATTTTCTCAGTGTTTACTTCACTTTAATAAAAATAAGTAAAATGATTTTTTTAAAACACTACGGTCTTATCACGTTATAAATAATAAGTAAAATGAACTTAATTCTGTCTCATTTATAGATTTGTTCATGAAATAAATTGTTTTTTTTTTCTTTTTTTTTATACAGTTTTACTTAAATTAATGATTTACA…
TCACTCTTAAGAAAACGGGAGCAGTCATGGCGGATACAACACCGAGAAAAGCTTTGACCTTTGGTGGTTGCCGGCGAACCCATGTCGTCACGGCGTGGATCAGCTTCTGCGCCGCCTTCATCTTTTGATTTCGCTCTTTGCTTTTGTTACTGGAGATAGAAAATAGTAAAGTCGAGACCTTTCGTGGCTTGGTACGATGATTATAATAACAAACCAAATCTGTCTCTTTTGTGTCGAATTGATTGTTGAGACGATCGGGTGAAGATTATAATAACAAACCAGATCTGTCTCTTTTGTCCCAATTCTTAGGTTGAAAGACTACTTTATGTTAGTATTTTTTTTCTGTTTCGAAACCATTTTGAATGCTTCTTTGAAGTTCTCTCAGATGCTCTTGCGTTT…
TATTTTCTATTATTATGCTTAGTGCAGATGTGGAAAGTGTGTAATATTCGATGGGGGAAAATTATTGATTTAGAAGAAAACGTAGCATTGACATTAGGTGAACTTTTTGTAACTATTAAACATGAGAAACAGTTATAAGCGGATGGAGTACATTGGAGTAATGCGGTTTTAAAAAACATGGAATAGAGAAAATCTTGAAATGTCTTGAAGAAGCAATGCATAGCAAATGAGAAATATAAAGAAACGGAAGCAGAGTTCGGTTCACATTGTTTTCATTTGGAAACATTACTCAATTGATTATTTGGGACCATCTTTGTCCGCTTCATTTGTTGACGTATAGGTGGCAGCAGCGGAAGTTGATGATTCCCCATATTCCATTTTTCTTTTTTTGTTGTTGCA…
TTTGTGGTTCAATCAGTTTTAGTTAGTATAATTTAGAATACCTTTCATGACTTAAATGTTTAATCGAAACCCTTTTACGTGTAGTAAACTAATTAAAATTATCATTCCTAATTTCATGTTAGCCTAAATTTTTCCTTTTATTATATATCCGGTGATGAGTTTTTCGTTTCGTTTCAAAAACTGTTATGCATGAGACGCATGTGAAATGTTGAACATGGGAAACTTGGTTTCAGACTTCTTGGTACATGCACATATTTGGATATACCTTAAGATGTTGTCCCAGCTTGCTAGTGTTTGATTTTTTTATTTAACGATAACATACTATTGTTCTCAAGTCATTTACTATCTCTATCATGATCCAAAAAAATTTGATCCGCCTCGCATTCTATTAATCCAAAT…
GAAAACTCTACAATTAAATCATGAATGGTTCAGATTTAGACTAGTTCACAATTCTACTGATCGTGCGAATGAAAATCAATACCTGATTTCTTTGTTGGGTCATAAACGATCATCTGAGCTGTATCTGGATAAACAACTTTTGACGAAGAAGCTACACTACCTGACAAGTCCACAAGGAGATTTATTTACTTAAATCATCAACATAATCTTATCCACGCCAGAAAGTGTAGTTGCAGATCCATGAGGTAGGTTTGTCTTCTCTACTTTCAGAACTACAGACCTGAAACTGATATAACCCACTCCACAACACCACCGAGATGAAACCATAAGCTCCACCTTTAATTGTTGCTGCAACTGAAGATCACCAATTATACTGCCAAAACCGTGAAGAAGGATTTA…
GCGAATAAACCAAACGGAAAAGACGTTGTCTCCTCAGAAGTCTCCGGCGATCCTAAGTGGAAGAAACCAAACGGCAAATCCGTTGACTCCTCCGCCGAGCCGCTATGTTCAATGATAAAAAAGGAAGAGGTCGTCTCAACTGGAGATCTTCCCACGCTCATCTCAGACTCCAACGAGCAGGTAACTCATGATTTCACTATACTTTATTACTCAGATCAAAATTGAAACAACTAATGGTAGTCACCTCCGCTACTGACTGCTGAAAAAAGATCAAAGCTTTATTATTATTTTTTCTCTTTTCTTCTTTGTATGACTGCGAAAGATTTTTTTTTCTGTGTATTAACTGATAGTTCAACCGATTGCTTTATAACTACGATGTTATCTTATATTTTCTTTTCT…
AAGGCATATTCAACCAACAATACGTTCTATAGCACTTTGGTTAACAAACCAATCCTGAAGATTTGGAAAAATTACCATCATTAAGCATAGAACAAATATTACACCGCCACTTTCTTCCAGAATCTGTAAAGCTCACATAAGGATTCACATAGGTACGGCATCTTCTGCAGCGGATGATGCCACTTGATCCAAAATCAATAAGTGGTACTTCCTCCTAACCAGATTAAAACGACAATTTTCAAAACAAGGGAAAAGTTATATGCGGCTCATTTGTAGCAAGTGAAGAATTCCAGATTATTAAAACATGAAAGTAAAAGACTTGATTGTAACTTGTAAGTTTGACGAATACTAACCCCTTCAGGAGCCTCAGCAAGAGGACAAACCACAGCTCCTAGAGGT…
CATCGGCTCCTGATGTATTCCCTGAGACTCCGTCTCAGAGAGCACCACAGTCTACTGCTCCTTCTCCTCCTCCTTCATCTCTGCTACCAAAACCTCCCATTGCATCTCCGGTAGCAGCTCATGCACCTGATGCCGGAGTTCATCCTGACTTGATGGTGCCAACTGGTGCTCCGTATGTTTGGTACACTGTCGGATCTTCCCGTCCAGCAAGGAAGAGAAGATTTAGACATATTGGAACCCGATCAACCACCAAACACCTATTGATACATTTTGTATTTATTTTATTTTTACTATATTTTTGGTTTCTTAAATTTTTTAATCTATTAATTTTTCTAGTTTTTCAGGTTTGGCATTTACTATAGAGTAGACCGGAGCTTTTCCGACACCACAAAGGCTATT…
AACAATATAGTTGTCCTTATGGTATAAAACCATTTTTATCCATTTTTTTCTCTCTTTTACCCTTTCATTTCTGAAAATTAATAAAATAATTATTTTTATAAATTCAAAAAAATATTAAAAATATAAAAAATTAATAAAACACCTACATACATAAACACATATTTTTTTTGGTTGAAAAAATTGATAAATAAAATTTTAAAATTACGTTCTACTAAAAGTAGAATTCGTCTTCTACAGAAAATGGGTAAGTAGAAAACGAATTCCAGAACAAACAAGTTCATCTACTTTTTTTAGAAAAAACAATCTACTTGTGATTAAAATTCTAAATATGAGGAATGCAAATTCTATTAATTGTAAAGATTTCTACTTTTATCTTGAATACAGTTTCTACTTTTATGA…
CGACGAAAAGTTGAAAAAAAGCCGGCTTCTTTTTCCTCATCAGAGAGGTTCGCGCGTCGCATCGCGATATTGAAGGATGTGACGTGAGGAGAAGGGTCAGATACACCGTCGAAGGTTGGAAGACGGAGCTTTTCCATCTTTCGGAGGTGGACCTTCGTTATCTTTTCGGTGAACGGTGTCCGGAGAGATTATGCTAGGACTCGCTCGATCTGAGAAGCGGACGTGGTGACATGATGAATCTTGGAGTTTATATCCAGCACCGACTGTTTCAGCGCGGCGAGCTCGTTTATCGTCTGCGCATCAAGACCCACCGGGGTTTGGGCCACGTCATCATCGGCGACATCTTGGTTGGCAGTCTGCGTTGGTGCTGCACCAGTCGTTCTCTCTGTGTTAAACAGG…
ATTAACCAAACCGTTATCGTTGTCAGTAGTCAACGCATTTTATTTTATTTTTACGTTAGATTACGTTAAGAGTACACAGCGGAAAAACGCTCAACGGAGTTGACTATTGACTCAAATGAATCAGTACGAGATGGAGTTGTTCCTATATCTCTCTGATGAAGTTACAAAGCGTTAAAAAAAGACCTTTTTTTTTTGACATTTTCAGCGACCAGGAAATATATATTTTTTGCTCAAACAATATTCTACGTTTCTTTCTTTCTTTATAGTTTTGAAAATCAACCTCAGACCAAACTTTTAGTAGTCTTTTCCACATTATTAGATTCATCAGCTTTCTTAGCATTAGGAGGACGAATGCGTATATACATCAACTATTCTTGAAATCATTAAAGAAGATTTTTC…
AAAAACAATCATTTTCATCATATTAATTATCTATTTAGTGTAACGTGTCTATTAGTTTCCTTTTTAAAAAAACTTACCAAATGGCTTCGTGCAAACTCAAGAGATGCCTCTGAAGATAATATTTCCTGTTGTGATCATTTGTTCCAGTTGCAACGTCATTGTGAAGGTCTCCAAGATCCTCTCCATATCCTTTAAAGAAAAAAGAACAAATTGAGTTTTATCAAGGTAAACTTGTGATATAGTATTTGAGTTTTGAACGTTTTTTCTAACCATTCTCAGTGATCATAATTTCTGGGTCACCATAGTTGTCCTTGATATACTTCAAAAGCTTCCTCATTCCTCTTGAATACACATCCAGTTTACCACCAGCAGGCTGATTAATGAAATAAACAATTCAAT…
GGTCGGTCATTACTCGAGGCCTGAAGTTTTTAGCTTGAACATAAAGGAGCATCCGAGGAAAGCGGCTAGCTTCACGTCCAAGGTAACCAAAGATGAGACCGTCAAAATGTGAGAGACCACCGCTCAACGTCAAAGATTTATTATGTATATTTTAATAACATTCGTCAAGAATTGTAATTGAAATCATAATCGGATCCAAGGTGTTATGCATTGAAGAATATATAATAACAATTTTTCTTTTCAAAAAAAAATATGAAGAATATATAATAACATGTCTCTGTTTCCGACCGTGCCAGGTTATTGTAAAGACAACCCAAAATTTTCTATTGTTTACAGATTTGATCCAGATATTATTGTAGGAATCAGGGACACCCTCATAATGTACTCCAGTTTCTAGTA…
GCATAGACATTAGTTGTTATTTTTTTGAAATTTGACACTTATATTACCTTTATTATATTATATAGTGTATATAATATAAATTTCATAGAACTTAAATGTGATTTTAGATATAATATTACCAAATCTCATCAAAAATATTTTAAGTGTTAAGAAAATATAAAGATAATTTCATTTTAAATATAAAACAAACAATATAATAATAAAATATATGTATATATAAATTATTAATTTATAATTTTAATGGAACCATATTTACATAGAATATTTTTAAAAATTATTATCTTATTATTTTATCGATTTGTGTTTAATTTTGAACCGGTCCAAATTGAAACCGCCGAAATTTATTAATTTATAAAAAATATTAATTTATCGAGTATTAATTTATCGAAGTTTTATGTA…
GGGCTTTGGCTTTTTACCATCACATAAAAGAAAGTTTTTAAATCACATATTAAGCTCCAGACCGACAAATTAAAGACCAAATAACAATTTTCGACTCCTTTTTTTTTTTTTTGACTAAAACAATTTTCGACTCCTTAGGAAGTAACGACTTAATATTAATACGGCTAGTTATTTCACATCGTGATGACATGTCCGGCCTGTATATCAGTATATGCATACAATATTAACAATACTCATGGTATTGCGTATGTGCAGATGCAAGCATGCTGAGCTATACAGAACTCTTTCACGTCAATATGTTCTATATACATGTCTATGTTGATTTGTTGTACCCATAGGTATGTACATAATATATATGTTTATCATACTCAGTAGGTAAAACACTTTCCCTCTAACCGG…
ACCATAAATATTATATGTATTATGAGAATCTACGTTTAAATACATCACTTGAACAATCCTACGAAGATCCATGTTTGGCCGAGTTTACTTGTATCATGTTGAAGATCTCTTATAAACTCTTCCTCCGTATTCTGAATGCGTAATTGTTAATGAACCATTTTCTCTAGAATTTGATAAGTAGAATTTATGGTGTACAAACATTAATGACTTTTCAGACAAATTACTAAACTGAGGGGCGTCATCTATTCAATTTTTTTTGTCACTGCCATTCAACCTTAAGAATGTAATATACTTAGTTCCAAAACACGAACAACAATAAATATTCATGTGTTTTAAATGAAAATCGGTATTAAGCAAAAGAAAAAATCTGTATCAAAATGTCATATTAGTATGTACATG…
GACAGCTTCTCTTCAAGCACCCTCTCTTCATTCCTCTACCAACTCCAGACCTGTAAAAGATCAAAAAGGACTAGACTGACACGGATTAAGGACTCGAATCAATACGAAAACACCTATACAATGATGTGAAAAACACCATATATCACCTCTTCGGAGAGGGATCCAACCAGCCACGCCATGACATATGCTGGATTTGGTGTCTCTGTAACTTGATCTCCATTTCGAACGGTGAGAGTCGAAGGTGGTCGGGGTGTGTCGCCGGTAACGTAACCAAGAAGAGATTGAGAGTTGAGAAATTGCTCAAACTGAAACTTCCAGGACAAATAGTTCGAGTAATTTAGCTCGAGTGTCACACACTGTGTGATTGTCAAAGGGGAAGAAAGAGGATCACCATCCATG…
TATATATAATATTTTAAGGTAAATTCTGATAGATTTAAAATGTATAATTCAATAAATTAGTTAATAACTAGAAACCATGTTCTTGTCTAGTATTACGTTACAAAATATTTAGCTCATGTATGTTACTCATTTTATTTTGGGGCTAAGCTAATCATCTTGCTACAACTAGATCTATAATATGAGAAATATATGTATATATATATATATATATATGATCACATTAAGTGTATCACATGATTGTCTAAAAAAGAAGTTTCAAATGTATCACATAGTTCATACTTCTAATAGCGCACGAAATGGACAAGGTAAGCTGGTAATGAATTAAGAGTACGTAACGGGTTACGTTTTAAATAAACTATCTTTCGGTGTGGAGAACTCTATAGAGAGAACGTGAGAAAA…
CTTCTTCCCTATTATTATTACCTACTCCATTACTTTCGGTCTTCGTCATCATAATTTGTATCATGGTAACACCACCTCTGTTATGGAAAACCATCGCCTCTTCTATATCTACGAACACGCTTCTTTCATAACATGGACAACTATTTTTTCCATAATCACCACCCCACCATATATCCGCCATGATCACCGCCACGATCCGTAATACTATTCTATTTAATTGATTCATTCCATGTAATCATAGACATTTCAAAATTTAAATAATATGTATTTTGCTATTTCATTTGTTACTATTTTATTTTGATACTACTTCATATTATGTGTTATGTGTATATTTTGATATTTAGGTTAGGATTTATATTTTCTTTTAAGGTTTAGTGATCAGTGTTTTGGGGTTAGTTT…
TTTGAACTTTTTTTCTTTTAATTGGTTTCACTAGGAAGTTGGCTAGGTCCGGACGATGATCCTATCCCTACATGTGTAAATACTAAACTGAAGAATGTAGAAACTTTTCATGCAAGGCTTCGCTTCCTACAGCCTGATCAAGACAACATCTAACTAGCAGTCGTCATCTTTTTCCAATCCAAGACATAACGTTTCAAGAAAATAAAAATTCTAAAATTCCACAATCACTCAGCATCTGCTTCAAAGACAAAAAAAAAGAGCTATCTAATTGGTGCATGTCTCCTTCCTTTTCATTATGTCACGTAATCTCATTAAAATCGCTGATCATGAACCAAGATCCATTTCTCAAAGTGGTAAAACGTGTAAGATGTTCCCTCACTTGTTCTTGTCTCTCTAAAA…
TTGAGGCGATGGGAGCGAAGTAAGCTCCAACAGAGTTGAGTTGAGTGTCGGCGAAGCCATGGAAGCCGACAATCTTCTTGTCTTTCACTTCAAGTAAAATATCTGTACCTTCATCTCCAGGATATTTTTCAAACCCGTAATAATCTGAAGTCTTTGTGTTGGTTGTGAACTGAATCCCGACAATCTTGTTGGATGAATCGGACCAACCTTTCACGGACAGGAGATACTCGTTGGGATGACTTATCTCAAACTGCAAGGTAATGAAAATTTTCAGTAATCTCTACTCTCTAAGTAACATTTTTTATATCTATCTAGGTAACATTTTTATAGAAAAACTTGAAAAAAGAAACATATAATAAGTACCGTTCCAGTCATAGTTCTAGCTCCTCCTTTCACACC…
CAGTGAATGTGCAACGTGTAACGTTACTGTAACACACCTTGCGCGGCAATGTCGTATCCAATGGATCCACGTCATTATCTCAATCACCGTCGGCTCTACGGAATATAATGTATCGATTAATTGCGTCGATGGTCTCAGTCTCTCAGATACAAGTTACAAGTAAACAATAAAAAAAGTACTCGCCCATTTATCGATATTTATTTCAAGTTTGTAACGTCTGCCTTTTTTTGTTATCTAGAAAATTATAGGGACGTCTGACTTGGAAAGTTGGAATGGTTGTTTTAAAAGCTTGACCAGAAATATAAACTTATTATTAATCTATTCAAAGCGTAACGGCAGAATTATCTGAAAATTTATTTTGGTAGATATTAACAGATAATTGATTGACATATAGTATAT…
GTGATTCTCACGTCGAGAATACCCCGAGATCATAGCTGTCCAGGAACCAACATCTCTGTTGGGCATTCTATCGAACAGTTTACGTGCGTGTTTCACATCTCCATGTCTTGCGTACAAGTTCACCAAACTGTTGTTCAGCTGAAGATTCGAGCGGAACCCATTTGTGACAGAGTTCACATGGATCTAACACAAACTGTTCCTCGACGGTTTGGTAGCTGCATAATTTGAGAGCCTTGAGGTACAAGGAAGGGTCTAATTAAGTATGGTTTCGAAACAGTGAGATTTTACACACACGCAATCATCATTATCCACAAACACAGATTGGATCTAAACTACATGAAAAGCTACCCCTTTTATCAACTGTCACTAGGGATTGAAATCAACCATGAAGAACGTACA…
GTGATTTTTTTTTTGACCTAACAAACTGAATATATTTTTTTTTCTCTTATGCTCTTATGTGTGTAAAATTAACAAAATCATGAACAGAGGCTACAGTTCCAGAAATTTTATTTTTCATGGAGCTTAGCTTTTGTACAGAGTCTGGAACAAAACCAATTAGGGGTTTGTATTGTGTAGAGAACTAGAGAGTAGAGATAGTGAAGCTTGTTGGCCTTTGGTTGTCGAATGTTTTGCCTTTAAAATGGATATGTGAAAGTGTGAACCTAACCAGTTCCTTTTCTTGTCGTTAACTCTGGCTGCCATTGTTTCGTTAAGAGATACTACTAACCATGTTTTATGATGTGTATATGTACGAAAAGCTTGAATCACACCAATTTGAAAATAAAAGGAATGAAACAT…
TCACCCTGGGGGTTAGGATGAACCCAAGAATAATTCTTAATTTAGGCATCAATAACAAATCATTTATTTTTGCTATAGTTTTTAAATGCTTTTCAATATTTTGTCTTCCAAATATGAAATAAGGATGTCTTATACAGCCTCGAAATGGAATGTAATATATATATTTTTGAACAATGGAATATAATATATATATATATATATATATATATACATTTTTTTGTGCAACTTATATACATATATATATATAACATAATTTGCAATGGCATGTCTTCACGTTCTATTTCGGCTTAAGAATCCAATCTCTAACGAAAGACTTGATTAGTGATTATGTCATGTCTTCTCTGGTCCATAAGAATATCTCTAACTCGTTCCATAATTTACAGCAACATAGAGCTGGAA…
AAGAAGGGCACAACCAGCCATCAGGAAGGAACAGCGACACTAACACCATTGCATCCACCATTGAGGCTGCTGAGGGACTTGATGCTGAAGAAGATAATCAGCCAATGAAGTTCCCACTCCAAGAGTATCTTTTTGGTTCTCTAATCGAATTATCTGAAACAAAGGTTGCAGGGAAGAAGGAACGGGCATCACTTGGAGAACTGTTTCAGGCAGCAGAGATGCAAGATAAACATTCAGAAAGCAAATATGGAGAGAAAAAGAAGCAAACCAGTACAACCCACAAATCTGCAAAGCATCTTGTGAAGAAGGTACTGAAGAGGCTACACCCATCCTCCAAGAGTCCTGGCAGTGGTAAAACTGAAGTGGCTTCCACAAAGAAGAAGTTCCAAAAGGTTTGTT…
ACCAATATGTAGGATCAATTAATCGTTGTTCTTGCTTGCATCATTCTCAGCCGCAGTCCTTGCAGAATCTACTTCGGCATCACCAAATACCTGAGAGTCTCCAATCCAAAGGAGACGAAGCTCCGACATCGCCACCACCGTTCTTTGTCGCCTCTCTCACTATCTAGCGCTCTCAGACACTCCTTTTCCCCTCAGATACAATCTAAAAACGAATCAACCGAGCAATAGTTTAAGATGAACAATCAAAAAGAATCGCCTACAGTAGATAAATAAACAAAACCTTAATCATTATTCATACCGGGAAACTAAATATTATCAAGAATAGCTTATAGATCATGAGTTTCGTGCTGCAATCAGATAGATTTTGTAGAAAGCTTATGATTCAGAAGTATGAACTGA…
TTGACTGTTAAGATGAATGGCCATTTACATTGACACTTGCTCTTGAAAGTTACTTCCAAGTATCTTTAGAATGGTTTGTTTGATGTCACCTTACTAGGAAATCCCATCAACTTTGTTTTCAAATGAGAATGAAACAAATGGAAAATGTTTTCATTTATGCTGAATCAGCTTCAGCGGATTGCTGTATGTATATCTTCCTATCATGGATCATTATGCAAATAGCTGTCGTTTTATATTTTTTTTCCCAATTTGGAAGATTGAGTTAGGCCTGGGCGTTCGCTCACCCCATCGGATTCAGTTCGGTTTAAACGGGTTTTCGGATTTTCGGATCTAAGCCTAGAAGTCCCATTCGGTTTTTTTAAATTTCCGGTACGGTATCGGTTCGGAACCAACCGGGTT…
TCTCTTAGCCGAAGCTAAGAACCCCATTTAAGAGAATCATGGTCTAACACTACGGGTATGAATGGTGACCAGGGAACGACGAGGAATCATGCATTCCCTAACGTTCCTAAAAAAAATTACCATTCACAAGGAATAATAATTTCCTCTCATTCCCTTTCATTCCCTTTTTTGTAGAGAATTAAAGAACAAAATTATTCCTTGTCAAATTTGATAAGGAATAACCATTCATTTTCATTCCTGGTATTTTATTCCCGTACATTCCTTTTTTATTCGTTCCTCTTGTTTCCCGGATGGTCACCAGTCGGACCCTACAAGAAAAAAGGCTTTTATTAGCGGACGAAAAATGCTATCTAACGATACGATAGCGGTTTACGAAGCGCTGCATCATCGCCCGTCATA…
ATCCTCAACCTCTTGGCTCTTTGTTTCCTTACATAACTCAGACTGCACCTCCATCGATTGTTCCATAAGAACCTCTTCCTCCTCCAAGGTTTGTTCATACCATCGGCAAGATTGATTTTTTAATAGATTCAGCAGGAGATGATTCTCTCTCAAACCTGAGACTTTTTATTGCAGAGCTTCCTCCTTCAGATCCTGGTGCATCACAATGGTCTGGGAGTTTCCCCTTCAGTTTTTGTTCCCGGTAGCTCTTGTTTGAAGTGAGAGTCTGAAAGGTGTTTCTCTGATGTGTTCAGGCGAAGAGCTGGTGTACCGGGCTTCTTGTAATGAAGGAGAAGCAAATTTGAGAGGTTCTCTAGCCAGAGCAGAGAGACGGTCACAAGACTTCTCAGGTACCCTCAC…
CACTCGACGAAGCATGACTTTGATGAACACTGAATATGGAAGAGTGAAAACATTTTCTTTCATACCTCTCTTTTGTTTTTTTATTTTTATTTTCAAAATTTCGAGCTTTGATTTTAATTCTATATTTGATTATTTCATTTGAAGGTGTAAGCGTTTTTATTTTTTTGTTCTTTTATTTGAAAATATAATATATTTTTAATAAATGACTGCGATGACAATATGACTCTAAAATTTATATAATATGATCCCAAACTAAATAATTATGTTTTGGTATAAAACCGAATAAACCGAAAACCAGCGGTATATAAACCGAACCGAACCGAAGTAAATATGGATTTAGAATGGTAGTTATATTTTACTAACCAAAATACCAAAAAACTGAAAAAACCGAACCGAAAC…
TTAGTCGGAGAGAGTTACATGAGCTTTCCCTTTTCCTGCGACCGCGTGATGGTTTGTGGAACCATATCTGTCCCTGAAAGCTTATACATCTTCAACAGAGTAATCACTCAGAAGTTATTTGAGACTTACCATGTTGTCTCCTCTAAAAGCACAGGGAACAGCTCTATTCTTCATCTCCCTTATGTTAGCTGCCAAATCCTCTCTGCTCTAATGATCAAAACCAAAATTTTGGATATCCCAAAAGTTCATGAGGGCTAACTGCCTTCTGTTCCAAGTCCCGATTTATCTCAATTGTTGATAGTGTTAGGAACTTCAGGGTCATCTTCATAGGAAATCATCAGATTAGAAAAAGTTAACCATGTCTAAATATATCTTTACTTGACTATAAGAAACTTGTGA…
GTATCGACATTGCCTGATGTTTGTGAAGTACTCATTGCAGAAAACAATTATATACGGTTGATCCCATATGAAGAATACAATGAGGCCCAAGAAAATAAGGAGTTCCAATCTGATAACGATGGTGTATTGGTATGTCAAATTCTAAGCATCTATATTATTCATTTTTAACACTTTTTCAAACATCTATATATATATAGTTTCAACTTCAGTTTAAAAAAATATGAATCGAATAACATATTTGTTTCAACTTATGAATATGACTAAAAACACAAGATTCTAACTTAAGTTTGTAAACATTGATTGAATAGCTCAAGTATCTAAAATAACACATTGCGATGTCAATGTAATAATGTATCTTTAAATTTTGAGATTTGGTAGCCTGTCTTGATCATCTCTTAT…
CTTTTTTTGGCCTTTTGTTACCGTATTGACTTTTATATTATATGAAGATTATTATTATTTGAGTTGTATTATTATTTTATTTCCGCTTTTATCAATTTATTATATTTTGAAAGTGGCGGGTGTCACAAAAAGTGATTAGAAGTTTTTTAGGTTTAAAAAAAATTATGGTGCAATTGGAGAAATTTGACAGGTGAAGTTTGACGGATGGCGCACGTTTTTTTAATATCTGCATGCATATATGTTCTCACAAATATGAAATAACTACATTGGTTGTTGGGAAGGACATGGGGGAAACAATCCACGTGATTTAGGTTGAATATTAACTTTTTTGCCCATCAATATGATTTTTTTTGTCATCTAGTATTTTATTAAAGTAATAAAGCCTAACACTTATATCAA…
TGAAAGCATCATACCGGTTTGGAATATTTATTTTCTCCAACGTTAGACAGGGGAAATGACATCTGAATTAGGTAAGTTTGAATTGTATTAATTTAATAAATCGTTCGAGTATAGAACTTTTTGCAGGGTATTAAAGTTTTTAAGATATATTGAATATATTTTCCTTGCTAAACAATTTTTTTTTTGTTTATATGTATATACTGTATTAAATACGATAAAACTTCGGCTACAATGCATTATGTGATGCTTATATAAATGATGTTTATACAAAAAAAATTGGAATCAAATTTACACTGATCGCAAATTGTCTTACAGTTTTTTGTAGCCTATTCTACGAAGTCATCGAAATACACATGACCATCTAATGAAAAGGTACTACATTATTATTATTATTATTAT…
ATGGTAATCACCTATTAATTTAACCATGGGTAATTATGATATTAAGGACAATACATCCTTTTCTTCAAATGCTTTCAAGCTTTTTCTTCTTGGAGTTCTCTTTTTTGTTTGTTCAACTCCACAGCATTTTGGTTATCATCTTCTTTTTTTTTATTAACAATTTGTTATCATCTACTACATCAATAATATGGTTTTGTTCATTTCCTAATTAATGTGTTAATCAAGGTGCTTAATCACAACTTGTGGTCTTTTATATTAGTCGGTGGATTTTGAGATTTTTTCAACAGCGAAAACCAAGAGTTCTTTTATTTATTTATAAATTCAAACTAATTATAGTTAAACTTTTTTGTTTATTTATAAACCCAAACGAATTATAGTTTTTTTTTTGTCAACAAACGT…
AAATGGATTTAATTTATTTTACATCTGCTTTTGGACTTTATCTAAATTCTATGAGTGCAAGTTATAAATTATAATGTATTCACCTAAAATATACGTGACAAAATATGTCAATTTCAAAAAAAAAACAACGACCCATTCGGCGGACCTCTAGCACAAGACCCTTTCGAAGAATGATCAAAAAAAAAAAAAAAAAAAAAAAAAAAAAATATGTCAATTTCACAAGAAAGAAAACAATTATGGATGCAGATGCACCACCCCCGGCCCCCACCTCTTTCATACTTTAGCTTCTCACCCCTACTAACCTTAGATCACCATTAATGCAGTTTCTAACATGAGTTTTTAAAGAAAATGGGGTATTTAATTAAATCAAAACAAAAAGAAATTAGAGTAATCGATCCT…
TCTAAACGATCCTTAAGGTCTGTGCAAGTTTATGATAAGAGAAAGCACAGTCATTATCATCTTAATCAAGATTATCGCTACTTTAAATAGATTAATGAAGGTTTTTGAGTCTACCCGTGAAAGAAAATATATTTTCTTTATACACTTGCATTCAGGACTGGATCATGTTTGGTTTCTTAGACACATCATACGGACACAACTGTAAAAGCACTTGGCTGTTTTTGTTATTGTTTTGTTTTTTTTTGGAGTTTCTGTAAAGTGATGTGTAAGATAAGTAAACCAATGTAATCTTTGCAGGTTCTGTTCTTGAGGTTGTTGTATCTAAGCACATCCCTCGAACGAAATGTCTATCACATCATCATTTACTTCAGCCACACTTTGCGGGAGCTTGGTTTCTCC…
AATCGATCAGATTCAATAGATACTAATCGCAACAGGTCATCTTAAATGATGCAGATAAGACCGAAGATGAACCAACCTAATCAAGAAGAAGAAATGCAGATAAGAAGATTCTTAGAGCACCATTATCCTAGAGACCCTAAATGGGTCTCTTATTTTTGTTTTAATACTTTTTAATTGTAAAAGTGAATTAAGAGATCCGAAAATTTACGTGTTCCAGTGCAAATTTCTTATTTAAGGATTTTTAAAAAAAAATTCTTTTTAATTAAACACCAAAATATTGATCAAATTTTTCATCATCTACTCCTTCATAAGTGTTGTGGGAAGAAGATGCCATGAGATGAAAATTGTTTATAAAACTTGAGATAGAAGAAAGAGCTTGAGATGAGACTTGTGTTTAGA…
TAACGGCTTTGCATCACGTGATGATGCCAAGTAAGTTGCATCATCATCAGAGCCGGCTCATGGTTTATAGCAGGGGGCCTTTTATAATAAAAAAAAAACACATTTTTTTTGCATATTTTTTTTTTAAAAAAAGTCTGTTGTATAGAATGTTATTGAATTTAGATATGAAAACATGTAAAATAAAAATATATTTAGAATATATGTATATTTATTTTTGGTCTTTAAAAATGTTAACATTTTCTTCAAAAAACATTTTAAAAAATTTTGGACCATCAAAACTGAGCCGGCACTGATCATCATCAACACCATCATCATGGTTTAATCAGAACATTGGATGTATATTTATATATACAAAAATGTCTGTTTTTTTAATATGTCTCCAAACAAAATGGTTGTTGT…
TAATTAAAATCTGGTAAGAAAAAATAAAATTGTACTTTTCAAATTAAAATTATAAATACGATAAATTTGATTATTTAATTTATTTAAGGTATATTAACAAAAAATAGAATTATAGAGACTAAACTACAAAAAATTTTTAAAAAATAGTCCAAATCATCATATAACCGGCTATAAGCATGTTTTAGTTATTTATTATGAGTTTAGGTATGCAATTCAAATTCTTATTTAGTTTAGAAATGTTTTGACACGTTAATATTGTTTGGATATATATTTTTTCTGGCTTCGTAGTGCGGACATGAATAACAGTTTTCCCATTATTTTTGCTCCAATCTTTCGTAACAGACTGATTCTATTTTTAATGCCTTTCTCAATCACTCTTTTTTAGAACGGGGAGGGCCA…
GTGCAATTGTGCCTTATGCACATGCCAGGGCCGAACCTGATTACGAAGATAAGATACGAAAATATCAACATATTTGAATTCGCCGACCATTCTTATATCAACGTAATCATGATGTGTGACGCAAAAATTGTTACTCACTAATCGTACACAAAATTATACAACACATCAATAAGATACCCGGGCCATGCCCCTAGTAAAGAGAATAGGATATAGAAGTACAAACAAATTATTGAAAGTTGAATAGTATCCTCAACAGTGTCTACCTAGTTTCTTGATTATTGTGTTTTTTTTCGTGGGCATGGAGCCTAAATTCTGAAATTCTAATCGGTACTGTGCGCGTTTTTTTCTTCATAATGAATTACACAAACAAACACACAATTAATGTGTCTGTTAGCGAGT…
CTCGATCTGTTCTATGACTCAATCTCTCAGTAATAGGCACATCAAACAAACCAAGTTCATCATCATAATCACCATCCTCATCTTCCAACATCCATCTTTCAAGCATCTACAAAACCATATTAAATAAAACCATAAGTCATATAGTTCACGTGATCTGAACTGAGACATAATGCATATTCGTAAAGACATATCTGAGACATATAAATGACCAATCTGGTCGTTTCCAATCTGGTCGTTTGCAATCTGGTCGTTTGCAAGACCACAAACATAGATATCAAGTTCAAGACCACAAAACAGACCTTTAAAACTACACACACGACATGTATATATATTTAACACACAGACCAATCACATGTTCAGCTAAGCCATCTGTTCCCAAACATATAAACAAAGACATGA…
CAATTTTCTTTGATGTATTAGAATACGTAAGGATGTTAGCGAGAGTATTGTACGGGTTTGTAGATTTTCAATAGACGGTCAAGCTTTGAGCATTAAACTAAGAAACTGGAAAATACCTTTATCAAGAAAGCTTTCGAGTCCTCTCTCAAGTACCACATTAGGTTCTACATATTCATGAGCACTGCACCAAATCTAAGAAATAAAATATTAATCAGACCCAAATAATAATTAATCTAGAGCAAATTAGAGACATATATTGCAATGTATTAGAGAAGACAAAAGAATTACCTTTAAAAAGTGACAGACAAATCGTGAGCTACATGCTTCCTACACAACTCTAAATGTTTGACTGAATATTTCTATTTCGCATCTGCTTGAACAACATTCTTTTAAAAGTTT…
GTTTCTTCTTCTGCGGCGGCATCGGCTTCATGCTTTTTGGGGCTAGGAGGTTCTTCAGAGATTTTGCTTGTTTCAACAGCAAAACAGGATGCGCCTCTATCTATAAGCAATCCAGGCCATTGAGGGTTTTCGGGTTTGTTGATGTCCAGAGTCGGAGTGACTAAGAGAAGACCGTAATCCATGGCATCCAATCGTCGAAGCATATCGGTGTAGTAGCCGGCACCTATGAACTGATCTGCGAACAGGACCAAACTAGCTTCATAACTCCTAACTCCAGTTCTGAGGAGAGTCCCTTACCCATAAATACATGTCATTTAACATTCTGATACGCCTCGAGGCTTTATCCCCTGGAAAAAGGAAAAATTAATAAATAAATAAATATTGTCAAATGCAAGTGAG…
ACAATGAAGTTAAAAATGGTTATTTGCTACAAACATGTGAAAAAGAAAAGTCATATGTATTATTACATGAAAAAGATTTATAAAATGAGAGAGAGCTATGTGCGCAGAAAAAAAATGAGAGAGAGCTAAAGACTAAAGAGAGGAGTGTCTTTAATCGTATTGATACAGAGACATTTGTGACTTTAATAAAGTAATTGACGTTGCTTTGTCATTTTCTCGCGACAATAGTGCTGTTCGTTTGGTTGCCGCAGCCATTTGCGTCTGCGTCTGCGGCAATAATCATATTCGTTTGGTTGTCGCAGCCATCTGCATCTTCGTCTGCGTTTGCGTCTAGACGCTGCGTCCTGCGTTAACAAAATTTGGACGCGGATAAAATCAGCGATTGCGTCTAATATTCTG…
CGGAGCTAGTGAAAGTTGCGGATAAGATGTATGGAGTGTTTCATGAGAATAATGCGAGTATTGTGAAAGTTATTTCAAAGGAACAGGCGTTGAACTTCATCCAGAATGATCAGTCGCCATGATACTTGATTATCACACACTCAGGTTGTTTACTCTTTCTTCTAAGTACTAATCTCTTTTTAGACTATATGTAAAGCTAAGAGCATCATTATCCCTAAACCCCTTAAAGGGTCTTTTATTTAATTTTTTTATAGTTTTTAAAGTGTAAAAGTGAGTTAAGAGACTTAGAAAGAGATTTGAACATTTATGTGGTTTATTGCAAGTCTCTTAATTATGGTTCTTAAAAAAAAAAATATAAAACATTCTCTAATACAAGTTTGTTTTTAGAGATCATAGTTG…
ACGACCCTTTTAATCATGTGAAATATTTAGTTGAAACTCCATTGCGAGATAAATTGTGGGGCATAATTATATTTAGCAGAATGTTTTTATTAAAAAGAATTTCAATTTATTTATTGCTGTTCAGAAAGTGTTTTCTAAGCTTCTCAACTCTTTGAAAACTTCTTTAAGTTTCTTGTTATATTTTTGTCAGCCAAAAAGTAGACTTGCATTTTTTACATTTTACTAATTTTGTTAATAGACAACATACATTTTTTAATGCATTTCTACTATTACATAGATAACCAATCAAAGTTTTATTTAATTTTGATCAGTATTGAAATCTGTAATGTAAATATAATTTTAAATTTTAGATTTGATGTTTTGGTATCGGAGAATAACATATTGGACAAACCTTAAAAT…
TCTTGGCTGCTTTTGTTTTGCAGTTGTGTTTCACAGAATCAATAAAAACCCTTGGAGAGTAGGGGTTTCAACTTAAATGTTATAAATTGTTTTGGTAGGCATTTTACAACAAAGAACCATAGCTCAGTCGGTAGAAATATTTATTTTTACACACCCTTATAAAACTCCAGACCCGGGTTTGAGTGTCATTTTACACCTTGTTTTTTTATTACGGGCCAAAGGCCCAACATATTTTTTTTGTTTGGATCTATATGTTTTCTGGATTTGACGTAGTGTAATTTAGTTATTGTCATTGTTTTTATTTGGGTTTCTAAACCCAACTTTAAATAATTTGCCTTTCTAAACCCAAATTTAAACATTTAGTTATTGTCATTGTTTTTATTTGTGTTTTTAAATAAG…
TACTGGACTTTTTTTTTGTTTCTAGAAAAATTTAGAGTTTGTCAAGTAGTAAAGGGTTTGACTTTTTTGTTTTTTTTCTTATGTGATCGTTTTAAAAGTTATTGAAATGATTTAGATCTTCTGGATCTTGGTTTTCAGACGCTTTTATTTAGTTTCTAGCATCAATTATTGTTAAAATCTGTGGAAATGGTTGATATTGTTGGTTTTGATTACTATGTTGTTCAAGTAGATGATGCAGTTTTGTTTATGTGTGTTTTTGCTTTGTGAGTTTATCATATGATTGATTAATATTTTGTCTGTGTGTTTGACTTCATTAGGTTCAGTTTCTGGCAAGAAAACCATAGAGTCTGGTGGACAAGCTGAGAAGTCTGCTAAGAGAAAGAGGAAGAATCAGTACAG…
CCCACACAAAGCTCACTTGTCTGATTCCAAAGAAGAAGGCCTGCAAACACACACATATATAACCCATCCCCATAACACACCACGAATCCAAAGGGAAGAAAGTTAACCTTGGTTTACAAACTCAGGCAGGGGATTTGAGTTTCGGGAAACAGATTGAGATTCAAAAGTCTAGCTGGATGATATGCTTCCTCCTTGAGAAGGAAAGGTGATGTTGTCCATATCAAATGTGCTTGTTGACCAGAATTTTTCAGAGACGCTCGGTTTCTTAACCGTTTGAGCTACAGAATTGGAAAGTGGATCATTTAGAGAAGTTTTAGTTGATCTGGGTTCTCTGTAGCAAGCCACGCAGCCACTG,0,0,0.27351102,dev_bo_3mers.tsv,bo,3,CNT201…
ATCTCAAAGAGCTTCCCCATGTGGCTTGATTCGATTTCGAGGAAGGATTATCGAACCAGAAGGTCCACGAGTTCCGGAAGGAGTGCGAAGGGTGGACTGCGGTGTTCGATTTCGATTTCTTTCCGCCGCACATGATCTTTTTCTCCTTCGACGGACCTTCATCGCCGCCGCCGCAGATAGCCTTAATCGCCGGGACATGCTTCTCGATACGGATAAGGTTCGGGGTGTTAGGATCGAGATTCTCCTCCTCCGCCATAATCGCTGGTAGTGAAGAGCTCTCAACCGCCATAATCGCTCGAGTCAGTTACTTTTCCGTCCGCTCCGTCGACTCCGTCTTCAGTTGTAAACGGCGATGCAGAGAGAGAGAGAGAGATTTTCGTAATAAAAGCCCATTTTTAG…
TTTTAAGATTATCTTTTAAAAGGGAATATTATTTCTTTACTTTAAAATCAACGTTATTTTGCGAACATTGTAATTTAAATTTCAAAACAATGAATTGGTTGCCAAAAAAACATACTCCCTCTGTTTTTAAAAGATGCATATTCTAAACTTTTCACGTATATTAAGAAAACTCATTAAATATGCATTGTTTTTTGTGAATAACAATTTTTCATAATTTTTACCCAATAGAAATTCAATAAACACCATTAATTTTTTTGAAACTTACAATTTTCATAAAATCATACTTTGAAAAAATAAAAAATATATCTTTTTGAAACAAATTTTTTTTTCAGAACGAACATCTTTTAGGAACGGAGGGAGTATTCAGCTGAACTTTATAGTTTGTCTGGGTGATTTTAG…
ATAAATTTTCTTTCATCTTCAGATTTTGTAGTTATTATACCATTTCTTTGTCTTTCATATCAACCTTTAAAAGTAATCATTTTGTCCTTTACTAAGTATATCACCAAGTAAATCGATATTGTCTGATGAACATGCAAATGAAAGAACAGTTTCAAATGGCTGAGAAGATCGACTTGAAAATGATACATCCTTTTGAAGAAGAGTATGGCTCAACTCCCCAAGAAGGTTTTAAAAATACAATTTGAACATGTCTTTTTGAATAAGAGTATACCATTCCTGTATTTCATATCAACCTTTAAATACTTATAATGTCTACATTAAGAGCATTAAAATGTTAATGTAAGAATCAAATACAAGAATCATATTTATGCCCGTACAAGCGTGCGGGCCATCCACCTA…
TAAACTTGTTTTGAACAAAATTCCATAGAAGGTGCATCGAATGCTAGTGCAATAAGAGTTGATGAAGGCGGGATAACGGCACTTGCCTTCAAGCTTGAAACTTCTTGCCCCGAGGAACGCCTGAAAGCTTAGTGAGGAAAATCCTCGACAGAGAGGAAGTTTTTCTTTTAATGAGAGTGACCTTTCAAAGAGACTTTTTGCGATAAGGCCCTTCTTAAAGGGATGGCTCACTCTCCTTTAAAGGTGTCCCTGCTGCACTGTAAGGATAGCATATGATTCACTAGCGCAGGAGAGAGAGTTAGCCTTGGCTTTGGCATTTCCTCGCTCAATCTCATAAGAGAAGAAATATCTATGCCCCCTGTTCTTGGTTTTCTCCCGTGCTTTTGTTGGTCAACAACC…
TTGTTTGTTTTTTCTCAAAGTTTAAGATATTTGAAGAAAATATAATCATGACAGTAAATTGTAATTTGTTTTTTTCTCTATATTTTAACATCCATATTCATATATATATTATATATATATTAACAATTATATAAAAAAAATGTATAGACATAAAAACTATGGACGGAAATTTGTGGACAAGTAAGAAAAATACATGAAAAAAAAAAGATGTGGACATGGATAGATACAAAAATACAAAAACTCTTTTAAGAAGTTTCATGGATGTGTTTTCGTTGACAACGTTCTTATATTCTCAATCATCTATAAAAATGTGGATATGGACACTTGGATAATAAAGTTATAAACTATATGTGGACATGGACATCAAAACTGGACACAGACACTAAAACGTTAACATCC…
ATTGAAGTCCGGTATCATATGGATGAGGATCCAAAGACTTTGAAGGTGTTTCCGATTCCACTTTGCGATGCGGGGGGAAACCCGTTGCACTATGATCGCCTCAGTTTGTGCCCTGAGGGAAAAATATTGGCAGCAAGCCATGGTTCCACATTGCAGTGGTTATGTGCTGAAACTGGAGCTGTTCTGGACACAGCTGAGAAAGCCCACGAAGGTTGAAAACAGGCTGTCAAATTTCTGTTTTTAACTATATTTTTAAAAAACCTTTCCATAGACGGCTGAACAATAAACGCTCTTTTTTGCAGGGGATATCACATGCATTTCGTGGGCACCCAAGGCAATGACAGTTGGTATGTATCCTGTGTAAATGTTAGTGATAATGTGACATATTTCTGAACAGTG…
GATACTTTTAACTGCGTGCGAGGAGCCACACATGTCTATTTGGTATTACAGATCGCAGAGTATCACTTGACAAGTGTGTGGTGGAGCAGGAATGGATCATGGGTGTCGTCTTCTTCAAGTAAAGTAACGCTCGGGTAGGGTACACCCAACCTTCCTACATTCACACTCACCCTCACCGACTTTTGGACCAACGAATCTATGCAAGTTGCATTCCCTCGAGGGGACCCCTTTTAATTCCAAAGTCCCACATGTTGCTCTCTTCTCCTTAATAGCTTTGTCATTCTTCTTCTCTTATTGAGATGCTTTTCAGCTACTTGATTGGCTGATTTTCAAATGTAAACTGCCCACTAACCGTCTTTGAGTCATGTACAAATATAAACACTAGTGATGAGGAATCTC…
AACCTCGCTAACCTTGCCGCTGGAAGTTGTTGCAGAATCGGAATCGTTACATCCATGAACATGCGTTGTCCCTTTTGAAGTGCCATGGACGACATCATCTCCTCCGGGGTCTTCGTCGACGGTCCTCCTCCTGTGTCAGCTTTTTCCATCGTATCTTGAAGACGGAGACGGGAGCAAGAGTTGCTTTCTTTAATTTGTCTTCTCTAAATGCTCTTGACAAAATTAGTAAGTGTTTAGAGAGCGATTATATCATTATAAAGCGTTTTCTTGGGTTCATATTGCCCACGTTTCTTCTCCCTTTCTGCTGTTGGGCTTTAAAGGAAATAAATTAATGAAACTTAGTAGCAAGTGCCAAATTTTATTATATTATTTCCTTTGTCATTACAGTTGCATTTTGTC…
GAAGAACAGTACTATGTAGCAGAGGAGGAAGACAAAGACGACTATCCAGTAGAGCAGGAAGACAAAGACGAGTATCGAGCAGAGGAGGCAGTTCTAAAACTATACACCGATATCAAGGACCGAAACATAAATTGAATTTCAGAAGTTATTGGGGATAAATGTCAATGCTTCTGCAACTTCATTAAAAACTAAAATACATAAACATCATACCACATATAAAGTCAACAAATATTAACAACTGAGAACAAGAAAATAACATCAAACTAATTTATTATACTCATTTGTAAATTTCATGAATTATAAATATATTGTATAATGTCAAAAATATGTGGTACAAAATTAAAAAGTTAAACAAGTCATACTCCGAATTTATTAAAAATAAAACAAAATAATGAAAAT…
TTAATTTTAGTAGTTTATTAAATAATTAAATTTTAGACACATAACTATGTTTCCAATGGTGAGAGACTCACAACCACTAATGATGCTCTTAATGTATGATTCTCGCTCTTTCAATAGTAAAGAGAGTAAATATTAAAAATTAATATTTCATCTGATTAGTGAAATATAAGTTAAATAGAGAATGAATGTTATTTTCGCTGGAAGTTTTTCGCTGTTAAGACAATACAGTCAAAGCCTATGTCCCGCCAAAGTTAGGGTTTCAGCTGCATCGCCTCAAACATTGTAGTGAAAACACGCACACTCTTCTTCCCAAAAGGGGTTTGTTTTGTTGTCTTTGATTAGTACCTTAGAAGGACTATTAGTAACATCCATTATTATTGGTTATAGCTTTTTTAAAAA…
AATCAAACACGTCAGTATCATATCTACTCAATTTAAATTAATATTTTAATTTTTATGTTAAAAAATTCAAAAGCTTGATATATAAATTTTGTATTATCCAAGATATAAATTAAATATAACTATAAATCAAAATTTTATATAACTTTCCCAAAGATAAAAAAATCAATTAACAAAAAATTTTGTAAAAGTTTAGAAGATATGATGAGCATGTTATTGGTTAAGAAAGTGCCATATATTAAAAAACGATATAATCAAAATTTATTTTAAATCTAAATCTTAAATTTAAATTTTACATCTGTTTTCAAAACTTCAAATTTTAAATTTAAATGCTAAACTCTATTTCATAAACTCTTAACTCTATTTTCTAATACCTAAATACCAATCACAAAGTTGAACTTT…
TCCCAATTGGTCGAATAGGCCTCCCAAGGAGACGATCTTGCTCGATGGGTGTGATTTCGAGCATTGGCTTGTGGTTGTGGAGCCGCCTGAGGGAGATCTCACGAGGGATGAGATTATTGATGGGTATATCAAAACCCTAGCTCAGATCGTCGGAAGGTAAACCATTGATTCTTCTTGGAGATTTAGGGTTTTGAGCGAATTGATAAAGGAATCGTTTTTTTTTTATGTGTTTCAGTGAAGAAGAAGCGAGGATGAAGATATACTCTGTTTCCACTAGGTGTTATTTTGCTTTCGGAGCTCTTGTGTCTGAAGATCTTTCTCACAAGCTCAAAGGTAGAGAGAGTTGCATTCTTGAGGTTTTAGTTTTCGCTATTTTTGTGTTTAGAGCTGCGTTCTAAT…
AAAAAACGAAAGGTCCATCCATTAACCCTTTTATTCAACCGCTCTTGAACAAATCCAAACACTTGTACCTTTATGTATATTTAAATTTGATACTAATTTAAATTTGTATATTAAATTTTAACTTTATGAACAAATCCAAATACTAATTTAAATTTGTATATTAAATTTTAACATATGTATATTTTACTTTGATTTGTAAATATTATTTGGATTTCTGAATCAACTAAAATACATAAACTAAATAATAATATATTTTCTTTGGAAATTTTAAATGTATGGACTATTAAATCATGCAAATACTATGAAAAACAAATTGATCTACAATTGGTATAAAACTATTTCCATGTATGAGATACAATATTGTTACGAACCTAAAATTATAGTTTATTATACTATCAC…
GTTAGAAACGCAATCAATAAGATAGTGTTAGAAAACGCAATCAATAAGATAGTGTTAGAAAACGCAATGAATCATTCAATTTACAACCATTCAGAAAACATATAGCATTATAGACAAATATGATGAGAGAACAAGATAAAATTGAGGATTAAATTTGAAATGCAACAAAGCAAAGCCTCTCAATCTCTATCATTCTTCATTATTCGCACTCTATTACCCTCTCTATCCTACCACTCTAACCACGTGTCATTCTTCCTCTCTCCAACCCTCCAACATCCTCATTTATAATTGCTATGCATGTCGGTATATTTATCATTTCTTTTTATGGTAAAATGTTTATCATTTCTTTATTGTTCCTTTTTTTTTGTGATCAATTTCTTTATTGTTCTTTTATTCCAT…
AAAAATATTAGTTTTTAAATTTATAAACTTTTGTGAATCTGTTATTGCTTTTTGTTAAATACGGGAACACATATGAGGAAGAAGAACAACCTGTAGAAGATGATACATAAGTTTATGAGGGCGGTAAAGGAGATGAAACTTCAAAAACAAATGATGTAAGCTAATTTATAAGTATTTATAAATTGATAAAAAAAAATGTTTAATATAGTTTGTTAATTCTTTTTACCGTGTAATAAAAATGAAGGATGTAGATGCATCAGAAGAGTCTAAGCAAGTTAGAAAGAACAAACGAGGAAGAGGAAATAAGGTAAGAAATAACTAAAATATGTTTTTTTTTTTCTCTGTGGCACAATGGCCTAGTAGTTCCTCTTAATAGAGGCAGTTGCAGGGTTCGAACCC…
TCAAAAACCAAAAACCAAAATCTAAAATCCAAAAGCCAAAAACTAAAAACCAAAAACCAAAATCTAAAATCTAGAAACCAAATAAACAATCATCACCTTAGTCATACTTTATATGAAAACATGAAAAGTTTTATATGAATATTTTATTTCTTTGGATATATGATTTAGCTTCCACGCATGTGTCGCCTTTCTATAAGGAAATAGTCCAGAAAGTTGGATATATATAGCTGTCGTATGAATGATGATTTTGATAATACATATTGATCTTAAGTAAAATAATGAAAATAATATTTTGGCTCTGTGTGGGTGGCCATACATACAGCTGCGGCTCGAGAGTCTCCTCAAGATCCTCCTGTAATACAGGTCTTCTTGCTCATTTGACTTCTATTATCCTTTTTA…
AATATACTTTGTTTATAATTCAAATCATATACTTTGGTTTTTAGTTTACATTTATATTATAAGTTTGAAAAGATTAGATCTATGTAGTTTGAAGTGTTGTATGTGATTTGAAGTTAAGTTTTGGGGTTTAGGGTTTGAAGTATGATATAAAGTTCGGGGTTAAGTTTTGGAAAATAATATTTAATATAAATTGAAGAGTTGAGGTTAAATTTACTAAATGATGTTAAAATATTTGAATTAAACTTTTATGTTTAGAATTTAGAGTTTAGTTTAGAGATTTGTTTAGGGTTTAGAGATTAGCTTAAGGTTTACTTCTACACAGTTTTCCAATTTTGACCGAAACCAAATCACAATTTTTTGGTTTACTTCCACACAATTTTTTGTTTGTGAGTTATCTTT…
GAGTGTTGTAAATCCACACATATAGTAACGTTTTTAGGTCTATATATTTAAAGAAAAATCGTAAAAGTATTTTTTGCAAAGTGGAAATTGCAAACGTCAAAATTTTATGTCTGTTAAACAGGAGATTTTGTTTTACATATAGGATTACATGATCCGTTAGCAAATTAGTTCATGCGAATCTATATGCATGGTTACAAAATCACTGGAATATATACCTTGTATTCATTTATAGTGAATTAAGAGTTAACATTGATTAGCAGCAAGCTTAAAACGTGTTTGGTCATGGTCTACATATATCTAATCCCATAACAAATGAATATTAGTTGATGATATAAAGTTAATGATGATGATATGTGTTTCGAATCACGCTCTCTTTAATTCCATGAGTTGATGTTAACA…
TTTAGCATCCATACCTCACTGAGTGACTTCTATGTTGCTCATCCCTCTTTCTTTCCCCCTTTCAGGTGAGACCGACGGGCAGGAGTGATTGCTATCAGATTGGTACTTTGGGAGTTTTATTTCTTTCTTTTTCAGACTTGCGATTTTTATGCTTTTATCGATATTTTCGGAATTTATTATGTTATTTGGATTTATGGCTATTTATTGAATTTATGGAGTGTGGAGACGATTCATGAGGATTAATAAATGATGATTTCATGATTATTAATTTTATTATTTATTTTGAAAAATACGGGTGTTACAATAAGGGTTTCCTTTCATGTCGAGGTTGTGCTAGCATCTTAGTGTTTGAGGATTGATATCCGAACAATTTGTTTACTGCAACTTATACATAATATA…
GTGGATGCTCTAAGAAAATGAAATTAAAGTAGTGTGAACATAAACATTGTTTCTATTAAAATATGTTTTTATACTGTTGGAGTGCGTTTTTTAAATAACGCTAGCTATCAGATGCGTAGCGGTTTTGCACTGTTGTCAACCACTTTACAACATAAAAATTGTAGAGTATTTGTACTCCCTACACACAACTTCTCCCTTATTTGCACTCCATACCCTATTTCCCTTCAATTTTTCCCCCCCATCACTACCACTTTCCCCCAATTCAATGGTATCCCATTCTTTTCAGTATATTGAGCTAATTTGCTCATTTGCGGTTTTCGTATTTTTTTTTCTTGAAAACCGCACTTCCTTGACAAGAATTGTGAATGGTAAATGAAATGCGGTTTTGTAAATTCCTCA…
TTTTTTTTTTTTTTTTTTATCACCGATTCATCTTTTTGTGGGGAAAATGGTCAATTCCTCTATAAACTAACAACTCCCGGTTTTTTAACACACGAACTTTGATGCCAAACCGAAACCTACACGAACAACTTTATTTTTTGAATTACATACGCGAACTTTTGATTTTAACCTAATTGCCGCAAACCGTAAACGGTGTTATGTTAGCCGTCAACAGCTTTAATCTCTCATTTAAATCTGGTTAAATAAAGAGGAAAACAACTTTGTATTGCTTTTCTTCTTCACTTAGGGATTAATTCAGTATTAGAAGCTTTCACGATGACAGAGCAAAACGGAATTATCATTGTGAGATGAGACTTCCATATTTCAATTTACTTTTAGGAGATAATAGTCATAGAAAAT…
TCGACAATCTCAACTTGGTGGCTGAGAATGCGAAGGTGAAGGCCGCGACGTCCTACCTGTCGGACACGGCCATGCTGTGGTGGCGAAGGAAGCATTCTGAGATCGAGCAAGGGACATGCTGGATGGATACTTGGGATAATTTCAAGAAAGAGTTGAAGCGGCTGTTCTACCCGGAGAACGTCGTGTATGAGGCCCGCAAAAAGTTGAGGGAACTTCGACAGTGTGGCTCGATCCGGAACTACATGAAGGAGTTCACAACGCTTGTGACACCCCCGATCATAGAAGACCGGAAATGACACCGTCGTTGTTCCCCGAAGGTCGATCCGAGGTTCCCAGAATAATTCCGATCACTTTAGATCAACAAACTGAGAACACCGACGCTCCTATCGGATATCACTC…
TGATTTAAAAAAAATAAAATAAAATAAAACTAATTGTAGGCCCTTACATGTTAGTAGAACCCGTGAACAGTTCAAAAAACAGAACAAAGTTGGTTTTTAACTCACGTTTTTTTTGACCGACTCTTAGCAAATTTGTGGAGGAGACTACCTCTTTTAGTGTAAAAACCTTCTAAGAAATTAGGGATAATTAGATTATGTTTATCCTATAAAATTTTTAATGAGTTTTTAAAATTTTTTTATTTTTAAAAAAATGTACTAATTGCGGGTTATCACGTGTCAACGAGATCCGCAAACAGTACAAAACCCCAACAATAGTCGATTCTTAATATGGGCTTTTTGTTACCGACTTTTATGTTTTTGTGGGACTTCTTCCCCTAAAAAATTTCCTAATCACCTCCG…
GAACCATCGTCAAGCGTGACAGAGACACGCTCAACTATCTTGTCAACCCTTCCTAGCCAAGGACCGTTGATCACATAATCACAGAGAGAGATAGAACGCAGCCTCTGAAGCCTCTTGGTGTCAACTTCTTTTACAACCTTCCCATGAATACTCTCGAGATTGACAGACATGTCTACGTTGATGACCCTCCCACTCTGTCCTGAAGGCTCAGCTGCGGACCGCACAATGTCACCGTACATGAATCCCCTCTCGAAGGACAAGAAGTCATCGATTTTGCCAATGGTCTCTTCGAGGTTTGAGAAGATGTCTTGAGCACGTCCGCCGTAAGAGAACTCCACTTCTTCTTGTTCACTGCTGCCACTGTCGCTGGAGCTCTCCCAATCGGAGTCAGTGAGGTTC…
TAGAGAAAAAGACAAAAATAACACTAAATCAAGTTTTTGTTCTCAAACTAGCAATCAAGGTTAAAAACCACAAAAATAGCACTTAATGTTTTATCAAAAGTCACAAACTTAGGGTTTAGAGTTAAAGGAATGAGTTTAGGATTTAAGGTTTAGGGTTTAGGGTTTAAAACTTAGGGTTTAGAGTTAAAGGGTGGGGTTTAGGATTTAGGGTTTAGGGTTTAGGGTTTAGAGTTTAGGGTTTAGGGTTTAGTGTTTAGGGTTTAGTGTTTAGGGTTTAGAGTTTAGAGTTTAGAAATGAGGTTTTGGGGATAAGATTTCAAATTTTGAAAAATAAAAAAATTAAAATTTTCAAAGGATAAACTTAGAAATGTGCTATTTCGGAGATTTGCCCTAATTAGT…
TTAATGAATCTTTACCCATAAGGATGCTACCTAGAGCGGCCGAAACTTCACCCGAAACAGTATATTCTTATTCCACTATGCTGAAGATTTCCTTTAGATTTTCTTTCCATAACTCAGACATAAATTAGTGATCAATCATATTTTTCAAGTGTAAAATCATTAATGAACTCGTAATCAAACTATTGGATTAGAAGGACTTCCATGTTTCTGTAAAACTTCTTTAAAATAAAATTTCAGTGATATCTTATTACATGTTCGTTAATATTAGGTCTTAGCCCATTAAGAGTTTTACATTTGAATTATTTATTCCGTTATAGATAGTCAAGTTCGGTTTAAGCCAACAGCTGTAAGTAACCATTTTGTAACGACCCGGTTACGCTAACCGGATTTGGTTTGTTT…
CTCCGGTAAGTCGTCTGAGTCTTCTGAGATACTGGAAGTCGTCTGGACGACTTGACTTCCAGGTAAGTCGTCTGGTGTTGTTGATCTTAAAAATAATTTATAAATTGTTTAAAAAATATTTTGACAAGTGAAATATTAAATCATGTAATTATAACCAATTTTAAGTGATGTAAACTAAGATATAATAAAATTGAATAGTTTTCAACATAGATGAGTGAAAGCAGTTAATCATGATATTCTTTGGTTTAGGGTTTGGCAGCATATGTTGTAGTATTGTATGTATTCTTAGGTTAAATTTTGGAAAGCTTAAATGCTTTTTTGAAAAATTAAATTTTTACCTACACTACAGGAAATGTGGGTATTAATAGCATCAGATTATAACGCTTATGACAGTTCTGC…
ACCTTCAATTTCAAATTTTAATAGCAATTATGCGTTGTGGTCTTGTTCCGATGTGGTGGGGTGACTTGTCGGCCTTGGCGAGTTTGTCAACATCACTCATACGGTGGTTGAATAAGTGTTTGTGAAGTTGTTTGTTGATGTAGATAACATATATGTTAGTAAGTATTTTATTAGTGACCCGATATAATTTATGCTTTAGCGGATTCTCAAATTTTTATCGTTGTTTAAGATACATGTCTTTTTATTTGTTAAAAAATATTTTTCATTAGCAGATACATGGTTTCTTAATCGATACATATAGGTTGTTAGCTGTTACAATTAAGTTGCTGCTAACTGATAAATGATTGATAAGATATTATAAGTTAGTTTTCATTTACATGGTTTAGTGATCGATACATG…
ATTGGAGATGGTCTTAGTCTCCATCCCTAAAAAAAAAAATGTAGAGTAGACTCCACGTTAAGATGGCTGGAATTTTGACAACATTATCGAGTTGAATCCTGCGAAAACTACGTGGAAAATTAAGGTCGAGATCATTCGTCTATGGAGACTATACTCCGCAGGCAATATCGAGAGTATTGAGATGGTGTTAGTTGATTCAAATGTAAGTTGTTTTCAAGATGATGATCTGAAAAACGAATTATTATTATTATGCGTTTGATACTCAAATAGTATGGTATTTATATGGTTTTACTTATATGTGCTGCAGGGTTATACGATTCATGCAACAGTTAATGAGGATGTGGTTCCGATATTTGAATCATTCCTCGAAGAAGGTGACTCGAAGATATTCATCAATTT…
CACAATCGAGAGATCCTTCAAAACTTGCAAATCACGTATAGGCTAGCTAATCTTTAAAACTAATAACTTCGATTATTCTTTAACTCAATAACATTCCAAATTTTTTTCTTATTCCAAAGCGCTCAACATAACAAAAAGGAAATCAATGGTTTTATGAGTTTTCCATAATTTATAGTAACTTATTAAGCCATATATAGTTGTGATTTCCATTCTTTGAGATTTTAACATATATTATAGCACCAAAAATATAGGGCCTTCCTAAACTAAAACCATACCTATCGTTGGAAACATCACCACTATTCCAAGCAAAACTGATTTATTCATGAGTATGTGAAACCTCTTTGACAATCACCTCTTTGAAAGATGTGAAACCTTACAAAACGGGATGGAAGTTTCACG…
GGCAGTTCGATCTCTTGTCCAGCTCTATCAATTGAACTACGTTCGGCTTGATCCTCGAAAGAGGTACGTAGGCAGCATTTAATAAGGTTCAGTCTGAAATCAATCAAAAACATTTTTGTATCTTTTTCGTCTTTTGTTATCGAGCTGCGAGTCAACTAGGTTTAAGGTTTTAGGTCACCAGAACTAGGTAACTCGCTGACAGCCTTTGCGGTCAAAGCTTTTATAATCTCTCGTAATGATCGTAACGCTCTTACGCGGATTCGAAATAAGATCTACTGTTTTCTCTAAATTCGTTTTGTTATCTTTTCATATTTTTCGCATATATTTGGTCACTTGTCGTTGGCTCCGCAGAGATCCGGGACCTCTGGGAAATTAGTGTTTTCCTGGTTTCTTAATTTA…
GACAATGATAAAAATATATTAATTATATGATTGTGATATATTAGTTTTAAAAGTACATTAACTTCAAAATACATTAAATACATTAATTTTAAAATTTTCTGTAGTGAGAAAAGGTCGGACCGTTGTGATTTTTTTTCTATTAATCACATGAATACAACACTGAAATAAAATAACTAAAATGTGATGTGTAAGGCTAAAAGTTTTAAAATAGAATTATCATAAATTACATCTATAAAAATTTAAATCTCGACTTACAAAATAAACATCCCGCCCGTAGGGCGGGTCGACCCTAGTATGTATATATATATATAAAATAGAGTTCTTTCTATCCTGATGCTGCCACATAGGATCCATGTCACAAACTCGACTTATGTGCTGTTGACACGTGTCACGTTTTAC…
CCGGGGAATGTGATTGAAAGTCTAAAGTCTATAGACGTCGGTTATAACCAACTGGTGGGGAAGCTTCCTAGATCTTTGATGAATTTCTCCTCTCTCGAAGTTTTAAATGTGGAAAGCAACAGAATCAACAACGTGTTTCCATTATGGTTGAGTTCTCTACAAAATTTGCAAATTCTTATCTTACGATCTAATGAATTCAATGGACCGATATATCAAGCCTCGTTCAGTAAATTGCAAATCGTCGATATATCATACAATCAATTCAGTGGGACTCTACCATCAGATTATTTTGTGGGTTGGAGTGCAATGTCATCCCTTGGGACAAACAAAGATCAGTCGGCTGAAAAGTACATGGGAGATAAATCATCAGGTTATTACCAGGATTCAATAGTTTTGAAA…
AAAGAGATCTCTAGAGAACAGGCCACCTCCTTTGATCTTATATGCCGAATCTTCTGTAGTTATTGCAGGGTTATGGTTTATCTGTTCAAATCAAATATAGTATCCAGCATCAATAGAATCACTTGGATATGGTTAGTTCTGTACAGGGGGTGTTACCAGATCTGCAAGAGGGATCAAGACAAGGTTTTGGCCACGGAGACGAGAAAAGGCTCTGGACCTGAGAATCCCAAAATGCCAAGATGAAGTCATCAAGTGTTATCTGCTATGGGAACATATCTTTGTTGGGAAGTAATATCTCTTGTTCCGGTTAGAGAATTCATTCTCCACATACTTGTAACGACCTGGATTCATAGTCTTCTTTTATTTTTTTATATTAATTTCCCAAACCATTCATTAAAC…
AGTTGAAAGCCACATAGAGAAAAAGATCAAGTGCATGCGCACTGACAATGGCTTGGAATTTTGCAACAATAGATTTGATGAGTTGTGCAGAACAACTGGAATTAAGAGGCATCGAACCTGCAACTATACACCTCAGCAGAATGGGGTTTCAGAACGTATGAACCGCACCATCATGGATAAAGTGAGGAGTATGATGGCAGAAACTGGATTGGGACCAGAGTTTTGGGCAGAAGCTACTTCTACAGCAGTGTATCTGATAAACAGGACACCAAATTCAACCATAGACTTCATGCTTCCCGAAGAAGTTTGGTCTGGGAACAGGCCTGATTTATCACACTTGAGAAGGTTCGGTTGTACAGCCTATGTTCATGTTACTCAAGAGAAAACGAAGCCTAGAGC…
TAGTTGTTTGTTCATCACATTATTAATTAATTTTTTTTTTTTTGGTAAAACATTATTAATTAATTTTACGTATATCATCGTCATTTCGATCACGGGTTGCATTGATTTGACTGCATATATATTTCCTTTTCAACAGCTAGCACACATTATTATTAATTTATTCTACGTACTATTGTTAATCATGTTGATTAGTTTCTAATATCCAAATCCTATAATGGCTAAACCAATTAAATGAGTTATGTAGTTATAGGCCTAATTTGTTACGTTATGAAGATTATATTTCATAAAAATACATAATACCATTTGCTTATATACACCAGCATGGTCAAGTCGTTGATTACCAGATAAGTTTCGTAGTTATCCATTTTAACTTCCTTCTACACGACTATATATAAATAT…
AAGTGAAACTTTATTAACGTGATGAGATTAATCATCATTTTTTACAGAAAACTAACTTTGATGCTTGAGACCGTGTGTAATGAACTTTTGTAGGTTATGGTGAAACTCAAAACAAACTTGATGTCCTTAAGTCCTTTGATATGTAATTAAGTACCGGACTCAAGTCATGTCTTGTCTTGAGATTGTATGACGAAATTCTTAGAAACCTTGGCTCTTTTCGGATTTCCTTATACGATGAGAGACCAATATCCATAATACAAAGAGAGACATTGTCTTTTTAGTCTTTACGTAATGCATTTAAGTGTTAGATTTTTTTGCCTAAAACAAAATGCACTTACTGTCGGTTGCAAAAAAAGATCCAGAAATCAAGCCCAATTGCATACCCAGCGTCATCAAGTC…
AAAAGTAAAATGTTGTCTTATTTATGCTTGTGCAGGAACGTATGACGTTAAAGCACAAAAACACAGGAAAGTGGGCGAAGCGCATGCTAAGCCGTGGACCAAATGTGAAATACGATGGAACTAAGGCAGCTATAGCCGAACAGCTTCAAATGAATGCTAACTTATCCAGAAAGATGAACTCCATGAGAGATGGAAGTAGCAGTGATGAGAGGGATGATGAGGAAGAGTTGAAAGATGGTTCAGATGAGGACACTCCTTCTAGATTGATTGCAAAAGCGAAGGAGAAGACGTTGAAAGCTTTGGAAGATGATGAACTGCCCAATGCTGTTCTTATGTCATTACCTTTCATGGTAATATTTGCTTTTTGCTTTCTCATAACGATTTTGGTTTTCTTCATTT…
AGAAAAAAATGTAGTTTCTGAGAAGGTGATAAAAAGTTTGACCGTTGAAAAAATTAGAAGATGGAGAAGAAGAGGAGGAGAGGAGATGGTCAGACCATGTGTCCTTGACTTTGAACGAGGCGGGCTTACGTCAGCTTCATGCTTTCGTCATCCTTTGGATGCCTTTGTTACGGCCACGTGTAGTTTCTTGCGGTTCGGTTCATTTGGATAAAAAATACGATTTTCCATTAGGTTAGGTCGTCTCTTTTCTTTAAAGCACATGAATAAAGATTAGGAGTGGGTTAATTAGCAAAACCTCCTAATTAAAGTTGTTATTAAATCCATGCGCGGCTATTTGGTTTCAATCTATTTGTTTACTCATGTGCGTGTTACTTTATTACACGCGTGTAACCTTCGCAA…
TTATATGAAATATGTTATTGACAATAAGGTTATCCACACATCAAGGATTTCTCAACTATATTTTTTTATTATTTATATTTTATACGATTATGAAGTAAATATTATTATTTTCTCATTTAATATATTTTTATATTACTTTTTAGAAAAATAATAGATTGATATCCCAAAATATTTTACAACAAAATACCCAATCAATCAAGAATGAATTGGTACAACAATATATACAACTGAAATCTAAGCAAAAGGTGAAAAAAAACCCAAGTTTTCTAATGATCTCACTGGTTCTTTGTATTCAATTTCGATATATTCATAAGTTTTTTAGGACACATCATCTTAATTTTTTTTATATAAAATGATATAAGTATTCATACGAAAACCCAATATCTGAACAACCAGTTG…
CTATTGGGGAGATGATGAGAAGCTAGAAGAATGTCGATTCTGCAAGAAGCCACGATTCAAGCCACAAGGACGGGGACGTAATAGGGTACCATACCAAAGGATGCAATTACAGATAGATTGAAAAGATTGTATCAATCAGAGCAGACTGCTGGAAAGATGAGATGGCATGCCGAGCATACTCAGACGGATGGTGAGATGACTCATCCATCAGATGTAAGAGCCTGGAAACATTTCAACAAAGTACATCCAGATTTCGCTAGCAATATCCGGAATGTGTATCTCGGATTATGCACAGATGGATTTAGTCCGTTCGGAATGTCAGGGAGACAATATTCATTGTGGCCAGTCTTTCTTACGCCATACAACCTGCTACCGGAGATGTGCATGCAACGAAAGTTG…
TGCATCAAGAGAAACACATTGAAAGGTTTAGTTTTGAGAGAGTTTCTAAATCTAATAAAAAAAGAAGTTCTTATAATCTTTGTGTTTGTGCAACTTTAAGGTGAAAGGAAGCTTTGGTTATTTTGATCCAAAGTACTTGACCAAACAACAACTGACTGAGAAATCTGTTCTTTACTCTTTTTGTGTGGTGATGCTTTAAGCTCTATGCAGGAGACCAGTCATTGGTCCATCTCTTCCGAGAGAAAAAGTGAATTTGATAGATATCAAAAGGCTAACAATAGGAAGAGGAAGAATAAAGAAGTATTGCAGGAGAATGATGACATGGAGGAGCCGTTGGTGACTAATAGCTTGAGTTCGGAGAACTGATTAAAAGCTTCGGTTACAGCCAGAAGGTTTTCA…
TGCCTTCAAATCTCGGCAATATGATGAGCATGCGGAATCGAGTTCGTGATAAAACAATACATCAACAATTGAAAGCTGATTTGGTTGAGCATATTTGGCAAAAATTTGGAACAAATCAAGATTTCGACTAATTGGCTTTTTTTCGTTTTCAATTTGTATTTGTATTTTTCATATGTTTTATGTTTCAATTTGTATTTGTATTTTTCATATGTTTCTAATTAAAAAAAAATTAAAAAATAAAAATTAAGAACTCCTATGGGGTTCTCCCATTGGAGAAAGAAAAAATTAATTCCAATACCCAAGATTCTTAACTAATCAAATCACCATAAAACCCACTAATTTAATCATTAGGACTCCTAATGGGTGGAGTTGGTCTAAGCTTGTTGGCAAAGGGAGAAG…
TTAGTGAAGTACTGGCTGGAGGGTTCAAAGAGAGGTGAAGTTGAGGTGGTGGCAGATCTACCGGGATTCCCAGACAATGTGAGAATGAACGAGAAGGGTGAGTTTTGGGTCGCAATAGACTGTTGCAGAACACCAGTTCAAGAGGTTCTTACAAACAATCCTTGGATAAAGAGCATCTACTTTCGGTTGCCTATACCGATGAAGTTGCTGGCGACAGCCATGGGTATGAGAATGCACACTGTTATATCAAGATTCGATGAGGACGGCAAGGTCTTGGAGGTTCTTGAGGATAGACAAGGAAAGGTAATGAAGCTTGTTAGTGAAGTGAGGGAGGTTCAAGGGAAGCTTTGGATTGGAACAGTGGCTCATAACCATATTGCCACTTTGCCTTATCCATTA…
TAAGGGCAACTCTCCAAAATAGCACTTTTCTAAGTTTATATCACAAAAATAGCACTCAAAAACTAAAATGACCAAAATAGCACATTTCTAAGTTTATCCTTTGAAAATTTTAATTTTTTTATTTTTCAAAATTTGAAATCTTATCCCCAAAACCTCATTTCTCAACTCTAAACCCTAAACCCTAAACTCTAAACCCTAAACCCTAAACCCTAAACCCTAAATCCTAAACCCCACCATTTAACTCTAAACCCTAAGTTTGTGACTTTTGATAAAACATTAAGTGCTATTTTTGTGACTTTTGACCTTGAGTGCTAGTTTGGGAACATAAACTTGATTTATTGCTATTTTTGTCTTTTTCTCTTATAGTAACATGGATAATTTATTTTAGATATTTTGACA…
TAGCATGTATCAAACTTCATTGCAGTATAACACTTTAAGTAGGTGAGATGGTAAGAGTGAGTATCAGAGAAAAGAATTAGTTATTATCGCTGCAGTTTCAAATCTAACGTTTCTTCTGGAATATCCAAGAAAACGCCATAGAAGAAGCAGTGCACAGAGTTTCCAGCTTGTATATCCTGAAAAGATACATAATATGACACTTCAAGTAAAAAAAAGAGTCAAAATTGGCTTTTGGATACTCATAATCATATTAATACAATACTATGATCTAGTTAGCGAGACATTATGAGACAAGGAATTGTATTGGAACTATACTCTCTTATTTGTTTTTACAATGGCAAGAACAAAACCAGTATGCCTGCATTGCCTGGTACATTTCCCTACAGATCCAAGCAGTTT…
TTGTATAACCCTATGTTAACTTTTTTATGCTTTCGTTATCTTAGGCTATTGTTAAAATTAATGGTTTTGCTTCCAATAGTATTGTAACTGGTATATAGGGTTTTATTGTTCGTAAGCTACGGTGTTGGTTTAAGGTATATAAGAGAGGTTGATTTTTCTATTGGTTTTGTTGTATAAGAGACTGTACTAAATGATGCAATGTAATTGGTCACTAAATACTTGCTATCGATTGGTGTATATTTCTGACTGATTTTAATTAATTATGAAAAACTATAATTAAAGCAGTGGCATTCTCTTGTAAATAGTTTGAAAATTAAGGGCAGAATCCTAATATAGTTCTTGCTTTAATAATATAGATTCTTTATCTTCTTTTTTTTCAATTGAACTCACTTAACACCC…
ATAACTAATTCTGTAGACACTAAACCAACCCTATAAAACTAAGTTTTTTACATGAAAACGCTAAAAACACTAATGCTAGATCAATTAATTACAAATAAACAATTTCAAATATCAACAAATAAGAAACCACCAGGTATACTAATTAGGGGTGGACTTTCGGATACCCATTTGGGTTCGGTTTCGGGTTTATTCGGGTTTCGGGTTTTCAGGTTTTCGGGTTTTTGGGGTCAAATATTTCAGCGAAATTCGGGTATTTCAAAATTTTAGTTCAGATTCGATTCGGATCTTTGCGGGTTCGGTTTGGCTTCGGCTAACCCATTAAATTTCTTTTTGAAAATTTTAAAATTAATTATATACTAAAATTTTCAAAAAAAATCTATAAACAAAATAGTATATTAC…
ACACGGGTTCGACTCCTCCGGGATTCCAGAGAGCGCCCAATGAACAAAAAAAAAAAAAAAAAAAAATCATTATGCGTGGTTCTTTTTGCCATAAAACACTGTAGTTTATTTTTCGTACAGAACCAAATCTTTCCATATCAAAAAGATTATATGGATTTTGGTGGCGGTTCTACTGGCTTAAAGAAGTATTAACTAGGCGTTACTTATATTCATGTGACTACTTAGTAACAGAGAAAGTAATAGCATAATCTAACAACTAGGTAACCCGGTAAATGGAGCAATTGAGCATAGCATTAAACATCTGTCAAGCCTTACATTAAGCTGTACTCATATTTAGCAACTCGCTGCTACAAACCTTTTTTATTACTTCTTGATCATCTCTATGGATTATGAAAAACT…
GAGATGGATATGATTTAAACACATTACCTCTGAGCGACCAAGCTGCAAGTTATCAGGGTTGGTGCGATCAACTTTGTTTCTGCTTGCGACCCTGTCCCACACCTAATTGACAACCAAGAGTGGTAAATATCAGAATGAAAAACGTTATTGACAAATTCAGCAGTGAAATACTTACAAAATAAGCATGTGTTTCACTCTTGAGGTGCTTTGTGAAATCTTCAAAACTTGGGGCATCAAAATGGCAAACTGAACAAGACCAGGGAGATTCACCCGTTCCACGATCCAACCGGTAAGAAAAAACAAGTCTTGATGTTGTCTCCAGTTTATTATCGGCATCTGTGAAAACCAAAACCAAAATAAAAGGGGTTGAATTCACTTTAAAGATTCTAAAGGATCTAA…
GCGGTCTAAGTAAGGTTTTAAATTTGATTTACTCATGATCAGGCGATCCCGAGAACTGTGGTTTTGGACAAGAAGACAAGGAAGAACTTAATTCAATGGCCAGTTAAGGAAATCGAATCTCTGAGATTAAGAAGCAAGAAATTCCACAAGAAGATTGGACCAGGGACTGTGGTTCCTGTGGATGTAGGCCCAGCGGATCAGATAGACATAGAGGCTGAGTTCAAGCTGACGAACGACGATCTCGAAGTAATCTTTGGAGATGACTCTGTTGAGGACGCGCGACAATGATTTCAGCTGCGAAACCAGCGGTGGAGCCACCTTACGTGGGGCTTTAGGACCTTTCGGATTCTCGATTCTTGCTGACCAAAGCTTGTCGGAACAAACTCTGGTCTACTTTTA…
ATCCGCTTGGATTGACTTTACTCCATATGATCTTCTCCTCTGTCTTGTGCTTTCTTCTCACCAAAGTCCTTAAGGTACTTTCCAATCTTGCAATCATCTTCCTTTTTTTATTTCATCATAAGTTAGAATGTAAAGATTCTAACTTTTGGTCTTTTTTTTTTCAATGAAGATCTTCAAGGTTGAGGAAGGAATGACATTAGAAATGTAAGGAAGAAAAAGACTTTGTAAGCATTTTGATTTTGGTAGTAGTTGAAAATACCCATCAAGCTACTCATCTTTGGTTTAGTAATAAACATTGTTGCTTTATGTACTCAGATATGTTACATCAGTTATTCCAATAGGTGCCATGTTTGCCATGACCCTCTGGTTGGGAAACACTGCCTATCTCTACATATCAGT…
AACCAATTGAATGGATATCTATCAGCGGCCATATCGTTTACGTACGCCACAACAATTGGATGGGAATATTTAGTTCGAACGTCCACAGTGTAACTGATGAGTTTTGGAGAGCAAAAAATGTATGTATCATATGTGGTGTAAATTGATGTTAAATGGTGAATTCCTAACCCAATGGTCTTACCCTATTGGTAAATGGGCTCTAGCCGGAGTTTCCGCCATGAGTTTGATTTTTTTTGACCACCCATAAACGTTTTAAGTGGCAAGAAAAAACAGATTTCTATGAGCATTTTGGTGATTAGTCTTTAGGTGTACAAAGCATTTGGGATCACACCAGAGTTATAAAAAAAATGGTGAATTCAATTTTTTTGTCATCTGAATATCTGATAATATACCAAACAA…
AAATACTCTGCAGTTTAATTAAATATATAAAACATTTATTTCAACTCTCAATAGATAGTTTTGCTAAATATGATAACTAGATAGCCAACAAAATTACAAAAAAATATTTAAATAGTAAAAAATATGTTAATTTAACGTGTTAAAATTTAAAAATAAATTTTAACTATGACATGCATCTTAACATTTATATAAATATATATCATAACCTAAATATAAATAATTTAACATCTTAAATTAGAAAAAAATAAAAATCCCGGGCGTAGCCTGGGTTAATCCCTAGTCTTTATATATAAAGTACACTTTGAATCACTCTAAGGAGGTCCACATCAGATGATACGTCATCAATTTGTGTTCTCTGAAAGCGACACGTGTCCCTTTTATTTAAACGCTCCGTTTCAT…
TAACTGGTGTTATGTTGATTTTGACCCTTTTGGATTATCTGTGAAGGATTGTCTCACGGGGATAACTCTGCTCCGCTGTAACAGCTCAAGTGATCTCTACACTGTTCCAGGATTGCTTAAGTCCCCACCTTCACAATCGGCTTTTCTTACCATCTCTTCGAACACTTGGCACAAACGGCTAGCACACACCAATAAAGACTCTTTGCGTTCTGTTATTGCTTCAAATTAGCTTTTTTGTAACAAGGAACCTCTTTCATTTTCTTGTTTACCTTATCAGTTAGGAAAACAAATAAAGCTGCCGTTTGTTACTTCAAATTCTCAAGTTTCCAAACCTGCTGAGTTAATCCATTCCGATGTTTGGACATTTCTCTCAGCAAGCATGAGTGGTATCAAATATTA…
TCATCAAAATGAAAAGGCCTCATTAACTTACAAAGAAGCTTGGTAAAATGTTTGCCAATTGAGTAATGAATAAATACATATTATAACTGGATATTATATAAATAATCCTGATTATGATGATAATAGCCGGAAAATAATTTTATGTACATATAATAGATTGTATATTAGAATCGGATAATACATTACGAATTTGAATTAAGTTATTATATGAAGAGTGGGTAATATGTATTAGTAAGTATTAACCGGATATTACAAAGTCAATCCAGATATAATAATTATATCCGGATGTATTAATCTTCATCTGATTTAACAAAATTATTTCCGAATACTGAAAAAACAAGTGAACCAGTTATATAAATGTTTATCCGGATATATGATAATTTATGAAATGAGAACAAT…
ATATAAAACAATAATTGGCGGTGCCTCCTTGACTTCACATTATTTCGTGGTGGAAGGATAAGAAAATGACAAATTTATAGACAAGCTACAAGCTGTGAATTATGAAGCAGTCATCGCTAATATTAGCTCCAAGCCAAACCTAACATTTAAGGCTTGAATATCTAAGCCATAGCTTTGTAAAGAAGTTGGTTCGAGTAGGGTTTGTCATTGTCTTCTAGATAAGACAGCTTCTCGACCCATCTCCTATTCAAGTTCAAGTTATATATATACTGTTATAGCAGTACCACCAAAAATTGAGAATGCTCTTAATTTGTGGATTTTAAAGCATCTCTAACCCAACTCCAACTTTTACTTTAAAATTGAATAAAAATAGATATAAAATAATAAATGCTTTAACCC…
CTCAAAAAGTGGAATTATTATGAAAAAGACGTTGATGAGTAAATAAATTAATAAACGTCGTGATCTGGTTACATTAAGAAAGAAAATGCACCCAAACCCTAAGATTGTTAATTACTTATTTTCTTAATTATATAGATTTGACGCCATTAAAAAGAAGTAGAAATTTTGGTTTACCTGTTCAAATTTATTTTTGGTTACATTTACCAAATCGGCTGTACTGTCCATATATTAAATCTAAGCCACGTAATATTCCTCAAAAACTTTTCAAAACAAAATATATATATATTCCTGAAAAACCTTGTGTTTCACCGATATACAAAAGTCTTGAAACATCAGCAAGTGTTGGTGATTATAAGTATTTCCTTGAGAATATCTCCACTATAATTCGACAAATTTTTT…
ACTCATTCACTGGTTCCGCATTCGTACGTCTTGGTGCCATTGAATGATCTGAAGGTAGGATGCCGAGAAAGAAAATCTGTCCGGAACGTTCTTGCTCTGATACCAAAACTGGCGCAGCACAAGAGTTAGAAGAGGTTCGTTTAGTCTTGAGAATGCTCAAACTTCAACTAAGCTTTGAGTTTCATTGATTTGCAAATAGAATAGCCGAAAGTCAAAGAGAGATATGAACGTAAAATTTATTCTGATTAATATTAAAAGCGTCGTTTTTACACAAGGGGTCGAAAGCTATTATAACGAACTAAAACCTAACCTAAAGCCGACTTACGTAGGAGTTATCTACTCCAAAACAAAAGAAGGTAAATAATGCAAATTTAAACTAGATTCCTAACGACCAAAAGA…
TAGTGATCCGATATGTAATCCAAGTTTGGTTTTTCAAAATATCTAATATTTAAAAACCCGCTACCTGAGGCTGACCGGGCGAACCGATAAGTGACCGATATATAGTCAAATTTGATTTTTAAAATTTTAAAGTCAATTTCAATCTTTGAATAGATAGTTAAATACTTTTAATTTTAATCTTATTTTACTTTTATATGTTTTAACTCCAATTTGTTATAAAAATGTTTAAATTATCTTTTATATTTTTTTATGTGAAATGGGAAAAAATAAAAAAAATAGATTTTAAATCTATCCTAGATTTTAAACATGGATTTTCTTTTATTTTTTAATATTGATATTTATAATTATATATTAAAATTTTGGAAACTATTAACCCAGAGTTCACCCGCAGTCACTCCT…
TCTTCAGATCATGCAAGGGGCTGCTCAGGTATGTGCTCAGATGGACACCCTCGACGAGGAGCTTATGGATTATGGAAACCAACTTAGGAGAAGCATCTTCGAGGCTTACTCTGGGATACTACAAGGGTTCAAGGACGCCAAGGCTGAGCTCATGGTGCCCTACGCTCAACATCTCTTGCAGTTTGTTGAACTTGTATCCAAAGATTCCCTCAGGTACGTATCGATCTCTTTATATAATCAATTTATATGTCTTCTGCAGATTACTTGGAACTTATTACTGTGTTTTTTTGTTTCTGTGGGAGCAGGGATGAGAGCGTTACCAAAGCAGCGGTTGCAGCAATGGGTGATCTGGCAGATGTTGTAGGAGAGAAGATAAAGCCTTTGTTCAGCAACTTCACC…
TGGATGATTTTTTCAGCTGACGTGGGCAACTTTAGAGGGTTTGATATCCTGCTTTTAGTATTGCTAGATGATATTCATCAATAAAAATATCACTGTTATTGTTTAGCAAAAAAATGAGCAAAGTAATATAAATATTGTTTTACACATCTACTAACACCATTTCCAATCATTATAACTTCATTACAGAGTTATTCTATTTAAAAAAAAAAATTAGAAACAAAAATAAATTAATTAAATACTCTACATATATTAGAAATTTTTACTCTAAACTTTATTTTAAATTAGAAAAGAGAGTGAGATTGTAGATACTTTAACAAGTTCTATATCGATGACAAACAAATGGTTTGGTATCTCTTACTTAGATCAATTGTGCCGACCATATTTTTTCTTTTCATCTAG…
GCTTTTGTTTATTATGATGATACACATTAATTCTCCTCCTCTATTACACTCTCTAACCGATTTGTTTTTTCGTGACTGCCAATGTATATCAACATGCCTTGTTTGTTATTTTTTTCTCCTCTTGCCATCATAGTCAGGCTAACTTCCCATCTTTCATTGTTTAACAAACAAGAAATGTTCCACTTTGCCACCATGGCTCTTCTCACATCATATCAAATCCATCTATTTCACTTTCTATGTAAACAAAACCAAGTCATATGATTTTGGCTTTGCAAACTCTCAATTCTTCCAAAAACTCTCAGCTTTTCCTCTAAAAAGTTAAAACGTGTTCGGAGTTGGTCTTGGAAAGAACATTAAGGGCTGTGTCAAACCCGAAACGCTCTGGTTTAGGAAATGAAG…
AGTCAATGTTACCCTTAATGAATTTTATATATAATTTATTATATAATCAAAAACGAACTTTTATTAATAATATTTTTTTTAAAGATAATTCCTATATATTTTGTTGTTATCTTATAACATATTTTCAATTATAAATTTTAAAAGTAAGATATAAAACAATTTAAAATAAATTAAGTGGTTAAAGTCAATGTTACCCTTAATGAATTTTATATATAATTTATTATATAATCAAAAACGAACTTTTATTAATAATATTTTTTTTAAAGATAATTCCTATATATTTTGTTGTTATCTTATAACATATTTTCAATTATAAATTTTAAAAGTAAGATATAAAACAATTTAAAATAAATTAAGTGGTTAAAGTCAATGTTACCCTTAATGAATTTTATATATAAT…
