# Supplementary material for: DNABERT-based explainable lncRNA identification in plant genome assemblies
Source: Comput Struct Biotechnol J. 2023 Nov 17;21:5676–85. doi: 10.1016/j.csbj.2023.11.025 (PMC10696397; doi:10.1016/j.csbj.2023.11.025)
Supplement: Supplementary file 5 — Supplementary materialSupplementary Table 5: Most relevant motif sequences by species [file mmc5.zip › cantata_gtf_br.tsv]

Sequence,label,pred,prob,source,species,kmer,cantata id,chrm,start,stop,attributes
CTGTCCATTTTGGTTCGGTTCAATTTTGTTTGCTTATGCCATATAATATGATGATTGACTTTCTTGCTTAAGCGTAACTTGTTTAAGCGTAATAACTTGAGTTTGTTGCTGTCATAGTATTGTTTGTATAATATTTTATTTTAAATGAATATTTTTATTTTTCACTTAATTACATTTACATTCACTTATTAGTTCCTTTTTTTTAAATGAATATATATGTACAAAGGAAAAAAATGAATATTTTTATTTTTCACTTAACTACATTTACCATTTTTTATTAGTTTCCTTTTTCACTTCATTTATTTTTGCATGAGATATATATGTAACGTTAATTGTTCTTCACGTGTTTTCCCTTCCATATTTTACAGTTCTAAGTCACGTAGGATGTATTACATTATT…
TCATTAATCTAAAACTCCAAACCATATACTAAATCATTAATCTAAAACTCCAAACCATATACTAAACCTTAATCTAACCTTCAAACTTTAGATCACAAACTCTAAACTTTAAACCAAAACTCTTTTCCCTAAATCATAAAGTTTAACTCTTAAACTCCAAACCATCTTTAAGTTTAAAACTTTCAACCATAAATTATAAATCTATTTCAAAGGTTCTTTGCTATTGGTGAGGATTTCCCTTTTTATAATCTCAGCCGTTGATTAAAGTTGATTTAATGGATACGATTTTTTTTTACATCTTAATATATTTTTTCAATTTCTCTTTCTACTTCTCAGATCTGTCGATCTCCTAAGATTGCTGCTATTGGTCAATGAAAAAGGTTGAGGATTACCCTTTTT…
TGCTTGTTGGGCAATGCCTTCCTTTATGGGAAGAGCTAAGAGCCAAGGTTAAAGATTGGGACTCTAAGTTCAACGTAGGGGAAGGACTTGTCGAGAAACTCGTTGAGAGAAGATTCAAGAAGAGTTATCACCCAGCTTGGGCTGCTGCTTTCATACTAGACCCTCTTTACTTGATAAGAGATAGCACCGGGAAGTATCTTCCTCCGTTCAAATGTTTGACACCAGAGCAAGAGAAAGATGTGGATAAGTTGATAACAAGGCTTGTGTCTAGAGACGAGGCACACATTGCGTTGATGGAGCTTATGAAATGAAGAACCTAAGGGCTTGATCGTATGTATGCAAGGGCGGTTCGGATGAAAGAACGTGACCCGGTCTCTGGTAAGATGAGGATAGCTAATA…
TAGATAAGTTTTGGGTTTGAAAAGATTAACTCTCCAATGAAAACAAAATTAATCCAAAAAAACATTTATAATTAATTTAATAATTTGATAACTGAAAAACCAAATTGATAAAATCTAAAAACTAAAAACTGTTATGTATCAAATATTCTTTTTCCCGAATCCACTAGGTTTAGTATCGAATTAATTATCATTATCTATAAATACGTCTCTCACAACCTAAACAAGATTCACCAAAAAGTTCACTAAACAATTGTTACGCATATCAAAGAACAAGGAAAAAACGATGGCTCTCTCTGGTTCACAAAAGAAGCTGATCCTACTGGTCTTGGCGTTTGCATGTCTCTCTTCATCAGGTGCAGAAGCGTGGAGCTGGAGTTGGAGCAACGGGTCGGGTTGGGG…
AGAAGCATGGTTTGAGTCCAATGCCGCGTTTGAAACAGATTGTGACAATGATTTCCACAGCGTCAACGAAGGTAAATTTACATATCATGTCTAGGAGCAATGCATTATCGATCCTCATTTCTTTGTCTTTAAACAGGGGTGGGCGTGTATCAGTCTGGAGTACTACGACCACATCATCAACACAAGACTCTGGTTCAAACTCAAACTCTGGTCAGTGTGTTCCAAGCAGCGATCTTTTGCGTACCATCTGTGTAAGTTATTTACGTGTTCGTCCAAAATTTAAAAGGTTGTGGTGATAAGTATGTTTAAAAGATGAAGATGGGAACTCGCCTCTTGATCTCTGTGAATCAGACTGGTCTTGGATGTGAGAGAAGAAGGATTCTGATTGAGATTTTGTAT…
TCTTCTATATATTATACACCTAGTAAAATAGTGATTTAACTTTTTTAAAAGTAATAAATCTAGTGATCTAGTTTTTTTACAACTTATCCTTTGAATAGAACTACGGGTAAACATAACGCATCTAGTGGGATAAAATGATGTCACCATTCATCTTTATATTTTGACTATTAATTGTGTAAAATACTTATAAATAGGAAAATAAGGTATATCGGGATAAATTTCTGTTAGTAATGCAATTTTAAATAAGAACCAAGTAATAGCATGTGATTTGGTACACTAATGTTAACTAGTCTATTAATAATTATTTTTTCTTTTTGAAAACATTTATTGTTATTTATTAATTAAATGCACAGAAAACATATACTATCAACCTTCGATATTTTTCTATTTTATCGTTTA…
TTGTGTAGACTTCAAAAGAAGTCTTCCATGGATGATTTCAAAAGAAGTTTCTACGTAAATATTTATTAAACTTCAAATTTATCCAAAATTAAAATGAATTTTAAATATTTTCTTGCTAATTCATGTTTATTAGTCAATATTTGGACTACTGAGTCGAACTCATAACTTAATTGGTGATAATTATGAAGTTCCAAACATTGATGTTTAATAATGTTTATAGCTAAACGAATAAGTCTTTTGTAAGTCTTCCTCATAAGTGTTAACTTTCAAAAGTGTTAAGTAACTTCAATAATATCAAGTTATGTTGTTTAATGTGTCTTTTCAGATCATAAGATATAATTTTTAACTTACATGAAATTTAAAAAAAAACTCAACTTTCATTTAAAATTCAAATTTGAT…
AATCAATCCAGTTATTTATGATATTAGTCAGTAAGTATTTTAAGCTTGCGCCTGTATTTATTTTTTAAATAAAAATTTACTATTTCCTCTGTTTTATTTTAATTGTCACTAGATTTTGACCCGCACATTCATGCGGATATTTTTCATGTTATGAATGTATACTTTGATTTATTATAAACATTTTAAGTGTATAATTTTAATTTTAGTGTTATATATTGTGAGAAAAATTTAAAACATTATCACTTTAAGTTTGCATACTTATTTTTTAAATTTTATATTTTGTCAAAATTGTTTGGAAAATTACACAACTATATTTGAGGTGGGAGATTATATGATTTTCGAAATTGTTTTGTTACTAAATTAATACATTATTTTATATAAATAATTTTAATTTCGGTA…
TCTCTGCATCGTCTTGTTCGCATCATCTCTGGAAACTCCGCGATTTCCGTAACTTCCGTAATCTTCGCATCGTTCGTGAAACTCAATAGCGCCTCCGACGAATCCAGCAACAAAACCATCGCTTCCCTTGATTCTTGCCGCCGATTCACCGAACTTCATCATCACCGTAACACCACCGCGTTAGCTTCGATCACAGTTTTACCGCACCAATGATAGAGTATTGATATCTCTAACTCCTTTATCAAACCAGAATACAAGATAGAACAATGAATACAAGATAGCTTTGCAGATTCCGATCACAATCACCTTCTCATGGCGAAGATGACTGATCACGACGATCTCATGGCGACCGTGCCGAGACTCATGGCGTCTACGAACAACAACATACAAAGCATGAAG…
ACACTCGGGAGAATTCTTTTGTCTGACGTCAGCATACGACGTGGCGGAAGACGCATCGTTTTGGTATTCATGGCCGTTTGCTATTGGATGGTTGCCACGTCAGCAGTGTGTAAAATATATAACTACCGCGGTGAAACGGTTGTTTTGAAATAAATCAGGTGGAAGGATAATAATTTATTCAGAGATGAATATTTTATTAGAGTTTATCTCTTTTTTTTTTTGAATCAACGATATAATATTTAGAAGTGGAGAGAGAAAGAGAGATTACACGCTGAGAGAGGGAGAGAGAAAAAGAATGAAGGGGCAAAGGGAGTCTGTGGGGTTAGGACAATATATATAGAGAGATACGACGCAAACTCTACCCCTTAATTTACGATTATACCATAGCTGTAATGACTT…
TAACATGCACATACTTGGAATGATTCTTGACCACGCAAAGGAGAACCTGTAGCCAGTAGCATTGAGTTCGCCCATCACGTCTACATCTTTCTGCATTTTACATATTAATTTTAATCTCATGTCAATCCACACTGTAGTTTTATACATATATAGTTCAGTCATGAGTATCAATGTACTGAGAAATTAACCTGCCATCTCGTATATGACTCACAAGTAGTGTCTCCATTCTTCAAGTCTGACCCAGCTTTCTCTGATATTAATTACAAATACATTAATATGACTATATGAGTATATGTAACCAACATTCGTCTCACATATAAATATAGATGTCGCTGTGCAAATGACATACCTGGGTATCGGTGACTGAAGCCATCCCAAACGTTAACACCACGACCTCTC…
AACGTATGATAAAACCAAATTTTAGAAGTTCAAGTATGAAAATTAAATTTTGTATTAGTTGATGTATGTTTTCACAGAGACAACATGTTTATATACTGATCGAGACCGTTGGCCTTTGTTTATGTAAGAATTTGCCGATTTCCCGTAAAACGTCATATAGACTAATATATTGTGTTAAAAAAAATGACTTGTACCTATATTCTAGATAAATATTATTACTGTAGGTCCAGTGTGTGTATTTAATATTTTATATATCCAACTCGAAAAACAGAAACATCATAGCAAGTGAGATCATTAAAATATTATATATATATATATATCCATGTTATGGTCGATTGAATTTTCAAATTTAATCTAATAAGTCGAGACTCAGAGTATATGACAGTTAAAAAGATGATT…
GGGTCGCACATGAGCATGAAGAAGAAGATTGTGGTTGCATGTTGCAGAGATGGTATGAAAGAATGTTGGGAGATGATCAGGTTTAGACATGGTTTTCATAACTGGAGTTTGCTCTCCGACTTGAAACTAGAACCACCCATTGTTCGAGTTTCTACAACAAACTCTAAAACTTATTGGAACATCTGAAACACTGAAGTCTTCTTGTGTCCATCCGAATTCGCAACGTTGGCAAAGTGTAATGCTCTTGATAAATAAATAAACGTGTAAGCCCATCTACAATAACTATATCAAAAAAATAAAGCCCACGAGAAAGTCGTGCGGATTGAAGCCAATAAAAAATAAACCCAAAATACACATGAGTTTATTGCAGTCATCTTTATATGAAAAGTCATCTAATCA…
CGTGGGAGGAGGATGGAGGAAGCTTGTTCTCTCTTGGAGAAAATGAAAGACGATGGGGTTATGCCGAATGCACGGACTTATAGGACTGTTATCTCTGGTTTGTGCGGGGAGAAGGACAAGGATAGGTTGAGAAAGGTTTTAAGGGAGTGCATTGAGGAAGGAGTGGAGTTGGATCCTAACACTAAGTTTAAAGTGGTGTCTCTCTTATCTCGATATACAAAGAGATTGTTCTGAGTTTAGATCGGTTTTTGAGAAATGGAGGGAGAACGTTGGTGTTTCTGATTCATACGATGAGTTAGCTGTTTCTGCTGGGTGAGTTGTATAATGTATATTCAATCAGCGCTGTAATTGTTTTGTTTATTATTATAGAATGAAAATCTAATTTCAAAATCCTGTTTT…
GGGAGAATTCCCGTCTCTTATGCAACTTTACGAGAGGACCCACAAGAACAAGGCGGGCCGATTTATAGATGGCAAGTCCGAGCAAATCTACAACGATTTGGCTGCTCGGGTTGAAGAACGCCAGACCCAGCTGACCCAACAGTCCACCGATGGATTACCCGTCACCTTATCCACACCTGAAGTGGATAAGCTTTACGAGGAGGTAAATTTTCTAAAATTTTAATTTTTTTAAATATTCATTTAATTTAACTTTAAATTTTTACTAACAAAATTTATTTTTTGTTTTTAAGGTTGTCCCTAAAAAAAAGGGACGGACGTTGGGGATTGGTTCCGTCAACGATGTTCCGAGAGCGACATCGTCTTATGTTCAGCGACGGGATGATGAAGTCTCTCAGCTGC…
TACTATAAATTATCTTTATGCATTGAGATTTTATTATAGATATAGCATATATATTCAAATTATTTATGAAATATTAAAATAATTAATATTATATTTTCCTATAAAATTAATTTATGTGTATTTTCACAGTTTTAACATGAAATCATTTAAAATTATTATAGATGAATAAGCTTTATTTTTAATTTGAACCACATAAATTTTGTCATAAATTTTATTATATATATATATATATATATTCTAACACGTACCACTTCCTAATTTTTTAGAAAATCTCGCTCCTCCGCGTCCATATGATTATGCTTCCGCGTACCCGTTTCCGATTCCATGTAACATAGGTAACGTCCACCCATATTTATTATTTTTAATACGAATATTTGAAATGATGAAATACTAAATGTT…
ACTGGAGGCCCATCTTACGATTTCTTAACCAAAAGACCGTAAACCATAGGACGGTTTACGCTTGGTTCGCAAGGGAAGATAAATGTCAAGTTTCCGCGGATAAATACGGAATTTTGAAGATAATTACGAAGATCGGAAAAAATGGAATATCTCCAGTTTTTGCTATGACTGCTTAAGCGCCGAACAGTAAGAGCGTAAACCGACCTTGGAGCGAGTATATAAGGAGTCCTAGGCGAGAGGCATGAGGGGAGAACTCTTTAGATTCAGAATTCTCTGCACTTAGAAACTTTAGGCTTTATTCTCGACAAGTTTGGTTTCTATGACTGGCACTCAATTACTAGACGAACTCGCCCAGGCAGTTCGATCTCTTGTCCAGCTCTATCAATTGAACTACGTTCG…
AACCAGCTCTTGAGTTTCAGAAATAAAACTTGGAAATGAACTGTCAACTTTTTAAAAAACTTTGAATGATAATAATAAAACTGAAAAGGGACAACTTTTGGAGATGAAAAAGGATGATGTTGACTTAGGTGGAAGAGAATTAGAGGAAGAGCATAAACACAAGTACACAAATAATAGAATCTTTTCTTTTTTATGAGCGAGAGAATTATTCAAACCACTCAAATTTTAAAAGTACGTGGGGAGCATCTCCAACCCACCTCTATTTCTACCTCTATAATAGCATTTAGAGGCAAAATCACTCCAACCCATCTCTATTTTTGTCTCTAAAATAGAGATTGCTATTTTCTCCTCTATTTATAGAGGAAGAAATAGCATTTCTCTATATTTTGCTTTATATGT…
GTAGCCATAGCCTGATTAGGTTATTGATTATATTTTTGGTAAGAGTGAGAGGCATTGGAAAGAGATGGATATATAAGCTATGAAGCTGAGGGAATCACAAAGGTTGCATGCTTCTCGGGTTGTTGAAGTTATGAATGGAGCATTAAGAGCCGTACAGCCGTTGAAGTTGAGAATCGTAGGAGACGATGACGGCTGATATTCTCCGGTGAGAATAAAGAAAACGAAGCAAAAAAGTTAGGATCTCGGTGGTGATAAGTCAAGTAGATATTTTGGGCAACTAAAGCCAGAAACTTTCCAATGGGCTGTCGATCTTGTTAGTTTAAGGTCCAACAGCTTAACATCTACAATGACATGGCAAAATGATTGGCCATGAATAATTCATCCAACGTGGCATCTTTT…
AAGGAAGCTCCGAAGCCATCTCACTACGTCACTGTGTTCATGCGTGCGACGCTTGTGGATCCGAATCAGGACCCGGAGAATATGGAGCCTGAGAAGTGTGAAGGGTGGGACTGGTACGACTGGTTCAATCTCCCGACGCCTTTGTTTTGGCCGCTTGAGAAAATGGTCAACAGCGGTTTCAATCCTTTTTCTGATTAAGTTCTGCAAGATGGGCATTTGGTCCAAAAGAATTAAAGACTATTGCATAACATGTTTTTTTTTCTTCTGTGTAATGGATTTTATTTAAGGGAAATGGGGATGTATAGCCACAAAAAAAACAATAATTAAGTAACTAACTAAAAAATAAAGTACCTCCATTATTTTTATAATATATATTATATTGCCCCTAGAAATATTTTC…
TTTGCCCTATAGTTAATATCCTTGGACATTGAGACAGCTGTCCAAGCACAGCTACTTCCTTAGTGGCTATTGTGGCGGATTCTGAAATCACACAACAATCTCATTTTGAAGAAACATATACCCTCTCCGCTGAAAATATATCGCTTGTGACTGGATGTTGGCAATTACTGTATTTGGTCAGGACGATGCTATGGCTGAGCATATTTCATTACATTCATTATGTATGTCATAGTGGAGTGTGGACACACCCTCCATCAGGTGTGTATAAGTGTAATTTCTAAGCGGTCATGATAATCAAAAGAGACGAGTGGCTGTTGGTTGAATTGGCATAGTGCTGCTCTTGAAGCATTATAAGGAAAAAGCATATTTAATGGCAATTCACTAAATCCTGCTATATAA…
TCTTATAGATTCACTTCTACTATATATACTTGAATTAAACAAAATAAATACACAAATTAAAAAAAAAATACTTGCTTTATATAGACATAGGCAATTTCAATGAATCCCTTATTACCTAAAACTAGAGATTTTTTCCGCGCTTCGCGCGGATTGTGTCTTATAAATTTATTTTATTTATAATATTATTTGTCGGTTTGTTTCTTTTACATTAATTTTTTGTTTTTCCAATGTTAGTTTTTCTTAATTTAAATTTATATGTTTATAGTTTTTCTTTTTTCTGGTTGTAGATGGAGAATTATATTTTTTATTGATGGTTTTTTGTATGGACATAAACTTTTTGAAATTTTAAAATAATGTTATATATAGTACAATTAACACATTAAAGAAGAGAAACATATT…
TTAAAAGAGAATTTTGACTAACTTCTGCAGCCTTAACCTCTGAAGCCTTCTAGAAGCTGGAAATTGGTCATTTGTCAGAGCCGGTGTTTCAGGGAAAGATTAGAACCTAAAGAAAATGTCGAAACGGAAATATTATGGTGTAAAATCTCTTTAGCTCTATATTTATACTGGATGTATTGTCGAAGGCGGTGAAGCTGGATACAGTAGATATAAGAGGTATTTTTAAATGTGATAGTTTAGCCTTATAATAGATATTTATAAACATAGATGATTGAGGTGTAATATTTAGAAATAATTGGACAAAACTAAAAATGAGATATGTTGGTGACAAAAAAAAAAAAATTAAATTAAAAATGGTTAATAGGATATAGCTTGTGGAAGACTTAATTACATCTCTTA…
TATCAAAGTCGACAAGGTATCACTAAATTAAATGCATGCTTATTATATACTATAATAATAATTAATACCATACCAACGTAGTGCTTGATTAGAAGAATCTTAAGAGTTGTAACTTGTATATGTGGAATTAGGGTTTGGTGCCACTTGTTGGATCTAACAATGAGTCATGGTGCCAAGGACTTGACGGTCTATCCTCTCGGACCGCTGCTTACTACCAACAGGGTGCTCGTTTCGCCAAATGGTAGTACTAGTCTCTCTTCCTACCCAAACTGTTTTCTCTCGGGTTGAATTTATTATTGACTTTTGTCTTGATGGTTTGATTTTAGGCGTACTGTGGTGAGCATTCCCAACGGTCCGTCTGCTCTCGCTGTGAAAGAAGCTGCTTGGGGCCTTGCTCGA…
GCCATCAATCTCCTCCTCAATGGTTTGCTCAACTAATAGAGTTCTGCCCAACTGAGTTGCAAGTATCTGCAATGATCACCATACCCTCGGCTGTGGAGATCCAGAAGATATTGTTTAAGCTAAACCCGAACAAGTCTCCAGGTCCTGATGGATTTACATCGGCTTTTTACAAATCTTCCTGGAGTTTCCTTGGAGTGGAAGTGCTTACTGCGATCACTCATTTCTTCCAGCAATCTTTTCTTCCTGCCTCTGCCAACTCAACCATCCTTGCGCTTGTCCCAAAACGCCCGGGAGCCTCCTCTGTCACAGATTACCGTCCAATAAGTTGTCTAAACACTCTCTATAAAGTCATTGCAAAATTGCTAGTGAGAAAAATCAAACCTATTTTGCCTGCGCTGA…
AGTATCACATAGATGAAGTGCATGTTATAGTTGAAGGTTACTAACCGTGTGATTCATATCAGGCGAGGCAGTCACTTATTGTCAGAGGCCTTTTCCCCATGCTCGCTGATCCTCGTCACCCAGTAAGTCTTGGTTATCTTCTTTTCTTTTGCAACAAACAGTCTTTAATACACAGATTGTTGCTTATTCTTGCTATGAATTGTGCTTAACCTTGGACTTTTATATTCTGGTTGAACCAAATGACTCGTCTTAGAGGCACAAACAAGACGTATAAAGAGTTTTAGTTGGAACTTTTTTGGGGGTTCAAGTTCTAAGAAATGTAAAAAAAAAACTAAGATGTTGTTGTTGCAGGCGGAATCAACAAGTGCGACGAACGAGTCAGTCCTCAAGGTTGCACTA…
ATTCCCGAACTCGTTGTTGAGTTCCGGTTTCAGCTTCCTCGTCTATGAGAGCTGGTCTTCAACGTCACTATATGTGACTATTTCTATGCCGTCCGACTTTGTCCCGACGCATTCAAGTTTCGTCTCGAATCCGCTGTCATCTTCATTTGAAGAACTATTTTGTTTAGTTTACATTGTTGTAGTTTATGTTTTCAATCAAAGAGGATTGTTAATTCCCTCTAATCGTTGTAATCAAGCAGTTTGAAGAGTAATGAAATTAAGTTGTGTTAAAAAAAAATATATACATGCACAGTATGCTTCGGAGATTATAACAACGAAGTCTATCTATGCTATCTTACTTGCGGTCATATGTTCCATTTTTGATGTATTGATCAATGGCTTTGTACAAACATAATTACA…
AATATTTTTTAAATATATTTTCTCATGAATATATTAATTTGTTTAATAACTAAATGCAAATATAATAAGATAAGTATATAATAAGAAGTGGCAAATACATAAGGTTTAAACAATTAATTAATTATAACATGTAAATTATAAAATTATTGTATTTGAAATAGTTATATAAATATTTAAGTATATGATTAACATTAAAAATATATACCACTTATGTTCTAAAACAATAATTTATGTATAGAAAAGTGAAAACAAATACCCGTGCGGTTGCACGAGTAAAAATCTAGTTTCAAAATTAAGAAAAAAGTTTGCCGCCTACAATAGTGTAATATGGTCGAAAACATATCTTCAGTACGATAATATGTCAATAACATTACAAATTTTATGTTAATGCATACCACA…
TGTTACAAATCTTTTAATTATTTTTAAGATAATGATAAATTATCAGCTAAACTACTAAAACTATTTATTAAACTTATACTAAAACTATTTATTAAAATTAATAATTGAGCATAAAATATAACTAAACCTAATCCAATGTGTATATCCTCATATCCAGCGAATGAGAAATATGTTTTCAATCAACTTAAGTAGAATCATGATTCACTAAATAGGTTTTATAGAAGTATTGGATTTATGTTACAAAACAGAAGTATCGGATTTCCACATCTATACTATACTAAAAGGAAAATAAGCTGGGCAAAGAGAGCGTCCACATTGGTTTAAAAAATCAACCAATTAAAATGCTTTTTACCGCCATGTCATTTCGTTTCCATCTTGTTTAAAATTCACAATTTCTTT…
TGCTCGTTTGCTGATCTATGACTGTATATGCAGCAAGATTGAAGCAGCGAACGTTGATAATATAAGCGTACAGTCTCTAATATTCTTGGAAGAGCAGTTCAAGACTGCTCTGTCTTTAACTAGAGCTAGGAAGGTATATATAGATATGCTGTCTACTTCATTAACAGTTTTTGGATCATCCTTGCCAGTTTGACCACAATCCTCAATGTCTTGTGTTGCAGACAGAACTAATGATGCAGCTTGTAAAAAGCCTTCAAGAAAAGGTCAGTGCATTGGTTTTTATTTGCCGCCCTGGCCAGTATATGTCTATAACTAATTTTTGGCTTCATTTAAATGAAACACTATACTGATGAGAATTTTCATTCAAAAAAAAGAAGAGAAACGCTAATGAGAATCCAA…
GAGGTTCAATGGAAACACCGACTCACTTCATATTCATCTCTTTGGGACTGACATCGCCGCCGTGGTACATGCCTTTTTATTGTCGGTATGGACATACAGAGCTTCCATTTACGTTCATGGAAAACTTGATATCTGTTCTCAGCCGTAGACCGTAGTTCTTTAGTTTATGGTGATTCACATAAGGGGGATAATACAAGCTCTTCTTCTGAAACACATGTAGAAAATGATACTCTTCAAACTGCTGCTTTTAATGTACGTTTCTTAAACCATCCACTTTACCTTTGTCTACTTAATTCATTTTTGTGGCTAACATACTAAATTAACCAGAGATGGCGGGGAAAATAGCAAAAAAAGGCTGATGAGAAAAGCTACTCTTCTGTCGTTGTGG,0,1,0.5052…
TTTCAGAAAGATATATGTTTTAGGTTTTTTACACTTTTAAAAACTTATTAGATTTTGGTTACCGCATTATTTTTCGTTATCAACTATTTCCCATAATTTTTAACCAGTAAATTTTTTATAAACACTATTATGTTTTTTGAAGTTTACCATTTACAATTAACTTATGCATTAAAAATATAAAACATATACTCCATATGTTCCATAATATAAGATATTTTGGAGAAGTTTTGATGTTTCAAAATATAAGATATTCTTAAGATATTTTAGATTTATTGAAAATTGGTTAACCAATTACATTTTACTGCATTATGATTGGTTAACTAATGTTTAATTTATATTATTTAATAATACTATCTTTTAAAAAGTAAGTTTATTAATTTTTGTGCTTTCATGCAAAAC…
TGTTTATATAGGGAGTAAGAGCCAGTGTTATAAACCACTAAACAATACCACAAAATACAAGTCTTATCATGTGTAAAGAGATAATTTCTGAAAGCTGTTAGGTTTTAAATGGAAAAAACGGATCTAGCATTGCAGATTAAGCGGATCAAACGAATCGAATAAAACAAAAGTGGTTCTAGCGATACAAAAATAGATCTAACGGTCTAAAATATAAGTATGAATCATATAAATGAATATAAAGTGGTTCAAAATACTGTATAAATTTAAATTAATCTATATAAAATTTTATAACAATATATTTTTAATTAAAATGAGTTATTTAAAAAAATCATTATGAATAAATTGTTATTCAGAAGCTGATAGAAAATTATTTTAAACATATATATATTATTATTTTGA…
AAGAATGATGCCGAAGAAACGAAGCATCTTCTTTGGTAACTCCACATCAGAGGAAGCGTCAGCGGCTGATTCGGTGACCATACAACTTAGACGAGTGACTAAGTCGATGATTGATCCCACCCCTATTCGTCGCTCTAGCCATAGCCCAGATTCTTCTTCAGTAGGTTTCAGTAACTGCTCCTTGACAAAGCCGAGACTATAAACGTTGAGCAGACGGGATATGATCCGACGGCGGCTGTGGATAGTGTTGATTTCAATTTGATGGAGGAGGAGGAGTATCAAAGTCCAGTTACCTATGGTAACCATCGTGTCTGATGCCGTTAAGCGGATTGGACTTTGGGTTAAGGCTCCGGTCATGGACGCAGACCACCTTGACTTTTTTTCCCTTCGCCATTGTTA…
ACGTCTTTTTTGTTATGTTCACACAACATTAGGTATTGGCCAGACAAAGACCTAATGAACTAGACTAAAACAACTGAAATTTCCGTAGCACATCAAGTGCTTGACAAATTTGACTATCCGAGTGTTGTGAAATCTACGCATGAAACAAAACCAAGTCAAACAATGCAGCAAGGTTAGAAGACCAATGGGACTGATTAGGAACGCTGTTATGAACCGTTGATTGTTGGAAGAGTTGCTAATCGTTGGGTTGAGTATTGAACCCAAAACGATGTTAACCTGCTTGTACATAAGTTGACTAACCCGTAACCTTGCCGTTGGTTTGATTATAAATGGCACAGCTCGGACTGCCAGAGGAATTGCATACTCTGATTTCAAACTAGAAGAAGGTTTTTAAGAAGC…
ATCCATACTTCCTTCATTGAAAAATTCATACATCTCCTGCATTAAATCGTCTTTAATGTCCTCCCAGAATTTTTGATAGAAAACAGCAGTAAATCCATCAGGCCCGGCACCTTATTTGGATTCATTTGAAATAGAGCTGTACGTACTTCCTCCTCTGTTATTTTACCTGTGAAATCCTGATTCATAGCTGGTGTTACCCTTCCCTGGAAACCTTGAAAAATGTCATCATACTGTCTCTGATGTCTCTGGTCAACTTGTTCTGAGGTGAGGAGCTTTCGAAAATATGACTCGGCCACACTAGCAATGTCTTTATGTCCTCTGCCCACCACCTCATTCTCATCTTGTATGGCAGTGATCGTCTTACGATTTCGCTTTCCTTGTGTTATACCATGGAAATAT…
TTTAACGTTCATCAAAGCTTCATTTAAAGAATTATTAGCATCGTCATAAAGCTCTACGCAAGTGCTTAACGCAGATTCAGAACCCGGTGGATACGTTTTGTTCTTGAGAATAGTCTCAACTATCCCTTTCACATTAGTTGTTTTGGACTCAGCGTTAGTAGTTGATGCTAAGACCAATCCTTTTAGAGTAGTTGCGGTTTTGCTCTGTGGATCTTGTTCAAGAGACTGGACGCAAAAATCATAATTGAGAGTAGGGTCTTTTGCAGCTGTTTTGCAAGAATCTTGAATAAGAGTTTGCGCGGTAGCGAAACAGTTTAAGAAGAGAAAGAACAATGCAACTGAAACGAAGAACTTCATGTTTTTGTTTTCTTTGTGAGAGATGAGAAGAGATGAATATGA…
TTATATAACTTATTTGCTACCCAAGGGAGATAGTGAAGTTTTAAGATATCTATGACAATTTTAATAATATTTGATGCATGTGCTGATGAGCTCGTGAAGGGACGCCTTGTGAATGGCTGAACTTTTGATGCTTCCACGCCACCATTAGAAATGCATTGCCTTCATGTGTACGATCATTGAACTGGGATATAAAACCAGCAACTGAGTAAAAGATCTTCTTAGTGTTGTCTGAAATGTGATTTATAAACGCTTGGAACTGTGTGATGATTTGCGCAGGTCATCAATCTTGCCTTCAACTCTAGCTAGTTCACCTTTAATCTTGTCATTAAAAATGAAGCTATGTACTCAGTATCAACTCCTGTGTTAGTGGTTTTTTTTATGATACCTTTCTCTTTCTCT…
TGTAGAATATAGTTTGAGTGTGGAGATTTGTATGTTAAACAGGAAGAAAAGGCTATTGAAAGAGGGATACTTCCGCTACTCAAGCGTGCTACTTTGGTTCAGACGTTTGGTCAGAGGAACCATGTGTGTTTGGACCAAGGCTCCATCACTATTCCTCCTTTTGCACCACCGCAGAAGATGCACGCCCATCTTATTCCTCCTGACGTTCCACGCTCTATCTTTGTTTACTTCCGTGGTTTGTTCTACGATGTTAACAACGACCCTGAAGGGGGCTATTATGCAAGGTACATAGAAAGATCAATCACAGTTTAACCATATTCTTCATTAGAACATATAGGATCAAATTTTGTTTTGGAGTCTGCTGAATGTTAACTTCTGTCTCTTTGTGTAGAGGCGCAA…
ACTGCAACCACTGCCCAGCTTCTTTCTTTCGTTTAACGCTTGTCTAATTTGAATGTTTTTTTTTTCTTTTTAATTTATTTTTTACGTATGTGAACGCTGATCTCTAATTGACTTCTTCCTCACCACATTTAGTTTACATAGACAAAATATGAAATTCGAGAACACCTTTAATAATTTCTTCAACGGCTCACCTCTTCCTTCATGTACAAGAAGTTTATTTCTCTATTTGCAGTGTCACCTCTATATATTTTCAAATGGTTAGATTTTATTACTAAATCAGATCGTTTCAATTTAGAGCATGGGAAACCAAATGCATCAACTCATTTTTTTTAAAAAGAAGACCCTTGTTCTTAAAGGAAATGCCTAAGAAACCAAATGCATCATCTCCAGATTTGGTTC…
AAACAAAAGATCACCTGGTTTTTGCCTGTCCTTTCTCCTTCACGGTCTGGCTTAACATTGCAGAGAAGCTGTTTGGAAACGCCATTACCCCAGATTGGAACGATACTGCCAGCTCTCTCCTGCGACAGGCTCGTACTCGGATCGATTACATTCTTAGGAAGATGGCCTTTCAAACAGTCATCTACTCAATTTGGAGGGAACACAACTCGCGGAGGCATGGTGGTGTGTGGATCACAACTGAGCAGCTCACAAGAAACATTGATAAATAACATCACTCCGGTACACCAATGGCCATCCGTTGGAGGGCATGATGAGAAGATGGTTTGAGGTCAACTAGTTATGGGGAGTAGGAAAGTTCCTTAGGCATAGAGAGGGTTATTTTTTTCTCATTCTTTCATC…
AAGCTCTGGAAGGATACATGGATCTCACTAAACGACCAGATAAAACCTATAGGTCCAGTTCCTGAGGCAGCTTTGGATCTAAGGGTATCAGACATCCTAACATCAGACCTAAAATGGAACAAGAAAAGGATTAACGAGCTATTACCGGAGTATGCGATCCAAATCCAGGGGCTTCAGCCAAGCACAAAGGGAGCGGAGGACACCTTCATTTGGCAGCCTCTTGCAACAGGAGTCTACACAACACGCTCAGGTTATAATTCTGCAGCTGTTCAGAAGGAAGAAAGAGTCACTACCACAAATAATCTACAAGATTTTCACTGGATAAAGGATCTATGGGCGGAGGAATACTCACCAAAGCTGAAAGTGTTTATCTGGTCTATCATCCAAGGCGCGATCCCT…
TCTTCATCTTCATCACTACAAAATTCATCTGATCGGAACTTTTTGCGAAGAAAGTTGTGTAAGGCAGCGCATGCAAGAACCATCTTTGCTTGAGTCTTGAAAGAAATTGGTGGTGCAGATTTAAAAATCAAAAAACGAGATTTAAATATATCAAATATTCTTTCAATGACGTTTCTTAAATACGAGTGGCGAAGGTTAAATAGTTCATTTTGATTTGCTGGATCACGTCCTTCCCACAAAATTCTTGTAGATGATACCGAGTACTTCGTAGTCGAGCTAAGAAGTTACGTCGATTTGCAAACCCACAATCAACTAAATAATATTTTCCTGAAACACATCCAAAACACATGATATAACACACTCAATTTAGAAAACATTTGATCAATTATTATCACATAA…
ACACCATTTTAGTGCAACACTATAATTTCACACCAAATTTGGTGTGATACTATTCACCACACTAAAACACTATTCATCCCATTAAAACACTATTAATTTATTTTATTAATAAAATAGATAATTAAATAAATGATAAATAAAAACATAAATATATATAATATTATAAATAACTTTTAATGTGAAGTTTAGTGTTATGGTTGGAGAAAAACTTTTTTTTTAGTATTGAAATTACATTAAAATAGTGTGATTTTGACACTAAAAAATAATATTATAGGTTGGAGATGCTCTAAGAAGTACACTTATCCTACTTGAGCTCTTCTGCCCCACTAATAAAACCTTGTAGTTATCCTAAATCCGTGTGGATAATTGTTGATAATGACATATAATTATAGTAACTAC…
GACAACCTTAAAAACAAAAAATAAATTTTGTTAGTAAAAATTTAAAGTTAAATTAAATGAATATTTAAAAAAATTAAAATTTTAGAAAATTTACCTCCTCGTAAAGCTTATCCACTTCAGGTATAGATAAGACGACGGGTAATCCATCGGTGGACTGCTGGGTCAGCTGGGTCTGGCGTTCTTCAACCCGAGCAGCCAAATCGTTGTAGATTTGCTCGGACTTGCCATCTATAAATCGGCCCGCCTTGTTCTTGTGGGTCCTCTCGTAAAGTTGCATAAGAGACGGGAATTCTCCCGTCTCTTATGCAACTTTACGAGAGGACCCACAAGAACAAGGCGGGCCGATTTATAGATGGCAAGTCCGAGCAAATCTACAACGATTTGGCTGCTCGGGTTGAA…
AAACTCCAGTGCCGACGATTTCCCAGAATTCCTCAATGTGTGAGAAAGGTGGGACCGTGTAAGAGGCGATGCTCTCATCGAAAGCGTAGATGCGGCAGAGATCGGAGATACTGATCCTATAGTGTGTCACTCTGGCGAAGAAGTTCAAGGTGCCATCTCCCGCTACCCTCGCAGCTGAAGTCCTGTAGGTGACCTCGACAGTGGCCATGAACTGGCGGACGAGATCGGGGTAGAGGTCGTAAGCGCGAGAGGGCATGGTACCGAGTCCTAGCTGTGTGATCATGTCCTTAACATCTCCCTCGATCCCCAGTTTCTTCAGGATGGGTCGGTCAAGGAATTTGGTGGACTCGATAGAGATTCCTAGCCAGGCATTGTAGAAGAGGCTGTCGTAGTCGTCCC…
GATAAAAGTTGTGTTCAATTATGTATTCCTATTATTTAGGGGTAATTTTTATAACTGCATCATTTATTACTTTTTTATATAACCAACTTTTATTTACGGGTCATTTTTTTGTAACTGCACCACTTATTATTTCTTTATATAACCATGATTTTGTTAATAACTTCCATTTGATTCTCTCATTTCCGGACCCACTTATGTCAAAGTCTACGGTTTCATTCAGCAATAATCCCCACTATATAAAAGAAGCTAATTTTGGATGTTCTAAAGGATGCCACATGGGCAAAATATTCTCAACCATTCATTCTGCCACGTCACTGGTGGATTGGGTTTCCAATAAAAAATATATCAGCAACCAACAAACCGTAATTGCAGCCCAGACCATAGAAGAGTTTTTAGTCT…
TGTCAATTGGAGAGACACTCTTACAAATAAATTATCTTATTTACCATTTCTATTTAATGTTTTTTTCAAGAAATTTTGCTATAAATTCTCACGTAAAGCTAATGAGACCGAGTTCTCTCTTCTTCCTTCTTACACACCTTTAACTTCAAATCCACTGTTATAAAAGAAACCTTCGGAAAACAACGTGGTGTACGTCTCTGGAAACGAAGACCCAGTACGTGACCAACAATATAATCCACGGGAACGCTAAGGTTCGAAGCTCCCCACGACATTACGGGTGGAGAACGATATTGGATGACGGTGTGTCGATATTTGGAAGGTTGCGTGGAGGCTATTGCTATGAATGCATGTAGGGAGCAGTTAGTGTAATATTTATCAGAGGGGCTGAAGGGGAGATAC…
AGGAGTTGGTGTTGTGGCTCGAAGCAGTTGTTGCAGAAACCTAGCTGCTAGACGTTGCCCTACACCTCCTGCAACACGTCCTCCAAGTCTCCTTGCTTCTGGTTGTTGCAACACCTGATTAACAACAACAACAAACCAGGAGTAGTACTTTAGCCCATGAATCAATCAAGTACATCATTATTAGGTTAGTGCACAATGTCAATGAAGAGATTTATTACCTGTGCTATTGGCTGCAAAATAGCTGGGTCAAAGCTTTCTGAAGACTGCAGAAGGCTCCAGATTCTTGAGACCTGGTCCCGAAGCTCAAGCGTGCTTTCGAGTTCTGTGGGATTCATTGTCAGAGGGCCACCATTCCCATTTCCATTAAACACGAGAGATCTCATAAACTCAGGCATTGAA…
GACTTGGGAGGAGATTCGTCGAGAAGAGACGACGTGGGAGGAGAATCGTCGACGGAGACGACTTGGGAGGAGGTTCGTTGATCTGGACAACGGTGACGAAGGAGATGTGCCGTCGAGAGGAGACGACTTGGGAGGAGATTCGTCGAGAAGAGACGACGTGGGAGGAGAATCGTCGACGGAGACGACTTGGGAGGAGGTTCGTTGATCTGGACAACGGTGACGAAGGAGATGTGCCGTCGAGAGGAGACGACTTGGGAGGAGATTCGTCGAGAAGAGACGACGTGGGAGGAGAATCGTCGACGGAGACGACTTGGGAGGAGGTTCGTTGATCTGGACAACGGTGACGAAGGAGATGTGCCGTCGAGAGGAGACGACTTGGGAGGAGATTCGTCGAGAAGA…
TCTGACAATGTAAAGGTGAGTAATGAGTACATATGAGACTGATAGATTGGAAAAACAAATCAATGAGATTTGTAGCAAACCATTCGAGTAATATTGAAATAATTATAGACTACTTGCGTTGATTACTCTCTTTGTCCAAACATCAACAGCATTTGCTTTGATATCCTGAAAGAACAGTGGAGTCCTGCTCTTACCATTTCCAAGGATTGACCTTTTGTATCTCTGTTACCTTTTTTTAACGCAAAGAAGACTTTTCAGCCGATTATGTTTATTATTTATTAATCCTGATGATGATGATTATTTAGGTATTACTGTCGATTTGCTCATTGCTGACAGACTCGAATCCAGATGATCCTCTTGTGCCAGAGATAGCTCATATGTACAAGACTGATAAAACCA…
TTTTTTCGTATATGTTATATTTTGAATTTTTAAAAACGACAATAAATGACTAAAACTATTAAAATTATTATGTTAAAAATTAATGATCAATGGTTTAACATTTTTATTATAAGAAGATACACATGATTTTAAAACCATATGAGTAAAAAATATCATTTAATAATAAAATAAATAAATAAATAAATAAATAAATATATATATATCTATATACCATAAGATTACATAAATATTTTAATATTAAAACTTTCAATGAATTTTCAAGAACATTTATAAATTATAAACTTATTAAAGATTTCAGATTGAAAATTTTGTTATCGATGATTTAAATATTTTGTTATAAAACGATATGAACGATCATAGAACCGTATGATTATAAATTCTTATTTAATAAATAACACG…
CAAGTTTTGGTCTCACTGTAGCTTGATCTTTCTTCAGTTTAATTGTTTTGTGCTCAGACTATTTAAGTGATTCTCTTCAGCTTCACAGTTCTATAAAGGTTGAGTTTTTAAGTAATTCATCAGTCGCACTAGCAAAGGAAGCAAGGAACATAATAGATTATATTTTCTCCCATATAGATCAGATCCAGACACACGGAAGTGCTCTTAGGAGGATCAGTTCGTCTGTCACCACTTAATATAATTTAGATGGGTAGCTGACAAAAAAACTAAAAACAAAAAAAAAGTAATTCATCAGAACCATGTAGAGAGATACATATGCTTACATACACATTCTCGTAATACATTCATATAGCAGACTGATTCCAGTAAAACTCATCGCTTGCATTTGTTTGTTCTATC…
TACTTGGAAAAAAATAGATTTACTCATTTTATTCAAACATAAATCTTTTTATATATGCATTTTGATCAAAGCAAAGGCTTTCAAATTCGTTGAGTGGTATGTTGAACGAAGTATAAATTTTAATGTTTTTTTACCAAATTGAGAGCAACGTGAATCAATGAAAAGTTCTATTTTTTTTAATACAAATATTACAATACCAAAAATATAATTTTGGCTTATTTAAATGCATTATGGCTTTGTTAATTGCGCAAAAAAACGTTTCCATAGATTTTTTGAAAAAACAATTCTAAGAAAATTGAAAAAAAAAATATTTCGGTTATATTTTTAAAAATATTATATCAGATATTTTGTAAATATATTTTCCAAAAGGTTTATCCAAATTAATAAAAATTGGTAAAA…
AATTTTTATCAAATCTTATTATTGCAAAACAATATTTTATTTCCTCTTCCTGATTCGCGGGATATTTATGATACAGTAGTTGATTCCTTTAATCTCGCCGTTAATTTATCATTTTTACCTTCCAGACCAATACTTTATTCGAATTCGGATTTGATCCATGTAGTTTGATGGTCAGGTTTCGTTTTACTGGTTGACGATACTAGGCGTGAAATTTTGACCGGAACCAAAATCATATAAGTAAGATGTCTCATTTAATAAAGAGAAATTAGGGTGCATATGCACCAAAAAAGCTAAAATTTGCAAACTACCATTTCACTGTGGTGTAAACTGTGCATTCCTAATTAAACCGAAAACACCCCTATCCCCCTAGTATCCCACGTAGTCCTAGCTTAGGTTTCT…
GATGGAATCCATTCTTCTAGAGAAGATAGGATTATTCTCCAACAAGATCTCTAAAGACGATCTGAAACCAGGAGACCACATCTATTCATGGCGTAACGCTTATATCTATTCTCATCACGGTAACCCATCTCCTTCTCTCTCTTCTGGGTTTATCAAAGATCCAAACTTTATGTTTGCAATCTCACAGGAATCTACATAGGAGACGGAAAGGTCATTCATTTCACACGTGGAGGCGGTCTTGAAATCGGAACGGGAACTTTTTTGGACAAGCTCATCGTCAGCTCTATTACCAATCACGGAGGAGACAACCCTTGTCCTAAC,0,0,0.43633193,dev_br_4mers.tsv,br,4,CNT20115401,Scaffold006725,1,321,"gene_i…
GGAATTTGTTATTATGTTATTTCCGATTGTTCTCTTAATTAACTCTAATTTGATTTATACGGCTCCATAGCCTCCATTTGTTTATTTGCATGTCCTTCTACATCATACAACAATATTAAAACTTGTCTCCATGACATCATAGATACCCTTTGACATTCATTTTAAAATGACATAAGATATAGTATTATTTTACAAACAAGCCATATTGGCGACTATTGAATGCGCGAGCTATTGTCGATTCAAAGACATCAACTTCTTATAAGGAATACTCTCCCGTTACTTAAAAGATCTATGTTTTAATTTTCACACTTTTTAATAAAACATATTAAAACTTAGCTATAAATGTATAGTTTTTTATACTTTAATATTTTTTATATTTTTAAACCAATAAGATTTTTA…
TCTAGAAACAAAGAATCTATCTTTTTAAAGAGACTATATAGTTTTTGCAATTACCTGACACCTGCGTCGCCGACGATTCCAATAGCCATACCAGCGGAGAGACCGGCGAGACCACAAGTGAGACCCGAAGAGAGATGAGCATAGCCATCGAATAGATAGTAAGACTTGGCCTTTGGATTGATTCCAGTACTGATGATGACATCAATGATCAAACCATAAATACCCAACACACCAGCCATAACCACGGGAACAATCGATTTCATCACAAGCTCTGGTCTCATCACACCCATCGACGCCACACCGACCCCGCTCTTCGCTGTCCCGTACGCTGCTCCCATACCTGACTGCAACATCAAACAACAACGAACAATAAACATCTCTTCAGATATTGATTCACCA…
AAATTAAAATCCGAAATCAATTTTGACCATATTCTAAGAATCTAATTGTGTGTCAAGGACTAATGAACAGATGGCACATCCGTCGTTTGACTCTGTCTCCCGGACATCAAAGGACGATTCCCTAGTTTTCCAGTGCGTGATAGTTGTGATTAACATATGTGGGCTCCGCTCCACACTAAACCCACCTAAAGATAATTATTGTTTTACAAACAAAATTATTAGATAAACAAGCAGATAGAGATGGTAAATGTATTAATAATAAACAAGTATAATAATAATAATAAATAGTTTTCATTATGAATGTTTTTGTTATCTTTGCTCTTGTTTAATAAACTACCAGTTGTCTTTTTTTTTTTTTTTGTCACTAATAAACTATCAGTTGTCAAAAAGAAAAAATGG…
TCAAATTGTTCCATTAAATTCATTAGGCATTAACTTTTTTTCGTGTTATTTGGTTGATCTGAACCGAATTTAACCAATCGTGTGTGTTTGGTTATCAAAACCATTATAAATAAAAAAATCGATTTATATCAAATGTATTTTAATATATCTATAGATTTAATTCACTGATCATGGCATTAGCTATAATGGAATGGTTTGCTAAACCATTTATTTATATATTATACAAAAGGAAGATTTAGAGAGTTATTAGGTATTTCTTTCAGTATATTTCCCTACTATTAAAACTACATTGCCAAAATTTATAAATATTCGAATGAGATTTAAATCTATTGACATCTTACATTGTTGTGTAAGTGCAAGCATTACATTATTGTGTTTTGACATGTCTATATATTTAAT…
AGAACATCTGCTAATATTTTCTGATTGGTCGCTTCCGCAAATATTCCACCATATATTATATATTTTCGACCAACCTTGTATTTGTATATTTCTATTGGTGTTGATATGTTATGTTTGTGTTGATCGACGCATCCGGGGACCACATGACCAGTGCTCCACGGGATTTGTTCCATGTCTTCAACCTCAAAGTATATTAAAAGAAAACGAAAAAACTTTTTTTTGGTGTAAAAAACGAAAAAAACTTCAAGTTGTATTTGAATTTTACATTTTTTTTATTATCACATATGAATTTTTTTTTTCCGAAAAATATCACATATGAATGTTAAGTCTTCTTATAGATCTGTTAATTACTAGCTATATGTTATCATGCAGTATTATAAAATACAATCATGATAGCAG…
GTCATTCATCTCAGCAACAGCAATCACATCAGGGATTGCAGCACCCTCAGCATTAATCAACTGTCCTGCGCTGTTGCGAGTGCGACCTTCTTCGTCTCTTAGCATCCCATTCTCGTCAAGTTTAAGTATTAGCACTTCGATCTTCTCTGTCTCCGTGCAAGTGATGCTGTTTTTCACCGGATAAACAGTGTCGCGATGAACAGTGTCAGGATGAACAGTAACACAGTGAACAGTGTCGGGATGAACAGTGTCGATCATCGCAGGATGAACAGTGTCGCTCGACGCTGAATGAACTGTGTCGATCGATGGAGGATGAAAAGTGTCGATCGACGGGGGATGAACAGTACCGTAATGAACAGTACTGTAATGAACAGTACGGGATGAATAGTATCGGGATGA…
TTGATCGATTCAGGGTTGAGTGAGAGTCGTGCATGGGAGTGAGGTCTCGCAGCGACACCTCAAGGTCGCTCCAGCTGGGAGCGACATAGCCACAGCGACAGATCGAGGTCGCTCGGCTTAAAGACGTTTTGTGCTCCAAAAACACTCTCGGAGCGACCTCTCAGAGCGAGTACATGAAGTCGCTCCAGCTGGGAGCGACGTTACGGGAGCGATACCTCGGAGTCGCTCGCGTTTTCGACGAAACAGAGCTCAAAAAACTGACATGGAGCGACGTCCTACAGCGATACCTCGAAGTCGCTCCAGCTGGGAGCAAGGTTTCGAGAGCGACACTCCAAGGTTGCTCGCGTTTTTGACGAATGACGACGCGAGAAAACGACCCGGGAGCGACCTCTCGCAGCG…
AGCCAAGGTCTGCTGACGAAGAGTCTGCTGCGTTGAGCCAGCTGGCTCGCAGGTTAAAGCTTTCCCTCTTAGTGCAGACTTTTTTCTTTCAGCTTCTTCCCTCTCAGCTTCCAACTTTCCCTTTGTCTTCTTAACCATTGTCACCTGAAAAATTAAAAACTTGAAAAGGGATAAATAGATGGAAGTAAAAAAGAGCAAGACTTTGCAAGTGAAAATTGCAAAAGTGACCTTAACAAATGAACTATCAATTTAAGCTCAAGCTCAACTCAATGCAACAAATTCACACATTAGCACTAAAAGACCAAGTGAAGAGCAAGGAATGCAACAATTCTCATTCTTGTAACATCTTAACGCATCTAGTTCACCCACAAACACACCCAATTAAGGTCAAATTCGAAA…
CGTTTAATCGTTGATTTCTTAAGAATTTGTGGAAATTACATATATGTATATCACAATTTAGATTAGTAGGCCATTCCGTACCTTTTCTTAGGTTGATCTTAATTTTTTTTTTGTGACTGTTACTTGATACCAGAATTGTGAAAGGGTTCCACGGATATAATGAAAGGACTAAGGCCAATCAAAATTTTATCTCTGTGAAACCTAAATTTTAAACAGGAAATGTTCTGGGCTAACAAGACGTAGCATGTTGGCGGACTTGAAGGTGTTGGTGGTAGTGGAGGCGAAGGTGGGGTAAAGGACGTCGGAGGGGGCCCTCGACAATGTATGTAGCTTCCATTATACCCGTGGAGCTGGCCACATCAACTAACATGAGGCACGTTTGATAAGTTCTTTTAAAAA…
GAAAGTTATATTGATTTTATAAATAATTTATCTCAAATACTATTCGTCGGAGAAGTATAATTAATATCAATTTACTTATATTTCCGTCATTTTTTTAATATGTGTGAAAATATCAAAGTGACACTTATATAGAAACCGATGGAGTATTATGGATTAAATTAAAGCTTAGTTGTTTGTTTCTTCATCCACCAGAATGCGCAAGTAATGTAAAATGGAGAGGCAAAATGTTTATATCCAAATATTTTCACTAATTTAAAGGGAAAATTGCATTGAAAACTTTTTTTTAACGCAAAACCATTTTTATTAATGATCAGAGTAATCAGACAGAGATGAAGAATTGTTGATTTGGTATTTGCTTGTTTTGCAAGCTTGTCTGCACATTTGTTTGAAGGTTTCTTA…
AGTTGGGAGGAAGTTAAAGTAATGTTAGAAATGTTGTAGGAAATGGTAATGTTTAAAATTTTATCCAGAAATTATAAAAGGTATACGGAGCCTACGGTGGCATATCTTGCTCAAATATTTATTTGTATTAGCAGCATGAGTCCGACCCAGTTTAAATGTTGTTCAGGTGATATGTAGCTGTTGGTCTTATACTCCTATAATTTCCCAAATTAACATTCAAGTTATCTGTCTGTTTGGTAGTCACTGTTTGTGATTTGTGAATCTTTTTATATCTCCGACATGGAGTGTTTTTCATGGATGGTCTTGATGAAAATTTTAGACAACAATTAATTTGTCTAAAATTAATGAGTAGACTATAACAAAAAATGCATACCAGTTTCCATGATTTTCTAGTTTCTT…
GTATTAAACATCAGCAAATTCCTTTTTAATGTCATCAACAATATTCCTTTTTAATGTCTGATCTATCTTCTCACCGCGTACTATTAGAAAACAATCAATATTTCAAAACCTTATAATATAACTAGGCATTGACGCATGCTACACCGGAGAACTACGCCCGAGATTCAAAATAACTGTAAATTGACTATTAAAATATAAGAAATATGCCAATTTGTAATTTTTATATTTATTTATTCACTGTGTTGTCCAATAAATTTGAAATGATTAAAACTCATTATTTTTTGTATTTTCAATATTGGAAATTAGCGGATGGTAAGCAATCTGATATCAAATCACAATACTAAAAAGGACATATAATGAGCAATTAGGCTATCCACATCATCAAATATAATCAACCAA…
GTTAAATGGGTGCAGGAGGCGTTTCCTCCGGGTGGAGAGTGCTCGGGTCTGTTGGTGATATACGAAACAGTGCGTGAGAAGTTCTGGCACTCGGACCGGTACAAGGATGATCTTCGTTACCTCAAAGTCTGGTTGGAAATGTAATGTTTTTTTTTAGCTCTTCCTTGAATTCCTTGAATGTGATCTTCTTTTGTATTGGAAGTGTAGTTTACTAAAGGGAAGTGGTTTATATCCTTTTGAAGGCGGAACATCTTATATTAGATGTTTTATTTTTATTTTTTTTAAATAATGATGATTTACTTTAGTACGGTTTGTCATATGTACTCCTACGATCACCTTCCATGGTGGTAATCTCTGAATCAGAAGTTTAAACTCTTTGGTGAGAGTGGTGCTAAGGGA…
ACCAGCGATCAATTCCACCGACTATTTATGTTTCCACTGTGATAACCTTTCCTTCGGGATAAAATGGTCGAGCAAGGAAAAGTCAGAATCTGGAGCCAAGCTTTTGGGAGATTACATATTTGGAGTAATGTTAAGTTTTGATCACACAAAACTTAACATGGTTCGGAGAAGACAGAAGATTGGTCGAGCATCAACTTGATGATCGAACCGCGGGCGGTACGGGCCAACCGAGAAGTTCGAAGTAGGATGTGGTCGAAGAATGGATCGTGAGTGAACCATGAGACATATTAAGCTGCTCTACCTTTCTTAGAAGAGTCTTAGATTGATCAGACGAAGATTTTGGAAGAATCACATTTTTGGAAGCACGACGGTTTAGAAGATCGACGTTTCAGAAAAAAG…
AATCCGATTGCCTGAGCGACGAGGAGAGGGAAACGGGGAAAGCGGTGGAGCTAGATGCAGGAGGAGGAGGAGTTGGATTGAAGGATTTGGGGACGAACTTTTGCTGGCCCTTGGGGATGTATCTGGCGCTCTCGTCGTGCTGGTTTGATCGCCGGTGAGACATGTTGATTAGATGATCGACGATGGAAGAGAAGAGTCAGAGGAGGAGGCGGGAGCTCAGGGAACAAAGGCGTAGCTATCCGCAGATATACGACGATCTCTCGATTCAATCGATTGGGATTCCCTTAACAGCGTTTGCGTTTGCTTAAACCTGCGTTTTGACCATGGATGATCTTTACTTTTAAAACCCTCCTTGGCGAAAAGAGGCTCTCCGATACGATTTGGTTTGACTAAGCCGGG…
CAACTCTATTTCCAAGCCAACTAACTGCGAGACTCAGTTGACCCACTTTGCACATAGAATGTTTATACACATTGAGAACGAAAACGTCCGGGGAAACTCCACAAGTTCTCTCCAGAGACACATTGTTTTCCCTAAACATCACCAACTGAGTTGTTAAGCGAAAAAAAAAACATCACCAAACCGAGCCTCGATGCCGAGAATCTTAATGCCGTCGTTTAATACCTGATACGAACCAGGCCCTATAGATGGGCTTATATTGAACTTTACCTTTTCGGGCCTAAATTTATAGTCTGGACTAAAACAGCTTAATCAATCAACAATCAACTCGGTTCAATCAAAACTAGACTCTAATTCGATATTTATATCCGAAAATGAAAATTTACACACGAAATATCAAAC…
AAGGTCTCTCATCGCCATGTGTTAGTTAGTTAGTTAGTTATTGTTTCTTTGTTCTCTGATTTACTATCTGGTTTTTGATATTTATTGTATTATCCCCACCGCACACATTTTTAGGCTCACCAACACTTTTATTTTAATTATGTGTACAAGACAAAGAAAAATACATTCTATTTGTTTTCTGTTTTGAAAACTGAAAATTTTGTGAGTAATGAAAACTGTAAAATGGAACTTTTATTTTTAATATTTTTACTTTTATTTTTAAATGAAAAAGGTATATTATTGAATTTATCCTTGCTGTTTTCTAGAATTTACAATCTATTACTAAACTATTTACCAGCTGTTTTTTTTTTCTTTTTTTTTCTTTTTTTTTTCTTTTCACCTCAAATCATTTCTTCAATT…
AATGGGCCTCTGCTGAAGCTTCCGCACTAGGTTCGATTCTCCTTGGCCACCCATAGACGCCTTAAGTGGCAAGAATACCCGAATTTATGTGGGCCTTTGGGATCACACCAAGGTAATAAAAAAAATCAGAATATAAAATTCTACTATATAAGAAATATAAATAGTTTATTTATACTTTTTAAAAATTAATGAAGTTATTAAATGTAATGTAAATATATTTTAAATAAATATCTTTTAGACATTATTATTTCTGCACATGACGCAAGAAACCATCCAGTATAATTATTACAATATTTCTGAAAGTTTAATTTTTCCATTACCAATTTCATCTTTTATTATTATCCAAACTGAGAATTATACATAACTAACCAAAAAAAGTATATTTCATAAATATAAATA…
TAAGTTAAATACATAAAATTATTAATAAGAAATAAATAGGAAGAAAAAGAACAAACTTATATGTATTGGTGATCTGCATATTGTCCAACACATTTTTCTTAGTTTTGCAGATCAAATATTTTACTGAACAACATTAATCAGCATGCAGATTTCTAAATATTTTATAATTTTTATTTGTTCTGCAATTAAAATGATGAATGAGAAAAAAATGCAGGTGGATCTGCATAATTAGTAGGGGTTATTGGTTCTATGATTTTAATTTCTTCGACATCTCCTACATCCTTAGAGTCTTTTTCTTCAGGAAAATTATCTGTTCTATAAAACTTTCGAAGAAAATTATTTACATAGACTTTACATTCAATTAAAAAGTAAAAAAAATATGTCTGTGCTTAGTGCATC…
CCTTGTGTAATTTATATAGTGATTCTATTGTATTATAGTGAATATTGTTGCAGGTCCACAACCACTAGACTTGTAATCCAAAGGAAGGGTTTGAGATGTTCAAGGCAATCATGCATGGGCTGCCATCTCTATATAGCTTTCCCATTCCACCATTTATTTTATTTATAATTTCTTATAACTGAATATAATAGTACTAACAGAATCCACAAAACTTTTTGTAAGAAAGCTCTCCTGTTTTTTTCACCCTAAAAATATGTACATATCTTTCTCGGTTTTGTCTACGAATAAAAATCTTTTTGATCTGGTTAAGAGATTGTGCTCTCTGTACATACAACTACGTAAAAACGATTTTTATATAAATCCGAACTGCACTATACTATATTCAAATGCATGATTGTA…
TCATGTCTTTGCGCAGCCCTCCGAAGAACGACACACTGTAACCGTCCAGCGATTTCGCAGAACGTCTCAAATCAGACGTTGGAGAAGTTATCCACCTAAACCCCAGCGATGTGCACGGACGCGCCACGACCGACGATGGTCTTCAAAGTGTTACTCAAGAGGACAGAATGGAGTTCATGATGTCGTGTGTCGTTGGAACATGATACAGATTTTTCTCGTCTTCAAAGTGTTCCTGATGTGTTCTTCTTTCAGATGAATGGTCATGTCTCGTCTGAAGCTGAGCCAGAGCGGCTTGTCTTCAACCACAGCATGTCTAAATGTTCTGAGCTTCGGGGTCACTTGGTCGTCGTTTCCTGAGTCGGTCTCCACGTAGAACTCCGAAGGTTTCTTTAAAAACAT…
TTGAAGAAAAGATTTATTTTTATTTGATGGGTGCTATGTCTATTCGCAGGAGTTTATCACCTTTACATGCAGAATGTGAAGCTTTGATATGGGCGATGGAGTGCATGAAGACCCTACATATCTCAGAGGTGGTGTTTGCAACAGACTGCTCACAGTTGGTGAAGATGGTGTCTACTCCAACAGAATGGTCGGCGTTCACTACTCACATGGAGGAGTTTCTATGATGTAAGGAATATTTTTCTACCTTCACTATTCAGCATATTCCAAGGGCACAAAACACAATGGCGGATAAGCTAGCACGAGGTGCTAGGAATCAGCCTTCTGCTATGGTTTATGTTGACTCCGTTCCTCCGAGATGGCTCTCGGCTCAGGAATCTACTTAGTATAGTTTGGTCTTTT…
TCCTAAATCATTATGTTATCAACGTGTGTGTGTCCTGCGCTCTTAGGATTGAATTCATGGAGGTTATTTTGTAGTAACCCATACTATGGCGTTTCTGCTCATCGAAAGCACTCAAATATATCTTCTCCAGAAGTATGGGCCATTCTTCCCCAAGCACCTGTGCGTACTCATCTCTTCACTTGTTCATTCCCACATCGAGAATTAGCCAAACTCGAACAAGGCTCAGTCAACCTTTCAAACAAAGCCACGCTTCTGTGACTTCCCAAGTGGGCTTGGCCAGTCTCTAAACTGATTTTTCTCACGTTTTGACTGATTATACGACACACTTGTTCAGTTGTTTGATTAGGTGATGGATTACTTGACGATGATAGTTAATTAGTTTAACAGTGGTTCAAGATT…
TTTATGATTTTAAGTATAGATATTTTACACAAATTGGCATAATGGATTAATATATTTGTTTATCTCTTAAATGTATAATCCCTGTATAAAAAATAAAACAATATTTTTAATGATTTTCACTAAATATATTTTAAACAGAATGGGCCTAATGGGTTAACAATGGTTCAATTTGGGCCTATCGAATGGGCTTTAAATTTATGTAATCATTAAAGGCATTTAAAAAAAAAACAATGGTATGTTTTGTAATTTTTTTAAAAAGTCAGGGGCATAATCATAAGAAAGATTTTGCTTTAATAGTATAGATTGGAGTACTTTTTCTTTTCTTTAATCTATTCGAGATGAGATTCCGATCTTTTAAACTAAGATAATTTATGTTCTATACATAATTATATTTTTTAT…
AGAGAGAGAGAGAGAGAGAGAGAGAGAGAGAGAGAGAGAGAGAGAGAGAGAGAGAGAGAGAGAGAGAGAGAGAGAGAGAGAGAGAGAGAGAGAGAGAGAGAGAGAGAGAGAGAGAGAGAGAGAGAGAGAGAGAGAGAGAGAGAGAGAGAGAGAGAGAGAGAGAGAGAGAGAGAGAGAGAGAGAGAGAGAGAGAGAGAGAGAGAGAGAGAGAGAGAGAGAGAGAGAGAGAGAGAGAGAGAGAGAGAGAGAGAGAGAGAGAGAGAGAGAGAGAGAGAGAGAGAGAGAGAGAGAGAGAGAGAGAGAGAGAGAGAGAGAGAGAGAGAGAGAGAGAGAGAGAGAGAGAGAGAGAGAGAGAGAGAGAGAGAGAGAGAGAGAGAGAGAGAGAGAGAGAGAGAGAGA…
CGATAAAAGATTAAATGACTCAGAAACGTATTATAACTGGATAAAAGACTTAAAACAAAAGTTAAAAACCGACAAAGACGGTTATCAATCGTGGCTATTTAGCCCAAATAGTCACAATTCATATTCAACTTTATAAATCAGTTTTAAGAATGTGAGGTTATGATGAGAAACAAATATGGTGTTACAAAAAAATCATATTAAGGTATAGTAAATATTTTCTCACTCTAGAGAATAATAAATATTACGACTTATGATGCTTTACAGTTTACAATTTATATGTTTATCTATTAATAATAGCAATCCTGATTAATTTCAAATGTTGTGAATCCCACTGTGTCTTTTAAAAAAAATGTGTAAAAGATTGTGTCTTTTCTAAAAGTTCTATGTTGTAAGGTTGTG…
TGGAACTTCTAAAATATTGTCCAGACAAATTTTGTGTAACCGAAAATAGAGTATTAAAAAATAATTTTATGTAATAATGTGGTATTGTGCTTGTAATTTAATATTTAATTATGTATTTCTATTTATAATTTTATGTTTTAGTGTAATATGTTATTAATTAATATTACTATAATGTTTTTATATTTGTGTTAGTTATTTATAAAAGTTTTATGAATTTATATTAATTATGATAATTATAAAGACCATAGTATAAATTACAAGAAATTTTGAAGTTATATTTGAAGTCTTGATTTAAGAGAATAACACATTGAAACTTCGAATATAGAGTTTTTGCAATAGAGAGCTTTTCTTTTTTTTCTTTTTTTTTTATCAAAAGAGAGTTTTTCTTAAGATGCTCTT…
GGAGACCCAAGTAGGAGGACTTGAATATCGATCGACGAAGAGACGTCGACATCGTTCGACATAGGCAACCATACGACGATCAATGTAATACTTACACATCGATCGATATCTAATCCGGTCAGATGTATCTTCCTTACTTGTTACATTTCGTACATCATAAACTTTTCATCATAACTCCGGCTGAGTTACACTGGGACAGTGTAATTTAAGTCTGGGGGGAAATTTACTGATATAATTTATTTTATTCTTATATAAAAAAGGAATTTTAATAAATTATGCTTAGGTATTGAAAATAAGGACTATAATCTTATATTGATTTAAACTTGAATATCTAACCAATCTTTAGCACCATTTTAGATTTACTGATTGCAGATAGCACTAAAGATGCTAAAGCGGATC…
CCGTTTTTTTCCGTCAAACTCTTATGATACCTACTTCTACTCCGTCTTGAATCCATACTTTTCATCGATCGATCTTCAGTTTCTGTTTTTGTTTTTGATCGAACTCTTAATCTCATTTGATTTGTTAATCCATATTTTTCATCGATGAATATTTCACTGTCTATGTAGATTTGACACGCTCACATATTTAAATCAGCAAAATCAAACTCTCAGACTCATTAGATTTTTTAAACGCTTAAACATTTAAATTCATTAGTCAGTTTGCTGTTTCTGTACGTTTTTTTACCGTTTGTGTGAATTCATTGGCTCACATTCTTAGATAAAACATAGTTCCCTCTTTGATTGCAGCTGTATTCATGGAAACTGTTCTCCATATTCTGAGGTCGTTAGTTTGGATTA…
AATAATGGGTTGGGATTTTACCCGTCTAAGATTTAGTGGGTCAATCATGGGTATTAATTTTAAAACCCAATTTTTAATTAAATTATATAAAATTTGCAAAAAAAAATTTTCCGTCAAAATCAAAAAAAAAAAAATAGAAAAGTACAGTAAAACTAACAAAATCGGAAAAAACAGAAAAGTAAAACTTTAAAGGTTTTTGTATAACTACAAACTAAGTGAAACTATTAGCACGAAAATCCTTCACCAGAAAATCCCGCCCAGTTTTTTGAATTTTCCCACCCATTTTTTCAAAAAATCGATGCGGAGGCGACGTAGACGTGTATTAAACCCGCCATTTACCTCAGCCAATCTCTCTCTCTACTATTCAATCTCTCTCTAGATTTCTCTCTACAATCGGTC…
ATTTATATTATTTACCGAAAGAAAATTTATTTGTTACCATAAATATATGATATCTCTATTATTTTGTAAATATGATGAAAATCTAAAGGCAAAATCTTAAATTTTTAAAATAGGATTCTGTTTTAAGAGTATAAATTTATTAAGGAAACAATATCTATTATGTATTTTATAATTTTATTTCTTAAAATTATTTATTGTTAAGAGTAAAAAGGAGTGGCATTCACTTGTAATTCTGTAGGAAAAGTTATGGTTATTTCAAATTTGTACTCCTATTTTAATAGTTTAGATTAGGTACCGATGGAAAAATATTTTCGTGCCACAGTCTAATTAAATTTCTAGATCCGTCCCTGCATGCACGGTGGGAGTGAGACATGAATACTTGAAAAGAAACTTAAGAAA…
AGTAGCATCCTTTGAAAAATCATGAGCGAAGTGGATTTTGATTACTCAACCTTTGAAATTAAAGTGTTTTTCAAAACAATTGTTATAAAAAATTTGGCCTGTACTCGAGTGAAAAAGCAAAAATCTTAGGTAAATAATAACGGGTTGCCAACTAACTAATTTTGGAATTAAAATTAAGAAAATAGCTTTGATTCGATGTTACTAATCTAACAACATTTCAGCACATTTGTCCAAATATACGCTTATTGTTTCTAAGTACAGGTGATAGAGAACGCAAGAGATGACATCGACGAGTGCAAATATGGCCAGCAGAAATTGAGGTTGAAGATGGTCTAATATATACATAACTATGATGTCCAGTTAATCGTAAACATTTACCTTCGATAAAGCTCAATTTTT…
GGACGCCTTTGCCGGGAGGAATGACGGCTTTCTCAAGTCCGGTGGGAGGATCGTCGACGAATTTTCCTCTGTCCCCAAGAGCTCCGATAGCACCCAACAGAGTGAACAATATGAAGAAGAGAAGTAATGGTTCTGCTTCGTAAATCGGTATCCCTGTCTCCAGATTCAACTGTGCTAATATACCTTTCCCTGTTAACGCCTCACCCAGCAACGATGCCTATTCATAAAACTCAACATTCATAGGCTTCTTCTTGTAACGACAGTATGTGCGTCTCATAGAAAAAGAGAGTAGACTTACAGCGAAACCGATCATAGCAACACGACCCACAAAGAGCTCGTTCTGCTTCGTGAAACCTATCCCACCAGATGTTCCGAAGATACCGTCTTCAACCTTTGGCT…
TTCCTTGTTTTACAGTTACTGACCCTCTACATATTAACCAAAAACATATCAGAACTCAAGTGATGATGATACTAAGATGCTTAAAATAGAGAGGAATGTGTTTTACTTTACCTCCACACCGGTGTGCAGATTGGTTGCGCTCTACCATTATTCAGTGCCAGCATCACCTCGTTTGTCTGAGGCATATTTGATTCAGTTTCTTTGCAAGAAGGTAACTCCATGTTTTCACTAGTAACCTGTGTGTTGCCAGAACTTAATCTTCTCTTTTTGCTGGTGGTGCAAGAGTTGTCATCTGGCACATTAGTTGAGTTACCATCTTCGGAGACTGATGCTTCATTTTTCTCTAATCCAGCCGGTTCATGAGGTTTCCTGCTAGCTGAGCTTTCTTGTGCCTTTGCC…
TCTTGAAATAACACATGTATATGAAAAAACTATAAATATCCCATTTTTCTTGAAATAACACATGTATCATAAATAATTTATATTTTGAAACAAAAATATTTATAAAGTAACTTATGTTATGAAATAGAGGAAGTTGTATATTTAAAGATATCTAACCGTATATAGCTGTTGAAAAAATAAATCTCTAACTCTAGATGCTAATTCAATAAATCGCCAACTTTGATGTGTTTGTGTAACATTTTTTTTTGTCAATCATGTCTTAATTTAATTTGAATCAATGAATATTTTGTGAGTCATACAAGTACAACTAATGATTTGGTAGATGGAAAAGATGTATACCCTTTTGATTATATACGATTTATGTATTTTTTTAATAGAACCCGGAAATCCTGGATGTCA…
CCAATCTCTTCCTCCACCTTCCGTTTTTGTTGTCGCGGGAGCTTGTCTGAATCTAGCATGTCCAGTTTTAGATCTACCGAGAAGAGATATAACCTTGACGACGTCAGTGACCGCTGTTATCTAAGAGGCTGAGCTTTATATAGAAGACCTTCCACCGGTTAGATATGAAGAGGTTGAGCTGGAATTAATGCTACGGAGTGGGGCGAGTGAGATAAATGGAAAAGGAAGGCGTCACAGAAAGTGAATCGGCGACTGCTTCATCGGAATGAAAAGAGCTCAGACCAAATAACCTACACTAAGACCACCATTATCCCAACAACTGATTATGGGTTGCTTAATTATATAATATTGGTTTTTAAGAATTTTTTTTAGTAAGCAACTTAGCTAAGCAACTTGATA…
AATACAGTTTCTACTTTTATGAAGTATTCTGAAATTTTGGGTATGCGAAATCTAAACTTAACACAAACGTCTACAAGAAGTAGAAATTGTATTCATGATTTTTATTATGATTCTACACGGTGTAGAAGGTGTCTTCTACGGATAAAAAAAACTGGTTTTCCGAAAATTAAGGAAGTTTCAGTTAAAAATATATTATAATTTCCTAAAACATATTCTGGTCGATTTTTTTTGTCAAAATATAAAAAAAAAATGATTTTGGTTTTTCTTTTTCATCAATCTATGATTTCTCCATAGTTTGTCATTTGATTTTTACAAACTCTTGTTCTATGACTAAGGAACAAATTTTTGGTAGTTTCATGCATCGTGTGAAACTACTTAATTTTCTTGGTTGCTGCTAGT…
CAAGTCAGAATTAAAGGTGTGAATGTTGGATAATTGCAATACTTGTGGAGCAAGTTAAACAAAAAAAAAAATATGAAGTTTACTATTTATATTAAGTTTGTGTTTCTATATTCCACATGTAAAAAGGAATATGGAAACATTGAGATTAGGTTTGTCTTTTACTTTAAATATAGGTTTCATAGAAAATTGTTACATAAGATATAAAACAAAATAAACACTGAGAGCTTTACTCTTGATACATTTCTAAATTATAAAAAAAAATTGTTTTTATAATTCTTTGTGTTTCTAGAGATTTGATATTAAAGCAGAAAACTTTCCCGGTTTATTATTCAACTTTTTTTTTTCAAATTATAATAACTATATTATTCGATTACTCAATTCTACTTAATCCTTAAGTAA…
CCGATATCGCTTTTTTCTCAAACCTTAAGGTTTCGAATGACATCAAAAGATTATGATCACACTAACTAATAGTCTCGCATCACATTACTGTTCTGTATTTTCAAAGCAGATTTTCTTTATCCAGTTCGTCTTGGTATCCTTATGGAGATCTGTTAGATACGAAAAGATAATATAATAATTAACCATCTAACATGAGTTACTAATGTTTACGTATTTGTTAGTTTAGCCGGTTAACATTTGTTTGTTTAGCCGGCCAACAAATATATTTTTACATATTCAAATCAAATCTTTTCAGGCAATATATTTGTTACTTTAGCTGGCTAACAATGTATATAAACAGTGATTTGCTAACAATAGCTTTGTTTACCGGCTATTTGAACACTAGAAGAATATATTTTT…
CGCCAAACCTTAACGTACAAAATCATGGTGTTTCACATCTGTAAGATCAAAAACCTGTAAATGTATAGCTACTATGAGCTCATAAAGCATATAAAATTAACATAAAAGCAAGCAACAACAATGCAAGTTATAAACAACAATGCAAGTTATAAAGTTTATGTCTTTTCATGGTAAGAAAAGCTGTAATCTTGTCAAGTACCATGAAAATTTGACACACGAATCTCAATTTTTAGAGCCAAAACAATGTTTTCCACCTAGAATCAGAGAAAGATAGAACACTAAGAATCTCATGGCTCTCAATCCCAGATAGATTCTACTTGTACCATATCCTTTAGAACAGAGTGATTCCATTCACTATATAAACCCAAATCTAGTGAAGCAGACTAAAGACCCTGTTCG…
GTTACCGAGGCATTTGTTAATAGCTCGGGTGACTTGGAAAACCGACTTATTCAGTGACAAGCCCGTTTGTGGTATAGCAGCATCAGGGACATTCTTGATTCTATTGTGGCTAAGAAACCACGGGACAAGCTCTTTGTTAAATCGCTGAGGATGTTTCAGAAAGGTAATTAAGATTACCTTGTTTCTAAGCATTTTGATTATAGTTTTGAGACTAGTAAACGAGCTATATGAACAGGCGGGACAACCTCATTTTCGTTTTGGCATCATCAACATTAAATAGAAGAGGTAATTAAGATTACCTCCCTACGAGGCATTTGTTTATGGGACAAGCTAAGCTCTTTTGTGGTATAACAGCATCAGGGACATTCACGATTGTACTGTGACTAGGAAACAGCAGGA…
AACCATCAAATATTTATCCCCACTAATTAATTGAAAGATTATTTCTTCTTCTTGACATAACCGAATTTATTGTATATATAAAAAAATTATTTTTGATTCCATCTTTGATTAAAAACTAGTATAGAACGTTAGAAACCTAAAAATTTAATATACCAACGTTTTTTCTCCAAGAATGTCAATATTACCTTTCTTGCTGGGAGGATGGTCCTCTATGAATTGGACTGCATGATCCAACCCCATATACTTCGGTAGTTTTGTAGCCATGATAGGTTCCAATATACCATCCTCATATTTACCTAGCTCCTTTCCATCCTTGAACCCCATCTTTTTCAAGAGTTCCAATATTGGCTGATGATGATTCACATTGATCCTTAGATGGTGATGATGTATAATCCGTTG…
AAGGTTGGTGTGTTGATTTTTGAAAAGCTTGTGACCTTCACTATAAGAAAACACGCCGAATTCCGACGGAAGTTCCGACGGACTCCAATGCCGTCGGACGTTTGTGACGGATTTCCGACTGATTTCCGACGAAAACAAAAATTTTGAAGTCGATGGAATTCCGTCGGCCATTTCTGACAAATTTCCGAGAAAACATGGCTCGTCGGAATTTTCCGCCGACTTTCCAACGACATTCCGATAAAAAATATAACCGTTGTAGTCGTCGGAAATTCGTCGGAAAATACTGAATTCAAACGACATTCTGATTAACAGATATAACCGTTACCGTCGTCGGTATTCCGTCGGCATTTTCCGACGAATTTCCGATGAACCAAGTGACCGTTGCCGACAAATATATAT…
ATATATTGAAATCATGTGTTACTGGTGGAATGATTTAAAAATTCTAATTCAAAACAGGTGTTATTCAATCATACATATTTATTAATAGATTTGATTTCATAATGGATTTGAATAGATTTGTATATATTTCTTTGTTAAAATATAAATTCTCAAATCTGAAGGTAACCCGAAAGAAAACCATCGGATTTGTAAATACTAATTTAAATTTGTATATTAAATTTTATCATATGTATATTTTACTTTGATTTGTAAATATTATTTGGATTTCTGAATCAACTAATAATACATAAACTAAATAATAATATATTTTCTTTGGAAATTTTAAATGTTTGGACTATTAAATCATGCAAATACTATAAAAAACAAATTGATCTACAATTGGTATAAAACTATTTCCAT…
CATAATAGATAAAGTTTTGGTTCTTTGCACACATATTAAAAATTTATTTTTTTCTAAACAAAACAACATTAAAATATAATTTAAAATTAATTTATTTAATTATAAACAAAAATTATAAAAATAAAATTAGCTACATAGTTTTTGATAAAGTTAAAGTTACCTAGATATGTAAAAACATCATCTATTGTAAAACGAAAATAATCACCTAAAATATCATCTACTAGGGCTGGCCCGCCCTACGGGCGGGATGAATATTTGAAAATAATTTAAATTGTTAGAATAAGTATTTAATGAAAATTTTTATTAATTAAAAATAGAAATATTAGTTAAATTTTGTACATGTTTTTTTTGAAGACTAAATAAACCATGCTATGTTGATAATTAGTTATATTTCTTTTT…
AATATTTGAATATTTTTTCATTTTGTTTGGATGATAAGTCTATTTTCTGAACAATTTGGATGATAAAGTCAACCACAAAAAAAAATATGTGAATGAAATATCCATTAGGTATAAATATGAAATCATCGGGACTACAAATAATAAATCTGCCTTGGCACAGTGGTTTAGCCTGAGATGGGTATTGGTCAGACCCAGGTTCGATTCCCCCTTCTAACTTTCTTTTAATTTTTTATTAATTTATTCATTATTTAAAAACGTAAAAAGCCACGTAACCAGTATATAACGGACAATTCAGATTCTGTTACGATTGACTAACGGATAATTAGTCAATGTATGCAAAAACTGAATTTTGTTAGTTCGTGTATGAAATTTGAATTAACTACGTGTTCATATATGTAT…
ACACAAGTTATAAATAATAGGTTGGTATTCTGATGTTCCTTCTCTTGTTGATTCTACTTTGTCTACTAATAAATTTAGACGTTATACACAATGCAAAATGTTTTTGTGTTTATAAAGTGTGCATTGTGTAACTAATTATCTGCAGCAGCGTAGTATGTTTTGTTTGTTTTGGTCACGAAACGCATGGATGATATTAAGTAACAGTACCGGTATACATATATAGATTAAATTAGATTAAACTAAAAGCAATTAATTTAAAAGCGACAGGTAAGCTCTGATGACTTTCACATGATCCACACTAAACACACTTAAACTATTATTTACTGCCAAAGACTTGTTAAGCCCTACCATCCCAATTAATTAGTATAAACCATATTCCATTTAGTTTCCATCTAAATT…
ACGCCTCGAATTGATCCATGTTCGGATTCTGCCCTCCCATTTTCGAGGGATCACCCTATATATTTAAGATTCGAGCTTCCAAATCATCTCCACCAGAATTCTCCTTGCCCGATTTGAACAGATGCAACAAACAAAAAAGGCATAAATGGGCTTAAAAAGACCACTTAAGATCCATTGTCGCAATGGAAAACTACAATTTGAGATTGGGTTGCAATCTTGTCTGTGTATCCAAATTTATCCTACGTTTCCTACAATATCTACTTTCGTCCTCGTATTGAAGAGCCTATCTAAATGTATTTCGATGAGGCTACCAGTAAGTAAGCTTTTCCCATTGGCTCAATAGAAGACGAAGAATAAAATATCTAGCTCTAATTCACAAATGGAGAAAGACTCATCACC…
TTATGCATGGAATGTCATATTTTTCTTTTACGAAGAATAGTTTGCAGGTGAGTTGGTTTCGGTCTGCATCCATATTTTCACCATCATATCTTCTTTCTATGAAAAGAGACAATCTCCCAAACTCGTTTCTGAGTTTCGGCTTCAGCTTCTCCATCGAGGGCTGGTTTTCAAAGTCGCTAAAAATCATGCTTAGACTACAAGCCTACACCCCTTGATCAAAATTCAGATTTCTAGTATGATCTTCACGGCCTTAATAAAATCTACAATGATTTCAAAAGGAATATAATTTTGAAAACTCGATCAGTTTTGGGAAATCTTTTTCGAAGAAGAAGAAGAAGAAGAAGAAGAAGAGAGAGATCTGACTCTTCCTGTCTCTCCTTTTCTGGTCTGTCAAAGAGA…
ATTCAAGCACAAAATGCAAACCGCGATCGCAGCTGAAACCGCGAAGCTTAGCTGCGTTTGGGTGGTTAACGTGTGCGATCATCCCTAGCTCAGATAAGAAGTCGCTGACTCTCTCTTCTGCTTCATTGGCGTGTCTCGTAAGCCTCTTTATCGCCACGATCTCTCCGTCAGGTAAAACTCCTTTGTACACCTCCGCATGTCCTCCTTTCCCAATCATTTTCTCTAACAACATAACCCAAGAAGACCCATGTTAATGTCAGAAACTAGGAGGGTACTTTTGTCTCTTACAGTTTATGTATTTACTCATGGACCGTGGTCATGGTTATATAAATATTATCCAAACCCCGAAAACCGAACAAGACCGAAAAAAACTAAACTAAGTTTCACAATTAGTGAACT…
TTCTGTCTTTCCTTATAAAAGCAGAAAACACAGTCACCATAATCTAACATCCCTCAAACCTCTTCAACAAAAAACAAAAAAAAATCTCACGCTCCCTCCCTCCGCCACCATCACCAGCTATGGGCTTTCCATCTCCATCATCACCAGAAAAATCCCCAGGGACCATTCTGCTCGGTAAATACGAACTTGGTCGCCGATTAGGCAGTGGTAGCTTTGCCAAAGTCCATGTGGCTCGTTCCATCGAAGCCGGCGAACTCGTGGCCGTTAAGATCATCGACAAGAAAAAAACAGCTGATGCCGGTATGGAACCGAGGATTATCCGCGAGATCGAAGCCATGCGCCGCCTCCACAACCACCCCAACGTCCTCAAAATCCACGAAGTCATGGCCACCAAAACCA…
CCACCACCAAGTGGCGGACCCAGCATGCAATTTGTGTGGGGTCAGAATATAAATAACACTGTAAAGTTTTTAAGAAAAATATTAAGGTGTCACTGGGTTGAATCGAACCCAATATTTGTGGGTTCATAAGTGCACTTTCTTACCACTAAGCCACAGTTTATTAATAAAAAACCAGCTCACAAACTAAAATTTATAGCATTTATGTGGTGTCAGTTGACCCCACACTCTTTCAAGTGGGTCCGCCCCTGCCACCACCTACTTCTCGACCTTCTCGCCATAGTTCCAGAGATACCTGATGAACCACCGTAATCAAACCCCTCTGCAGCGGAGCATTTTCCGGGGTCAAACCCTAACCCAAAACTACAAACATATCGAAAGAGAGCAAGGCAGATGGAGCGG…
TTATCCCTGCTCTAATCCATAATTATTCTATGATAGTGTCCTCTCTCACTTTATAAAGGCCTGCAGCCATAAGACAAACGTTACATAAGAATCGCACAAAGTAAGTTTCATGGTTGTAAAGAACTACGAAACATGACCAATAACAAATATGTTGAGGGTACTGAAAATGCCACATGTACATCTACTAATGAAGCTTTAGTTCCATGATGTTTTTGGTCTTGGGAGGATACGCCAAGTAAGCCTTGAGCACCCTCTCTACAACCTTATGCTATGGCGTTACTTTCAGCAGAAGCCTCCTCGGCTCCTCCACCAGTGAGATTCTTGTTCATGCGGAACCCATCCAAGGTCTTGCTTTGTATACTCCCTGATGTTGTAGTCAGGGTATTGACGCCCCACTCG…
CCACATCTCCTCAAGTCAGTCAACAAAGGGGGAGCTTGGAAGTGGTTCTTGACAGAGGTTGTCCTCTCTGATTTCGTAGCGGTGTGGATGTTCATCGCAGCCAACAAAGAAATTTATACGCGGAGCTTCTACCTTGGAGATTGAATGCGAGAGAGTGAGAGGAGTGGTGAAAATCATGTAAATGCTTGTTTAATGTCGCAGATGATTGATAACGTATCCGTTACACAGGCATGGTCCAGAAGCGTTGTGATCTGAAAGGCGTGACGGTTCTCCTCTCCAATGAGAAGTTCGACAAAGAAGAAACCTAAGAACCTATGGACCAGCATAAGAGACAATTGTAGGGTCCATTAAAAAGATCGCACAACAGAAGTCCATTAAAAAATCGCCGAATGACCAAAT…
CCTTGGTCTAGGGAAATTAGAAAGAGAAAATTACTAGAATGTTATAGAAAAGTTGGTCTATTACTAGAATGTTATACATCTTTTAAAAATTACTAGAGTGTTTTGATACCCCTAGTAAATGACAATAAGGGCCTTTGGTTAGTTTTTTTTAATTGAAATGATTTTTAAACAGTAAATCCACATCACTAATTAAGTATCCACATAATCAATAGAGAACAATCAACCATCTCTTTAATTACATAACGTTGTAATAAAAAAACACAATAACACAACACAAATTCGTCGAAGAACTAAAGGAATCCTAACCACATATTTCCTAAAATCGTCATCGACATTGAGTTTACTGCCTCTTCCTTGAACTAACTCTCTGTCTTGTCTTCTCTAATATCGTCTTCCCCA…
GATTTAATTTCAATTTTCTTCGCTTAAATGGTAAATATTACTAAAACTAAAAGAATCTGATAAAGTTTATTTATTTTATAAAAAATATTAATACATTTTCGAACAAATATCAATACACTGAGTAGATGATTTCATCTGTGACTCATACTTATCTTTCACAACAGCATTTGTATTTAGCACACAGTCCAAAATAATAACCCCACTTCCTACAAAACTCAGCGCAACCTACAATCCCTGCATCTTCACACAGCTCTGAGAGGTTGAAGCATATTAGCCACTTTTTCTATTTATATGGTATATATTTAAATTGAAATGACATTAACATATATATATAGTGTATTCTTAATATTGATGTATATAAAATGATGCTTTCTACTCATAACAATTTTTTCATTGTGG…
ATTTGGATGGTAATCTTTATGTGGATAAGATGATACCACGCACTTTTAGGACAGTCGACAACTTGGACTTGCCTCTCGCAGAAGGCTGTCCTAAACTCGGGCCTCAATGACACCATACAGACAGACGCTTCGACAGAAGTTTGTTAATGTAATTTTTGATTCTTAAACATGTGAGCTTAATATCTTAAAAAGTTGTTTCGGATTCAAGATTTTTGTATTCATTCACGAAAGTAATATTAATTTAAGATAAGATCATATCACAAATTAAGACAGCTATTTCATAGTTGGAAATGTGTCATCTCGCTCGATCTGGAAGAGACACGGCGGAGAAGGCGTGAAATGCGGCGGTGAAGTGGCACCTCAGATCAAGCGAAAATAGAACTAGAGCTTAAATTTAAG…
TGCAAAACCGTAAAATCACATTTTTCCGCCAAACCGCAAAATCACATTTTCCCGTCAAAATCGCAAAATCATGTTTTCCCGCCAAAACTGCAAAATCACGTTTTCCACCAAAACCATAAAATCACATTTTTGTAAATCGCAAAATTGCGTTTTCTCGCTAAAACCGCAAAATCATGTTTTCGTCAAATTTGCAAAATTGTGTTTTCTTTCTAAAATCGTAAAATCACATTTCTCACATTGTATATGTATTTTATATAAATTGAATATGAAATTATGTTTTTTATAGATTTAGTATACTAAAGTAGAAATTTTATTTAGGCCCGCGAGCAATCCATTTAGAATGGTCTATTTGGGTTTGGACAATTTGGACTAGGTATAATTTGGGCTTACGAAATATAA…
TTTATACTCAAATCTAAATCATCCACAAGAAATAGTAATACAAAATAACAATAGAAAAAAGAAAAAAAAGAGAAATGGTTACTTTAAGCTCATCTTCTTCTTCAACACCAAACACATCTTCTGATTTCACGAGGAGCAATAATAGTAACACTCTCCACGGTCCTTTCTCTTCCTCTTCTACTTCTTTCTCCTACTTGAGAAGCAAGGAAGATGCTCTCACGCAGAAGAATCTAAAGATTGGTATGAACATGGACACCAATCCAGAGGAGGATCAAGATGTTCTTGGAGTTAGCAAGAAAGCTTCTGAAGATATTGAGATTGGTGTGTTTGGAGCTGAGAAGTACTTCAACGGAGATATGGATTCCGAACACAGTTCTTCACTTGTGTCTCCTTCAATCG…
AAAACTGCAAAATCGAGTTTTTCCGCCAAAACTGCAAAATCGAGATTTTCCGCCAAAACTGCAAAATCGAGTTTTCCCGCCAAAATCGTAAAATTGAGTTTTTTCCGTTAAAACCGCAAAATCAAGTTTTCTTTGCAAGATTAGAAAATCGAATTTTCTTGCCAAAACCGCAAAATCAAGTTTGTCCGTCAAAAACCGAGTTTTTCCGGCAAAACCGCAAAATCGATTTTTTACCGAAAACGCAAAACCGAATTTTCTGCCAAAACTGTAAAATTTGTAGGCTTATAGATTAAAATTAATTTTTTTTTATATGATCTATTATGGATTCCATGGCAGCCCATGTAAACATGGATGTTAGTAGGTCTGGTCCTTAATGGACATGGTTTCTAATGGACAAGT…
GATGTGAAGAATGGAAGAAATATATTACTAATCAAACCAACCAAAATAATCATTCCTTTTATAATTTTTTTTTAAAAATTCATAATACTTTATCAGTAAGCAATTAATTATATATAAAGATCTTCCATTTTAGAAGAAAATTTGAATCCAGTGTTAATTTACGCAGTAAATGTTATAAGTAAAAACGAATAAATAAATATATGAGCTATGGCATAATGCATCATGGATACATATAATAGTCGATTATAAAACATATAAACAATACTAAGTCTAATGCATGGCTTTATAATAGTCGATAAGAAAAGGTTCGCACCCCCATCTTTGGGCAAGTGGTTGTTCAGCCCACCTGATCTCTCAAAAACTCGACTCCAAGTAGTAAGTGACAAATGGGCCTGGACC…
GTATTGGGATACTTCAAAATTCATACTCCAAAACTGAAAAATTCATAATCTTTTGTGATCGAAAAGAGCTGAGATAACAGGTGTCTGGAAAAGAAAAAAGAAAAGTTGAGTGTTGGGATTACCAACTTGTTACCTGAGACTGCACTTATGCTTGCTCCTGATGTTGCGTATCAAACACGTAAGTTACCTTTTCTCTTTCTTTTTCTAGTCATGTCTTTGTTGTTGTTTTATGAAAAGGTAAAATCTCTGTCTTTGTTGTTCTTAAGCTGTGTTTTAGAATATCATTAGCAATTGATAATAATGTCAATTAAGAAATTCAGGAGAATGAAATAGGTTGTGAAAACGGATGTTGTCTCATCCTTTTGGATGTTTTTGCAGGTCACTATTAAACGCCTGCGT…
ATTCCACGATATAAATGAGATTTCACCTTGCGTGGCGGAACCACTACCCTGCACAAAGTTTTTAAGATGCTCTCTCACTCAAACAAATTATAAAGGTTCACATGAGTTGTAAGAGAGGTGGTGGTTTGGTTTTACCTTGAGAAGTGGAAAATGAGAAGGCTCCGAAGGCTTAGTTAAATCCCAAATGCAAATTTCACCATCATCAGCCCCAGAGGCGAGTAGATTTGGGGCGATTGCATTAAACTCCAGACCACGAACCTGAAACGGCACGCACACATCAAATGAGGAGTGTTAAAACGCAAGATGATTCTGTTAAGAAAAAAAAAGAGAAAATAACAAACTCACGGGTCCTTTGTGAACCGATAGATGTCCAGCGAGTGCGGACTCGGAGCTGCAACA…
TTGAATATAATTTTATCATATTTATTTTAGTATAATAATTATATTTTAACATGATCATGACTATAAAAGTAGATAAAATAGGATATAATTTATTTATTTTCATTTCTAAACGATAACTTAAAATACATTAAGTTATTGTTTAAATATTTTTACACAGATTTATTAAAATTTTAAAATATAATATATAAATATATATTATATTTAAAATGAAAATATATTATGATTAAAGTAGTTACAAAGATTTTATATTATTAACTTTAAAGAAATACATGTTAATTTTTCTTTTAATATGATTTATTATGATTATATAATATATAAAATATTACAGAATTTTTTATTTTATAAACGATTACTGAATTTATTAATGTATAATAATATTTCAAACTAATTTCAAAATTA…
TAACTAAAATTGTTCATAGAATTAAAGATAAATTTGTTCAAAACATGGGGACATATTGAAAAATAGTCGATGTTTTACTTAGGGGCAGATGCTCCTTTCCTTTTCCATGTGGCTCCGCCACTGATAGAAATTCCAGTTTTTTGTACAGAATATAAAAATATTCTAAACCCAAGTAAACAACTATAATTTAGATCGTATATAGAAATTCCCTTACATGTCAAATCTAAAGTAACTTTTTTTAGTACATATCTACACAGGGATTTGTAGAATTTTGGACTTAACGCAAGAGTTAGACATGCTATCTAGCCACTTGGGCTAAGAAACTTCCTGACCACGACCGTCATCAAGTTGAATGTCTTAGCTGTCACCACCACTCCTATCTCAAAGTCAGTCAAAATC…
TTCTATAATTCTATACAAAATCATTTGTTATTCAAAAAGTTTAGATTTTAATGATTCTACAAATCTATTAAAGTAAGTGTTATTGGGAGTTGAATTCTTATCATTTTAACTCACAAATTAAGATTTTGAGAATACTACATGTTTACCTTGAATTCTTAGAATCATTACATTACTTTATTTTCATAGATTTTCACAATATACAAAATTCTCTACATCTCTTTCCAAATTTAACAAATCTCTCAACTTTTTAAATCAACAAACTCTATAAAAATCTAAGTCCCACTAACACCCCCAGTTTATTTCTGTGTGCAAGGATTCTTAACCAGGTCCAACCTATTAGTGGTGAGGACCGCGAATCCACGAACCTATGGGTTCTATACAAGGTGATTCGATCTACTG…
TAGTATTACACTAGTCATGAAGTAGAAGACGGAAGAACTAACACAGGGAAATAAATGTTAGGGCGATCCAATGTATACCAAATATATACATTTCATTCCCGAGAAAAATGAGAGTTGAGTCAAAATTACAGTGGTTACTAGTAGTATTTTTTTTACTACTGGTTGTAATATTATTAACTTTTGCCGACAATTTAATAATGGCCTTAGAATTTTTTTTTAAAGTTGACTTGAGCGCTAGGGTTCAATATGTGTAAACGACTGCGTTCCATTCACATTACCAATTACTGACGCTTCACTCTTCAGACAATTGGAGTAGGACGACAGAGACTTCCAAAGCGACACATATTTTGTGGGTCCCCCACTTTCTATATTTTTTTTTGGGTAGTTGATACTTCCAAT…
AAACGACGTCGTCGAAGGAGCTGGAGGAGCAAAGAGAAACCCTCCTCCTCCTCCTCCTCCTCCGTTTCCTGTCTCGGTTGCTCCGCCGCTGTTCCAAGCCACCAGCCTCTGAATTGACTGCTGCTCCCAACCACCCGTCGACGTGTCATACCCTAGCGGATTGCTCTGCCCGTAGAACAGAACTGGCTCGGCGGTGGAGGCGGACGCGGAGTGGTGGTGGTGGAGAAGCGACGGTGGACCATCCGGGAAGGAGTGCAGCGAGAGACGGAGATCTTGGTTGTGGCTATTAGTTCGAGAAAGCAAATCCGGTGGGTGATGATGATGGTAGTTGCTGTGTATAAGCTGGTTCGGAGGAGGAGCTTCCGTCGAAGAGCCAACCACCGGGAAGAACGACTTTAT…
TAAATTAATGTAGGAAAATATTTAATTCGGACTTTAATTTTTAATATATCAACTAAATATTAATATGTAAATTACTCCATATCCTTATACGATTTCTCTCAATCTCCACATCATTGTGATTTATCAATGTGTAAAACAATGCCAAACACTGATAAAATGTTTTGGTGAACGTATTTTTTAACATGATCACATATGACATAACCTTAGCTATATGCACATGCTGTCCATAAAAGTCAGGTCATAAACTCATTACTTTTTTATACCGCACGGAAATGAGATGTAAGTTCGTTATTAATTAAGAGTAACAAGGTGATAATGTATGTAAACAATCTAACTTTCGGCGTAGAGAACGTGCGATAACAGAGGAACCTGAGAAGGCCGAGAGTGACGGGAAAGCCA…
ATATAGTTTTTCTATTTTTTCTGGTTTTTATCAGACGAAATATAGTTATATACTCACAGTTGCTCAAAAAAAAAACAGTTATATACTCACTTTCATGTACAGAAAAGTAGTACTCAAGGAGATAGACATGAACTATTTGAATGGTTTATAGCCAGAGTTTACTTGACAGTTATACAAAAGTCTACATGAGCTAACAAAACGTTATATGAGTTTGATCATTATTTTGTACGAATTCGAATAATTGTCTTCTTGAGAAGAATATATTATTACAGTTAACTTCAAATTTTTTTTTGATATTATATGGAAAATTATTGACCGCCACTAGGCCTCCGGTCAGATCACGGACTCTCATGGCGTCTGAATAATCATTAGTCAATGTTAATACAGAAGGACATAATT…
AAAGCAATCCCCTCTGATTCTTCACAGGTATACAGACCATCTGTTTTAACCAAGGCTCCAATCTCGCCTTCTCTGGAACAACCGCTGGATACGTTTCATGCTGGGACCTCAGGTATGTCAATTAAAAACCGCTGGGTTTGTGTTACAAAAACACTATCTTGAGATGCATTGTAGTAACAAAGCTTTTACCACAGGAAAATGAGACAGGTGTGGGAAAATCGAGTGAGTCCTAATGTGGTGTACTCAATACAACAGTTAAAGAACGATACATCGGTTATGGTTGCTGGTGGAATAGACGGTGTGCTGCGAGTGGTTGATCAGAAGAGTGGCAGAGTTCTGTCAAGCTGTATAATGGACGACAAAGTTTCAACAGTTCTGAGAAGGCAGAGCCAAGTCGTG…
AAAGTGAGGGGGTTTGGCAAATTCAAGAAACTGAGAATGCTTGTGGAGCGAAAAACATGGGAGAAGGTTCAAACACTTAGAACCGATAGAGGAGGTGAGTTTGTATCTGCATAATTCAATGCATACTGTGAGAACACAAGTATAAAAAGGCATATCACTGCACCATATACGCCTCAACAGAACGGAGTAGTTGAGCGAAGGAATAGAACCTTAATGGAGATGGCTAGGATTATACTTAAACACATGCATTTACCAAATTGGATCTGGGGAGAAGCAATAGCCATTTGATATCACTCAAATTACCCTAAGAAGGAAATTACTCTCTCAAATAAGAGGTTCGGATGTAGTACTTAGGGATCGAATTCACAAAGACTCTAGGATTACACAATAAATTATGGT…
ACAATGAGCTCCGGCTATGGTTCGGTGATCACATCAGGATCAGCACCGACAGAAAGTTGACACGACATCCTCTACTTTTCTAGTTTTCTTTATCCACCGACACTCTCTATGCAACACGTTCTTGCGATAGTCTGAAGCACATGTGAAGGGCGAACTCAGAGTAGGGAAGGAGGTGAAAGGTGGACCTTGTACAGCTTTTTCGGGAGACCCCGGTGAAGGATGCAGTTCCGGTGGTCTTGAAAACCTGAGCAGAGACCACGAAGGTTTGCTCCAGTTTCGACGGCACCAGATCTAGAGAAACTGATTGAGTAAGTGCGAAGCAAGAAACAAGACGAGAGCTTTGACTTAAAGCGAGAGAAACCATGAGGAAGATGTAGCAGATTTCCCGACGCCGGCGGC…
TGATTGGGTCTAAACTCTAATTAAGTGATTAGGTCTAAACTCTAAACAGTTAAGAGCACATAGTCTCTCACACATAGTTTTATAGACTAGTTTTTCTAGATTTTTAGTAGCATTAAGTGGTATAATTAATTTTTAATTTTGTATATATAATAATTGAGCCAATATTCCAAAGCTTTTATGTGGAGAAACGAGTCCGACCTTTTTTTCTCTCTTTTTTTTTGAAAACAAAAACGATTTTCTGACTTTTTTACAATCTCTCTCCTACTTATTATTTTATTTTATTTTTGCTGACAGACGAGATAATGTTTATTTTAGTTCACCACTAATCAATACTATTAAAACAGAAGCAATTTTTATCTACTTACAAATAGTCTAGGTTGGACAATTATATTTAATTAC…
AAACTACCCAAGATTCAGACCTGACCTCTCGATGATATACCATGGATTTGATCCATTTTCATCCATGGTATATAAGTGTTTTACCATCTTTATACTATATATTCTATCCTATTAGGTATGTTTTCAGGTTTAGAAGTATCTTGGAGTAAAGTGATGATTATGGAGTATTTATGAGCTTAAAAGAGATTTCATCCAAGCTGACCATTAGAGGTCGATACGAAGAAGAAGAAATCGATCGACTGATATCGAGAGGCGGAACGCGCGACTTGGTTTCAGCCGACTTTAAACCCAAGGCTTCACCAAATTACAAGATTACCCCTGACGAGTTTTGAACCTAATAGTTATATACTTGCCTCAGTGTTATGAGGCAAGAGAGTTCTTTTCAGAAAGTTTTTCAGC…
TGTATAGGAAGCTTACATTGTATCTGATTTACTTTTTTTTTTGTTTGCAGCACGTTACTGATTTGTCTGGACGTGAAACTCTTGTCCGTATCACTGGTAAGCATCGGTTTGATTTATAATGATGTTACTTAAGTCTCTTAGAGTACCACTCTTTGTGTGAATACGATTAATAGGTGTAATGTTTTGTTTTGGCTGGGTTAGGTGGAATGAAGGTGAAAGCTGACAGGGATGAGTCCTCACCGTATGCAGCTATGCTTGCTGCTCAAGATGTTGCTCAGCGTTGCAAGGAGCTTGGAATCACCGCTATGCACGTGAAGCTCCGTGCCACTGGTGGAAACAAGACCAAGACACCTGGTCCTGGTGCTCAATCCGCTCTTAGAGCTCTTGCCCGTTCTGGCA…
AATCGAGGAACATCGACCATGTCATTTCCGGTCATCTACGATCGGGGGTGTCACAAAGGTGGTATCAGAGCATGGTTATACGATGCTAGAATGGGACTTGTTTAAAATGCTTTTCAAGTCAAAATGAGTCGCAAGGATAACTAGGATATGCCGGCTTGTTCCTTCATTTTAGGATATATACTCATGGGTAGTTACCTAATAGTGATCTTTTATAGCATAAGCACCGAGACAAGCTTGAACGGGTGACCGTAGTTACTGATGTTACTATCATTATGCTCGAGTTTGCTACCCTCATGGTCGGGTTCACTACCGCCCTGTTAAGAGTCAGTAACGTCATGCCTTCCTGTCGTTCTTTTGAATTCTAGTGGGGGATGCCAATTCTTTAGAGAGAGATATGGG…
TGGTGGAATACAAATCTTTTAGTATCTTGTTTTTTTTTTAATCCAGAGGCACATGCGTTCTATAAAAGTAATTCACCATGCAATGCATCCACATTCCTCACCAGGCTAACTTACCCTTATCGTCATCATCGTCGTATATGAACAGCGATTCTTGTTCGTATACGTTTATTCTCCAGCAAAGGACTAGTAGTCAAGCGAAGAAGAAAGGGCCGGGAGGCAGAAAAAGAGACCGCCGTGAGAGTTCTTGCATTTATATAAGAAGGCGAGAGTAAGAGTATGAAGTTAAGTCTCGAGAGTAAGAGATGTGATTGCAGCAAGAAAAGAGAGTAGAAAATCTTGAATATATTGTTTATTGCGCAAAGAAAAGGACGAAGATGAGTGCATGGAGAGAGATGAAGA…
TCTCTTGAACTAAGTTTAGAGAGAGATGTGACCGTACGAATCTTCCGGTCTCCTGCTCTTTTCTACTTGTTGATTTTTGTTTGTCTGTTGGGGTTGTGAAGTTCTGAGTTAATCAATGGAGAGGAAAATAAAAATTAAAAAAAAAAGGGGAAGAAGAGAAGACCGCATGTGAGTGAGCACATGGTCTTGCCTCGACGGAAAACGTATCCTTATTCAATTAAATTATAGTACATTTATTAAAACTTAGAAGGATACAAGATAGGGCCTAATACAAGATATATTGGTTGACCAAAGCAAAGGAAAAAAAAAAAGAGATAGAAGAAGATAGGCGGAAATAAATGATAATTTTCCGGAGACACGAACTCAAAAGAGATGAACCAAGCCTAGATATTTTATCCA…
AAGTTTGACTAGACATTGTCGTTTTTGTTGTGGTATGTTCGGTATCTTTCTACCGTGTAAAATATCACTGCAAAAAACTTAAGTAAGACCACACTCCCAATAATAAAACAGTTCAAGTTAAAGCAGTAAAAATCATGTAAATTATGAAAAATAAAATAAGTCAAGTGTAGATCAGACATATGAAGATCAAGTAGTTTATTATAATTTAAATATTAAAACAGTTTAAATAAAGCATACCATATATCTAAATTAAAAATTACAAGAAAAATCAAAACGCAAAATACATAAATACAATACATAAACAAAACTATAGAAGTGTGGATGAGAATTAGACATATATTATAGAAATATAACTTAAATGAATGTAATTCAAATTACCTTAAAGAAAGGATGATAATT…
CTCTTCCGGCAGCATACGAAGATGGAGTCAATGCCATTCTTTGGCTCAAGAAAACAAGAAACGATAACTTGTGGTCCAAGCAATGTGACTTTGGAAGTATATTCTTGGCGGGAGACAGCGCCGGAGGCAACATCGCCAACCATGTCGCCGGGAGATTAGCAGCCGCTGACGCTCTTATAAAGCCACTGAAGATAGAAGGAACGATCTTGATCCAGCCTTTCTTCGGCGGGGAGGCGCGTACCGAGACCGAGAGGCGCGTGGAGAACAACACGGAGAGCTCAGTGCTGACACTTGCGTCTTCAGACACGTGGTGGAGACTGACATTGCCACGTGAAGCAAACAGAGAGCATCCGTATTGTAAACCGGTGAAGATCACGACGCGGACGCTGGTTTGTGTGG…
GAAAGATATGATAAGCTAAGCAAGGCATACAATTTTGAGACACAAGTGCCTAGCATTGATAAAGCATTTAACTCACTAAAAGGAGAATGAATACATATTAGGGAATACAACAAAAGTTTGTGAACAATTTCTGACTATGTTTCTTTCAAAGTCAAATAACGCATTTTACAGAGAGTTTTTATTCAAAGAAAGCGTTTGTAATTCCACTTCTTTCTAAAAGCGTTTGGTTTATACAGAGATCACAAGCAAAAAAAGAAAGAAAAGGAAGCTGTTTCTTTTTCTTCATACATCATGCATTTCCCAAGTATCTTGATAAGATGTGACTGTCAGATTCGTCTCAGTGAAGCCAGCCTCCTCTCAAGCTCATCTACTTCACTTGATTCAGAGCTACAAGTTTAA…
AACGGAGTGTATGTCTTTCGGTTATACATCATCAATTGCGTATATATATTTTCAATGATTCTGAAAACAGCTTAAATTCTTTAAACGAGCTCAAAACACTTCTCATGACATCTTTTATTTACTTTGAATCAAAAATACTAACACTTTTTTGTAACGTTCTGACCGCCTACGGCTAATGAGTCATTCACGTCTGTTTTTTGGTCCGTAAGTCTCTTTCCGTTCTAACGGTTGATGCGTTAATTTTTCAAAGTCCGAAAGTTTTGTTTACTGACTTACAATCACCACATGACATTTCTCAGTGTTTTGGCTTCACTCACACGGTATCACGAATCATTTTCCGATAGGTCATTCATCCTTCCATTACTCCATCCCAAACACGTTTAACTATGGAGTTCTGAA…
CTGCTTTTAGAACCCAAAGCTGGTAGTTCTACTGGTAAAGCATTCTACTCAAATAATAGAAATGTGAGGTTTAAATCTTATTAGCTGAGGAAATGCGATTAAACAAACGGCTCTTTATCTAGTCTGAAGAAATTATAAACTTGGGGCAAAAATAAATTAAATTTAAAATAATAATAATAATAATAATAATAATTGTTTTTAGGCAAAGTTAACCCTCGAATTTAAGGTAAGGAGACATAAATATTTTTAAATAACTTATAATGAAAATATTTTTATAGCTTAAGGATCATAGTATTATATATAAATATGTATACTAATCTTTTAAATTTTGAGGACTAAATGAAATGTTTCACTAGGTTATATCTATGACCAACCCTGCTTTAAGGAGAGCACTTTTTC…
ATCAGGAAAGGTTTTGTTTTTTATTGGAGTATCAATGGACGGTCTCAAAGCAATGTGCACACAATAATGAGACTGAATATGAGCTATAAAAATTGTTGGTCGCCAATTGTTTACTGTATAATTATAAATTAATCATACTTTAACTTTAGAAATAAATATACAACCAAAAAAAATTAAAATACATTTAACTTTGAAAATTACTTTTTAATCATGTTTATACAAGGGATGATTTCAGCTCGATAATGGCCCTGTTCGTTTCGTGGTCGCCAGCGTCAGCGACCAGAGTCAGCGACCAGCGACTGCGACATGATGTCGCTGATAGTTGTTCGTTTGAAGGTCGCGCGATTGATCGCAGCGGTTGTCGCTATGCTGTTCGTTTCTGTATCGCTGGCGATCAAA…
ATACATTTGCTCTTGTGTACTTAGGTTTCGTCAAAAACGTGGCTAAATCATTAAAACTGTAAAGTGTAATAAATCACACCATGGATGCAATATCTTCATCTTCATCTTCATCTTCATCTTCCTCTTCATCTCTTTCTTCTTCATCATTATCACCATGAGTATGATATTCTTCTCTTCTCTGCCAATGCACAAAATCATTATCTTCTCGATGTGAATCACGTATGAAGTTGTGTAGAGCCATCGTTGCCGTCACTAGCTTTATCCATTTGATCAAACCATATTTTGGATGCCTACGGTCAAAAGAAATGAAACAAAAGAAATGAAACAAAAGTCATACTTAAAAAAAAACACTACAATCTGAGTCATATTAAAACAGTCATACTGAAACAGACACTACAA…
CTTGACTCGTTAGCTATGTTTCGACTAGGTCGACGTCTCATAGTGAACCAATATGTTTCAGGATCACGACAGAAGCTTAGGTAAAGATAGACACACTTCTCGGTACGGTTTAGGCTCGCCCGGGTTTGGTAAATCTCCGGTGAGGCAATGATGGATCGGAAATTTTTGGAGACACAGGAGAGAGCTGGATAGTACAGTCTAGAGACTCGGGCTAAGCAGTTTATGAGCAAATCGTCAGGAAGTGACGAGAAAGATATCGACATAGGTTCTGTCTCCGGCATCTTTTTATCATGCGGTAGATCTTTGCGGCTCGTGGCTGCTGAAGATCTGGATTTGGAAGACATTAGGGAGAACTTTCTAGGGTTTCTTGTGGATATCTCGGTAACGTAAAGTTGTCCG…
AAGATGAAGAATCGGAAAGGTTGAAGAATGTTCCTTGTGCATGATGGCTGTACACATGGTAAACTTCTTGAAATGACACAAGAATGTGGCTAAGTGTCGTGTTCAAGGATGTGGTTGGAAACTTAGAGCGAGTGTGAAGTATGGGCCAAAGACATTTTGGGTGACAAAATATTCGAAAAAGATGAAGAATCGGAAAGGTTGAAGAATGTTCCTTGTGCATGATGGCTGTACACATGGTAAACTTCTTGAAATGACACAAGAAGATTATGATCTGGACAACAAAATTGAGAAGATGGTGCTAACCTATTCCTTACCAAACATCATTTAAAACAAATGACTCCGAATAGGAATATACTCCTCTTATGCCTGTCACGAATAATCGACAAGTACGGAACTTGA…
TCCATTTGGCTAGGCGTGCGGAAACTTCTGGTTTATGAAGGACCAACTTTACAGGGAAGGAGGTAACAACCACGATTGGATGAGCCTGAAAGTAGGGTCGGAGCTTACGAGCGGCGACTACCATGGCTAAGGTCAACTTTTCTAGGTGAGTATAGCGGGTCTCCGCGTCTAGGAGAACCTTGCTTACATAATAGATTGGTTGCTGCTTGTTTTCCTCCTCGCCAACTTAGACCAGCGCTCACGGTGTGTTTGGAGACCGCTAGATATAGCAGCATGACTTCACCGAGTAGTGGTTTGGACAGGAGAGGAAGAGTGGTGAGATACGATTTTAGCTCTTGGAGAGCGGATTCGCATTCTCCCGTCCACTGGAAATCATTCGGATTCTTGAGAGTTCCGAAA…
AGAGCAAGAACCCGTGCAAACAGTCGGTGAGAATCACTGTGGTAGAGATGTGGCTTAAGAACAGCCTCTGAGCTTCCCCAAAGCTCCTCACAAAAGCCAACCGCCAAATCCAAAACGTAATAAAGGGAATGGTGAGAAGCCACACGGAAAGCACGAAACTCAACCGGAGAAAGAACTGCAACACGTGGCAAGCTTTCATCGCGATCCCAACAACAAACTCCTGGAAAGGGAGCCTCGTTGGAGCATTCTCAGCATACACTGGTGAGAACGAAAACGGATGCTTACAAACCTACAAAGATTAAAATCAACAACAAGATTCAATCATATCAATCATGAACTGTTATATTAATTTCAATCAAGAACCATAAGCATCAATCATGAACTTTATAACTTAATCCA…
TCGCGGGTTGTTTAGACAAACGCTTGGCCCTCCCTGTCGCTTCCTCCTCCGGCGACGTCGTTCTATTCCGGGCACTCCAACGGGGAGATACGCTTCCCCCTACATCGACGCCGACATTTTTGTTGTGTCGTAAGCTTTTGCGGCGGTTACCGCGTTGGCCTCCGTCATCGTTCTCCATCTCCTACGGCGGCTCTTGGGTTTCACCGTTTCTCCCTCTCTCTGTAAAAGGTAACTCCCGTCGTGTTTCATTAATTAAATGAATCCACCAACTAAAGCCAGGATTAAAAGGTGGTGGGGTCCTCCATCAGATTGCGAATTTCGAAATGTCAAACGAAATAAGAAACCTAACCGGCGCCATAATTTTCAGTTAGGAGAGAGTTACAACTTCATGGGAAAATT…
GACTCTAACTCACACACTTGGAATTCACAGGCAATTCGGGCTTTGGTAGATCCACAGGATGCGAAACTTATAGAAAGTATACCACTAAGCAGGATTCAGAGGATAGACAGGGACGGATGGCATTTCACAAAGTCTGGAAAATATACGGTCAAATCAGGATACCAAGTAGAACGGCTCTATCCAGATAGGGAAAGACCACCATTATTAATTGGTCCCACAATAGATGCTCTGAAGGCTAACTGCTGAAAAATACGTTGTCCACCAAAGTTAAAACATTTTCTATGGCAACTAGTGACAAGATGTATAACAGTAAAGAAAAATTTACATGCACGGAGAATACAAGGAGATATTTGTTGTGGAATATGTGGAGCCCAGGAGGAGTCTATTAACCATGTGTTC…
GGTAATCTCTTACCATAGCTTCTCAACCAAAAAAATAATTTAAAATGAAAAAAAAAAAGTATAGATAAGCAGAAGAGTATCTTTGTAGAGAAACTCTTTTACATTACGGAGATACCATCACCATGTATGCTCTAAATACACAATAATGCATGATATCATCGGCAAACATACAGGGGCGGACCCATGCAAAAAAATTGTATGTGGCACAAATAATCTTTCTGATGAAAAAAAATTTAAACTAATAGTTGTAATATGTTTTAGAATTTTTTTTTTGAATTAAAAATTATGTTTTAGAATTTGATTATGGAACAATGCTCAAGCATAAAAAAAGTACTCCCTCCATTTCCGAAAGAAAGTAAGATGTTTTAGATTTTTTACTTGGTCCACAAACATAAATTT…
AGAGGAAAAGAGGAAAAGAGGAAAAGAGGAAAAGAGGAAAAGAGGAAAAGAGGAAAAGAGGAAAAGAGGAAAAGAGGAAAAGAGGAAAAGAGGAAAAGAGGAAAAGAGGAAAAGAGGAAAAGAGGAAAAGAGGAAAAGAGGAAAAGAGGAAAAGAGGAAAAGAGGAAAAGAGGAAAAGAGGAAAAGAGGAAAAGAGGAAAAGAGGAAAAGAGGAAAAGAGGAAAAGAGGAAAAGAGGAAAAGAGGAAAAGAGGAAAAGAGGAAAAGAGGAAAAGAGGAAAAGAGGAAAAGAGGAAAAGAGGAAAAGAGGAAAAGAGGAAAAGAGGAAAAGAGGAAAAGAGGAAAAGAGGAAAAGAGGAAAAGAGGAAAAGAGGAAAAGAGGAAAAGAGGAAAAGAGGAA…
AGCTCATGACTTGTGATTGTTTGCTCTTCCTGAGCTGAGTTCGTGGGTTCCTAGAACCTGCCCTCACTGAGTATTGTGTACTCACCCCTCTTTAAAAGATGAAAAGGATGTGCATTGTAGGGTCTTTAGTTCATGTCGGGTAGTATGGGATTCTGTGTAATAGATCTTATTAGCTCATGACTTGTGATTGTTTGCTCTTCCTGAGCTGAGTTCGTGGGTTCCTAGAACCTGCCCTCACTGAGTATTGTGTACTCACCCCTCTTTTTACAGGTATGGCCGAGAGGGAGCGGGAGTAGATGTCCGTATGGTGCAAGTGTTTTCTCGAGTCTTTCATTTTGGATTCTTTTCTTTCAGCCATTTCTTCTTAAGTTTTATTCGACATTCAGTTTTTAGTTGAGT…
ACTCTCAGTCTATATTAGTTAACCCTAGGGTATAAATGTATTTTTACTTTTTTAATAAAATGTTTTTGGTCATTTTTTTTATTGAATGTTATTTTTGTGACAAAAACTTAAAAATAGTTATCCTAGAGATTTTCTCTTAAATTAATTCTTAATTTGTTATAAAAATTAGGTCAAATAATTTTTTTTTCTTGAAATTATGTTTGTCAGCTTAAAATAAAAATAGTATTGTGTTTTGTGTTTAAAAAGTTAAGACATTAATGGGGGTATCACTATCCACATTTATTTCTAATTTTAGACAAATGTACGTATTGTTTCACAACTGTTACCAACTTAACAGAAATAAAAGCTTCAATTTAATTAGATAAACAGATAGTACCGATTGGGTAGCTATGATTTTTG…
GTTGATTCTATCGCCGTCCATGTGAGGTTATCAGACAACTGTCTGAACCGAGTTTGGGTAACCTGCTTTCTAAGTCAGAAGGTTTCGTTATCTGTAATTTGTTTTAAAAACAACCATTAAACTACTCATGAGGTATACATTTTAAATATATTTTCTATGTTTTTATTTAATATTTATATGTAACAAAATTCTGTTTGTAAGATCCTTTGATTATAAATTTAAAACTTAGAGATTAAAAATGGATTAATTTCAACCATTTTAGTTTATTTATAATTATTTTGCTGAGATACATGTTAATTTACCCAAAAACTTAAGAATATATAGAAATAAAACATTTAGAATCAACCCAATCCGATACCCAAACTTTATAGATAATATGGCTTCAAAACTAAAAATCGA…
GTTTCGGTGGACTGTCTGAAGCATCCATCATTTGTCCTTTATTAACATCCTTAGATGCGTCTTTCTGCGGGTAATCATTTATTTTTTTGTTATATTTCATTTTCACGACTTATCTTATGGTGCTACTAATCAACTTCCCTCCATTACCTTTTCTAGTCAACTGAGGGATGACTGTCTGCCTGCAATCACTGCTTCTTGTCCACTAATCGAGTCACTGGTGCTAATGTCGTGCTCTTCTATTGGCTCTGTTGGCTTTTCTTCCTTGAAAGGCCTCCAAAATTTGTCTGTTCTTGATTTGTCGTATACTTGCTTGATGAATCTGGAGCCCATCTTCAAGTCATGTATTCAACTGAAGGTAGATAAGTCATAAGACCTTATGACCTGTACAATTTTTTTCTT…
TATTGAGAATACCAGGACTCACAAGCATCCACTTAGGCTTCTTTTAAGCCGAATCGCGTTTACTTGCAAGGTTTGTGGAATTCAAGGCTACAGAAGTAAGCCTTATATATGTGTCAAGTGTGATTTTCTTGTCCATGGAGATTGTATCGGCTTACCTCGAGTCATAAACATCAATCGTCATGATCATCAGATCTCTTTCACGCAACACCTTGGCCGTCGGGGTACACAATGTGGATTTTGTTGGAGAGGTGTAAGTCAGTACTACGGAGCTTATTTTTGCTCTGTTTTCCCTAACTACACAGTTCACTCACTATGTCCATTTATTTATAATGCATGGAATGGTGTGAACCTAGAAGGGATACCTGAGAGGAGCGAAGATATTTCTCCATTCAAGGTGGT…
AGGGGTGAGCAAAAATGAAGACGATTGAACTTTGTGTGGGATTAGATTTACATTAGTCAAAGGTTTTTACACGTGTTAGGGAGTGTGCACGTCTCGATTGGTCTTGTTTATACAACGAAGAAAGTTGAAAAAGTTTAGTTTGGTTAAGGTGAAAGGTTTTTGTGTCTTTATCCATGTAAAATGTGTGTACAAAGTTAATTGTGTTTCCAAAAGTAATTGATAAGTCATAAAGTGTCTTAGGTGGTAAATTTCTTCCAAAAGTAATTGATAAGTCATAAAGTTTCTTAGGTGGTAAATTTCTCTTGTTTTAAACTACTCCCCTAATAATAATGTCACATTTCATCAATCAAAAAGCTCACTTCGGCATAAATGGGCCTATTTTAGGCCCGTGTCTTACTA…
CAAGAACTACACTGAGAATGTCTTCAGAGAGAGAACCAACTAACCATGCCTGAACTATTTGATCAGATCTAACCCATTGTTGGTAGTCAGGGTTTGGAACATCGCGATATCCTCCAGCTATGTTTGGAACATGGATTACGGACTCTGGCTGAGGTGAGGCTCCATTAACGAACCCCAGAAGATCAACACCAGAGAGAAAAGACTCAAACTGCCGCTTCCAATGTATGTAGTTTCTTTCAGTGAGTTTGATAGTAACACAGTTTGAGATGTTGAGTTTTGGTTGAGAGTATAGATCTAAAGTGTTTTTTTAAACTACTCCCCTAATAATAATGTCACATTTCATCAATCAAAAAGCTCACTTCGGCATAAATGGGCCTATTTTAGGCCCGTGTCTTACTA…
GCAAAGACAGTTATAGACTGAGTTTACAAAGGACACGATTAATCAAATATTAATGACGCAAAGAAATATATTCACATACTTAGGGGTCACATTAGTAACATTGTCATTGCATTTTCCACACCAAAACAGAGGGGTGATAAATTCCTTCCCAGATGTGATGTATCTTTGATTAACTTTATAAGTTTTAGTGTTGCATATGTCACATCCAAAGTAATACCAACGGAAATCGGTATCTACAGCATAGATTGTACACACAACCTTGCATTTCCCAATCTGAGAAGAATATATAGATTAAAAAACCAAAAAAAAAAATAGTTATAAAACCTTAAAATAATTAAAATCAGAGAAAAAAACAAACCTGTGTAGAAGTCAATAGTTCGGCCACGGTTTTATCATCAT…
AATTGACAGCTCAAACTCTGTTATTTTTTATCAACGAAAAATTGGTCAATTTATATAAAAGTCAATTTTGTTTATTTGTATATTAATTTTCAATTTTGTTTATTTGTATACTAATTTTGAATTAATTTTGAACCAAAAAAATCTGCTACAAAGTATGACAAGGTAAGTTCAAAAAAAAAGTATTACAAGGCAAATCGAGTTTTCAACTCCTGCAACGTACAATCTCTTGCCACTTGGCCACAGTTCTGGATTTCTAGTCTACGAGCCAGATGAGATTAAGACATCTGTGTAAGGTGGACGTATCCGCATGTTTTTCGGCAAACAATATATGAAATTGAATGAAAAGCTAAATGACTAATCTAACAGAGTTATGAAGATACAGAAATAAGCCATATTTTA…
TACCTGCAACGCAAGTTACACAGTGAAACCCTAATTCTTTTTCCCCCCCACTAGAGATCCAGTCCTTTGATTTAAACAAAGGAAAAAAAAAACAAAACACAAAGGAGTTCGATCGGACCTTAGGCTTGACCAGTGGTTTGACCGAAGAAAGTTCCACGGCCAATAGCGTCAGCGTTTGCGTCTCCCAACGCAGCCTCGTTAAGGTATTGGTCAGCAAGCTGGACTCTCTTTACGTTCTCTTGCTCCATCACAAGCATGTTACCATACTCCATTAGCTTCTCAAGAGTCATCTCCGGCTGCTCGAACAGTGGAGGACCTTCCCTCGAGTTCACCAGCCTCTTGCTGATCTTCTCCACTCCAAGTCCCTCAACGAACTTCCTCACCTCATCATCGTACACT…
AAATGTTTTGCAAAATTTAAAAATCAAAATTTTACCACGTTTCTTTGATTGTAAATATCTGTCAATTATTGAAATTCCTATTTTTCTCGAAATTATTATCAAACCTTGAGCTCAAGATCAAAGCTTAGATGCAGAGTGATTAAAGCGAGGGAGATTGAAGAAGATGAATCATGAAAGATTTGTTATTCAGCTCAAAGAACTCAAATGTACATAACATTCTTTATATATCAACATAATTCATGTGCTCTTCCCAAAGCGTCAAAAGCTCAGTATAATAAGTTGAGACATCCATCGAACCCTACTCAATCTTACTCAATCTCTGCTCTATATCAAAGACTCTAGGTGCATCATCTTTTTTAAATCTAGCTAAGAGATTGTTCCATATACCTACAGCAGTAT…
TCACATGATTTATACTCATATATTTAATACTATACATATGTATTAGTACTTGAGAACAAGTACTTAGATTTAGAATAAACCTCTATGATCATTCATAAATATTTATTAACTATTTACACTAACTAAACACCTCACTAATTCAATATTGATCAAGAGATAAAGCATATCAATAATCTACAATCTGTATTGATCAACCAACTATCTAGACTCACCTTCTAGTCCTTGAGATTGGCTAAGGTAGACTAGACACGAGCTCAAGCTAATCACATTCCACTACTGGTACACTTCAGATTCGGAAAGATCAACCGGACATGTCTGGCTGATCCAACCACTCTCCATTACATCTGATCCGAGCAAGACAAAACACTCCAATCGACTGGTTGTATAAAAACCGATCTA…
AATGCTATGTATACGGCAGCCATCATAGGTACCCTTTCTACGATAGCGTTTTTTGAACGCTATGAAATGTGCACATATGATAACAATACTTGAGTGATATTATTAACTTTATTGTTAACACTATTTTCCTGCTATTATAGGTCCTTTGATAAACTAAAAATAATGATAATTAAAAATAAAATAATTGAAAATTAAACCAAAATTGTTTTATAATTAAAAATAAAATAAATTTTATTTATAAAATAAATTTATTTATAAAACAATAAATTTTGGTTTACAAAACTAAACCAATAATACAAAAATATATTACTCTAATCTTAACTAACCAATTAATTTATGTAAACCTAACTAAACCAATTGATTAAAACCGTAAATCTAAACCTAATAGATGCTTCAGCC…
GTACAATATTAGCGTCTAAAACCAAACAACAAAACGAAACGTATTGGAGTCAAAAATAAAGTAGGGTTAGAGATGTGATAATGGGTGTTTTAGTGTTTTTTTTTTGGCTGGATTGGATTTAGGTTGATGACCCTACCTGAAACCAAACAACAAAACGTATAGTTTCAGTAGTTGATCGAGGACTCGAGGGGAATGGACCACCTAAACTCGTTAATAAATCAGTAAGATTGGATTTCTGGAAAGGAAAAAAAATATAAATGGGGTGAGAGAGGCTCGAACTCTCGACCTCCGGATCACTCAGTAGCTATGAGACCGACGCGCTAACAAACTGCGCCACAACCCCAATTGATATCCAATATCATTCTTTTAGTTTTAATATAGTTTTGGAAGGAGAAGGAA…
CCGAATTAGATTATATGATTAAATCATTATTTATATTTAGATTTAATGTCCAAAAAATCTAAAATTTTAAAAATATTTTGAAATACTAGAAACATATACAAATAGTCAAAATTAAATATCTATAATAAGTTAAAAATACTAATTACATCGAAATATTTAAATTATCTATTGATTATCCATCTAAATATTGAAGATAAACCAATGTTTATGTTAAGTTTAAGTATTTTGAAATATATTATTCAAATTTATATGTTATATATTATTTTATTTTTAGATTTTTAGAAAATTAAAGTATATATGAATTTTAAATTTTATAAATAATTTAATTGGGTTATGCAAACTTAAACCTGAACCCGAACTAAAATTTAAAAATACTCGAATGAGGTTGAAATCTTTAAT…
ATGTTATAATTGTTTTTCTGATGATTTAAAATAACGTTTTTCTGATTGACAGTATAAAATAAATTTATTTGTCTGTTAGAATTACTTATTTGTCTTGTGACGGAAGTAAAGAAACATTCGTTCAACTGTACCCAGCAAAAGACAAATTCAAAAGAGCGTGACAGTAAAATTTGTTAAAAAGAAAGAGCTTAATTATTCCTCTTTGACCGATCCCGTCGTCAATGATTTGTTCCGTTTTCGTTTTCCCTTTTTTTCATTTTGTATGTATACACATGATATTAAATTAGGCAGGACTTTCTACTTACTACCTAGTAACCAAATTATCACTTATAATTTTTTTAATTAAATATTAGGCGTTGCTACAATTTTATACACAAAAAAAAAACAAATTATGCCAAC…
TTACGACATAGATCGATTAACACAGTTATGTGAAACCTTTTTTCAGAATGAAACTTACAAAGTAGATTTCATAGCAATCTAGGCTGTAATACATTGTAATCACTACCGACTCTTTTGTTTCGTTGAGTGTGGGCACTGTCTTAAAATAACAAACATTGGGATCTTCGAAGCAAATAGCATAAAATTCTAAAAAAGATTGGGGTTCGTGGCAAAAAAAAAAAGAGAATAAAAAGATTGGGGTAGGTTGCCTCCTAAGGCAAGGTAGTGATACAGCTGTGTTCATGTCCCAAGCATCATCTATTCTTGTTGCTCCTTATTAACACCACAATTTACATTACTATCAATCACGATTGCCGACAAAACTAAATATTTAATCGTTAAAATAACAGTAGTACCCAA…
ACCACCGTTGTCGTCTATCTTATCTCCGTGCAGTTAGCTCACCATTTGTTTGGACATTATGTAACAACTAACAACCATTAAGAATTAATTAAGATTCAAAAGTGATATCATCACTTCATTAATTACCTCACTAACTTTATCACTGATTATTGCATGATTCTCTACCTGATTAATTGTAAATAGGTACTCGTAATTAATTGTGCTAGTATTTTTTAAGAGTTTGTTTTTACGTATACACATTAACTTACTTTGAAAAAAAGAGTACACACATTAACAAAGTACACTCAAATGACCAACTACATTATTCGTACTTAATGTACAAATTTGTGAGTTATCAATTATGTTGGTACGTCGTAGTTTGAGAGAAAATAATACTCCTTCCGTTCTCCAAGTTAAGTA…
ATCCTATGAGTTAGGAATGGGAGGTGTGTGTGGCAGAGATCAAGTCAAAAGATCATGGAAGTCAGTTGTGGGACACGAGATGAATGTGATCCTTAGTTTGAAGGGGAGAATGTGAGATAACAATCTAAGTCCCACATTGGAGAATTAGACAAGGAGTGTCTAATATATAAAGAGATGTCCAACTCTAATAGTACAAGGCCTTTTGGGAAGGAAACCAAAAGTAAATTCATGCGGGCCAGCCTCTAAAGCCCAAAATGGACAATATCGTACTAATCGGACAATATAGAGTTGGACACGTGGTTTCACAATCCCAACATATATCATATCATTTTATTCCAAAATGAATAACCATGTTAGTCTAAGTCAAAGTCAAAACAAATTGTCTGAGTCAACAATAGA…
GGTGGCTTAGTCGGGGGTACAGCTCAATTCCTCGGAGCTGGTAAAGGTAACTTTGAACCTCCTTTTCTATATTGTTCGCCTAGTATTTCATCGATAGTACAGTTATAAGCCTGATAGTAACAGTTATAAGCCTCGGAAAGTGCATCATAAGTTAGCTACTCCGGAGATGAGTTAGGAAGTCATGGCATCAGAGGCAATGAGGAAACCTCACATTTCCAAGGTATTGGTTGATAATGATAACCGATTCACAAGGGTTTTTAAAACTGATTAGTGAAACTTGCCGGGTTTAGTAGGCAGAAGAAGCTAGGAACATAATAGATTGATTTGATTTTTTTTGTTTAAATCGGATTTGTAATCGAATCTGAATTCTCGTTTTTCGGGTTGCATAAATTTTAAATT…
ATAAATTTGTCTAAATATGCGATTGTCAAATTTTTATATTTATTGTAACTGTTAGTAGCTAATTCTTATCTAGTCCACTTTATTTTTGGGTGAACGTTGGTTTTTAAAGTATGCAAACATATAACTTTACTATAGAAAATAAATTATGAAAAAATAGTTGATACTTACATTACATTTCCTCATTTTTTCAATTTAATTAATTTGGTAAGTATATGTTTGTTTAAATATGTGGGCCAGATTGTGAACCACAAATAAATATGGAACACGCAAATGGTTTATGCTGATTTTGGTTTAGTCCCGTGAGCAAAATTGTGTTCATTTATATGTTGACCATGTAAAACCCAACCAATTTAACATGTATATCATGTTACTTTTTATTGTTATTTTTTATTGTTAGAG…
ACACCATTACTCTTGAAAGGTGATGAGTATATAAGGAGGTTGCAGCCAGTGTATTGTATATAATATTAGTTGAATTACTGTATACAATGAAACCATAAGCCACCTTTTGTTAACAAATTTCGTTTCTTGGAGTTATTGAAAACAATCCGAGTGCTATATTGTGTTTTCAAAGAACCACCTAAACCTGTATGATCGAAAGTTGGCCATTAACAGAGATGCTCATGAACTGAAACCAAACACTTGATAACATCACTCACTCACCATCCATCATATATCATCAGTCCCAGAAGTAATTAGAGTAAAACACAAATAACTGGCGTTACAGTTAGATATATTGTCTCTACGCCTTTATTATACATCAATTACTTCATTGTGTAATTTACAAGTTAATGCATTATA…
GGTGTAGAGGAAATGGACATCGTAAAGTGGTGCAAGCTGTGTGTTTATTTATTGTGGTCTAATACTTTAGATGTTGCTCATACCAAAATGGTAGTCAATCTATATATTGTTTAGAAATTTTGAATATTAGTATTTTTATCACTTTAACAAATATAAATCTACATAAATCTATTTCCATAACTACAAAGAAACGAAACGAAACAAAAGTTTATCCACATTAGATATCAAGGTATTCAGTATACTAAAATAATTTAGTCACAACAACTATACAATATTCATCAGAATTAAAGTAAGAGCTTTAATTAAACAATCATGCAAGAATATTAACAAAATAGCGGTAAAGAATATGATAATTATTATTTATTTTTCATTTGATAAATGAATTAAAGATTGAAAAAT…
GGCTACCGTAACTCGCAGTATGACATCAGCATTCTGATCTGGAAGGTATGTTAAGAAGCCGTAAAGAGAATTGAGAAAGAGATGAGTCACCTTTTAACTTGGCCTATGTTACTTCCTTTGTCGCAGGATCCAAAAGAGGGACATTGGTGGATGCAATTTGGAAACGGCTACGTTTTAGGATACTGGCCATCTTTTCTCTTCTCCTACTTAACGGAAAGTGCGTCCATGATTGAATGGGGAGGGGAAGTTGTGAACTCTCAAGCAGATGGCCACCACACTTCAACGCAAATGGGCAGTGGTAGATTCCCTGAAGAAGGCTTCAGCAAAGCGAGTTACTTCAGGAACATTCAGGTGGTTGATTCTTCAAACAACCTCAAGGCACCTAAAGGACTTGGAACG…
TCGTGATATTGATCACTTCACCCAACACAAAAGTTACGGAACAAATCACACAGAACCCAAAAGAAAAGTATATTTCTTTCTTTTCAACACAATTGCCAAGTCGTGAAATAAAAATTCAAGTACACATTAAAAAAAAAAACTAAATAAGATTTTAAAATGGGGATGATTAGTTTTCATATATACCTCACGGATCAAGGCAATGCGCTTAGTCTCTTCCTCGAGACAACCAAGCTGAGCTTAAACCCTTTGCCCAATCTCCATCTTCCTCTCTATCTCCTCGTCTTTCGCTCCAGATTCTTCATCGTGTAACTTCTGCTTTTGGAGCTTCGTTTTGATACTCAGTGAAATCCGACCAACGACCCCTTCATGTCACTGAAAGAAACGAATTGGAGCAGCAGA…
AAGTCCAGACGACTTCCTGGAAGTCCAGACGACTTCCTGGAAGTCCAGACGACTTCCTGGAAGTCCAGACGACTTCCTGGAAGTCCAGACGACTTCCTGGAAGTCCAGACGACTTCCTGGAAGTCCAGACGACTTCCTGGAAGTCCAGACGACTTCCTGGAAGTCCAGACGACTTCCTGGAAGTCCAGACGACTTCCTGGAAGTCCAGACGACTTCCTGGAAGTCCAGACGACTTCCTGGAAGTCCAGACGACTTCCTGGAAGTCCAGACGACTTCCTGGAAGTCCAGACGACTTCCTGGAAGTCCAGACGACTTCCTGGAAGTCCAGACGACTTCCTGGAAGTCCAGACGACTTCCTGGAAGTCCAGACGACTTCCTGGAAGTCCAGACGACTTCCTG…
TTCTGGTGTAGCTGATCTTAAAATAATTTATAAATTTTTAAGAAAATATTTTGATAAACTAAAAATTAAAATCATGTAATTATAAACAGTATTTTGAAAAATTAATTTTTTACCTGTACGTGTTTATTTTTGTGTATAGTACACTTCTGAAGTTTAAATTGATTTTGTGAAGTGTTCAGTTAGTTAATTAAGTTTAGGGGTTATATTTAGGGTCTAGACGACTTACATTTCAGTCATCTGGTAAAGAAATAAAACAGACGACTTACATGTAAGTCGTCCAAAATATTCCCGCCTAAAATTTTTTAAAAAATTATTTTACCGCTTAAATAATTTAAGTCTTCTATTTTAGTTTTTCGCTAAAAATATTTTAATTTCCCGCTAAAAATATTAAAGTCTTCT…
AATGATAAATAAAAAATGCAAATGGTATATTAATGATTTAATTAAATTTAAAATATTGAAGCCAACACAAAATATAAGTGGCCAATGAGTTTAAATGAAAAATGTTTTTTTCAATGTCTTCATTTCTTAATAGCTAGATAGTCTACTAAATATGCAATGGATATGCTTTTAGTATCATTGTTGCATCATCATTTATATTAAATTTTACATAATGCATATTGTTCAACATTACACTAAAGAATGAAATATGTACAAGTTGATATTAGGAAAAGGTTGAGATTTGGTGTACATTTTTTCTTGTATGTACTTTAATTTTGTACAGATTTATTTATTTTTAAAACACAACTACAAAATATACAGGAAAATATATGCAAATTTGAATGAAATATTAAGGCCCAA…
CGCAAGCTCTGACGGAGAGATACAAAAGATAATAGTGTGACAGAGGGTTAGATCTTTGCGTATCTTAATAGTAGTTTTTTTCTATCTGTATTGGTTAATGAAATGTTTATGTAGTAGGGGTATCATGGTAAAAAGACACTTCCAAACAGTGGTCATTTCTATGAGATGGGTATATCGCAAATTACGCATAAGTGTGTTGGTAGAGCTCCTAATTTCTCAAAATCTAATTAGCTAATCTACATTCACTTAGACAATTTTAACATCCTTGGATGAGATTTAATCTTAAACTATAAACACAAACCTTTAGTCTAAACTCTACACTTTAAATGTAAACTCTAAATTTTTTCAATTTTACTTTTAACTTTAAATTCTCAAAGTATACTAAATTTATAAACAACA…
TCAATTGCGACTCTTTCTACCTCTCTAATTTTCTCTTACCGTTTTTTTATTTCTTTCAATTACCAACATATTTTTAAAAAAATTAAAGAAAATTCAGAATAATAAGCTCAGTTTTGAGCACTCCCTAAAATATACTCAATTCGACTTATAATTACAATAATCAATCAAATGGTTTATTGAAATGACAGCTACTAAGAAACCCTTCCAGATTCAAAAGAATTTGCTAGATTACAAACACAATTATTTAACATTATAACCAAAAGAGATATAAATTTGATGCTTGACCAGACAAAGATGGAACCATACCTAAGGTTTCATTAGAAAATCCGGGACCGAACTAGTCGTTGGTACCCCTTAGATGATTAGTTGGGGGCTTCGAGCCAGACATCCCATGTTAGA…
ATTTAGTTTCCTTTTTAAAAAGATATCAAATACGAAATCCTATTGGTTAGGCGGCGAACCCAAGAATAACTCTTATTTTAGGGTTCCAAGGAAAACTACTTTTTGGTAATACAAAATAGTAAAATGCAATACATTACAATAATGTCTTTTTGAACTGATACAATAATGTGTCTTTCTGGTGTATTTTTAATACTCAAACAATTTAGTTTAGTTATCCACTATAACCCCATAATTTATCTCCACCCTTCTCAAAGAATATAAAGACACTACTACTTCCTGAGATTTTGTTTCAGTTTTTCTGGTACACAAACAAGTGGCTCCAAGAACCTCTCTTGCACTCTTCCTTTTCCTTAACCTCCTCTTCTTCACTTACACTTCTGCTCAAGGCACTTGTCCTAG…
GAAGTTAAAATTGCACTCCTAACTCCTAAGTTGTTCTGTTATTTTGATTTTTTTTTAAAGACAAGAAAGAAAACCTAAAACATTTCATCAATTCTTGAGATTACTTTACACATGTGGCCTTAGATGGATTTAGTAGATTCAAAAACTTATATTTTTTCTCGAAAACAATAAAGGAACATATAGAGGACATGCTTGATCTTCTCATTGCCTTTACCTCCAAGAAAGTTGCTTTATGTGTGTCTTGATGACCCATCCATGACTCATCCATTACCACAAAGATTACTGCCTCTTGCCTCTTTGTATTTCCCTTTAAATATCCTGCCTACCACACGGTTTCATCATCACTATCTCTCATAATCTCTCAACATCAAGATCAAGATTCAAGATTCAAGATCAAGA…
ATATATATCATGTTATTTAAGACTGTGTTTTAAACGAAAAATATTTATAATATTAAGATTATTTTTTGTGAACTTTCCTTTTTATGAAATAAAATTATGTAGGAAGTGAACTTTCCTTTTGGGCCAAAGCACGGATAAAACTCATACATGAAGTCACCCAAGCTCGATTATCAATAGCGGCGAGGATACCGACTATTCCAGGTCGATGGTGTTTTACTGATGGATCATGGAAAAATTAGGAAATCTTTTTAAGACAAGGGTGGTATAGCACGCTGGAAGATTTTGATGGTTTAATGGGAGCAAGGAATAAGAGAGCGAGTCAATCGCCACTACACACGGAGATAGAAGCTCTTATTTGGGCAATAGAATGTATGAGGAATCTTAGACAATTTAATGTGA…
CATCTCCATAGTCGACACATCACAACTCTGCTGATCAAAGAGATCAGTAAGCTTAGAAGCAACAGTTCCCAAATGATCAACAGCATTCACAAGAGCCTTCACAGTATAGTCCTTTAAATTGTCCAGCACCCTAAAACAGAAACAGAGTACACACATTAACAAATAATCCCTTCAAAGCTGTGTTAGTAGCTGAAGGAGATGGTTCAAAAAACAATACATTTGCTTTTGCTCGCTGTGGAGATAAGACTTCTCACAGTAATCAGCAGCCGAGTAAAGCTGAGGCCTCAAGTTCTTGAGCTCCTGTTTAAATAACAAGAGATCATAGATCCAAGAGTATACAAGGAAGATGATGGATCTAATCAAACAGAGAAGCAAAGAATGATTAGAGATTGAAGAAGA…
CTTTTCTTCAAGGATTGTTATGAATATAAATTGATAATGTAAGCGAAACCAATCATGCAATAAAATATGAGAAGAAAGAATGAGACCATCATTTTGCTCGAGTTTCTTGTCTGAGGCAATTATGATAAAGTTGAGAATAACAAAGGATCAAATCCCAAAAGCAATACAATGAAAAATAACATGTTTGATATGATTCCAATAATAAAACCCCATTATGTCCTTATAGGGTGGTTACTTCTTGTTAAGCAGCATCAGAGGTGACAAGAATAAAAAGTGGCGTCTCTCCTAGCTTCTCCCTTCCCTTGAGCACAGGTAACTCAATGACGCAAGCACACTCAGCAATCGTCACTCCTACTCGCTCTGCAACCACAGAAAATAAAGAGTTTTGTTTTTGTTTAT…
CATCACCCCCTTCTTGACTCAATAAAAACAAATTTTGAAAATATTTTAAATAAGACTCATAAAGGTAGATAAACGTTAGTAATCCCCCCAGACTTAAATTACCATGTCCCAAGTGTAACACAGTCGGTGGTAAGGTGAAAATCATAAAGCAGAAGTACAAAATTTAACAAGTAAGAACGATAACCTGCTCGACATCAGTGTCGATCGACACAATGAATAGACAATCGATCGATGTTGATGAAGTGCTGTCGATCGATAGTGACATAGTCTCATCGGTCGATGGCTAGAGCAATCATTCGACACAATGAAGAGACAATCGATTGTTGGATATGAAGCGCTGTCGATCGATATCGAGCTGGTGTCACCGGTCGATGCGCTGAGCAATCGTCTACTCGGATC…
ACACCGTATTCATGAGTGTGCAATGAATCCGGTGGATAACTCATTAATGGATTCCTTTCGCCTTTCCTTCTCTGATTTTCTATTTAGCTTTCGATTTTTCTCCAGTTCTATTACACCCAAATCTCTCTCAAATCATGAATTCCAACAGCCAAAAACAAGTTTCCGGCGATCTCACCGCAAAGAAATCAAACGGCAAGGCCGTTGTCTCCTTCGCCGAGCCAAACTCCGGCGATCTTACCGCGAGGAAATCAAGCGGCAAGGCCGTTGACTCCTCTGTTGAGCCAATCAACCGAGCCGGCTTCACCGAAGTCTCCCCTGTTTCAGCTGTTCCCGGTGATCCAAAGTCCAAGAAACTAAACGGCAAGGCCGTTGTCTCCTCCGCCGTTCCTATCTCCGGTG…
ATATAATTTTGAGATCTTGCCCACATTTTAAACAACTGCTCAGATGTAACAATAGTTGTGTTCAGGTTATGATAATCAATTATTAGTTCATCTCACGCGCTAGTAAAGCGCTTTTTGTTTGAAACGAAGTGCAAGTTGGAAACTGGATAAGATAAACTGTCTTTTTCGGTGACACCTGACAGCTGCTCTCCTACATATGCCTACGATTGCATCAACTAGTCTCTGCTCCCTATGTACCCTACCAAATAGACGAAGCAGGAGAAGTCCGTAAATTCACTTTGCCATCTATGACCGACCACCCAAATTAGGAAGGTGTTGTCCTACCTCCCAAATAACTTATGCATTTTGGTTATCTACCTAAATCACTCTAAAATTTATTTATAATCGAAATACCAATAT…
CTCTTGACATCGATCGGTATGGATGCCAGAATGCGGGCCGAGCATATTTTATGACCGACTGAAGCACATAAGAAATCCCAAATTACCAGAATACCCTTGGACGACCAGAAACCCTATTTATGTTATTTCTAAGCCATTGTTGACGGCTAGACCCTATCTAAGCTTTCTTTGATTCTTGTTCTTAGTTAGGAGAGAAAGGATGAACTCCTTCAGAGTCCTCCTGGAACTCCATTGTTTTGGTTTTATTTATATTTTATGTTATTCATCTATGATTTCTGTGACAAACTTTATGTCTGAATAGATCCACCTGTTAGGTTTAGGGTTCAAATAGATTAGAGGGATTAGCCCCAACTATAAATTTGCTAAGTTGTGGTATTCATTATTAGATTTTTTTTTTAC…
ATATTACATACAATCTTCTTTTCATAAATCTCAAGCAATTACCTTTCTTCTTCTCAGCGGCGGCTCGTTTCAGTCTCCACACAGAAGAGAAACCCTGCATTTATTGTCGACACCTATCATTTTTGAAAACAAACCAGGAATAAGCCTCAAACCGTCGGATTGATTTACATCCAACGGCTGAAATTTGTCCCTCTTACCAACAACATACGTAACTAAGTTTAATACCCACTTAACGACACATTCTCTCTCAATTTCTCAGATCCACCAGCGAGGGGCATTAATGTCCGGAAAAAAGCCAGCACATCAATAAAGTGTCTGACCAGCAAGAAGTGTCTTATAGCGTTAAAAAAGAGAAAAAAGTGTCGTATGTTGTAATGCACTCTAAACGCACACATACAA…
TCTTTTCCCATCCTACAAGTCTTATTTAAGGCGCCGTTAAGTTAGAATCTCTTTTAGATTCATAATATTTTGTTAAGAATCTTTGCTTTATGATTCTTTAAGCCATTGGTAGGTCTCTGTTTAAGACTGATTTCACAGTATGAGTTGGTCACTATTTCCATCCAACTTAATAGTCTTTTAGAAACGATTCTTTAAACCTTATGGTTCGCAGTCTGTGTGTTGAGACTTTCTATTTGAAGCTGTCTGGCAGAGTAAAGAATCAGTTCTCCATCCGTAGTTTGCAGTTATGAGAGATTTATTTCATTTGAGCCGTGGGTTTGTTTTTTCCATCTATAGCCTTCCCTTGAGACATTTTAAAGCTGTTGGTTATTTATACCAAAACAAGCCGTAGTCTTTTTC…
CTTGCCAAAGTTGCATGTGTCCTACTTCCCGATCTCTTTCGATATATACTCGTGTCTTCGGCTGTTTGGTCAGAGCAGACTCGATGTAATCATCAATTTGTTGGTCGACCATTTCTTCAAATACTTCATATACTTCATCATCTGAGTTGCTTGACATTGTTCCTGTTTTTGAATGATTATTAAATATTTATAACTTTTACTGGTCCAAATCAGCTAGAGTATTCATTGAATTTTTTTAGCTTTGCATAATTATTAAATATTTATAACTTTGAATAATTCTTGAATATTTAAAACTTTTAACAATTCGATGAACTCTTTGTATTATCCAAACTATTGAATATTTCTAACTTTGAATAATTATTACAGGTATGTTTAACAAAAGTGTAAGTTTTTGTTTAG…
AAGTCCAGACGACTTCCTGGAAGTCCAGACGACTTCCTGGAAGTCCAGACGACTTCCTGGAAGTCCAGACGACTTCCTGGAAGTCCAGACGACTTCCTGGAAGTCCAGACGACTTCCTGGAAGTCCAGACGACTTCCTGGAAGTCCAGACGACTTCCTGGAAGTCCAGACGACTTCCTGGAAGTCCAGACGACTTCCTGGAAGTCCAGACGACTTCCTGGAAGTCCAGACGACTTCCTGGAAGTCCAGACGACTTCCTGGAAGTCCAGACGACTTCCTGGAAGTCCAGACGACTTCCTGGAAGTCCAGACGACTTCCTGGAAGTCCAGACGACTTCCTGGAAGTCCAGACGACTTCCTGGAAGTCCAGACGACTTCCTGGAAGTCCAGACGACTTCCTG…
ACCAATGAACCGATTGGTTTCCATGAGGGACTAGGCGATTGGTTAAGGTAGCCGACAGATGGAAAGAATTTGCCAAGAGCTTCCCTCGAGAATGGACCATACCTAGCAGACAGAGACCATGAGGCCGAGTGATTGAATTGATCGATTGGTTCAGGAAGCCATCATCGATTAAAAGACTTAGGATCATTATCATGTTGGGATTATTTTTTTGGGGACTAACCGTGTAGGTGGAATGATTCACCTCACTAAGGAATTGTAGAGTTTCTTATGTCTCATTTAATGTGGCAGGTTTTAAGGATTGTCCAGGTTGACGCAAGACAGACGGCCAATTTGTGTGAGTGGTGTTTGATTCATTTAGGTCTTGTTGTGTTGTATATGATTGATATGATTATACTTAAA…
ATTTTGGCAAACAACGAAAGTCTAAGTGTCCGAATGGAGGAGCGGGACAAGTGCAGATCTCCTGCACATGCAGTTCTTCCGCACTGCATTCACCATTCATCATTTTCTGTTTACAAAAGCAGTTCAAGCAGGAGATCTGCATGCAGTTCAATATTTTTTGTCTTTTTGTGGAAAAAGGACATATCTCACCCGCCAACATTGGTGGTGTTGATCTGCTTTTTTTTTTTTTGTTTGGTCAATAAATAACTTTGTTACAACACGTAACTTTAAAAATATATTTATCTAGTTTTATGAATACAATATTTTTATTTTATTTTATTTACAACTTTAACAATACAAAATTATCATTCTCTACTTATTTTTTTTGTTATATAATTTTTTATTTTTATAAATAAAAAA…
TGTTTAGAAATTTTAAAACAACCCCAAAGATCATATGCTTCATTATTAGAGCATTTACCGAAAAATTCAGTATTTTCGTAGGGGTTAGCCCATAGATTTTGAAAGAAATTCAAAAATATGAAAATTTTGTTTTAATGCATAGTTTCATCCTTCACTAACATATGATGAAGGTCAAAGAGGTTTGGATTTTTTGGTGTCTCTATTTCTCTAGAAAATAGCAATTTTATAGTGGTTAGTCCACCAATTTATGGAGTATTATTAAGTTTTACTAAATTAATTTTCATAAATAAAATGATGTCAATGTACCATGAAAGAGAGTTTAATATACATTAATACAAATGTAGAATGCGTTTAGAAATTTTAAAACAACACTAAAAATCATAGGCTTCAGTATATAAA…
GGTAAATGGACTATATATTGAAGCCTAAGATCATTAATGTTGTTATAATATTTCAAAAAAAAGTTCTACATTTGTAGTAATATATATTAAACTCTCTTTTATGGTACATGGACATCGTTTTAATTTTTTTGTCAGTTAATTTAGTTAAACTTCATAATACTCTTTAAATTGGTGGACTAACCAATATAAAATCGCAATTCTCTAGAGAAACGGAGACAACAAAGGTTTCAAACCTCTTTGACCTTAATCATGTGTTAATGAAAGATGCAACTATGCATTACAATAGTATTTTCATATTTTTGATTTTTTCTCAAAATCAATGGGTTAACCCCTACGAAAGTATTGAATTTTCGGTAAATGCTCTATATACTTGAAGCCTATTATCTTTAGTATTGTTTT…
TCTTGAAAATAACGATTTTATAGTGGTTACTCCACCAAGTTAGGGATTATTATGAAGTTTTACTAGTTTTATTGAAAAAAAAGTTAAAAAAGTTCATGTACGATGAAAGAGAGTTTAATATACATTAAAACAACAGTAGAATGTGTTTAGAAATTTTAAACAACACTAATAATCATAGGCTTCAGTATATAGAGCATTTACCGAAAAATTCAATATTTTCGTATGGGTTAGTTAACACAAAGATTTTGAAAAAAATTCAAAAATATGAACATATTTTTTTAATGCATATTTTCACTCTTCACTAACATACGATGAAGGTCAAAGAGGTTTGAACCTTTTGTTGTCTCTGTTTCTCTAGAAAATAACAATTTTATAGTTCTTAATCCACGAATTTAGAAA…
AACCTCTTTGAACATCATCATATGTTAGTGCAGGTTGCAACTAGGCATTAAAACAATATTGTCATATTTTTTGAAATTTTCTCAAAATCTATGGGCTAACACCCCTACAAAAATATTGAGTTTTTGGTAAATACTTTATATACTGAAGCCTATAATCTTTAGTGTTGTTTTAAAATTTCTACCATATTCTACATTTGTATTAATGTATGCTAAACTCTTTTTCATGGTAAATGAGCATCGTTCAATTGTTTTTATCAATTAATTTAGTAAAACTTCATAATACTCCCTAAATCGATGGAATAACCACTATAAAATTATTATTTTCTTGATAAACGGAGACGACAAAGGCTCCAAACCTCTTTGAACATCATCATATGTTAGTTCATGATGCAACTATGC…
ACGATGTTGCATGGCAAGTGGATTCAGGTACGTACGTAGTATGGATGAATGTACAGATCGGTTTGGTTCCATATTCTGTTTTTTTTTCAATCATTTCATTATGGAGATTTCACTTTTCATTCGGTTCGATCAATTCGGCTTTTGATTATATGGTATGAAAGTAAATAGTGTTCTTATTAAAAGAAAAAATGTAACAGTTCGAAAATGTTGATTCTTGTTTAGAAATGTAGAATAGATTTTTGTCCCATTTGTCTTTATAGATAGCGGTATTTGTTCATTATTTGTCTATATGAAAATTATAGGTGTTATTATAACATGTACTCAGTATATATATATGTTTATTTTTGGTCATGTCTATTTTGGTTCAAAAATTAGAATAGATTTTTGTTTGCTTTCTCT…
ACCAGTGGCACAACCCAAGTTCATGAGACGACCCTCAGCCAAAACAATGATTCCGGAGTTGGTGTCTGGGAAGACCCACCTGTCGGTCTGGGGCTTGATGGTGATACGCTTCACTCCAGGGAAGGTCTCAAGTCCTTGCATGTCAATCTCGTTGTCAAAGTGACCAATGTTGCAGACGATAGCGTTGTTCTTCATCTTCCTCATGTGGTCAACCATGATGATGTCTTTGTTACCGGTGGTGGTGACAAAGATGTCAGCTTCAGAGACGACATCCTCAAGGGTCAGAACTTGAAGCCCTTCCATCATAGCTTGTAGGGCACAGATGGGATCGATCTCGGTCACAATGACTCTAGCACCAGCGGTTTTCATGGCAGCTGCACAACCCTTTCCGACATCACC…
AACAACACTTTGGATCGAAACTGGAACAATTGAGTAGCCCAAGCGAGGAAAGAGTCAAAACACAAACTTTAGGCATGAGAAGACAAAGAGACAGATGTGAATGCGAAGAGGAAGAAGACGCAACCGGAAGGGAGAGCGTTCTCTGCTTTTGTTGCTTTTACTTGGCAACTTGGAGAGCTCTAATGGGATTAAGAACAGAAAGGCCTCGCCATGCTTCTACAACACTCCAATGAGTTCTACACAACTCTGGTTTAGATTTAGGTTAACAAATGTTATACACGATAGTTCAATTATAGGTTGGTTTAATTTAAGTATCTTATACTATAAAGAAGAGCTTCACTCTCTTCTCCTCTTACCACGTCATCAAATAGAGGGAGGAGAGAATGACACGTGTCTACT…
ATCGAGAAATCGCCTATTAACTATCTGAAAGAGAACACCAAAACATCAAGAGGCTAAAACATTAACATGTATATGATGAAAAGATAAAGCTACTGACCGAACCAGTCCTGGACCAAGGGTTTTGTACAGAGAAAGCAGGCCTTCTTCGCCAACCCGATGATCTTGTATCGGAGTCATATCTATTAGATTGATTTGGATCATGAGAATAACCATTTCTGGAGTTGTCCATAGCCGAAAGAATGGCCTTGCTTATTACAGATAAGGGATATGGACAAGCTTTTTGTATGGTAATGTAAGTTTATATTCTTTTTTCTTGCTTTGAGTTATTCTTTCACCACTTAATATTTGATTCCGTAAAAGCTAATATGTTAAGCAACGAATATGTCTAGTGTGTGACAG…
AAGAAATATCAACACTTGCTCTGCATTTCTTGATGCGCTTTTTGTTGTTGTTGTCTCATGACAGGTATACTATGTGTACGGGTTCATGCTGCTTGTCTTTTTGATTCTTGTTGTGGTGACGGTCTGTGTGACGATCGTGGGAACATACTTCTTGCTAAATGCCGAAAACTATCACTGGCAATGGACGTCGTTCTTCTCGGCTGCTTCGACTGCGGTTTATGTCTACTTATACTCGATCTATTACTACTACGTAAAGACAAAGATGTTTGGGTTTTTCCAGACTAGTTTCTACTTCGGATACACCTTGATGTTCTGTCTTGGCCTCGGAATCCTTTGCGGTTAGTTTTTCTTTCATTCTCTACTCTCAATTCAAATCTGATTGATGTGCACTGGTTTTTG…
ACCATCATATTTATGGAAAACAATGTTAACTCTGCTTATGATGATGACAATGAAGATGATGTAAACTCATCAACCGCAAAATTCTTCTAGTAGTGTTCTTTTTCAGGATGATAAACAATATTCTCATGATGATAAAGAACCTTTTCAGAATGATGATTATTTTGATCTGAAATCCAAAATTCATGAATTTGTCTTCTGTTTTAAGACCTCTTCGTCTTAGAGAGTTTTTGAAAATAACAAACCTTATAATCATAGAAGATTAAATCCAATAAACCCGTCCGGTAGAGCATGAGATCGTCTAAATAAGGTTTTGGCGCTTAATTATAATTCTTTTATTTCTTTCTCAACATTATTTGTGCAGATTATTTACGTTTAAATAATAAACAAAACTATTGTTTA…
ATTTTTGCAGGATTACACGCAATCATCGAGTGAGACGCCTTTATCTCCAATGTCTCAACAGCCTAATTTGACACATGAGGTATGTAACCAATAAATATTGTTGAGTTTTGAAGTAATATTTGGAAAGCTTTTGTACTTCTTGAATGCATTCCTGATTTTTGCAGGAGACAATGATTGAATCAGCTGCATCTCCAAAGTCTCAACAAAATGAGGTATATGCTCAAAAATTTTTAAGAAAATATTTGGAAATTCTTGTACAAAATCCTGAATGCCTTCCTGATTTTTGCAGGATTACACGCAATCATCGAGTGAGACGCCTTTATCTCCAATGTCTCAACAGCCTAATTTGACACATGAGGTATGTAACCAATAAATATTGTTGAGTTTTGAAGTAATATT…
AAGTTTATATACGTAAGAAGTTGAGGGGAAAGGAGAAGGTGACAGAGGAAAGCGAGGGAAATATTTCAAATGGAGAACCTGTGGGTTGAGAAGGAGTCTTTGAAGAATAAGAAAGTCTAAGACCCTTGGTTTGAGATGGAGGCTTTGCAGTTACGGAAGAGAAGTGAGGAGCTCAAGTTAAATAGAGAAGTCGTTAGTTTGTTATGCTTATGCTTTGTATGTGATTGTAGAGAGACAATATGAGTCCTCTGTTTCCAGTCGATGGTGATGAACTCGTGATGAGAGTGATTCATTGTTGAGATACAAAGTTGTAAACACTTCTTCATTCTTATTCAATACACGAGTTTGGGATTTATAAGTAATAGATAACTACAGTCTATCAGTATCCCTTCCTTTTTA…
ATACAATTTATAATTCTAACATAAAATATAGATTATGCCTAAAATATCAAAGAAAAATTATAACCAGAAAAATAGTTAAATTTTCAAGGAATAAAGAATTAAAACATCCTCTATTTCTCTCACACATAACATAAAATCTCCTTTGACCAAAATAATAGTTCTACTGAAGTAACTTTATTGGTCATATAGTTTTGGCAATTAATTGGTGTTATGAAAAATATGATCATAATATATTGACCAAATACCATCATAATAAAATTTACATGGAAGGAAAACTAATCTATATATCTATCTATCAAACAAGTAATAAAAAGGAATAAGAGCCTCAGATAGACTGTCCATGTCAGATGGAAAAATCACCCAATGAGGGGTATGATATTGCCACATCGCCATGACTGA…
TCACAGCATAAGAAACTATAACAAGAGTGAAATGGTAGTGAATCGAGAAACTTCCAAACCTCTTTATCAACAGCCAATGCTCTGTAAGCAATGAAAGCATGTTGTTCCGTTTCGAAATTCACATCCAAGTTACTGCAAATTTAGCACAAAAAAAAAAGAAACTCTTACAAGATAAACACAACCCGAAACTTTCTACCACAAAAAAAAAAAAATCAAATTGAAAACAAACTAAATTTCATTAAGTCTATCAGAGAAAAAAAAAAGAAAAGTAAAGACCAACCAGAAGCTGAACATACCAGCTAAAATCCCAATTTTGGTTAAAAGGAGCAGTTCCAGGACAAGTTGCGGCCATGTTTTTGCTGCTTCCTTCCTTCTGTAGTTCTTCTGTTAATGGAGGCT…
AGTGGACTAAAAATAAATTGCACTGTTAAATTCTCAGGAATTATTTGTTGAGCTCTATATTGCATGTCTCGAACAATCAAACCCGCATAAATTTATTAGTTGTAAACTATTGTCCAAATCGTGTCTCCGTATGATGACACTTTCTGACATTTTAAATCATCAATACTTCTATACTTTAAAGGAAGGAAAAAAAAACTGGTAATGTTACAGTATCACAATCATATGTACTAATTTTGAGTGATAGACTCCAACTCATTTTGACAAATTTTCTTTGACCTCTTATGTGACATTCACCTCTCTTTTATCTCTTACGCGGTTCAATATCCTTTTTATGATTTTTATTTAACTTTTTTTTAACTTTATACAAACTAAACACTTAAAATGAAATAAATTTAATTA…
TTTCCACAAAGAAAATTTAAAAAATATATTTATGTTATGTAGTCATATTTTATATATTTTTAAATAATGTAATACAATATTATACATTATTTTTTTAGAATTGAGAAATACATATATCAGTTAGACAAACTAAACGATAATTAGACAAATTTGATTATTATTTTTGCCAGCCAAAAGTTTATTATTAATTAGCATCAGTTATTTCAAGATGTTTAAGAAATGATGGACAAAAAAATAGGAGGAACCTAAATGATATATGAACTATGAATAGTACTTTGTAAAATTGACTTAGATAATACATCTGCACATCCATTTCCAGTCTTTTTTGATGCATAAATTCAATTTCTTCAGAGTAGTTATTCCACAAAGAGATCGTATGAGATATTGTTTTTATATTTA…
TACACAAAATTTGTTTGGGCAATATTTTAGAGATTTGAGAGGTTTTGGAGCAAATTTATCAGACTATTAGTGTTGTTATAATATTTAAATTTGAGTAATAATTATGTCTTCATGTGTCTTTTTAATAAGTTTTTATTACGGTTTTTTGTAATATTCTTGTTGTTTAATTCTAGTTTTTATTACGGTTTTTTGTAATATTATACATCTTGTTTTAAATTTTTTATTTAATTTCATGTGTAAAACTTAAATTTATATAACAAATTTGAAATATTTATGAGATATAAAAGTTTTAAGGATTAAAACAATAAACAAAAAAATATTTAAAAATTATAAATATGATCTATAATTATAAAGACCAAAATGCAAATAAAAAGATGAAACTTCAAATTTGAAGTTTTG…
GACGACGCCACCGTTAACCGCCGCGTCATCTCCCTAACCATATTCTCCGCTCAGATCTCCGGTCAGATCCCTCCTGAAGTCGGTGACTTACCGTATCTTCAGAAGCTTGTCTTCCGCAAAATCACTAACCTCACCGGTCAGATACCACACACCATCACCAAGCTCAAGTATCTCCGTTTTCTCAGGCTTAGCTGGACGAACCTTACCGGCCCGGTTCCTGAGTTTTTGAGTCAGCTCATGGATCTTGCCTACTTAAACCTTTCCTTCAATTATTTTTCTGGTTCCATACCTAGCTCTCTCTCCTTGTTACCTAAACTTTCGTACGTTGATCTTAGTCGGAATAAGCTTACAGGTGAATAAATATTTTATCTCTATTAAAAACTGATTATTAAAAAAATT…
GGTTGCAGATGGGTCCTTGATTGTTTACCATATACCAGCAGCTCAGCAAATAGCTGACGTCTTCACCAAGTCTCTACCTCTGCACAACTTTGTTGATCTGCGTTACAAACTCGGAGTTGACTATCCACCCAACTCGAGTTTGCGGGGGAGTATTAAGCCCAACGGATCTTTACATGATCATCCTACAAAGACGTTGGGCCTCACATCAGCAAAGCCCAAAGCTTCAGCTCCAGCCGCTACAAGACAAGGACCAGCAACGGTAACAACTCCAGTCAAGGCAAAACGTACGGTTGCTTCACCACAGCCGATGCAGCTAAGGAACAGATATGAGATACTTATGGATCAGGATGGATAGCTGTCAGCGACACCTGTCAGTAGTCTAGATCGTTCCTTTACCTT…
GGCAAAAGATTTCTCGCGAAGTGAGCAGGTTCTGTGGAACCTATGCAGATGCAAAGGGTGAGAAAGCTAGTGGGATGAATGATTTGGACATTCTGCAGAATGCTCACCAAATCTTCACTTTGCTGTATAAGAAGAAGTTTGGTTTGGAGTATGCGTGGAATGTCCTGCGGTTTGAACAGAAATGGTGCGACCACACCCCTATGAACCCAACTCCGAAGACAACCAGCTCTAACAAGAGAAAAGCCGATGATGCAGCACCATCTACAGAATCTGTTGTTGGTGAGCATGAGAGCAGGCCTCCTGGTATAAAGGCCATGAAAAGGTTAAGGAACAAAGGGAAAGACAAGGATGCCCCAGCTTCGAACATTAGTCAGATATGGGAGATGAAACAGATAGATT…
GATCAGTGTTCTAACTTAAAAACCTAATCAGTGATTAAATTCGACCCAGATCAAGCCTAGATACTCGAATAGAGAAGAAACAGTAAACCACTGACAAAAATCGACTAACCCACTTCAGTGACTTCATATATATATATATATATACGAATAGGAAAATTGTTTGTGATTCGTCTGGGTTTATGGTTTTGATGTGGAGAAAAATCAATTTTGATGAATACTAGAGAAGAAAAAGACAAGTTAAAATAGGGTAAGCACGAGGCGGCGTATTCGGCTCTTAGAGCATCTCCAATGTACATCTCTATATTTTCCTCTAAAATAGAGATTTTTATTATAGAGGTTAAAATGTTCCAATGTATGCCTCTATAATAGAAGAGTTCCTCTATTTTAGAGGAAAATTAC…
AGCGGGAGAGGGAGTGGTTTGGGAGGTGCATCGGACGGTGGATGAGGCGGTGGAGTGAGGTTTGAAGGAGGTTTTAGAGTGGGAAGGAAAGTAGGTGGCGGAGTGGAGAAGAGAGAAGGAAGCCATGATGAAAGAGAGTGTAGGCAGTAAAGTACAGACACACTGAAACTGATTGGAGAGAAGAATGTTGACACTTTAGTCAGAAACTATTTTATTTATAAGTATTAAATATATTCACTATTCAACTATTCTTAAATGCTTTATCATTCCAAATTCTAGAAAATCAATTATTCAGATGTTTTTTTATGTACATGATTACTGATTTTTCTAAACGTTACCTTTTGTAGTGTAATAGGCACTAAACACAAATGGATCTTTAAACATTCATGAATCATATAT…
CAGAAGGCTTGCCTATCTCAGGATCCCATAGAGGTATCTTTTTACCGTAAGTAGCCCAACCGGAACGGCAAGTGTAGTCAATGTTGGTAAGCTCAACAGCGCCGTTAGCTCTTGCATCTCCTTGGTACACTACTTCGGGAATATCTGACCCGAAACGAGGTATGTTGAAGTGAACTGAACAGACAAAAGGGAGAAACGAAACAAAGGAAAACAAGAAGATTGAGTTGGCCATTTTGCTATTAACACAAAGAGACCAATTTGGTGCTATTGATATGTTATGTATGATTGCTACTGATCAGCCTGATCCCAATACACATAAACAATCATCAGGTCACAACAACAATAGTTGACCTTAAGAGTAAACAAATCAAAATCCAAATTGAATATTCTAATGAATAT…
ACACCAAACCTATTAAGACTAATAGACAGACCATTAGCTTAATTCTTGCTTTCTTCATAGCGCTAAGCTCATCTACCATCTTCTCAAGGTTAAGGCGCTTCTGCTCACTCTCATCTACCGTCTTCTCAAGGTTAAGGCGCTTCTGTTCACTCTCTCCAGAAGTGTTCTTAAGATCACTAAGTTGCCTCTGAAACTCCCTCATCTCCTCCATGACTGCCACTTCCCACCATTTCCACACGTGACAGTCTCCATCATCAGCATGAACGCACGTAAAGTACCTTCTGTATGGGTCTTTAGGAGTGTAAGAGCAGCCGAGAACAGGCTGAGCTCCACAGTAGCATGTCGTGGGGATTCCATCATCAGCCTCTGGTTGACGTGGGTACTGAACCGGCATTGCAT…
TGGTCCGGCCTCCTATGGAAGGTTCAAGTGTGAAACCATATGTATTGCCTCGTGAGCTTGAAGAGAAAGGGAAAATCGTTGAATGGTGTTCACAAGAGAGAGTGTTGGCTCATCCTGCGGTTGCTTGCTTCTTAAGTCACTGCGGATGGAACTCGACAATGGAGGCTTTGTCTTCGGGAGTTCCCATGGTCTGTTTTCCGATGTGGGGAGATCAGGTGACTGATGCTGTGTACTTGGTTGATGTTTTCAAGACAGGAGTGAGACTTGGCCGCGGAGCGGCTGAGGAGAAGATTGTTCCGAGGGAGGTTGTGTCGGAGAAGTTGCTTGAGGCCACCGTTGGGAAAAAGGCGGTGGAGATTAGAGAAAGCGCACGGAGGTGGAAGGAAGAAGCGGAGGCAG…
CTCTTCCCATGAACCTATATTATTCACGTTTATCATTTTCCTGGTGTGTCTGATATTCCACAGCTTCTAGCTCGAATGCTCTAGAATGATTTTGAAATACTTGCAGGATTATCTATGTTTTGGTAAAGTGAATTTGCAGTGTAAGTATATATGAAGCGTGGCTTTAGGCTTGTTGCGCATTTAATGCATGTCGTTTGGTTCCATGACATCACGGATTCTTGTATACGAATAATACCTCTCAAGTCAAACTTGAGGACATTATATTATACGCCTCAACAGTGTCTAACTCAAGCTGAGTCAAGCTCCAACCCATCTGGACTACTAGCTCATTAATTTTACTACAAGCTGAATATCTGAACTCTAGACTAGCCCATTAATTTTGGCCCAAAAAGAGCTTTG…
TCCAAAACACTAATGACTCTCCTTTTCCATTACGCCTTCTTCGATTCCTCTCTATCCAATCTCCGTTATTAAGCCATCTGCTATCAATCAATGGTGTTCTTCATTACCCTTTTAATGAATTCGTTTCACCGTATCATTTTTTGTCTCATTAGGGTAAACGTTTTGTTTTCCTTCCGTTAAGTAAATTTCTTCCTTCTTCACTTAGTTAAGGTTTTCTTCACCATAAATTTCACAACCACACCCTTCAGTTTCAGATGAATTAAAACTGCGAAAATCACTGTTTTGTTGTAGAGGCTTACAAACCCCGCCTATCAGAGTGATTGATCTACCCAACTTTCTAACTAATCAGATTAGAAATGAATGACCTATGAAAGTGTTTAACCTCAAACACAGGTATTT…
TATCGACAGTTCGAAGCCTGAATCTTTTCAAGCCGATGATGGGTTACACGAGGATTCACCTTCAGAGGAAGTGAAAGATTCCAAGGTTAATGGAGAGAGCCATGGTGAGGCAAACGGGCAAGATATAACTACGGGAGAGGCTGTACCAGGTTTTGTGACTTCCCGAATGAATGGTGTTGAAGGGGAAGCAAGTGCAGGGAATGTCAGCGATACAGCTACAATTTCTTTTTCTGAAAATGGAACTGTCTCTCTTGAGAAGAAAGCTGTTCTCCTCTCTTTCGGGTAAGCTTTTAGGGTTTCATTTTTAATGAATTCGTCTTGTATGTATATCTTTGAAAAGAGACGAGTATTCTAGAGTTTGTGGTGATAATCCTGAGCTACGGGTTTGTTTCTGCTCTA…
AATATATTTTTACCTTATGGTTAACTAATCCAGACTTAGAGTTTAGAGTTGAGGGGTGAAGTTTTAGGAATAGGTTTCAAATTTTTTTAAAAAAAGAAAAAAAAATTAAAAATTACAAAATAAAAAGGGCTATTTTAGTCATTTTCTTTTTTTGAGGGCTATTTTTATGACGAAAACTTAAAACGGTTATTTAAGAGAATTTCCCTATTTTAAATTAAAAAATATATCTGTGCAGATGCATGGCTAAAATCTAGTTTCTTTTGTCAAGGCAGATGATCCCTCGGTGTAAGTAAAAACAAATAAAGGCAACAGCCACCTAGGTCTTTTAGTTTCGTAATTTGTGTAAATAATTTTTGCATTCAAATGAATAAATGTCTCATTTCTCTCCAAAAAACTATT…
GATCGGATCACAAATACCTCTATAAATCCGGATATCCGCTCTGTATCCACTTCTGATAAAAAGTGATAGGATGGGATCAATAAAACTTAAGTCAAAGATTTAGTTTTAGTTTTGAGTTTAGTTTCTAAAAGTGTGGTTTTACAGTCAGACCAAATAAATAAACATTACCATAAAGCTCTGGATTATGGTTGACCACTACAATCAAATATATATACTTATGTTCTGCCAAGAAATCTTCCGTTTAGGTAGCTATTTTGTAAGCATTATCATTCATGTATACTGAGACTGTAACTGGTGACAACTAAAATGAATATGTGGAATGATATAAATTATTATTTCTGAAATTTAATGGAATGGAATCAACATTCCACTTATTCCAAAACGTTTTTGATTTGGAAT…
ATCCACCACCCAGACTCAGGAAAGCAAGATCGAAGAGATGCTTGATCGAGTACTGTTGGGACAACAACAAATCACCGTGGATTTCAACGGTAAGATAGACTCTGCCTACAACAATCTGAACACCAAAATCGAGACCTTAGGGACTCAGGTGAGAAAACTTGAAACCCAAGTAATTCAGACGGGCGAGACTATTAAGAGGCAAGAAGCTTTTGCTAGAGAAGCAGGAGCCGAGAAAGGGAAACACCACGTAAATGCCATCATAGATGATGAATTCTGGCAAGTGGTGAGAAATGAAAAGCTTGAGGAAGGAGACTTCGAAATCAAAAGTTCCATGAGTCTCGGCGGATCCCAATGGTGTCGACCGATGTCGATGAACTCGCATCGATCGACATACCATGA…
TAGTATTAGATTTTAAAATACCTTTGTTTTAGAATAGTCCATGATTATATTAAGATATGAGTTTTTGGGTTGGACTAAATACTTGACAGTTGACACTCGTCTCTTACCCGTTATTTGCTAAAGCCAACAATATACAGTCGAGACAAGTAGCAAGTCTTTTAAATTGAAACTTGCAAGTAAGTCAAATACGAACTCTTACAAAAAAATTAACTACACGATTTATTTGGACGTGTTCTTGTGTTTGTTAAACTAAAAAAGTTCATTTATATCTTATCGTTTGAAATTTATATCTTATTGTTTGAAACATTGTCATATACGAGGCAAGTCAAGTGGCGAAAAAAGGAGAAAATTCAAATATCCAGCTTGTGTCCATATCTAATGAATTTGTTTAACATGATA…
GGACATGATCAAGCTAAAGGTTATAAAACGCTGATCAATTTAGCATCAAAGATGAAGCAACATGAAAAAAACATGTTTTAGTGGTGAGTTTTAGGTGTTGGGCTTAACAAGGAGAAGTGTGGGAAAGAAGACGAAGACTAAGTTAAATATTCCTTAAGCAAATTGTGATATAGAATCAGCTATATATATCACAAAGCCTTTTTTTTATCGCATTATTTCCAAAAAAAGGCTCAAATAACAGTTTTTTTTTTTTACAGCAAACAATTTACAGATTCATATTGACTCTGTAAACTAAATTAGAGATTCTGCATCCATGTGTACGACGAAAAACGGTTAATTTTTTTGTTTACAGACTCATATTGACTCTGTAAACCAAACAGTATTGTTGATTGTTAGATA…
GGTGTAAAATAATAGATTTTTTTCTAAGCAAATTGTTAAATAACAAAATCGATCAAAAATATAAATGAAGCAGGCAAATAAATATTTTTTCGAAATAACAAAAATGTATTGATCTCCAATGCAGTTTATAGTTCTAAATCCTCCACTCAAACTTCGACATATGGATTCTGATCAATTAGAACTTTCCCTCGTGCGCACACGAGGTATGCTCTGTTTTCTCTGTTTTGGGCTGCTTACCGAACTCTTCAAACAAGTTCTTCTCAGTTCTCACGCATCTTTCAGTATTGTGTGACCACGAGCATTTATTATTGGCTCTTTGTTTCCTTTCCTTTGCACGTGAAACTTTAAGATGGGCCTAAACACTGAGAGCATAAGATTCTTGGTATTCTGAAGTATGAG…
GATAGATTTTAAAAACTATGTGAATTGTGAAAATTTATATACATTAAATTATGAAATTTGATACAGAACAAAGAGAAGAGTTTGCTCTTGTTGTTGTACTTGGACGAATTGGCTACACGTTGTCACAACTAAACCCCAGCTTTAACGTACTTTGTTCTATATGAATTGATCTTTTATCATATCACCATTGACAAATAGATATATGGTCGATTCTTCAATATTTAAGCATCTTACAGAAAGAAAAAAAAACGAAAGCAGTGAGTGACCAGAATAGACCTAGTTATAATAAGATAGCTCTCGAGATGTTGAGCAAATTAACCACACACTCTCTCTCTCTCTCTCTGCTTCTACACGGTTTCTTTACGTTCTACTTGATGACCTCAGGCTTCTCCTGATGCT…
CTGTTGAACTTGCTATCAGCAAAGAACTGTGATTGGGCTACTTCACCTCGTATATTACCAGTTTTAGAACCTATTCTGATGCGGTTGTGTGCTAGGTATGTTCATTCTTGGAGATGTAATGGTCAATTTAAGCTCACTAATGTTTTGTCTTCGGTAGGTACCTCTTGCAGGAGAAGAAGAGAGGAAAAGCTTTAGACTCTGTTGCTAACTTCCACTTGCAAAATGGAGCGGTAAGTCCAGTGAATGTGAGAAGGGTTTTAGACTAAACATAGAGTGGTTGAGATTGATAAGCCGCCTTTGTTTTGATATGTTGCATAGATGGTTGAAAGAATAAATTGGATGGCGGATAGATCAGAGAAAGGTATTCATCAAAGTGGAGGCATTATGGTTAACTATGTC…
TAGATGTATATGTATATATATTGCATTGTGTGGTGAAGATGTCGTGGACTTGTGGTAGACTTCGGACAAGATATACTTAACCAGTTGACTGTAACATTTCTAGATATAGATAATGTATTACAACAAGTTTAAGCGTGGATAACAGCTGAGACAGTGTACTAATCTCAACTCTCAACCACATCAGTTTTAATTTAATAACTAACGACATAAATCTAAAAGTGCGTATGTCGAAACACGTATTGCCAGCAGACTGTGACAACAAGCATGTATAATACTATATTAGTGCGTATGTCTGTCAACTCTAATTATATAGTCGGGGATTATGTAATACTTTCTTTCAGTCTTTCAGCTGATATCCGTCTATAGTGATCATTATGGTGTGGATAGCACAATCTTCTT…
ATTTAGAATAGTATTATAATAAAAATCTCATGACAGATTGTGATAAATATGTCAGAAAAGGAAACAATGAGGACAAAGTAGTCGGAATGACATAAAAACAAAAAGCAAGTAACAAATTAGAAAAGTTTGTTTTGGGTTTACGTAATACGTTATACATTTACGAATATATATTCTTGTTTTATTTTATGTTTGTTTGTGGGAGGAGAATGTGAGGAGAGTATTGAAACACGACTGAAGTGAGAAGAAACAGACAATTGAAGACAGATCTTATCTCGATCCCTCCCACGACTCTTCTCTTTGGAAACACAAAGCTATGTGTTCTTAACCAGACAATTTAAGTAATTATTATTATCCTGACCAATTGTTTTATCATTTTACATAAAATAGCCAGAGACACAC…
TAACTAACAGAATAAATAAAAGATATTATTGATTCTTTTAAATTGTCACTTATTCATTTTGAATTTTTCAAAAAAGTAACAATATTATTAAATCTTTTATTATGAACTGAGAATTACAAATCAACTACACACACATAGAGAGAACACTCCTCTGTTTTTGTCGGAGAGAGGAACAAAGAAGGAATAACCGCAAGTCGGCAGGTGTATCTACTAACTGAAGTTCTTCTTGACCTATCAAAGGATCCATTTTGCTAGATCAATATGTGAAAAGGATCAGATTAGTGATGTTCTTAAAGTGTGTATTGTTGTTGATGGTGAAGCAAATGGCAATAAGAGAAACCTTATCCATCCTTTTTTTTATTCCATAAGATTCGCTCAAGTCTTTAAATTCAATAATTC…
TATTCATTTCGAAATTTTCAAAAAAAAGTTGTAACACTTTCACATCTTTGTTATGAACTGTGAATTATAATCAACAACACACACACATACAGAGAACACTCCTCTGTTTTGGTAGGAAAAGGAACAAAGAAGGAATTACCCGAGGTGTATCTACTAACTTAGAGCATCTTTATTCCCATCCCACATTTTTGTTAAAACTCCTTTCTTCCTCCTCTTATTAAGAGGCAAGTTTGTTGGAATTTTTGTACTGTTCGCGAACTTACTGATATGTGGCCGTCGCGATAGATTAATTTTTTTTTTTTTTTTTTAAAAGTAAAAAATAAAAAAAATAAGAACTTAAACGGAGTTTTAGGGATAATGATGCTCTTAGGCTCTTCTTGAGCTGTCAAAGGATCCATT…
GCCTGCTAGGAGCAATGTGATTGCTGTGGAAGATGTTAGTTCTCCCAGAAGCCCTCTTTTATCGTCCCCTGTTAACGTTGTTAAGAGGAGCAGTCTGGTGAGGCCGATGAAGTTTGATGATTTGCAGGTGGAGAGTAGTAAGAAGAGTCCTTTAATGTTATCTCCTGTGGGTATTGTTATGCAAAACTCGCTGTTGAGGACTCCGAAGACGCCGCCACAAGCTGAGCCTTGTGACTCTGAGTCTCAGTTTGAGTCTCTTCCCATGGATTTACTGGTAACTTCTCTCGTGTTTTACTCATGTGAAATGTATGAAAGACTCTGCCTTGGTGCTTATTTTGCAACTTGTTATATCTCTTTCCAGGTTAAGATTGTGTGTCATCTCCACCATGACCAGCTGAA…
CCCCCACCACCAAAGAAACACTACGAATACAAATCGCCGCCACCTCCCGTCTATTCTCCTCCTCCACCGGTTCACTACTCACCTCCTCACCACCCCTACCTTTACAAATCTCCACCTCCTCCGTACCACTACTAGATAAACTGATCGTCAGACTCATGGTAATTATCACTTCTCATACTTACCAGTTACCAACAGCATGGTGCACCTCAGTTATAGTTTCTTATTTCATAGGTTTACATTTATTCTTGCAGGAGTTGACGACACTACACAAGAAAACAAATAACCTTTTGGTGATATAATAAAAGATACAAGATCATTAAGAGATAATATCGAAACGGATATATTTTCTAAGAGAAGTTTCCCATTTAATGTGTTTTTTTCTCCCATAAAATAAGTTGT…
TCAAATGTTTCCTCTTGGTCTTTTTGTTAAGTGGATTTGGTCGCATGCGTAGTGGCACGGGGTTGATGACTTGAGATAATTGTCGAATTATGTAAAATGAATTAAGTTTGGTAAAGAAAATGCAGTACGTTCAATACACCGAACTAAAATTCTAAAAATCTTGTATTCATGGCGTTAGATTAGTTTGATTCGAAATTATGCTGAAAATAGAAAATTTACGTTTTAGGAGGTATAATCGGAAACTAATCTTATCAAAAGAGCGTTCCAAAAAAAATCAATTATCAAAAGAGATTATAAGCATAAAGTTTAAAATTTCGGTTACATATTTGATATTATATGGTATATGTAACTCGTATATGCTTAATGGTAAAGAACTCACAGCTATGAGTACCGACATGG…
TCTGTGTAAAGTTTAGTGATTAGTTAATAGGGTGTAGTATATATTCCTCTGTGTGTTTACTGAGGTTTTACACTTCCATACTATTTGACATTTACATCATGACATATACTATTGTGTCATATAGAATAGCAATGTTCTGAATTGGTTTCTCTGTTACGTTACCATATATAGAACGTGTATTCTTATTATCCACTCATTTTCTTTTATAATTTTCTATCATATGTGATAAATACAGCTGGCCTCTCATCTGCGTATCGTTATGTATGTTTTTATATTCCACTGGAAAACACCACATCACTTATTTTAGGAATTGTAACTGGCAACCGTTTATGTGAAGGGGCAGAACCGGAGAAAATGTGACCAAAGAGTCTAGCATTTAATTATGTCAAAATCAATGCT…
GGAGGATAAGTCATGTCCTGTAAAGAGGCCGTAGTCTTCAAGAGGGGAACATCCAGTGGCTCTGGTGGAGGGTCCGGTGGGTCAGGCGGTTCTGGTGGTTGAGAAAAGTCGGGCAACTCCAGAGGAAGCGGCTTCGAAGTTGAACCCTTTACCTTCAGACTTAAACCAGAAGTAGCGACCTTGGAAACACAGTTTCTCATCAGGAAAATAGATCTTTCTAAAGGAAGAGCACAACCAGATGAGAAACACAATCTTCTAGGTTGCAAACGTTCTTCACCTATTGGTGAGAGGGTTCTTCGGGTAAACCCAGCAGGGGTCCCGAGAGTGAGAAGCATAGCTTATCAGGATGAAAGATCGGCGGAGAGGCTCTGGCACCACACGTCCATGCTAGATCGGAGT…
CTTTCATTTGGATCGCTATTTTTAAAGTATTTTTCAAGAGAAGACCTTTAGAAGTAGGGTTAATTTGCTGAATAACTATATTGGAAAAAATATTAGTTTTGTAGTAAGAGGATAGAGAGGGGGTGCTATGGTTTGTTGGTGAAATATAGTTTTTTTCAGTTATCAAATTTCCCTTAGAAGTATCATTTAAGATTATCAACGGCATAAACTTCTGGATTCCCCCAACTTTTTGCTCGTTCCTACCAGTGTTCAGCAGTCAATAAAATTTGATAAGTTGATGATTTGTTAAAAAAATCAAATAAGAGAAAGAAAACCTTCGTATCTATATCTAGTAACAAGAACTTGCATAGGTCAACATTTCTCTGATTGAAAAATAAATAGCTTAGTATTATCGCTATC…
AGTAGCTAGCCATATCAGAAAACAAACTTGCTGTTGCAGAACATTCTCATTCAAGAAAGTTCTTACTTTCCTTTTTCAAATTTAATTTTTTCAAATTTTATATATGGCTGTTATCTCTGGATGGTTACTATGTTACTTTAAACATCTAAAGTGAAAAAGAATACATAAACATAACTGTGAAAATTTTATTACAGAACTACTTGCATAAAACCACAATTTCAATTCTAATGAAAAGCTATTAATCACCAAAACTGAAAGCCACTCTAAACACTTGACCAAAACGTACAGAGCTGGTTTATGAAAATAAAATCTGATCATAAATTCATAATGAAGAAATAGTTATGCTGCTTAATCATTCAGTATGGCACCATAATAGTTAGACCAAAAACGTACAGAGCT…
ATCAATATGTATGTGAAGATTCTAATTTTCCAAGGCATAAAGTTGTAAGCAAAAAAAAACCCACTGAATATACACACTTTCTACAATTTTAATTTAAGAAGATAGGCTAAAACAATTCATATGAACCCCACTCAACAAGTTCTTATATTTAATCGTCTCTCTATTAGCCAGTCCGTTTACGTTTTCAAATAGTATTTAAATTATTCGTCAACACAAAAAATATACATTGCATTTCTCAATAAATAATATTTCCTCACATACATTATAGAATTCCTAATGGTAACTAAATATGTGACTCTCAAAAGTGTTGCGACTGTTCTAATAATAACTTCTTCATTTTAAACAAATCCCAACATCATCAAACGACTAAATACAAAATCACCACACCATTGGAAAACT…
GGATAATGTTCAGGAGATGAAAACTGATCTTTTTATAGGTGGATATACACCGCCTAGAGGAGGAGTAAAGATGGTTCTTAATGACCATGAATCAATGAATCTGTAACGTTTTGGAGGAGAAGAATGTTAGACGAACCGACACCAATAAATCTCTGACCCAGAAATTTCTCACGAAGTTTCTTCTCACACAATCTCCTGAAACTCCATTAATGGCGAAAGGTCTTGATGTTGATGGATTTGTATAAGGATGAACCCTATATGAGAAAGTCAGATGGAGGAAGACGATGAGCCCTAATTGTCGGGAAAATATGTTGTTTATCTTACACTTGGGCTGGGCTCTTGTTTTCCATGAAACATAATGACGAAATACCAAACACATATAATGTGAATGAGAAGCCC…
CTATCTTGGATCGATGAACAATAGTTAACCTAAATCCATTATTGGTGTAGTTTTCAATTCCAGCGTTATTGAATCTGTTTTCAAATCTCCTCTAACATTCGTTGATGTGATGATATTGGCGTAGATTAACCATTGTATATATGTTTGCTTGCTGATTAATTATATATTGAAGTGACTGCTCTTTGTCGTGATAGCTTTTGTCACTTTTTGTTTTAATTATTATGTTTGATACTGAGTCTTTCTTGTGTTCTTTAACGAGATTGCAAGAAAAAAAAACTATGGTGATTGAATAATCGTAAAACAATTGAAAATTGAGCAATTGGAGGGATTAAAAAAAGTGAGATAGAGTTCAACAAGTTTGTGCGGTAATCTACATGGAACAAACGGAACTTCTGACAT…
ATTCATATGAAATCTCCAAAGTTTGGCAAAATATCTGGGTATTTAAAATTGACTATGTTTTATTTTCTTGATAAAAGACTTCTATAATAATAAAAACTAGATTTTGACCCGCACGCCCGTGCGGATCTATTTTTTTTTTAAAAAATATGATGATATTTGCTTCTTATGTCACTATTTAGGGTTGAGTAAAAAACTTGAATTCGAAGATTCAAACCGATCTTAATCCGAATAAGTAGTACTAAATCCGAACCGGAATTGATTAAATATCTGAATTATTCAAAATTTTGGTATTTGAATAATTGAAACCTAATCCGATCCGAACCGAATTATTTTGGGTATCCAAAATAGATTTATATACTTATATATATGATACTTTTAAGTTCGCATAAATGCTTGAAA…
AAATACTGGAGTAAACCGAAAATGTACATAGGATCTCAAGAACATAACTCAATGTAGATAAATATGATCAAATACGTACATTTATGTTGTTGTTTTCTTACAGTGTACAGACGAACAAAGTGTTCATTAAAGAAAAGATGTGTTCAATAAGATAAATAATACTCATTATTGATGTGATGTATTTCTTGACTCTTCAATACAAAGCTAACATTATTCTGGTTATCCCACAATATCACTTGTTGAAAATAAACAACAACTCCAACAGTTGAATGATCTAATACTCGTGGATAAGTTATATTTTTCTCTCCCTTTATAAATCATCATCAAGAATCATGGAGCTGAAAATCCCTTGAACAAACTCGCTCTGTTTCAACTTTTCTCTGTGATCCTCAGCCGAAA…
AGACTGCGTCACATGGTCTCAAACATATTCTACGTTTTTTATCTTCAAGCTTTTGTCTAAGTCATATATATATATATCCTCCCTTGCAGGTTAAATCCACAGGACTGTTGGATCAGCTAACTCGTCAGCCAATCAAGGGAAAGAGACGACGTGGTGGGATTCGGTTTGGTGAAATGGAAAGGGACTCATAAAGCTTCCTATCTATTACATGACAGGCTCCACACCTCTTTAGATCACCACATTGAAGGTGTTTGTTTGTTGTGTGGAAGCTTTGTCACTTCCTCGGACGTGAACGTTCAACAGAAGAAGCTGATTCAAGAGATTGGAAGGTAGGACTCCAAAGAAGATGACTTGCGATTCTTGCAAGACAAGCAAAAGGATAGAAACTGTGGCAAATGT…
TAGAACTATGGTGACACAATAAGATTATACTGTAAAATTAGGAAAACACTAGCCAACTAGATAATACTGAAAAAACTTGGTAAATAACTACAGTAAAACCTCTATAAATTAATAATGTTGGGACTTTGAATTTTATTAATTTATAGAGATATTAATTTACAAAAGTTTCCTTATTTATTTATTTTTCTGTTTTGAATATTTTATTTATAAATAAGAAAATATTTGATTTTACCATATGTACGTTATTATGTGGTTTTCGATATAATTTAACTAAATATTATCAAAATATATTGAATTGTTAAAAAAATAAAAGTATTTTCATTGTGAATATAAAACCAACAATATAATATTTATTTTGTACTTATATAAAATTATATATAGATAGACTATTAATTGTTG…
ATCATCAATTATATTCTGTATACGCTCCGACCCGATTTCTTCCGGGTCAACTTCTCGGGCCTTCTCGTGCAGAACCGGATCTCCAGCTGCTACAATATCCGGTAAGTCCACTTTCTTCTTCTTGTCCCCAAGACCCAGTAGCCAACCGGCTTTGGTCTTCAAAGAGGATGAAGAAGAAGAGGAGAAATGATAGAGGTTATGGTTCAACGAGAATGAGGTGTCGGGTCTTGAAACGGGGAATCGGGTTGAGCGACATGTGACGGCGGCGGAGACCGGGAGTAGTCGAAGTGAGAATCTGAAAATGGTTGCCATAGCCGTCGGTTTGGTCAGAGGGGAGTCTCACCGGGTCGTTTCTTGAGATATGTCTCTTTGGGCCTGCTAACGTCTGCGGCTCCTTCG…
TAAACTCTAATCAGCGAACCTAAACCCAAATATAAACCATAAATCCAAATATAAACCCTAAACCCAAATAGAATGGAACAAATATGAACCCAAATATCAAAATCTAAACCTTAACCAGTGTTTAACCCCAATTTTCCATAAACTAAACTCAAATTTTAAAATGCCAGTAAAATACATTACCATTCTACATGAGTCATATAGAATAGAAATAGAGAAAATGTAGTTCCAATACTAAATCCTCAACTCTAATCAGTGAACCCTAAACTTTATCCCAACCCCACCCCATCCCCTAAAATACTAAACCCTAAACTCTAATCAGCGAACCTAAACCCAAATATAAACCATAAATCCAAATATAAACCCTAAACCCAAATAGAATGGAACAAATATGAACCCAAA…
TCAAATGTTTCAAAACTACATACTTTCAAAACTCATTTTTATTAAAAACTGAATTATGAATATTATATATAACTAATTTTAGTAAAAAATTTCAATACAAAATATCAACAGATATTTAAAATAGTCATAATCATCTTTTTCAAAAATAATTATTCTTTAAAAATATTTAACAGTAAACACATATACAATTTTTGATGATGAAAAAATATCTTAATTTGACAAATCTATATATATATATATAAATATGTTTACCTTTGCGGACATCCGCCTAGTATTAATTGTATGTGATGTGCCCCGTGAAATCGCAATCAAGGCTTGGATTTCCTTGAATAGACTGAGAAATATCTTCACACTTGAAAGTTTCCTTACCAATATTTGGTTATATTTTCTAATGGCGAT…
ATCCAACAACAGTCTTTCTCGGCCTATATGTCATGCATGCCACTCTACCTGCCAAGATAAACTGGTTTTCAAGAATAAGAAAAATGTCACCATCTCTTTCTGTTCTATCAACTGTGTAACAACCTCTTCGTAGAAAACCCTCCTCCAACCATAACTTCTACCTTTCTCATTTTATTTTACTGTTGATCAAGTCTGTATGACAATAAGACCTTGCCTTGCTTTGCTTTCAGGTTATTTGTAAGTTAAACTACCATCACTCGAATAAATTTGTAACGATAACTTTATAGAAAACTAGGTGATAACCCGCGCCGTGCGCGGGGTGTAAAATCTATAAATAAAATTTGATTTGAATAATGTACGTTGATTAGTGGTTATTAAACGTCTAAAATAATTAGAGTT…
AAGAAATTTTCAGGATACGTTGGAGTATCACTAAAATAATCATTCCATAAACGAATATGCCCTTCCTCACGATGTCTTTCGATATACGCTCGTTTTTTTCTTTTCTTTCTTCGTTCTTCTTGATCACGACGAATGGTCAAATTCTCAAATGCTTGATCAAAATATTGATCATAGACATCATCAAAAACATCATCAAATGCATCATCAAACGCATCATCATCATGAGAAGAAGAAGCCATATAAAGTTTTTATAAAGATGGTTTTGGTGTTTATAATAAGGGGAAAAAATATAAATATGGTAAGAAGAGTTTGTTGTTGTTAAGAAGAGAAGAAGAGTTTGTTGTTGTAAAGAAGAGAAGAAGTGTTTGTTGTTGTAAAGCAGAGAAGAAGAGTTCGTTG…
CTTGTTTTAGATTTGTTTATTGAGTGTGTTTGTTTACTAATTGTGTAGATAAATAATTTACAAGATTTGTATTTATACTAAAAATAAAACTTTCTTTTTTCTTTTAGAATTTTTTTTCTTCAATAAAAGCATTTCTCCTACACTTAAAATGAATCATGTATAGTATAGCATTCCAAATGAGTCCTTTACTAGTGCAACAAAAGTAAACTTTTACTGGTGTTTAAATCACTATGATTGATTATACAATCAACACGTCTAGTTCCATGATTTGTTGGACTTTTCAAAGTCTGACACAACAGCTATGTTCCGTTTAGGTATCTAACAGTATAATAACGGTTAAAAGAACTAATCTCACTGACTAAGTTGTGGTCACTATCTTCTTACTTTACACTTTAACAG…
TAAGATTAGGTGAAAGTTTTAGGAGATTAAATAATTTTAGCAAATTAGCTTTCTTTTTTTTGGTCAATGGTAGATAAGTTCTATTTTTAATAGAAAATCAAATTAGATGAGAATCTTATATACCAAATATTGATATGTTAATATCAAAAAAAGAAGATATACTATCATAATCAATATAGTAATTTACTATTTATCATGATTGCTTATACTTGTTGGGTTGGGTGAACCAAGACATATTCTTAGTGGCAAAGAATATTTTTTGTAATTAAATAGAAAAAATCTGGTAGACAAAAAAAGTAAATATAAAAACAAAAAGGAAAGATAATATTTGAGTTTTGCCAGTGGTGCATAAGTCATCAATGACCTAATCCAACCACCAATGGATGTTTCTAGTTGAGT…
TAGATTCTTGTGAAGAGGAAGTGATATAACGGTATTAATTTACCTTTGGAGGAGCAGAACTTTGGAGATATGGTAACATCACAAAATGGTTGTTCGAAACTTTGCATAATTTCAACCAAATAAAGTGATTAGATGATGAGCTTTGTTTTGTTGTGTTTATCTCACCCTTTGAAGGCCTTGGATGATATTTGGTAAGATTAGGAGAATCCGATTCCAACGATGAACCTCGTGATGAGCCAACATCATGAGCCAATGTCTTGCACAGCTCGCAGGAACATCAGAATATAGGTGTCACCATTAGCACATGCAGATAGTAACTATGAAAGCTACATAGTTTAATAGTTAGTTTTCGTCTTTTGCCGTAAGGATTTACAATATATTGATTAAAAGTACGTAGTC…
AGCTATGTGTCCATTGTCACACTGATGACATGCAAAAAAAAAATAAACAAACTTGTAACCAATCAATGAAACAAAAACCAAATATAATCATTTTAAATAATAATCAGTTACAAACAAAAAAAAATAAACGGAGACCTGAAAAACATGTTGGGTGAGTGCTTGAAAGCAAACGGGACAATCGAGAAGATCCAAATCGAGTAGCGTCCCCGATCGTGCCTCCGGTATCACTTCATCGCCGTCTTCACTCGCCGTTTCTCTGCCATTCTCAACGGAAGGAAGTCGTTGTCTCTTTCGGTGGCGGCGGAGGCTGCTCGACGCTTCTCCTGCGGCGTTCGTCTCTTTCATCATCACTATTCAGAAAAGTTGAGCCAATTTCTTTACGATTCTGCCATTTAAAGA…
ATCTCGCCACGGCGATCGATTCTCTCCGATATTTGAGTCCTAAAAGCTCTTGACGGTGAAGAGGTTCGGAACTTTGGAGTTCCGGCGTGGCTGGTGATCCGGCTGATGGATCTCCGGCGAGGATGAGTTGCAGGTGCGATGCGTCGATCTCGCGACACGTGACCCTCGACGCCGAGGATGTTGACACGTGTCCAAGCGTTGAAAAGAGTGATCTGCGAGGCGGCCGCGCTTCGAAACCGTGTTGGTTTCTAGGGTTTCTCAAGGTGGGCCGCTGGATTGGGCCCAATTGTGTAACGAGTTTTGCCCTGTAGCTTTGTTGGGCTTTTATTGTATTTTGTTTCTGGGCTGGGCCCGTTTTTATAAATTAAAAAAAACTATTGACGGAAAAAAAAAAAAGGA…
TGAAGTAGAGGCAGTAAAAGTGAGATGATGCCATTGGCTCTTTTTGACCTTTTGAAACAAACAAGCTTTAACCTTCTGCCCTGAGTCATCTATTCGTTTTCTATTGCCTCCAATTGGCTTGTCACTTCTATCATTTTTCTCAAAAGAATCTAAATCCAGGAAAAAAGATAAACATTTTCATTCTATGATCACCAAGATTGTTTCAGTTCGAATTTAGAGAAAGAAGACGTGATCTATAAGTTGAACAAAAAAAAAGACATGATCTATAATAAAATTAATTAACTGTCCTTGGCCTTTTGAATCAAGCTTGTTATCTTGTTTCCAAAAGTTTATAGGTCGATCGATCGAAAGAACTTGAAAAAACTTGTATCCTTCTTTGTTTTGGTTGTAAACAAAGTT…
TTCTTTCTTTTACTTTCTCACGAAACATAAACCGCTTCAAACTGTCTGAAAATCACAGAAACCAATGTTAAAACCGGATCTACTGTGCACGTCATCACAGGCGGTAGAAATGAGGCGGAGACGGCGGCGAATAAGAGATTTAGAGGGTTTTCTTACAGATTTGTTTGTTGGAATCGCTTCTCTGTTTTTTTAATCAAGAGATGTGTGTATTTTATGAGATGAGTGTATACACTACTTCATACATACACATGAAAACTGATGACTCATTACGGGACTTTGCTTGCGTGTCGTAAAATCAACGGCTAGCGGGTTCGGTTTTGGCAGTTTTTAATTCGATTTTGCCGCTTCTTACTTTAATACCCTTTAATTCTGTTGCTCTTTCAACTTATTCCTCGGTAT…
CAAAACAAAAAAGTAAGTAAAAAGAGGAAAGAAGGTGTTAATCGATTCTTCCCGTAGATATCAACGTCTCTTGTTAAGAGACTTTTATTAAATCTGTCACATTTTGAAATATTTTATTATTAAAACATGTTTTGAGAGACCCATTGTAATTTCTTACCACTAATGTTGGCCTCGGTCTCATATTTTGTTTGCATGCATATAGTTTTTTTATTCCCTCCATTAAAAGAGTAATCAACTAGCTCCTCTTTTTAGTGGAGTGTTTACGCAAGCGCCAAATGCTTGTTGAAACGCTTGGTAGTATCATGTTGCAACTAAGACCATCTTTAACGCAGGAGCTTAGTGGGCTGCTTAGTGATTTTTTAATTTAAAAAAAAAAGGAAAATGAATTAATTATAGAGG…
TAGAATATGCAACCTAGGTGAATTCTGTTACTTAGACTATTTTTCTGTATTAAAAACGTCATAATTTTCTTTTAAATAATAGTATCATTTTCACGATTAACAGAAACATATACAAATATCGAAGTTTCAAGGCTATTCACTAAAGAAATATTTCCAATTGAAAAGAAAACTGGTAAGCAAAGCGTAGACTTCTCTTCAGCAAATATCAAAACCAAATACAAGGATACAAATTTGGGAACACGACAATAGTACTGTGGAACGGAACTCGAACAATTGGAATAATATTCTCTTTACAAAAAAATCTTATCTTCTATTAACTAGGCGGCTTATAACATGTGGATTTTTCACTAAATGTACACTCAAATAATAGAGTCAAGAAAATTTAGAAGAAAGCGAGAA…
TAGAATATGCAACCTAGGTGAATTCTGTTACTTAGACTATTTTTCTGTATTAAAAACGTCATAATTTTCTTTTAAATAATAGTATCATTTTCACGATTAACAGAAACATATACAAATATCGAAGTTTCAAGGCTATTCACTAAAGAAATATTTCCAATTGAAAAGAAAACTGGTAAGCAAAGCGTAGACTTCTCTTCAGCAAATATCAAAACCAAATACAAGGATACAAATTTGGGAACACGACAATAGTACTGTGGAACGGAACTCGAACAATTGGAATAATATTCTCTTTACAAAAAAATCTTATCTTCTATTAACTAGGCGGCTTATAACATGTGGATTTTTCACTAAATGTACACTCAAATAATAGAGTCAAGAAAATTTAGAAGAAAGCGAGAA…
TTAATATAATTCTTATTATCTTTGTAAATTTAGAAAAACATTTCAAAAAATTAAAACAAATTTGTTTTCATGAAAAACAATAATGGTCGAACAAGTATATAAATGAAAAAATAAAATAGATAGTATTTTTTGAAAAAATAACAAATAGTAAAATTTAATACTATTTTAAATTAAAATAAATGAAAATTTCATAAATTTATTAAACTTCAAATAATATTTATATTATTTGCTTTTTTATTCACCCCCCCCCATAGGTACTATATGTTACTTAAATAAAATAAAATTTCAAATGACGTTTCGTCTATATGCTGTCCACATGGTATTAAACAGTATAAGTATGTTTTCTAAATAAAAAATCAACTCTACTTTATGTTTAAATTTCAACTAAATTAACTTTGT…
CGCCTCTGGTCATTGCAACTCCCATGAAAGTCAGCTCTTTCAGCATATCCAGCAAGCGATGAGGCAAGCAAGGGATTGACCATTATTAGTTTATATAATTCGGATCCTAGTCTGTTTGTAACCATGTGAAATTCCAATGTTCTGGCTCTTAGTACGGTGTTAGATTTCGGGAAAAGACATCTAGGGATGTTGCTAAACTACTTTTGTGTGTGACTTTTAAGTTTTAAGTTTGTCATATTTCCTTCAAAGCAGATTCGATTTCTTGCAAGGCCTTGATGGCGGCTAATGCCAATCTCTCAGCTTCAGTTTCTTTCTGAGCTGCAAATATTTTCCTCTCCATTGTACTTGCTCCAGCTTTTTCTTGCTCTGCTTCTTGAGAATTTCGAAGCTCTTCACGAG…
TTCAACAACAGTGGAGGTGGTGGTGGTGTTGTTAAAGTGTTGAACTTTGTGGCGCTTTTTGGTATTGGCTCGGATGAGGAAGTCTCCTGTATTCTGAATCACTGAATCTGAATTATTATTATTATTATTATTATTAATATTGACAAAGAAAAACATTGAAAGCAACCTCGTCGTCGGAATCACTGATAGAGGCCTCCGACGATCCCGCCGCGGCGGTGGAAGGAGATGACCAGACGGAGAGCTGCAGTGGCTTGGCGGAGGAGGCGGTTTTGCCGGTCAAGCGGGCCTCGAGCTTAGCGAGTTTGTCGGGGAGAGAGTGATCGGACTGATTGGAAGAATTGGAGGAGAATTGGATCACCATCTCATCCGACATTGCCAACGCTTGAGCAGGCTTCTCAA…
TTCACTCTCTGACACACACTGCCTCAGCAACTACTTCAACGACTACGTCAAGACATAAACCCTCAGTTTATCCTTCTCCATCTCAGCATATCTTGCATCCACATGGTAACATATGAAGAATTCATAATTTTTGTCGTCTAGTTAGTATCCAAAGCTCCGTATTAGAGGCCGACAATTATAGATTTGCGTGATTAATTTAAAAATTAACTAGCTAACGACATTAGTTGATTTATGATGTGATTTATTTAAAGTGGAGGGTTGGTTTTCAAGACCAAATCACCAAAAGTTGTAACTATGGGGACTTCGGACTTAACTACGCATTAAGGCAAGCTAATCACTGATTTCGCGTCCGAAAGTCATTATCCAACTGGTCTTGGTCCAATTCTAGTAGTATTAGTT…
CATAGCCAAACTGTGAAGTCAAAAATATCTCCACATCTCACATGTCACATGATTAGTGATTACCACATTGATTGGCTCGTGTTTCTAGCACGATTTTTGCTTCGTAAGAGGCGCGGATACAAAAAAAAATCGTTTCTATTCGGTGGATGCCAAATATTGTAAAGAATTGTAATCTAATACATAACCCTAAATCATAAACTATAATTAATGGATCCAGTTATATATACCCAGTACATGCATAAGAAAGATTATTTTGTTTCTTTACGAAATATCATTTTAAAATCTTTAATCGGAATGACTTCTCTTCTGATTTATGCTGTGTATCGGGTCGGGTCTTTGTTTATATTTATGTGTGGAGGGTCCAAGGGGATTAACGTAGATGTAGAAAGAGTCAACGTT…
TTGAAGCTATAGTTTCAAAGAGAACACATGACCAAAGAGAATGAAGCCTCAATGGCCAGTGGAACAGTTTTAGATTTTACTATAAACCTTCTTTTCACCTCCAATCCGTGGCACAGATAAACAATAAGAACCACTTGAGACGAGTTATGCAATTACATTGTCAACCACCTGTTTTAGAAGCTACACTATCGTTCAGAAAAAAAACACTATCAACCACCTGTTTGAGAGACCATTCTATTAACCATCTGTTTGAGAAACTAACACAATCAGACCACCTGTTGCTGATAAAGAGATTGAGCTAGTAAAGTAAAAGACAGTAACAAAGAGATGAAACTGTAAGTTCCCTAAACTAAACCAAGAACCCTGAACCATACTCGAGCTTCCTCAAGCATACTCAAG…
TCAAATTGTTTTTCCCTTGATATTGGAGTTGTAGTACAAATTTCGGCTTAGATGTGCATTTCAACCTAATTAAAAATGTTTCGGGATATAATTGTTTAAAAAATATCGAGGATTGTAGCATGAAATCTTGAATATAAAATTGGGTTTATTTTGGACAGATTTGTTAGTGACTCACGTGGCTCCTAATTCCGAGCTGTGGGTAAAGAATTTTTCCGAGAATCCAATAATTTACGCACGGCAGTTGAACACGAGTGAATCCAAGCCAAGAAAGCAGACGTGGCACTGACGGTGGCGGTCCGAGCATTATAAATAGAATCAAGCCGAACTGAAGCGAGTGTGGTGACATGATGGTTTAGACCATCGGGAATAACGGTTTAATTATGTTCGCAATGACGACAT…
TACATAAATAATATATTTCACTAAAAAACATTTTTGTTTATAATTGTTTAAGTAAAAAGTTAAAAGATCTTTTTGTAAAACCAAATAGAGGAGGTGGTATGACAAAGTGAGAGACAAATAGTCCAATCTGTAGTTCTTTAGAAGGATTTGATGGGTTGATGGGGTTTTTATGTTTTTTTTTTAACGTCTGATTAATTATGCTATTACAACGATGAGAAATATTACATAGACGATTCTACAGCCGATAATTCTATCATCATATGAGAACTCACGTCTGACTGCATCGCTCCCTTGTAATAACAACAACTTAAGGAAAGATTATACAAACACAGCAGCATAACATACAACAAAATGATCATTCTCACTAACCAAGCATATCCAATATTAAAAATTGTATCT…
AAAATTAAAATATCGATTTGGAAACTTTTTCTCACGTCATCTTCTTCTCCCCTTTGTTCTTCAAAGAGAAGAGAAAAAAGGGTTTGATTGATTAGAAATCGAGTTTTAAGAGTTTAGCTCATGTTTGTTCGGTTCAAATAAAGTCGGAATCAAACCGGATTTAACCGACGAAAACCATGAAATCGATTGGGAAGACTTACATGGGCACGAGATCGATCGATCCAGAAGACGCGACTGATCAATCGAAGTGGGATTGAGCTTCTGCGATCGACTGACCTGGGCTTGGTCGATCAGCATATGCTCCACATATTTTATCGTTGTTCTGGATATATTTACGAAGATCGACCGGTTCAGATCGAATGGTTTCTTATGGGATTGATCGATCCATTTGAGAAAAAA…
GATACTGATATTAAGATATCTGGCAATCTCAGGGAGCTGCTCGCCGTTTCACCACGCAGAAGAAGAGTATTGTGGAGATTGAATCAGTTGGTGTTGCGGGTAAAACTGAGAGCCGTGTTAAGAAATACTTCCGCCTAGAGGTAACAAAAAGTTTGAACCCTTCTCTTCACAAACCATTTGGATGTTTAGTATGTACCATCGTATTTACAGATTCTGACTACAGTATGTTTATGTGCAGTTTGTGGCCAAAGAAGAAGAACATACGGATGACGATTTGGATATCAAGGCTCTAGAAGATTGTTTTGTAAGTTGTCATTATCATGCTTACCTCTGTTATCTTGAATCTCTAAGGCAAACGTACTAGGATTGGTTTTTAGATACCTGACTTTTTTGGTAATG…
TTTATGAACCTTTGCAATAATTGGGGTTTCACGATTTTGATTTTCCGACATTTATTGTCTTGTTGCCGGCCTTTTTTTGCTCTCCTCGTGTTTATTAAGCACGTGGAGGAAATACAAATGAGTGAGTGTATGTTGTATCGTCACTCGTCACCGTTCAACTTATGATTAATTGTCAGACTCGATTTCTATGCTCTCAGCTCTATCTGAAACATTTAGCTAGGGATGTGTCTTAGAGATCATGAGCATAGAAGTAAAGAATGTAAAATGGTCTTTTATTCCATAACCGATCAAATGATTTTGGTAAAAGATATATATACAATTGACTAATCATGTAAACCAAATAAAATCACCGTGAGATCTTGGATCCGGTCCAAAAAGAAATCCACTTGTTTTAAGTGC…
ATACAGCCGCAATCATTGTCACTGTCATATATCGAAGTTAAATGAAACTGCTCTCCAATCACTGTGAACAAAAAAGGAATCAAAAACGCGAATCGTGAATAAACATATCCACATCTAAAATGAAACCAAATCAACTCAAAATTCAGGAGATGGTTCTCATAGTAGGAAAGCTTACATTTTTATAGTCGCAGTTCCACCTCCTTGCATGAGGGAAGATCGTAGATCGTCGGTGATTCACTCTCCCTGTTGATTATATAATCTTTTTAATATAGTATAGATTTAGCTGTGGATTATTATTTTTTTCTTGAAATTGATTTATTTTTTAGAAACAAAAAATAAGAAACCGGTTTGCTTTCAATCTTTTATCCCAAAACCGAATTGTTTTGAAATTTCTAAATT…
AAGAGTGGCTAAGGATGTGTTTATATAAATCAATCTATGGATTTAAACGAAGAAACTGATGATACCGATATGCAAAAAAGAATCTAAACCCTATATTTGTAAAATGTGATCCTTAGTAAAGATAAGTGTTCGAGGTGATAGTTACCATTGGTTGCTCTATACATCTAAATGCCAACCACACACAATGGTCCCAAAGGATTTTGAAGCTCTATGATCTAGCATAAGGACATTGTTGAAATTGGATATTTTCATGGTAAAGGAAAAAGACACAGTTAGCCTCGAATCTCTCAGTGAAATGAAATGCACACATATGCATAGGACATTCTGATGATAAACCATGGAGTCATGAGCACTTACAAGGTTTGAGTCTAGATCATATTTAGTCAAAAAAATGTTTAG…
ACCTTTGAAGATCTTGAAGGTGAAAAGTGAAAACAATGGGGAAGACATTTTTTTTCGCCAGTGTTTTCCTTGATTCTGCACTCACCGATTTCCTCTAGACTTTTGAGTGTCACAAACCTTGGTAAAGGCATCTACTAGGCGGATGAGAATAGCCTTATGGATCATCATGAGCCCGTTTGGATTCACCTCATCAGCTGGAATCAAGATTTGACTTTGATGAATATTTTTCAGCTTCTAACTGGGAAAGATTCAGTTACAAATCACGAGAGTTGTTGCACTACTCTTCTCAGATGACTAGGAAGGGAAAAAAAAGAGATCATTGGGAAAATAAAAGGGCAAATTAGCATCTCAAAGGTGGTTTATTTCTAAGAGAATCTGAGTCAGATGTCGTAATCACAT…
CGATGTACAAAAGTACCATCGATCGATGTCGAGACATTGGACATGCGACATTTTGGATCCAGCGGACTTAAAACCCAAGGCCAAGCCAAATTACGAAAATGCCCTGACGAGTTTTTAACCTAGTAGAATATATACTGCCTAAGTGTTTTGACGGCAGAGGAACAGAGCTTTTTCTAGACCTAGTTTTGTTACAAGTTTCATTTGGGAGAGAAGATCACTTGTGACTGGAACTCCTTGTTTTCATTTCTTTTCATCTATACTATGAATTTCCATTTCTTCATTGTCATGAATTGCTTTGCTATGTCTGAGTAGTTCAACTGCTAGATCCAGGGTTCAGATAGGTTTGTGGGATTAGCCCCAAACTATATCTTAGTAGAGCATTTTCATACTCGCGCATAG…
TTCCCCGGGCATGGATTGCAGTTTATGATCAGGCATGATCTTGTCCTCAGGCTCCTCTGGTTCACCCGGCATGGATTGCATTTTGCGATCAGGCATGATCCTGTCCTCAGGCTCTTCCGGTTCACCCGGCATGGACTGCAGCTTATGGTCAGGCTTCACTATGTGCTCAGATTCTACATTGAACATCTCATGATCTTGCACGCTCAAACTAGGCTTCACAACATGGTTCATATCTAGCTTCATTGAGAGATCCTTGAGAACCCTGCGTGCCAAAGTTGAACTAAAGAGGCATAGTAACAGGAGGAGTCCAAAGCATTTGCCTTGGTGTCCCTTTGCCATTTTTTTTTGTTAATCCTATGAAATAAACTGATCCTGCTTGTACATTTTTCAAATAATGAA…
CATCCTTGCAAACTGACAAGAGATACTCATTGTCGCTGAAGCTCCAGATCTGCCAAAACCAACCAATAATCAAAAACTGACAATGTCTACAAAGAAACAGTAAATTGAAGTTAAAACAATACCTCAGCCATCTATCTCTTTATGGAATTTCAATACCTACATTGCAAGAGAGGAAACCTTCAGAATCAAATTTGTAATCGAATTGGAAAACAGTATTATCGAGTGACTCACAGGTAAAGACGATGACGAAAGAGATCAAGAAGGTTCAACACACAGAGAGTCTCAAGAGCTTCGTGCTGCAAATCGCACATGGAAATGAGATAAGTAAGAGGAACGGTGAGAAAATCGAAGTCATACAGAAGCAAATCGCACTAGGAGAAAGAGAGAGTTGAATCCCCG…
TGATCAAGGGAATGCTGAATTCCTTATCATTCCAAAAAAAAATCACCATTCACAAGGAATAGTTTTTTCTTTTTTTTTCCTCTCCATTCCTTTTTTTGTAGAGAAATATAGAACAAAAACATTCATTCTTAAATTTGATAAGAAACAAGTATTCCTTTTCATTCCTGTAATTTTATTACTATACGTTCTTTTTTTATTCATTCCTCGTGTTTCCGAAAAGATCACTAGTCGGAGCTTATTGTTCCTTATTGTAGAAAAATAAGTTGGGAAATTTTTAGAGAGGAACGAGTCCAAAATGTGACATTTTAACCTGTAAATAAGGTGACGTGTTAGTTTTTTTGTTTAAAAAAAAAGATTTGTTGTTGTTTACTTAATTAATATAAGCAATTAATAAGAAAT…
AACAAACACATCATACTTTCAATCTGACTCTATTTTTCGCTGTAAAATAAAATTTAAAATAAAAATATTTAATAAATTTACTATACAAATAAATTATTTATTTATTTTTTTATTCATCACTCTATTTTATGCACTAATAGACAAATATTTTAGAGTTTGTCTAGTGATCAGTTTTCCTATAAAAATGAATCTTGAATAATGCGTAGAAAAACAATCCAACTAACCACTCAATCGTATATGCCATGAAAAAAAAAACAGATCATTATTGAAAGAAAACTCAATTTTATTATAGAATTATTGTATTTAAAAAAAAAATTATATAGTGAACCTTTTACAACATATGTTTATTTATTATAATAAGTAAAGACACGATACTGTCAGTACTTAATTTTTATAAAG…
AAAACTTTATTGAGTATCATCAAAGTAAATTCAAATTCTATTATAAAGTTATTCTGTTTTAAAATAAAAAATAGAATAAACTATATCGGAGATGGTCTAAATATAGTTCTCAAAGTCAAATTCTTTAATTTTTAACAAACATCAATACTATTAAAAGGGAAGGAGTCTAAAAAAAATGTACCTATAAAAGTTGTTTGGACTCTTTTATTTAACTTATTATTTTTTGGTCTTACTTTAAATTTATACTAACAATATGTTACCATATATTTCTCTAACAATAATTTAGTCAATTCTTTTATTTATTTAAATCTCACTCCTAAATCCTAACATTACTATTATTATATTTATCATTTTGATTTTTAATCGTAAAAGCATTGAAACTAATGTTTTATATTATCA…
ATTAGCCAAGAAGATAGAATAGTTAGATCACAAGAGAAGAGTCACAAGGAGCAAGAGTAAAAAACCTTGCGACGTCCAATTCGTTTTGAAAGAGGAGAGAGATGGGCTCCTTTAACCATGCCGGTAGAGCTGCATAAATCCCAGAACAACAATCAATAAGCTTTAAAGGAAAAAAAAAAGAAGAGAAAGATCTTCACAGGAGAGAAGGACTTACTTGATGCAAAACTCCTCTTTGTGAGAGGTACTCTTACATCTTAAATCCCATAGCGCAAAACATCCATCTCTTGAACCAGAGACAAGAAGATCTGCAAACAGAAAGAGTTAAATCTATCTTCACTGAAAACACCAACTAGTAAATTTATAAAGGAACAAACCAGAGTTTGTAGGATGTGAACACAT…
GTATGTTAGTAAAATTTAATGGTCTTGGATGAATTTCAAAAGTTAATGTGTTATAATTTTACATTTGAAACTTATTGCAAAATTTGTGATTAGTTTTACTCTTGAAACTTCTTAGAAATTTTGTATAGATTTTCTTCTTATCACATGTGTGTTAGTTATTATTTTAACATATGGTGGCTTTACTTTTTTGGTTGATTAGATCTTGTGAAAAATAGATACCTAACAAAAAAATTAATAATATCATACAAGTGAAACACAACTAAAAAAGAATACAATGTTTATAGATTGTGCATTAAACAATTATTTAAAAATCAATATTTTATTATGAGAAATTATTACAAAGCAATATATTAAAAAGTATTCTTGAGTGTGTTTAATTTTTTATAATCTTGATGCCTC…
CGTAGGGTGGCGTTCGGATACACGTTCGGGTTCGTATAGAGTATTTCAGTATACATGTATAAAACCCATTCGGATATTTCTACACTTCGAGTCGGGTTCGGGTATTTTATGTTCGGGTTCGGATATTTTGGGTCGGGTTCAGATATTTAAATTTTGAAGAAAAATAAATAAATGATTCATTGTTTAAATTTTTTTATTTAAAATATATTTTAACTTATCTGGTTTTTTCATTTTTTTTAATTAAACTATTAATAGGTTTGGAGATAAAACTTTAAAAATAGAAAGACACTAATTTAGTTGTTGTTTTGAAATTTTAGATGCAACTTTTGTTAATGCAAGAAACAAGAGCTTGATATATATTTTAAGTGAGTAGCAAATAATTTTGTCCATAACTATATA…
TTTTCAGAGAAGGTGTCCCAGATACTTGGTCCTCTACCATCTTCATGAGCAGCACCTTCACACTACAAAAAAATTCGAAAAATGTTAGATTCGGGTTTATTATGGGCTTCCAACTCAAAACCAATTGGCCCTAACCCTTTATATAGTAGTATATTAATTCTTATATATCCGATGTGGAATGTTTCTCATCAATAAAAAAGTTAACAAAAGTATATGCAATATATAGTAAGAACTGAACCTGGTACGCAGAAGTGGCAGATCCAAAAATGAAATCTTCTGGGAAATCACTTCTCCTCAAAATAGGTATTGAGAAGTGATTCTTTGCAGAAACTCCAACGTAGATGGAAGTTATGATCAACAGTAAAAGAAGACATTTACTTCTCATAGTTTCTGTAAGAA…
TATGTCTTCCGTACAAAACCGTGTATAAAAGGCTAGATGCAGGTGAAGTTAATGATATGAACATAAACATACACGGTTTTGTACTGAATACACAATTATAAATGAGTCGTGTATTGATTAGTATAAGGGTGGTTCTGTTTTGTATGATATATTTCTATTAAAAGATAGCCAAACTAATTTTAAATATGATATTGATTAAGTTTCGGCTAAGTTCAAGTAAGTAAGTTCCATTTATAAAGTAGTGTGATATATTATAGTAACATTTATAAAAGAGATCAAAACTTAAATGACAACTTCAAATAGTAGATAAAAATAGATCCCTAAATTAATAGATTAGATATATATTAGATTGAATTCGAGATGCGAAAAACAAGCTTTCAAAATGAAATTATTGTTAAC…
AGTCCAAGCTCAAAATACGTTGGGAGCCAGTTCATCAACAGGTATAGAGCGTAATGGAATGTGAAGTTGTTAACCACGATGGCCCAAACGGGGCAAACTGAACATGATTTTCTTCCATGGGATGTGAGTAACTTTATGTTGGTTTACATTAGTTGGTAACAGAGCACCTCCAAATCCAGCAGCAGCAGCTTTTGGATGCTCGGACCGAGTTGGGTCAGTGGCGTACCTAATCCAAAGAAATGACCATAGTGCTGTTCGTTTGGTTGCCGCAGGTACCGGCGGCAGCGGCAGCGTCAACATTCGGCGTCAACTCTTGTTCGTTTCGTTGACGCAGGCAGCTGCGTCTGACGCTGCGTTCGAACGCCGCGTCCTGCGGCTGACGCCGATAAAACCAGCGGT…
ACATATAATCTCTCCTGGTCTAAAACATTTTAAAAGACAAAAAAAAAAATCATTATCATACACATTTCTTGCAAATGAAATCCTAAAATACAAACCACATAATTATACAAAAAAAATAATAATCTAGATCATAAATAAAGTATATCTTACCCGTAGGGCGAGCCGATCCTAGTGATTAATGTGAGAATCAATTCTTAAATCTCCACTTGATGGTTCTTGTTGACCATATGGCTATAAAGGAACCACCCTCCTTTTCATTTGATACACAGAAAAGTATTCAACTCATCCTTCACATGCTCTTATTTTTATTTTTTATTTTGTGTTTGAAAGTACAACACCAAAAAAAAGGTTTGATACATTATGTATTTAGTGATGGGAGACAAAAACACACGCAATTGT…
AACCTAGAAGTCAGAAGTCCTCTGTAAAGTGTGTAATACGGATGTTACTTGGTTCAGCTAAGGCAAACAACAAAACTCGTTGATGGGAGACATAACTATAACAGGAGAAATCTTAAGATGATGATGGAGAAATGGTTACCAAGTGTACAATCTCTCTGATAGCTATAAGCATGCATCTCATACTGCAAAGCAAATGCTTCGACTCGGTTTCTAAGCTCAAATATGTCTTTGTATGTGCATAGACTCTTCACAAACTCCTGGTGCAGCTTGCCATATTTTCTGTGCAACGCACTTGTTATATGAGCTGCCTTCATCAGAAAATTTGCATCGTACCAAAATAAGATATATAATATACATCTCTTGGAATGAAAAATATATGTATAGGCTAGACGATGGAAA…
TTATAAAACAATATATTCTAAAAATAGAGAAAACTAAAAATGAAACTTTTTGTAAATTAATTATTCTATAAATTAATAAAATTTTATGAGCTTTTGACGCTGACACCGGAGCTAAAGGATCAATGCACTTCTTTTATTTTTTACTAGGGTCAGCCCGCCCTACGGGCGGGATATACTTTACTTGTGATCTAGGTTAATTTTTTTATGTGATTTCGTGATTTATACTTTAGGTTTACCTTTGCAAGAGATGTACTATTTTATTAATTTAAGTTGTTGGTTTGTTTGTCTGTAAGTAATTTTTGTTTTGAATTTTTGCTTATATGACATCACCACGATTGAGTTGTGTTGTCAATTCTAGTTGAATAATTTGTATCTAATAATTAATGTATATGACTCTTT…
CTCGGGTTTTAGCGGTTGTTACGGGTTTTATAGAATTTTTAAATAACAGTTTTTTTTTTGAAAACTAAAATGGATTACATATGAACCACCGAATTTGGCAATTTAACTGCGGGTCGGGTCGGGTCGGGTTTTAAAACATTGAATATAATGTTTCATTTGTAATATCTAAGTGTAGATACAATTAAAATACAAATTTATATCAAATAAATTTGGAATGTTTCGAAAATAATCCCGCGTTTTGAAAGCGCGGGTCAAAATCTAGTCATACAATTAAAACTCCAAGAAAAGTAATCTTAACTATACATTTCTACATTTCATTTCTACCATTTAACCCAAAAAAATACATTTCTACAGAGAGATCAGATTAACGACATAAGATGACTAGGCATATGGATGCAT…
GAAAAGAAAAGTCAGCATTTATATTTCAATGTAAATTTTGTATTTAGTTTTAAAACCACATTGCAAAATAAAACACTAGCCTGGCGCTGCTGCTTTTTAACCGATTAATGCATTTGGTAATCTTGGGTAGCTCTATTGGCTCCCGCGCCCTGTTTAAAATATAATCAACATAACTTTAAAAAAGTACCAAATTATAGCCAAGGTCAATCTAATATATTAAAACATAAGTTATGACTTCTTTTCATGTGTGATTTTTTTAGTTTGGACCATTTCTAAAAAATATCCTATTTTTCCTAAGTTCATTATTATATCTTTCAATATCTTTATCTTTTTATTGAAATACAAATGAATGTTTTTAAAATGTTCTAACAAAATCTTTTTAAAATCTTCTTAGAATAT…
TTAATAAGTGTATTATTAGTTTATAGATCAAAAAATAAAATAAAGGGGTAAACATTATATTTATATTTTTTATGAATCTTTAAATTTCTTAATTTAAATTTTTATTGATTTAAAACATTATTTTAGATAACAACATTAATATTTTATTTTAAAATATGCTGTTATTTTTAACCAATTTTTATTATATTAATTTATATATAATGATCTAATTAAATAAACAAATATATAATTGTTAATACAAAGTGATGTTGTTAAACTAAATTTTTGAAATTACCAAAACCTACAAAATTTCAAAATAAATCAAAAGCACAAAAATGTTAAACCGAACCCAATTTTACATATTATATTAATCAAAGTAAATAAAACTATGGATATATGTATAGTTATATTGTAAAGTAT…
AAGGAAATCTATTTTTGAGATACGTTCCTCATAGTTTAGCCAACTCACTTGATAAGGTATAAGTATTTGGCGTAGTTGCTTTATATGTTCAAATTTCTCATTCTCTCTGTATTATTATACGCTTGAGTTTCACTGAAGGCTTTTGAGTATCACTGATTCTCCTATACGAATAAATAAGCTTTGGTTGTTTGAATATGAGAGCCCATTAAAATTTTAATTAATTGTAACACAGATGTTTTATATTGAAATACTTACCATTATCTGTTTCTTTGGTGAAACAAAAGATTCTAACCATTATCTGTTTGCAGGAATGATTTCCAGAGGTAGGACTTGCTATGCAACAGTTTTGACGAGCAAGCAACAGTTCACTGGAGAAGAAGAAATAGGAGTCTCGAGCAC…
GTAATTAATTATGGGAAAATAATAAATGAGTTCATTTAAATTATGTAAAGTATTTATATAGTTAGAAAAATATAAGGTAATACCAAAAAATAGTCTAGTCTAATAAAATGGTCCAACAACCTTGTTTAATTAGATTTTTTTATGACTTTTTCTTGGGTTCAAGGTTCGCCAACCAATAGAAAATTGTCATTTTAGATTTAGTATCATTTAATTAAGGAAACAAAATAACTTGCCAAATTATATTATGTTTTTAAAATAAAAAATAAAAGATTAAATAAATAAAAATAACAATAGTTCTAAAAAAAGATTATTTAAAAGAAAATATTTGTTTTTAAGATTTAGAGTTTAGTGTTTAAGATTTATAATTTAGAATTTATCCAAATGTTTAGTGTTTTTCCA…
AATGAATAACGTATATAACTTATTTGAAACTAAATTTGTCATCTCAAGTACATACCGATGTTCGTCCACTATTATTCATCTCTATACATACGGAAAAAGTTAAAGAATGGTCCAGTCGGGTCGGTCCAATTAATAGACCGAAAATACGGTGTTTGAATATGGAGGGAGCAATAAATAAAAGATGAGAGTAATAGTTCTTCGCCATACAAACCAACCTTTAGCTTCAACACTAAAAAGACAAGAAAACAAAAAGGCAACCATAGCTTTTAACAGTCATCACCAAATCCTAACACGCAATCCTATGCAGTGACGAACATTCCCACGTCATTCCACGTGTATTTCACGTGGCATATCCACCATTCGATGTCTGTCAGTTTTCTTACCGTAAAATCGCCACAA…
GCCGAGGGCCGGGAACTCGTTAAATTGATTGTGTCATTACTTTCAGTATTAGTCCTAGGTCTAAAGTAAACTTGGAACCTAAGTAAACCTAAAGAATAATCTCTACAGATCTGGATTATATTTGTGATATTAAGAGTATTCTGAGAGTAGTTTGTGTTTTTATTTTGGAACACAACTGAGAGTAGTTTGTGTTTATAAACTGTTTTACAAGTATTATTATGCTTATATTGCTGACAAAAAAAATATTATGCTTTTATTGTTAAATACATTTTTTTTGTTGTTGTCATGTTGTTACATAGTGCGAACAAGGGGTCCATGCCTGCAATCCTCGAAACTGATGACGTGGAAGCGGCCGTTATGCAAGCCGTTGGCGCCGGAGCTGTCAAAGTGGAGGAGGAG…
CCTTTTCAATCCCAATCCTCCACTTTTCTTCGGTGTACACACTGTCGCCCAAGAAACCTTTGCTCCCCTTGCAGACGTGGAACCTCCGGACCAGAGGAAGGCATTTAAAATTTGCTCAAGCAATTGAAGACACCCTTTAGATAGTGGAAAGACTGATGCCCAGAATCTGATAATGTTGTAAAGAACAGATTGTATTAACTCCAGACGGATAGGTGACGAGCAGTCCATGAGCTAACTCTTGATTTGATCTTGTCAATCAGCGGCTGGTAGTCACCTCGTTTTAGCCTAGTAGGAGATAGGGGAAGGCCAAGGTACTTTACGGGAAGAGAACCTTGAGTTATACCAAATTCAGCAGCAAGGGCAGAGGCTGCCTCACGATTATTCCCATCAATAAAAACA…
TACGGAGAATACGACACGAGAAGAAATTTCGGAGAACTGTACGAATAGTTGAACTAGTTCTTTGTATCTATCGCATTTTTGGTTTGGCAAGTCTTGTCTGTTTAGATGTATCTCTACTTGGACGAGAGACACACGAGATATCTTATATTATTAAAATTCAAGTATTTTGGAAACATAGATTACAATTTTTTAAAAAAATTATTTGGAAACATGGATCTATATTATTAAAACTCAAGTATAAATTAAGTTTGTTTGGAAACATAGATTACAATTAAAAAAAAATTGTTTAGAAACATATATTGCACTTTAAAAAAAAAAGTTTGTTTGGAAACATAGATTGCAGTTTTAAGAAAAAGTTATTTATTTGGAAACATAGATTGCACTTATAAAAAAAAATTA…
CTACTTATCTCTTTCTCCAACTCTTCCTTGCCTCCCACTTCTTCCACTTCCTGCACCATCCAAAACCAACCCCAAACCATACAAATTAACAAACTCACGTGTTAACATTAAAAATAACATGCAAAAAATTTGCTTTTCAAGGGATGTTAGGTCTTGCCTTGGGTCCAAGAAACAACCCATATGGTACACCTTTGAATTTGTCTGTGTGGTGTAGCTGAAAACCATATTTGTTAAACTAATATTGTAAACCGGATCAACAGATAGTAATTATGAAACTAAGAAAAGACAACTAGACCGTTGGATTATGGTATTAAACCTGGTGAGCGGCGGCGACCTTCCGAAAGTAAGGGACATTGGCAATGGGACCTACAGGGAATCTCTTGTGCACAAGTCCATCGT…
TCATAGGAGATAGGATGAAGAAACTATCCCAATTTCAAATCGGGTGGTCCCAGTTTTTGTGTTTGCGAATATGATAACTTCTTTGTCATTCTAATCAAACCAAGATGAATCGTGATGTAAGAAGCTTGATTTTGATACCTAAAGTAGTGGAGAATCACCAGGTAGTCGAAGAAATATCATCGGAGTTAGAATGAAGAAGCTATCCCACTTTCAAATCAATCGATCCCAGTTTTCCTGTTTGGGAATATGACAACTTCTGTGTCATTCTATCAAACCAGTATGAATCGTTATGTAAAAAGTTTGATTTTGATACATAAAGTAGTGGAGAATCACTAGTAAGTTGAATAAATCTCATAGGAGTTAGGATGAAGAACCTATCCCACATTCAAATCACGTGAT…
GAGGTCGTGGAAGACTTGAGAGAGCTCATTCTTCAGTATATGAACGTCGAGGATTCAACTGAAAGGGCAACACGACAACAACGCGTCCTACAAAGTGAACAGGATGGTACGTTAGAGGCGGCTGCAACTAATATCATTCAAGCTTCTACCACAGCTTCCCTAGCTTCTATTGGAGTATCTTCTCCCCCAAGTGATGACCTTTCTCATGTAGCAGACGGTGCGAATGTACTTGCAAACCCTAAAAGAAAAGGAGGCAGGCCTGCGAGGAGTAGTTCTTCTCAGAACAACATCAGATTCAACCCGAAAATTTATGCCGGTATGGTATCCATGAAAGAGAACATAAACAGGATGAATCACGATGCAAAAAGTTGTATTTGGATACATAAAGTAGGGGATAAT…
GAATATGACAGCTTCTTTGTCATTCTAATCAAACCAGGATGAATCTTGATGTAAGAAGCTTGATTTTGATACATAAAGTAATGGTGAATCACTAGGAAGTTGAATAAATCTCGTAGGAGTTAGGATGAAGAAGCTATCCTACTTTCAAATCAGGTGATCCAGTTTTCCTGTTTGGGAATATGACAGCTTCTTTGTCATTCTAATCAAACCAGGATGAATCTTGATGTAAGAAGCTTGATTTTGATACATAAAGTAATGGTGTATCACTAGGAAGTTGAATAAATCTCGTAGGAGTTAGGATGAAGAAGCTATCCTACTTTCAAATCAGGTGATCCAGTTTTCCTGTTTGGGAATATGACAGCTTCTTTGTCATTCTAATCAAACCAGGATGAATCTTGA…
GAGATGTAGCCAGTTCCATCTGAATGTATACGAGGTTTCCCATTCTTATCAAGAACATCTTTATCATTCTCATCCTGCAACTGGAACCACATTAGAGACTACACTAAGTAGATGCAGTTCTTGAAGGAAACATATATTAAGAAAGACGTACATGGCAGTTTATATCATCTATTTCTTCAAAGTTAATCCGAGTCATGTCAACTTCAAGCTTCTTAGTCTTT,0,1,0.5357171,dev_br_4mers.tsv,br,4,CNT20118164,Scaffold011280,1,221,"gene_id ""STRG.65314""; transcript_id ""CNT20118164""; cov ""4.835940""; FPKM ""0.185659""; TPM ""0.228009"…
AATATTCATTAAAGGGTAAAATATCCCTAATACTCTTGGTTTAAAATTAAATAAACAAACAAAAATAAATAAAAATAAATAAAATAAAAATTTAAAAAATGAAAAAAAGATTTTTTTTTTATAGTTTCAGATTATATGTTTTCAGATTCGAAATTTTTACAATTTTTTTTTTTCGAATTTTTTTTTTCCAAATTTTCTTTTTATAATTTAAAAATACCTTTTGAAACTGTTTTTAAAATTTTTATTTTTATTTTAGTATTTATTTTTTATAAATTTTAAACTCTAATTCTAAAATCCCACCCTTTAACTCTAAACCCTAAAGTTTGGATTAATTAACCAAAGGATATAAATATATATTTACCTCTTTAATGAAACCTATTTTTGTGACTTTGAACCTTG…
TTTGAAAGATGACATTCAATATAATACTCATCCTGTAATGGGTTAAACAAAGAGGTCTTATCACAATTGTGTTGGTCAAGAAACAAAAAATAATAATACAGAAAAAAATTGAGATTTGTTAATATTTTAATTATATCTTTAATTATTATAAAGCTTTATAATTTCATCATACATTGATTCATACATCGTCATCTTTGTTTACAAGTAGACTTATAATCGATGAATCATCATCCATTACATATCTCTCTTCCCCATGATGCTGTAACCAGTTATTTAGTTTTATAGATAGCAAAATGAAGCAAATCACGAGACCTGTATATTCACAAATGCTACATGTAATTGATACCAAAAGAATTAGTTTACAATGCTCAGATACCAAATGAATTAAAAGTTTACCTG…
ATGGTATTCAATATAAAACATTTATTTGCTTGGCTTTTTTATTACATAATAATTTGAAGAAATAGTTAGTAGAAACAATATTTTTTTAGATTTCTGTTTGAAATCCTACATTCTAGTTCAGAAAGTGATAAAGGGACCAACACTAGCTTTTAGTTTCTACTTCAAATTTTTTTAATAGTTTGAATGACATATGTCTCTTATATATTAATATACTTGTCCTCTTTTATTCTCGATGTGAGATTGGTAAATCCTAAATCACATTTTGTTTTGTTTTTAGTTCCATACCAATAACTTGGTTTTTTTTAACTTGGACATAATTCTCTTGTTATATTAGTTACCTTTGTTAGGTATACCAAATCTCATCACCATCTTGTCTTGATTACCTCTTTCTCTGTTCTC…
TATTAACAATGAATATTTAATGAGTCATTTTCATGTTGGGGATGAGGACGAACAATTAGGTTTGGGTTCACATTATGTATGCGTGTATTATCCGTCGTGCCAACATTAATTATTCAATTTGCTATAAATTTCTAGGTATGACATGTAAACTTGAGAGTTCAGAATTTACGAATCATGATTACAAAATTGGTGGTGAGTATGCACAAGACGAAGAAGGTGCTTTCAAGGATACGTTAGTTAAAATGGTTTCTAATAAATGGAGGGTAGATACAAACACACATCCTGGTTTAAATGCAACGTCTTCAATAACGTACCTGTCTCCTCCATGACTGATTTAGACTCGGAATGAAAAAATCTGATCAAACGTCACGGATCTATCAGATCAAGCAGGTCTATTAA…
TTGGGTTTAGCTTCCGGGGAGGTCTATGTGTTCCGCCGGCTTCAGTGTATCCTTCTTATGTTATCTATGAAATTTCAGATGGAAAAAAAAAAATATAGAAAAAATGCAACTTGCCAAAGAATCAACAAAGACGGAAATTGCATTTTTCACACGTTATTCGTCACATGTATGGAACACAGTAAGGACGTTAGACTAGATATAGGGTTTGACATATTTTTCTAAACGTTGGTTTCCATTTCCGATTTTCTTTTTTAAACAAGAAAACACACACAAGTTTTGCAGTGTTTTATTTTCAGTGTAATGATTATAACTTATATCTAACTTCCTCCCTGTTAAAAAAAAAGAAAGAAAAAAAAGCAGTTTGTGTATATCATTCTACAATAACTTATCGTTAATGTG…
CGGGTATCCAATCTCTCCTTATTCAATACCCGTTCGGGTATTTTGCTACTTCGATTCGGATTTCAGTTCGGGTTTCTTGGATCGGGTTCGGGTGCCACTTCGGATATCGGGTAAAGTGCCCACCCCTACTAAGGCTCCGAATGTTAACAGTGGATTGAGCGGTGCAGGACAAGCGGTTTGACTGCGGTGCAGTTCTGACAGTTATAAAAACGTATAGATATATAGTATATGTAGAGATTTTTGTTACTGTTAAGTGCGATGCGGTGCAGGACAGATGTTACCATTTGAAGCCTAATTAGGTTGTTTGTTTTTAATAACTTACCTTTCTAATATGGATTACTTGTGCAAGTTGAAATCATTAAATATTATCGATTTAGTTTACCCTTGGGCAAGATTTAG…
ATCATTTAAAAGTTAAATACTAGTTTCCCATCCTCTTATACATTAAAAGAGAAGTCACTTTAGTGATTTCTGCTGACATGACATTAATATAGAGCTTCTCAGAAAAATTGTTATAATTCTATTGGTCGATTTTTTTGAATTTTATTTTTCATTTATTTTAATCAATCGCTTATGTAGACAAGCCCAAAACTATTATCGATTTCGTTAAGCCCATATATAGCTAGGGGATAATAATTATCGATTTAGTTTAGCATTGGGCAAGATTTAGAACTAAGACAAATATTAAAAACTTTCCTTATTATTCAAACAGTAAACTTGCGCATGTTGATATCATATTAATTACATTTGCTTAGAAAATATTATAATGTTTCTAATTAGTAGGGGTGGGCGTTCGGGTAT…
TAACATTTCACAAATTTAGATGTTTTTCTAAAAAATTAAACTTTCTGCTTTATATTTTTATAATATCGAGTAAATAATTAAACATTTAGTTTTTGTTTAATTTTTAAAATAAACTATGTAGTTTAAAATTTGTTTTCATTGGTTTAAGGTAGCAAAAATTATTCATTGTTAGATAATATGATTTTGGTTATTTTTTAAAAAAAATCTTAATAATTTTAAAAGTTAACATCGACAAATATTTAAATATTTGACATATGGAGGTATAGTATTACAACATTAAATTATATCTATTTATTTATACTATCTATAAATCTAATGAATCATTTATTCTTTAAATCTAATTATTGATATCCCAATAAAAATTTCTGGTAGATCTAAAATTTAAATTATAAGATTAGA…
CACAAAAGCCATCCACGCTTTTATATTCATCCTCCCCAACACCGACCCGGCCACAAGTATCGTCGTTATCGCCGCAAAAGTGAACTGAAAATACACCAAAGTCGCCATCGGAAACAACGGCGTCACCGCTTCTCTCTCTATAGTCCCGTTCCCAAACTTCTTGACCGTTGATGGGATCTACAAAGACAAGAAAAAAACAAAAGAGTCAACCAAAGATATTCAGACAATATCACTTTGTGGACATAAACTGATTTTAAGACCGTGGCTCTGTCTTTGAGGTATCCTTGGTCGAAGGCGGGACCACCTCGACCCCAGAAAGGTAAAAGCTCATCTCCGAAAGCCATTTTGTAGCAGAGGAGGACCCAACAGAGGAGAACGGCGGCGAAGGCGTAGAGAGCC…
AAAGATTTTAGAGATAGAGATAGAACTCTGTTTTTATTCATTGTTGCTATGTTTTTTCTTGAAAACTTTAAAAATACAGAACACTCTAAACAAAGAAGCGGTCATTGTACAAACGTTTTTTGGTTTGAATAAATTTTTACATTCAACAGAAAATGGAGTGTGCCTAGAGTATATATAGTTTTTTGTGGTTTATAAATTATATTTTTGATTTTTTTTTACCCCGGGACAAAAAATTTCTGCCTCCGCCACTGGGCGTGAAACTGGCATCAGTTACAATCGGCTTGGAGTTTTAGATTTTGAGAGGAGATCTCTTGGGTGAACTGTTTCAGCTATGTGGAGTAGAGATAAGATTCAATGTAGTTATGTGCTTCTGAGTTCCATGAGATATTCGATTCCTGG…
TAAGGGCTAAAGACACAAACTTTGACATATGACAGTGGAATTGGATTAAAGCAAAAAAGAACCAAACTTTCTCCAGAAAATCAAAACTAGTTAGTGAGGAGATTCATTTATCAGCAGCATTCAATCTCTAACATTAGCAACAAAAGCTTCACTGAAAAAATATGCTAAAGAAGCAATTAAAAAAAAAACCAAAACCGATTAAATTGTATCTAAAACAACAACTTAACAGCCGACATACAACTAAAGTACTAAACTCCACCAAAATTGTATAGTAATTGCAGACAACAACTAAAAGAGACAAGAACATCTAATTCACACAAGAGAGGATCCATCCAATCAAATTCAGGTAAGAATAGAATCTGAGGAAACGAAACTCCAAAGTCCAAATTCGTATAAACA…
GTAAATGGCGATCTGCCCTGGGATGAATGATACACCATATATTTTACCCATTTTTAATTATGGTTTATAAGTGTTTTAAAGTGTTTTAAGATACAATTATTATGTTTTGGAGTCTATTTAGAGTATTTACAGGTTCATGGACGTTTAGGAGAAATATGGTGATTTTGGAGTTTTTTGGAGCCTTTGGAGGTGCAGAGTTGCACAGACACGTCAGATGTTTAGCTACGTATGGAGACCTTCCGACCGTTAGATTGAGACCACATTTTGACAAAAAATATAGCTTTGAGTTATCTTTCTAATGCCACCGGTCTCAGGTCAATCAGCATCCTGTAGCAGAAGTTATGCCTGTTTTACTGAAGAGTGGTCAGTCTGCCTCGCGAGAGGAAGCTGCCGAGAAGA…
AAACAAACTACAAAGCATGCAGAATGCCTTACCACCGTCTTAACGTCCATCAAAGAAAGCCAATGTCCATCCCGTCCCGGCGTCCTCTCCCGTCCTGTCCCGATGCGTCTGGATGCTCCAAGCGTCCTGGTCGTTCTCATCGCCGAAACATAACCGTTTCCAGCCCACTACTCATTAGAGAAATCCAAAATCACCACCAATTATCTTATTTAAGAGCTTAAGGTGCAGTCTCATCGATGGGGGTATTGAACTCCGAACACCTGAACTCTTAAACATTCAGGTTTCTAATCAAAGTTGAAAGCTTTAGATTCTTTCCGCATTTAAACAGGTATATAAAGGGGTTATAAATCCTTCTTGACCGAAAAACCGGATCGCTGTAGTGGTCAAAACAAGAAAACC…
TGTTTCCGCCGGTTTGGATTCCATCTTTGTATGTTTCTCAGTTTTATAAATTAAATTAAGATGGAAAAAAAAAAAAGAGTGCAGAAAAGTCTTTAATTTGGAAATTTTAAAAACCTCCTATAACCCAATATAACAGATGTTATTCAACTGTTTTTTCAATTTATTTAAAAAGATTAAATCTTAATTATGTAATTATAATGGTGATACTTTTTTTTTTCTTTTAGAACTCAACACAGGTTCTTACCGATAAAGATGCTCGATGTCTGGTTGAAAAAAAAAACATACAATCTGATAATTTTACCTTGAGTCCACCAATGACCTCAGTGAATTCAATTACTGGTTTTTTTTTCATGAACATTTTTGATCCTCCACGGATGCTAATGTTGTACTATTTGTTTT…
CAACGGCGGCTCCGAGTGTGCGTTGACCTCATCTACTTCTTCATTACTGAAGTATTCTTCTGCAACATTCTTTTCGTTAGTCTCTTTTTCTTCCTCACTAGACTGTTCATGTGCCAGAGAATCTGACGCTGAAGGCTTGAAGTCTCCTTCAGCTCCATCTTCCTCATCATCTGCAACAGAATCAGGCTGATGAGCAGACACTTTTTCCTCCATTTCTGCATCAGATGCTCCCATCTTCACATCAGAGTCGGAGATGTTTTGAGCAGAGTCTGCGGAATCATCATGCTCTTGAATCTGGAGTTCCTGAGAGGCAGAGTTTTCTCTAGGACTCAAGAATTCTCCACCAGAAGGAGATGAGTTGCCACTAGTCTCAGTTTCATTCTCTGCAAGAATAACTTC…
GTTCAAGTGATTGGACGCAAAAATCATAATTGAGATTAGGGTCTTTTGCTGCAGCTGTTTTGCAGGAATCTCGAATCAAGGTTTGTGCGGCTGCGAAACAGTTTAGGAGGAGAAAGAACATTACAACTGAAACGAAGAACTTCATGATTTTGTTTTCTTTGTGAGAGATGAGAAGAGATGAATATGATGTTAACTTTGTGATTCACAAGGCTGATATATATATATATATATATATATATATATATATATATATATATATATATATATATATATATATATATATATATATATATATATATATATATATATATATATATATATATATATATATATATATATATATATATATATATATATATATATATATATATATATATATATATATATATATATATATAT…
TGAAGCTTTCTAACTGTTGAACACATCTAGAGAACGGCAAGATGTATCTTTAAATTGTACGGTTGTTATGAAGGAAGGGTAAACTACATATGGTGTCGGTGAAAAATCTCGCAGAATATAGATGATTTCCGTCGAGAAGATACGGCAGAGGCAGCGGAGCGACTCTTGAAATTCATGGTCGCTGAAGCTCCAGGCGCAACATGGAAGCCGCTTCAGGCATGATGAATACGTGTGAGGACGCGTGTGCGGTTGATGCTTCAGAAATAAACATGTGGAAAAACACTAAGATACAAACCGCTTTCTTGTATTGGATTGTATTTTAAAACTCTGAGCTATGTAAAGAAACCAATGTATGTTTAGTCCACTCGTCTTAATGAATTTAGTTGAAAGAAAAAAAGA…
GAGTGAATAAGAAACCTTTCTTTAGATGAAATCTGGTTGGCCTGTTGAAGTCAAGCAACGATGCCACATTCGACTATTGGGATCGACTGACTTTGGATACGCAATTACTTCAGGGATTGGCAAATACGCGTAATGAGTGTTGATTATGCCTACTGTGATGCCACTGTATCCAGCAAATGCACCATGAACCTGTTTTTAATAAAGAACAGAAGCTCTTTAACAAACATTTCTATAATATTTTATATGGAAGCAATAAGAGTGTGACTTGAAGATGTGTCATGTGTGAGTGACTTACAGCGTTTTGTCCAAGAACGGTGCAGAGGATACCATCTGAGGCATTTGCACGGACAGCTCGAATCATGTATGTTGGATCAATGTACTTCACATCTACTGGCATAC…
ATCGTAGTCGATCAGAATACGTGAAGTAAAAAAAAAAAAAAAAAAAGAATACGTGAAGTAATAGAAGTATACAGTATCTTATTCTGTTGAAATTACTGGCGGTGAATCTGGTGATATATGCTTTACCTGGAACTTTGTGTCCCTCTCTCCCTAGTGATAGGTCAACGGACATTGGACCAGTGAATAAAAAAAAAAGGAATCATCTGATTTTCGTGTTTATCTGAATACGTGACTGGTTTTCTTTGATCGACTTTCTGTTCTCAATAAAATTAGTAAAAGCTAGTACAACGGAAGCATTGCACGGACTTTTACATCAGTTTGCTGGTAAAACAAAAAATCCTTAATTAATTAAGTTGTGAGCTTGGAATATATTCTGATCAAATTTAAAATTAATATCTT…
TCGGAATTCCGTCGGAATATTCCGAGGAAATTCCGAGGAAGCCAAATTTTGTGTTTCCTCGGAATTGCCTCGGAAATGCCTCGGTATATTCCGAGGAATTCATTTTCCGTCGGAACGTCCGTCAGAATACCGCTGTTTTCTTGTAGTGGAAGAATAAAGTGCTTATTAAAAATGAATATCAAATGAAAAAGAATCTATCACTCGCTTCGTAGTCATATGTTCAGAAAGCAGTGAGGGATGTGGACATGTGCGTAAATGGTACGTCTTGTCATAATCGGACCCATTTCTCGAATAGATTACCGCACCACAGTGAACATGGATCATTTATTCAAGTTGAATGAACCAAAACTATTTAAAATAGAATGCAGAGGCTAATAATGAAAACTAAAACAGAAAAAA…
AGTTTTTATTTTGGCTCATAGTCCATCAACAATCATATGAAACATAGTTAAAGCTATAGATTGTTCTGCATTCTCATGATCTAAAGTCTAAACTAGGCATGGACATTAGAATGTCAACTTAAAGTCGGATATTTCATATCTAGGGAAACTAGTACCAATCAGATAAATTAGCATTTCAGGTCGAATTCGGTTCAATACAGTTAAGGTTCTGGTTAGTTACATCCCCAAGAACCAAAAACTAGATCCAGTTCGAATCCACTTGAAAAAAAATCTGAATGTATTTGAAAATAACCGAATTTGAATTATCTATTAAAGAACCTGTATATTCAAATTTACAACTATAATATAGAGTATTTGAATTATTTTAGATTTTAATATAACTAATATTTTTAGATATTA…
ATTTTTTTCTTGTTTCAGTATTTTTGAGTTTTGAGGTACTTCGGATCTTTTTCGAGTCCTAAAATACCCAAGTTAACTTGTATTTCTTACTTATCTAAAAATTATAAATATTTTTACAGGTATTTGAATAATGGATCCGGATCCACCCTTAAAATTTGATATGTATGTCACGTGACCTTGTATTGTTAGAAAAATATAAAGTAAGACTAATAATTAGCTAATGAATAGGTGCAAAAACTTTGTTCGAGTAGATTTTTGGATAATTTTTTTAAATAGTATTTAATCATTTTCTGTATTCTGTTTTGAAAATCCTATATATAATATATTATTAACAAAAAAACTATTAGAAGATAAGGTAAATATATATTTCCTAACTTGAGATACATCATTCCGTAGTCA…
CGAACCCTAAATCAAACCACCATGACGATAAACAACCCTAAATCGAAACCCCCTTATCGATTTAGACCCCTAACAAAGAAACTCCCAAATAGATTTCAGATCCCAGACTCGAAACCCTAAATCCCTAAAAACAACTCTATTGAACCGTGACTCTACTCGGAAACGGACCTGTGCTCGATGAGAAGACACTCTGCCGTCGATTTGATGGAGAAAAGAGCTCTGGATCGGCGTCGCACGAAAAATCGCCTCTCGACGCGGAACCCTAGCTTTTTTGGAGAGAAGAGGAAATGAGGAGAATAACGTGAAAGCCCTTCTTTCGGCGTCGTCAACGCGAGTCGAAGAAGCCACTCCCTGCTCGCCACGTGGCTTGAACCCGTTTCATACAGGATCACTCCAGCG…
AAAGAAGTGAATTTTGTATGTTGTTTTCTATATAAAATTGTCAATCACTAAATTTCAAATAAACACTCGAAATTATTAAAACACGAGTAGAAGGAAAATAATTTACAAATGAAGAGTTTGATTTTTTTTTTGGTATGACAAATGAAGAGTTTGATTAGAATGATGTATATTTTGTTGTAGAATTAATAATGTACATTATTATTTTTTGTTATAGCTGTAAATATTTTTGTTGCAGGATTTTTGGTTGTAAGTCTGAAAACATTAATTAATCATTTGTATATTTTTCTAAATCCAAGATATAAAGTCTTTTATGTATTTTGTTTTCTAGAGCCAAAAAAAAAATTGGTAGCTTTGAAAACTAATCTGATTTTGGTTGCAAAAAAAAAAAACTCTGTTGTG…
ATTTATTTTTTGTTTGTTTATCACTCTATTATGGAGTGGGATTGGAGCAATTTTATTTCATTTTCAATTTTACTTCATTTTGGAGAGAAAAATGGAGTTATACATTGGAAATGTTCTTAGTTTTCTTAAAAGGTTTAAATTTCCATCTTGTTTATTTAAAAAGTCTTAAACTTTTTTTTTTTTTTTTTTAACTTAGGGGTATCCCGGACCTATGGAAAGGTCAAAACTTACTCCAGCTTTTTTTACCAAAAAAGAGAACTTACTCAAGCTTTTCTCTCTTGGGGTCCGAATGGTGACCGCGGATTTAGTAAAATAAGCGGGGCGGAATTTAGGTGCGGGACGGTTCAACTGCGGTTCGTGCGTTTTGCGGGACAAGTGCGGTTTTGATAAAATTAGCGG…
TAGATATATCATAGTGATAATATCTCAGTTGTTTCTCTTTAAAAAAGCCCTCTTGCTACAGTAAAGTTCCGGGTAGATGATAAGGTTGTGGAAAGCAAACAGCATATCCCCATAATTGGATCAATTGTAGGGCTAGACGACTAACAAACCCCATTTCGACACGTGACTGGCTGGGCATTTTCCACATGCTTTCCTGCCGAAAGTGGAAAGATAACATGATGGCCATCACAAGATTTATATGGATGTGAGGTCACCCATATTCGTCCATTAATCAATCAACGTTACATATATTATCTGAAAACGAGTATATAAAAAGAACACTCTTTTGTTTATATTTTTTCTGCGTTAATAGCCGTTCATTATATAAAAATGTGAACTTACAGTTTCTTGAATCTTGAT…
AAGTGATTATGACACATGATATAATCTCTAGGATGTTCTCTATATAAAGAACTAAAGAAGGGTAAGTTCTCCACTTAAAATTACATAATATGGTACATGGAAAATAATTTTTTAGAAGTCTATGGTTTATAAGTAAAGCGAAACTAAAAGGTCAAATAAAAGATTGTGCTCAACAGTGTAAGAAACCATTGTACAAGTTAGAGAATAACCCTTTTATTTTGGATATGGAAAATATAGGCTTCATTTTAAATGCGCATCCATTTGACACCACTTGGTCATGTCCCTTGTTCTTTCGCCCATTAAAGAAACTGGCACGTAGAATATAAAAAGTTGAAAGAAGTTTCATTTCGATTTACTAATGATAACACAATCCGAATTCCGAACCTCCGGATGTTGAAA…
TGGCGGATTTTAAGTATAATTTTGTCAAAATAACAATCGTTGTTAGGAACAAAAATATTATTTACTCATTTCCATTAAAATTAACATAAAGTAATCATATTTTATCAACACAAATAGGCCAGTTGATAAATTCTAGTACAATGAACAACTAGTGTCATTATTTTGACAATCATTTCAGAAATCTTGTAAAAGTGATGTTTATATAAAAAGGATAAGTCTGTTGATTTTATTCTTTGGCAAATATGCTTATAATCTTTTCCAGAAAAAAAATGAAATATGCTGATAATCCATATAGTTTTGAAAATTTGTATATAAGATAAGAAGAATAATTACGAATAAAAGATTATTGAAAAATTAAAGGATACGGAAACGGAACAAAACAGTGCCAGCAAATCACTT…
AATATTATAAAACTTACGTATAAATATAATAATTATATAATTCTTTAAATGTTGCCAAAAAAATAGAATTCTTTAAATATACATATCAGAGGATATCATTTTTCTAGTAATATAAATATTTAATTTTTTTATTTATAAATACTATATATTATTCACTCTATATCAATTTAAGTGGTGTTTAAAAATTTTAGTTTTGTTTTATAATAAGTGATGTTTTTACTATTTTATAAAAAAATTAATGTCATTTAAAAGTTATGACCAATTATAAAATATAATATTTTTTATTAGTTAAATTAGTTTTATTTAATGCTATTTTTATGTAATCAAGATAAACTACATAAAATTTTGTATTTTCTTAATCTTTGTTCAAAAATTTTAAATACCATTTAAAATGATACA…
GGAATAAAAATATATTCGCGGCAGAAAATATGTAACAAATAAGATGGAACTTCACACTCCTCTTTCTGGTGTGTCTGAGAAGAGTTAGACAACAAACCAGCCCCGTCGATCTGAACTTTACAGGAAAAGGACTCTGCACCACCAAGTAATTGGCCAGTACCACAATTCGATCTTAAAGAAAACAAAACAGTTATAAGAAAAAAATCTCAAATCACTACAGATAGACTGGGAAGACAAAGAAGGGAAGCACAAACCATCTGTATCGAGGAGCTATAGTGTGAACATTGAACCAGCCTTGAGACGGTCCCTAAAAGCGGCGAGACAGTGAACATTTACGGTGGCTGACATGCATGAGAGTCGACTGAAAATTATGAAAAGAGAGCGACCAGAAACACTATC…
TTTTAATTTGTTTTTCGTATTATTGAGAGTACATAAATTATATTAAAGTTGTTGAAAATACCTTTTGTTTCTGGATATTTTTTCTCCAATTTAGTTGTGCAAGTTTTGTGTATTAAGTAATAAGTTTTATTATCCTTATTATGTTTCTTATATGTTTTTATTTTATTTTTAAACTTGTTGCTCTTACCAGACTTCAATGCATAAAGATATAGTATTAGTTTTAATATTTGTATATTTATTCTCTGTATTTCATTACTATTAAATTTTATATTTTATATTTATTTGTGACATTGTATGTTTTTTTTTAAAACGGAAGCATGATTCCAAAAATCGTAAGCTATCTTTAAATAGAATATTTTAGAAGAATTCTGAAAGCGAGATTCTGTAAGCTTTTACAAG…
GGAAATTTAAGTATAGTTGAGCGATATAATAGTTTATTGAAGATGAAATATTGTATAAAAAGCAATGAAAGGTGATGAATATTATCTTATACTATACAGAAAGCGAAGCAATGAATAAATGATAAATCTATAAATGCAAAAAAATAAAATAAAAAATAAATCTATATATGCTGGCACCATCGTCTAACTCGCCATTGACACATCACCAGAAGCTTTCTTCTTAACTTATTCCACAAAGATCATCAAACATAGATGCAAAGACGAAATAATAACAACTTTTGTTTAATTTTGAGAAGAAAAAAGCAACTTTCTCATTTCCCCCTCTTAAACTGATGCTCTGTTTCAGTCTCAGCCTCTCCTCCCTCTAATTCATCATCCTTTCTTTCGTCTAATCTACTT…
AAAGATCCGAACCGAACCGAACCAACCCTCAAGGATCTGAATCGAACCAAACCCTCAAGGATTCGAATCGAACCAAATCTTCAAGGACCCGAATCGAACCAAATGGTACCCGAATATCCACATCTAATAAAATGTAAAAACAATTATTGATAACAAAATGTATATTGTTTATAATATTTATGTACAATATATTTTAAAAAATATTATTTTTAAAAAAATTCTCCACGCGCAGAGCGCAGGTTATCATCTAGTTTTAAGTATTTGAACTCCCAAAACTTATTTACAGAAACAATAATGAGATTTTGTTATATAAACTGGGAAATCAAAGAGATTCAAAAATTGCATTAATTAATATAAACTCAAACATTTCAAGCAAATAATTAATTAATGCTTTTGTAT…
CGGGCACATCGATTAAAGATAGTAATAGGAGAAATTGAAGTTGAGGCGCAGTAAAACTAATTCCAAACACTAAACCACTAGTCCAATATTACCTTTATTAATCTAAAAGGACTTTAGTTGAAAAAAATCATGTCTTGATAGAAACCTGGGAAAAAGAAGAAGAAGCGAAGTTTAAAGTTCAACCGTATAACATCATCATCTTATTTCAAGTCTGAAGATATATATACAAAGATGCTTCAGCTCAAAACCTCTTTTAATTAATTAAAAGGAAAAAAAAAAAGATGCGAATAATAGACATAAAAAGATAAGAATTAGTAATATTTATGATTATTAAAACCGGGAAACCCGACCCGCTAATAAAGAGGTGGGAAAAAGGAAAATATCGGAGGCCACATAAAC…
CAAGGCCAGCAATGTACTGCTTGACAACGAAATGATCCCCAAGATTGCGGATTTTGGCATGGCGAGAATCTTTGGGGGGAAACAAATCAGAGGAAGCACAAATCGGGTCGTCGGAACATAGTGAGTTAGTCTTTTACAATTCACATTGAACTGTGCAGAATCTTTCAACCTTACATCGTTTTCAATCTCATTGTCACAGTGGATATATGTCACCTGAGTATGCAATGGAGGGTCATTTCTCCGTTAAATCTGACGTCTACAGCTTTGGAGTATTGATGTTAGAGATCATAACAGGAAAGAAAAACAGTGCTTTCCACAAGGAATCATCGAACCTTGTTGGACGTGTAAGTAGCAAAAAGAATTACATGAACAGAGGATCAAATCAGAACATAACATAAC…
AACTTGCTCCTCAAGTTAATTGGAATTATCCAACAGTCTCGTCGCGAAGACGCTCATTTCGAGCTCCTCCTCGTCAAAACGGACATGGTACTCACCAAGTTCAGTCTCCAATCACCCATCTCCCTGCACTCGTTACAAAGCTCGGTTTAGTTAACTATGAAGGAACATATGCATTCGTCACAAGTAGAAGACACCATGAAAATGTTAAAATTCGCCATTTTTTATGATATTTAAGAATTTAGTGTTTAATTTAACTTAAGTGGAACATTTAAAACAACTCTCAAAGCTATGATATTCTTTGAATCAAAGATGCTAAATCAATTTATAGATATGAGCAGTAGAAAGAAAACGTTTTACTATAGTTCAATTGTTTTCTTGACAGTTTTATTTTTTAACTAG…
TTTGGTAAGACTGAGAGTGTTGGGGTCAAAATTGACACTTTTCTTCGTATATCAAAACGACGTCGTTTATCTTGTTAACGGTTGATTAACTTCTGTTAGAGTCAATGTAGATTTAGGCACGTTTTAAGAAGTTCAGGTAGTTTTTTTGAAGGAAAAAAGTTTCCTAGCTACACGAAATTTACTATAATATGGTGGAAACCATCCAATGTATGAGAATGTGTCTACAACTACACGAAGTTTATGTTAATACATTTCACATGTACGAAGTAAATAATAATATGGTGGCAACATCACAATCGGGTTTAATTGATTTTAAGCTAAGTTAATGGGGTCAATCTATAATTTATTAAACTTAAAAAATTTAATGATTTATTAAGTTTAATAAACTTAATTTATTTT…
TGTTTGATAATCAGGTGTATGGTGTTGTTCATGGGCTTCTCAAGGGGCACAGGGAGAATGTGTGGCTCCAGGCTCAGAGCTTATTCGACAAAGTGAACGAAATGGATGGTTCCACTGCTGCTGCCTTCTACAATGCTCTTACCGACATGCTTTGGCACTTTGGTCAGGTAAAAATCACACGGTTATTTGTAGAGGCTGAATTTTGGAGTTTGTAAGCGTTACTATTAGTGCAAAGGCTTACTTTTGGAAACGTTTTTGTTTGTAGAAACGAGGAGCGCAACTGGTGGCGCTTGAGGGAAGATCTAGACAAGTTTGGGAGAATGTGTGGTCTGAGTCTTGCTTGGACTTGCACCTTATGTCTTCTGGTGCTGCACGTGCTATGGTCCATGCTTGGTTGCT…
TCTGCAACTCAGATTTCTTTGTTTGTGGTAAGTAATGAAAGATTCGATGAAATGTTTACGTTCGATGTAACAAGAAATCTAAGACGATATTAACGAGTGTGTTTTCTCAGGTCCCTTTGAGTGTTATCGTTGCGTGGATCATGGGAATCAAGATGGATCTCAACTTCAACACCCTTGAAACAAGCTGTCTAGCCCTGGCAATTATCATCACAGCCTTCACTTTACAGGTTAACATTTCTCCTTACACTTACAATCAAATATTATATTAGGATAACAATATGAATACATCTAATTTTAATATATTTTACTTTATAATAATCGTTTGTATTTTTTGGGATGGTTATTAGGATGGAACATCTCATTACATGAAGGGACTTGTTCTATTGTTGTGCTATGTCA…
AAAGGGAAGGTATATAAATACAGTTTCTCTTTATATCAGAAAAGATAAACATAGATATATTATAATACATAGAACTCAAAACAACAATAAAAAGTAATTACTTAAAACCAAAGACATTTTTACCATAAGACAAATCTTTTTTCTTTTCCTGGGAAAGGACACCAGATAAAACAAATGTTAGAAATTAAGACATCAAATAAAGATGGAGAGGTTGAATAACATTTTTTTCAAAAATATTCTTAAATTTTAAATAGATTTACAAATCAAAGGTCAAAACTTTAAATTTAATTACAATTCTAAATGTAATATCTATAATATATTTTTAAAAATATGTAAGACTAACTATTTAAAATATATCATCTTTAATATTTCTTTGATTATTATTTTGATAGGACTTAT…
AAGCTCAAAAAGACACACATGGTACCTTGTAGTATCTGGCAGCCATGTTGAGCCTCCCTATCTCGCAGAAAATATTCACTGCTCGCTCTAGACAAGATGCAGCCTCTGCATACAAGAACATGGCTATATTAGGACACATGCATAGCGAAAAGCAAACTCACAAAGAAAGTTGATAACCAATCTTATATTAGCGGAACTGTCAATTCAAAAGGAGAATAGCTTTTGCCTATCTACATACCATTAGTGTCAACTTTCTTGTAGCATTTAGCAGCTTCTGCATAGGCGTTGGCAGCATCATGTTTGCTATCCGACTGCACATAGACAGCAATGTTATCATAAACACAATAGCTCTCAATATTTGTAGGCAAAAGAAGTTACCTTTAAGTGACAGTCGGCAAC…
TAAGTCGTCTGTGTATAATTAAATCTTGAAGTTTTTTTTTTCAATTGTAAAGCTAACCTATGACTACTTAATTGTAAGTCGTTTACTTTAAAAAAAATATTATTATTTTAATTTTCGCCAGACGACTGAAATGTAAGTCGTCTGGGGAAGTCAAACTTCTGAAATTATCCAGTCAAATGCAAAACTAACCTATGACGACTGAAATGTAAGTCGTCTAGGTTCTTTGGAATTTTTTTTGAAACCAAACAATAGTAGACGACTTAACTTTCAGTCGTCTCAGGTTACAGATTTCAAAGTCAATTGCAAAAATAACCTCTGCGTTGACCAGCGACTTCCAGGTAAGTCGTCTACAGCCAGACGACTGAAAGGTAAGTCGTCTACAGCCAGACGACTTCCCAA…
AAAGTCAATACTAAAAGCGTTTTTTTTGTCTATCATCATAAACAGATTCATGTTAATACTAAAAGCGTAAAATGCATGAAAAAGAGATTCATGGCCACAAACTCTGATCAGTTCAGTTCCATTTCTTGATTTTTTTATTTGTTTAATTCCATAAAATCTGGATATTCATGGTATTGAATCAAATCAAATATTAATACGTAATATCTGTAAAAAATAAAATAAATCAAAATATTTATATAATCCACTTAGATTCGTTATATACTTATATATATATATTAAATTTTTTATATAAATTATATAATTCTTAAATTTAATGTAAATTTTACAATATTTATTTATTAAATTACTTATTTAGCTATAGAATTTTAAAAATAAAAACTACGGATACCTTTAAATCAT…
TACATGTTTGTATATAGCTAGCTTTTTAATAACTTCACTAGCCTTTGATCCGCGCGTCCGCGCGGGTTTCATAAATTTTTTTTAATACTATAGATAAATAACATTTACTATATATTACATATATGTTTTAGAATGTCTTTATTTTTTTATGTTTTTTACATTTTAAAACAACCTCAACTTGTTTGTTAATGTTTAGCTACTGAATTTTTTTCTTAATGAGATTGTTTTTTTTCTACAACTGTGTGTGTTTAAAACTAATTATATATGATTTAAAAAAATATTATTTATTGGTATATGTTTTGATAGATTAGATTTATGTATAAATTTGTTGCAAAATTAGGTAGCTTGTTGCACCAAAAAAAGGTAGTTTGGATATGTTTAAATGTGATTATCGGACCT…
CTTCTACTTCTTCTTCTTCCACCTTTTGTTTGTCTCTACCGTTTTGAATCAAGCGAGATTATGAAAGGACAACTCATCATTATCACCATTGATATCTTTAATCCTTTATTTATATATATTCCATTTAATAATTTTTATGCTTAGTTATGTATTTTTTAGAGAAATTACTTTACACTGTTTAGCCAGGAATACATATCAGTTAAACAATAGTATAAGTAGAGAGATGTCACCGAATATTGTGACATTAATAAGAAGCAGTTTTCAAACCTTTTTAGCCTACCTAATATAACCTGATATTCAAACTTTTGATCTACAGCCTTATTTCAACTCTAGTAGTTGTGTATACTTACAAAAGAAAATACCATCGATTTCAGTTTAAATTAAAATGCATTTACATGG…
TTGTCTAAAAACAAAAAAAATTAAAAAAATACACCAATTCCAGGCTATCACGTGTTGGTGGGATCCGTAAACAGTACAAACAACAAAGAAAGCTCGGTGCTTATTTTGCATGCGAAAGCAACGATACTTGTGTGTTTGGTGGAGTTCCAGACTATAAAAAACACTTTTCTTAGAGAGATAAAGATACTCTAAGATGTTCTGTTTTCAATGATTAATAGTACTTTCCTAAATTTATATAACTTATTTTCTAGGCAACCCTATCGAAAGCCAAAATAAAAAGTATCAAATATATATTAAGTATATTTATCCAAGAAAATGTATATTAAGTTATGTTGTTAATTTTATAATTTAAAGAATTAGCATAATATCATATCAAAAATGTCATCGAATAATAATGCA…
CTTTTTTTTTTCATTTCAAATATAATGTCGGAAATTATCATTGGAGATATGCCAAAAACCGTTATTTCCGACATATTTTTTTTTATTTTTCTCCATTTTAAATTGATCTTATTTATTTTTTGAATTTTTTTTGAATTTTTTATTTAATTTTTTAAATATTTATTTATTTTTTGAATTTTTTGAATTCATGAGTTTTTTGTTTAATTTTTCGATTTTTATTAATTGTTTTGTTTATTTTATTAATTAAATAATTATTTTTTGAAAAAAAAAACTGTTTTTAACCTGTTCAGCCGGTCATTTTTCTTCTTTGGAGGTTTTTTATGATAAAAATGTCACTTTGAAGGTTAAAAGTGTTAGTGAAAAAAGTTCAAGGTTTAAAGTGCTAGTAAGTGACACTTT…
TGAAGCTATCATTTTGGCTTTTATAGATTTTAATATTTGATTATAGTAAATTTGATCTCTATCACGTGTTAAATACTCATGGGTATGTTAGCACACTAAGTTGTTGGTTAAGCTTATGTTAGCTCAGGTTAACAGTTGTATATAAACAACTTTACTTTACAGATTAATGTGAAGATTGATATTTTTCATAACAAACTTTTCTCTCCATCTTTGTCACTTTCTTCTTTACTTTAAAGTTCTTGATATGGTATCAGAGCTCAACAATTCTTCATCATGAGCATTTCTTCTTCCGATCATCTTCTCCTTCAGCTAGTGGCGACAATCCTTCGATTCTTTCATCTCGTCACCATCATCGTCTTCTGCATTTTTCTTTCGTACTTTCTTTGACATAATTGTTGC…
TGGCTGTAAATACCTTCGATCTTTTTTTTTGTCGATTGTATTATTAAGCCTTCTAGGCAAAGAATTCTAAACAATAAGAACTAGCAAACCAAATATAGAAAATGGATACACCAATAGGGATCCAAAGTAAACTAACACACATCTATCTTGCATATGGATGACTAAAAATTTTGCATATGAAACCTCAATATTTGTTTCTGTAATAGTTGAATCACAAGGGAGATAATCTTCATATTAATCCAAAAATACCACACTTTAAACTGAATTGGGAACAATTTCCACTCTCTTTTCAATACTCCAGTATGAGTTATCGAGACAAGACAACACCTTATATTGCTCTATTCAACTCTATAATTGAATCTTAAGGGAGATAATATTTCGATCTATATTGATTTTGTT…
CGATCGATGTGGAGAACCTGATGTCAATCGATGTTTGTCTGTCTCCGTCAGTCGATGTTTGTAGCTTGGCATCGGCTTACACCAATGTGAACCGCCGAAACTCATGGAGCTTTCAACCTGGAAATCTCCCTCTTGAAGCTTCTCCTCCTTAACCACTTGCCAGAAATCATCATCCATGATGGCATTCACGTGGTGCTTCAAGATTCCTCCCCTTTACCTTTCATGAAAGCCTCCTGCCTTTTAATAGTGTCTCCTATCTGAACCACTTGTGTAACACCCCCGAACCATTTTAAACATTGGTCAGTCAGTCGGGCAACAATCAAATAAGAACATGCCCGAACGACCTTCCTCTGCTAAGTCCGGAAGTGTCACAACGGGTTTAGAATAGACTTTCCAAGT…
CGAATTTTTAATGCAGGTTCCTGATATCGAAGACGGCTTCCGAGCTAGGATAGCCGGACCGGTCTAGGTGTCAGTTTGTGGATCCGAGGCTTAATACGATGTCTGGGCTAAGTGGATAGCAAGACAAGTATAAGCACCCGGATTATTGTGATTGTGTGATTATTATATGTTGTTATAGTGTGTACCTCGTGTTGGTACTGTTGTGTGAGAACCTCGTGGTGGTTCTAGTAGTAGTTTGCAGGTCATTGCTTCCTCAAATAGTACCACTAAGCCGGTCGTGGTCCGGAAAGTGGTGGGCTCGGTTTAACTTGGCTTGATCACCAAGGCCGAGTGTCACACATGGATGTGACAGCCCCCGGCGAGTCCGATAGAGGACCGGGGCACGGCGATTCCGATTGA…
AAACATAAATTATATACTTAAATATTAATCAAATAAATTTTACAGAGTGGTTAATATCGCTTATACCCTTAATGAATAAAATATAAAAATAAATTAAAAAAACGAAATTTTAATTTATTTGATTAGATAATTGATTAAAATTAATAATAGTAAGAATTATCCAAAATCTGAAAATATATTGTTATCTGAAAAATCTTTTAGTAAAAAGTTAAAAACATGAATTATAGAACTAAATATTAATCAAATAAAATTCTTAATTATATAATTAAGTAAAATATTGTATTAACCAAAATCTAAAAATATAATTAAAAAATAATTTATATATATTTATATATATTGTATTGTTATCTGAAGAACTATTTTAGTAAAAACTTAAAAATATAAATTATATAATTAAAT…
CGGTTTCTAGTTTTATCATCTGAAGCGAAAACTATCCAAACCTATTTAATCTGAGTTGATGATCCATGCCAAATTTTCTTCAGTTCTTAAATGACTTCTAAACTCCATTTGAATTGTGTGAAACCGAACTGAATAACTGAGTGCTCAAACGAAAATGACCATTCATGATAAATGGGCCTAAGAATCAAAGCCTAACAGTTTTGAAGCCCATTAAGGTCTATCACCTTGTCGTGTGTGTCATCATTTCTCCACCATTCTTTCATCATCATCATCGTCCTCATCAAGCAATGGTTATTACACGCTACTCAAACACACCACTGCTAGTAAGAAGATGGCAAGCCATGCAGTATGCATTCAACGTGTGGCACCTCCGTGTTTCGAAGCCTCCCAACTGAACAA…
AAGCTTTTTTTTTTTTCTTTATTACAAAACACAAAATAAATACTCTTATTCCCTTTACCTTATCCAATCTCTCTGCTCCTCCTCCCACTGACTCTTCAATCTCCCTCTGCTTTGCCTTCTCTGTTTTCTTTTTTCATCATGGACACCTCTCTCTCCCACCAGGGATCCCTCTCGTTTCTCCCGTCGCGCCGCGATTCCCCACGACGAATAACCGGCGGCGTTTGCGCTCTTCTCCCCTGGCGGCGTAAGGTCCGGTACGATTCGATGGTGGTTGTTGCCGCTGCGGGAGCGGGAGCGAGCATCGACGCGCCTCTAGTACCCCGCTCGGCTCAGGGGAAGTTTCTAAGCTGCGTCTTGATGAAAAAGCGGCCGCTTTTTCACTTCGCCGTCGCTGATTTG…
ATTGACAGCCGCATCGAGTCTTCGGTCGGTTTCATCTGCCATATTAGGCTATCCTTCCTTCAAACATTATAACAAATATACGTTTTTATAATTTTTTCTGGGTATATATATTGTTGTGATCTTGTCGACATATATGATTTTTTTTTTAAAAAAGCATCAACTCCTAACTACATCCTTTTGAACTAATCCTAACTTTATTTTTTTTTTAAAACAGCATTATAATAAACAAATGAAGTCACGTTTGTCGACATATATGAAATAATCCTAACTTTTTTATTTTTTAAAACAGCGTTATAATAAAATAATGAAGTCACGTTTGTCGACATATATGAAATAATCCTAACTTTTTTATTTTTTAAAACAGCGTTATAATAAAATAATGAAGTCACGTTTGTCGAC…
GAAATAAAAATATTAAAAATCAAAAGGACCATTTCATAAATATAAAAAGTTCAACTCCAAAATAGAGTAATGGGTAAGATTACTCCATAAATGGAGTAACCCTAGTCATTTCTCCATTTTGGAGTTAAATATGGAGTGTGATTGGAGAAGATTTTACTCCATAATTGAGTTTGGAGTCAAAAATGGAGTAGGGTTGGAGATGCCCTTATCTGGGAATAAAGGATTCACGCCTTGGTTATTTAAATCTCTTATGATTCAAGGTGTGACATGAATAGACGGCAATGAAGAAAAGTGTTTAAGAAAACATTTTCTCTATTAAAAGAGAATTACCATTTTTATCTACCATAAAAAGTCATACTAGTCTTATTAGGTCCATTTCATTAATTACATTTATTTAAT…
ATGGCATCGCTGCACTGTTCATCTTATTTTCTGGGCACAAATCTTACAAAACAAAACTCCGTTGCGATCTTCCAAAGCTACTCTCCAACCTCATTCACCAAGCTTGCCTCTCGTGTCTCTCGCCAGGTTCTTCTTCTTTTCTCCAAAATCTTTCACTTGTTGCGTTTCACTGTATATATATATATATACACGTAATGAACGAATACAAACCATCGGCATGAAACAGAGGTTCCTACTCTGCTCGCTGGCCATGAACGGGTGTGAGGCTGACCATAAAGAGCCACTTGGCACGGTAGAGACAAGAACTCTATCCACGGTTACGTCACCGGCTATTGCGACGGAGAAGCTGATAACCGCCGTCTCTAACCTTAAAACGGAACCGCCTTCGTTCTCATCCGG…
TCAATCGAAAAAATCTCTATTCTTTAACCAAAGAAAGTAATTCACTATTTTTTATTCATAAATAAAAATCATTTTTGTAAGATAATTTTAAATTTTTCATTTTATTCATTAGTCCTTAACTATGTGTTTTGATTTTATATACTGATAATTCTTGAAATACATGTACTTTTATTTCCAAAAATGTTTTATAGTAGAATCAATGCATAAATTCCAAATTTTTACCAGCTAAAGATAGATTCCACTCATTTTTCTTTTATTTTTCTTGCATGTGCTAAATACACTATACAGTATACAGTATACATATATCTTCCTCTCATTTTTCAGTTTTAATAACCACACTAGATTAAGATACGCGCCTTGCGCGGAATAAACATTATAAAAATAATTATTTCTCTATTA…
GTTAAATAAAAAATCAATAAAAAAACCATACTTAAAAAAAACTGTAAACCACATCCCTCGACAACTCAATGCAGTTAAAATAAATATTGAATCCAAGATATTTAGCCTACTAAACTCAAATCCTCACTCACCCACTCAACTATTCACCAATAGGAAAAAAATATTAAATTTTTTTATGAAAAATGTGACTTGGCCCGTTCTCTGGTTTCTTTTTGGAGAACAAACACCGCCGCACTTGTGCACGTATTCCCTCCTGCACCAAGTTAGTTTGTAACAAAACATTAATCCAACTGTTCATATTCAAAGTTTTGAGCTTTTACAGCTCTAGCTTTAGTTGGGTTTAGTTACCTTACGGCTTATGCTGACTTGCATCTTTGGATTCTTTGACACAATTGTGTT…
TCTTCCACAAATATTATGATTTCACTCCTCTCTTATTAAAATTTATTTTTACTTTCTGCGTAAAAGATAGATGATGCGACAGAGAAGCAGTGAATGCTGATGTTAGCTTATGTGGTCCCCGGTTAGTCCACGTGGAAGAACCTCTCTTGGTGCTTTCGGAGGGTTATTTGCTGGGACCTATCTATAATTCTTAAAAGAGTGGACCCTGTCCTGACAACAACAGAAAGATTAGATTCTGATCTCACGGACGGTCACGATGATATATATGATGAATTGTGTTTAGTCCTGGGAAGCGGGTCGGATCCGCCCCGCCCGACCCGGCCCGCAGCGGGTATGAGTCAAATTTTCAAAAAAAAAAATTACCCGCATGACCCGCTGAGAGTTGTACAAGATATCCGC…
CTCAGTGGCATATCGAAGAGCGGAGAAGTTAGCGCCCCGATACTTTGGTCCTTACAAGGTGGAGAAGAGGACTGGGAAAGTGGCCTATAAGCTTCTGTTACCTTCTCACAGCCTCATCCACCCGGTTTTCCATGTTTCACAACTGAAGCTGGCAGTGGAACCCAATACACCAGTACAGGAGCTTCCCTTGATCTTGTCATCATCGTTTGATTGGAATGCTGAACCAGAAGAGTTGATCAGTATAAGGAAAGCTGCGAAAGGAGGACAGATTGAGGTATTGGTTAAGTGGTCGGGGTTACCTGAATTCGAAAACTCGTGGGAGCCTCTACAGCGCTTGAAGGACCAGTTTCCGCATAGTCAGCTTGAGGACAAGCTGGGTCTTCTACGGGAGGGTAATGA…
AGATGACTGATCTTGGTCAACTCTCCTACTATCTCGGGATTGAAGTGATTCAATCCAGTGACGGGATTACGTTGAAGCAAGAGAGATATGCGGCCAAGATCTTAGAGGAAGCAGGGATGCATGAGTGCAATGCAGTTCAGATACCAATGGATCCAGGCTTAAAGCTATCTAAAGCAGAAGAAGAAAAGGATGCTAATGAGAAAGAGTTTAGAAGAAACATCGGGTGTCTACGGTATTTAATTCATACACGCCCTGATCTTGCTTATTGCGTAGGAGTTCTGAGTCGATATATGCATCAGCCTAAGGAGACACATGCGTTGGCGTTAAAACAAGTGCTCAGGTACTTGCGAGGAAGCTGCTCGTTTGGCCTATACTACAAACGTAAGAATGAGAGAGGGC…
AGAATGCGTTAATGACACCATAAAGCGGACAATATGTGGGTCTCTTTCATATTTTTTGTTTTTATTTTTATTTATGATTTTCTTTGACTATACTCTTAAATTATTTTATTATCATTGAGATATGGAGATCGATGCGATATGGGCCAAGTTGCCTACAGTTTACAGATCAGGTTTCTCTCTCTCTCTCTCATCTTTTAAGGATATGGGCCAAGTTGCTTACAGTTTACAGATCATGTTTCTCTGTCTTATTTTTAAACTGAGATACAATGAAACAAAACAACATACAGTAGTTCTCAATTCTCTCATATATATTTAGAGGTGCTGACGAGGATCGGTAACAATGTAGCTTATGCTTAATCCTTTTAAAACATCTTAATTAGTAATAATTTATTTATTAAA…
CATCGTCGTCCTCTTCCTACCCTAATTTCGAGTTCCTCTGCAAAAATGGCATAGTAACGCTTAGGTTTAGCATTAAGAGCTCGACATTTACATTCACATTAACTCACACTAATCGGAAGCATCCACGACGTCTTAGTAATTGCCCCACCACCTTCTGCTTCAGCTTCTTCATAATCAAACACCTCTAAATAGCCACCTCCCTGTCGATCGTTTTCACAGATTCATTACACCCTTCCTTTCCTCATATTCTGACAAGCATCCAGTAGTCATGGCCGCTTCCCAGCTATCGCTTTCCTATTTGAATCCCAGACGTTGTTCTCAGGTCGTTGTCATCCGCCTTCTCTGCTTTTGGGAAGCTAAGAATATGAAGTAAGGTGGGAAACTCATGGGCCTCGACCA…
TATATATATATATATATATATTTTTCAAATAGGGTCCCAAAATTTCAAGACCAGCTCTTGCTCCTGTTTTGCTAGCTCTGGAGAAAAATCAACTTCTTTGGTGAAAGCTTCTTTGTCAGCTTAGAAGATCAGAGCAGTGACGCATAGTATTATAGCTTCAGCTGAGAATACTAGCTTCTCTGCCATGAGAGCTGCACTCTATGAGATAATGAGGTAAAGAAGAGCAAAACCAATCGGTGCCTTGCCATTGGCAATGTTTGGAGCCAGTCTTTCAACTTGTGCAGGACTGCTTCTCTATGGATATGGGATAGAATGTGCTGCTGTGTCTCTTCCTTCAGCTCCTTCCATTGCAAAATTAGGTCGAGGGATTCAAAACTTGCGTGAGGCGTCTCTGGAAGT…
TACATCTCGATCTTCTTAGTTTCAACAACCAAAGAGGATATAAAAGACAATCTTTCACGGTTTATTTCTAACATTAGTAAGAAAAGGACTCGTCTCTTTCTCTCTTAATTCCTTCACGGTTAAAACCTCCAGTCAAACCGTGAACACACTTATGGGCCTTATATCCTAACTGGGCCTTAATTTTAATTTTAACTTCTAGTCCAATCGGTAATCGCTTCGATCTGTCGGCAGACAGAATAGAATAATGGTTTCGCCGGTTAAACCAGTCGGCAATCGGTACAATCAGATTGCATAAAAGCAAATCATAATAAGTCACGTGGCACAGTTTACACGGTTCGTAGACTCGTAGTGGTCGCCATGTAAACAGCGGGAAAACAGGGCCCCACACATATTAACTAA…
GCTTTCCACCCTAAGAATATATACAATACTACAACATATGTTGCCAAACCCTAGACCAAAGAATACCATGATTCACTACCTACACTCATCTATGTTGAAAACAATTCAGTTTTGTTACATTTTAATTTATATTACTTAAAACTGTTTATAATTGCATGATTTTAATTTTTTGCTTATCAAAATATTTTTTAAAAATTTAAAAATTATTTTTAAGATCAGCTACACCAGAAGACTTACTTGGAAGTCGTCTAGAAGACTTCTAGCATTTCAGACGACTTACTGGGGCTATATTGGTAAAAATAGTTTCTGTTTTTTTGTTTGGTCACAAGAAGCTGGCTGTAATTTCACAAGTCTTTTATGTTAGCTTTACATTTGATTCAAGTTTGAGTATATGTTTGT…
TCTGTACTTCGGGTCGGGGTCGGATATTTTTTGTTCGGATTCGGTTATTTCGGATCGGGTTCGGATATTTAGATTTTGAAAAAAAAATTAAAATTTTCATTTCTCAAGTTTCTTGTATTTAAAAATACAACTTTTTGTTAACTAATTTTTTATTTTTAATAGATTGAATGGTAAATAGATTTGGATATAACATTTAAAACTAAAAAGACATTAATTTAATTATTTTTAAAAAAAAATTGGATGTAATTTTTTGTTAATTTTTGAAATAAAAAACTTGACATGCATTTTAAGTGAGTAGCAAATCATTTTTCCGTAATTGTATGTATATCATATGAACTTAAAGTATGTGTAGTATCAATATAAATATTTTATATAAAATGAAAGATGTAAACTAGAAAT…
AGAAAATTGAATATTGTAATAAATATATGTTGATTTACGTTAATATGACCCGTTTCATTTATAATATTTTTTTTAATTTTTGGTAGAGTTCTTATAAAATACCAACACTTATTATATAAACTAACACATTACTTAAATAAAACCAATATTTTTTAAAGCAATCCCACTTTGAGATGAAAAGACACCTTGTTTGGATGAAAAATTGCAACTTTGACATTATTTTTTTTACCATTTCATTATTAGTAGATTAGTGAAAATTTGATTTGAAAAATGCATGGGAGAGACTATTTATAGATTTTTTAAAGCCTATTTGAAAGACACAACCTTTCAACATAACTGGATTCACAACCTTAGAAATTAATTGGAAAAGACACAACCTTCCCAACATATAACTTTTAG…
TTCAATTTCTCCCAACCAACGTGAGTTCAAATCCAATTGTCTATTTCTTTTTATTTCACTTAATGCTAACAATAAACGATGTCAAATTTTTCTGGTCAATTTGCTGACGGTGTGCTAAATTGGCAAGTCAACGAAAACATTGTTAATTAATTCTAAAGTTAATGAAAATTTTGTGTTTTTTTGGTCAGTTCAAAAATTCATGTTTTTTTTGATAATTCCTGCAAAGTTCGTACTTTTTTTGGCCGAATTCTCATTGTAAAACAATTATTTTTAGGCGGTTTGTAACCTTGTCTCAATCCTAAACTATAAGAGAGGGAAGTTTTTTGATTAAAATTTAAAAAAAAGAGAGGGAAGCTTTTCTACTTACTATTCGTAACACTAACAGAAAAAAAAACTTAA…
TGCCGCCGTATCTACCATCATATATCAAAGCTACGGGCAGCAGAATGCATGTTCTGCCAAATTCGAATTATTTTCGAAAATATTCCTTAAATCTCTCCAAAATCTGTTGAGAAATATTCTGTAAATCTTTAATTTTCTAAATTTTACGTGTTTCCTAAAGTTATGTTTTCTAAAAAATAACCGTGATTTCTCTTCTTCTTCTTCACAACTTCTTGATTAATTTTGAAACCACCCCAAAAATTTGAATCCCTTGTTGAAGAACATGCATATCTATGCCTCTTGTGGGGTGTGGAAATTTGATCCCTGTAAAGGATGGGGATTTGCTTTTGATAAGGAAAAAGGAGGAAGAGTACTTGCTGTGGAATTGACAAGTTCCTTTGAAGATCTAAGGACTACGAC…
GCCAATAACAGTATAAACGAAGCCCATTACAAAAAGTAGTCGGAGAACAAACATCGTCGCCGGTCAAAGCGTTGTCGTTTCGAAATAGAGATCTTCGTTTTCTGCAACAGGAGGAGGGAAGCTCCGTCGCTCTTAGATCTTCACTCTGAAATTTTATAATCAACTGGTTTCAATGTCTTTGATTCACCTCTTCTTCTTCGTGGGTTTGGTGAACCTTGAAGCTGCTGCCGCGACTTCGTTTTCTCTAGGATCGCGCTCGATTCTCCGAGACATCGGTAGTAACGTCATCGTGGATCAGAAAGATAGCCGAACGCGATAAACTTTGTTTCAGTTTTCGAAGACACCTCATCTTGATCAACATTTGGGCTAAATAAAACAACGAAGCCCAACATTACAAAG…
CTAGAGCTAGAAGCCCCGGTTAAAAAGAATCTTTAAATTATTGGCCCATATGGGACCTTATCAGTAAAGTGAAAAACAAAAAAAAACAAAACGAGAGCAAGGATCTACCTTTAAAATTAAAAGGGCTAAAGTAACAGTTTTTTTTCTGAGATTCGATTCATTCTTCATGGCTTCAGGAAAATGCTAAGAAAACGGAGAACAAAAGAGAAGCTTTTTTTTTCTGGGAAAATGCAAATCACTTTCCTGACACAGATAAGAAAATAATTTGGGGGGAGAAGGGAGATGAAGAGAGTCAGTTTCTAGAGAATGCATGTATCGATTATCGTGCTTCTCCTGACACAACACAGTTTCTCATGCGTTGTAAATATATATAGACCAGATAGTTTTGAAAATATAAAT…
TAAGTAAAAGCTTAATCAGTGAAATGGAAGGGGATGGTCGGAAGACGGGAGCTTATTCATTAGTTACATATCTCTCATCTCTTATCATATTCATGACTTATTAGTAGTAGATGAAGTTTGAAAACAATATGAAGTCCAAGACAGTTAAAAAAAAAAGCGATGTTAAAAAATACGATTGATGTATGGTCTACTGGTCCTTTCTTCGAGTGGCTAATAACTGGCCATGTAGATCAAGTTCAGTTAACTTGTATGATACACAAAATATATTATCCGAAACTGTAATTGTACTGAAAACGTATACGAGGTATTTTAGTGTTCAATTGATATGTATTGTTTATATATGGATCTGAATATTCTTTTGAAAAACGAATCTTCTCTTTATGGAATCCATCATCTCAT…
TCTGTTCCGGAGGTCGAAGATGGACCTCGTTGTGCCGCCGGTATTTGCAGCCATAGTGGTCGCTGTCTCCGCCGTTGTGGTACGGACAATGGGCCTTTGGGAGGAAGAAGAAGCAGCCCTTTAACGTAGGCCCATTATATAATAATACTATAACATTGCATAGACTTATCCTCGTGGGATATGGGGTATGTGCAGCATCCTCTTGATATGTAATCTCTTTAGTTTCATTTCGAGCAATAATTAACATAAATATTCACAGGATATTATTATATTTAAATTTAGCGAATTATATTATCCAGTCATCCTTACGTTTTAAAAGTCTAAAGAAATGTTTTAAGAGTTTGAAGAAGGCTCTCTTAAGCTTTGATAAAGAATTTTTGTTGTTTCTATTGGGAATTA…
AAGGCGGGAAAAGGAATAGCTGATGAGTTACATATACTATTATCATGATTCTTGATCGTTGATAAACCAAACATAAACTCTTACTTCACTTGTAGAGTTTTGTCAACCACGGTGAGGTAGAATTAGGATTGTTTTGGATCGTATTTCTTCCACGTTCGCTTGTTTCTTTGAGATTGAAAGCTATATTTTTTTTTTCTCTTTTTGTTTCATTTTACACTGCTATTTCGGAGGTACATTACGGGATAAAATCGAATTTTAAATAAGTATGTGCTTTTTTTTTTTTTTTTTTTTTTTTGAAACACGAATAAGTATGTGCTTAAAATGAAAATAATGAATAGATTTGGGATTTTTGTGAAAAATACAACTCGCTGAGTAATAATCGGCTAATCGCTCACCCAA…
TATCAGATTTCAAAAATTCTTGTGTTTATGTTTTAGATGGAACTACTGTATATGCATAATATATATATATATATATATATATATCTATGAGGGACAAATATCTCACATCGGTAGTTGGAAAAGATCCTTAGTAATATATAAGATAGATAGACCACTCCACTTATCACCAAATGATTTTAGGTTGTAAGTCCATCTACCTTAACATGGTATCAGAGTCAGATTCACGCAGTTTAACCCGATCCACATCGATCCGGCCCAAAGTTGGCCTTCGATTCTTGCATAAACATTCTGAAATTGACGCTTAAAAATCTATCATCTCGAGGGGGCATATTAAGAACAAAAGGTCCCACACCGGTAGTTGGAAAGGATCATTAGTAATATTTGAGTAGAGGAATCACT…
ATAAATAATTTTTTTTCTATGTCCAAATAAAATGAAACAAGTCTCTATTTATAGAGTATGAAAAATGATGAATTTTGATATAAATGTTTTATATATATAATTATACTTATTATCAAATAATTGATGTTAAATAATTGATATGAAAAATAAAAGTTAGTCTAAAGTAGATTTCTCTCTCTATGAATATTGACCCAATTAATATTTGTCACGTCATGTAAAATGGACTCATTTCTGTTTTACAACACTGTTGATAAGTTTCAACACCGATTTTACCACATCAGTTTTTTATGTTTTACAACAAACCATTGCAAGCTTATCAACGGTTGTTAAAATTTATCAACAGTTGATAAAACTACCATTGTAAGTAGTCTAAGTAAAGGTTAAGTTGGACTAAATCAG…
ATGTCACTGTAAGTTTTGGTTTGTATTGACTATTTTCTAACAAAATAAAACCAACAAAGCTTAAATCAAGATCAAATCTAAAGCTACAGTATAAAGCCGCAATAAAACATCGCACACCATTATTACAAAGTAGCCTCCTATTATTTTCTTCGTCCATTCAATATATCTTTTTCAAGGAATAATCAAACATGGAGGGACGAACTAAGGAAGCATCTCATTAACCAAAAGGAAGCAAGCATCCCATGTGATGATGTGAATGTTGGGTGAAAAATAATTCATGCGGGCAAATATTTATTGAATTCTATAACCAATGAATAACAAAGTGAAAGTGATGCCAAAAACAAAGACATTGTTTCCCCCCTTTTTACTGATGGGAATTTACCAAAATAAAACGTAGAC…
CAGCGAAGAAGGAACTGACTGAGCCTCTTCTTCCCGGAAACTAGAGCGGCGTCGGTGAAACTGAGAAAGCCTCCACCCTCCCCCGCAACAAGACCGACGATGATGAATCTAGGATAGTCTCTACCTCCCGGGTAAACCGACTAAACATGCAAGCCGCTTCATCTTCAAACGACCGTGTCGTTACTCCAAAGCCGAGCTTCCTATAATGGAAAGCCTCGGCGTCAGAACTCCGACAAGGCAACCATTGACGGAACTGTGAAGAGAAAACAGGGAGGGCCATAAACTAAGAAGAAAAAAGTGCTTCGGTAACGACACAAACACTCACGCGCCAGCCGTACACCGGAATAGATCTGGCTTCTCTTTCTTCTCTCTTCTCTCTCTTTTTTTTGAAGGAAGTAT…
AATCACATATCTCATAGTTTAAATTCAACAAAAGTGTAAACTATTTTTAATGTTTCTTGCCTGCCTGCATAAATTGGTATGAATACATTAGCAAATGAAACATTCAGTATGCATATATAGAAAACTGAAAATACGTATTTTAGTCAAACAAAATAAAAACTTACAGATGTTACCTTGAAGATAGAAGGGGATTAGTGGTGAGTAATGAAAGATGTGAGACTATAAACAAACAAAGAATAGGGAAGTGTCAAACTAGGTTGGCAGAAAAAAAAAAAACTAATGTCATCTGAATGATGTAGGCTTTGAGGGCTGAGTAACTTACAAAATGAAATGCTCCAGTTTTGAGGCTCATTTGTTTTTTCGTCCTTAATGCGTGATGTAACAAACTAATGTCATCTG…
ATTTTTGTGAAAAGAATTAGATTTCACTTAATACCCAAAAATAAATAAAAATTGTATTTCTTGTTAAGAATATGTTCCTTTCAGTTAATGATAACGTACCTGACTCCTCAACAGGTAATCCCCTGGCATAATCTCTTTGTAAGAACCTGGCTCCTAATATGTATTAAGAACATGGGTCAAGTTCTAAAACCAATAAGATTAATATGAGATGAAACCAGTTTAGGAACATTTTGATTTACCTTTTCGGATGTAGTACTTTAGACAGGCTAAGCAAGTGAAGATATAACCCTCCTTTTTGTCTTCTTGATCACCATTCTCAATAAGAGTCTCCGGGACATGCAGCTTAACCGGTGGTTCAATCTCCTCAATGTCGGTTGATTCATAAGGTTTCAGATCCGC…
TGTTATATAATCAGTAGAACCAATGTTCATGAAACAAAGATCCTGTTTTCACTTATAAAGAATCCTAAGAAGAAGAAGCGGATTGTCAAGGTCATGAGTAAGTTTACATAGTTCTCAACAGAAGAGAAGATGAAGAAGAGAAAACAAACACGATACACTTTTCTGAGATGTGGCGTTAACGCTGTATTTCCTGTATCAGTTCTCGACTTCGTGTAAAGAGAACTGGATCAGTTTGGCGTTTTCTGAATTCCATTATCCAAGTCGAAGTGAATCGTCCATTGGAGAGAAGATAGTCGACTAGAGAGAAAACTCTTCTCAGACTCTTTTTATGAACAGATGAAACTTCTTTGAATCACACATGCGACTAGAATCAAAGCATGTTCACTCCTACCTGAACTT…
CGACAATACTTCTTGTATTAAGAGTGGAGATGTCAAGGGACGCAAGTGACTTGAGATGCAAGAAGATGCTGAAATCGACATCCCCCCTCAAAGTGTCCCAAAAGGAGAGGTCGAAAGAGGAGAGCTCGACTAGTTTTGATATAAATCCCGGGATAGGCCCACTGAGCCTGTTTCCTCCAAGGATTAAAGTTTGAAGTTTTGATGGTGAAGAGATATTCCCAATCTCAAGGAGACTGTTGAAGTGATTCCTTTCCAAGTTAAGATAGGTCAACGAAGGGATCATGAAAAGAGACGACGGAACAGATCCAGAAAATGAATTTGAACCAACATTAAAGTACTCCAGTTTGGAGAAGGTACTCATGTTAGATGGGAGCGTACCTTCAAGCTGGTTGAAAACAA…
CTTGACGCAGTTTCACCTCCTGAGATATAAATCTCTTTTATGTAAAATGAATCTAGGAATCTTTCTCATATTTATGAGTTTCCAATCTTTATGATTGCGTCCTGAATATCGCTACTAGGTCTTCGATTCCATTCTCGTCCAATGGTTGATTTTTGATAATACAAAAATTGAAACCAACCACTGATTTAGCTTCTCCAGCATCTTATTCCATGATTTGATGTGTGCATATTCCCACACACGCATATGTGTATGTATGTGTCTATATTCATTTTGGGGGTTGCATGATGCTTTAGCAACTTGGATGAAGCTGATGTGTATAGATGTTTTCATTACTGGTAGAATAAACAAGGGAGTGATTGGGATCATCCTCGGATTTGGATCATCCTCAGTCTTTATGTC…
ACCCATCGCACCTCTGTTTCTCCCTTGAATGGAATCGTCGGGAGAGTTCCAGAAAAAAATATCAAGAGAATTTTTTTAAAAAAAGGTTTACATTTTGTTATTTTTTGTTTAAACGGAATGGTTACAAAGTCAAATATTAGTTTATTGGACCGTAATACATGCAAACCCAACTTTAACCCACGAGGCTCATTTGTGTAGAATATATTTTTGTATTTTCCACTATCAATTAAAAAACTCAGTTCTGTTAAAAGATTATAGGTTAGATTTAAGAATTTAACAAAGTATTATAACTACAATTACTAATAAAAAAACAAATTACATAACAATTACTAAGAATAAAATTTTGTAAATTATGAGTACAAATAAGTATATTATAAACCATAAAAAATCAAAAAAAAA…
TTAAACTACAACCCGGAATTTGATAACTTTATTACGAGCATATATAAACTAAAACAAAAACACATTCTACTTTATAATTATAAAATATTATAAAATGGTGTATTTTTCTTTAAAATTCCTGAAATTGAGATCCTACTTTTATAATACTAGTTACAAACTTACAATACAATGGGTTACAATAGTTTTTTCCTTACTTAAATATTGGTCAATCTTTCACAAGTGTCATAAAAAGAAATTATCATTACAAAATGGTTGTATAAGAATGTTGAAAAAACCAAGTTATTATACACATATACTTGAAGGGCTTGAGGAACATTGAACAAGAAGATGGCAAAAACAAAAAGACAGGCTCATCATAAAGAAATAAATGCAGAAGTGGAAAAACACATGTTGTGGCTC…
ACTTTTAAAATTAATGGTTTAAATTTATGTAGTTATACTTATTTAGAATTCTTGCATGATTAAATTAATTAGTTTTTTTTTGTTATTTAGTTTTATGTTAATTTTCGAAAATATATTATATATACTTTTTTTAGTTTTGTAAGTTTTCCTTATTTGATAATGATTTATGTTTTATTTTAAATAAACAGTTTTTGGTAATATTGACACTTAAAAAATGCAATTCTCTCAACTAGCCATTTTTAAGTTTTTGTCACAAAATAGCTCTCAAGAAAAAAAATAACCAAAATAGCCCATTTTCTTTTGAAATTTTAAAATTTTATTTAAAATTTTTTAAAATTTGAAACTCTATTCCCAAAACCCTACCCCTTAACTCTAAACTCTAGGTCTAGATTAGTTAAC…
CAGACCTACTTTTCAGCCGTCAATGTCATTTTCCATTGATTATCATCGTTTTCCTTTGTTATTAACATAGTTTTGAATCATTTATGATAGATCTACCACTAAACATTCGATTTTAAACCATCAAAACTCAAAAAGCAGCAACGAAAAAAATACAAAAATATGATTAAAATCCAGATTTGTTGCCATGTATACGTAGCTCTTTAAAATTGGAGTCTAAAAGTGGTTATCGAAAGTGGCGAAATATTTAGATGCTATATATTTTAGATGCAGGCAGTTTGACCCACGTAAATGCTTAGAAGGTAGTTATAGAAGTTAGTTACATCATATATTTAGATAATTATTTAAATTCAGTTATAAAATATGTTGGACATAACTTTTTATCAATGGGTCACACTGCTG…
TAAGAAGGCTTGAAATTAGTTGCTTTTATATAGTGGGATAATGAAATTAATGACTTTTTGGTTACGACTTGTGAACCGATCACGTAAATGTAATAAATAGATACCGCGCGTGGCTTGTCCCACATAACATTGTTCATTTTACGTGATTTTTTTTGTCATTCTCATTTTGCATTTAAGACCATATCAAGAAATAATAAGAGAAAATAAAATACATACTGAAAAGTTACAAACGGTGAATGAAATCATTATTATAGTTAGTTTTAAAATTTTAACCCCTCACTTATATTCACATGGTAATTAATACTAGTAGTAATCAAGACAGCAGTCAACCACTCTAAAAGGCTATAATAATTTGACTTATTTGCGGAGTATGTTTTATGATTCTACATTTTACATATC…
ATGCAATTTATTGCAGATTACAGGAAATCCAGGTTTCAAGACCAGGAGAATGCGGTTTATTAAACAATTATGCAGACTACAGAGGAAAATGCTTGCAAGGGATCTTCAACATGGTGCAAGTAAATCTGGCCAGCTCTGGATCTTCACAGGACGGCTCAGGTGATGCAGTTAGGCGTAGGTCTTCATAAAGCAGGTAGTATTGTCGGTTGTCGAATCGTCTATGTAATCTTTCCTATATCATAATTGTAATATCGTAATAAATCAGCGTTAAAAAAAAACAAAGTAAACATTCTATTGATCCGCCTTGTTTTTTTTTCTATTTTCCGGAGTGGCTCTGACCTAAGAATTAAGATCTTCAAATCATCTATATGATATTTAAATTTTAGCAAAAAAAAATAA…
TTGTCCTTGTTGGAGACCAGGAAGCATATCTGCAAAGCCATTAAACAACAGTTAAAAGATGAGAGGACAACACAGTGAAGAGAGAGAGAGAGAAAATGTTAAGAAACATACGGTGGGACAAGATGATGGGTTTGTTCTTTCTCTTAATGTCATCACAGTATTCTCTTGCTAACATGTTTACTTTCCTCTGATCCATCCCCAGCTGGCAAATATCAGCCTGCACAAGTCAAACAATAAGCATCAATATCAAGCATAGAAGTGTGTACATACATAGATATGAACCAAGTATGCATAATAAAAGATACCTCGAGTAAGAAAATATCAGCACACTGCATACAAGGGTAAAGAATCTGCGCTGCACTTAGCACCTCCGTCTCACTACGTCCCATAATCTGCCCA…
TTACTCAACTTAAACAAAACTAAAGACATGACAATGAATCCAAACATTATCCTCCACTAAAACACAAGCAATTCTCATGTGTCACTAATTCCCAACTATTATAAAAATGCAGTCTATATAAATCGCCCAAACTCTACAGAAAAAAATGATTAAACAAATATAAGTTAAATTAGCAGAAGCCTCATTATATGATTCAATTGGTTTAAAAACTAAGCACCCAAGAAAAATATAAAATAAATAGTACAAATATTGTTGCTTAATTAAAATATAAGAATCCTGAATAAAATTATGTTTTATTGCCAGAATTAATTTCTTACCAAAAATCAAATAAGAAAAATATATGAACAAAACTTCATTATAAATGTTTAAATTCAGATTAGTCTCTAAAATAAAATTTCA…
TTGAGACCCTTGTTAATAAGGTTCTCTAAGAACAAGGTACTAAAATCTTATAGTGCAAAATTTCATTAAATAAAAAAAAGATATGATCGTATCAGTGTCATTGTAATAAGACTAACCAGAAAAAGGTTTTACCATCCTAACAAGTTTCACAAAAACAGATAATATCTGCATATCTATAATGTCATCTTCGATCGGAACCGACCCAATATGTCTGGTGCCTCCCATCTCTTACCCTTTCAGCTAAAAATGTTAATAACCATGCTTGAAAGAAAACTTTAATAAGTAACAAAAACAGGTAGATTATTAATTTAGTTTTCGAGTATGAACAAAACAATTAATTATAAATCTTGATTCTAGCGATGTACATATAATTTTGGGATTCCACCATTACTGGTTTGT…
AATAAGCCAATATTTGACTTTTATGAAAATATATATGTCTAGAACCAACGATAATCCTCAAATTTAGCAAGTATCAAAGCCTTGTTTGTTGATTTAAATAGGGTGATGGAAGGATTTATTATCCGTCTTGAAGAGAGATTTGATTTGAAATTGACCGATAAAAACCATCATTTTGAAGAGGTATGTTGAAATTCACATAAGAAGTTTAAAAAAAGTAACATTAATATGTAAAACATTAGAGCATAAATTTCTGTAGATTTTTATGTGTTTCGCCTTTGGAATCCACAAAAAGTTTAAAAAGCGGTCACAAAAGATGTGGGATAAGGATCGATTATGATAAGTTTGTTGGAATGTTCTCGAGAGTCACCGACATGTGACGGTTCACGATTGATGAGTTTA…
CAACTGAGCTTCAAAATTACCTGTTGAAAGCATGACCGGGGGAGCTAAAGTGGCGGACGGGGGTAGTTGTGGCGGTGGCGCCGGGGAGCGAGTGAAAAAGTGCGGAAGATTGACGGAGGTAGCTGATGGATCTTAGGGCCACTGATCTAGAATGGATAATTTGGTTCATCGTTGTAACAAACTTAAACCCTCTTTAAATCTTTATTATTTGAAATATTTTATATTTTTATCGATGGGACTATACATCTATTTATATAAAATACAGTTTGTTCTCTCCAGGTGAAGACACGTCGGATGCCACGTCAGAAATTCGGCTCACGACAGCGCGACATGTGTACATTTCATTTATTCACATTTCTCTTGAGCCTGAAGTGAACGGTATTGGGCTCTCCATCTCTC…
TAGGATTTTCTCTTTATATATTTATTTGTTTGAAGATAAAAATTCTGATGTCTGTCTCTGACAAACTCCACATGCAGATGTAAAAGAGCACCAAAGACTTATGAGACCCACCCACATTATTTTGTCCACATGGATGTGTAAGGAAACCTCTTTTATTTTTTCATTTATTATTTTCTTTCCTTGTTCACTAATTATTATTTATAATGTTAGTAACTGTACCAGTAATTGTTATTTATTATGTTAGCAAACTGTACCATTTAATTTGTTTTCTTACAAATGAGTAGTAGATAGATTAACTAAAAACAGATATACATTTTAAATATTGTATGTATATACTCGATTGAATAAACCTGGATAAACCGAATAATAAAGAATTTTATCCAATTAGATGTCTTGTTA…
TGTCTGAAATCGAGTCTGTCATTGCTTGTTTAGTTTTTAGGTTCTTTGCTTAAACCGGAAATAAGAAATCAGATGATTCAACGTTGCTTGTGTGAATTAATTTGATATATTCATGTATATATATAGTATATATATTTTGATGTGTTTGTGCCGGATACAGAGAGGTCTTTATCTGTATGTCGGGTGCCGGGTACAGAGAGGTGTGTATCTGTAGCCTGGATTGTATAGAGGTTACGGTCAGCTATAGTCGACCTGTTGATCGTAGCTTGTAGGTCGATAAATCGTCTACGGGCGTGTGTGACCGAGCACTTTTTCGGGGTATTTTTGGCCTGTTCGTGGGCAGGTCGCTAGGACCATTGTTTGTTTCTTGGGTGCTTTAGGTACCGTATTTGACATGTA…
CTCCAGAGAAGATTAGACATAGGTGCATTGGCTCAGTCCTTGATTCCACATCAAGCTTGAACCCAATGACTCACTAAAGCAATGCAAGATCAAACAAGACACCCAAGTTTCAAATCATTGCAAGCTAATCTCTCTAAGTACTAGCATGATCCTACAGATTCATTGCGAGATACTTAGGAATATCTTGACAGCCCCTTACTCAGCTACTAGACATGAATCTAGTGCCTCAGTGTAAGGTAACTCCAAGACCAAATGCACTAGCTTTCAGTCGGTTTCTATATATGTGTTGGAATGAAGAAGTAAGAAGCTGGAGTTGATGAAGAGACCAAGCTTCAAGAGCAAGCAAATCCGGAACAAGCAGATTTGAATCTGTCCGTACAGTTTTGGCTTGCAAGTAAC…
TTTAATTCTTAGTGCCGTTGTGAAAGGCTACTTTACGCTCGTTCACCTAATTACTACTAATAAACAATTTGAAAAGAATCAGTTTAGTAATTCTGAATCTTATTTCTTTGTGATTAAGCTTTAAATCAATTGTGATGTTGACAGCAAACCGACAACTTTTTCTTCGTATTTGTTTATTTATTATTAGTCGGGCTGCTAATTGTGGAAAGTGGTTATCTTTGTCTATATTAAAGAATCCATTGATATTCATTCTCTGGTTTGCTTCTTCTACAGTCTTGTGCCATGCATTGTGTACCTCAATCTTTCAGTAATGCTACTTTACAGGTAGTGTACTTTGTTCATTAATCATTAAATACTCTAAATTTGATGGTGATTTCGACTTCTAATGTAAAACTATAA…
CTTACAATTATATAAAACTCAAGTATTGTATATTATATATAATATTTAAACTATACGCATACATAGTACATACAAGATTAAAAAAGGATTAGATTATGCATTATATTATATATTATATTTAAATTATACGCTTACATAGTACATATACCATTAAAAAAGAAGTTAGATTATACATTATTATGTAGTAAACTATAGTTTATTAGAAATATAGCAATTTTCTACAACGTTGATCAATATATGGTCCTATTTTTTTCAAACTACGAAATGTATTATCACTCCATATAAAAACTCATATTATTCCATATAAAACTCATACACCAATACTATATTTGTAGAATGTTAATCATCCAATAAGAAATAAAAACTTGTTTACAATGCGATATTGATTACAATACAGTT…
AGAGTGGCTATCCGCCAAGAAACAACCAGCAAGGCAGCTATCAGCCTCAGCAAAACCCCTCGTCTGGTTCCTCTGCTCCTCAAGAGAGCAGCACTGATACCTTACTGAAACAAATCTTGGAGTCTCAGACTAGAAGTGAGAAGCATGTTGGTTATGAGTTGAAGAACCTTCATTCCAAGATTGATGGGAGCTACAATGAGCTCAACAACAAATTCTCACACCTTGCTTCTACAGTCAGGAATTTAGAGAATCAATTTGCTTCCATGAACACTCACCAGAATCGCCAGCAAGGATCTCTACCTGGAAAGTCTGACCAAAATCCCAAAGAGGCCAAAGCTATCACCCTTAGGAGCGGTAAGCAGTTACCTCCTAGAACCCTCACCAAGGATGCTGAGAAAT…
GACAAGAGTAGAGATCAGACATGGAGTCCTGACATCCCTTTATGTCTAGATTCAAGTCTGATCTTACACCAAGAAACATGATTGCTACTGTTATGAATAGAGCCAGCCTTTGTCGATTTTGATTGTAACCCATGACTCTAATCACCAGTTTATGCAACAATGTACTCTATATGCCATTTTATAAACTTATAAACAGACTTTTTGCTTCTTGTATACATACGTTTCACTATCAACTTGGGATAATCAAAGTTCTAATTCTGCAAGAAACCTTTTTTTTTTTTGATCACAAGCAAGAAACTTATTTAAAATGTTTAAATAATGACTACTAGTTGACACGTCTCATGTCTCGGTTGAAATTTGAGTTCTGAACCTTTTGTAGTTATTGGAGGGCTAAATAAA…
AAAATATATATATATAAAAATCAAAGATATATATATCAATACACATGCATATATATATGTGTATATCCAGTTATGAAAAAATGATTTAGAGATCATACATATAGATGCTCATGTGCTATTGTGTGTGTACAAAGAAAAGATTCGGAGTAATTAACCTACCAGGAAGTTCCCATGGTTCGGACTTGTTGAGATCAACATCGGCAATTGCTTTTCCGGTGAAGTTTTGATCAGCAATCTTATTAACCAAGTAATACGAGATTAGCTCCTCATCTGTTGGATGAAACCTGAACCCCGGAGGCAAAGCTTCTTCTTCTTTCTTTTGCTGCTGATGATCTCCTTGTTCCATTATATATGTTCTTTACTTCACTCCAAAATCCAAATCCAAATACCTTTCTATAT…
TTAAACCCAAAAAAAAAAAAAAAAGTCATCCCGGATTGTATAAGAGCATCTCCAATGTAAAATTTTATCATTTCTTTCAAAATAAAATAAAAGATAAAATGGAATAATATTGCTCCAATCCAACTCCATATTTCACTCCATAATAGAGTAATGAACAAACAAAAAACAAATTACTTCATTTCACTATATTTTAGAATAAAAAATAGAGTGGAGTAAGAGATGCTCTAAGAACATCTCCAAAAGAAACTCTATAGCTTCAAATATATAACCTTTTGTTTTCAAAAAGAGAACTTCAAATTTAAGCTCTAAATGGTGACCAAGAAAATTAGTGGAAATAGTGAATTCCTTATCATTCCTTACAATTTACACTGTTTAGAAGGAATATTTGTTTTTATGATT…
ATTTTAATTTTTAGCTGATAATTGTAACTTTATTTTTTTTTGCATTTTCTTTGAATTTTTAAATTTTTTGGAATTTTTTTTAAAAATTATTTTGGAATTTTTTCATTTTGAACAAAAAAAAGATATTTATAATTTAATTTTAATATTACTTTTTCTTGAACTTTTTATATTTTTTGGAATTTTAAAGATCTTTTTAAATTTGTAGAGATTATTTTTATATTCAATCAGTACCAAATAAAATTAAATTTGTTTGTAACCTCATTGAAAGTGTAATTAGCCCAGTTGTAAAATGCCTTGCTATTTATCCCAACCAACCTGAGTTCAAAACCAAGTATCTACTCCTTTTTATTTTAAAATCATTTAAAACGACGTCGTTTCATCTCATTTGAAAACAACGTC…
ATTAACTCTATCTCTAATGAACGTTTCATTGTTGAATATGACATGACTTTTGATGTTATGTATATATATAAGTCCAATCCTGTGTAGAATAGGTTCCTTATCGTTTTGTTTTGTGAAGTGAATGAGAAGATAAACGTTCTTATATATAGTCATACAGGTGCGGCAAATATCGCACGATTTTTTCCTAGGTTGTTTCCAGTCGCTTACGAGCTATTCGTATTCTTGTTTCTTGGAAATGTTCTAATTGTTTATATTTTCTAGAACCGACCGTTGGAACAACATGAGAAGACAACTTTAAAAAAAAAAGAAAAAAAAAAGAAGACAACTTTAAATTACTTTTTGATGGGTATATATTCTTATATTAAAATATATTTTCCCCAAAAGATTCTAATATATGTT…
AACCACTAAACTAACTTCCATGTTATCATAGAGAGGAAAATTTTGGGCTAAAAAGGTTTTTTGCACACTTAATTTTCTTATTGAGAAGAGAAAATTGATGTTCGTTAAGAATTATAAGAGAAATAATCGAATCCACTGGAGCGCTTTGCAAAGTGTTTTCTTGTGTAGCATCTCAAATTTCTAGTAAGCATAAGTTCTTACAAACAACGTTTGTGTAAAAACAAGGACAACTAGGGTAAACGCGAATCATTTTGGTACCTCCTAGACATTAGACAATGTATGGATTGGAGTATAAAAGAATTCCTTTATTTTATGGGTCAAATATTTCAGCTATTAGTAATTACATAAATTTCATGAAAAACATGGTGATATCTATTTCGTCTTATGCGGAAAGCTTTT…
TAAGGGCTGAAATTATTCTTTTGTCTATCTCAAACCTTCTCTGTCATTGGTTAATTTTTTTCTAAAAGATCAGAGTTCTTAGCCATTGATGCAACGTAATCCAAAGGCCACAATTTAGTCTCTCTTTCTCACTTATCTTCTCCTATACGACTTTTTATTTTTCTTTCTTCAGCGACAACATCGAAGATGAACCCAATGAGGGCAAAGCAACTGGTTGTTGGACCACCATCGAAGAAGAGACGACGGCACCGGTCTGAGTTCGTCGCTGTCGTCACCGGTCTCGAACTCGGAGGGAGCATGGTGGTGCTTAGTAGCGAGGGTGATTTCTGAAACGGCGGCAGAGAGAGGAGGCGTGAAGAGTTCGAGGTGGTGATGAAGTTTTGTCAAAGCAAAGCCCTC…
CCGAAAATCCGGAGACGCAGTCGCCGGAGCCTCCGGCGGCTGCGACATACAGATAGCACACATAAGACTCGCCCAGTCCCCCTGCCTACTCACGTTGAAAGGAAACCTCCCAAGGTAAAACTCAAGAATGCTAACACCTAAGCTCCAGATATCGCCAGCGTAACCGTCGTACCTCCCTTGGTTCAAATCAGTATTAATCCTCTCAGGACTCATGTACGCAATCGTGCCAACGGAGGAGTTGCACGGATCCATGGTCTGCGCCAAGATCCTACTCACTCCGAAGTCAGCAATCTTGACTATTTTATCCGAGTTGATTAGCAGATTCGAGGGCTTGATATCTCTATGGACTATATGGCGGCCGTGGAGATACGCTAAGCCGTTCAAGATCTGGTGAGAGAG…
AGCTCTTTTAATCAATTCGATACTCTTTCACTTCACTTTAAGTGATGTTTTAGGATTTTTTTTGTAATTTCTATGAAAATAGTTAATGTAAATTTATTTTTATGACCACTTGCATTTTGAAATATGATTTTTTATAGGTTAGAGTTATATGTAGGTATTGTTGCCCTTGTACAAACGAGATATAATTAAATAAACGTTAGTAATTCATTAATTTTCATACAAAACTTTAAAATTTATTATTTTAAAACAGAAGGAGTATAAGTTTTTATTACGAGGTCAAAAGATTTGGTTGTCAAGTATATCTTGTAGCAACAATTTCTTTTATCCAAAATTAGTACTTTATAAACAAAATATGAAAATTATTAGTTGCGGTTTTAATTATAAAACCTGTCACCCGTA…
CGTAGATTAGTGGACGGACGTGTCTTGTCCGGTTGCAGAGGAACAAAGAAATTCTCCCTTGTAATTTTTTGTCTGATGAAGAGAGCGATCTTCCCTTAGCTGTCTCAACGTTTTATTTAATCTTACACTATTACAATTGTTGGCTCAAAAATGAAATCACTGTTAGCCAAATCAATATCATAAAGTTTGAATAGTGAATTTGAATAAGTTCGGTATCATGTTTTCATTTAAATAAGTATTTATTATAAAATTGGCAAATATGTTATTGTCATACCAATTTTATTACTAGTAACACTATTCATATGTTTTTTTTTTATAAAAAATATCAGTTGTGTTTTTGACATTTTTTTAGCATTATCTTCATTTCGGGTTATTATGCAGCTGCTTTGCTAATTACTG…
AATCAGTTTGGAGAAATCAACTATCTACATGGCGGGGGTTCCGGTGGAGGAGAAGAGTCGTATATTATCAGATTTCCCTTTCGCTGTAGGGGATTTGCCAGTAAGATACTTAGGGTTACCCTTAATGTCTCAGGCAATGAGAAGTCAGGATTATCAGCCGCTTGTGGAGAAGATAAGAGGGCGAATTAACACTTGGACCACAAGGTTTCTCTCTTATGCAGGAAGACTTATGCTGATTAAATCTGTTCTAATGAGTATTGTGAACTTCTGGTCTGCTGCTTTCCATCTTCCGGGGCAGTGCATTAAAGAAATTGAACAGCTTTGTTCCGCTTTCCTGTGGTCGGGGCCTAGTCTTAAGACGACGGGGGCGAAAGTGGCTTGGAGGGATGTTTGTAAGGA…
GAGCTGGCCGAAAGGCAAACCGAGCTCACTCGCAGTAAACGCCGACAGGCTCGGAAATCTACTGACGAGACATCGGATATCCGCGATCTTCGCGACTACATCACTAAGACTGCGGCAGAAGTGAGAGCCGTAAAGTCTCAAATCCATCATGCTACTAGTGCTGCCCCCAAAATCGATCGACTGCTGGAAGGAGCTCGAAAGACCCCCTTTACCAGTCGCATTTCGGACATGAGGGTGTCCGATCCAGGAAAGATCAAAGTACCGAAGTACGAGGGTACGGCCGATCCAAAAGCGCACCTTCAGGCTTTCCACATCGCGATGGGAAGAGCAAGACTGAAGGACAGCGAAAAAGATGCCGGCTATTGCCGCCTGTTCGTCGAAAATCTTGAAGGAGCAGCG…
TGCATGGATTGATGTCTGTCGATGTTCGGAAGAGTTCAATCGCTACACAGCGACCGATCTTTGGCGCGAGCCCGGTCGCTGCGTAGCGACCGAGTGAGACGAGTGCTCGGTCGCTACGTAGCGACCGAGCGATCGTCCCGCTCGGTCGCTACGTAGCGACCGAGCGATCGTCCCGCTCGGTCGCTACGTAGCGACCGAGCGATCGTCCCGCTCGGTCGCTACGTAGCGACCGAGCGATCGTCCCGCTCGGTCGCTACGTAGCGACCGAGCGGGACGATCGCTCGGTCGCTACGTAGCGACCGAGCACTCGTCTCACTCGGTCGCTACGTAGCGACCGGGCTCGAGCCAAAGTTCGGTCGCTGTGTAGCGATTGAACCTTTCCGAACATCGATACGACAC…
ACAAGGGACCATTCAAACCATCGAACGAACAATTCCCGATCATCGGAACAACCAAACCAGCATCGTCCAACCCATCAGAGAAGTTGGATTAGCCAAGGCCAACTCGCCCAACGGCGAGCTGGATCAGTCTTGTCCAGACTTGCCTTTGCCAAGTTGGATCAGTCCAGAACCATGTATTCTCGTCTCCAGAACTCCCCCCTTCAGGCCTTGGTCAAACTGTCTCTTGTTTCGTCTCAATCGGAGTTACCGTTGAAAATTTACAGAAAATCGACAAAAGCTTATTTTCGCGTAAATGTTTCGATCAATCGTATAAAGACAATAACGGTTAACTTAACACCATGGTTATCTTGAATATATGATTTATTTGGATTATCTCGCAAAACCAGCATCGTACTGGAA…
TATAAAGAGATATTTTTTTTATCATGATAAAAAGAATGAAAAGATTTAAACGTGAAAAAGATTAATACATTTTTAGATATCACATAGAAATAAGAGACATGCAATCATAACCAATTATAATATGCACTAATATGAAAGATAAATGACCAATGGCATTACATGTAAATAGTCTAGGAAGAGAAAGATTATTCACTAAAGACTATGAAAAAAGTTCTCATGATGACAGTAATGACAATTTTGCTAATAACACATGGAGCAAATCTTCCTATACATTAAAAGAGAAGACACTTTAGTGATTTCTGTTGAGATGACACTCATATAGAGCTTCTCAGAAAAAACGTTATAATTCTATTGGCTGATTTTTTGGAATTTTTTTTTTGATTTATTTTAATCAATCGC…
TAATATTCAAACTAATTTTTTTTTCTCATTTTAATACACTTACTTTTAAAACTATGCCTATTTTAATATCCAAACTACACTAATTTTAATAAACCAAATATTAATAAGTTTCAGACAAAGCTTAAACAATATCTAAAATTAAAATTTAAATCTTAAAATTTTCAAAATTTATTTAAATTTTAAGAATAAAATTAACTAAGTTTTGGATAGTATTTTAAAATTTAGAAAAAAACATTTTGAATAAAATAAATAAATTATTTTTAAACTTTAAAAAACAAAAATAAATTTGAAATTAAAACTAAAACTAATATTAAAAAAACAATTCAAGATTATCCAAATATAGTTACTTTTATTCTTAAAAGTTAAAATAAAATTTAATAATTTTAAGATTTTTTGAAA…
ATTGTCAAATGTCAAGTAGGACGACAAAATCGAGGTTAGCCATGACGGAAAAGGGGAATAGAAAAGTAAGAACATAGGACTTGGTTTGGGTAGTGAGGGTTTGTGTGTATGTCCCTAAATTTATAGCAAGTGGTTGATAGAAACATGAAACGTCTGGATTTGGAGGATGAAGAATCATCAAGAGGTGGATCGAAACAATAAAGGACTGAGTAAAGAACATCATTGATCGATGAAGTAAAAGCAGCTGTAATGGCGATTGCAGAGAAAGGATCGGTGACGAAGTGGGAGAAACAGCGTTCCACAACGTTCTGAAAATAGGTTTATGCGTAATTTTTTAATCTGGGCCACAACAAAATTTTAAAGCCCATACGAAAGACTCAGTTTCAGTCTATTTTAACT…
GTTTTGAGTTGTTTTGTCAAATTGTACAAAAATCTATGCTTTTTCATATTTGTAACTTCAAAAAGATACATTATGACAATTTGAAATTAATCAAAATTGAATAAAATGGTAATTAAATATTTGTAAATCTAATTATTTTTTTTATCTTGTTTAGTTGGATTCTCATGAAAAAAAATCGATAGGTTAAACAAATGTTTCAAAATTTGTTGTGTTATTGTTTTGTCTATAAATTACAAAATTTATTGAATTAATATATTTAATTATTGCACCCTTAAATAATATTTTATTAAGACATTAGAGAAGTATGTTATGAGTTGTTTTGTCAAAATTTTACAAAAATCTATGCTTTTTCATATTTGTCACGAAAATTTATATGTTAAACTTACTTTTACAAAATTC…
GAGATGAGTTTGGATTTTGTGAGAAATAAACAAATCTGAGAATGAGATTTGGTAGATCATAAACTGATTTTAGTGTGATGGTCGATTCAGACAAGCTTCCTTGTTTTGTTTTGTTTTGTTTAAAAAGTTAGTATTATTTTATGGAACCTTATTCATGGAATTTGTGCATTTGACAATGTTTCCAACTCATGATATTATTTGGAATCAGAATCTTTGAAAGGAAAATATAGCTTGTGTTGCATCTGTGATCTGCCATTGCTTTGTCTCCTGTTTCTTCAAGAGACTGAAAAAGCATAACCAGGATAGATATCTGAATGTCTTTACGGCTGAGTTTTGTAAAAAATAAAAATTAATACCTAAAATATAAAGTGTTGTGGAATAAATATCTGAATACACATG…
TCCATGTGGACACACATGAGAAATACCAACAATTATATATATATATATATATAGATAAGGAGATTTAGCATTTATCATTTCACTGTTTATGTGTGATTTAAAATTTTTAATGAGATGATTTAATAATTTGTTTTAATTTGTTAACTAATGACCCAATATTTCAAGATTTTTATGATTTTTTATCAATTATATATATGCTAGGAGAGTGAGTTAAAGGAGAAAACAATTTTAGACAGATTGTGATTGTGAGAGTCAAATGTTAAGAACTCTGTAGCTGATTCTTCTCATTCTGAAGTCTCTCTGTTAGTTCGATTCAGTACAGAGTTTCCGGTAGATTGAGAGTTCTGACAAGCCATGTAGAGACAGAACAAACATAGTCCTGTTTCAGACAGAAAGAAA…
AAAAACAAACACGAACTCCGAGCGACAAAGCGGTACCCTCTTCAGAACCAAATGTGTATTTTAAGACACACCAGGAGGGCTCTTGTGTCCAATACCTTGACTAGGACCTTGGTGAGTTGGCCTAAACGCATCTTGTTCTATGTTCTTGAAGCGGTTGATCTTGTGGTACCACACAAAATCATCTTTATGCGGCTCAGGTGGTGACCAGGAAACAACAGGTGCATGTCGAGCTGCCGTCGTGGGATCAAAGTGTAGTTGTATCACTAGAAGAATTATAAGAAAACCAGACAAAAGTGTGACTGAACTACCACGATTCACCATCACTGAAACCTTGAGAGCTTTTAAAGCGTATGCTTAGTTAAGGGGTAGCTTTCTTCTCAAGAAAACAAGGGAGAAACG…
GGCTAGGAAGGTTTCTTGTCTTGGGGCCAATTTTGGAGGCCTCTATTCAAAGCATGTCCAGATAAATTTTTTGAGCTATATATATACATCACCAAACAAATCAATGATCTATTCAAAGTGTTTTAATGTATTAGTCTTCATTGTATAAGAAAATTTATCAAGCAAATCTGAAGTTGACTCATGTTTTGTTAACCAACTAAAATTTTGTGCACAACAAAAGTAGAAAAGTACACGGATAAAGAAAGATCAACTCAATACAAAATATAAGTTTTTTTTTTTGGGTCAAAATACAAAATATATGTTTAAACTGAAACAAACATTCATGATTCAGGAGACATAAATAAGCACATGTATGTGTGTATCAGTGAAATTTTATTCTTTTATTTTTTCTTCAATAGC…
CCTCTTCTCCATATTTATTTACTATTCTTTATTTTTTCATTTTTTCCATTTTTTAACAAGTTAATCTCATCAATACTTCTATATGTTTGGCTCAAAAGCTGTGGTTCATTTTTCTCTTGTTCACTCATTGTTTTGTTCACTCATTGTTTAAAGGGCTTATTTGCCAAATAACTAAAAAAAAAAAAAATTTAGATTTTGGGAGAGAGAGTAAAGAGAGATAAGAAGAAAAAATAGAAGAGAGAGGGAAATTTTGGTTAGTTAGTGTATTTATGTTTTTTTCATGTATATAGGGTGCAATTTCCCTTGTTTAAATCACTTTATATTATCCTAATGATTTTGAAAACTTATAAAATAAAAATGAAACCAAACTTTGCAGTTTGTTTTCGCTTTGTATCATTT…
TCTTTAATTTCTTGGTCAAAATGTGGAATAAATTCACATAATAATGACAAGAATTAAAAACTCCATTAGTGTACTATGGAGGTTTCATTTTTGTGTTGAAAAATGAAACTTGTGCTTCTCATTATATTTCTATATAAAGGCTTGTGAGCCATTTAGAAAACACACACATTCATACAATCAAGAACATTTCTCCCACTCAGAATAGTTATGCTAGTATTTTTTATTCTTTTGAGTCTGAGAGTACATCACAGAAATAGGTTCGATAGATTCTGTTTTTCGGTGATGGTAAACAGAAACAATGCTGCAGTTGTATCTTGGGAATCTGAGCGCCATAAAACCGTCACACTACGGGGCGTTTAAAGATTTAAGGAAAGAGATTAACTATCTCGACTCTGCAAT…
AGTGCATTTTTGCCGGCCACCTATTGAAGTTTCAGAGCTGAATTATAGCCAGTCTGAAACTTTATCCTTGAAAGTATTGTCTTATAATTTTTATTTGGACACATTCAGTATTCTGAAACTTTATTTGAACCTAATGTGAATGTTTTTGATTCAGTATGATGAGTAAATCGAGGACTGTGATGAGTCTGTTGAAAGAGCTAGAAAGCTTAGTCTAGGAACGGAACAGCTCTGCGGAAGATGGAAAAAGTCTCGACGGACCATGAACATATGATTCAGACTTACCAGAAAGCTCTTGCAGAGCACCATAACCCAGACATGTTGAGGA,0,0,0.43122113,dev_br_4mers.tsv,br,4,CNT20119923,Scaffold006644,1,325,"ge…
ATACGGATATATATATATATATGCATACGCTGCGTCGTTAGTACAATATGTCTCTGTACCCCCGCCCTCCAAAGTTGCGTCAAATGCAAACGTCTCTCCGCCCACGCCCCACACAATCTGCATCGCTAGCCCAGACGTCTCTGATCCCCCGCCCACCAAAGCTGCGTCGCTAGTCCAAACATCTCTAGACCCCCCGCCCTCTCACATAGTCCCTACTCATAACTATGTATACATACATATATATAGCATATTTTAACATCACACAATCAAATCAACGGTTGAATCCTCTAGACCCCTAGTTCCAGTTTAAATACATACCCACAAAATAAAAAAAAGATATGGCTTTGGTTTAGGAAATGGTTTGGTTCAATCCAAATTAGCTGAAGGGAAAAAAAGATC…
TATGTCTCTAAGAAGAGATATCACTTGAAGCGCAAGAACATCTTGTCGGCAATCATCTCCGACCTGAATACAAGAGAGAATCAGACTGACAGCAAACAGATTTATCCTTTTGGGTATTTTGCAAATACTATACGAATCAAGAAACACATGACAGTACAATAGGTTTCTGTCGGCCTACAAATTTAGAAAAATGAATTGTATGAAATCATACAAGGTCTTACCTTGAAAATGCAAGCCTGCGGTTTTACATCACTATGGTCACCATCACGATCAACAACGTTAAAAGTAATCATGATAGGGACTTTGGCAGCTGATTGTAAGGGTATCCCACTGTCTACACGGATACCCCTTACAAGCTTGTTAGGAGCAGTTGGCAAATAAAGGTCATCTCCTTGCATT…
CCAAACGAAAAACCGTTGGAACCTGAACAGGGGCCGAGACAATCGAGAGAGGAGAGTAAGACGATTCTGCCTCTTCATCACCAAGACGCTTCCTTTGCTGTTGTCGCTGAGGATCGTCCCTTAAAGGATGGTTCTGAAGGCGCTGAGTTGTCGTATCCAAGTAATTAAAAACGTGGCCCTTCCCCTTGTCGACCTCGCCTGTAATACGCATCAGCCTAATAGAAGATTCAGTCTTACTATCCTCAATACCTTGCCTGACTCTTTGGATCCTAGCCATTCTCTCAGTCTCGTCAGCATGCGAGATATACTGAAGAGCCATGATATTATCCTGTTTGGATAATTCCGGAAAGAGTGGAGGGAAACCAGGGGGACCCTCCCCAAAGTTCACACGATCATGAG…
GTGTTGAATTTAAAGTAAAACCAGAACTAGACTTTGAATTCATATCCTAGAAGTTATGGTTATTTCTTTCATTATGTTGATTTTACTCATTCTACCTTCCTGTGAAACACGTATGGAAATAATTTTTACAACTCCGTATTTAGTATTTACACTCATTGGAATAGGTGTATACAGTAAAAACTCTATAAATAATAATGTTAGGACTATGATATTTTATTAATTTATAGAGTTATTAATTTACTAAAAAAAATTTTTATAGATTTTTTTTTATTTTGGAATATATTTTTAATAAAATAAACAAAATACATTAATTAAAATTTTGAAATTCGACTTTCAAATTATTTTTATTGTACTATTTGGTGTATATAAAATAAGTTCTTAAATGTTGTTTAGATATAA…
GAACAAAACACTCATAAACTAAAACATCTTGGTTTTGTTGTTCTTGTTCTATGTACATAAAAATGATGTTCTTTCCTTCAGATTGTTGAACAAAGAAAAATCCATGGAGATGTTATCTGTTATTATTTGTTTCAATCTTCTTATAATTGTTGCTGTACAGAGATGATCAATTTTAGTTTTGCTTTGTGTGTTTCTTTCAGTGTTTTTGTTTTATACTCGTTTAATAATTATATACGTCAGTCAATTGATGTCCAAATAATGATGTAAATGTAAACAAAATAGAGAGAATGATTAAAACTTGTCAGAATGATTTTCTCTGTGTGGGCGATGATAATTCAATCTTCATGTTCTTAGGCTTTAATTCTTTGTCGGAATGATTTTTTGTATGGGCGGGTAACT…
ACAAGAAACTATGAAAGCTGATTGGTGAAACAGAGAGAGAGAGAGACAGAGGGAATGCAGAAAGAGAAGAAGATGGTATCTTTGATCGGTATCTTGCTACTTGTATATCGTTCACTGGTGGTGTCTTTTGTTTATATAGGTAACGTTGTGCTACTAATTGGTATTCTTCCCCTGAATCTTTTCTCTCTGATTTATATTTATAACTATTTTTTTTGCAATTTCAAGTTAACCAGTTTTTTTTTTTTTCTCACCAATCAGCCTCTTGTATCAGTGAACTCTCTTCTTATTCTTCTAAGATAACCGTTTTCTTCCTTTCTCTTTTTTAGTTTTTTTTAGTCTGTTGAGTTGCTTAATTGGTTTTTTTAGTTGAGTTGCTTAATTGATTAATTGAGTTGCTTA…
AAAATCTCGCTTCTGCGCTTCTTTACGCTTCCGCTTCCACGTACCCGCTTCCGTTTCCATGTAACAGAGGTAACAATTTCGTGTTTTTCTTAGCCACGAGTTAGATACGAATAGTCATGTTTTCTATCCTGTGACTTTTTCGTAGCTAATTGGGAAATAGCCATGATGTGTTCGTGACCATTTCATAGCTATAGCCAATTATTCTACTATTGTGGATAACAAACTCGGTTTTTTTTGGTGGTGGTAGGCCCCAGAGTTCGGTGGACCGTTCGGTTTCGGTCTGGGTGATTCAGATTATCGGATTTTCGGTGTTATGTTCAGAAGTACCATTCGGATTTTACTAATTATCAAATCGGATTCGGTTCGGTTCCTTTCAGGTTCGGTTCAGATCGGATGTAA…
CAGTTTGCTCGTATAAACGAGGCTGCTTCCTCTGAATCCACATTCCATAAGAAAACGTTAGGTTTAAGGGGTTATATATTTGATTTCTGTTAAGAATTTTTTTGAGGAGTATTAATTTAACAAGACTTGAATTTCTCTATAAAGATGTAAGAGACTTCGGGCCCAGAATTTCATAGACAATTAGACATTCAAAATAATAAGAATGATTTGTCACTTGTGCGTCACTTGCATAACGGACGATTATCAACGCAAGCTGCTTTTTACTAGTGGAGAACATTGATGATAAATAAAGCTTGACCAAAAAGGACATATTATTTCTTATATTTTTTTTTTTAAATGGTAACCGGGCACTTCAATAATTACATTTGTTTCAAAGTCAGATTACTAATTTCATAAATA…
GCATCCATGAATTTGTTTACTTTGTTTCCCTTCTCGACCAGATAATAATTCCTTCACGGATCTAATATAGCCATATCTCATTCACATAGGTGAACTGGGAGAGAAAATTCCCATAAGCATTAAACAGCTTGCCATATAAATCTCCTTTAAGCTTCTCAAACCCAAACGAATATTCTATTACTCAAACTTAAGGTGGGCTGGGGAGCCAAACTCTTCGGTTGTGTTTTTCGGACTTCAATATCACCAACTTTCCAAGGACGCAGAATGAGATTGCGGATTCGTTAGCTAGAAATGCACGTTCTTTTCATAGATCCTTATGTTTTATTGGTTGTTCTATTCCGGTCTGCCTCCCCAGACCACCTCAAGTTTGAGTAATATAATAGCCATTTACCGTAAAAA…
TATAAGTATATAAAAGGGCAAATTAATACTGTGTATATATATATATATATATATGTGTGTTTGTAGTATGCAATGTGCATCTATCTTATGTATAACACTAAAACACAATGAATCACCGTGAATTGAATTGGCTAAGGGAATATTACCTCTTGCAGAAAGAACATAGGGTGATGATGGTGAAGGGAAGAGAGAGTTAAGTTGGATAGTATGAGAATCAATCTCTTTCCTCTGTTTCGCTCGAGCTCCCTCGCTACAATCCCAACTGAAACATACACAAAGGATTATTGTGATATTTAACAAATTCCTATTAAAGCTCATTTTTGCTCTCTTCTTCTCCCTCGCAATATTAGAAGTGTCGCTCAATTTCATGTTAAGGTTGGTCCTTTTATAACCAATATC…
CCTTTTCGTTTAGGGTTTTAGGGGTTTGGCTTTAGACTCAGGGTGTTAGAGGTTATCGTGCTGATAACGTGTTGTAAAACGAAGGTTTTATATCTGAATATTTCTGTGTATTTCATTAATGAATAAGTGTTCCCTTTATATAAGGGTTACATGAGAGATAAATGGAAATACATAAATGAAAAGATTACAAATCATAATCATAGATGAAATAGGAAAACTAGAAGAATGGAAAGTTTCTAGCCGACTTTCCCTCTCTCTCCATGCCGTGGCCGCCGCCTCTCTCTCAAAGGTTTAGACCGTCTCTCTCTAGGGTTTAGGCCGGTTATGGATATCCAACAATTGATTTATAACATTAATCTAATTATTTTCTAACAAAAATCTCTGTTAAGATTTTCGAGG…
TCGACATTGACAAGATTCCCTGCATTCATGCAATTGCTGCTGCTAAGTATATTAAGAGAGATGAAAACCGTTACGTCGATACTTCTCACTTGACAGAAACGTGGGCTAAAGCCTATGCCGAAAACACACACCCTGGTGGAGAGTTGTCAACATCCACCTATCCAGCAAATATTGACGAACTGTCTTGCCCACCTACAGCTACCAAAAAGAGAAGTGGACGTCCTCCTACAAAGAGAAAGATATCCGTTGGCGAGTTTGGTGTTCCTGGATCTAAATCTCAGTCCCACAAGTGCAGCAGATGTGGCATAGGAGGGCACAACAAGGTCACATGCAAGAGGCCTATAGGATGAAGATCTTTATTCATCGTTGCTCTATTCTTTTTCATTTTCATGTTTTTTA…
AATTAAAGAAGAAGAATTATAACCAAACCCATTTGTAAATGGATTGATTTTTAGGATTACACTATTTTCATCCATTTGTTTATAAACACACTGAGAATATGGCTTCCATATACATACATAATGCATCTAAACCAACCAACAATTGGATTATGTTTGTCTAAGTTTGTGTTTGATGTTATATGTTGTTTTGTAGAGATTATCGTGACCTTGTTTTAAAAACCAAGTTCTTTTTTCAGAAAAGGAGCAACATCGTAGAACCAAATCGCCGACTCTTGTATTGATAAAGAAGATAAAAACAGGATAAATTCTTGAAAAAATTCAGAAAATATGTGGAGAGAATGGTTCAGTGAACAGCCCGTAACAAGAATAAAAAACATGAAATGATGACAAACGAGTGGC…
ACAAGGTACGCCTATGGCCTCCTACTCTATCCGCTTGATTTATGATGCACTGAGAGATGAATGCCCCACTGTTCCGTGGCACAAACTGGTGTGGTTCGGGAGTGGTATCCCAAAACACAAAATCAGATCTTGGCTCATGGTACTACGGGAGTGGTATCCCAAAACGCAAAATCAGAACTTGGCTCATGGTACTAGACCGCTGCCCTACTCGCGACCGTATGCTCCAATGGGGACTGCAAACGGACAGTCGCTGTCTGCTCTGTAACACCTACGCTGAATCAAGATCGCATATCTATTTTGAGTGTGACTACTCTTGGGCTATTTGGTCGCCGCTTGCTCTCCGATGTGGCTTCACGCCCAGGCGTGATTGGGAAGCACAGCTGCAACAGCTCCAGGCGT…
ATAAAAAGTGGACATTTTAATCATTATTATTGAAGATTATTTTTGTGATAAAAACATAAAAATGTTATTTGAGAAAATTTCCTATTTTATTATTTGTTTAACAAAAATGTTTTTTTTATCAATTCTGGTAGAAATGCACTTAGTGATATAGTGCGAACTCTTTTTTAAAAGGACCACCATAGTGTCAGACCGAAATTTGAAAGAAAAATGTATGAATTATTCTATATAATAATCAGATAATCTGTTATCAGATTGACAGATAAATTGTATGAACTGAAATCATAGCTATATTTTATTGTGTTTATTTCTGTTTTTCTATTCCTATATGTAGTTTTCAAATATTATTATTTTATATTATAAAAGATCTACTAGAGAGAATGTTATTCAATAGTAGATTTC…
TCAGGAATTCCTAAGTATGTCCCCATTCCCCCTTCATTTTGGATTCCAAGTATATCTTTAATCTGTTGTCTAGCATTTGCGTTGATCTTCTTACCAAAGAGTAGAGAGGATTTCTCAAAATTAATACATTGGCATGATGCTTGTCCATATTTCTTGACTACTTTCATCATTTCTTCACATTCACAGAGCTCCGCCTTACAGAAGAAAATGCTATCATCAGCAAAGAGAAGGTGAGATACCAAGGGACACGCGTGTGTAACACGTATCCCCGTTATCTTTCCTTGGCTCTCTACATGATTAAGAAGGCTAACAAGCGCCTTCGTGCATAAAATAAAAATTAAAGGAGACAAAGGATCTCCTTGACGTAAACCTCTCTCCGGATCAATATTCCCTCTTGGC…
ATGGAGAACATATGTTTCTTCTTGTCTTCTTTTACCGATTCTTGCCTTCTCCACTAATTGCATACACATCTCCGGCGATGCACATCTTCTCGAGACTGTATCTTTTCAAAGAAAGAATACCAACACATGCAATCGTTGATGTCCTCGTTATCCTTGAAGAAAATTGGTTTACTCATGTCTCAGATGCTTGTGATTTAAGCTCTAATTTAGAAAACTACTCTCAGACTAATTCCTGTAAGCAATTTTATTCAAGTTTGATGAAAGTTTTTGAATTGAGATAGAGAAATTCCTTAATGTCGAAGATTCATTTCTCGTGTCGCATAAGACACATATAGCATCAAAGTGTACTTATTTTTTTGGTCGCACATCCATTATGAACTTTATAATCAAGCGTTCTTG…
TAAAAAGACTTCTCTTTGAGAGTATAGTCATGAAGGCCTCCTTTACTTTGATTCTGCCTTCTTCTTTCGATTGTCATGTTTGTTGTTTACTTTAATTGCCTTTTTGCTATGTGTCCTGTTTAATACCATAGCCGTTTTGTAGTGTCTAATCTGGTTATTGGTTTGATGAGTTTGCCTATGAGTTTATTTGTTATGGGTTCTTAACTGATGTTTGGAAAAGTAATAGGTCCTATGTGTAAAATATAAAGACCGAGCCTACAAGCTCCATCTTGTCAATGATGATACATAATTAGTAACTAGTATTTACTAATCACTCAAGTACATTGATTTGGTCAACCTAATAGTTTTCCAAATTAATCTCACTATATAAGTGTAGACCCATAAAACCGTTTTAAACGT…
TTGCTTATTTACAAGTTAGATATAAGAATAACGTGTAACATTTTTGTTTTGTTCAAATTCAACGTCTAACTAGTATATCAGATTTAGCAACTTGGCCTAATGAACGCGTTTAGATGTGTCGTATGTGGCAAAAAAATAATGAACCGCGTGGGTTAGCTAATCAAACACCTCAGAATTTTTTAATTCTTAATATGTATAATAATGAGTCAGGCTAAATGGTCCATATATTTGGTGTCCGTCCAAGGAAAAACGATATTTGTAGTTTAGTTGTACTGTACAAAATGAAGACTACTGCTAGCTATTAAATTTTTGACCTTAACTACTAACTGGAAAATAAATAAATTAGCTATTACGATGTGAAATATGCATTTAGACTTTTGAATAATCTTCGTATGAAAT…
TATTGAAGTTTTATAATTTATAATAACTAATTTATATCTAATTTAAATATTGTTTTAAATAAAAATAAACATTGGAATTAAATATTTTTAGGTAAAGTGGGGGACATCAACTAGTAATAGTATTTTAAGCAATCGACAATTCTCTCAAATAGTAAATTTTTAAAATTTTGTCATCATAACAACCCACAAAAAAAAGAAAATGATTAAAAGATGTTTCATTAAAGAGGTAAAAAAAATTCTACCTGTCGATTTATAGATATATCAATATAACTAATTATTTAGAAAAATAATAAAAAAATATTTTTTTATATTTTTCGAATTATATGCTTTCAAATGTATCTTTTATAATTTTTCGATTTTTTCTTTGAAATTTGAAAATGCTTTTTGAAACTATTTTTT…
TTATATTTGAAGTTTCAAGGTGTTTTTTTCAAAAAGAAAAATTTCAAATTTAATTTCAAAATTGTTTATAATTTACACTATGCTCCTTATATTTATCATAATTAATATAAATCCATAAGAAATTTATAGATAACTAGTACATATATAAAATATTATAGTAATATTAATTAATAAAATTATATACTAAAATATAAAATTATAAATAGAAACATAAAATTAAATATTAAACTACAAGCAATATACCATATTATTACATAAAATTATTTTCCTAATGCTCCATTTTCGGTTACACAAAAATTGTTTGGACAATATTTTAGAAGTCTGGAGAAAATTTACTAGACTATTAGTATTGTTGTAATATTTAAATTTGCGTAATTATTATGTCTTCATGTATGTTCT…
TTAGGAACAAGGTGGGAGGGACTGTACAAAGTAACCAAAAAGATCCGAGCTGGATTCTTTGAGCTAGAGAAATACAAAACTGGCGGCCCCGAAATGAGACCCTGGAACGCATACAACTTAAAGAAATACTACAAATAGTATAGAACTGGGAGGCTACCGAGGTTCACAACTCAGTAAAACGAAATATAGAACTACAAATAGGCTTGATCCCTCACAAGTGGTACGTAGGCAGCTCGAAATCGAGCGCAGCCCAAACAACCAAACCATTCTCACACTTTTATGTAGGAAACACGACCTCAAGTGCATCCCAAACTAACAATTACATCCTTTGGTCTTATAAAGGCCCACAAACCAGATCCCTGATCAGTTTCTGCTCTTTACTCAAAAACACTCACAAAG…
CATGATCTAAAGTAGCTAACGGATATAAAGTAGCTAACTAGAACCTAGAATCATACGACAATTGAGAGACACGAGAGTATAATCGATTGACAAAACCTAATCATGTTGGACTAAATACTTATTCACAATTAGAGTTAGTCTAGGTATTTAGTTGAACTATATCGAATTGGACCTAACGTTTGCTTGATTCATTGAATTCAAAATGAGAGTTGGTATTTGATTAGAGTTAAACGTCTGATAGTCTTTTGCAGCGAGAGTTGGAAAACTTACTAGTTGCATTCGAGTTATGGAATCAAACCTAATTAAACATGTGTCACCTATTGATTTTGGTTTTGAATTCATTGTCCGATAATTTTTGGATCTAGTGTTTTGCTCATAATAACTTACAACTGTTTAGAT…
ATTCTATGTTTTTTAATAATTTTATCTTATTTTGCAGGTATTTCCTTCTGTAGTTGTTCTCTTCTCCTCCTAGAAATGTAAGGTTTACATCTATAGATTTAAAATATGTGTTCTAGTATTTATATTCAAATAAAGTTACATATTAAAATTCTATGTCTTTAATTTATTACTATTTTGTCTATTAAATCTATTAAATCATATTTTTAAAAGTTTTTTAGATTTAAACTTATTTCATATTTTTAATGTATTTATTTTTCAGATCTATTTTTTTTTGATAGAGTAGGCTTCATTTAAATTTACTTAAAACTTAGGTCTACTAGCCTTGACTTTTAAGCATATTTCATTAGAAGTTTACTCAAATATGATTTTAATTTTTATCTTATTTTTCATAATTTTATT…
CCATTCGGAGCCTAAATCTTTTACATATATCACAAACCGGAATGTTATAAATTTGGTACCCCTTTCGTCTTGCTATATCTGCCACTTTTGATTCCACTTTTTTTCTTATAGCTTTGGTATAACCTCTGCAAATACGCCCATTTTTCATTTATTAGCCCAATGCTCGTTGTTTTCTGATTGAATGCAGATGATAATTAGAAGTACATATCTATACTCAAGTTTTTGTGTGTTGTAATATTATATAGGATTGAATATATACATCTGTAGTAAAACATGAATTTATTAGATAAAAATCTCAACAATGATAAAAAAAGTATCTCAACAATATAATAAACTAGGGTCGGCCCGCCTTACGGGCGAATCTATGTTATTATTTTTTTTGTACAATTTACATTTGAC…
GGTTTCGATATCCCTGATGTGATCTCTCTCTTGAGAGTGGACGAGCTGTATGTCGAATCTATTGAGATCAAGCTGGATGTCAAGACTCTTAAAGGCAAGCATCTGCCCCGTGCTATCGGGAGATTGTCAGGGAAAGGAGGGAAGACCAAGTTTGCGATTGAGAACTCTACAAAGACAAGGATTGTGATCGCTGACACGAGGATCCACATCTTGGGAGCTTTTTCTAACATTAAAACCGCGAGGGATTCTTTGTATAGTCTCATTATGGGATCTCCTGCTGGTAAGGTTTATGTAATCGAACCAAAAAAATTGTAAAGACTAGAATAACGTCTAAACAATAAGGGCCTTAACGCAAAAATTAATTTAATGTTGGATTAAATCGAAACATTATAAACAGTA…
TCTAATTTAGGTTCATAATGTTATCATCAATATTTAGAAGAATATAAAGCAACTAGTATTCACCGCCCGTGCTAAGCACGGGTTAATTTATTGTTTTTTTAATGGTATGATTTTTGTCATAATTTTCAATCAAAATTATTTTTTTTTGGTGAAAAAATGTTAAATCAATCAAAATAAATTCTCATTTTGAAATAGTATATGAACAGTTGCACATAATTTAGAGGTGCTTGCTTTGAATCAAAGCCGGTGAAAGGGGGAAAAGCAACAACATGTTTGTAGTCTAATAACATAAAGTAGAGAGGGACTCTCTTCTCAGAGAAACACGTCACTAATTGGAAGCACCAGACAATGACGCGTGTCCTGATATTAACACTCGGGCGTTTTATTAATTTGAGTCGT…
CATAATAAAAAGTCTTTGGAGCAGAAATTTCAAAAAGGCATAACAGCTAGCACTCTGAAGACCAACCAAGTGACTATGAAAATTCAACAAGCCAAAAAGCTTATCTCACTAAGTCATTGCAAAATTAGAAGATATGTCAAACGTAACGATAAAAGCTAAAAAGAAGAAAATAGAGAAAAAAAGTGAGAACACAAACATACCAACGGTTGGGTTTCTCTTTTCTTAGCCAGGAAGAGTCTGTCGTTGTCTGCATCTCCTTCTGTCTCAATGGTTGGCTCTGTAGGTCCAGCTCTAGGAGCTTGCTTCTTCTTGATATCACTCACTTTGTTTTGGAGCAAATACGGAGCATACATGCGGCCTCTTTCTTTCCCTTTCGCTTCTTTCTAGCCCGGCCCAAAC…
TTAGTACACTCTGCTCAACATAATCAGTACAAACACCTTTACGTTGAGTAAACATTAAGTATAAGACAAGTAATTGAACTGTATATTCCAATCTGATGACCATTTTTTGGCTGAATTCTTGGTAATTTCATAAGTACTGGATTTAAAGGAGGACTATGATTGAGATGTGGCTTACATAGTTCAGAGTGCACTCGAAGGAAATAAATTTATACTCTCCCATCACACTACACACGAAGCTGTACACAGATGGTGATACAAAATAATAGTACTGAAAAACTTCTTTACCTTTAGGTCAATTATACATAATTTAGTTCAAAATTAACTTTTATAAGAAAATATTAAATTTATTGTTCAAAAAAGCAAATCATATACCAAATGAGAGTTGTTTAAGCTACGAAT…
AACTATACTTAATTTATACGTTTAAAAAAAATAGTAATAACTTTCTTAATGTTTCTTAATTTATATGTTAATGTTTCTTAATATTTTTTTTGGTTAATGTTTGTGCATTTAACAGAGGGAGTATAACAGACCTATATAGTGTTTTGCATCTCTTTTGGCACACCTTTGAACTTCTGCACGTACACGAAGCTCTTCATTGCAACGCCACATAGACATCTTCAAACAAAACCAAAAGTAAGATTAATGCTACTAAACATAAGATCTTCTTCAACTGTCACTTTCCATTACCTCAAACATAAGATCTTCAATCTGGGAGAAGTAGAGATTAGCAGCCATCATTCTTGCTAGTAAGCATACATCTCTTGTAACTTCAGGAGTCACTCGAGGGTTTCCTGTGGT…
TTTAAAATATACACAATCTAAAATAAATATCTTTCCAAAAGGCTTTTTTCATTTTTCTCTCCGCGTTGTACTTGAAATGAAGACTTTCTTTTTATGTTTGGTCACTGTAAGAAAGCCATTTGAGAAGAAGACAAAACAAAAAAAATAACAAAGCCCACTTATTGGTCTTTTTGATATCGTGTCAAAACCTTTTTTTTTTAAGGCAATGAGATCGTTCGTGAAAAGATGAGACGAGAAACATAAGATTATGAAAAAAAATACTAATTCTTCATAAGACTTTCTATTGGTAAATTTCTTTTCTGTAATAACAAATTCTTTGTGTTTAGCAAACCGAACGTTTTGGAAATGTTAAGACACAAGTGTATCCAATGAGAAGCTCAAATTTTATACATATATTGC…
CTCGTGGGAGACACTTACTCATAAATTCCACTAGATCAATAAAATTTACAAGAACAAATAACTTATAGAACTACGATGGTTTAGACTATCAAGAGAATATATTAGTAAAAGACCTCTGAACTAGAACAAGAATATGCTCAAATATGTTCTATATGTTTTGTCATATATTAACGCGTCTTCTTTCTCCTATACAACTTCAAAACCTGATCTCTGTTGTTGATCACAAACTGTGTTGAGCACTTGACCTAGGGCATACCATATGTACATCATCGAGTAATTAGAACTCGTCGTCTAGACCCATTATTATCTAGTGTATCATGGAGGCCCAACTGCTTTAACGAAAGGGCTGGAGCCTAATCCACACAACCCAAATCAGTTTTAAAATAACAAAACCAACAA…
GTCTAAAGGATCTGTAATGAGGCTAATAGAAAGGAGACTACTGACTATCTTTAAAGCAGAAATGGCGGCGAAGGAAGGAGCTCCAGTGTATTCACGACAGCCTCCGATCACAGCTATCTTCCCTAAACACAAGATCAATTTACAAAAACATGAGCTTTAACATAAAAAAAGACTCAAACTTTGTAATTTCAAATTTGATTCATAAATAAAAAGAGATGAAGGTAAGTTTGTAACCAGCTTGGCCTTTGTGTCGTTTGAGGTCGAGAGATGGCGTCACGAGTCTCAGAACACTCTCTGCGTCCGCCTCCAATGTGGAGCTCATTGCTCGGGAAGATTGAACTTTGAGACACAAAGCGTTCGTACCTAGGACTGTTCCTTTCTGAAGGTGAATGAGAACTC…
TTGAGCTAAAGAAATAAAAACCAATACGCAGAAAATGAATATCATGCTAATAGGTGATAAAAACGATTAGTTTATTTTAATAAATTTATAACAAGAGACAAGTGTAACTATGAAAAACTCTATACTGATAAAGTAAGTGTAGGAACCGACCAATGTCTAAGGTACAGTCTTGAAATTTATAGATATTGCAAATAGTTAGTGAAATCAACTGCGAAGCTGTTGTAAGCTATACAAATCAAACAAACAAAGATACACGAAACACATTGTGACATAAAGAAAAAAAATAGTCAAAGAAGAGAAGAAATCCATCTACAATTCTCACTCTGTCAAATCCATGTCTTACCTTCTCGCATGATCATGATTATTGCATTGTCTCCTAGCGGCACCGATTATAACTTA…
GCGGGCCATGGGGGTCCAGCCATGAGGCCATTAACCGTTGGGGCTTGGGACAAGGACGTGGGCTAAGTCCAGAGGGATTGTGATACGCCCTAAATTGGGAAGGATCACTTTAACTGGGTGTTGGATATGATCCGAGAAGGCAAACGACACTTCTGGAAATGATATGGATTGAAAGGATCGTCAAAAGATGCGGAATGGCTCTTGATATACCCACGATCTAAGGCTAACCACCTAAGAAAGAATGTAGTGCGTTGGCTAACCACCAAACAACACACAAAGATGAATTGGCTGACCACCAAATCAACAAGCCGGTTCACACCAATGAACTAGCTAAAGAACTCTCTCTCTCACTCAGAGAAAAGAAGAAAACAAAAATAAACTCAAACTTAGACTGCTTTT…
TAAGAACCAAAAATTTCCGGGTATTTTGGCTCCTAATACCCTAGTCGATTCTTGGAGATCTGTGATTGAGTTGTTGATTGTATGTGATTCGTGTTTTGCAATTGCTCTGAGTTTGAGTATTGATGTTAAAGCTTTTGTGAATTAACAGATGCAGATCTTCGTTAAGACACTCACGGGAAAGACGATCACCCTTGAGGTGGAAAGCTCTGACACCATCGACAATGTTAAAGCCAAGATTCAAGACAAGGAGGGTATTCCTCCGGATCAGCAGAGGCTCATCCTCGCCGGAAAGCAGCTCGAGGAGGGGAGAACCCTAGCCGATTACAACACCCAGAAGGAGTCGACTCTACATCTCGTCCTCAGGCTCCGTGGTGGGATGCATATCTTTTTCAAGACCTT…
AAGAGTGTGACATTAAATTTGGTTTAACACTATTTACATTACACCAACTTTAATATAAGATGATATCATTTTTATGTCTCACTGGAAATGAAATTTTTGATGTTTTGGTATCTCATTGGAGATGACCTACCTAACTTTTTACCTTGTATAAGCAGAAGAGTTTTGCGTCTGACTATTATGCCATCAACCATAGTTGTATTTATTACATATGTGAATTTTTATACCTTCTAAGTAAAGCAAAACACAAATTATTCAACGGATAGGTTCTAAGATTTTGTATTGGATTTTAAGATGCATGAAGTTAGTTAAACAATTCAAAGTTTTCTTGAACTTGTTGATTATTTTGTTTAAATCTATACTCATAATTTTTTGAAAGGAATTGTAATAAAACACATGTTT…
TCAATTGATTAATGGTCAATCATCAATATGCGAGCTAGTATATATGACTAGTTTGGAAACCCCAATAATGAAAAAGGTGGTTTTAAAACCACTGAACTAGAAGACAGAGATGCTGTTACAAAAAAAAAAAAAAAAAAGACAGAGATGCTAGAAAGCTCTTAACACATTCTTTATAGTTGTGTATACTTATCATATCTCTTTCCAGCTGGGATCCTATCGATCATACAAACTTAGAAACATAACACAACGTCCAAGAAATTGTTGCGGCCAAGACCACTGAGATTGTGAAAAGAGCGTTGGTTCCAGAACTATTGATAGTTACCTCTGCCACGACAGTTTATTTGTTTGTGTTCGAGTAATCTTGTTTCCTGTTTTATCACTCCTAAATTATCGTTTCTC…
GTATCCTTGGCTGTATAAATTCCCGTAACCGCAAGCGCCACCTACAAGATATTAAAGAAAAATAATAATTATAAGAAAAACAGAGTGCTCTGCTTTTGAAGAGTTGGTTATAATGAATGATTGATGATGAAGTGTGGTTTTTGATATGAATGTTTGAAGATAATGGACTGACCCATGGTTCCTGAAGCGTCGTCGCCACCGTAGAAAGTGGCGTGAGCGGTTTGCCAAGAGCCACCGGAGTAGACGCCCGGGATCGCAGCGTTGGTAAGGCTCAAGAAGAGAAAGAGAGGGAACATGGTTAAGAGAATGGATGGATTAACTGCCATTTTTGTTGATGTTTGTGGGTGATTTATGGAGGAGCTGGAAGAGGAAGAAGAAGACTGTAGAGTGTGACTAAAA…
AGATACATGATATGCTCACATTACCCCGAGAGCACTCTTTTAAATAAGAAGTCAATTGCAATACTTGGGGATTGAATTCACAAGGAACGTGGATAACACAATAAATTTACAGTTATTGGTAAAGCTATAACATAAATAGAAAGAAGTAAATCAAACAGAACAAAGATATCGCTTCGTAGGCATATAGGGAAAATGCTAGATTCAGAGATCTCAAACATGCAATCAAAACTCATATCAATTGTTACTAAGGGTTTATTAAGTTCAATCCCAGAACTTGAATTCAGTTATCAGTTGTCAAACTCTCGTTGCGACGAACTATCTAAGTCTACATCTTCGAAGGCCAACTCTCGCTGCGTAACCAATTTCCTTAGACAGGCATTAAGATTCATTTCGATATGT…
AAAAAAAACAAATTTTAAAATCACCCAGTGTGAGCTTTAGTGGTTTCTAGACCACGTAAAGCCACACCCTAACCAGTTTGTTGGAGCTCATTGCTACCTAGATTTAACTATTACAAAGGTAGCTTCGATTGTATTACTTTATAATTATATGAATGTATTTTAACTTTAAAACTGCCAATTATGTATTTGAATGTATAATACATATGTTATGTATTTTATAAAAAAAATTATAAAACGAAAAAATAAATTATGGGAATGCAAAAATGAAATATTGAAAGAAACATACTGTAGATTACATTATTGGCAATAATATTACATCAAAAATTATTTTAACACTTTTTTAACACTTTACTTACAATATATTGTATATAATTTTCATTATTATTTAAACCAAAACCT…
AAAGAGAGCTCAAAATCGACATGCAAACTCATTCAAATCAACACAAGGTTTCAAATAAAATCCAATCTAAAAGGAAAAGAACCAAACCACTCTGCTTAAAAAGATCGATAATACAAAACAAGATCGACTCCGACTCTATGAAAGCAGCCGGGGTCGGCGAAACGGTGAGATCAGTCCGAGGAAACCAAAAGAGAAGGCAGAGGATTAAGAGAGAGAAAGGTATTCAAAAGAACATGTATAACATATATTGATGATATATTTAATATGACTGATTTTCAAAACCATTTTGTGAGAAATTATGTCTAAAACATATCAAATATCGATGCATTAAAGAGAATTCTCTGGCTAATACTTATTTAATCCTTGTTTACTTTTTCTAATAGAAAGTAGACCCTATAA…
TTAATATAATATAGCTTTAAAACACTACTTATATTTTAGAGTGGTATTATATTCTATATAAATGATATAGAACAAAATAAAATATTTTCATTCAAACATATTATATCCTTATAAGAAATATATATCCGTTTTATAAAAAAAAAGTTATGATGTACGTGTAAAAATAATGTTTTTCATGTATGATTGATTAGCTGTTTCAAAAAGTTGTTGTGAAGACATTAAAATCAATTAATATGATATGGGGTGAACAATCTTAATAACATATTATAAAACAAACAAAATAAAAGAGAGGATAGATGCAAATTTTTGCTTCCAAATTTACATGGGCAATTTCGTCTAAAAAATGCATTAATATATAACATATTATAGCACTTGGTTTGTTATGTGTATGGAGTGAAT…
TAGAAAAATGATACCTCTTAATAATATCATGATGCTGAAATTTCACTAAGAAACTTAATAATTTGATATATTATACTCATAAAATAGTTATTCTAAAACGTTTTTTTCATTTAACAAGTAAATAGAAAATACCATTGGTTCAGATTACACCAATTTGTTTTATGTGAAGTATCCACTTAGCTGATTAAAATAACAATAAATTTTTTAGGCTTTAAAACTTGTAAATTTGATGTAGGTTCTAAGTTTATATATATAAAAAATAATTGGGAGAAAAGAAGATAATTTAAAAGGAAACATGATTCATCTATCCCTAGTAAATAACACCAATTAGAAAAGAAAGTTAGACTTTTTGTCAACGAGAATATAAGCCCGTTGTTTTGTTTTCAAATTTATTTGTTT…
GTCCGTGTAAAGATAATTGATATCTATCAAATTCTTACAACTTTAGGGATCCTTGAGAGCAGAGCAGGGTTCAACACACAGGGCCGGCTCAACACTGATAGGGGCCCTAGGGCAAAAAAAATTTTTTTACTCTCTAAAATTTATATAGAGATAATGTTTAAAATATTTTTAAAATTTAATCAATAATATTTTGTATATTTTGTAATGAAAATAAAACTATATACATATCAAATAATTTTGGGCCCTTTTCAATTTTATTTATTGTATTTATAATTTTTTTATATATAAAAATATAGATTTATAAAAAATTGGGCCCCTTATTTATCATTACATGGGGGGACACGGACTCGGACCCGGGGCGGCGCACTGCTTGTCCCCCTTGTAAGCCGGCCCTGTATA…
GACGGATCTTGCATCGTGGGCTTATTCACCTTCTTCTGTTTCTTCGGTTGCTGGCTCTGCTTTATAGTTCTTCTCGGTGTGCGGTTAGAGAATCTGAGAAGCTTTTCACAAGCTTGATGTCATCTTTCTTGTACTGCGGAAGGTCTCTAGTTCGGATGATGGCCTTCTCAGTTTGCGACCTTTACTATAAAAAAAAAGTTCGAAGCATGTTTCTGTAAATCAGTTATTTGAAAAGACTGCAGAAAAAATGTGAAAAAGAAAAAAAAAATGTTGTGTTTGTTTTTGTAGCTCTGTAACTAAGTCTGTAACGACGTTTCTTCCTTTTGTAAGATTATCTTTACATCGTTTTTTCTCCTTTATCTAGAAAATGTTTGATTTTCATCAAGACGTTTATAACAA…
GCATCTCTAATGGAAATATTTCACTGTCTCAAACAATAAAAAGAATAAGAAATAATCAAAAATAATTTCTGTAAATCAAAAGATAAGAATCGTTTTTCAGACTTTGAGAACTCTTGATAAACCTGCCCATTTGACATTTGTCAATTTATAAATGGTTCCATTTTAAGAACAAATTAAATACATCATAGTTTAAAATAGTAATATATGGTTTATAATACTGTCATATATTTTTTGCCATGATTTGTATAGATCAGAAAATGAAATTATTATATATTAAGTTTCACTATTTAAAATTTTAAATTATATTCTAACCTTATAATTTAATTTATATTAGTTATGTTTAATTCAGTAATATCAAATTAGTAATGTTTTAGATGATAAAAATATTTTAGGCTTAAT…
ATATTCAATCAAGATAACTAAATCGTGAAATCATCAGATGATGAAGGACTTTCAACTTCTGCAGAACATCTGTTCCAAACCTCATTAATTTTAAACGAAACTTGAGAAGCAAAGCGTTTGAGTTGATAAAATTGAAACATCAACTTATTAGTCTCGATGAAGCATTGTTTTCCAGCTCTTACTACCTTCAGACAACACTCTCTTGAAACATGTTCATTTGTAAGAATCTCTTTAATAACATAGAGACCACATTTTCCAATGGGTTCCATCTTGTCCATGCAGGTTTCGACATACATTTTGTATTTTGGTGGGATGATCTCTAGCATATAAATATTGTAATCTTGCGAAGCCGGTGATATCACATCCAATGTATCAAACTCGCGACCTGGATTGACCAGT…
TATGTCGCAAGTCGTTGTTCGTTTTGATGTCGTGCGACTGATCGATTTTGGTATAGGCGTCCGGGTTTTCGGATCGATTTTGGGTTGGTTCCTCTCAAGTTTAGATTTTTTAGGTCCTAAACATTTGGACCCAATAGATACTTGTAAATTTTCGATTTGGATTCAGATCGAATCGGTTCTACAATTAAAATACTTGTACAATATTCGTAATTTTCGGATCCGTATCGGGCTAACTGAAAAAAAACCTGAAATACCCAAACTCCATCAAAATTTATTCTAAAATTTTTAAAAATAGCATAAAATTAACTATTAATAATTAAATAAAACATTTTTGAACTCTAAATTTTATATTAAAAACTTCATATTACTTGAAAATGCTATAAAAATAATAACAAAGAT…
CATCTAAGAAAGTCTAAAAAGGAGCTGGAGGATGCCAAATGCAGAGCAATCCAATTTTGTGATCCTTAAGTATTGCACTGCACCTCTTAAATTACAGAGTAGTTTAAATGAATAGTTTGAGCATTAAACTGATCCTTCTTCTTTTGATTTTTTTATCTTAATTATGTTATCTGGTTGGGTGTACTTTCGACAAATTAGAGAGACTTCTGATTTTGTTTTCAATTTTTTTTGTTGATTTGGGTTTATAGATTTTGCATGTCTGGGTTTTCCCATGTTTGTCTTTCTTCTGTTTAACAAGATATGTTTGGAGCTTTATGTTCAAGTTGATTGTGGTCTGTTTTATCAGTTCTGCGGTTATTCTTATGGTTGCAGGTTATCTTTTCTGCAAGGTTTTTATGT…
ATTCCAATAAATAAAAGTGAAATTATTTTGTGACAGAGACCAAAACACGAAAGTGTAGGTATAAGAATACGCAATGTAAAAGTTTATTCTATAAGAACCCATATATCATATACGTAAAAACTAACGTATGTACATCTAATGATAAGTAAGATATATGATGATGGTGTCTATGGATGGTGGAGAATCTATACATCTAATATTCTGACAACCAACTCTCGTGATCTAGCCAAACTATCTAACAAAATCATATTGCTCTAACTCTTGTTCTTGTTGGTTACATAAAGCAATAATTAGGCGAAAAGGGTTCAAAACCCTGTTGAGAATAAGTTTCACGGTTTTACCAAGAGACAAACCCATCAAATGATTTTCGAATTTTGAAACCAAGATATATCCAATACG…
GAACTTACCTTCAGTAGCCTCCATATCTAATAGGACCCCCACATCCTCTATTTTCTCCTAGCCCACCCTTTTTCTTATAATATTCAAATGTTCATCTTTCTCAGACACACCAAGTTTGAATCTTCCGTCTTCAAAGATTTTGTAATTAAGACTTTTACTCTATTACTAATCTTCCAACTGCCCACACTACACATATCTATGCCTACATATCTATATAAGTCTTCTTCAACCTATGTTGGTCATATTCAATTATTCATATCCATCGTTTCCTTTTCTCCACATTGTTTAAAATTTTAATTGTTTGTAGCTCATCTTTCTCTTGGTGCCATTTGTTTGGTTCTTCTTCATCTACGAATCACTTAACAAAAGGTAGTTGTTGGGATGTCTGGACGATATGAT…
TCTTCACCAAGTATTTACAATATTGTCATTGTCATCAATACATAACCACCATGAACAACCAATTTGGAATTCTTAATGCATGAAAGTTTCGATTTTTACTCTTTATATATCTCATTACTTATGCACACAAATCACATCTCTTTCACCCTCTCTCTTCAAATTCATCCAAAAAACCAAGATTTTGATTCCAAGCTTTGTAAGTTTCATAGAGACATTGAAGCTCATGATTCGTGATCATGGACGACTTGGTAGCTTTTGTAGTGAGGTTTTGGGTGCTTGGAGAAGCTAAGCAAGTCATCTCACAAGTTCAAGGTATGAAATCATCTTTTGTCTTAGATCTGTTCGCAAAGACTTTCAAAAGACTTCGGGAGACTTTCAGAAGACTCCGGGAAGACTTTC…
CGGACCGTTGAGAGTCGCTGTAGGTGGCTGAACCTTCTCGATGAGGCCCATTTGGATCGATGGAGAAGGGTTGTTTGTTTGCTCAGGTACGGAGGCTTGTGGAGCACTTGCGACTGTAGCTGAGGTTAGGGTTTCATTGAGTTTCGGTGTTGAGGCTGCAATGGCTACCGAGGCAGGCATCGAAGGCTCAGATGGGGAAATCGGACCAGGAGGAGCAGAGGAGAGGCTTAGATCTGCTTGCTTTGTTCGGATTTCACTGTACACGGCCAAGGGAATCTCAGGCGTGGGTTGTTTAAGAACAGAGTGAGAAGAGCCAGATCCAGTGGGATATGGCTTGGTAGGAGGCTTTTTTGAGTTTTTATTTTTAGCCATGAGGGCTGGAGGGTTCCGACGCCGAGA…
GCAAGGTAGTGAAGACGAAGATTGGGGTCCGAGTGACAGAAGGAAGAGAAAAAAGGAATCTGATGGAGCAAGCACACTGGTAGCTGTGTGTGAGAACAGCAAGAAAGATCAAGATGTTAAGGAAACACCAGAACAGACTCAACATAGTGAGAGAGATTCTGTCTCTGTAGAAGGCAAAGTAGGGAAGAGACCAATGTTTAGAATCCCAAGAGCTGCAGTTGAGGTCTGAAATTTTTTACTTTCCTGTTTTAGTGAGAAAAAAAAAGAATCACTTTGCTAAGTTTGAAGTTTGTTTGAATAAATGTATTCAGAAGCTACGTCAAGTGTTTGTAGAGAATGAGCTTCCTTCCAAAGCTGTGAGGGATAGTCTTTCAAAAGAGTTGAGTCTTGACCCAGAGA…
GATTGTTAACAAATAAAATATTCGATACATAATTTGTTAGCTATTACGTAGTTTGTTATATGATACATTGCTTTATACCAAATGAGTGACCACTACTTTGTAGCCAAGTTTGTAGCAACTAACAAACCATATATTCGTTAACAAATCATGTATCAATTAACAAACCAAACCATATATCAGTTAACAAACTATGTATCGGTTAACAAACAATGTATCGGTTAACATCACTTATTTAATAACATTTTGTAATATTTTGTTGCAGTTAACAAACTTGTATCATTTAATAACACTTTCGTAGCAGCTAACCAGAAATATATCTCGATCAGCAATTTCCTAACCATAACCACCAGGATGGAGAATTTGAAAGCCTTTGTTGTGTTCCAGGAACTCATCTGAGAC…
CATTTAAATAATTGTACAATAAATATATATATTAATATATTAAATCATTTTTAATTGGTGAAATGTGTTTATATAAGCTACACTTTTTGTGAAATTGAGAAAGGAATTTAATTTTCAAGTTCAACTCAAACTGTTATTATTTTATGTCCTTTTTTTTGTTTTGAGAAAACTATTGAATGTCTTTTTCTTTGTAACAAACACTAATATTTTTTTTTTTGAACTTAACAAACATTAACATTATCTATCGAATCAAATATCTAATGATAGCATTTTTAAAATAATAAATCAAATAAAATTAAAATAACACAAGTTTATAATATGAGTAGAATATCGCTTTACTGAATTTTTTATAACATATATTTTGTCGATGTTAAAGATATATTCAAAGTACGTGTGCAT…
TTGAAAGGTGAAAACTATCATTATTACTTTCTCTGCTTATAGTATATTTTAAAACATTTCTTAAAGATTTTGGTGTTTGTTCTGGCGATGGACAGGGAATGGATATTCTTCCTGAATTGACTGCAGTGGTCATCTTCATATGCATTCTGGTATAATCTTTCATTTATATACGGTTTTTGTATATCTGCGGTATGAATTTGTGGTAACAAATTTTTTAACCTTTGTCTAGGTCTACTTTGGATGTTTTGCCATCGGTGTAGGAGGGCTGCCCTGGGTCATTATGTCCGAGGTATATAAGTAAAAGGTTTTTATAGAATCAAGGGTGGACTAACAGTCATTTATCAAGAAAAAACGTTTATCATGTTCCTGCAGATTTTTCCAATCAATATTAAAGTTTCA…
AGTTAAAAATTGTTAAAATCTTGTACTTTCGTTAGTTGATGTAATAAATTTGTTTTCATACGTTTTATCTTTTTGTATTTTCACTTTATGATTTGTGTCAAATGTGTATTGTAATATTTTTTGTGTAATATTTTGCTTTACTCATAACTATAGAAGTTAGTAATATAATTTGAAAATAGATAATTGTATAAAGATTTAAAAGTAAAAAACTTCAAATATGAAGTTTTGTATAGTGACATTTCATATTTGAAATTGTTTTTGGAGATGCGCTTAACTACTTTTACGCTGTTGCCATTTTAACATTTTTATAATAGGGATAATAAATGTTCAATTAGTCAGTTGTATAAAGACTTTTCGGAGAGACTACGTAGGGCTGTTCAATATGGTAAAACTGATCCA…
TAAGGAGAACTACTTTTATAAATTAATATCTTTATAAATTAATAAAATTTCAAAGTTTCAACATTTTTAATTTATAGAGCTTTTACTGTAAATTATTTCTTTCATATTTTATTATTCTATTGTCTATGTTTCGTTTTATCTTATATTCAGAATTTATGTTATGAAAGCAATACTTTATATTATCTATGTTTTGTTTTATCTTAAGTTCATAAATTTTATATATGTCTTTGCTTACCCTTATAGATTTGCTTCCACGACCTATACTTCAATTACACCTAACCAATAACACAATTTTTTAAAAAAAAATTGAAGCTTACCTTACATAAACATGCACCATTTCATCACATCTTTCATTATATAACATGCATTATTTGTGATTATTACTTTTACTTTTTTTTA…
TTGATTTTTTAAAATTACATACTTTCTGAAAGTTCGTGGACGACTAGTTCTATGAAAAGGAAATGTAACAACTGTTACCTTCTAATCAATACGATCGTCGTTTGGTTTTTAACCATATAGCATATAACAATTTAACGACTGTTATCTTCTAATCAATACGACCGTTGTTTGGTTTTTAAGTATATAGCATATAACAATTTAATAAATGTGTTTTTTTTTATCTTCGATACAATTTACTTTTGGTACTATTTTTTTAATGAGAATATCTAAAAACATTTCGAATTTGAGTTGTGGAATTAAGATCCAGAAGTTAGGACATTTCCAATGGTCCTTTATAATTGTTTCTATAATCTACTTTAAAATAGAACAACTCTGTTATAGAGTAACTTTTGCTCTAAG…
TATAAGGCCCATTTCTGTCCAGGTTCGGCCCATTGTACGATAACAACTAATATTGCAATAAGTTGTAGAAGGCTTTAGTGATTTAAGGCCCATTTATGGCCCATGAGAGCCTTAGAAAAGTAAATGCTTATTTTCTTATTCGTTGACAGTTATTACGAACTCACCGGGCAAGACGAGAGAGAAAACAAAACGAGGAGCGAGCGACGGTGATCCGCTATCAAAGCCGAGGGGAAGATTTTCGAGGATGATCGGACGGCGTGCGGGAACGAATCGAGCTGGCATGAGGAGGGACGACTCCATCCTGACTCGGTTTGTCGACTCAGTGTTTTCTCTATTCCGATTAGCTGAGTTTGAGATCCTGTTTGTGCTATTCTTCGTTATAGCCTACGTCATCTTCAA…
GAAATATAAATTAACTTGATAACAATCACTAATCCAAATTAAACATATATAAAGCTGAATGGAAAATAAATTTCATTATCATGTTTGATTTTTTAAAACATTACAGAAATTATTATTCACCTCAACATTTAAAATAAAATATTATTCTTACTTTACTTAAGATAGTCACATTAATCCACTCAGAAGCTAATAAAAACATATATTACATAGAAGACTAATGTCACGTTCAAAAAGCAACAACATGTACCTTAAAAAAACTCAATCTATATACATTTGTTTTATTCTTTTAGAAGTTTTCTGATTTATAAATTCTAAATTCATTAAATTGTTTTAAAAATACACAAAAATCTATAAATATTATAGATAAACTATTTCTTAGTCTATTAATTGACCGAAATA…
GAAGGAGAAGAACGTGTTGATGATTGTGATCCCTCTTCAGGTGCTAGCCAACATTGCCTCGATTGTGATCGGCGAGACGGGGCCTTTCATCAAGGATTGGGTTACTTGGAACCAAGTGTTCTTGCTTGTTGATATAATCTGTTGCTGTGCGATTATCTTCCCTATCGTATGGTCGATTCGGGCCTTGAGGGAGACTTCGAAAACCGATGGGAAAGCGGCTAGGAACTTGTCGAAGCTGACGTTGTTTAGGCAGTTTTATATTGTTGTCATTGGGTATTTGTACTTCACGAGGATTGTTGTGTTTGCGCTTAAGACGATTGCGGCGTATAAGTACCAGTGGGTGAGTTTTGCGGCGGAGGAGATTGTGAGTTTGGTGTTCTATGTGATTATGTTTTATAT…
GCTCATTGTTCCTCAATCATTTGATCCTTCTATCTATCTATCTATCTCTTAGCTCCTTAACTTTCTATTTAAACCCATCATGCAAGAACAGAGAGATGATCCAATCTCTTAGAGTTGATGTAATTTTCCAGGGAAATTCAACATTTTGACGCAAACCCAGATTGAATCACGAGATGGGTATCGATCAAATCCAGCCGAATCGAAAGAGAAGAAGCGATACCGTGAAAAGAAGTTGGCGAAAGATTGCGAATTTGAGAACGGTAGGTAAGAACAGAGACTTTGATGTTTTTTCGAATGTGGAGAGAGATCAAAGACGCGTGTTTTGATTGAGATCGGAGATGAGGAAGAGAGAGAGAGAGAGATCGGCGAGGAAAGAGGGACACTGTCTGGTTCCGATGT…
CATTTGTTTCTCAATATTATCTTACAAATTTGTCAAATATGAAACAGAAAGGCAAGCTATCACGAAATACAAAAATAAGAATTAATTAAAAAGAGGTTATCACAACATGGGTCAAGACCTCGATGCTGGTCCGTATTGACTTTGAGGTTATGTTTATGTTTCATTTGATGAAATGTATCTCATTCTATCTTTTTATGTAATAGAGCGAAGCAAAAGCTATGTTGAAGTTAAGGGAAAAGACAGCTATGGCAGAAAATTGCTCCCTCAACCGCCTTTGAAGAACGAAATGATGATGATCACCAAGAATGGTCTTCCTCCTTGTATATATATATATATATATATTTGTATATCTTTCTATGCAACACTGCCATGTAACTGAACCAAATAGCTTGCAGTCGG…
TCTCTGATGATTCGTTATCCGGTCACAAGCTGTCTCTATCTATCTACCGTTTATGAATTCGTTTTAAGAAAAACTAAACTTTCGTTTTAATTAATGGTTTGTATTAGTTTCGAATCATGTAGCTGTGTGTTGCATTTGGTTTATGTACGTGTTTTGTAATGACTTTATGCATGTTTTATTTCATGATTTTCTATGTGAAAGTACAATGAACTTCTGAATTTTGTTTTGCTTACAACTAGTTTTCTAGTACTATTGAGTGCCATCAAAAAGTAAAATTATAAAACTAGTAACTCATTTTTCTGTTAAAAACGGGATTGATTTTGCAAAGGTTAAAGTTCATACTAAAAAGAAAAATTGGATTGATTTTGAAAGGTAAATGTCGAATTTTTTTTTTGGTTA…
TTTATTACATAATTACTCTAACAATAAATTTTTATAAATATATGACAAATTATTCACATGTTTACACATGAAGTGATCATTACCACATATAGTTCCATTAATAGTACTTTTAATGGTTTAGTTATGTTTAATAGGGTATATTATTTGTATTTTAAAATTTTAAGTACTCATTTGATCCTTAATTCGGATACTATTCAAAGATATATGATATGCTCGGTTATTTATGAAATTCAGTTTAATTTTGTGTTTTTTTCAGTTTGATACGATTTAGTGCATCCGGGTAAATGTACCCAAATCTATACATTATCTTATATATAAATTATATAAAAATAATTTATTTAATTTCAAAAATAGACCCGCGCTTTTTAAGCGCGGGTGAAAATCTAGTTATACAACTAA…
TAACCGCTTAGCTCTAGTTCCACGAAAAGGCGATACCTTTGAGGAAATAGTGATGCCACGCTCACGCTCGAGGTTGATTGAATCCATAGCGCGCTCGTGTGGGATGTCGGCTCCACACTGACGGAGAAGCCGGTCCATGAGGGTGGTCTTCCCGTGATCGACATGAGCAATCACAGCCACGTTCCGGAGTCTATTAGGATCGAGGGAGCTGTTAGGAGGAGCTCCGGTGGCAGCAGAGAAGGCTCGCAAGGGAGAGAGAGGTGATGACTGAGAAGAGAAGGATCTTCTTCGAGTGGTGTTTGACCAAAGAGATCGAAGCAGAGGCCCCGCCATCCCCTCTGAACGCGAAATGGTTTTACCAAATCTCAGCTGTTACAAGACAAAGGGTTTATCTCTTTT…
GAAATGTTGACTGAAATTTACTTGAGTTTACTGTTGAACTTTGACTAAATTTTTTAATTGAAATAATGTATTCCTTTCGTTCTCGTGACTATAAATAGAGACCATTGCATCATAAGTAATTCATTCATAAACATAAACATAAAAAAATAAGAAGAAGAAGAAAATACACAAGAAAAATGGGGAAAATAATGAGCATGGTGTGGATAATGATGTTACTAGCCGTAATGGTCATAGAAGGTGAAACAAAATCAGAAATAGAATGCAGTAAGATCTGTCGTGACCATTGCCAGCGCTCATCACCAGCGTCAGAATGTGCAGCTTGTCGTACAAAATGTTACAAGTCCCCACCAGTTACAACGAGAGTCAGGAACCGTCGCATGGTTCCGGAAGTACACATAT…
TTTCAGCTTAGCATGTGTTGTCATGTCTGTCTAATACTACTATATACAATAATCAAATTGGTAATTAGGTCAAATGAAAACTCAAAGTAAACAGAGAATTCGATTTAAATGCAAGAAAGAAAAGGCCTATTTATCTATCTTTAGCGCCCATTGTAAGTCAATATTTTCAAGCCCATACACACTCAAATTCCTCTTACACGGTGTCACGTTGTTGAAGCCAAGATTGAGTTTTTGAGAAGAAAAACCGAGAAATTGGACTTGAATTTGAGACCCTAGAGGGTAAGTTTCACGATCAAGACGTAATTTTAGAAGAGAGCAAAGGGAAAGTCGATTCTCTTGAACTATGTAGTTACTACCATTAGCTTTCTTCTATAAATTTTATTGACATCCGCGATTTAA…
TGGAGTGTATTCTTTTTTTTTTGAACAACTTTCTGGAGTGTATTCTATGTGGCATAATTTGAATGATTTAATTTTCCATGAAGTTTTAGATGATTATGGGTAGATTATATAAACTACTTTTATTTTAGTGAAAAACATAATTAATTATAAAAGTATTGAAATTATATTTTATGTATTTAACTAAGATATCATTAACGTTTTAAAAAATAATTAAACATATTAAAAATTATTGTTTAAAATATTTCCTATAGCACTCAATTTGAAAATATATTTTAATTTTGTGTGGATAAAAAAACTTTTTATTTTAATATAATTACTTCAAATTTTTTATTGAATAGATCTTATGATTTGCCTGCTTACAATTACTTTCTAGCATTATTAAATTTTCAAAGAAAAATA…
ACACATAAATAATGGCAATCTTGATAACAACACATGAGGCAAAAGTTTATTATTTTGAATGCTCCTCAAATAATAGTAAGGAGATTGTAGGTATGCTGCAAAGAAAATGGGCAGACTTTATTGGGCTTAGTGGGTTTCTATCAAATCCATCAATAATAGGAGTTCACCTTCAACAGTTAAATGCGCATAATACTTTAAAGAAGAGAGCATTAGACGACATAAGAATAGTACGAAAACAAGTATTTACGATTTTATTTTTATTTTTTATTTTTTTGAAAAAGACTTTCAAATTAAAAATGCAAGAAATTACATGTATAAAATTTCACTCATAAGTGTGATAAAGTTTGCAACAAATAAGAGGCCTTACAAAATCCAAGATAAAAGATTAACATTTGAATC…
ACAGACGAGTGCAAATCATTTAAGATCGTATCTTGCTTTTCGAACACTCAACATGCGGAACTTTGTTTCACTAACTACTTCAAACTAAACCAAGAATCACGAAGAGGAGTATTATCTAACAACCATTGACGAAACATCTTTTCCTATTGGTTGTTTCTACAATGAACCAAGTTATCTTATCACTTGGTCGATGTGGGACTCATAACAGTTTCCATAATTTTTTGATATAAGTGTTTTTACTGACTGTTTGTTTTTCAAATGTTTTTTTGGACCTAAAGGTTGTCTAAATCTGGTACGAAGTTGAATTTTTACAGAAGGGGATGAGGATTTGTCATGTATAACATAGGACTATAGGATTTTTTTTTTGTCCGACTCATAGGACTATAGGATACTGTTGAA…
TTGGTACAACTACACAAGTATAACTAGTAAAACTCAGTATAATTAGTTGAAGCAATATAACTAATTGGACTAGTTGTACATCGATAATTAAAATTCGAAATTCTGGAAAGAGGGAATCTTTGAAAATTTTAAAATTTGAAAATTTCAATTTTTTTTAAAAGATAATAATTAATTTCGTAAATGAATAAGGGTAAAATCGGGTTTTCATATTTTCATTAAATGATAAAGGGTATTTAGATTAGTGAGAGATATAGCGGATTTGTTTTTGTCATATAAGGGCACATGAGATGATGGCTCCCGTGTAGCCGTCCTCAAGTTAATTTAATTTTAAATTAAAAATTCAGAAAAAGAAAAGAAGAAGCAAGAACAAAAAAAATCTATCTATCTTCTCGTGAGGAA…
TCGCTTCTGAATCTCAACATGCACGGACGCCTTATGCTGTTAAGCGTTTGACCATCCGCAGATAAGAAATCAACCCGAACCTTTTAACAACACACACGGATCCAATATCAAAACATGAATCAACATAATGTGTTAGACATAACTTACTTCAATACCTGAAACATGCCGAGGTTTTTATTATACTCAGACTCAGGTACCGTCATAGAAAGAGTGATCTCTAGCTTGTGGTCACGAGGGATAGCTCGAACCCCTCTGATCTTCAACATTTCATTACTCTCCTTGCAACTTCCATCACACGAGGTTATGGACACAAATGCTTCTGGACTGTTCTTAGTGTAATCGAAGTTCAAAACCTCCTTGAGTACAAACGGTTTATCGGCAACACGGTTGATCATAAAC…
AAAAATTTAATTTAACAGATAAGAAATTAAATGATGAGCTTAAGTTTGCATATATTTCATTTAATAATTTTGGTAATATTAAATTGTAGTGATCCATTAGTCCAAAGCCTATTTATAACCGATTGTTGTCCGGAAAACCTAATAACAAAACGTGTATTTGCGTCGAGTTAAAACCACATACTTTTTTTAATGTGTCTGTCGTTTAACGTTTTTTTGAAATACTCTGTCTATCTATCTTCTTTTTCGGTGTAAATAAAGTGAAACTATATATAATAGGGATATGAAACCATATAATAGAGAATATACCTCAACCGTTTTGCAAGGAACATCACGCGAATTTAATATAAAATATCTTGATTAGCACAAATTTAGGCAATAGTTTGGAAGCTAATTATTCAT…
TGTCACTGAGGAAACGGACAGAAGACCCTTCCCCTCTTATACTCACCTCTTTGTTATCAAAACATGATGACAGCCGAGTAAAACCAATTACTGGTTTCATCACTTGTCTATTTGCAAAAGATTAAGGATAAAAATCTGATGTTTTCCAAACACAACAGATAACCGAAATCACTTAAAGAGTTGCAAATAAATAATGAGAAACACAAAGGAAAAAGAGTCTTAAAATACAACAACAAGGTCTATCAAGACCACCGATGAAAACATCCTAATATTACAACAAGATCAGAGTGATCAAACAACAATGTCTTGGTCGTCCCAGCTCGGGTCAAGCGGTTCAACCGTTTCTTCTACAACGGCTCGAGCGCCAAGGTCTTCAACCTGAGCAGGAGGGCCTGAAAC…
AAATAATATGAGTATAAAATATTTTTTAACAGATGTCAATATTAAAAATGTACTATATATCTATATTAATATCATTTAAACTTAATTTTATAACATATAAAATAGAAAAAGATGTTTGTCTGAATAAATAAAATTTATTTTAGTATTTGTACAAATTTAATTATATATGTAATAGTTACTAAATTTTGAATTATTCAATATTTTTATTATTTCATAATATGAAAAAATATATAATACTTCAAAATAATTTATATATAATATTCTTTCCGCGTAAGGCGCAGGTCTTAACCTAGTCTCTTTTAAAACAACAAGGAACAATCTTTTTAAAAACAAAAGACATACCAAATCGTAATGCACACTTTACTTGCAACCTAAAATACTTCGAATTAGTTTGTAGGT…
TGTGTTTTTTTTTCTATTCTTGCTTTCCTGTGTTATCGTAATTTTGGGGTTAAGGTCATGTTGGTGCCTCTCAACGCCCTGTATTTAAAACTCTTGTTTCCCAGTTTCTGAGTAATGAAGTTTCACACAGTGTTAAAAAAAAACCATGGATCATACAGAAACCAAAATCACCTTCTTCTTTTTGGCAACACAGTTTTTTTTTTCATTTGGTCCAATACATCTCTCGCTTATGTGGATTTGAGCTCCACTAAAATCGTGTAATGGCACTCGCGAAATTTTCAAAGATATCCAACAATAAAGGAAGTTGGACATAACATAGGTTGGAAAAGCAAAAAAATGGATTTTATAAGAATATATTTCCCTCCTCTTGATACCCACTTAATAAATCATCCATTAATT…
TGTAACCTGAGATGATACAGGTAAGCAAAGAGAGAGATATATGAATCAGGACCTGGAAACATCGAGATCTTCGAAATCGTCATGGAGTCTTGCGTTGGGCGCTTGCTTCTCGAGCGATTGAGGCTCTGCCCGTGCTCTCTTTCTGGTAGTAGACATCGCAGAGGAGAAGACGAGTGAAGAAGAAGCGTAGAGAGACGAAATGGGATAGATATTTGCTTGCTAGTGAAATTTAAAATTTGATGTTGAATTTTGAATTTCAGTTTCGTCTGTGCTTTGCTCTCTGCCACAGTAACAGAGGATTATGGTTGGTCGTTCCAGTGCCATTTAAATCTTTATTTTTCGCTAAAAGCAACCTTATTGGTGAGTATGTAATTCAGTTTCTAAACAAAAATTAAAATT…
GCACCAGAAATCTGTTGATGTTACAAAAGATGAGAAAGAAACAATTTAGAATTTGAAAATAACTTTTATTTTGGAGAAGTTTGATGTTATTTAGTGGTCTGAGAATAACATTCTCTAAGAAATATTTCTACTTGCATTAATTTTACAAATATCACCAACACTTTTATTTATAACTTAAACATTGTCTAATCTCCGTTTCGCTATTTTCTAAATTCGTCCCTATTAGACTTTTCTTTTGGGATGATGTAGAGATCATCCAACAGTAAATTTAGTGTCCTATAACTTTAGGCTTTTATTTGTGGCATTCGTCCTTCGAATAGCTATGGCATATAATAGCCACAAAAAGTCACATGATAAATACAAATTTCTGTTTTTTTTTTTAAGCATAGCTGTTTTATG…
TATATATTTACTTATAAAAATATTTAAAAATAATACAAATGTAAAAGTATACATTTTTTATAAAGATGTTTAATGTAGTTTTTCATTTTCTTATATTGTATATTTACTTAATATTTCTTGTTCTTTTTGAGAAAAGGCTTTATTATTTATTGTTTCTTATATGGAAAATTGCCACAAATACCATATTCATAGTACCATTTTTCATGTTTACACTAATCACTTTTACCATCACTTTTAATGAATGGTAAAAGACACTTATACTCCTAGGGTTAACTAATCTAAACTTAGAGTTTAGAGTTGAGGGATGGGATAAGGTTTTTGAAATGTGAAATTTAGGATTAAAAAAAATATATAAATAAATATTTAAAAGAAAGAAATAGTTTCAAACATAATTTTCGA…
AATGAAAGTGATTCCGTATCAGAATGTAGTTGGTAGTCTGATGTACGCAATGACTGGAACTAGACCTGACCTTGCGTACGCAGTGGGTCTTGTTTGTAGGTTCATGAGCAAGCCTTTGAAGGAGCATTGGTTGGCAGTGAAGTGGGTCATGCGTTATATAAAAGGAACGAAGGACATAAAGCTTTGTTATACGAATGAAGGAGATTTTGAGGTTGAAGGCTATTGTGATTCCGACTATGGAGGAGACTTGGACAGGAGAAGGTCAATTTCAGGAATGACGTTCACTGTGGGCGGTAATGTAGTTAGTTGGAAGTCCGGGTTGCAGAAAGTGGTGGCATTATCTACAACCGAAGCAGAGTATATTTCATTAACAGAAGCTGCAAAGGAAGCGATGTGGTT…
ACTTTTCATCATAAGTTTCGTATTATGTTTGAATCATAGGACAAAAAATCAAAGTATATCTCACCTTTATGGACTGACGTGAGATTGATAAACAAAGTGTTTCTAATGGAGGATAAAATGGAAGCTTTACAAATTATGATTGGATTAAATGCATGTCGTATTTAACGTTTGAAAATTTTGTCCCTCATAATAAAACTCTTTAGCCACTGAGCACTTTAAACCTCAAATGAAATCGGTTGACTGATGCGGGTTTATTTGATCCGTGGGCTTCCCAAATTGACAAACACCATGTAACCCAAAGGCATATCCGGTTTGATGTTCGTTCCAATTTTTAAATTACTGTATTAATCATTTGTATTTGAATCACAAAACCGCGAGAATGAAAACATCGGGGTTAAA…
GAGAAGCACCAGAAAGTTGAATAATTCTCATTAGAGTAAGATGAAGAAGTTTTACAACTTTCAAATCACGTGATCCTAGTTTTCTTGTTTGAGAATATAACAACTTCTTCGTCACTCTAATCAGACCAGTATGAATCACGATGTGAGAATCTTGATTTGGATACATAAAGTAGTGAAAAATCACTAGGAAGTTGAATAAATCTCATAGGAGTTAGGATGAAGAAGTTATCCCACTTTCAAATCAGGTGATTCCGATTTTCCTGTTTGGGAATACGACAACTTCTTTGTCATTCTAACCAGACCAAGATGAATCGCGATATGAGAGGCTGTAATTAGATACATAAAGTAGTGGAGAATCACCATGAAGTTGAATAAATCTCATAGGAGTTAGGATGAATA…
TCCACGGCTGAGGAAGGCCGACGCGAGGTGGAGCATCGGAGTGACATGGCCTTGCGCAGGGTAAGGGATGAATATTATCTTTGGCTTTAGTGGTACTTTCATATCTTGTTCTTTGCTTCGGTTTTGATATAATTCTTCATATATGTTTGAATCTATCTTGGTATGTGAATTAGGGTTTATATAACAAGGAAGATGAAAGGCTGTAAACAAGATTATTAATTTGATTTAATTGCACACCATGCATGTGCTATATTGACTCAACCCATCTTTACATTGCATGTAAAGAAAATATGACCACTTCCCTTAAAATGAAGGTGTGCTCCAGTAGTTGTAGTCTACTTTTCTAAGGAAACGTTTCTATCCTGGTAAAACGTTTCTAAAGAATATATGTAAATATTC…
AACGCTAACGCAACCGCCGTAGTGTTCAACAAAATCGAAAACCTTGCTGCGACTTTTCGCCACAGGAAGTGCAATGAAACGAGCTCGCGATTTCTCTTTCTAAGCACAAAGGAAAACAATAAATCTTATCAAACCTCGTAAGTTTGGCCCATTACCGAACAAAAGAAATTTCAATGCGTAAGGATCTTACTAAAATACGTTTTCCGAAAACTTTTCGGAAGGGTAAAACTTGTTCTCCCAAAAAACCGCAGAAAACCCCTAGTTAAATCGTGGAAACAGGAAGCACAGTAAATTGACCGAGCGTGCACAAGGGTCGGTCGCTACGTAGCGACCGAGCACGCACACAGCTCGGTCGCTACGTAGCAACCGAGCACGCACACAGCTCGGTCCCTACGTATC…
TTAATTTAATTTTCGTATTTATTAACCAATAAATATAAATAAAAAATTTGATTTTGCTTACATAACCAACAAAAATGCAATAAGTTAGGAAGAAATTAACATTTATATCAATTATATATTTTGGAAAGTAAAAAATAGCTGTCGGTGTTTGATTTAATATTCAATATAAATCTAGAAAGTTAATATTCTAATTTGATTTTATTTGGGAAACTATTATTTAGTGATTGTAAATAAATAGAGAAATATATAAATTTTCAGCAACTTTTACAAAAAAATAGTAAACACTAAAAAAGAAACACTAGTCTAAGCTTCTATCGAGAAGAAAATTGAGAAGTCTCTAACTTCTTGTTTAATCAAATTAAGAGTTTACGGTTTCTTTAACCATTATCCAGATTCTAG…
CATCTATCATTTTAACTCTTTATTTGATGTTATTTCCTTTTCGTATATACCACGTTCGAGTAATGTGATGACTGATTCTGTGGCGAAATCAGCCCTCTCATTGCTTAACTTAACTTCTTCTAATGGAGTGTAAACTTTGATATGGAATGAATGTGTGTTTGCTCAAAAAAAAAGTTCTTTGAATATGTCATGTGGTTGACGTTTTTCGACATTTATGCTTTTCTTTTATTCCCGATTAATAAAATTTGTTGTAATAATCAGGCATTTCCCTTTATTAAAGCATAACAAATTAATGCCATCTTTATATATAAAGAAGAGACTCTCTTCTTTTACATTGAGCCACGTCACTAAATGAATTCCTCATAACTCGACACGTGTCTAAACGCAACCCCATCTGCG…
AACAAGTAAGTGCCTGATTTAACTACGTGGATTGACAGAGCCTGCTTATGTACTCTGACTTGTGTTATAAACAGATACAAACAGCTCAAGGACGAAGGGACGAGCCACTTCTGTGTAGTGGATAAAGATAGAAACGTTGTGTCGATGACAACAACTGTGAATCACGCGTTCGGGTCAGGGTTTATGTCGACTTCAACATGTATTATACTCAACAACCAGATGGCTGATTTCTCGATAACATCCGAGGAATCTGCACCACCCGCGAATTACATCGAGGCAAACAAGAGGCCTTTGTCTTCCATGATGCCTCTAATCATCACAAAGGTAATTTAAAGATGCAAAATCAAGAACAAAAGTTCGTTCTTTCTTTTTTGTCAAGCAAAGCATAACTGAAACTGG…
CTTACTTCACCAAACCTGAATCCATCACTCCCCTCGAGTCCGTTCTCATTGCCGATGATGACGTTATCCGATCTTCTTCCTTCAAGATCAAGAAGAGGAAGTACAACTAAAATGAGACCATCAACATTGTGTGTTTGTATGTGGCCAAGTTAGATTATTTTCTACCCTCTATGTTTCTTTTGACCAAAACTAAATCTACCCATCTTTATATGGTTGAGTGTTATATTTTTTTTTTGTGAAATGCTCTGTGTTCTTTGTGTTATAGAGTGAGAAACTCTGATGCAAACATTGAGAAACATGCATAATATATATATGCTTTTGCAGAAACAAATTATAAACTCTATAACACCATATAACTTAATTATAGTATAATCCAAAGCATTTTGATGGGAGCTGCGA…
TCTCATAATATTAAGTGGCGTATCTCTTGTCGGACCGCGAAAGTACTTATTAAAAATCACAAAAAAAAAGCGTATAAACGACAATGTAAAAAACATTTTTAGAAAATTGTCAAGGAAATAGATGAATTCACACAATTGAGATTTGATTTCTTTTCTTAACTAATAAAAACTCTCGTAATGTGTAATGTATAACAGTTATGCGATTTTTGAATTCCAAAATATACTTATATGAGACTGTTTTGCAACATTTGAAACAGAATCTACGAACTCTAATCTAGGATATACTCTCGACACTTACGCTAAGATGAAGACTAAGACTTTTTCTAGAAGTTTCTATTTGCGTTAAGGCATATGATATAATGAATAGGTTAGGCATATATCTAAAAAATTTATCAACAA…
TAACAGGAAATGTTGAGCTTGGCTGCTAAATATAACAAGGCGGTACAAGAGGAAGACGAGTTGTCACCGGAGAAACTGGCGATCGTGAATGTGGGAAGGCAAGACGCAAAGAAGCATCTGGAAGAACACGTTTCGAACTTGATGTCATCCAACATTGTTCAGACACTAGGAACCATGCTTGACACTGTTGTCTTCTAGAGAACTTCTTCACTTTACCAGCCAGGAGTACTCTGCTTCAGCCAGTTTGGCTGGAAAGTTGAGCTTCGTTCTTCTGCATCTCTTTTATTTTCTGTTGAATCAACTCTTTTATGTATTTTGTATGTGACTTCGTTCTTTTCATTAAGGCTATGGATTGATTTCCATTCTTGCAGTTATTCAAAAAAATTTCTCATTATTAGA…
TATCGAACCAAAAAATGAAAGCATACCAAGGTTACAAAGTCATAGGTTTGTTTTAGAAACTAATACACTATTCATCTTTGTTTTCAGAACATATGTTTTTATTTTCTTCAAATTTGTTTTAAGGAACATATATTACTCATGTCTTTCATCTATGGAACATCAGCATAAGTGTATTTAGATTTTATTGAACTGCTTGACGCGAATTTGCCGATGATTTCTGAAAGACCCGTCCCTTCCCCAACTCCTCCTGGGGTTCCCAGGACGAGGTAAGGGTACACTTGTCTACTTTTCCAACATCACCGTGTATTCCTTACCGGTCCCCTTTATGAAATTTACAACTTAAAGGGAAAAAAGAAAACTCGTATCCTTTTTATTGCTTAAAAATCCTTAATGGAAAAC…
TATTTCTGCAATGAGCTCATTATCAGCATTCTCCCTGCCCCTTGTTTATTAAGCTAAATGGTGATGGGTTGTAGAATTTGTAATCGCACCCCTTTTTATGTAATCGTTAATGCAAGAAATCATATTAACCAAATTGAGTTTTTTCACAAAACGGTCCCGGCCATGACGCAAAACTTATGACTTGCCTGAACAATCTGTTCTCCATCATCTTATTATGGCTTTTTCTTTATCACGGTTACACTTGCACACAATAGTTCTCGACTCTTTTATGTAATATTGACCGGTTCTGACTAGATACAAAATCGACATACATGCCATTTAGAATCACAAAGTTTGCAAATTATAACTTTGAAGTCTCGTTAAAGTGATGTAAGGTAAGAAAAACACCAACTCTTGCTC…
ACTTTCAATGAATTTTCAAGAACATTTATAAATTATAAACTTATTAAAGATTTCAGATTGAAAATTTTGTTATCGATGATTTAAATATTTTGTTATAAAACGATATGAACAGTAAATATTTTTAAAAACTATAAATTCTTATTTAATAAATAACTATACAAAATATACTATTCCTAGAAAAATAGGTTGGTCCATCTTAACTTATATTACACTTTTTATTAAACTAACTATCGAATTGATAAATAACGTACCAAAAAATGTTTTGCACTTTCCTTAAATAAAAGCTACGAAATTACCTAATATGATTAACGTATATGTGAAAATTAATTATAATGAATAATAAATATTTGATAACAATTTTTGTATCTTAGTTCTTTTTTAATTTTATATTATTACACG…
TGTTCTTTTCTTGTCTTATCGTATCATATTCGTTACAATTGTCGGGTTTTAAATTGTAGATTCATTTCTTACTGGTTAGTCGAGATATCAGATGAGGATTGAACGTTACAATTTAGACATTGTTTAGAGGAGGATGAGATCAAATAAGCGAAACAATGTGGTCGGCTTTTTCTCAATAAACAAACTCACTGACATTGCCATGATGAAAACACGCAAAACACTAAAACTTCAATAATTGGAATTCACACAAATAGAAGCAGATGAAAAGAAAAGACATAAGAGGACACATTTTAAAATCACGTGCCCAATTTATACATAACAGTAACCACTTTTTTTGTTTTGTTTTGTGTGGCTAAACTCAAACGTTGGCTGCACTTCTGAAGGATCCGAGGGATTTGG…
ACAAACAAATGACCATGGGTTTCGGTAACATTGAGCTATTGGGCCAAAGAGATGGGCTAAAGCCTAACATAGTAGACAAACACTGACACAATGAACTTATTCACTCGAGTTGACATTGTTGAATCTTTTAACCAAAGTGGAATACTATTATAAAATGTGCATTTCATTAGCGTCTAATTTACATCTAATGTAAGTATGTAGCTGATGCACTTATGTGAACAAAAAACTCCAACTATGACTTTACGAGATATTAATAGCAAGACGTACTAATATACTTTTTTTGGTAGGAGCAAGACGTACTAATATTTATCAATAGATATCTACGCGTTTTGTACAAGCATGTTCTTTATTCGCGAAAGTCTTTTTCTTTTTGAACATTACTTCGCGAAAATCTTTATT…
CAACAATGGCTTAGAAATAACATAAATAGGGTTTCTGGTCGTCCAAGGGCATTTTGGTAAATTGTGGCTTCTGGGCTTCACGCAGTCATAAAATATACAAGGCCCACGATCTGGGATCTCTATCGATCGATGTGCAGAGTGCTGCATCGATTGACGCGGCTTCCTCTTCTCGGCAGCTTCCTCTCGCGAAGCAGACTGACCACTCTTCAGTAAAACGGGCATAACGTCTGCTACAGAATGCTGATTGACCTGATACCGGTGACATTGGAAAGATAACTCAAAGATCTATCTTGTGTAAAAATATGAGCTCAATCTAACGGTCGGAAAGTCTCCATCCATAGCTAAACATCTGACGTGTCTGTGCAATTCTGCACCTCCAAAGGCTCCAAAAAACTCCAA…
ACGGAAGCATGCGGTTATGTATCGATTATCGTGGAATCAATAACTTACCCATAAAAGACAAGTACCCACTCCCAAGAATTGATGAACTATTAGACCAGTTACAAGGCGCAAGCTGGTTTTCGAAGATTGATTTAGCTTCAGGTTATCATCAGATTCTGATTTCCGAAACCGATATCATGAAGACCGCCTTTAGAACCCGCTATGGACACTTTGAGTTCGTAGTAATGCCTTTTGATCTTACCAATGCCCCGGCTGCATTTATGGGACTGATGAATGAAGTATTTCAGGATTACCTAAATGAGTTTGTTATCATATTCATTGACGACATCCTCATATATTCCCGAAGTGCAGAAGAATACGAAAGGGATGTACGACTCGTTTTGGAGCGTCTCCGAGATC…
TGGAAAAAGGTCACTGTTCCATCTTTTACAACCCAAATCTCACTCTTCTCCTCGTCCTGGCAGACACGTGATATGAGCCTCGAGTCGTGACTCACCAACACAACTCCACCTTTGAACCCATCCAGTGCATCCGCCAAAGCATCTATAGTCTGCATGTCCAGGTGATTCTTTGGCTCGTCTAGAAGCAATATGTGTGGCTTCATCATTGAGATGGAGGTTAGCACAACCCTAGCCTTTTGTCCTCCAGCAAATTTTCAATTGGAGTGAAATGGTTGTTACCTTGTAGCCCAAACTTGCCCAGCTTGGCACGCACCGCCTTTTGGTCGCCCTCTTGGTCGGGATGAAGACGAAGAAGGTAGTGAACCGGTGTCTCCTCCATTTTTAACTGGTTTACAAAGT…
ACACTATTTCAATATTATGTATATATACATTTATTATTAAAATATAGACAGTTTTCTAAAAATGAAATTTTTAATTTTTTGGTCTACCAGATTTTGTTTTTTTAGTATTCAAAATTTATTATTTTTATTATTGTAAATTATATATCATGTTATGAAAAAACATAAAAAATAAATTAAGCTTAGCTTAATCTGAATATTTTTATCATACTTATTTAAGTTTAGTTAAAATATATTTTAATGAATAATCCGTTTAAATTTTGGTTTGGCTTTAGGACCATTAAATTATAACTTTTAAGAGAGTATTAGAACATTTATCTTTTGTTTATTTCCCTCCTCGTCCTCCATATATGTTGATGTATTTTATTTATCTGAAGTAGTCGGTCTGCGCAAATGTTTATA…
TTCAGGACATGACGGCTAATCTTTTTATAAATGAGATTTACCGACTGAAGAGAGGAGAGATGCATTGAATGAGGATCATGATATGAATGGGATAAAGAAATTAAGATCGTCGTTAATGACAACGATTGAATGCATCCGCAACGTTTCAATTTTTCTTACCCAGCGTTAAGACACGTATGTCAAATTGCTCCTGAGATTCTCCTCTATCATCACCGTTCAAAAACTCTGTGGACAGTTTACCGAAGCAGAGGATGAAGAACATTATTGAACCTTAGAAATCAAATATGAAAATGTTAAAAAACAACCAAAAATATGAAAATGTTGAAGACGGAGAGGGTATTTATAGTGTGTATGTTATGGGTTTGATTAGTAAACACAACAAATTTAGAAAGCCCATTT…
ACTACTAGATCTTAAAGGGCCATTGAGAGAACTGCTCCAGAGATTTAAGTCAAGGACATTGCCCGTCTTATGATCACAAGTGATACCATCCCAAGAACAGCAATCACTGTTGTTTCTCCACGTCTGTGTCTTCTCGTTAGCAGCCATCCCACTGAGATGGAACTCGCTCTTGAACTCCCAAAGAGCATCCCTCTGGTCTTGACGGCACAAGTGCTTTGGAGGAGAAGAAGCCCAAACAAGTATGGAGTGAGAAAGAGAAAATATTAAACACAAGATCCATACTATTATTTTCCTCGAACCACAAGAATGCATCGTGTGTTTTTTTGTTCTTTGTTTTTTTTTTTTGTTTTTGGCTGTAAGGTGGAGAAAGATTAAAAGCTAGACTTATATAACCAAGTC…
TGTTTGCATGTGGAACAGTGACCCATCTTAGTAGTAGTATAGTTGATATTTTAATCTTTTAATTTCACTTTCGTTAGTTTCACAAAAAAAAAAAATCACTTTCGCGCAAATGCATCCTTCGCCTCTACCCGACGTGGAAACTAGAGGCCACCTTCGGAGCACCTCCTTCCCCATTTTTGTTTCAAAAAGGTACTCCATCTGTTCTTATATATAGGATGTTTTACAAAATTTTGATATTTTTATATATAAAATGTTTTCATTTTTCTAAGTAACTTTTACTTTATTAAAAACTATATAACCAATCATATTTTAATAGTATATTTTATAATTGGTTGAATATCATTAATTTATAGTTTTAACTATATTTTCTAGACAAAAGATAGTTTTCTTAAATGTCTT…
TTTGTAATTTGTATTATTTACCTTTCTTCGTCTGCTTCATGTTTCTCATTTGATCTGTAACCATATTTACACGCTACTATAGATAAGAACATTCTGACTCGACTCAATTTCGATTTCTTCACATTGTATCCTGATTCATTTCATCATGCCATACAGATCACAAGCAAACTTGGCTCTAAAGGGAGGCATAGACAAGCGCTGATCAGAGATCGATGGGAACTCTTGAATCTATCATTATTATTATAGATGTTATCATCACATTCAATGTTTGCAGAGTTCATCTCGAAAACTAAAGAAAATCCATACAGCTCCGTTTACGTGGTTTTCGTTTACTTCTTTTACATTAGAAATGTCTCAATACTACAATTTGAAATACTTTTATTGAACGACCTTACATAC…
ATCTTGTGGAAACCATCCTTGAACACTCCGAATCCGAATAAAAACCCAATCGCGATCACAACCAAAAGCAAACACGTGCACAGCATGCAAACCCGTCCACAACACATATTCTTTTTTTGTTCTTCTTCCTCCGGTGCTCGAGCTTTGTTTGAAATATGTCGCCGGAGATTCAGAGATTCGTCTTCGATTTAATTAGGTTAATAATATAAGATGTGTGAGAGAGAGAGGGAGTCTGTTTGTTGGTTTTGTTGGCGAGAAACGTGGAGACAGAGAGAGAGAAGATAAATGTAGTGGGAGATGAAAAGGAGAGAGATAGTGCATGCGTGTAGACGTTACACCTATTTCTTGCCTTTTAAAGCAACGCTAATCCCAATCCTAACAGTATTTTGACAACCGTTT…
TTTGTCAATAGAAAATAGCATAGCTTGTACAAAGGTTTTTTGAAGTGAATAAATTTAAAATTCTTTCAAAAAAAAAAAGAAATCTATTTTTTTTTTTAGATCCGTATGTGAACTATAGATAAACTGAAAAATCAATCAATATAAAAACAGTTTCAAAAGTTCCTGGTTTTGAGTTTTGCTTTCATAAACGTTGCTAAATAATCTCATGTTCCAAGTAACAACAGACTCAAAAACAATATACACGTTCATGATCAGGTCAAAGCATGCAAGGTCGAGCAAAACATGACCTATGTATGGTATAATTGGCAGTGTGGCACATGTGGTTGAGCTCGATTGGAGTTATAATATTAATTTCAATTCGTTGATTTAGTTCTACTAAACTTCTACTTATACTAGGCA…
TCTCACACGTGATACCACTTGGTGGCGGGGAATGTTCACGTGTCGAGTTTGGCGCATTTTTAGCTCCTCGTGAAAATTTTCCTTTCCCGCCTTTCTACATCGGCCCATTTGTTATATTGAATCCAGCCTAAGGCCCATTTAGAATTAGTGAGATCGAGACGTAACCTTCTCAACCCAGACTTGAACCCGACACGTCCGGTTCTCAAATACAAATTTCTTGGTTTGTTGTTAACACAGACAATGTATTTTCTATGGTGAATTGGTGATAGATAAAGCTTTCTGCGTCATAACTGCAGGGATGAGATGTTGAGACAAGGCTTGAACAACTATTTTGAATGATTCTAGTTCGAAGCCATGACCCCTTGTGTAAATTGTATAAGTTGAAACATTCCATCACAT…
GGATTGGAGTAATTTTACTCCATTTTCACTTTTACTCCATTTTGAAGGAAAAATGGAGTTTTACATTGGAAATGCTCTAAGATTACTCCATAAATGAAGTAACTCTAACCATTACTCCATTTTGGAGTTGAAAATGGAGTGGAGTTGGAGAAAATTTTACTCCATAATGATGTTTGGAGTTGAAAATGGAGTAGGGTTGGAGATGCCCTTAGAGAACCTCCAATTAGGGATGGGCACAAGCCGGGTACTTGGTATTTTTGATGTACTTGGTACTCGATTTGGTTTATACGAGTAGTAAAAAAAATTAATTGTACTTGGTTTGCTAAAAACGAATACTTACAATTTCAAGTATTTGCTAAAAATTGATGGACTTGCAAGTTGATTAACTTGTTTTATTAC…
TAATTCTGGATGATAAATAGGAAGATCACATCTAAACATGTCACTATACAAATCCTTTTTGCAGACCATATTTAAATGATTATGGGTCCAAAAAATGATTATGGGTAAGTCCAAAATCATCTCCCATTACTAGTATATAGTCAAAAGTCAAGAGGAAACTTCTTTCCTCCACTAATCAATCAATTGCGAGTTTGAAAAATAATGCAGCCCCGAGGAAGATGCATAGAAATCAACCAAATTCAGTCAATTAGTGGGGACGAGATTGCTCTATGGCACATCTTCGGTTGATGACAATGACTTTGGCAATTTCCCACGTCTAATGCAATAAACTTTTCAAAATGGCCTCGAGTAACTTTTCAGAATAATAGACCCGACTATGTTGGAACTAAACCGTTGCTT…
AAAGTTTTGGAAAATTCCTTTTCTCTTAATGTAAATGTTTCCTTTTTTCCAATGCTTATAGGTCGGCTGCTCTGCATATATAAAGACACTCTCAGATCATCAATAAGGTGAGAGAGGCAAGAAAGATACAATGTTGAAAAGAAGACATGGCTCAATTTTGAAAAGACATGGCTCTGATAAGAGAAGACGTGGCTCCAGCTCCAGCTCCAGCTTGAGTGTGGAATTGGAACTGCTACCACACGATGTGATAGAGCTCATACTCGAGAGACTTCCCGTGGAATCTCTGCGGAGATTCAGGTCTGTGTCCAAGAAGTGGATATCCACAATCGATTCCCCTCGTTTCCAGTCAAGGCAGCTGAACCTTCGCAGGCAATCACGAGGTCATGATCTCCTTTTTGT…
TAGAAAATTTCTCTAATATAATCTTTCTATTATATGATCAATACTTCCATGTACTATACTGTATATGATATTAATAAACAACTTCGTGAATAACGATTATACTTGCAATTTTCCTCAATAGTTGTTGTGGGCGCATTTTCGATGAACATGTCTCTTTGCATGCACGTCACATGTTTCTACACATCTGCCTATTGTTTGTTCTTCATTCAAATACAAATGGCTGATATTAGGATGAAGACCCTGATATGAGATTTGGAATTATTTATAAATGTAACTCTCAATGAGATACTTTTGAGTGTTTTGACATAACTAACATAAAATATTGAATTGTAGTATATGTAAAAAAGCATTTGAATAGTTTTTAAGGCTAATCTCTTACATAAACACTTTTGAATTTTT…
ACTATATAATTTATAAATTTCTAGAGATTTTAATTTTTAAATTTAATTTATTTTTTGTATAAATTGTTTAATTTTTTAATCCAAATTTCATATATTTTTTCTTACACTATTTGATTTATATACTAACGACCACCTAAGTCAACACTAACCAACTCCATAAATCTCAACTTTTGAACATGAAAACTCTAACAACGCTAATAGTCGATCAAATTATTACGAAGATAAGATATGAACATATCAACACACATGAATTCGCCAGTCATTCTTATATCAACCTAATAAAACTGTGTGAATTTCACTGTTCTATTCATCACCATTAGAGATAACACGAAAAAAAGTTAAAAAATGACAAAATCCAACTACAAAACGCATCAACAATATGTATTCCCTAGTAAATAA…
TCGTAAGCCTTAGACATATCTGTCTTCACGGCCATAAATTCTTTCGAAATGGTGGGATGAACTCTAAGACCGTGGACTGCTTCATGCGCTATGAGAATATTATCCGAGATATTTCTTCCACTCACAAATGCCGACTGATTGACAGATACCAAGGAGTTAAGAAACGGTTGGATTCTTTTCCCTAAGATCTTGGACACCGCCTTGTAAAGAATCGAGCAAAGGCTGATTGGCCGTAGGTCCGTCATGTTCTCAGGACTCGGAATCTTCGGAATCAGACACAAGTACGTCAGATTCCACTCTTTCGGCATCACTCCCGTCTCAAACACCTCTTGTATTTCTTTTGATACCTGATCACCAATGATATCCCAATACTTTTGAAAGAAAGCTCCGGTCATCTCA…
CTATCACTATCATCCTTTACTGTGTTCCCTGGAGTAACAAGATTAGTTCTGGTTTTACTTCCAAACCCATTCCATGTCTTCCTCCTCACACCTTTATAAGTACACTCAGACAACAAATCATCCAAACTTCTACACGAAACAAAACTGTTTCTTGTCCCCTTACACTGAAGAACCAAATGACCAGAACCATGTCTAGTTTCAGTAACACCCTCAACGCAAATTCTAACATTAAACAAACTAAAAAACGAGCGACTCTCGTCACTTACCTCGGAGCTGGGTCTGTCGTTTAAATGGTTAGGCGAGGCCCGAAGAGTCCTCGTCACTGAACTATCATCGTTAGGCATATGAAATTTCACTTGATGAGCCATCATCTACCATTAATCTATCCCAAATAACAAA…
TCATGGTCAAAGGTGAAAGAAACAGGAAATGTTTTTAACTCCTTGGGTTATGGGGTTGGTGGTTTAGCCTTCAATAAATATACAAAATAAATTAATATGGAGTTTCGTTTATTTTTAAGCAAATTGGTCAATAAATTAAAGATGGTTGGATGAAATCTCCGCGGATGGTTTAAGTTCAACGTTCTTTAAGACTACAAGAGTGACCAATAAAGTCAAAGAGAATAGATCGAGAAAATTTGGATCTTCGTTTTTGCTGTTTATTTGTATTATTATGATATTTTGTATATATTTTTATTAAACATATATTTTTGGCCGACAAAGTTGGACATTTCCTCAAGATTTTCATACATATATTGTTCGTTTAGATATTTACTTCACTAATTCTTGTCTGCCAAACGT…
GCAATATCAAAGCATACATTTATTTTAAAGTGAGGGAATATGTCCAAGCCGTCTTTAATTACAATATAATAGGGGGCCTAATATAATAAGTGTACATGAGCATAGTATTTTGGGAATTTTACAAAAATAGAATGGAAAAACACACTCTTTATCCCTATAATATAAAACAATTTTAGTTTGTCCCTATAGTATAAATTTGTGAAATTTGTCACAAATATCACGTTCGTAGTACCACTTTTCATGTCTATACTAATCATTTTTACTCTCACTTGTTATGAAGGTTAAAATACACTTATACCCCTAGGGTTAACTAATCTAGACTTAGGGTTTAGAGTTGAAGGGTGGGGTAGGGTTTTTAGAATATGAAATTTAGGATTCTAATAAATATATAAATAAATA…
CGTTATAGGGTTACATGAAGGTATATGAAAAAGATGAATTTGCAAAGACCGTATTATCTTTCACTTTAATGAAAAAAAGAATGACTTTAAAAACCATTTGAACTCATGACCCTTTGATCTCCCAGAAACCAAGCAGTGCCACTGAACCAACACGATAACTTTGGACTAGTTGAACGATATACATAATATAATAGTTTATGGTATAAAATCAAGGTAGACGTCTGTAACATAAACATGTATTATCTTGTATTATAAGTACAAATAGAGTATTATATGTATAAATAAAGTATTATACATATAAAATACAGAAAAAAATTTCTCGTATACTTTCTGATTTATTTCCGCTTTTCTAATAAATCGCTAGGCCCAAATGCGCCGCACGCGTAGCGCCTAGCGAGT…
TAGTAACACACTGCTTTTGGATTTTCCATGACTCATGGGACTCATTCTCAAGCGTGGTCTCTTAAAGTTTTGCTTAAATGGTAAGAGAGGGACTGTCCTAATCTGGCGGCTCTTTATTTCTTTTTTCTTTTTCCTCTCTTTTTATAAAAAAAAAATAAGTATTTTGTTTTCTTAGAAAAATAAAAAAAAATTCCGTCAAATACAACCTTATTTGGAAGTCTTTTTCAAAAATGTCTTTAAGACCGTTTTACACATCAGAAACCTACTAACATTTTTGTCGTTAAGAGTATTTTAAATGGCCCTTCCTTGCTAACGACCTTAGATGCATTCACCTTTCTATTGTTTCTTGTTTCTACTTTAAATAACATTAGAGTTTCTTCTCTCTTTTTCTTGATCGCA…
TTTTTATTTTTCTTAGCAATGAATAGACTTAGATGTCTCGTATTTGGTATGATACTTATGAGATGATGATATCGATGAAGTTTATTTTCAAATATTTCTTCTTAGAACTTATTGATTTTACCCCATAAGCGGGATCACCACTCCATAGCATGTTACCGCCAGAACCATTTATTTCTTCTAGACAATCTCCTAATTGTTCCAGAACAACTAGAAAAAGATTCTTTAACCAGAAAGAATTCTGTTCAGATGTAGGATACCTATCTATAAGTTTTTGCAACTCAATCATGTATGATGGAATCATCAAAGATTTGTTCTTTTCGAATTTTGTATGTAACTCACTATAGGCTCAGAAAACAAAGAGAAGATGTGTACGAACGATATATCCAGCAACAAAAAGAA…
TATATATTTTCATTCAACTAATCAACCATTGCAGCAAAAAGAAACACGTGTTAGGATTAACACATTTTGTGGCAATGACTTTGGTTAAAAAACTTGGAGAAGCAAAATAATGATCATTTTAAATTGTTATTCACAAGAATGAAATTTAAGCAATAATTTTTGCTAAACTTATAGAAAGCAAATACCAAAAAGAAGATTTCTATAAAAAAAATTGATAAAACATTCCATTGACTTTTTAAATCATCTTGAATCATTATCACATTCGGATGAATAATATTAGTGACAGGTAACATTGACCTACACACAAAATAGTATTATTGATTGTACATAAGATCTCCGAAATCTGGTTTTGGATAGTTTATAGTCCGGTCAATCGTTTGTATTTTAGTTTCAGTTATA…
TCTACTATAAACGTGTCCCTTACGTATCATAGCAAACAAAAAACAGGTGTCGTCGTGCTACATATGATAATAGACTTTCCTTCCGTTGAAAATTGTAATTTTATCGGGTCTGATCAATGCAGGATCTTAAATCGCACTCAACTCCTTCATATTATTTTTTTTTTTTTTTTTTTTGAATGAACTCATATTATATTATATTTTTCAATCAGTGATATTTACTTTACTTTTATTTTTTTAATTATAAGATCAGTTCCAAAACTAAAATAGTTGCAAAGGTGTTCCGATCGACGGCAAGGCTTCTCTAGTCATCGGCGGTCCAACCTGTGTTTTTCTTGGTGCTGAATATCTATGATCGGAGTCAATCCTGATTGGAGCTCTCGGTTCTGATAATTTTAGTTT…
TATTAATCTTCAAAAAAAAAAAACAAAAAAAAAAGAGGAGTTTTATTACCTGACAGTGTTCCTCAGACAAGCCCTGGTTGGATCTGATGATTTGATGAAGATCAGTGTCCATTAACTCAGTGGCGATATAAACATCACTGAACTGTCTTCTAAGTGGTGGAGGAACCACATCTCTTATAGCTATGATCTGTAATAAAAACAACCGTATTAATATAATTATTCATCTAATTTCTGCAGATATTTTTTTAAAGAAAAAATAACAAACGTTTTCATGATCGAGATGACGAAGAAGCTTGATCTCGCGAAGTGTACGCTTGGCGTCCATGTGATTATCGAAGGCGTTGGCTATCTTCTTCATCGCCACTAGCTCGTTCGTCTCCGAATCCAACACAGAGCTTC…
CAATCATCATCATGTGTTGTAAAGTATACTAGCCTTTGACCCGCGCGTCCGCGCGGATGTATATGTTTTATATAATTAAATGTTTTTGTTTGTTGTAAAAACATAATTGTGTTTCATAGATTATCTATTGTTTGACATTGGTGTATATTTGTAATTTTGTTTAGTGTCTATTTTTTAACTATCAGGTTGTATACGTCTTTTATTGTATATTTTTTAATTTTACTTGGTAACATTTGACATTAAAATGATTAATTATAGAGTATTTTGTTGAGAAAATATGTGTTGTGGTAAATTATACTATAAATGTGGTGAGTAAAAATTTTTGAAGACAATATTTAATATGTATTTTTTAAAAAATATTTAGACAGCATCAATATTAACTAAACATTTTTATAGACA…
CTCTCTCTCTCTCTCTCTCTCTCTCTCTCTCTCTCTCTCTCTCTCTCTCTCTCTCTCTCTCTCTCTCTCTCTCTCTCTCTCTCTCTCTCTCTCTCTCTCTCTCTCTCTCTCTCTCTCTCTCTCTCTCTCTCTCTCTCTCTCTCTCTCTCTCTCTCTCTCTCTCTCTCTCTCTCTCTCTCTCTCTCTCTCTCTCTCTCTCTCTCTCTCTCTCTCTCTCTCTCTCTCTCTCTCTCTCTCTCTCTCTCTCTCTCTCTCTCTCTCTCTCTCTCTCTCTCTCTCTCTCTCTCTCTCTCTCTCTCTCTCTCTCTCTCTCTCTCTCTCTCTCTCTCTCTCTCTCTCTCTCTCTCTCTCTCTCTCTCTCTCTCTCTCTCTCTCTCTCTCTCTCTCTCTCTCTCTCTC…
TCGGTATTTTAATCTAAACCGTTATTTTAGAATTTTTACATTTTTCTATGCAATGTACCTTTATAATATATATTAATTTAAATTAATAATATCTTTAAATCTACTCAGTCCGCGCAGAGCGCGGTTATCACCTAGTAAAGATGTATTTCCAGTTATCACAAATATATGATCAATTGACAACAACTTAATTAGGACAACAGAGAAGAGTTTTCACACCTTCTAATATTATAATATCGCACTATATTAGTAGCTAAATCAGTTTTCTCTAGCACAAATATTCACTCCATTCTTGGAGTTTAAGTTTTTCTATTTGATGATATTAGTAGTTTGATCCCAAAAAAAGAAACGGTCGAATTGTACATTGTAATTGGAGAAAGAAAACAAACAAAAATCAACCAA…
GTTCGCGGCGGAGATAAGGGATCCGGCAAAGAACGGAGCTAGGGTTTGGTTGGGGACGTTTGAGACGGCGGAAGACGCAGCGTTGGCTTACGACAGAGCTGCTTTCAGGATGCGTGGTTCCCGCGCTCTTTTGAATTTTCCGTTGAGGGTTAACTCAGGAGAACCCGACCCGGTTCGGGTTAAGTCAAAGAGAGGTTCTTCCTCTGAGAATGAGAACGGAGCTTCGAAGCGGAGAAGAACGGTGGCTTCTGGCGGTCAAGGAACAGATATGGGGTTGAAGGTCAAGTGTGAGGTTGTTGAAGTAAGACGTGACGATCATTTATTTGTTCTATAGTTTTTGAAATTTTCTTTGTTGGGTCATTTTATTTGTCCCCATAATGGTTGTGGAGAGACGCAGAC…
AGTAAAGAAAACGTTCAATTAACACGTAACAATAACCAAATTATTCAACATATTTCAATGTGTTTTGTTTTTAATCACTTACAGATTTTCTATATTCAGATGCTTGATCTGGGAGGTAAGAGTACTCCAAGTCTTCAAAACACTTTTTGAGAGATGATATTTGTTCATTGAAATAAATAGGAAGAGAAAAATCCTTTCCAACATTGTCCTTGATCATAGAACAGAGACTGACACCTCTCTCTTTCTCTGCTGGATCAGGAAAGCGTTGTTCGTCTCCGGAAATGCATGTGCCCGAAACCAACATCAGGTTTGCTAAAAGACTCCTTAGTGTCATGCAAGGAAAGCTTATCTTCCTCGTAGATTTCCTCAAACTCTTGTTTACCTTTAGATGAGAACTTT…
AGTTGTTCGGGGAAGACGAGCTTCAGTATGGGGAAATCGGTCGTCTGGTCGTGGTTCCAGCCGAAGCTCCAATCGGGACGCATGCGGGACGGCTCGGTCAATGTGTCCGGTACAGTCGGATGAACGAACCTCGATCAAATTGTTCAGAACGTCCTGATCTCCATGCTGGTTGGCTCCAATGGACTGATCCACGAACCAGGGTACATCACTAGGGCATAAGGGCAATCAAAGGGGATCAAGAGTATTCCCGCTCCAACTACCAAACTATCCTGAAGGGAAAGACGAAGGTCTTATAGCAATCACACTGAAGAACTGGAGGTAGAAGAGATAGACGACGTGCCATTAACCAAAGAAGATCAGACCCGACATCTTAAGATCGGCTCCAAGCTGACAATTCCA…
GAAAAAGTTTATTTATTTTTTATTTTTATTTTTGCCGAGTTTGGTTGCGTCAGCGAAAAGGTTTAGCTATTGAAGACACGTCGTTTTATGTGAAGTTTATTTATTTGGGAGATCCTTATTGGGCCTATGTTCGAAAACTATTTTAAGTTTTGGCCCAAACTGATCTAATATGCACAGTTTCTAGAAATATATTAAAGTATTTTTCCTGTTTTATTGGGTTTCTTATATTTTTTATTGGGTTTGTATATTGAGCTAACTAGGGGTGTGCCCGCGCTACGCGCGGGTTGTTTGTATATTTGTGTAGTTTACAATTTTATATTATGTTGAATATATAGTTTTTATTGTATTGTTTTTGGGATATTCGTACAAATTTCTATTCGTCTCCAAATTTGAATTCCC…
CGTGGCTGACGTAAGCATCACATAAAGTAAAAAAAATAAAATAAAAAATAATCACATTATGGCCTAATTACTTAGTTAAGGTTAATTTTTAATATTTTGGATGGGATTTTTCTGTATAAGCATATTTGTTTCCTTTTTCATATAAGGAAGAAAATTATATTATTGGTGATTTTATTAAGGTGGTAACTTATCGTGTGTGGTTGGGTGCAGGAGAAGAACCATGGAACGTATGACTTTATATTCGTTGATGCTGACAAAGACAACTATATCAACTACCATAAACGTTTGATCGATCTTGTGAAAGTTGGAGGAGTGATAGGCTACGACAACACTCTGTGGAACGGCTCTGTCGTGGCTCCTCCTGATGCACCAATGAGGAAGTACGTACGTTACTACAGA…
CGAGTTCTTTCCCAGGCAGCTTCTGCTTGAATCTGATATGTATCATCACGCTTTTGCATGTTGAGCAGCCTTTCGTCTGTGAAGCTATCTTGTAGTTTATCTGCTCCTGGTATGTAGCTTACTGTTTCTACTGCAAAGCTCTCGTGGTGGTGTTTATCTGCCCAACTACTAATCGAGTAGTCTCCGTCTCGCACAGAGTTGAAATCAGTTTCGAGCTATTTGAAGTAGGTAGTGTAGGTCGATGCTTGCTTTTGACATCGTTGTTGAGGTTGAGTGTCGATCGATGGCCAGCTCGTCATGTCGATCGATGGTGCAGTCCATTTTGAGAGGAATGGTGTAAGAGTTTATCTTCATCATCAAGGATGGCTCTATACTCAATGGCTCGTTCTTCCTCATAGT…
CTTTTTCCTCCTAAGTGCTTACTGCAAACACATCCCATTTTACTAATATCCACATAAAAAGTTCATAATTATACATACGGCTGTGTGACTCTGTATATATGGACATTGTATGGAGCTGCGAGATTGTGGAATAATAATCTAATTCTCTGACCGAACAAATTCGGAAGTGCAAATTGTCATAAATTTCCGGTTAAGATGGAGACAAATGGTATAATCTACTAATTCTTTTTTTTATGTTGCTTGATTTTATATGCTTTGATATTCTTTTTCTACGGTTTTAATATTTGCGTTGTTGCATTTTTCTTTTGTTAATGGGTGTTGTTTCAAATATTGTCCAAAGCATGTCTATGGAACCAGAACCAGAACCAAAAGAGAATTTAAGGAAAATTTGTCATAAAT…
GAATACATTGCATTTTATGTAATATGTTCCCTGCTAAGAGTAAGTATATAAGTTTCTCTGGTCGTATATTGCATTTTGTGTAATTCTACCTGCCTTAAAGTAAATGTGTGAGTTTCCTCATGCAATAATATGCTCTGTGTCTAAGAGTAAGAATTGTGAGTTTTTATTTTCCATTTTCATAATATGCAATGTATTGCCTGAGAAACTCACGCACTAACTTTTAAACTAAGAGCATATACATAAAATGTAAGATATTGCATGAGAAGTGTACATGCTTACTCTTAGGTAAATAGCATATTATATAAGATGTAAAGTAGTTCCTAAAAAACTCATATGATTATACTTATGTAGGGAGCATATTACATAACATGTAAAATATTGTATATGCTTACTCTTATT…
AAATATGAGTACTGGAGATATAGAGTTAGTTCCTATACTAAGAGAAAATTTCCTATTTGTGCATGGGGAAAGTGAATGTATAATTTGCTTAGAAGAGTTTGCACCTAACGTCTTATTGGCAGATACGATATGTGGGCATGCATTCCATTTATATTGTTTACGTAGGTGGAATACAAACAGTTGTCCAATGTGTCGTAGAAATTTAGTTTAGTTTTCTGTAAATAGAATATTGTATGTATTTGTTGATTAAAAAAATATTGTATGTATTTATGAATAAAGGATTATGTTCGTCCATCAACTTTGTTACAGCGCATTAATTCATACAATGTTGTTCTAAAAAAAAAGAATATTACGTAATATTTAACAAAGACTATCCACATAAATATCCCAATATATAAA…
TTTAGATTAATCAAAGACACTTACAATCATTTTAAAAATGGATTAGGTTCTGAGACGTTTACCTTTTAAAGTCATAAATGTCCCACCATATTTGTTGTTTTTTTAAGGGAACAACGTAGACACGTAAAATCAATTTATTCGTCCTTCCTTTCTCATCCTCACAATTTTAGCATATAGTATTTATTATAAAAGAGATATTAAATGAATATTCCGGTGAATTTCTTTTGGTTGTGCTCTGTCTTATTTATGTCCATTTACTTTAAATTTTAGACGAAGACCTAACAATATAGAGAATATTACACCACAGGGCAGTTTTAAGTTTTTTATAACACTATAAGACACTTCTTGCTACTAGAGCAGTTTTTTCTAACCAAAACTCACTTTCTACCTATATACTAA…
AGAGACACGAGAGGAGGAGACACTAGAATGGAGCTTAAGCAATGCACTTCCCTTGTTGTCAAATGAACAGCCTTGTTATGCGCAAGGCATCCACTATGACTCTTTGACCCATGAGTCATCTGCCCTCTCTTGAAATTATGCCTCTTGATCCCTCCCTGAAACCCTTTCCCAATCGTGGTCCCTGATGTTGCCTTCGCGGAACCCGACGACAGTTACGGGAACTACGGTTCCGTCCGGTTCGAAGAAAGACATCATGTACAGAGTCGTCGATCGTCAGAAACGGAGAAGCCGAGAAGACGATTAGCAGAAGACAATCGTCACAAAAAAAAAAATGTGAGAAAAGAAAATACAAAAACATTTTACTTTGCCTCATGTGCTGACAGGTGGGTGGAAAACCCT…
TAAGTAGTTAGAAGAAGATATGAGAGAGTTCTGATGACATGCTAACCTTCAGGCTGGCTTTGTACCGCTGGTGGTTGCAGCGGCTCTTGAGTCTGAGTTTGATCCTCTGTTTGGCTTTTACCAGGAGATGAAGCTTTGAGCTGCTCTTCAGTGATCTTGAGGTAATCCTCGGCTGTGTAAGCTTTTGGTGATTGAGCATCATCTGCTTATTTCAAGGAAATCAACTTCACTAAAACTCCATTCATGAATATGAAGATGGAAAACAATAACAGTGGTTACAGATTTAGCCAATGCATGAAACAGACGAACCAAACCACTTACTTGCAGTCACAGGATCTTCAATGTTACTAACAGATGGTGGAGGTCCTGGAGGAGGGCGGTCACTCTTCATTCTGTTCT…
TCCTAAACTCTCTCATGGCTGCTAAACCTAGTTTTGTGGTTGCATACGCTGTCATGTTCATGCTTATGGTGGCTTCTCCCACAGTGAGATCTCGACCTCTCATGAAACCAACCGTTGGTGCACCTTCTCCTTCCACGAGCCTTGTGTACCGTCTCAGGCTTGATGAAGAAACAGGTTACTGCTGGGACTCACTGATGCAGCTCCAACACTGCTCTGGAGAGCTGATCTTGTTCTTCCTCAACGGTGAGACTTACATCGGTCCTGGGTGTTGCAGTGCTATAAGAACCGTTGGACGCAAGTGTTGGACTACTATGATTGGTGTTCTTGGTTTCACTCCTCAAGAAGGTGATGTTCTCCAAGGTTACTGTGATGACGACCAAGACTCTGACAAGATTGGTG…
ACACATGTTGGTTCTCTTTGTATATAAAGAGTGAAAGATGTGCTTACAGATATCTGGTTTAGATCGAACAACGGAACTCTCTTCTCAAGACTGGTTTTGGTTTCGTTTACTGAGTGGTTTAAGTCGGGAAGTGTAACATGTTTGGTTTCTGCTTCACTTCTCTTATTAGGAGACGACACTTGCGTTTTACTCTTCCATCTTCCTCTACCCTTTTTAACATCTGGTGGATGCATAACAGGCTGGTCTTGTCTCAACTGTCTGTATCTCCGCCGAAGAAATCTGATAAACAGAGACATAAACAAACACATCAAGAACATAATGATATATATATTGTCAGAACATAATGATATATATATATATGTATGTACCGGACTTCGCCCATTAGTATTGCCTTTCTCT…
GTGACTCTGGTACCTTATGACCAAATTGCAAAGATGATTTATCAAAATTTATCAGTTGGCCCGACACAGCTTCATAGTCTTTGAGGAGCTTGAGGATAACATCACATTCAATCACATTCGCCTTACAAAAAAACAAACTATCATCCGCAAAGAGCAAATGTGAGACCGCAGGTCCTCCTCGCGATATCTTAAGTCCTGTTAACCTTTTGTCTCTCACCTCTTTCCTAATATTTGCAATAAGAGCTTATGTACATAAAATGAATAAATACGGAGATAGGGGATCCCCTTGTCTCAAACCCCTTTCTGGAATAATACTTCCCTTAGGTTGTCCGTTAAGTAAGACGTTATAAGAAACCGAAGAAATGCATGTCATCACCCTGGCTACCCAGACAGAACAGA…
TCCGACCCAGACCTAGACCCAAACCCAAAAACCTATCCAACTTTAACCCTAATCTTCTTCTTCTTTCTTCTCTTTTCTTCTCCATTAATATTTTTTCACCTTGAAGCAAAATCAAAAAAATTCTTCAACCATCCACCAAATTTCTCTTTCTTATCCCAAATCGATCAACCCCGAATCATATTTAATCAATTTTATCTTATCTAGAAGCAAATTTCATGTTATACGTACGAGATTCAAAATATAAAAAATACGCAGAGTATTACTAATACAACTAGTACAACTTCAACTAATATAACTAGTACAACTCAAATTAGTATAACTAGTATAACTATCACGAGTATAACTAGTATAAATAGATTGAGTATAACCTTTATAATTGATACAACTTCGCAATTAATA…
CTTTTGTGCGGTTAATAATTAATAATTTTAATTTATTTTTTTTGTCGGTTGCGCCGGTTATACGAAGGGATATTACAGTATTAATATGTATATTTAACGGCGTGTCTATGACTGTTAGGGGAAATGGCTAGTGGGTGAATTACAGGTTTTTTCGTGGTCATAGACCCCAATTTTTCATGAAGAGTATTTAGGCTCCGTTCCATATAACAAAAAATCGTATTTAAGTAAATATCCCTTTACTGTTTTTGGCGATGTTGACAATTTGATAATTCTTTTCTACCTTTCACCCATGTTCCCTTCTCTCTTTCCTATCTACTTAAAATCTCCAGAAACATTTTCACTTCTATTTCTACTGACTTCATCTGCACATTTTTCAACCATAAACAAGTTTAATCCATT…
ACAAAATTGTATATGAAATAATATAAATAAGAAGTCACTATATAGCTACATGTATTTATATATTGGAAACGACGATAGCTATACAATTTAAATATATATAAATACAATGGCCACTCTAAATACAAAGAAATGAATACCTATTGTTTGACAAAAAAAACATACTCACATATATATTTTTTTCACCTAACTATTTTTTTGCATTACACATTCGTTCCCTACACAATTATTTGAGAAAAATGTGTTTAATGGTGGAATTTATGTTCATATTTATGTTAGTAAAAAGATAGCCAAGGCCCACGTACGTTACGTTTTATTTGCAACCATAAGCAACTTTTTTGACTCTTTATTAAACAATTTAGATTGGCGGACAAGCATGCACGCGGTGCGAGGAGTTCTCCT…
CAGCTCTCGAGAAGACTGAGATTTGTTGCTAGGCTGAGATGATTGATCATCTGGATCAAAACGATGTCTTGCACTGTATTCTTTGAACAGACTTCTGAAGACGGTAATCAAGGACTCGTACACCTCCTTGTACTCGACAGTGTCTAATCCATACAATTCCTCAAAGCACATCTTTGCAAGCTCCAACTTCTTGGTGGGATCAAAGACAGTCGCAACCATTAGCATCTTGTTCAAGTTCTTGAGACCATCCCAATACTTGTCGAACTTCTTGTACATTTCTGTTGCCTTCGACTTCAACTCAGAATCATAGCTCTCGATGAGTGCCATCAGATTTGTTGCAATGGTTACTATCTCGCCATAACACTTGTGCGCATTGAGAGAAGTTGAGGCTGATACCAC…
TTTTTTTTGATGATCCAAGACATCCTAAATTTACTATCATTTAAAAGCAATATTAGCTTTCATAGTTATTATTTTATTCTTGCCAGATATCAAACATTTATCTCATCACTAAAAATATTTTTCATGTGAATTTTGGTTGTTTTACATTTATTCAAAATTTGTTTTATATTGATTATGATATTAAGTAGACTGATATTGATTGGGTGTAGCACACAAACCATGGATTAGTGTTGATTGAGTTGCAAAACATGTATTATTTCTTGAATTTTTGTTTTCAAGATTCGTACAACTTTTATTTCTAACTTGTTTATTATTCCGAAAAGGGTAGTTTAAACAATGTGTAAATGCATTTATTTTAAAACTAAAAGTATTGTTATTCGTTTCTTTGTAATAGAAAAA…
TCATGCCCGTTTGGGAAAGGCCACAAGGTGCATATAAGTCTTTTAATAGCTACAATTCTAAAAATATCAACTAGAGTTTTTTTTTTGTTTAACTAGAGTTTCTTTGTTAATAACTTAATATGATCTTTGTATATATGTAGGCTCGCGGTGGAAGCGTGGGGGCTGAAAAACTGTACACAGAAGGAGGAGTGGATAAGTAACACAGTGACAGCGGTCATGGTGCCGCCAAATATAGACAGTACTGAGATTGTGAAAAGGGCGTGGAAGAGGTACAACCTTAGTCTTGGTCTTGGTCTCAACAAAGTGGCTGGCAAGGTTTTCAGAATTGGGCACCTTGGACATCTTAATGAGGTACGTTTGTCTATTGTCTAATCCATTTTTTGATTAATCAAAACTCTA…
TAGAATTTATATATAAATTTAGATAACTTTGCATTTGAAAAAAATATAAATATCTTTACAAAAATAATATACTTTTGAAAGTATAGTTCACTAAGAAAGATATTTACTATTTCATATTTTTAATTCAAACAAAATATATATTTCTATTATTATTACCTAAACCAAATCAAACAAACAAAAATAAAATTTATGTGAGTTTCGTGAATGTTCGAACAATTTTGATATTCTTTTAATCAAATATTTATTTTGTACCAAAAAATATATCTAATCACCATTATTCCGTACCGCTTATTTTATGAAAATTTTACTCATTGGGTGTAACGCCTAAATCTTGGTTGGATTACAGTATACTCATATTCCTTATTGTTTATATTACTAAAACTGTTTTATTATCACCAT…
GAACAGATTCCTCGCCTGCTCACCAGTGATTCTCCCATCCCTGTCACTATCAACTTCAATAAACACCTTTGTGTATTTCTGCACATCGGATGGTTTCATTTTAGGCCAAGGAGGCTGATTATTTCCAGCAGGAGTTGGATGGCCGGGTCCAACTGCACTTCCATGTGGAAAACCGGAGGATGGACCCTGTGAGCTTGCAGCTGGCCTTGGCTGCTGAGGTTGATTTCCTGCTGGCAGCATTGAGAAAGTACTCTGTAGGGAGTCGAGAGCATTAGGCTTCGGTGGAGGTTGGGTTCCAGTAGAAGCAGGAACAATGGCTGAACTCATTGAAGAATTACTCAGAGTGGGTTGTGGTCTTTGCTGGAAGGAGGAAAACATGTCACCTCCGTTTCCAGATAT…
AAAGGACGGGATCTTAGCCGGGTTCGTAATTCGGTTCTCAGGTTAACCGGTTTTTTGGAGGCTTAGTTTCGGACCGCTTCCCGATTTTATCAAATTTTCCCGTCTTCCAATTTTTTTCTCTCTTTAGCGGAAGAATCAGCGGTCTTATTGTTTTTTTCTTTAGTTTCATTTGAAGTTCAAAAGGAAAATGTTAAAAACATTTATTTCCTTTTTTATTTATTTAACTAGGGTCGGCCCGCCCTACGGGCGGGAAGTTAGAAAAAAAAAGTTATTTTATATAAATTTACACTATGAAGCATTTTTTAAAAAACATTGCGGGATGTCCAGAATAACGAAAGTCTCTCTCTTTCAATTGTCTTTGGCTTCAATATGTATTCTCCCACCTTTGTTTCCTGTCCA…
TACCAATCATATATGGTTCCGTTAGGGTTTGAGAAGTTCACATTCCGTTCAGACAAAACTATCTTTCTACAAAATGTTTCTTTTGTTGTTGTTATCATTGCAATTTATTTTCTGCTTGCTGCCGTTTTTTTTTTAATTATGATTGTGCTGATGTCAAAAAAAAAAAATTTACGATTGTGGTTTACAGTTTGATTTTATTATCATGATCATTTGGTTTTTAATGCTATGGATTTGTGTTCCCCTAGCTTTTATTGTTGGTTTGAAACGGGTGTGTTATTCTTTTCTTTCCACAAAGATATGCGTTATCTTTTTAAATACTCAATTACAGCTGTTGGATTCAGGTCATGTATCAAACAAACAAACCACACGGTACAACAGTTGTATACAAAACTACAGATA…
TTTAACAAACAAAGATGGACGACTTCCATGTAAGTCTGAATAAATTTTGAAATTTTTAATGTGAAAATTTTCAATACAAATTTTAAAATTAAAATATTAAAATTTGAATAAATTTTTCACTGTAAATTTTGAAATTAACATATATTTATATTTTTATATAGTATCTAATTTATTTTAAATGATATTAATATATATATATAATATGAATCTCAATTAATGAGACTTCATATTCATATGATTTATTAAGGCTGGGCATTTTATTTTAATAATATAAAATTAAAAAAAAAAGATGATTCAAAATTGTTATCAAGTATGTAATATTCATAATAATTAATTGCCATAAATATGTTATTCATATTATGTAAAATCCGTAGCTTTTTGTTTATGGAAATAAAAAAT…
AACATGTCGAATTGTAGTCATCCAATATAACCAATACCATAATTAGATTTCCAATTCTATGACTGGTTCATTTCTAAAATAGGCAACAGCATGTGAAGACATCTTTCTGATTTGTATCTGATATTGTTAGACATGTTTGATCATCAAAATGGACCTCAATACCCGAAGATTTTTTTAAGCTTTGCTAGAACTATTTTGCAGCTTTAAAACTCCCAATACAATTTCTTCACTTGGTCTATGACTGAAGAACACGTGATCATAGACGCTAAAACGATGGCAGAACTAAAGGATCCTGGTCATCCATTCTCCATGCTCAGGGGCTGGAAAGTCCCTATGTAAGAAAGTCGCTTTCTTCTGACTCGAAGATCCAGAGAAAATTAGCATCAATCTCTGCATTGG…
ACATCAAAGAGACTTCCATGAAGAGGTGGTTTAACCTCGACAGCACTTACACACTTCTAAGAATGCTTGAGCCATATGCACATAAGGGAGACGAACTTTTATGATATCCTTCCAGCGTTCCCATTTTTTGTTTCTTTTTTTTGAACAACTGATTATATTAAAATTAAAGGCCCATTTTTTGTTTCTTATTTTTAAAAAGAAGCATTTTGGTGAAAGTTATCGTTTCAAGCGTAAAGCAAAATCCTCCTTCTGTCACGAATCCTCTGCTACATTATATATATACACAATATTTATATTTATGTGGACTTTAGAGCTTTAATTGTTTTTGATATTTGACCAACATTTATTTATTGTGGATGTGTCTGCATCAGTGCATAGTATGCAAGTACGTTTATTGTA…
ATCTGTCACTAGCATCTACTATTGCATAGAGTATAAATAAATCAGAACTTTATCAGTCAGTAATGTTGCATAGTAATTTCATAATTTGAGTATAGAGAATGTGGCCAAAACTCAAATAAGATACCTTCGGGATAACAACTGTTATTTTTCAAGTAGCTTTGAGGCTATTCTTTTTCTACAGGATATGGATTCACTGCAGTGGCCCTTCTTAGAAGTCAGCTTGTGAACATGTGTAAACAGTACTGTTTTAGCAAAAGCTCGCAAAATCTTGTACATAATTTTGCCTCTTAGAATAAATCAGTTACAACTTGTTTTTTGACTAAAAATTATCATTTACAACTCCCAGATAATCTTTTATTATGACAAAGTGTTGCTACAAACTTTATAGTTACGTTATAG…
TGAAGAGCGAGCGAGACGTGGGAGCTTCTAGGGACGAGATCGAGCTCCTTCTTAACCTCCTCAAACAGCTGGAAAACGACGCCGCTTAGCTCCTTTTGATGCATATATTTTTTTCCATAACTATTTATCACTGCTTCCATTTCTTCATATCCTTCGCCGCATCCGCCATCACCGCTTCCAGTTCTTCACATTCTCCGCCACTCTCGTCCCCGGAGCTCTCCTCTTAGCCTCAAAATTTTGTCACTTTCTTAGCTCAGATCTCCGACGCATTCGCCATCACCTCAACATCAGAACCGATTCAGCCAGGGCGACGCAGCCCCCACACATCATCCCACTCACATCGAGTAGCATAGGCTTATTACTCGCAGCGGATTACAGAGCCTTCAAACAAAAGTCAGG…
TTATATGGATATTTTCTAACCCTCCCTACACATAAACTGACTTTTTCATTTGACAATGAATTACTTAAAGAGGTTAGGAAATTCCATGGCAAATAAAAAAAAGGTCACAAAACTCCAATCCACTTCGTGTTAGAACGAGTTCAATATTGTTATGAGTTATTAGGCAGAAAATTACATACATCAAAATTATTTCTTTTAGCTTTCTCTTATAAAACTTTTTAGCAATATCTTATTATAAAAGCAAAAATTTATACATGTAAAATATTTGTATGGGTCTTTCTCAATCTAAATTTTCAAGGGAAATTTGCCAAAACTAACCCACAACTTGATTTTAACCCCAAATCTATACCCAAATTTGAATCAAATGCAAAACTAACCTAAAAGCGTTGTGAAATTACA…
TTCTTTAATAGAACTTTTTTGTGTGTTCTTTTGGTCAAAAACCATTTTAGATTTTTTTTGAGAAATTTATGTTTATTTTCATTTTATAAAAAATTTCCATGGTGTAGAGAAACTAAATAAAAAATAATAAAAATAAAATTATTTATGAAAAATATTTTTTTTTGTTTGTTTCATGTATTGGTTCAATATTTATAAAAATATGTCTAATATTGATGCTTCGCGCATGATATTATTTTATTATTGTTAAATATAATTTTTAGATGATGTAATTATGTGATCAATCTTTATTTGTAAAGAGCATTATTTAGTGTTCTATTGTATCATGTAGTAGTAGGTAATATGTTAATATATTATGTGTTTGTTTTTTTTCAATAATATATTGTGTATATAATAGTATTT…
AGATATGATATTTGTAAAAAAACTTTATATGATTATTTTGTTAATTCAAAAGCATGTATTTAATATTTAAATATTTATAGTTGTCAATCAAGGTTGTTGCAATTTAATCCCTATATTTATTTTCCTTATTATCAATATTTAATATTTGAATCTCTATAGTGGATTTGTTTTATCAAAAATCAGTTATAATCAATTGACGAGATATTTTCTCTCTTAAAATTATGTATTTAAAATTTAAATATTTATATTGAAACCTGTCAACAAAAATTCTGTGAAATCTATATACGAAATATTCTCATTTAGCTTTATCAACAAGATATTCCAAAAATAATATTACATTATAAGCATAAGATGTTTTGAGAATTTATTAGAAAATATTCTACTTCTTAGCTAAATCAT…
AACTGCTCCACCGTCGGGTTCCACCTCCCGCACTTCGTCCCCGTCCCTCCTCCTCCTCCGTTGTTGCCACGTACGCTACGAACTTTCAGGGGGAAAGACATTTTCAGATATAATCCTTAATCAAGTGTTTACGTTTTAGGGCTTCTTACTTGTATACTCGTATATAAATGCGGAGATCTAGTAATGGTGTTCAAGTTAAAAGATAAATAAATTGATAAGTTGTCGGGGGAGAGGTTTTCGAGTTATGTGTCGTTTTATGATGAGTTGTTTATTACGAAATGCATGCTTAATGCTTTGTTTTTTCTTGGGATTTGGGAGAGACTGATATTTGCAGATTTGATCATTTTCTTTATCCTTGTCCTAACCTATCTTGGCCTCCGTCCCATGATGTTACGATGT…
TCAAATATCTTATCCATTCCTACTTTGGCAATTATCATCTATAAATTTAAATCCAGTCACATAAATTTTGTTCTTGGTATCAACGGTAATGAAATTATGGACATGGTTTAAATTAAATAGCTTGATCTTAGACAAAAATGTCATCACTGTTTCTTACAAAAAAGAAATAAGCATAACCTTTGATTTTTCAAAATATGTATGAGCTAACGAAATGTATTGAAGTTTCGAGAAAGAAAGACAAACTTTATTTTAATAAATAAATGAAATCTCACTTATAAAAACGTGCTCAGACCAAAGTAATAATTGTGTTAATCTCAAATTAAACAACAACGAAAATGAAGAAGAAACAGCTGTGAATGTGATTATAGCCCTTGATATTCTCCGTGTTGTCTTATTATT…
TATTTATTATAATATTATGATTTTGATATTTTTATAATTATATAAAATGTAAATATTGTTAATTTATTATTTGACTACCGCTGATGTATTTGGTAGCTAACCAGTCACAAGTATCCCGCAAACGTACCAGTTAATTTGCTTATTCATCGCATCAAAGATTAAAGTATATAAATAATTACTTTCTCGTCGATAGTTAAATAGTTTAATCTATATTGATTTTATTACTCAATGTAACCATAAGCCTAATCAAGTTTCTAAATTACTGAACATTTAAAGTTTTATAAATAAAAATTAGAAGCTAATTTTGTTTAAATAAAACTAATAAAACTAAGATACATTTAATTCTATTTTTAAAGAGAAAAAGATTAGTATAAATTATTGTTTCATAAAATGAAAAAT…
GTTGTTTGGGCTCAATAATGACCTCGAGGACACATGTCGTTATCGTGAAAAGCAAGACCCTTCATCCGCACCGTTTTAGGGTTCATCACAATCTTCGATCTCCGCCATTAGAGAGGCTGAGATGCAGAGGTCAGCGTGACAAGTCCGTTCATTGGGGTTTCAATCGTGTACATCTCCTCTATACTCACCGTTTCATTTAATCGATGGTGTCATGGGCTTTGTTCGGTTATTGCGTGATGGGTTCTGAAGATGTGAGATTATCCGGCCCGAAGAGAGAAACGGTGTCCTTCTAAAACTAATACGGTGCAAGTGAAAAGACGAAGACGTTGATCCTACTTTTTGATCTCTGACGAAGACGTTGTTCTTACACCTTCTCTGACACCAACAATGGAGTTTTGG…
TGGATCTTGAGAGGTGGAGTGATCATTGAGAGGGAGGTGTTTGTTTATCTGTTCTACGTTTGTGGCCGTATGTGGCCTTTATTTAGAGAGATTGTATGGACCTGTTTTGACCGTTTTATCATTTTACCGGGACTGGTCGTTGGTGGCTTTGAATCCCTTCCAATTTACGCGGTTTTTATATATATGAGGGATATTGAAAGCCCCGCTCCCGGCTCTTAAGCCCAACCATGAACGCAGCCTTAACATCCGTTCTTATACAAATGATTCCGGTCTTTTAAGGTCTTTTAGATGTTAAGTTCAATTCCTTTAGGTGAGGTTCAAGTTTAACAATCAAGAAAAGTGAACATAAGGGGAAAATAGATTATATATATCACATAATGAGATCCATACATCATTCAT…
GATCGCTCGGTCGCTACGTAGCGACCGAGCGAGACGAGTGCTCGGTCGCTACGTAGCGACCGAGCGATCGTCCCGCTCGGTCGCTACGTAGCGACCGAGCGATCGTCCCGCTCGGTCGCTACGTAGCGACCGAGCGATCGTCCCGCTCGGTCGCTACGTAGCGACCGAGCGATCGTCCCGCTCGGTCGCTACGTAGCGACCGAGCGGGACGATCGCTCGGTCGCTACGTAGCGACCGAGCACTCGTCTCACTCGGTCGCTACGTAGCGACCGGGCTCGAGCCAAAGTTCGGTCGCTGTGTAGCGATTGAACCTTTCCGAACATCGATACGACACCAGTCCTTGCATTCTCGTCAAACCTTCGAATGCTATCTCCCGAAGACCGTAGCAAGCTCAGTCCA…
CTTCAAAACTTCCGTATTTATCCGCGGAAACTTGACATTTATCCTTCCTCGTGGGCCAAGCGTGAACCATGCTGTGGTTCACGGGCTTTTGGTTAGGAAAAATCGTAGGATGGGCCTCGAGTCGTGTTTTAGGTCCCTTTGGGCCGTCTTCCGACTCGACACGTTTACTACGAGTTTTCCGCGGTTTCTAATCCGCGAAGTTTGATCGATGAATTAGAATAGCGGGAAACATGGACTGAGCTTGCTACGGTCTTCGGGAGATAGCATTCGAAGGTTTGACGAGAATGCAAGGACTGGTGTCGTATCGATGTTCGGAAAGGTTCAATCGCTACACAGCGACCGAACTTTGGCTCGAGCCCGGTCGCTATGTAGCGACCGAGTGAGACGAGTGCTCGGTCG…
AGCGACCGAGCGGGACGATCGCTCGGTCGCTACGTAGCGACCGAGCGGGACGATCGCTCGGTCGCTACGTAGCGACCGAGCGGGACGATCGCTCGGTCGCTACGTAGCGACCGAGCGGGACGATCGCTCGGTCGCTACGTAGCGACCGAGCGGGACGATCGCTCGGTCGCTACGTAGCGACCGAGCGGGACGATCGCTCGGTCGCTACGTAGCGACCGAGCGGGACGATCGCTCGGTCGCTACGTAGCGACCGAGCGGGACGATCGCTCGGTCGCTACGTAGCGACCGAGCGGGACGATCGCTCGGTCGCTACGTAGCGACCGGGCTCGAGCCAAAGTTCGGTCGCTGTGTAGCGATTGAACCTTTCCGAACATCGATACGACACCAGTCCTTGCATTC…
TTTGGGCCGTCTTCCGACTCGACACGTTTACTACGAGTTTTCCGCGGTTTCTAATCCGCGAAGTTTGATCGATGAATTAGAATAGCGGGAAACATGGACTGAGCTTGCTACGGTCTTCTGGAGATAGCATTCGAAGGTTTGACGAGAATGCAAGGACTGGTGTCGTATCGATGTTCGGAAAGGTTCAATCGCTACACAGCGACCGAACTTTGGCTCGAGCCCGGTCGCTATGTAGCGACCGAGTGAGACGAGTGCTCGGTCGCTACGTAGCGACCGAGCGGGACGATCGCTCGGTCGCTACGTAGCGACCGGGCTCGAGCCAAAGTTCGGTCGCTGTGTAGCGATTGAACCTTTCCGAACATCGATACGACACCAGTCCTTGCATTCTCGTCAAACCTT…
TTGATGGTATAAAGTTTCCCACGTTGCAGGATAGGTATCCAGGTGCTTACTAGGACATTGAATAATGGCGAAACGTGTTCACAGGTTTTCATTAAATACTATTCTCTGTTTTTACTTTTTACCTAAACCTGATTTATCTAGTAGTCAAATCAAGGGTTCCAATCATTTTTTTTTTCCATCAAGAGTTATATTATTAATTGAAGGGCCAAGCCCAAAATTACAAAGCCCAGCCAAAAGGCAACTAAGAAACATAAAACAAAGGCCTCAAGCCCACATCGGAAACCCTAGAATCCACTAACGAAAGGGACACCGCCGCTCCCGAGAGCCACCGCCTCGAACCACAACGAGACCCCCGCAATCAAGGGTTCCAATCATATTATTCACGTTTTATAAACGCCA…
TTGATGATTCTTTGAAATGTTTAGTGATTCTTTTTCCAGAGGGAGGGTGGGAGATTTGATTTTTTTTCTTCTTTGGGTACAAATTGTTTATTGGTGAAGAAGAAAGGGTCATACCTCTGGGAAATTCTTATTTATTGATTTCTTTGTGTTTGTTTTATTTTATGGGTTTTTACTTGTTTAGCCGTTTGGGAAGAAATATTTGATCATACATCTTCATCATCACCTCAGACTTCTGTAATTTTTTATTCTCCCATTGTTCATCTGTTTAGTTTTGTTATTTCTGTTCAGTCTATGACTTCATTCAAGTTGAATTTAGGCAGCCCCACTGCTTTTTCTTTATTGTTAGAAAAGCTCAACGCAGGCGAACTTCCGTTGAGCAATGCTATGGACATGACATGA…
CGTGTGAAACTTCTAACTCTGGGAACAATGATATGTATGATACATAATTTTCACTACTTCATCAGAATATTGAATTGGTAAGCACATTAGAGGCATTGGTAGTAGGAAGGGTTCTAGGGTGTAGATTTCTTTTATCAGTAGATGAAGTGTCAGACCTAGAAACAAAGAGTGGAGGAGCAGATGTTGTAATGGATGCTGCAACAGAAACACCTGCACTAACAGATTCTTCAAATTACAAGCCAAAAATAGGAGCGGTGTTCGAAGTACTAGGTGATTTTAATTTACAATTTTAGCAGGCACAACAGTAGCTGTTTCGATAGCAGTATCCACATAAGTAGTTATAGATCTAATTCACAAAAAAAAAAAAAGTAGTTATAGATCTGTATTAGCGGGAGGACC…
GCCGAATGACCGAAATTCACTACATATAACATCGTTATGATCCAAGATTCTACTCCACTAGTGGTGAAAGTCTATAAATAGGATTTTTTATCCGCCAAGATAGAGATCCATTTTTTCTCACGCTCTTCAACATTTTACTTATACAATAGCTTTTAAAAGTTATCTATTTTCTTATGTGACACTCTGACCCACTGATCCGACCATTTTCTGGTCATTTCACCACCAAACTCTTGTTTTACTCATTTTCACCTATAGTTCCATCCCAAAAAGCCAAGCCTCAATGGATTCATCTTTCTTTCGGACCGTTTAGCCGTGCCCCTGTCCCTCATTAAGTTTCTTTTATTTTTATTTTCGGTATCCAATGCCACTTTTGTTTTCTTCCTTCGTAAGAACCACATT…
TCCGAACGAATATCTGAATACCCATGCCTTGAAAAAGTTATACGACAAATCTCTTATTACATCGTAAAATAAATAATCTAATCAGTTATTTTACTCCGCGCACAGCGTGAATTATTACCTAGTTCTAATATTACTATTCAACGTGCAATAAATTATTGAACAATACCAAACGCTTGTCTAGAAGTGATTAAAACGCAAACATGGTAAGATTGGTAATACTGTGTAACATAGATGCAACCTTCATAAACAAGCACGAAGAGGAAAACCAGAGATGCATCAACCAGAGAGTTGACAAACCAAATAGTAAAAAATGGAGCAAACTTCAGTACCAGGCATAAAGGAATATTTGCTTAAGACCATATATAAGTTTGTGAAGGTGAGAAATTTTATCAGGTATAT…
AGTTCAACCCATTGTTCATGAAAATAATCTCATTCAGATTCTTCATCTCAACAAAACTCGACGGTATACAACCATGGAACCGGTTATTCGCAAGCACCACCACCGAAACCGGCGAATCTCCGAAATTATCCGGTAACTCAAACCGGAACCGGTTATGGTTAATGAAAATCGCATCTAACGGTTTGCTAAAGAGCTCTTTGGGCACAGTACCTTCAAACTCGTTGAACCGGAGATCCAAGAACTTCAACGACGGTAAATCAAGAACCACCGCCGGGAACTTCCCGGCGAATCGGTTGTTGCTGAGATCGAGCTCGAAGAGGAGCTTGAGATGCTTGAACTTGTGCGGAACCGTTCCACAGAAACGGTTCGTGTTGACGTGGAACAAGGCGAGATCCGTCA…
GGGAAAAACGAGGAAACCCAGAGTCTCGAATAGAACAGGTTATCTCTAAAACTCAGTTGAGTTTTAGCTTCTATTCCCAGCTTCCTGCAAACCTCAGTTTTTTTTCTGATTTGTTTTTGTAATGGCATGTCCAATGAATGAAGATAATGCTTCGTGTGCAATTTATTTTCCTAACTTATATAGTCAGTTTAATATTTTTCCTTTATACACTGTTGTTGACTGCAATATTCAAACAGGTAACTCTCCACTAGAGTTTCAAAAAGAAGCTGAATCACTTCACCAGGACAAAAAGGAAGGGCCGGATTTGCTTGACAAGGATGATGATGCATCTGATAGGCAACATGATATTGTTGATGATCATTCTGGCAAATCTAGGTGGAGTTTCCAATCTCTTATAAC…
TATAAAAACTTTATTGATATGACAGTATTAGTTTATTTTCGTTATTAATAATCTATTATAATTTTGTATTTTTATTTTAGATTTAAAATTTAATTTTTTTAATTTATGATAAATTTTAAAATATTAAACACTTGTAATTACGATATCAATATTATGTACAACATAACATTGTAAATAATATTTTTTTTAGTTTTGGTGTATATACTCATTTTGATCGTTAAATAATATTATACACGAAATTGATATTCAAATGTGTATATTACATTATGGTGTATGGTATAGGATTCTGGTTTGTATTGAAAATATGCATAATATTCTAATGATCTATTTTGAGTATTGATACATAGATTTAAGAAAATGATATTTTGATGTTATGTTTGTTAATTTATATAGGATTCA…
TAAATAATAATCAATAAATCCTAAACCTAAATGTCAAGATACTTTAATTTGACTGAAAATATTTTTGAAAAGTAATAGCTAACTTATAGTATTTCAAGCAATTTCTCTTTTGTTTTCCTCTCTTTTGCTTACAAACTCTCGCATGCTTAGATAGAGAAAAAATCGTTCTAATTAGAAAAAATACCATTGTTTTCATTTCATTTCAAGATTTTTTTTGGATGAAAGTACAACGTTACAAATGAGCAAAACAAAGGATTACTTTACATATACAAATTGCGCTTATTACTGTATTATTACGATACATAACACGATTACAAAACTAAGTTCAAATTAATATATATATATATGTATATATAAATGTATAATTTTCCAAAGAAGCAAATTTATCTTACAAAATAA…
TATTAATATAGGAACATTTAAAAAGTTATAACATGTAGTTTGTACTAATTGAAAAAACGCCATGCTGAGTTGTCACGTAATTGGAATGTTAATTTTCCTTTTGTGGCGGCTTGAGAATCAATTGAGAATTTTGTTAGTACAAAATTAAATTTCTAAGGAATGTTATATTATATAGTATGTCCATTGTCGACCATTCATTTATCAAATTGAAAGTATTATATATTCTTTCCTTAAATAAAATCAACGAAATTACCTAATGTGATTAAGATATATATGACAAATAATGATTTAAAATAATAAAATATTTGATAACAATCTATATACTTTCTACCATTTTTTAATTATTTATTATTAAAATAAATTACACAATTACATTAATCATATAATAAAATTTAGATT…
ATTTGTAAGTCAAAGAGTTATTCCTCCCAATTATATCAGGAAAAAATATAATTGGTGGAGGTGTTACTCTGCAGTGGGATTATAAATTCAAGTTGACAAAAAGGCAACATACTTCTTGCTGCTTAACCTATCTATCCTCTTATTAATTATTTTTGATCTGCCACCTATTTGGTTCCATGTATTTTATTCCATACATAATTTATTCTCAAAATTTCAACTAGAAATATATATATCTATTTCCTTACAAATTCATTTTTTAAAGGTTTAGGTTTGTATGTTTATTAGACAGGTTTTATTAGGAAGGAAATTGTAATAAAAAAATTAGGAAGAAAATCGCGGGTGGTAATTAATATGAGGGTATAACACCGTCGAACATGCTCCTCACTATGTAGGATTCTG…
TTTCTTTAACAGAAAGATAAGCATGAGGAAAGAGCAGATGTGTTCCTTCAATACTTTAGAGAGCGAAACTCTCAAGTCAGTAAATCCAAAAAAAAAACCATGCTATATATGTTACATTAGATGGAATGTAAAAGGAAAAGAAAAGTCAACTTGAGTTGGATTGACTGTTAGATCTGAATTGAGGCCTAAAGCCACCACCACCTCGCCGGCCCTTTTGACTAAGAATCTCTTGACATCTAAGCATATCTTGACTAAGCAGCAAGTCCAACTCCTGCAGTGGAAGAAAAAAAAAAATCAGTGTTAGAGATAACAAATATCAATGTTGAGATGAGACAGAATGATTTAAACACATACCTGTGATCGACCAAACGGCAAGTTATTACGGTTAGTACGATCAAG…
GTTTCAAAAAGATATATGTTTTACATTTTCAATGTATAAATTAATTACAAATTTCAAAAAACATAATGGTGTTTATAAAGATTTTATTGGTTAAAAGTTGTGGAGAATATTTGATAACAGAAATAATGCTTGTAATTATAATTTGATATGTTTTTTTAATTAGTATAAAAAACCTAAAACATACATATGGAGGGAGTATAAAGTAATATGCTTTAGTCTGGAATTTTCCTTATCGAGAAAAAACACTAACATTTATAAATGGTTAAGATATTATGCACAATCAATGGCTTATTAGTGTTTATGGAATGTACATGTATAATATATGGGTGAAGTTCAGTATGACATGGTTGTGTTTGAGGCGCGTAAACGTGTAAACAACTGTTTAACTCGGCGGGAACG…
GAATAAGGAGAGATTGGATACCCGAACCCGAATGGATAATACCCGAACCCGAATGGATATCCGAAGATAACCGAACATATGTATAATTAACCTTATATTTCTAGTTTACATCTCTCATTTTATATAAAATATTTATATTGATACTACACATACTTTAAGTTCATATGATATACATACAAAATAACTAAATTAATGCTTTTTTAGTTTTAAAATGTTATGTCCAAATCTATTAACCATTCAATCTATTAAAAATAAAAAAATTAGTTAACTGAAAGTTATATTTTTAAATATAAGAAACTTGAGACATGAAAATTTTAATTTTTTTTTTCAAAATCTAAATATCCGAACCCGATCCAAAATAACCGAATCCGAACTAAAAATACCCGAACCCGACCCGAA…
TTTAATGTTAAGTGCATATTCAACTGATCAAGGGACTGAACTTATGTATAATTAGGAAGTTCACACTCCATATAATCTCACTAAGACATGCCGACATTAGAAAGAAGAACTCGTGAACAAACATATCATAAATAGGACACATCAATAAAAAAATTAATATGATATAGAAAATACATTGACTAAAAATTTCTTTTCCTATTGACGTTCCAAGATTTTTTTTTAAATCCTTTGAAATAATTATTTGTTAACTCTTATGGAAAATCATCACAATGTATGATTCTGGTTGATCTATAAACATTTATCTTAAAAAGTAGAGGAGTCACTCTATATTTTATGGTATAATCACGAAAGTGAAATTATACAATTTTTTTTTTTTTGAGATAACTTTGATCGAAAATT…
AACAAAATCTCTTAAATTCATCTGGTTTATGACTTGCAAATGTTTTAAGAGGTAAAATGTTCCCTTAAGTATTTTTCACAAGTTTTTGTTATTTTTATTGTTTTTGGGATTCCGGCTTAAAATTTTTATCGACCAGACCTAGTATAATACTCCCACCGTTTTATAATATAAGTAGTTTTGGCTAAAAACACAAAGATTAAGAAAACTATTATGTTTTAAAAAGTATTGTATAATAAATAGGTTAAATATAATTTAACCAATAAAAATAAGTATATTTAATTTGATTGTTCAGACTGTATTCAATAAAAGTAAAAGTTATCTAGAAATATGAAAACTACTTATATTTTGAAACAAAAAAGTTTCTCTAAAACTACTTGCAATATGAACGGATGGAGTAGT…
TTCTTAAAAATAATTTTAAAATTATTTATTGATTAAAATACTAGGGAAATATATGTTCTATTAAATTTGTAATTTTAAAAATATTTTTATAACCTAAATAAATTTTTGATTAACATATTATTAAAATACATATTTTAGTAAATTTGTATTTTTGAAATATTATTGAAATAATTATAGAAATATTTTGAAATTAGTTGTTGATTAAAATGTGAAATATCTTATTTTAAATTTGATAAATTTTAAGCAAAAGAGAGAAAATTTTTAGTTTAGGAAAATAATTATATAAATATTTTCTTAAATTTATTTTGAAATTAATTGTTTATTCATTGAAATAGTATTGAAATAATTATTTCGTTATTTAGTTATTTATAAAAATATTTTAAGATAAATCGAAATTTT…
TTTTCTACTTGTCATTCTTGTACCCTATGATGACTAACACGCTCTAAATGCAGGATTCGAGAGGGCCTCCCGCCAAAAAACCTGCCCCTGACTACTTCCTATAATGTGACAACCCTACTCGTAGAGTAAAACCGAGGAAGAGAACCACAACTCGTTCATGAGTTGTTTTTATGTGAGGCATTGCAAAAGAAGTCTATACAATACAATTGTTTCAGGCCAGATCTACTTAGGCCATCGAACTGGGGTTGTTTGAAAACAAGAAATTGTTGAAATATATTTCTCATTGTAGTGGTTGTAGTTAAAAGAGTGTCCTTGTCATAATTCAAGCTTGTATTTCCTTTGAATATAAAGACCTCAAAACGATTTTGAAGCTCACAGTTACTTCAATAGAAACTCCAC…
TCTTAGTATTTCCTTTACAAACATTTCAAGATATATGTTTTTCATCATCTACACAATCTAATTTGCACAAACATACTGGAATACTTTTTGGGCTAACATACTTAAGCACACTGGTTTAATGCTATGATCCCTCACATAACTTTGATATATAGGGAATCGGACGTTATCCTCTTAATAGTGTGTTACTACAAAAATAGATAGGACAAAACTATTATTACATGATGTGGTTCAGAGTTTGGGCATGCTTTGGCTCTAAACCTCCTTGTATAAAAAAAATTATTTACCTCATGTCAACAAGTATTTAATGGTTAGCAAAAATCATTGAAACCACTAAACTTTTTACATTAAAAAAAATTCGTTAGTGTAAAATTATTTACCTCATATCAATAGGTCACCGGT…
ATAATAAAGATTTGATAACAATGTATATCTCCTCCATCATTTTTTGTTTAATTTTATATTATTAAAATAAATTAAACAATCAAATTAGCTATAAAAATAAAATTTAGATTTTTTCGTATATGTTATATTTTGAATTTTTAAAAACGACAATAAATGACTAAAACTATTAAAATTATTATGTTAAAAATTAATGATCAATGGTTTAACATTTTTATTATAAGAAGATACACATGATTTTAAAACCATATGAGTAAAAAATATCATTTAATAATAAAATAAATAAATAAATAAATAAATAAATATATATATATAACACTATATACCATAAGATTACATAAATATTTTAATATTAAAACTTTCAATGAATTTTCAAGAACATTTATAAATTATAAACTTATT…
ATATATATGCTAAGAGGTCATAGATTCTAAACAGGTTTCTTTATTATAATTCAAAATTTCAAAGAGAACCAGGGTTGCTGCCGAGTCGCCGGACTCTGTTACGTCCTACATTCTGGGCCTTTAGTGGGCCTTGAGATTGAAGTGTTCTGGGCTGTTGAGGAGTTTAGTAAAAGCCCACTACCGTTTTCCTGAAATAAAGAGGCAGTCATTGCATAAGTCAGTCTCTGACTTTGAGTCTCTTATGATCTTGAATGTATGTGTATCTTTCCCTACCATTTTCACATCTGATCCCATCTTCGGACCATTACTATTGACAAATTCATGTATTTGTGTACTCATATAACAAGTTTTACAAATGAAATAGTTATACAAAATCTTTTGCCCTGAAACCTTGTGTAA…
GGGAAAAGTGCTAATTTCGATCCCAACAATTTTAGTCGTGGCAAATACGACCCGAACAATTGATCAGTGGTAAATACGACCTCAACTCAATTATAATTCAAAAAAAAACTACCTGAACTTCTTAAAACGTGCCTAAATATACATTGACTCTAACAGAAGTTAGTCAACCGTTAACAAGATAAAACGACGTCGTTTTGATATATGAGAAAAAGTGCCAATTTCGATCCCAACACTCTTAGTCGTGCCAAATAAGATCCAAACAAATAGTCCGTGCCAAAAACGACCTCAACTCAATTATAGTTTAAGAAAAAATGCCCAAACTTTTTAAAACGTGCCTAAATCAACATTGACTCTAACAAAAGTTAGTCAACCGTTGACGACGTCGTTTTGATATATATA…
TTTTTTGTTCTGCATTAAATAGAAAAATAATATTGTTTTTTGTCAACTAAAAAAAAGAAGATAATCCTACGCTTAGAATAAATATTAAATATTTAATAGAAAGGTTTATATTTCTTTTATTTTATTGTCTTTGTATTATTCAAGTTATATTATATTATTCTGTGTAATTTGTATAAATAAAATAGTTGTTAAAAAATAGTATTAAATACGAGATCTGAGATTTACGAGATCTGCGCCACCAGACATTTTTATCAAAATATCTGCTAAGTAATAAATATAAAAGGCCAGACGTCTTTGGCAAGGCCGTAGAATCCGGGAATTTACTGTTATCTCCTCATTTAAGCAAAGTCGATGTTGACGTAATTTTAAATGTATAATACTATAATAAATAAATAAAAA…
TATAAATATATAAACTATATTAAAAACATTCAGGTACTCATTTAGTTTATATATTTATAATATATTTTTAATAATCAAATTATTTAAAATTATTATTTAGAAGTCAAATACCCAAAAAATGAATTACAAAAATATTTTTTATATTTTTTATCCAAAATAGTTAAAAATATTTGAATTGGCAAAATTTTAATCTGAAAACTTAAAAAAACTGATATTTGATCTAAAATCCTATTTTATTTTTAACCTGAATTAACTAAAAAACAAAACCAAATGAGAGCTGAAATTACTTCAGATGTAAGCCAATTCCCAACTTTATTAACCGAGCCAAACGTTCAAAATACCTGAACGGATCATGAGCCTCTAAATCGAACAGGAACCGAATGTCCAGGGCTACTCCCT…
CTGGTCAAATTAGCTAATAATAACAAACATAAATAATCAATTTATATCGTTTTATTTTAATTGAATTTTTAGGTAGACCGACGGTACAACCACTACTGCGAACAAATGCAAATGGTAGTGAACTCATTCGACCAAGTGATGGGTTATGGCGCAGCCATTCCATACACCACATTAGCCCAAAAGGCAATGTCTAGACACTTCCGGTGTTTGAAAGACGCGGTTCTGGTTCAGTTAAAACGCAGCTGCGAGCTTCTAGGTGAGAAAGAGACGTCGGGGGCTGCGTCCTCGGGGTTAACCAAAGGCGAAACGCCACGATTGCGTTTGCTAGAGCAGAGTTTGCGTCAACAACGAGCGTTTCATCATATGGGTATGATGGAGCAAGAGGCATGGAGACCGCAA…
ATAAAAATCGAAGACTGAGTGATTTTGCGAGAAGAAAAAGGATACGGAGTCCGAGAATGCTTATCCCTCGAATTGACGGCCAAAGGATTAGAGCTGACGATTAGCTGAACTGCCGCTAAATCACCGGATCTCGCCGCGGAGTGAAGATCCGCCGATGCTCCTGATGTTCCGCCGCCGCTTCCGCCTGCCATGTCTCGTCTTCTCCGTTTCTCTGTTCAGCTCTTCGATTCGTACCAGTCAGAGCTATTGCGGTCCGGGTGAAATACAAACGGGCCGGGTTTAATCGAGTGTAAGATTGGGCTTAGCCCAAACTAAGCCCATTTTACACGACTTTCTAAACATTAAGATATTTCACATATGCAAATAAACGGAAAAAATGCTAAAATAAATATATTTATT…
CCTCCCTTTCTGTTCTTTAAGATACTTCCCAAGTCTTCTACTTTGTGATTTCTTCTCCTTTCTCTTCAAATTCATGATGCTGCTTTCCATTTCCGCTTTGTTTTTTACCTTGAATAACCGGTTGATGAACGAATCTTCTAGAAGCTTTAAGTAGGGATAGAAAGACTGTGATTTTTGTTAAGAGAGACTTGAGCTTTAGAAGGTTAAGTGATTTGATGAGGAAGATACTCGTTCGAATGAGTTTTTATAGCTATAAGTTTTTGTCTGCATTGTACGTTTTAGTTTAAAACTTTAAAATAAACGAGTAGATATCCATAAGAAAATTATTCTTAATTTTTTATGGTTGAGTCACGTCACCAAACTTTACATAACAATGTGAAAATACACCAACCAAGATAC…
TTTCAGTAAATATTCTGCGTCACCAATATTAGTATTGGCTTTTGAAAAATATTTTACATAGAATATTTATGTGATATTTTTGATAAAATTTGTCACATAAATGTTTATGCATTCTTTATTTGATGATGTAGTTGCTCTTTCATTTTGATGAACTTGGCTACCAACTTTGAGAATGAGACCGACCATCTGCATCAGAATTAGAACAGAGCTAGTATAATCGACTCTTCTTAGCAGTTAGAACCAAAGCTAGTATGATCGACTCTTCTTAGCAGTTAGAACCAAAGCTAGTATGATCGACTCTTCTTAGCAGTTAGAACCAAAGCTAGTATGATCGACTCTTCTTAGCAGTTAGAACCAAAGCTAGTATGATCGACTCTTCTTAGCAGTTAGAACCAAAGC…
AACCAGATAATGAAGATACTAAATACAAAAATAAACAAATGCTGTAAAAAGAGTGAAAAGAAATAGATTTTTAGTAAAAAGTGTATTCCATATCGGAGAAATAGTATAGGATACAAATCTTACCCATAACTCTTAAATATCAAAATCTTACTCTAATCCTAAAATACTAAACCCTAAATTCTAATCATGTCCTATCTCCACTTCCAACCATACTAAACTCTAAAACTTTATCATTAAACCCTAAACTCAAATATAAACTCTAAATCCAAATATAAATCCTCAACCCAAATAGAATAGAACAAAATAAATAGTATACTACATATTGGTGAAATTATGAAATTTGGATGTGGTTAACGAAATTCGTGTGAAGTTTAGACTTATGTTAATGTGGTTAAGGAA…
TGCATTAATTTTAAAATGGTAATTTTGTTTAACAAGAAAAATATTAAAATGACACTTAAAAAAAAAAGGAGGAATGGAATAATACTAATGTTTCTACTTTCTAATAAGACTATGGAGCGATTCAAATTCGGATAGAATACCCTCGGCTTGACCCGTCACTTTAAATGGAAAAACAGTACAGTGTGTGGGGGAGAACCCACGAGGCCGACAGTGGATGTTCGATTGTGATCTCAACAAATGGACGGTCCGTATTAAACTGATTGATATTACGTTGCTATTACATCCTCTTCAAGTCCCACTGATTTTCTTTTATTTAGATAGTGGTCACACTGTCCTCATCTCTCATATCCCGCATTGACTTTAGTTACCCGTTTTAGAAATATGTCACTAATTTTCTTT…
TGGAACAGGAAGGTTCACTTGCTGTGCTGCTTTACCTGCAAGGCAAGTTACACCCATTTCAAAAACCCTAATTCCATTTTTATGCTCTCGTTCAAAAACGAAAAACAAAGGAGTTCAAACCTCGAGTTCTAACCATAGAAAGTTCCGCGGCCAATGGCGTCCGCGTTTGCGTCTCCCAAGGCAGCCTCGTTAAGGTATTGGTCAGCAAGTTGGACTCTCTTGACGTTCTCTTGCTCCATCACAAGCATGTTTCCGTACTCCATAAGCTTCTCAAGAGTCATCGCTGGTTGCTCGAACACTGGAGGACCTTCCCTAGAGTTCACCAGCCTCTTTCCTATCTTCTCAACTCCAAGTCCCTCAACGAACTTCCTCACTTCATCATCGTACACTCTCGCCCTC…
GGTGAATTCTTCGTTCCTCAAAAATTTATACCAGTTATGTTGAAATTTTAGTTAAATTATTGAAATGTAGATCCCACTTTTTTCTTCTAAATTCCCATGGAGGAATGAATTTATAAGAAAAAAATTTCCTATGCAATTTTGATAATGAACAAATTGAACAAAAATTCATTTTATTTTTTTAATTTTTCCAATTCCTCAAATGAAATTTATTTTTATTTTGTTTATTTTTTTCATTCTTCTAATGGTCACCAACTGAAGCTATAATGTTTCACGGATTAAACTTAAACTGGTTTAAATTAAAAGCAAGAAACCTTGTTTTGAACTCAGTCACAAGTTAAGTTATTATTTATGATTTTAAATAGTTAAATCAAACATCAAATTATTTATATTCATTGATGG…
TTGTAACGCTTCCGACTGTCCATGACTAATGGACTTCCCATGCCCGCTTACTCGGTTTGTGGATCCCATTCTATGTGGATTCTATGTGCTTTGACTTTATTTGCACGGTATCGCAAATCACTTCATAATATGTCACTCATGATTCTACTAATCCAGCTCAAGCACACTTAACTTTAAATTTTTTTATGGATATGTGTTAAAAAATGTAAGTACACTTTGATGACATAGGTAGATAAATTAATTCTATTAAGCATTTCAAAAATACCAAAACTCGAATGTTACAACTCACCCTCTCTCAAAGAACGCAACATATTCATGGCTAATGGGCCTCCCATGCTACAAAGAATGTTACAAGATTGTTATCCTTGTTAATGTGAACCCAAACATGATTCAACACTC…
ATTCGCACAGTACGAACCTAATAGTTGATAAATTATTGATTTATCGTGTGCGAAACCAAAATAAATATTTTATTGTAATTTACAATTTTTCCATTTTCTTTATTTATAGTTATACTATATCGCTAGATAATCTTCTTTTTTAATTTTGTCAATGTTAAGACAAAAAATATTAACAAACAAATATACTATCACTACAAATCTTGTAATATCGCTCAAACCTAATATTATATATCTAAAAACAACCAAGGTGTTGTAAACTAATAAATTCTCAAAAGTATAATATTAGATATTTACGTAATCTCTGACAGACTAAAGTATATGTACATAAAAATTGTGATTATGAAACAAATTCTTCTGGTTAGTAGACAAGCCTAGAAGGAATGAAATGCATTAAATGCA…
TATGCATGATGCTTTAATGGGAGTTTCTGGCCACTCTGCTGTTCCTGTTGAATCAGCGAAGGTTGCTACACAAAATCAGAATGAGAACAAGCTGCATCCGTTTGGTGTGTTGTGGTCTGAGCTAGAGAGCAGTAGTACACCAGTTGATCTTTTGCCTAACAGGTCGTATGATACAGGACATGACCAGAAGTATCTTGATCAAGCTCGGGATTTGGATCATTTATTAACTCTCAAATCGCAGCAGCAGCAGCAGCAACAAAAGATTCAGTTGCAGCAGCAGCAGAAGATTCAGTTGCAACAACGTCAACTAGAGCAAGAGTATCAATTACAACAGAAGCTCTTACGGGAGCAACAACAGTCCCATGCTCGGAATTTACATTTTCAACAGATTCTTCAAGG…
CATGCACTTTTATATTATTTTGACTATAATCTCATAAAATTAATTGAAAGATTTCCTTACAAAAATATAATTAATGCAAGTTTATGTTTATATGCTTAGGTAAATGAATCATGCACTTTTATATTATTTTGACTATAATCTCAGAAAATTAATTGAAAGATTTTCTTTAGAAAAATATAATTAACACAAGTTTATGTTTTTATGTAGATTGATATGCTTAGGTAAATGAATCATGCAATTTTATATTATTTTAACTCTAATCTCAGAAAATTAATTGAAATATTTTCTTACAAAAATATAAATAATGCAAGTTTATGTTTATATGCTTAGGTAAATGAATCATGCAATTTTATATTATTTTAACTCTAATCTCAGAAAATTAATTGAAATATTTTCTTA…
ATCCAGACTTCAAACGAAAAAAGGACAGAATAGTATAATAGACTCCAACACAATACTGCAAACCTTTTTATATTAAATAATATATATGTATGTATCTATGAGTCTATGTATGCATACACTAATATAAAAAAAACATTCGCTACGTCCTTATGCAAAGTGATAGTTAATCAATATGCTTCCCCCATAGTAAAATCTCAAAACACCAGCAAACAGTTACATTATATGTATTCGTCAAGAAGAAAACCTTTTTTTTGTGCACCAAAGGAAACCATTATTAATCTATCATACTCATCTTCTAATAATAAACATTGAACACAGGTAGCTCAGATGTGCAAATGAATCTTACACAAGGGGTCCTTGAGTAGCTTCTCATTATTTGTTCCAACATCAATCATGACA…
TTTATTAAAAGGTTAGTTTACTTTCGTCATCAACTTGAATCTGACAGACAGGACGCGATATTTAATTTTTTACTTTGATCTAGAATTAGATGAAAAATCTTATGTAAAAGATTGCAATACATTATTAGTAGTCATAAACTTATAACTTTAATATATAAACATCTTGACTGCAATACATTATTAGTAGTTATAAACGTATAATTTTAATATATAAACATCTTGACTGCAAAACATTATTATTAGTAGTTATAAACTTATAAGTTTGTTCAAAAAAAAAGATTGCAATACATTATTAGTAGTTATAAGCTTATAATTTAAATATATAAGCATCTTGACTGGTAAGAAATTTCTTATAAATAAACCATAGGAATTTGTATTTTTGACCAAGGATTCATTGTA…
GAGTGTACCAGATGAATCCGTGTATCGTGAGTAGTGGAAACATAGCGACAAAACCATATCCTCGCTGGTAGTCTATTGGTGGATTTGCTCCTGCCGAAAATATTACACATGATTTGTTTTGGTAAGAAAAAAAAAATCATTGAGTTGAGTTGGCCTAGTAGTAAAGGGGTTGCGGTTGTAACTTCCGCCACTTGGATTCAAATCACGGTGGGAATGACTACTTACAATGCTTAGATTCCCGGCAAAAAAGTGAAAATATTACACATGATATTATATCTAACTTATATATGTATATCTTGTATAATTTTGTATCGATTAATAGCATTTGTCTATCCATATGTATATAGTTCTGATAATAAGAGTATTTTAAGAAAGGGAACAATTAATTGAGGGTATTTT…
CAATCAAACAACATAATGATTTCTACAAAGAAAATATAAAAAATATATTTATGTTATGTAGTCTTATTTTCTATTTTTTAAATAATATAATATAATATTATACATTATTTTTTAGAATTGAGAAATATATATAATATCTTATCCGCGCGTAGCGCGGTTAAAAAATCTAGTATTACAAATGATGTTATATATTACAGATGTTTTCGGGGTTAAATAAAATAGCTAAATAATATACAAGGAAACCAAAGCCACCAACACATGTACGTTAAAACAAAAGATGAGAGACCTTTTTTTTTTTTTGCTAAAGAAAGATGAGAGACCTAAAACCATTAAAAGAGTTTAAAAGAATTTCACTAGCCTTGTGAGATCCTAACTGCATTTTTATTCTGCAACTGTCAT…
GGTATATCCAAAGTAAAATCTAAAATTTAAAAGTAAAACATAAGAAATATATCATTCTTTGTATATAATGGAGTATTTAAGGTGTTTATTTAAATTTTCAATACTTATTGTTAGATATCATATCCAAATAAATATGAAATTAAATATTTGAAATATATATTTATGTTTCAAATATTTATATTATATATTAATTTGGACATTCGGATCGGTTTCTTCGGATATTTTTTCGGGTTTTCGGATTACCCGTTCGGGTTCGGTTAATAACACTTCGGGTTCAGATATGTCTTGTAACACCCTATAAGATCCATTGAGGTATTTTTTACATTTCGGATCGGGTATGGATCAGGTGTTTCGGTTCAGATTCGGTTCGGATTTCGAGTTTTGGATTTTATGCCCAGC…
TTCCGACAAGAACTTTAAGCTAGTTTTCAGACCCAACAAAAAAAAGAATCGAACTTTGGACATAAAGAGAAGTGAAACTGATGAAAACCGAACCTTGATTTCTCTGAAAGGGATGAGAAGACTCTTCTCAAGTTTAGAATCCAAACCCAGAAGCCTAGAAGCAAGCCTGAAGTTTCTGTTTGTTGCTGCTAAAGCATTCATCTCTTTTTTTCTGTTTGGTCTTTTTTTCTTTCTTTGGGGACTTTGATCAGAACGCTGTATTAGAACGATGGATGTGTACAGATCACTATGCACACAGATATATAGTAGAGAGTGTGTACACTGTATACACTGCACGTGATCTATGCTTAGGTAAGATTCAGTGGAGGGTGGAGCTGATTAATATGATTAAGATTCAGT…
ATTTATAATATTATCATTTATGACAAAATTAGTATAAAAATAATCTTGAGCTTTAGAAATGCAGATCAGAAGTCTAATGGGTTCTTACGGACAAACATTAGGTCTTGACCAAGAAAAAAACAAACAACAGATGTTATTATGTAAAAATATGGGCAGTTTCATAGAGTATACAATCAAGAAACAAAAAAAAAGAACATGCATGGTTTACTTTTACATAAAAGGAAACATACCGTTAAGGGTGAGCCATTTTTTGGTAGGAAGAGCGGCGGCAGCAGCAGGAGCCTTGGGAGCCGCAACACAAGAGTGTATGAAAAGGGAGAAAAGAATTAGAAACCTCAGCATCTTTATTTATATAGATTGATCCTGCATGTTGTATGTACGTACCAACAAAAAGCAAAG…
GGAGAGCTTATGAGTCTTGACATGTTGCTCATCGATGAGAACGTGAGATCCATTTTTTATCTTCTAAAACCTCTTAATAGTTTTTTTAAAATTAATTTTCTATAGATTCTGATGTTTTATCTTCATTTCTCCATCAGTCTACTGTCGTGCACGGAACTGTCTCTGCCCTTCTCCAGCTTAGGTTCAGACAGCGTATGACCGAGGGATCTGTATACACACTAAGCGGCTTCGATGTGACGCGTAGCAGCCCGAAATACCGGCTATCCGATGCGCCTGTTGCCATTCGTTTCAATGATGGCACCGAATTTGAAAAGCTAGCAACGACATCTCGGAGGATACCCTCGGAGCACTTCCGTTTCCGACCGTACGACCAGATACTTGGACTAGCAAACACTGGGA…
ATGTGTCTTCTTTCTTTTTTTTTTGATCAGCTCAGTTATGTGTCTTCATTTGTTTTTATTAGGCTTTATTCAAGCCTTTTGCAATGGATCTGTAATCTGTATAGTTTATAGATGTCATAATCCCGTGTATATATTTTCTTTAAGACACCTCACATGATCACATCACTAGCTTGTCACTATTAATTTCACTTGGATTTGGCAAGATCCAAAAGGATCCAAGGGTAGTGATGTGAAACATAGCATTAATTATAAAACAACTAAAACTTTATCGTAGAAAATGTTCAAAAAAAAAAAAAAAAAAAACTAAAACTTTATCGTGATCGAAAGATCTTTCAAAATTATGAAATCATCTGATTTCCAATCATGGCCTATATTCCCTTTATGTATTCGATCAACATA…
CTTCATTGTTCTCTTTAAGGATTCGTTTCATCTCCCTCTCTTTCTTCTCACGTATAAATTGCTAAACAGTTTTCTCTAAACCTACTTCTAAGCAAACTCGAAAGCCTACTTTGAAGAGCCTAAAGCTATGGCCATGAACAGGTACGCCCCTTCTTTCTAATATGGCTTTTCCCCTTTAGTTTTGTCGACATCCTCTAACTGAAATAACATATGGACAGGGTACTGTTGTACAAAGTTTCATTATTGATGAATAAGGATTTACCGTGTTACTCAAGATTAAATGGAACTGCTTTTCCATTGATTCGAAGCGATTCAGGTTTAAGCCCTCAAGGGAAACTGTGACGTGAAGGCGATCTGTACGGTAAGTTGTATCTTCAATGATCCGAACTATAGAATCAG…
TAAATAAAATATAATTTTATAATATATATGTATATATAATATATTTCTCAAATTATATACAACATATAAAATTTTACATTATACATTTCGAAAATAAAAAACCACTAAACAAATAAACAACAAAAAAGAAGAAATACTAGCATTTAAAATCTTTTTATCAAATTAGTTTTTAAATCACATAACCACAAAATTCAAATGGAAAACTTTTAGTTAAAATTCTATATAAATTTATTTAAATTTTGACATTTTTAAATAATTATAGATAAATAAAAAGTATAATCTTTATTAGTTGTTTTTTGGCCTTTGATTGATTTTGATCCAAAGGCTCAAAATCACTCCTTTGTGATCTTCCACCTTTCTTCTTATTGGTCAGTTCCTCAAAATTTGGATTAATATTTT…
AAGCAGAATATCGAGCTGTTGCTAACACTGCTTCTGAACTCCGTTGGGTCTGCTCTCTCTTAATTGATCTTGGAATTCCATTACCTACTGTTCCAGTGGTGTATTGCGACAATGTGGGAGCGACCTACCTCTCCGCCAATCCTATCTTCCACTCGCGTATGAAACATCTCGCCCTTGACTACCACTTCATCCGTGCCAATGTCCAGTCTGGTATCTTGCGAGTCAGCCATATCTCCACAAAGGATCAACTCGCTAACGCTCTGACCAAGCCTCTCTCACACCTGAAATTCACGGAGTTAGCGTCCAAGATTGGAGTCACACACCTGCCTCCATCTTGAGGGGACATGTAAGAGATAAAGATTATAGGGACTTCTTATGTAAATATCTTAGACCTAAACA…
TTTAAATTTATTTATTTTAGAATTATTTATTTTAGAATTATGTTTTATTTAATTATTTAAAAATAAAAATTAATTAAAATTTAAAATTATTCATAGAATCAAATTTTCTTAATTACTTAAATTTATTTATAATTAAATTAGTTTACAAAAATACAAAAAAAATCTAATTAAATAATAAACCAACAAACTAAATAAACCAAAAACTAAACCAGGCTTTAACCTAATTACTAACTAAACACACCACCACTTCGTTGTCTTCTTCATCTACCGGCCGCACCACCACCTTCGTCTTTGTGTTTTTCCATGACCTTCATCAGTATCCAGCCACGATTCTTCTTCTTCATCCTGGGATTTGAAAGGCAAGTTGCACAGAGGAGGCAAACGTCACATCCATCTAGA…
ATGTCGCTGACAGTTGTTCGTTTGAAGGTCGCGCGATTGATCGCAGCGGTTGTCGCTATGTTGTTCGTTTTTATGTCGCGCGATTGATCGCAGCGGTTGTCGCTATGTTGTTCGTTTTTATGTCGCGCGATTGATCGCAGCGGTTGTCGCTATGTTGTTCGTTTTTATGTCGCGCGATTGATCGCAGCGGTTGTCGCTATGTTGTTCGTTTTTATGTCGCGCGATTGATCGCAGCGGTTGTCGCTATGTTGTTCGTTTTTATGTCGCGCGATTGATCGCAGCGGTTGTCGCTGTGCTGTTCGTTTCTGTATCGCTGGCGACCAAATATTTACTTTTGACATACATTTGCTCTTGTGTACTTAGGTTTCGTCAAAAACGTGGCTAAATCATTAAAACTGT…
GCGGCGGTTCGTATATCCACGGCGGCGTTTGGGGCCGTAGCTGCAGCGGTTATGATGGCCTCTGTGTCCACAGCTTACGCAGAGCTTCTTCCTCCGCCGCAAGACGGTGAAACGCTATCAAACGTACCGCAGACGCTATCAGGTGAAGACTGCAAGAAACAGAGGATACAACGACCCAAATCCAAGAACGCAGAGAAATGCACTGTTAAATGCGTTAACACTTGCATTCGCGGTGGAGACGGAGAAGGACCGCTCAATATCAGAAGGTTCCTCTCTCTCTCTCTCTATCTCTCTCTTTCTTCTATCTCTTTCTTTTTTCATTCACTTTTGGTTACTAATCTTTTCTCTCTTATGACTGTTTCTGATGGAAAAGGCCATTAGTGGTGTTCAAACAAGGGT…
GAGCAATCAAGTGAGGATGGCAACCGTTAGCTTAGTGACCAGCTAGGGGATGTTTAAATAAATCGGAATTACAGAAGATATTAAGCAGTACTGAATTACAAATATGAACCATCTATATATTTTAAAAAATGATTGGTTTACTAAATTAAACCTTTTTTTATCAGCACCTCACTTGGTCAATTAAATCTAAATTCGTAGCACCCCCAACGTTTCTTTCTATATCCATGACAAACATCCTCACATAAATTGCAGCAGTCATGCTCTTCCAGCAAGGGAAAAAACACATGTCACATGAAAGCTAGAAAAGTAAGATTGAAAACACACCATCAAATATAAAATTAAGAACATGCTTACGTGGTTCAAGGAAGGGAATAAGAAAAGGACGCACTCATGGTTCAA…
CACACATTAAAAAAATAAAATAAAATTTGATCGTAAATGCATTGTTTTTCTAATAACAATTTTCTATAATTTTTAGCCAATAGAAATCCAAAAACATCATTAACTTTGTTTGAAATTTATAATTTTTCATTAAATAATACATTGAAAAGGTAAAAAATATATCTTTTTGAAACAAATTTTTTTTTCTAGAATGTAGATTTTTTTGAAACAGAAAGAGTATAATCTAATTGGTTAACTAAGATCTGACTTGGTCAATTAATCACCTTGCTAGCGACAAAGGACTAATAAAATCTCATTAGATCATGTGTGGAATTTTCTGGTATTCAAAGAAAAAAAAGCTATATGACTAATAAAATCTTGGACGTCAGCCTAGTTTCAGTACTTAATTAAGAAACCCTA…
ATAACCCATGATCAGTAAGTTATTACTTAATCAAGCGCCCCTTCTCTAGCTGCCCCTCTCTCTCTCTTCTCAATAATGTATGTTCTATATCTTCTTTGATAACTTGTTCCCGTAGTGAAGCAGAGAGACCAGGTAGATATATTTATATACTATCATAGATATATGATATATCATAAGATAATAATGAACTGTTAGCTATCAATTTGTAAACACGTGAACACATCTTTTTTTCTTTGAAATATCTAGCAGCTTATAATATACTATAATTTATTTATTTATTGCGTGGTAAAGAGCTACTAGTTCGATATAGAATTTTGTTAGGAGTTAGAAAACTGAAATTTTAGCTTAATCTAATGTTTCTTTGTTCATATAGGCTATATAAGTTTGTTTACTCAAATT…
GTGAGGATGATATTATACTGCAAACCAAAGTTACCACCACTTTACAATATGAAGTACTGTGATCCAAAGATGCCAACAAACACACTGATAATTCTTGCATTGTAAATTTCAGAAGCAACACATTCTTAATCTATTTCTAGATAGTTTATGTTTTACCAGGATATGCATTCCAGCTTGCAAGTAATTCATTTCATCCTCACAAAATAACTAACTGTTTCTGTAATCTCATATGTAGGCATGTATGTAGGAGAATCACATTACACAATAGCAAGAAAACATGCAAATGCAGAGTAAAATGCGACATTTCATCCTTTAACTAGGTTTGCAGATTGTATCTACGGTAGGTTATGGAGGATGATTTTGAATAAAAAACAAATCATATTATATGATAAATGATAG…
TTTTACAATTGACCAAAGTTTGTCAAAAATTTGACTTTTTATAGAAGAGTTCTCGGGAAGTCTTCTCGGAAAAAACTTCTATAGAAGTCTTCTGAAAGTTTTCCCGAAGTCTTCTCACTAACGCAAGAAGTCTGCGCAGGTTACTTTTGCAATTGAAAAATAATAGTGAAACATTTAATATTAATGAGAAGTCTTCTCAAATTTTATTCTGGGTTTTGGTCAAACCTTTGGTTACGTGAGAAGACTTCTAGAGCAGTCTTCTATGGAAAAAAAATCAGATATAGTCAATTGCAAAAGTATTCCAGATAGACTTCTTGCGACATTGAGAAGATTTTTAGAAGACTTCTACCGAGAAGACTTCCCAAGAAGTCTTCTATAAGAAGTCAAGTTTCTGACAAA…
ATGTGGCGAATCCACATGAATATGGAAGCACCCATAGGAGATGTGGCGAATCCACATGAATATGGAAGCACCCATAGGAGATGTGGCGAATCCACATGAATATGGAAGCACCCATAGGAGATGTGGCGAATCCACATGAATATGGAAGCACCCATAGGAGATGTGGCGAATCCACATGAATATGGGGTAGAAGCCTAGTGGGGGGCTACCCACTGAGGAAAAGAGGAAAAGAGGAAAAGATGAAAAGTTGAAAAGGATGTGCATTGTAGGGTTTTAGCTCATGGTCGGGTAACGGGGAGTTAAAGGTGTCATAGGGTCGGGTCGGACGGACAAGAGGAGTCGGTTAAGTCTAGGGTTTGACGTGTGTGGCAATGAGTGAGATCATTGTATTGATTGATC…
ACGGTTTAAAGAAGGAACGTTACCCCTAATAGCATGACGGTGTTGAACTTCCGTTGTCCCGTCGCCGAGGAAGGTCATAGAGCCAACTGTAAATGGAGATCTACAGTGGAACTGGTATTTGGCAACATTCTGTGGACCGAATGTGACATTAAGTGTAGGGTCCGGGTCGTAAACCCTAACACTCGTCATCACCTCAACATCGTTGTTGGTACGAATGGTGAAGGGGGGGGGGGTTCTGTTGCCCTCAGGTACGAGCATCCATTAAGGGAGCTGATATGTTAGAACGAGAGGTGTGGTTTGATTCAACATAAGCCTCGCCCTAACCATGTTGGTCAGATCTTCACAGGTTTTGTTCTCTCTGACTAAGAGAGTTTCACCAAGGTAAACTGATGATGATTC…
AGGGAGATAGTCGTCGATCACGAGGAGAAAGAAGAAGAAGAAGATGATGACAAAGAGGAGGAAGATGAAGAAGTGGAAAAGGAGAGTGTTGATGTGAAAGAGATGAACGTTGCAAAGCAGAGTAGCGAAAACAGAGTCGATGGTGTTGAGAGTAAAAAGTACAGTCAATTTCACAACAGAACCGTTCCATCGCCGTCAGCCGTCCATAAAGTTCCGCCGCCGGTGATCAAAAGGGCATCTACCGTTTACTCGGTCCCACCAAGCAAAGGTTTTTGATCCCGAATCTCAGTGCTCTGTTTCATCATCCGCCATTTTCATACTCAACTCTGTTTTCACAACTGTGTCCAGATGCGTATGCAGAGAAAGAAGAGAACTTTACTCATCCACAGAACAAACTGC…
GTCAATATATCTCATAGTCAAGACAGTATTTTAACTGTTTAAAAGTCAAATCAGGGTGTTTAATCTGTTGTTATTCCATACAAAATATATTTAGAAAGGAGAAAACGACCATTAACCCCTAGAATTTCAAATTAAAGCAATAAACCTTCAATATGGATTTAAGTAAAAAAACAATTTCAATTTTTAAATATCGACTGTTTTAATTCTTATATGTTGTTTCTACTTCTTGTTTTCATCAGAGATTGTTTCTAAATTGATTTGGAAATATGAAATCAAATTCAAGAGTAAGTTTTCGAGTGAGGAAGATGATATAAATCAATTTAAAATTTTCTTAAATAAAATATTTTTTTTAAAAACGTCATCATATCCGATATAACAGTTGTTATTCGAGTTTAGTAA…
CTAGTTAATGATTAAGTTAATCAAACTACATATAGACTGTTACATCTATCCGAGGCCTCTTGTGTATAGTTTTACTTATAAGATGTAGGTAATTCTTTCTTGACATGAGTCAAATGAGTATATTCTTACAAAAGTGTTCAAAAAAACATATTCCAAACTCCAAAGGTACAATTTTATATTATTTTCTATACGCAAACTCAAAAATAAAATATAAGATTTTGAAGACTTCTAGTTCTAAATATATAGTGTCCCATAATTTTCCTCCATATATTGGACTACTACTTTATACCAAGCAGACGTAATATAATAAAATTATGAAGATGGCAAAGCGTTATAAATAAAAGAAGCAATGAAAATATCTACAAGGCGATGGCTAAGAAATTACTTAATGACAAAAAT…
TCCCTCAAAGTGAGAACCTTAACCAAAATCGAAATATATATATTCAAATTCAAGTTGTATTATCATCTCAAACCGGTGGGCAGAGCTTTTAAACTTTGAGTTGTCCCTTTATGTGTTGTGATTACTTCGCAATTACTTATGCTGTTTGGTTTAGGGCCAGGAAGTTTTATATACCGTCCGCTATGTTGTCTCATCGGTTTTTTTTCTTAATTTTATCTAACGAAGAACCATTAACTCTATAAGAAAACCATACACTTCGTTCACTTCTGGTGTATCTATCTATGTTTAAATTAATAGGTCCATTAATGAGATTCTCTTTTAACAAGATTAGTTGGTCAGTGTTAGTTTATCAATAAACGCTCTTTTATAGTGAGATGGTTTCGGTTAGAACACATCAGA…
AACAGCGACGCCCATCCCATAGAAGAAGAGCGAAAAACCACCAAAGGCAACAACGTCAGGCCTTTGCTTGAGTATAATCATGGAATCCTCAACAATGACCACAGCCATAGCGGCAAGATCAACAACGTCGGCGAAGATGCTAAGAGGAGCCAGGTGAGTGAGGGTCTTGATGGAATTAAGACCAAGCTGGAAGGGGAAGCATCCCCAGATGTAGAGACTCTTAGAGGAGACGCCCAAGAATTCAGAGCCGAGCGTTGTAATCTGATGCCTGAGACTGAGACTGGTGGGGGAATCAGGATCAAAGATATTGGCTAGAGTGGTGCCGATGAAGATAAGATAACCGACGCAAAAGCCAGCTTGAGACAAAATGATAAAGAGGTCAACGACGAGCCTCCCAAG…
TAGTTTTGCATTTGACTGGATTATTTCAGAAGTTTGACTTTTTGGACGACTTACATTTCAGTCGTCTCGTGGACGACTGAATTATAAGTCGTCTGTGTATAATTAAATCTTGAAGTTTTTTTTTTCAATTGCAAAACTAACCTATGACGACTTAACTTTAAGTCGTCTACTTTTAAAAAAATATTATTATTTTAATTTTCACTAGACGACTGAAATGTAAGTCGTCCAGGATTTACGAGGTTTGACCAGAATCTCGGAAAAAAATCCTGGACGACTTACAATTAAGTCGTCTGGTGGACGACTGAATTATAAGTCGTCTGTATATAATTAAATCTTGAAGTTTTTTTTTTCAATTGCAAAACTAACCTATGACGACTTAACTTTAAGTCGTCTACTTTT…
GGTTGCACGTATATACGCACTCATTAATTCATTTCATGTTTTTACATAAACTATATCGATCGTGTGTGTGAAACAAAAGCAAATAAAAAGTTACCTTATATATGCATGGTCATCTTGCAGTCTCTGCATTACTTTTTTATTATTGGCCTGTATATATCACAAAGGAAAAAAAAACTAAAAAAAAACATTTGATAGATCAAAAGGTTCATGTGATGAAAGTTCTACAATGTGTCTCGTGCAATAACGTTAATTATGGAAACAAAAAGGTAAATCTGATTGCATTTTCGTATAAATATAAATAAATAAATAAACAGATAAGTCAAATTGTTTCAACCACCCTGCATGAAAAGTATGATAAATTATTGCCGTAGACGGAAATTACAACGATAAGAGATGGAC…
CTATCATATCATGTATACAACTTGTTAGGCATATGTAGGATTATAATCCTGATTATAAGAAACCCTAAGTCTAGCAACCATCCTTCCATCAAACCTCAATCAAATCAATCGAGCAATTATTTTGCTTACAAGCTTGCAACTTTACATTTAAAATCATTAAATCAACCTAGCTAAATCAATTTGATTAGATTTATTTGGTTTTCTAGCTCCATGTGATTCGATCCCTAAGAACTACAACTCGACCTCTTATTTGAGAGAGTATAAATCACCTCTTAGGGTAATTTAAGAATAAAAAAGAGCCAAGACATGTCATAAAAGTGAATGCAATTTAGTTAGGTTGTGCGGTGGATTTCTCAAGGGCTAAGTGCCTTTCGCACATAGAGAAAAGTATCCTTAGAG…
TGAGAAAGAATGATTAGAGCATATCACAAGTATCCTCCAAAATGTTCAAGACCCTCCTCATAAGAAAAAAAAAAGGAGGGAATATGATAGATTGTTTTCAAACATGTAACTATAAATGCTAGTTAAATGTTTCCATTGATTAATTCGTTATAATCATAACTAAACATTTAATAATCAAAATTTTAAATAAATTTAGGGAATCTAAGTACCAATTCTGAAGCAGGAAACTGCTTATAAGCATGTCACAAGTATCCTCAAGATGAAGATTTTTGAATAGTTTCATAAAACATTCATTCATATCAACAGCAAACTAGTTCAGTCTAGTTATAAATACTAATCCAATTTTTCAATTGATAAAAGCATAGTTTACACCTTAAAAGAACCAGACTCCACTAAGCC…
AGTATTTGTGGATATATGAGTATTATTCAAGAATTTTTCATCAATAGGTTGTTTGTATTTTTAAATAATTTTCTTAAAAACTGCTATTTTTGGAAAGTTTTCATTTATTAGAGAAATATTGTTGATTTGGGTTTTGTGATTTAGAAATTAGGATAACTAGACTATTTGTGGACATATGAATACTCTTTAAAAAAATTTCATCAATATGTTAAATTTTTAATATAATTTTCTTAAATACTGCTATTTTTGGAAAGTTTACATTTTTTAGAAAAATATTGTAGATTTGGGTTTCTGATTGATTTAGAAATTAGGATAACTAGACTATTTGTGGATATATGAGTATTCTTTGGGAGTTTTTCATCAGTCGATTGTGTTTTTAAATAATTTTCTTAAAAACTC…
ATTTCTAAATCACATATCCAAATCTACAATATTTGTGTAAAAACGAAAACTTTCCAAAAATAGCAGTTTTAAGAAAATTATTTCAAAATACAACATATTGATGGAAAAGTTTTGAAAGAATACTCATCTATCCACAAATATTCGTGTTATTCTAATTTCTAAATGACAAACCCAAATTTACAATATTTCTCAAAAAAATGAAAACTTTCCAAAAATAGCAGTTTTTAAGAAAATTATTTAAAAATACAACATATTGATGAAAAATTCTGAAAGAGTACTCAACTATCCACAAATATTCTTGTTATCCTAATTTCTAAATCACAAACCCTTAATCTACAGTATTTCTCTAATAAATGAAAACTTTCCAAAAATAGCAGTTTCTAAGAAAATTAATTAAAA…
GAAAATTTTCATTTGGAATAAAGTTAAATTGATGACTCAGAAGTATATGATTGGATAAAACTTTTATATCATGCTATTAAATCAAGATATGACTAGATCAAATCCAAGAACATTCCCTCTACTATTTTTAAGTATAGGTGGAAACTAATATACTGGTTTTACAAGGTTCGGAGATCGATTCTTACATGATACAACTATTTAATTAATGTAGTGCATAACGGTCAGGGATTAGGGTCTATACTATAAATCGACTCTATAAGACTAAGTTAAAGAACAATCCAGTTGCTGGAGCCCTTACGTTTATGGCACTAAGTGTGGATTAGCCTGGTGTGCATAGAAAAATATATACAGGCTGTGAAGAACTGTAAAACGATTCATTTATTCTTTTAGTTTAAAAAA…
TTTCTTTTGCTTTATAGAATTATTTTTGTGATGCTTTGTTATCGAGCATCCCAAGAAGTTAAAAGAACAGTGAAAGTGGGAGTTTGAAGGACACACGAACCAAGACGACATGGATTATGGGACCCTCTTGGATTTCATTTATCTCTTTTTTATATTTCAGTTTTAGGAATTTTGAGTTCGGCTAGACTTTTATGTGTGTTATTTCTACATGTTCTCTTCGAGTAAAATCATATGTTTCCACCTACTTTTTATGTGATTCTAATTGACATATCTCAGTCTGTTTGCTTTCCATCAAATCTTTTACTTTGGCTTAAGTTTTCTCAGATTTACAACCACCTAACAAAGTATTTTTCCACATGCTTCCAGATAACATCTCTATATAGTATTTTCAATTTTATA…
ACAGCAATTTCGTGAGCGAAACCGGTTAACGGGCTGGGCTGCAATTACGATTTGTTGGTCTGGGTTACCAGTGACGTGGCAGAATAAATGGCTGAGAATATTTTGCCTATGTGGCATCCTTTATAACATCTAAAATTAGTAACTTTTATATAGTGGGATTGTGGCAATTTGTGCGACTGAGATAAAGTAATACACATTAAAATAGCATACTAACTACAATTACTAATCAAGGTTTAAATGTTCAACAAAGTCGTTGTAGTATAGTGGTAAGTATTCCCGCCTGTCACGCGGGTGACCCGGGTTCGATACCCGGCAACGGCACTTAAATTTTTTTTTTTGCGCTGCTGGGCCAGAATCACATGATATCGCAACAAGAAGATGATGGGCACAACAATATTC…
ATTGCACACATGATTTATTACCATGCTTTGAAAATATTTGTTATCATATCGGTTTTAGTGAAAAAAGTAGTGTAAATAGTTTACCAGTTAAAGCTTATTTTAAACATAATTTTAACTAAGCAAATAAAGGATGTTTTCAAAATCAATGTTCTTAAAATTGCTATCTCTAGTTTCTCAGCCAATATATTTTAAAAATATCTCAAGAAGTCATAAAATAAAATTTGTATCAACAGCGAATTAACAAACAATAGATGGTCCAAAGCACAATAAACAAAAGAAATTGAAAAATATAAACTACATATGTTTACTGTCGTTTGGTTAACATCAAAGACTTTTTACATTAGAGATTAAAAAAATTTTATAAGAGTTAAGTTGAGAGAAAAGACCAAATGGCTTTTC…
CATGTAACAGATCATGCTCGCTATTATTGCTTGCAGAAGTATATAATTGTCCCTGTAATAAAAACCCCACATATCAAAACGATAACTTTCGGTGGTTTTGAGAGTGTTTAAGACCATATACCAAGAACAGAGAAACAAAAGTAAAAAAGTGGTTCTGTACCAGTGCCATTCGTGATCAATCTGTTTAGAGTCAACACCATTAGGGTTAATCCTTAGAGTGCGAGTCACCCAAAGCATGTTGTTGTAAACACTCCAAAGGACATGAACGAGTCCTTTGAGTCCACAGATGATGAGGATATGAAGACACCATAGAGCCCTCGAGTAGTCTTGTTCGTATGTCCATGAGTACACTACTTGTGCTGCTAGAGGAGCGTATAGAAGATACTTCATAGATATAGA…
GCTTCCTCGCCTCAGCCATCTCTTTTGCTTTAGCTGCTTCTTGAAGCTTCCTTGCATCGGCCCTCTCTTTTGCTATAGTTTCTTCTTGGAGCTTTCTTTCTTCAGCCATTTCTTTTGCTTTTGCCTCTTGAAGTTTCTTTGCCTCAGCAATCTCATTTTCTTTAGCTATTTCTTGCAGCCTCCTTGCCTCAGCTTTCTCTTCTTCTATAGATTTTTCTAGAAGCCTCCTTGCCTCAGCCATCTCTTTTGCTATAGCTGCTTCTTGAAGCTTCCTTACCTCAGCTTTCTCTTCTGCTATAGCTTCTTCTAGAAATTTCCTTGCCTCAGCCAACTCTTTTGCGATAGCTGCTTCTTGAAGCTTCCTCGCCTCAGCCATCTCTTTTATATTTGCTTCTTCTT…
ATGGAGAATGGCTTAAACATAAGTTTATGTGGTGACTGTTGGCTACTGCTTGATCGTCTTATTGACAGATTTGGAGAATTTGGTCCAAGAGAACTGCCATTTCTGTTGAATGCAGCAGTTGCGGATTCCGTCTTTTCCAAATATCTACCTTTTGAAACATTTACAAATAAAAATGAAATTCTCATTTTGGCAGAAGAAAATATCGTATCTTTTCCAACAACGTTTTTATCCATATGTACAAAACACTCCGTAACAATGAGATTCAAAGCCCAACCCGAATCTAGCTGGATATTTATGTCCTCTTGATATGTAACATATGTAACATAAGAGGATACTAGAGCTTGATCCGCGCGGATATTTATTTTTGGTTTACAAAAAAATACATTTATTTTATATAAA…
AAGCTTTCAGACTTTGCATCTTAAAAAAAAAAAGGAAATGACTAAAGAGTGGCTGTAAGAAAAATTACAAGATTCATTTACATTACACAAGTTGACCTCAAAGCCTATCCTTTTCTTACAAGAGGGTCTCGAGCTTCATGACAAAACTGAAAAAGCTATGAAGCTTGAAAACAAGATATGGTACATTGTATCAGAAAAAAATCAAAAGTTACACGTGAAGACAATGCACAGAACAAGTTGGTTTCTCTCACTCTTGAGAATTTAATCAATCAAACAAGAAGTGATTACAATCCAAGAAGATAACAAGTAATCAGATTTCACATCATCCTCACAAATTTACAAAAAATCAAACAAACAAAAAGTTATGGCCCTCTTTGGAAAATTTTGATAATTTAAGGG…
TTTTACTAAATAATTAAAATTTATAAATTTTACATTTTCTATAAATTTACTTTTATAAAAACACTATTTATTTTTTTTCAAAAATAAATTGTACACATGACATCTTCATCAACAAAATTAGCTGAAGTAGCATCCATGCGAATAAAAGTGAATGATGTGGCAGTGGTGACTGGTGTATGATTTTGCCAAAAAAATTATAAGTCGGGTATATTTTGGCACAATCATACAAGTTCATGTATGTTTGGCACGGCTATATAAGTCGGGTATGTATTGAACATATCATATCATGTATGAAATGACCGTTTTCTTCCTGGTCAATGCCACATGTTTCTTTTTAGTCAGATGATTTGTAGGTTAAAAAGATCCGATGAAGTCAAAGATATGAACAGAATGGCCTAG…
ATAATTTATTCTATATTTAATTTGCAAATAAATACTCCTTCGTTTCAAAATACTTGAAGTTTTAGGATAGTGCACAATAATTAAAAAACTAATTTTTTATTTAAAAAATATGATTAAAATATAAATTAAAAACTATTTTAATCAATTACAAAATTGACTACAAAATATCATTGGTTGCACAGTTATTGATAAAATTAAAAGTTACATTGAAATATAAAAATATCATCTATTCTGAAACATTAAAAACTTTCTTAAACATCATCTATTTTGAAACAGAGGGAGTAATAATTTACTAGAAGCACATTTCAGTTTTGGGCTAGAGTTTGGATGGACGAAAGCTTTTTCTACGGCGACCAAACTAGAAGAACCCAATAAAGCCCAATGAACTTGTTAAAAAAT…
AGGGTTTAGGGTTAGGTAGGGTTTAGGGTTAGGTAGGGTTTATAATTAGATAGGGTTAGTAGGGTTTAGGGTTAGGTAGGGTTTAGGGTTAGGTAGGGTTTAGGGTTAGAAAGGGTTAGGGTTAGGTAGGGTTTTTGGGGTTAGGCAGAGTTTAGGGTTAGGAAAGGTTTAGGGTTAGAAAGGGTTTAGGGTTAAAAAGGGTTTAGGGTAAGTAGGGCTTAAGGTTAGGTAAGGTTTAGGGTTAATAGGATTTAGGGATAGATTGGGTTTAGGGTTGGTAGGGTTTAGGGTTGGTAGGGTTTAGGGTTAGTAGGGTTTAGGGCTAGGTAGGGTTTAGGGTTTGGTAGGGTTTAGGATAGGTAGGGTTTAGGGTTAGCTAGGATTTAGGGTTAGGTAGGG…
CGGGTGGAACGGCGGAAGAGCCTCTCCCTTTCCTCATGGTGGGAGAACCAGAAGTAATGTGATTGAGAAGAGATCTGTGTGTCTGAAGTTGATGGAATGATGAGGAAGATGAAGCAACTCTTCAGCATAAAGCCATTTATTTTATTTTTTTATTTATATAACTTTCTTTTGAAATTTTATTCAACTATATATTTTTAAATTATTTTTGGAATAGTTTTTTTTTGTTGTGGCGTTTATTTTCCAAACTCCGATTCTATTTTCCTTTTACTTTAGACTTTTATTCGATTATTGAATATAACAATTTAATTATTTTCGGTTTATTACAGAACTTGAAAGACTTTAAAAGAGTTCACAAGAGATATGTCTCGAAATGCGAAGAAATTTAAAGCAAAAGAGGGT…
CATTAGCTGAACCCAAGTAGCATTTGGAGATACGGTTACTGTGACGTTGGTCGACCATAGAAGGCGGTTTCGACCATCGGTAACCACGAGGTTTCCGTCGTCAGAGATGGAAATAACACCGGAAGTGTCGTTGATTGGAGTGTCTTTGTTAGCAACCCAAACCACGGTTTGAACTGGAACCTTATCGTACCAGATCCCAACATAACGTAAATGACCAGTGGAGTTCACAGGAGTGAAGAAACCGAATCTGAAAACACCACTTCTGCTGAGAAGTGTATCCGAGTCTTTGATAGGAGTCGAGAGTGTGATCCTGTCTTCGCTGAAGCAGAGCCTCAACGAGAGCAACAGTATAAAAAGAAGAATAAACGGAGGACGTATGTTTAGTAGAACCACCATAAC…
TTATTTAACCCAAGAAAAGACAGCTTTTGTTTTTCTTTGGAGTTTCACAACCAAAACCCTATTAAATGTGCTAAACTTAATTTTTCCCAATGTTTTTGGTAATATGGCTCAATTAATCCAACGCTCAAACTTTAAAACAGTTGAATTTATTATAGTGGACGCATGCTCTAAAAGAATAGTTTATATTTTGGTTCATGAATTTTACATATATTGATATTATAAAAAGATTGGCCGTTTTTTAAAAGGATTGTTACCTTCGTAAGTTCCTCAAGATTTATCCATATATGATATATCTACTCTATTAATGGTTTTATAATCAATAGTTTAATCTCAAAATTAATTCCAAAATCAAATAAAAATCCGTGCACAGCGTTGATCCAATTCCAGTTTGTGTTAAGA…
AATCTGACGACTGAAGACAAGAGAGAGGCGTGTGGCGACGAAATGAAACCTAGGGCTGCGTGCCATTTATCAGCTCAGATAATATTTTAATGTGCGATAAGCTCGCTATGGGCCCCGACCATCTAACAAATCATCCCTTCTCTAGAGTAATGATTAGAGTTTTTTACACGGCAGGGCAGTTTTTGAGTTTTTATTACACAAAAAAACAGTTTTTCCTATTTGGGTAATTTTTTGTGGTTAAAGACATAGTTAACCCTAGAAAAAGAGCAGCCATAAACCCTTTTTTGTCATTCTTATATATTTAGTTAGTTTTTCGTTATCTATGCCCCTAACTAAATGTAACCACAAGAGTTTTTTTTTTTTGCTTTTGTATTAAATTCCTTAAAATTTGAAATCCAC…
TGGTAAGAGGAAAAATTGAAGGCACGAAATTATATTTGAATTTGTATAGAATTAAGCTGATATTCTTTATATATGTTTTTTGTAGACCGGACGGTGATCCAAGCCTAACTTTTCAACTAATCCTCATAGGGTCGGAGACAAGGACTGGTTACTAAATCCCCGCCCAAATTATCAAGCGTACTCGAACTGTGGACCTTTAGTACAAGTAACTCAAGTCCTAGTTGAGCTTCATCCTTGGCCATTGCTAATCTTTATCCATATCCAGGCAAAAATAGGGTCATGCATGTCTTAGATTTTATTAGAACAATCTGAAATGGAACTGGTCGCCAATACCGTTCTTTTCGGAGATTAGTTAGACTTTAACCCATATATTTTTAAGTTAAAAAAACAAATATGAAA…
GTTATTTTTCTATTAACACGAAGTTAAAATACGAAATAAAACAATAAAAATGTATACAAAATACGTAATATACCATTTTTAATACCACTAGTTAATATCGTTTTTATGATTGGTTAATAAACGATTATGAAGGTTGTTTTATTAATTTGTCCTATATGTAACAGAGGTACGTGCCTTTGTGTTTGGATGTGAGCCGCACGTTGCATCGACATCATGGCGCACGTCAAATCAACATCATCGTCAAATAATGGCAACAGTGTTTGGTAGATTACTGAGGTTTGATTCTTCTTTCCATATGTGTATTCTACGCAGGCCACCATCGGGTTGTTTCATTTATCCTTTTTAAATAATTTCGCTAGACAATTAAATATTGTATAATAATTAGTCGTGTAAAAGTTA…
TAAAGAACGCAGGGCTTGGTCGCAAACAGATGATGAGGTCCTCATCAGCGCTTGGCTTAACACCAGCAAAGATGCGGTTGTTGGGACCGAGCAAAAGTCTGGGGCCTTCTGGAAGAGAATAGCGGACTACTTTGCTGCTAGTCCGAAGCTTGCAGGCCTTGAAAAAAGAGAGCCATTGCACTGCAAGAATAGGTGGCACAAGATCAATGATCTTGTGTCCAAGTTCTGCGGAGCTTATGAAGCCGCAGCAAGACAGAAAACCTCAGGCCAAAATGATCATGATATTCTCAAACAAGCTCACCTTATCTTCTTGAACAACTACAAAAAAAAATTCACTCTGGAACATGCGTGGAAGGAGCTTCGCCATGACCAGAAGTGGTGTTATCTATCTACACAGAA…
GAGCAGAGATGACAAGAAGAACAAAATAAAATAAGCAGTGAAAAGGTTCCGACAGAGGAGGAGGTTTTGACTGAGGAAGAGAAGGAAATTCCGACTGAGGAGGAGGTCTCTGCGAGAAACATAAGTTCCAAGTGTTTATGATTTCTTTGTTATTCTCTCGTGCTTGTTTTAGGTCTCTCGTGCATGTGTATTTATGTTTCTTTTCTTTTGGATGCAGATACAAAAATATGAACAAAATTCATGAAGTAAAGGAAGAGGAGGAGGAGTTGTTTCTAAACATGATAAATTTACCTTCCCCGTTATGACTTAGTATCTCTCACGTCTTATAAGTCACGGATATGATCACTCAGGCTTGCTCTTGGCCTTGGCTGCTTAGAGACATCCCTTTAGTTGATCGAG…
AAGTTACTATGATTGTAGAGCTAGGGTTTTGGAGAAGAAGGATGATGTGGAGATTGGATCAAAAGCTAAAGGTTTTGCTACATAAGAGATTTGTTTTTGCCTTTGGCACACGTTTTGCTTTACTTGTATCCGACAATAAGAAAAGTATTTACATTGGAGTTTGCTACATTACATCTTAATCTATTGTTAATGTTCATAGTTTGGCCAAGTAATTTAATAGTAAGCCCTAACGACCATTCAAACATTACATACAGTGACTTGTAGACAAAGTCAAAGAGTCAACGACAATGAAGTACGAAGACCATTAATTTAGCTGAATGGGAAGGGAGTGATGTACACTGCTCTCTGTGTAAGCCTGATTTGTGTTGGGAATGTGCGTAAATGGTTGACGTGTGTTGT…
AGATGTTATAATATGTGATTAAAAATTATAAAATGTTTAGATTAAAAACATTAAAGTAAAAGCGATCAATTCTAAAAATACTGACAAAATCTGAAAACCCAGAAAAAAATCAATCTGAGACAAATATAAAAGAAGAAATCTAAAACTAAAATGAAAAACAAATACATACAAAGCAAAAATAGTTTCATCGTACAACCAAAACATTTTTTTACGATTATAAATTAATCCGTTCAAAGATTTCATATAAAATACAATCACCTAGTGATTGATATAAGTCGGGTACTTGCTATTTAAAAATATTAATAATAATTGATGTATTTTGTACGAATAATCAAATTTTGGATTTGTACTTACTTGTTAAAAACGAATACCGGTTATTTCAAACATTTTTTTTAAATG…
GCAATAGAGCAACTAAAGGAGGAGAGGTACATGACCTGGCAGCAGTCAATTTGAATGAAACAGAGCTTATATGGTTCAGTTCTCAGATTTCAGCACTCCAAAGTGTAGCAGATGTTCATGGCTTACAAAATGTAAACAGAAATTGAGAGAAAAATAAACACAACCTGCCTAACAATGAAAGGCTCTTCATCGCAAAAGTCATCGGTTCAGTTAAGGAGACGAGGAGTGACAAGGAAGATGAAAGGATCAGAGGTACGGTTTGGTCAAGAAGATGACACAGGCAGTAACCTTTGAAGATCATGATGTCAGTAATTATGAAATGGAAGACGAGGAGGTTCTCGAGCTTTTCAGACGTAATAGCGGTGTGAGACCTGAAGTCTCCAGTAAGAACTTCCCAGA…
AAAACAAAAATGTTCTGATGGAGAAAGAAAGCACTATACCATAGTTGATTTGGAGGGGAAAAAAAAAAGAAAATGAACAAGAAAATGCAAATGAAATTTTGATTTAATTATTTTCGGGTCTCTTTTCCTTAGCTTTATATGCAAGAATATGGAACTCAACGGAGGAGAGTAGTCTTTGGGTATGTTCAGTCCACATTCTCTTTTATTTTGGAATTTTTCGTTACTATAATCAAATCCAATAGAATATGTTTCGAATTTTTGGTTACTGTAATAAAAACAACAATGGAATATATTCACCAGACGATCATGATCGAAGCATGGCTCTTATATGTTTCTCTATGTTTCCACTATGAGCCACTCATATTCTCACTTTTCCACTCTTTTCATCCACAGGAATCC…
ATTTCGTAATTAAATACATACATTATATGATAATTATTTTACTAATTCCATATATATACATAATAAATAGTATATAAACAATTTTTATACACTATCTTAAAATTTTGATCCATAAAAAATAGTATATACAACAATTTTATTATATATTATCATAAAATTTTGATCCATAAAAAAATAAAAATACATTTTTGCGGATATACGGGTCATATTCTAAAAATATAAATGATACAACTGATGATTAACAGGATAAAATAAATCAATATAAACTATAAGATTATTGTGTTTAAAATGTAATTTTAAATAATTATTTAAATGGGTAAATTTTAAAATATATATTATCCGTTATACAAATAGTAAAAAAATAAAAATAAAATTTGTGCGGGTGTGCGGACCATGCTC…
ATCCAGATTCAGATTCATCTGGTGATGACGACTCGGAAACAGACTAGCGTCGCAATTTTATGATCCTTTCATTCTTGCTTCTCAGGCCGATCAGGTTTGTTATATCAAGTACCCCCGGGTAAGGAACAGAGATGATCCATGGGTTACTGTTACAAGACTCAACCCGAGAGGCCGAGTTCAGGGAAGTTCTGAGCTGGAAGACCCACTACAACCAAGCACATCCGGCAACTTAAGTGCAGCAGAAGATTTAGGTGGAGTTGGCCTTGTAGTCGATTTAACCGACTTCGGAGAGGAAGCCGCCGTTCACGTAGAGGATGAACCAGTGATTGGAGAGTTTCACCAAGATCCAGATTCAGATTCATCTGGTGATGACGACTCGGAAACAGACTAGCGTCGACC…
AAACAATAGGAAAAGTGGTCATTCATAAGCTGCTGAACATGATGCCATCCAGCACCTCGATCTGTTCTTTGAAGTAATCTCTCTGGCTTAAGCAGATCGTCCTCATACTCGTCCTCATATTCGTCCTCATCATCATCATCATCATCCAAGTACCACCTAACCATCTGAAAATCATTCATTGGCTTAACAATTACTGCAATCTAAGTCGCAAAAAAAACAGAAACATCTAAGAAACAAAAGCTGTATTAGAATCTTACATCATTAGCCATTTTTTCTATCTAGTTGTGATTTATGTCCAAATATGAAAAGATAGTATCAAGAGCTCGGAGAACCAAGTAGAACACACACCTACAACAACAACGGAAAAAAAGAAAGGCACATGTATATATTGATGACAAT…
TAATAAATATAAATAATAGAAAACATATACTCGTATTGTATTTTTTTTTCAAGTTAGTACTTTTTTGGGTAAATGTTATCAAGTATGAACACGACTAGCGTTGGTCCGGATTAAATACAAGAGCATATAATACTTATCCTTTTACGCCAACCCAATATTTTATAAGAAACAAAATCTTTGTAGTCAACAAATATTTACGTTAGAAGGATTAAATATTCATTACAACATATTATCCTGTTTTTCAAACTATTAATTAATTTGTTTGGAAAAAATATTATGCAAGAACAATGGTGGGACACAGATATTGAACTTCTTAATTCACGGCCAGCTCCGATTTCCGATGCGTACCTCATTAATGGGCTCGCTGGAGATTCATATCCTTGCTCTAAGAACAGTAAT…
TCAGCTTTCTCGTTTTTCCGGTTAAGTGCTTGCTGTTCTCTTTTTACGGCTCTTTCTCCTCAATCAAACCCTCTAATGCTTTTAAAAAAAGCTTTTCCTCATTATCTCCCTTTGCTTGTTAGTTTCAACAGTTGAAGTCGGAATAGATATGCAACCAGAAGGGGGGAAATCTAAAATGTCACATCCCGGGAATACACCAAAAGCATTTACTGGGGAAGATGGAAGCCCGGAGAAGCATCGTTC,0,0,0.48140594,dev_br_4mers.tsv,br,4,CNT20115510,Scaffold009963,1,243,"gene_id ""STRG.65235""; transcript_id ""CNT20115510""; cov ""5.137631""; FPKM ""0.19…
GTTTGTCACTCTCCCTATCAGAGTGAGCCTGTTGTCTTCAATCAGAGCTGAGTTATCACTTCGAGGTATCTGAACTGGTCTTCTGCGCTCTGGTCTCGCCGGCCCAGCTACCTCCTTGCCTTTTTCGGATCTGGAGTATCTATGAGCCATACTAGAGAAATCTGGGTCTTTTTCTTTATGGGAACTTTGTGAAGTCTTACGCTGTGGAGATTTGTGAAAATCCTCAATCTGAGGTAAATATGAAGGTTCTGAAGGTTTCAGTAGCTCTTAGGGACTAGAAACTTTCCTGCTCACAACTCTTGACGAAACATCGGTAGCCACTAAGATTGGTACACTGTAGGAGAGTCACCATCTTGAGATCTATCAGATGATCGGAGTAGAATTTAAGTTGCAGCTTTT…
GGAGGAAAATGCATCAAAGTGGGTCGATATGTCACTTATTTGATGTGTGCCTGTTTTGCATAATCTTATATGATAATAAAATAATATGTTTAAGATATTGAGCGAGTGGTAAAATATTAATAAAAATGTTACAAATATTTTTAAAATGTTTTTTACGGTAGAGTAATTTCATTGAGATAAGAAAAAAATACGAAGTGTCGGACGAACATTAGAAGTTAGAAGTGCGTCTTAGGGCAAGTGCAACGGGGAGATTATAATGGGGTTCTTAAAGCCAAAAAAATATAAAAATAATGATAAAGCAGAAAGAAAAGTAAGAGACGATTCAAAAAATAGGTCCGTAAACTTTGACTGGTTTGCTTTTTAAACTCAAATAGCACTGCTTTTAATACTCATTTTGCC…
TTTAAGTCTCTAATGTATTTTGCTATTTTCACCTCTAAAATAGAAGAATTCTATAATAGAGATGAGATATGTTCCAATGTATTCCTCTAAAATAGCAATCTCTAAATGTAGAGTAAAAAATAGAAGAATGCTATTTCTTCCTCTATAAATAGAGAAAAAAATAGAGATCTCTATTATAGAGGAAGAAATAGAGGTGGGTTAGAACAATTTTACCTGTAATTGCTATTATAGAGGTGAAAATAGCTATGGGTTAGAGATGCTCTAAGATTTAGATTTAATAATAAAGATTAGTTTGGGATATTAAGTTACTAACCTTTTTATTGGCACGAAGATGAGTACACCTATTGGATCGATATAATACTTCTCTTTCACTAAAACTGATATTAAAACAGAGGCTTA…
TGGTTAATGGTCTTGAATAGTTATTAATTGCCATAAATGACTTTTTCTCCACTTAAAAATCAGATATAAAAGGAAGAGAGTTGTAACTAAAGAGAGAGCTCTCCATGGGAAGAAAAAAGGAGAAAAAGAGAAGAAGATCTCACACCTTCATCATCTATTATGATATAAGATCCACATATTCATCATCAAAGGAAAATTCTTTATACATTCTTCATATTTCTCTATATCATTTATTTGCACTTGTTATCACTTAGCTACTTGCTACATAGCTCGTAGTTGCCAAAATACTAACTGTCTTGCTTCCTAGCTGTCTTGCCGACCTGGAGACAAGATAACCTAATTGCTTATCTGGAAAAGAGACCTCTCTCATAGCTTTTTAGCTAAAAGAGGGACAAAGAC…
AAACCTAAAATTCCTAAATCTATCCCAAAAATATGATTTAAACCATGATTGTGTACAAAATCTTCTCTAATCATCACCTTAACACATGATTGAAGCCTAAATATCTTAACTAACTCAAAAAATTTACCTTTTACCTTTCTATTTTCAAAATAGAGTGTCATACCTTTGCAGAACGAACTAAAGAGTGATAGATTCGTAAAAAGCTCACGAAATCGTATGAGTTAGGCCAAATAATCGTCCAAATCAGAGAATTGAGTGAGTTAGGGTTAATGAACTTTGGGTGAGAATTTGATTTTCTCCCCCTTTGTTCGTGAATGGGAAATTATGGGTTTCATCCCAGAGAAATCGAGTTTAAAGAGTTGAAATCATGCTTGGTCGGTTAAAATCAAGTGGGAATCA…
GTGAAAGTAACTCAAGTTTAATTATGCACTAATTATATCTTAAAAAACAATAATTGATGGTAAGAGTTTCACGACCACATAATGAAGACACGAGACAGAAGCTTCCCCACGCGCCCATAAAGTAAAAAGAGACTTATCGTTAAGTTGAAAACTCTGATAACTTAATAATCCACGCGCTAGATAAAAGCACGTGTTGTGCAATCTCTCATCTCGGGGCCGAGTCAAAAGAAGAAATCTAGAGGCGAATCTCTGATCCGATTCCGGCGAGCGAGAGAGACTTGTTCTGTCTTCTCCGATAATGGCGTCCTTTAAGGTGATGCATTCTCCCACTTCTACAAACTCGGATCCATCTCGTCGCATCCCTTCTTCCTCCATAAGACCTCGGCGAGATCCCAACGC…
TACAAAGTCGTATTAATCAGTGACTAATTAAATCTCCAAAAGGACAGTTTAGGGGGTGTTAGTGGGGATGAGATTTATAATGAGTCTTAAAATTTCTAAGTCTAGTGTTATTGGTTTATAGATTCTCATCTTCTCATTGAAATCTATTGTTATTGGTTTGATGATTCTATAACTCTATACAAAATCATTTGTTATTCAAAAAGTTTAGATTTTAATGATTCTACAAATCTATTAAAGTAAGTGTTATTGGGAGTTGAATTCTTATCATTTTAACTCACAAATTAAGATTTTGAGAATACTACATGTTTACCTTGAATTCTTAGAATCATTACATTACTTTATTTTCATAGATTTTCACAATATACAAAATTCTCTACATCTCTTTCCAAATTTAACAAA…
TATAAATACATATAGATGAATATTGCTTTGGGTCGTTCAGTTTGGTTCGGTTCATTTTTTTGTCCACCCTCAGGCCTTAGTTATAAGAGCATAATAAGCCTTGTCTGATCCGGTTTAATTTAAGCCTGGTTCGAATCCGGTTGAGCCGTGCGCCAGTTACAAGGTTCGGTTAACATTGTAGCAAGGAGTATATATTACTTTAACAAATCAGATCAATTACTTGTGATATACAATAAAATAAAATGAATAGAATTTTATAACAACAAAGACGTCCTTCAATTCTTCACTCTCTATGCAGCAAAGCACTCTTTAGGAAGACCTTGAGGGAATCTCTTCGTATCCGTGCAATAGTTGTAGATCATGTAGTTCTTCTGCACCCATCTCATCCTTTCTTGAGCC…
TATATGTAAGTTTGTTGGAATGTAAGTGGATGGTTGAATAGGTCATCGTACATGAGGAGATGAAATGGGAGTATAAAATCCAAGTGTACGTGTTGGTGAGACATTGTATATGGTGTGTGTGTACAACAATTGTGGAAGGATAATTGTGGACAGAGATGGTGGAGGCTTTACGTACATATTAGATTTGATATGGTACATATGCACAATAACGATAATAGTGTACTTGTGTACAAAGAAAAAAAGATATGTACACATGGACATTACAAGTAAAGCCAATGTTCAATAAGAACGAGGAGCATGTGTCTAATTAGAACAAAACCTGAGTAAGAAGAGTGAAGAGTAGTCAATCCTAAAGAGAAGATAAAAACTTCACTGATCCAAAATAGAAAAGTAGCAAGG…
AATATACATGTTTATAATATACATGTTTATCATCCAAACCATTGCAGAGAGAGCACGATGCCGTGATTGAAAACCAGGGTGATAATCAGGCAGGCCTAACATGGGAGGAATACAAGTCTATGACTTTCACTCACATGGTGAGTGTAACAGGTCACAGACATTGCATAATACATACAAACGTTACAGTGTTTCAAAAAAAAAAAACATACAAACGTTACTAGCAAGTAAAGAAAATGGACTACTGTTTGTTTTCAGGTTATCAAAGAGACGCTTCGGTTTACTAGTGCACAACCTACGGTACATAGAATACCCACTGAGGACGCTCAAGTTGGAGGTTGGTTAATCATATTATATGTTGCATAATAATTTGCTACTCTTCACATCTAACGATAAACGTGT…
TTTTTTTTTATGGTCAGAGTATTACAAAGCATACCGTAGGTTTAATTCAACATTGAAAGTATGAAGAATATTAGATCTTACTCTTGAAGGTTACATAGCAGTATATACATAGAAAAAACAAAGAGAAAGAAGCTAAACTAATGGCTTATTGTTGTAGAAGGCATTTGTTGATTCACTGAGAACTCGCCAAGAACTTCGCCAAAGAGCAGTGGAACATCCATTGGGAAAAGCAGAGGCAACAGAGGAGCAGACTTTTGTAAAGACCGAGGATCATGGGTTTCAAGGGGCACAAGAAGATAAAGAGGAAGTGAAGGAGATAAACACCATATCTGAGAACCTAACGCGTGCCTTTATTGGAATGAATCAAGAGTCAAGTGTACCCAAAGAATCGAGGTAAGA…
GCCCTACCATGGTCTTTGGACCTGTACTGCAGCAGCACACCGTGAACGCTAGTACTCTTGCTCTCGCCAAGCTTCTCAAAGGTATAATCACATCTTGATTTTTACAAAGCAACTTGGTACATGGGTTGTTGAATCTATGAGGGTCTTGATCCTATTTACATGGGTTGCAGAGGGTTTTGAGTCACGGGAGAACCAAGTGAGACTTATTGTAGATGTGCGTGATGTGGCTCAAGCGTTACTTTTGGTTTATGAGAAACCAGAAGCTGAAGGAAGATACATATGTACAGCCCACAAGGCTAAAGAAAAGGATGTTGTTGAGAAGCTCAAGAGTCTTTACCCTAATTACAACTACCCAAAGAGGTAACCGAACAACACCTCATTGGTTATTTCATCAATAAA…
AACCGGGTTTTGGAGACCATCGGTGGCCACTTGTCACGCATTTCGTCGGGTGTAAACCGTGCGGGAAATTTGGTGATTATCCGGTGGAAAGGTGTCTACGTCAGATGGATAGAGCGTTTAATTTTGGGGACAATCAGATCCTTCAGATGTATGGGTTCACTCATAAGTCGCTAGGGAGCCGGCGCGTGAAACCAACGCGCAATCAGACGGATAGGCCGCTTGATGCCAAGGACGAGTTTGGGTTGCTTCATCCGTCGTTTAAAGCGGTGAAGCTCACGACGTGAGGAAGAGTATTCTTTTTTTTTGTTACTTTAGGGACACGTTATGTTTCATTTCATTTCTTTATTTAACTTGTTGGTAGTTTCCTTAATTAAGATATACTATAATCTTGATCTCCCG…
GAGCTGCTGCAGCCGCTGCCTTTAAGGTGGCAAAACATCCATAAAACGCTCGGAAGCTCATAGTTATAAGTGAAACAGAGCTATTAGCCTATTACTTTGCAATTCCAGTTACATAAGTCTTCCCTTCCTAATCCAAAAGTCAGACCTGATTTTAAAGAAAACTACTTTGGTTATTGTCCGTTTTTTCAAGTGGGTTTTCCCTAGCGGTTGGGAACATTACATATCAACTCAATTATTCAAGTAAAGAATATGACATTTGAATAAAGCAGACTGCACCATATTCTGTGTGATATATTTCACTTTATCAACTCCGAATGTATAAAATAAAAACTATTGGATTACAAATTTTATGTGTGAATTGATGTCTAATAAATTCGGTAATTAACATATTATTTTCTC…
CAAAAAAAAATCACTGAACTGACCTAGAATCAATCTTCCCAATTTCGAAAAATAAAGCCGATGATCGGAGAAGAACAAGAAGGGAAAGTGAGAGGAATACCTGATTCATAACCTCTGGGTTAGCTTCGAGTGGAAGCCATCTCTTAGCTGAAGAACTCTCCGTCGCCATCTTCGTGATCGTCTCTTTCTGATTTTTGCACAATCAAAAACTCTTCTGTTCTAAGAAACGAATAAATTATAGACGAAGCTACTAATGGGCCTGGCCCAATTAACTCTCTGTTCACTAAAAAAAAAATCCTACATTCGTCTGATTCATCGTACGGTGAAGAAAATGCCCTGATTTTGTGTACGGTATAGCTTTCTACAGAGGATTAGATCACTCAAACCAATTTCTCAGTA…
TACCACTCTGTTTCAGGTCAGAGGTAGAGTAAAGCTTGAAGTATCCAGTCCTGTCCATTCAGCCTTGTTCAAGTGGAACTCAAGTCTTGTCCAAGCCAGTTTCAAGACTAATCTTTAGGTGAGTCTAGATAGATGTTGAGATTGATTGAGTTAGTAAAGTCTCTCAAGTTTATAAGAATGGTGTTATGTTTACTTATTGTGAACTATACATAAGAGTAATCAAAAGGTTAAAGTGAGGTTAATCATAATCATAGTACTTGTTCTCAAGTACTAATCTTAATTATGAAATAATCATGGTTTTGATTATGGATTAATTTGGTTGAATTAAGAATTAATCTGGTTTAATTTAGAATTAATCTGAGATTAATTAAGGAGTAATCATGATTAATTAAGTACTAA…
GATGTAATGAAGTTTGAAAAATCTCAAATGAAAGACGAGAAAAGAAAAGTTTCTGGCCGCCGCTCTTCGTCTCCAGTGGCTTCCATAGCACTGGAGACGGATCTCTGTGTATTATTTCTGGTTTTTAACACACCTGTCTTTTACTCTTTTCTGCTTTATAGATCTTTCTTGTTCCGGGATGGGTTATTTCGTTGGCTTGAAGACGAGTGGATCCGTGTAGAGGCGCGTGGAGAGCTTTTCCTTCGTGTGGTGGTGTTGAATCGTCGGTATGCAGAGGTTTAGATGTTCTTTGGTCAGTATTAGGTCGTGGGTGATCTGATTTATGTGCTGGCTTTTAGATCTGCGATTCTTTCGATGGAGTGTTTGGGTGATTTTGTGTTAATCTCTCCCCTCTCTGTT…
ATTGCCCATAGTGCCTTGTACTCAAGCTCTACTGACAAATGGCAAGCTTTTCCATACACTAGGTTGAAATTGCAAACATTCATAAATTAAGAGAGTTCTATTTTAAAAAAAAAGAATCACTCGAAGGTAAAAGATGGTCCTACGTTGATTTGGTCCATGTTGGTGCTGCTTTGTAGTCTATGATGTCTATCCCGTTGTTCCTCGTAGTGTTTTATTTGCTGCACAAGCACCAAAAACGAGAATTTCATTTTACAGTTAAACGAGAGACAGGTTGAAAATTTTCAGCTTCTCAAAGTGGATTGAAAACAGAGAGAGTGAGAAGTGCATTAGGTGTTACCTGTTTGGAGACAGATGGTGTGACTAAGGACAAGGCTTGCTTGAAATGAGTCATCTTGATGG…
AATATATATATATATATATTCAAGAAATCAACTTTTATGTCAAAGTATTTAATATAATTATTGTGGATTAAATATCATCCAACAGATAAAGAGAATTCACAAGAGTACTTGCAAACGAACACTTCAGTACAAAGACGACAAAGTTTTGTCTACGGATTCGCTATAACAGTGCAGTAACTATCTCGCGTATAAAGGCATTCACTAGTTTGCACATCTAACATAAATTATAGTGGTGGAAAAAAATATTACTCTTAAGTTACTGTAAAGATTGCGAAATCAAGTAATATATGTATTCTCATCTACTCTACTCTTGTTACTCTAAAGTATAGACTCAGTTCTACTCCACAATTAACTAGAGCACCAATATTTCTTTTCTTTTTTTGGTCAAACAAGCAACAA…
GAAACAATAATGTTTTCCAATAAAATATTATGCTTTTATTTTAGATCATTATATTTATGTAAACAAGTGAAGGTAGTAATTAAACCGAGAACTTTTAAATGTATGCATTTTAAATTGATATAATTTTAGACATATTTATTTTAAACAAGTGAATACAGTAATAAACCAATTTTTTTTTAAATATAAGCATCTTAAATTGATAGTCCTCACTTGACATTCCAAATATGTTAGAGAAAGGATTATTTATTAAAAATGGGATTATTATGATATTGAAGAGAAGTGGGTGCAGGAATGAAAAATATACCAATTGGAGGGGACAATGCATGCTATAATTTGATGTCAATAAACTTTCTTCCCTACCAAAAAGACGGTCTCTGTCAGAGACTGTGTTATATAAGT…
ATCTGACCTAACAAAACCTCATCTTCCCCACACCTGCAAAGAATCAACCTAATGGTTTGGCTTGGAGACTAGCATCTCATTGCTTGCAATGCATAACAAACAGCATATAACAAGGTTCCAATGATAACAGGATAATAAGAGAGAATGCAAAGAGTAAATACATGCGAACACACAGAGATAAACTAGTTTTCTCAACTTCAAAAGAGTATTTCAAAAGGATTTGGCAACACAGATAAAGTCATAACATTAAAACAGAAAACAAAATACGGTAGAGATAGAGAGAAAAGGGTGACCATAGCGAGTAGTCTTCTTGGCTGGCTGCTTACAGCTTGTCTTCAAAATCAGACAAGGGAGTCATCTGTTCCTTCATACCCTTCCTCTTCCTGATGTCAGTCACAA…
AGAAGAATCTTCTTATATAATATTAATAAGATAATAGAGATGATAATTATCATAGTTTTCTTAAAACTGGTTATTATCTAATATATAATATTATTAAAATTTATTTATGAAAAAAAAATTCTTAAAATTATTGACTCACCTAAAATCAAATGTAATTTTTATATAATAATAAATAAAATAATATCAAATATTGTATATCTGAAATATTGTAATATATGACCATGTTTCCAAAACTGTTTATTATTAAAATATATATAATAATATATATTTGTGAAAACTATTGACTAAGCCTAAAATTATATAGAAAGTGACAAATCAGCAAATTCACTTATCAAATAATAATATACATAAATATTTTTGTTTTGACTCTTAATTGCGCAATTAATTTGGTCAAATATA…
AAAAAAAGAGAGTGTGTGTTTTTTGTGTAACTCCAATGACCAATACAATGATCCGAAGCTTTTATCATGAAATATCTTTTGTAAACGGTTTTGTGTGGGCTTTAAAAATATAAAACTTATAATAATTCCTTACCTACAAATATAATTATTTTATATAATAATATATAACCATTAAATTTATTTCTGTAAATAATGCAAAAGTATTTTATTTAATTATATATAACAAATTGATAAAAATAAAGAAATTGATAAAACATATATATTCTTTCTGTAATTCTACAATCCCTTATATATATTATAATTTTATTTTAATAGGTGTTTATGTTAATATATATTTCATATCGTTTAAATTACACTATACATCATATGAAAATACATATTTTAATTTTGAAATCTTCA…
GGGCTATCTGGATCCTGAGTACTACATGACGAATCAATTGACTGAGAAGACCGATGTGTATGGGTTTGGTGTGGTGATGCTTGAGCTATTAACCGGTAAAAGTCCGATCGTGGGCGGCAAATACGTGGTGAAAGAGGTGAAGGCAAAGATGGATAAATCAAGGAACTTGTATGACCTGCAAGAATTGGTGGCCACGACTATTATTGCAAACAGTGAAAATCTGAACGGGTTTGAGAAGTATGTGGATCTTGCTTTGAGATGTGTGGATGGGGAAGGAGTGAAGAGACCATCCATGGGTGAGGTTGTCAAAGAGATTGAGAACATTATGCAGCTTGCGGGATTAAACCCTTATATTGATTCAGCGACTAATTCGAGAACGTACGAGGAAGCAAGCAAAGG…
AAACTGAAGTGCCAGTCTATGATGGAATGGGCAACAGAACCAGACTTACCCACGGAAGGTGAAGGTGATGAATCTTCTTCATGAAAGTCCTAACAAAATATTACAAGCCACTTCTTCAGTTATGATTGGCTTGAAGCTATCAAACATACCATTAGTCTGTGTTCTCTTTCAAATAAATCAGCAAACTTAGATTTGTTTATCCTAAAGCATAAAACTCGAAACCACGTACAAAGTGCAGTAAAGTCAGTATTGTAGCGAAGAGATAGTAAACATGATGGCCGCGTGGCCTAATGGATAAGGCGCTCGCCTCCGGAGCGGGAGATTGTGGGTTCGAGTCCCACCGTGGTCGTTTTTAGTTTATTCTTTAATAGGCATTTCAATGAATAGATGACATATAAT…
GAACTTGGTATCAAGAGAGTGGCTACGAATCCTCATTTTGAGTTTATCAAGGACACTGATAGCAAGTTCGGTTATTTCACTCAGCTTGTTGTTGTGTATTCAAGAATAATAATGCGGAGTAAGAGGAAAGGTGCTTGTACGGATACCCTTCTTAAAGGCTTTTTCGACCGGCTTCGAACTCAACTGGAAAAGCAAGAGGGAGTGGAGATGGTTGAGAGTAATTTGGATGCTATTGTGGGTTGTGTTGACTATTTTCCTCACATGGAGGATCAAGTGTCTTGTGCTAACGTGCCGCCACCTGATCCTTTTTTATGGGGATGATGGAGTCAAAAAGCTCTTCCTGTGATACTCATGTTCTGTTTCTTTTATCTTAAAACTCTCTTTAGTATTGTGATTATT…
TTCCGTATGGCTAGAGGTCAAATAGAAGAAAGTTTGCGCACTAAGATGGCTTCCATAAAGGTTTTTTTTTTTATTACGGCCATTTCCATTTACGCAATATCAATCTTTGTCAGTGCCTAACTAACTTCTTTCTTCTTATTTCCCTTGGTGGGATAAAAAATAAAGGAACGCATGGTTCAGTTACAAGATGCACCTAAAGGAGCATCTGTCACTTCTGAAGCAACGGAGAGAGAGCTTGAACTTGAAGCTCAGCTTGTCGAGGCAAGAAGCATAATCCAAGAACAGGTCCTCTTTCTTTACTTTCCCACTTAGACATTTTGTTCAGCCATCTATTTCCTTCTACAATGATGTTTTTTTTTATCCTTGCAGGAGTCCATAATGTGTAAACACCTCCCAAAA…
CCTAATGGTGTTGTCGAGACATTTAGGAATTACATGTGCAGAAAGTTTAATAAATGTTTTTAATAATTAGTTTCGAATTTAGAGTCATCGATCATCTTATTGTTTATTACATATTAACTATATATATATTGTATATTTGGGTGTTTGATCTGACATAAATTATATGTATGTTGTCATTTTAAATGTTATCATGAAATATATATTTTATTTGTAACAAGTTTTTCTGGTGTAAATAAACATTTAATAGTCAATTACAATAATTATATCCACAAAATTGTATTACAACATTTTCAATAACCAGCGCAATAACAACCAAGTAAAATAATTCGTGTTTTGGTTTTAACGAACAACATATTTGTTCAGGGTAATTTGAATCAGAGACACAACAGAATCATTATG…
CACTATGGAAGTTTAGCTCTAACATGAACACACACGACGCCTAGCGCATCACACAAACACAAACAATGCGATGATAGCATATAGCTAGTCCATACACCCCCATCTCCTCATATGGATATATAATACGTAGCATCGCTAGTACAATAAGTCTCTGTACCCCCGCCCTCTCAAGTAGCGTCCATGATACAAACGTCTCTGCACCACACGCCCGCACAAGTAGCATCGCAAGTCCAGACGTCTCTGAACCCCTCCCCGCATAATCAAAGTAGCATCGCTAGCCCAAACATCTCTGAGCCCTCGCCCGCGCACATAGTCCCTACTAATAACTATGTATACATACATATATATATGCAACTTGCTTTGGTTTAAGTAAACCCTCACCTGAAGCAACTTCTTATG…
GAGAACGGATAGGTTCCTGACCCTGAGGTCTTGTTTTAGACTTATGGTCTTTGGACCTTGAGGTCTTCTTAAAGATTGATCTAACCGCGGGTTTCGTCTTTGTATTGGGGTTGGGCCCGAGCATTATAAAGAACTTGGAGGTTTACCTTTTCTAGGTCCTGAAGAAATTTGTTCAAGACCCGGAGACTTCATGGTGACCCGAAAGTTCAAGATAAACCTGGGGCATTCGCTTTGTATTTTAAAGGGACCGTATGTTGCCACCCTAGGTGAGGCCTCTACTGGTACCTGTGGGGATTTCATATACTACTGCTCGAGAGCTAGTCACTATCGAGTTCCCGTGCTGCACTTTGCTTTCTGCAGAAAGCCACTATCAGTCTTAGAGGGTCTGGTGTGGGTGAA…
GCACATGGTAAAGAAAGTAAAAAAAATCAGCTGTCTTTAAAAGACAAGAAATGTTAAGTCCTTATCTATTTTGAAGTCGTATATCTTTTTTAAAATCCATCTTATTATTATTGGATATGGATATTTGCAGTGATCAAATTGTATCATGTTGTCCATAGAGTCGTTTTGCTAAAAAAAAGTTGATTATTAAAATCTAAAGAAACTAAATTTATCACTTTGGTAAGATTTGCTAAAAAAATCTTTACAAAAGTAAAAGGATTTTGTATGGGAGTTATAATTGATTAGGCAAAATAATTAATTATGTGATCATTCATCTATAAATGACGTCGTTTATAAATATTTGCAGGGCAATTCCAAATAACAAATGCATTTGACATATCTAATGTGATCATAAACCCT…
GTGGAGGCTTGAGGAAGGAGAGAAGTTTCGGTGGCGGGATCTCCAAGAAGAGAAGTTATGGTGGTGGAAAGAAGACGGCGAGGAGCTCCGGTGTGGCTCGAGGAAGGAGATAATCTCCGGTGGAGGCTCGACGAAGGAGAGACGCTCCGGTGGAGGCTCGAGGAAGGAGAGAAGTTTCGGTGGCGGGATCTCCAAGAAGAGAAGTTATGGTGGTGGAAAGAAGACGGGGAGGAGCTCCGGTGGTGGCCTTAGTCGAGGAGAAGAAGAACCGGTTGGTGGTGATGCTCCTCTGGTGCTCGTCAATAGAGTCGCGGCTACAGAGAACACGAATCGCCATTTTCGTCCCTACTTTTTTTTTTCAGGTGCAGACACAACAAAAGAGGAAGTGGTGCGGGTTCT…
TTGCAGGGACCTGGAGGAGTTACTATCAAGAAGACGACTCAAGCCTTGGTCATTGGCATCTACGAGGAGCCTATGACTGGAGGTCAATGCAATTTGGTTGTGGAGAGGCTCGGGGATTACCTCATCGAGTCTGATCTCTAAAAATTTCTGTTTCGAAGTCTCTTCTTTTTAACTAAAAGAATGGTTTGAACTAAATATCTTTGTTGTTGGTCTTGTTCCCGGGGTGTGTCTTGTAATGGCATTTGATGATATTTTTTTTCTTTCATTATGTGTTGAGTTATTGGATTTTTTATTTCTTTCATAATTTTTATTCTTCTTGAATGGATCTGTGGCTTGAAATATTTCTTGGTCTGGCAAACAAATCAAGTTCATCCTAAAATATGATTTTAGATAATGAGT…
GGTGCTATTATTGACAATTGCCCAATTTTAAACCCTAATTCCAAAACCCCACCCCTTAACTCTAAACCCTAAGGTTTGGATTAATTAACCAAGGGGTATAAGTGTATATTTACCTCTTTAATGAAACATATTTTTGTGACTTTGAGCCTTGAGTGCTACTTTGGGAACAAAAACTTGGTTTGGTGCTATCCTAGTCTTTTTCTCAAAAAAAATTAAAGAAGGGAATTTTGTATGTTTTTTCTATATAAAATTGTAAATCACTAAATTTCAATTAAACACTCGAAATTAAAACACAAGTAGAAGGAAAATAATTTACAAATGAAGAGTTTGATTAGAATGATGTATATTTTGTTGTAGAAATAATAATGTACATGATTATTTTTTTGTTATAGCTGTAAA…
GTTTTTTTTTTTTTTTTAACACTGATAACTTCCATTGCAAGTAATAAGCCAAACGGCCATGGTACAAAAGATAGTATTGGCGTTCAAGCACCATGCAAAAGCAAACAAATTAAAAGACAAAATGTAAGTTGGTTTGTTTATGTGGTAGTTCAAATCGGTAAAGTCACTTTAAGTCAGTAGTAATGCAGAATGTAAAGTTGTTCCCTTCTTTTTCTTTTGTCATAGTAATAATATAACATCAAAGTTGTTAGAAATTTTTGACATTCAAAACAATTAGGGTTTAAAGATCGGATGATATAGTTTGAAGACCGAATGATCCCATTACATACTAACCACTGGGTCCGAGATGGATATTTTGTTTTGCTGTCCCAAGGACTCGTTTTGTTCCAAACACATGAA…
AAGTGAGAATCGCTGAGTGGGTTGCTATGAGCTCTTTCTCTGTAGAATCTCTTCCGGGGAAGGCCTGTGGACTTGCTGAAAGTTGGTTTCGTTTCGCTGTCGCTATCGTCTGTTTACACTTATAACGGTAATAACTAACTCCAAGGTTGGATTGGACCTTTCACTTTTGGGCCTTATTTTCAAATTGCGAACTCCTCTGCATTATTCTCATTTTGGGCTTTTTCTTTTGAAGGCCCAGTCACTTTCTCGACTCAAATGTCTCTTCCGGTTTAGGAGTCCAGTCAATTGAACCAGACCGGAAATCGATCCGTGAGTTTCACACGCACCGTCGGTTAGCAATCAAAATACTTTATTTTAAAAGTCACACACCAGAACTTATTTAACACGTGGTCTATTCAG…
TATTATTCAAAATCAGCACGGCAATTTGTTTACCACGTGGTATGGTCAGCAAAATAACTAATAAAGTATTACACCTTCGCCATGCATTACCCTACTACCATGCTCACATTCATAGAATTAGCCTATAAATCATCAGAGTTTTCATTAGAAAGCAAACACACCATGGATAAGATAACGACTACATTGCTCTTTTCCTTGTTCGCTCTCCTCCTCACGGCCTCTTTGTCAAAAGATCTCTGTCACAAAGATGACGAAAACGCCCTCCTCAAGATCAAGAAGTCCCTTAACAACCCTTACACCATCATTTCCTGGGACCCCAAAGACGACTGCTGCACCTGGGTCTCCGTTGAGTGCGGCGACGCAACTGTTGATCACCGCGTCATCTCCCTAGACATATCA…
ATCCTTTAAGACATCATCATTGGATGAGATCACTTATTCCTGTTTGAAGGAGAGGATATGCAAGAAGAAGAGCATAGATCCGTGTTTAAAGAGGATGAATCTGAGTTACATTCCACTGGTAGTAGAACCTAAGAGGCAATCATATATTTTGGATGATGAAGATGTGTATGTGTATCTAACATCAGTGGATAAAAAGGGAAGAAGAAGTATTTTGCATGTAGAGGTCATCGAAGATATGGAAATAGTTCCAGTAATGGAGCAACAATCAGTAGTTGAGAAAGAAAGCTCATATGGTGGGAACTATAGTGAGCTTGCGGGTGGATTACCCGAAGTTGAAGGTAATCAGGGTGCACTCACTCTATTTCCTCGCATTGAAGAAGCAGAACTATATCTGGGCAG…
GTAAATCTAACTCCTTCATCAATATGAATATTAACCTTTTAGCAAAAAAAAATCATAAGAGTAAAAAAAAAAAAAACAGATACTCACTTATCCCCAACTATCTTAGGATTTACGCTTGTGGCAAGCACAATTTTGGGTTCTTTCCCGTAGCTCTCAAATTCGCTATGAAACGCAAGAGCCATAGAGTCAAACATACTAACACAAACGTTATCACCACTGCAAAGAAACAATGATATCGAGTCAGATAGGAGTATACGTTAGATTATCTATTACACAGTGTAAGCATTACACACTGTGCCCCCAGTATACGATCGGTGATTGTACTCCGGATTGCATTTAGCTCACCAATCATGTCTGAAAAAATGAGTTCATGAGATTAAGCCAACACATGATACGACT…
AAGATTATAGTTTTTTCGTTTGTTTTTTATTGCTATTAATATATTGAAGGGTATTATTGTCTTTTGACCTGTTAATAAAAGTTATATTTCTGATATTTAGTTTAAGATACTATTTTGGAATGAAAATTGAAAAAAGGTATTGACTAGAATTGCCCTTTTAAATAAAAATTACTGTATTATATTATAGATATTGCCTTTTTGATAATAAGATAATTTGGAAATAAATATAAACAAAAAGTTAATAAAATATATTAATAATGATATTTTAATAATAAAATTAACTCAAATTGTAGTTATCTATAAGAATCAATACGAAAGTGACACATAAGATACTGACTTATCATATAATATTATACAGATTTTTGAAAATAAAGTTAGTCAAAACAAATTTAGTTGCAG…
CGGAGATGCCATTTTCACGGTCACCAAATCTTCTTTTGTTACCTGAAGCTCTGGTTGCATTTGAAGCGGAATGGTCTCCGTCAAAATCTCCGTCCATTATAGCATGCGCATCAATGAACCGGGGGATGGTTCACAACTTTAATTGTTTATTAAATTTTTTTATAGCAACTTCACTCAAACGAAAGCTTGAGGGTGGTTTTGGATTGGGTGAGGGAAGAAGAGAGAATCGGGTCGGGTCGGGTCAACCCCGTTCGCATGTTTTACTTTACACGTGTAATTCGTTCCTTTTCCAGGATTAAAATGTCAAAAATTAAAGAGAACGTGTGTGGTAATTTTTGTATCGTTCCTTGATTTAAGGTTTTTGGAGTCTTCTTACAATTTTCTCAACAACAAATGGTA…
TAGTTCACCGCTAGCTCTTCCAGTTCCTGAGCCTCTGATACCCATTGATTCTCGTTGTTTCTTAGCATCTCAACTTTGTTTCTCCTTCTCCGTATGATTGTCGACATATGAAAGAATTTAGTGTTCCTGTCTCCATGAACAACCCACTTCTCACGCGATTTTTGGAACCAAATAACCTCTTCTTGTTCAAGGACTATCTCAAACTCCTTGAGGAGCTCCCCCTCTTTCACCAGCAACTCGTCAGAAGCGTTTTGTTCAATCCTCTCCTGTATCTCTTTTATTTCCGAAGCTAAGCCCTCCTTTTTTTTTTGAACATTACCAAACACTTCTTTATTCCACTTCCGAAGAGTCACTCCTAGTCTTGTTAAAGCTTCTCTAGTATCAATTTCACGGTCCCAT…
GATATTAAGAGCCCAGGTGTTTGAGATATATGGTGCTCACCACAACTCGGGGGGCCATGCACGAAGAACAAAATCCATGCAGCTTCAAATGTTTTTATTGTCAGATATTTATAACACGTTAAATGATAATGAAGAGGCTTCACGTAAAAGATCTTTGCGTTGTTTGTGTGGTAAATATATATGTTTCTTTGATAGATATGTAGATCGATGTTTTCCTAATGAAAATCTTTTTTTTTTTAACGCTGCCTTATGAAGACCTACGCCTAACTGCATAATTGTTTAATAAACCGCTCTCTCCGGGACTTGAAACCTGAATTTCCTGTAATCTGTAATAAATTTTGCATAGTCTGAGATTTGAACCCCAGACCTGAGTGTAAAAGCCTTTAAACCTTAACCAAT…
AATATTTCATTCACTCTTCATCAAATCTGTTGTAAAAAGTTTCAAATTAAAAAAAATAAAAATAAAAACTTTCAAAATAAAAAGAAACTATTTTGGTCATATACTTTATTGAAGACTATTAATGTGACAAAAACTTAAAATATAACTATTTGAGAGAATTGCCCTATTTAATTTATATATATGCAAAAGGTTTAAAACGTTTTTTACAAATTAAGCATATTAAAATTTCAAAAATATTTTGTATATTAAGTTTTTTTTTTAAATATAAATTTTAGAAATAAAATTTAATATTTAATATATGAAATAAATACATTTTTAATAATAACTATTTTCGCTATAAAAATCTGTAAAAATATTTAACCACCGTTAATGCTTCTTTGGTGTATGGAATGTATGTAA…
ATATCATGGACCCGGACGGTCGTACTGCTCGCCCGTGTGGTTGAGCCGGTACTGATCAGGTACATCTAGATATTTGTGAAGATTCGGTTAATTGTTTTAGACTATTTCAACTGAACTAATAGAAGATTTCTATTCTGATGATTTTTTCTTGTTCAATCTGAATGTATTATTTAACTATATTCAACGAACATTTTTGCATGTGGATTTATCTCGCCGACTCCGAGTAAATAAACATCACCACACATACCATATCGCTAACAGCATGACGTTTAATCAAAAGGAAAATCGTGCCAGATTTATATTTCAAAAAGGAAATACACGGCGGGTAAAAGGTTTGAACGGCATGCATTCGTGCGGGCTGTTGAAAACGAAAGATTGGAAATAAAAAAACAAAGTAGT…
TGATTTTTGCTTATATTCCAGCCTAAGTTTAGAAGATTTATGAAATGAAAGCTTAACTCGATATATTACGCGGGGAAAGTTAAACTAGCAGTTTTCTATCAGATTTGATGGCATGATTTCTAGAATATATATTATGCTCTAGATTTGTCGAGGATATGTTATATTGTGAGATTTAGCGTTGCGTATCTAGTGGATCAAGCAGATCGAGTGAAACAAAAGTGGATCGAGCGGATCTAGCGGTATAAGAGTGGATCAAGCGGATCTACCGGTCCAAAACATATACATGAATAGTGAAAGTGGATAAAAATAGTTCAAAATACTGTATATATTTAAAATAATTTATATTATTATTAAATTTTATAATATAAATAAAACAAAAAATAGACAGACCGCACAAAA…
AAATAAAATAATTAAAAGATAGTGTTAAATAAATAAATGTGAGATATTTGTGTGTTTGATAAAACAATTAGAAGATAACGTATACAAAAGTTCTGAATAGTTAATCGAAAAAGAAAACATTTACTAGTTTTTTTTTTTTTTGGTAAAACAATAGTAGCGATTGTATTTTTATTTCACAAAGGATAGTACTGATTTTTGTGATTTTATTCATGATAACTTCCGACTATATAAATAATTGCAAAAAAATGCTTATGGATTAAGTTACAACTCACACATAAAATCTTTTTTCCCTCATATGATTCATTTTTAATTTTTCATTCCTTGATCAGGGGAAACAAACAAAAGATGAAAAGTATCAAAATTACATGTCATCACATTATCCTGAGGAACCGATATGTA…
TTTTTGAAGGATTTGATGAACCAGTTTGTTTTGCCATGCGCATGTAAGGCATCTCAATTTATAATGTGTTTTGATTATTATAGCAAGGAAAGTGTTGTGCATACTGCTTACCACTAAATCACGGAAAAGCGTGTATGAATCATCGAACTTTGTTATAAATTTTCATTCTTTTTTTGGATTAATATTACATTTTGTTGTTTTGTCCCACTGCCATCATAATCTGCTTTACCTAATCAAATATCATATTCATATTTATATAGGGCTGCTCACTGTTACAAAATTATAAATTAAATAACGTTTATGGCCGAACATCGACAGATACTAAGTACCTGATCAAAATATAGAAACCGTTTCCTTTTGCATTTTGTCGTGACATGATAGCAGTTTTTTAAACCAGTC…
TGATTACTTGAACGATGTTATATTGGAGATCATAGTGAATGGCTGAATCAAAAACACCGGTTTGGTCTTCGTGTAAATTGATAAAGTTGAAGAAGTTGGATAGAGCTCATTGAAGAATTATAAAACCCAGTTTGGTTCATGATAGTTATTATTATGGATCGATTTTTGTAAAGTGATATTTTTTCGTGGGTTTTCTGTTATATATGCAAAAGTAAGAGATTTCGAGTGAATATGAAAATTAATACAATCTTGGGTGTTTAAAATCGTTGTTCAAACAAAACAAAACAAGAAAGTGTTTAAAACCGGTTAAGTAAGTTGGTTTAGAGGGAAAGTCAAAACGGTCAAAAGTCATAAAGGTAAGAAATAAAATCTGCATCAGCCTCGGAGAGTATTAAATCG…
GGTTATGACTCGTTGCCATATAAGTTTTGACTTCATTTCAAAGTACATTTATTTCCATGTCTACGCCGATTATTTATCTCTCAAATTTATTCTAGAAGCTCTTGTTCTTTGACTTAGAGTTTCTTTTACACATACACACACAGTATATATTATACGGATAAATATAAGCATATAACGTATGTGTAATGGGTGTATTTTCATCTTCGAATTCAACTGAATATGTGAAGTTATAAATTATAAATCTTAAAATACTTAAGACTGCAAGCATTCAAAAAGACCGTGAAATAGGCATGGCCGGCTCAATGGTGTCATGGGTCCTGGGGCAAATTTTTTTTTTAATTTCTAAACTATTATTTTTCTTTAGAAAATCTGATATATATATATGTTTTTTCAAAATAC…
GTATTCTTTTACCTATTAAATGAAACATTTTGGTCATTTTTCTCTTTGTGGTATATTTTGTGACCAAAACTTGAAAATAGTCTATTGATAATTGTCCATTTTTTAATGTTAAAGTATACTCCCTCCGTTTCAAAATAGATGATGTGTTAGAGAGTTTTTGATGTTTCAAAATAGATGATGTTTTCATATTTCAATGTACCTTTTAACTTTATCAAAAACTGTGTAACCAATCATATTTTATAATATGTTTTGTGATTGGTTAAATTATTTTTAATTTATATTTTAATGATATTTTTGGATAAAAGACAAGTTTCTTAATAGTTGTGCTCCAACCTAAAACTTCAAGTATTTTGAAACAGAGAGTATTTAGAAAAACTCCACTTAGAAATTCATTCTCAG…
GCCAGACAGCTCTTGAGTAATCATCAACGATTGTTAGGAAATATTTGGAACCACAAAATGCTGAAGTGCGATATGGACCCCAGAGGTCACAATGGATTAGCTCAAAAGAAGAAGATGCTTTATTATAACTCTCTGAAAACGAATTTCGTGTTTGCTTTGACCGAAGGCAAACATCACAGCTAGATAGACAAAGCGCAAGACTAGACTTAAGTTTAACACCAGAAAGTAAATTGACGATGCGAGGAGATGGATGTCCGAGACGTTGATGCCACAAGATACCTTCATCGGTTGTTGACATATTGAAGGCAGTTGCAGTCTCTAAACCTCGGAATAAATACAGTCCTTCTCCCTCTCGTTCACCCGCTCCAATCAGTGTCCTTAGTGCGGTCCTGCAAAACA…
GCTTTTGCGGCAGTAGGAGAGTGGCACGTTAGAAACCGTAGTCACAACTCACGCATACGTTAATATTCATGGGCTTAAAGATGGCCGAACTAAGCGCGTACCACTACTGAGCCTTTTTAAACTGAGCTCATGAAGATACTGAAATTTGTAGGTGCTTCGGAAACTCGTATTTTAAAAGTTTTTAAAGTGCAACCAGTAAAGTTCTAAAACAAAGAGCTCAGAGGTTCTATCGAAAAATATAACTTGTTCATCGTGGTAATTTTTCAAATATAATAGATATTATTAAGTATTAATTTATTAGATATGATCGTCCAAATTTAAAATAACATGTATGTATAGTTAGTTATTTTATGTTTTTGAATATAGTTATTTTATATGAACGTTCAAAACTAATTATGC…
AATAAATCATATATTACATTTAATGTTAATTTATATTTTTAGAATTTTTTTAGAACATGAGAATAACTCATAAATCATCATTAAAATATATATTCAAATATGGCATTCTAAATTTCGAAATAAAATTTAATTAAATATTTTTAAATTATACAATTTCATTAATAAAATTTTTAAAAATGTATAAAATTTTTTAAGAAAATTATAAAAATTTAATTGTAAAATTATTATTTTCTTATATATCTACAAATTTTATAAATATTTTTTAATATTAATTTTTGATAATTATGCAACTTTTACAACTTTATTAAATATATTTAATTGAAATAAATATGTAAAAAAATCTATCTAAGATTATAATTTCAAATATATACATGCATATTATAAAATTAAATTTTTCTG…
TTGATTTAGTTATTATAAGAAAATATTGCATACTGTTTTTTAAAAAAATGGTCAAGCTTTAAAAAACTAATACTCCCTTTGTATCATTTTAAGAGATGTTTAAGGTTTTTGCACAAATATTAAAAAAATATAAACTTTTATGTGATTAGCTTGGTTACATAAAATAACATTAAATAAAATTAATTCAACTAATAAAAAATGTAATATTTTATAATTGGTTAAAAATTTCAAATGATATTAAATTTCACATAGAATATCTTTAAACACCAGTTAAACTGATACGGAGGGAGTGGTGAATATACCAAAACACTAAAATTAATAAAACAAAAGTATAACTTGCATCTTGTTTTTAGATTCAGACATAAGTGGAAAAACGATTTTTCTAATTACTATTTCGTA…
TCATAGAGTCTCTTATTTGACAAAAAAAATTCAATTTAACCCTAAATACTAGTTTGTACGGCTCTAAACTATCCAAGTTCAGGTTATGAAGAATGTGATGGGAACACAAAGAACATATCTACGTAACTCAAACAATTCAAGATTCTGATCCTAATCTTCAATATATATAAATGGATAGAACAAAAATAAAGCTCATCCTTTGTAAATTCAATTGTAACACTTTTTATACTATGACAAGAATATCTCTATCTGGGCGGCTTAGCATGGGTGTAGAGTAGAGTTAGTGAGACTGCCCTCAGGGCCCATTCCGAATTAATTTTTTTTTTATTGATATATACTGTAAATTAAAATTTATACAGTACTAGTATTCACGGGCATTGTTTTGTGATCTTCAATAGA…
ATGGTTTTCTTAATTTACGTGCATAGCTGTAAAACGACTTATATTAAAAAACGGAGGGAGTATAATAATACATTTAAAGATAACACCCCACAAATCTTGGACCAAACCCAAGAGCAATCTAGAAAAACCTCCTCTTTTAGCTGTCTTTAGGGGCGCCTGTGGAGTTGATAGACATGCCACGTTTCCGAATACTATTTATGGAAATTTATAATCTTAAATTAAGGAGCTAATGACAAGATTTGTTTAGTTGCTAACCATGTGCTTAAAGCTCTAATCGTGTTTCGGAATGCAGAAGAAACCAAAGAGACAGGTTGGACCTCGAGAAATGCAAATGAATCAGCAAAAAACCGTTGGGTGAACAACATGGGGTATTTAATTATGCTTCATATCTATATTTAT…
TAAATATATCTCTTATAGTTAAAATATATTCTTATTAATTTTGGATTTTTGTTTGTTTTAGTTAAAATATGTTAAATGGGAAAAATGATTTTTTTAATTAATCTAATGAACCGATAAATTTAAATAAAAAATTATTTATCTATCAAAAATAATATTTTTGATGTTGCTATTTATTGATGCACACTTAAAAATAATTTGGGTAAAATGCATATATACAAAATATGATTTATAAGTTCTTGTAAAAAAATATTTGTAACTATATTTATTATTTAGATTATTTTATTAATATGATATGATATATATATATATATTAATTTAAAAGTGATATATGAATTATTATTTATTAAAAGCTATTATTGTTTTTCAAAATTATAGGGTTTCTCGTGCACACAAAAAAAA…
GTTTTTTCCTCTTAATTTAATTGTTAGGTTGGGAAATAATAAACCAAACGTGTTGATCGGGGATGTTTTAATATTTAGGGAGACTTTGGCTGCTTTATGTTGAACAGTTCTTTGATTTTGGGGGTCACGTTTCTTCTATTCATGTATGTCGTTCACATTTTCACGCAAACCAGTCGCTCCAAGCATTTAACAAAATAGGCATAAGTTTTAGATTTTAGATTTTTTTCTTTTAATAAAATTTTTTCTATTGAAAATGCATGAAAGCAAATGTTACAAGCTGTTGCTAGTGGACCAAAGGTCGAGATACATTAAAGAACCCAATCTGATACTATCAGTAATGTTAGAAATAGTTGGAGGAGAAGAGATATGCGATAAGACTGAGACCGTTACTGATTTGAG…
AGAATTTTAAAATAAATGCTTATACATTCCATTTCTAATTTATGTATCTCAGATATTAAACCACCACTTGCAAACATTTAATTTGTACTCCTTCAATTTCATATTAAGTGTCGTTTTATCTTTTAAATTATGTTTCATTATAAGTGTCATCTTACATTTTCAATGAAAATATAAAAATAAATTTTCCAACTTTTCTTTTTATTTTTAATTCATTAATTAATAAAATCAAACAAAAATTTATACTAAACAGGAGTAAAACAGAAAAGTTAATAATTTTCTTAACTGGTGTGCAAAAACCTTAACGATACTTAACGTGAAATAGAAGAGCATTAATTTGCAATCTAAATAGCAACAATGAAGAAGGCAAAAGAACATGCTGGTGTGCCAAGACGAAGAGAA…
ATATAAAATAAATATTCATTAAAAAAGTAGGTAAAAATGTAATTTATAAAATTTTAGTTTTTGGAAATGATTATAAAATATTAGATAAACTTTATATTGGTATAATTGATATTTGAATCAATTTTATACTAATTGTTTTAAAAGAAACTTGCAAAATTTATAAATCAATAATAAATAATTCATCAGTAATTTTTTTTTATTTTGTATAGGGCCCCGAAAACTTCCCGTCCGGCTCTGCTCCTGAGATATAGTCCTTGCCATAAAAAGCTGCACCAGCTCCCAGTCCTGGTCCAGGCCTTGCTCCTCTTCCTGCTCCTCCAGATGATGAGGATGATGGAACGTTCACAGCGTTCTCCAACCTCGACATGTATGAAGGCATGTAGCCTGCTGGTGGTGGTG…
AAACATAAACATGAACATGAACATAAAAACACGAACATAAACATGAACTGCTTTAATTTAACTTACCAACTAGTATAGCATCAACGGTGACATCTAGTCTTCGATGAACACGGCACTCGGTTCTCGAAATCATCTCTACAACACAAGTACACGTTGGAGGTCCTTTCCTCTCTGAGCAATAGTGCTAGTAGCTAATGCTTCAAGCTCTGTTTCGTCCAAGAGAGACACCGATCGGGAGAGGAAGAAACGAGTTGGGAAGCAACGACACACCAAATTGTGACACGTGCACCGTAAGGGACGTCGCTTGGCTCTCTTAATTAAGGGACGTAGCTTGTGTTTTCTTCCTTTTTTTCTTTTTTTTTAATCATAATTAACCTAAGATACATAGCTAAGAGTCAC…
TGAACACATTCTTGAAAAATATAAACAGTATTGTTTCCACAGTTGAATTATTTTGACTTTTATCTTCCATATGATTTTGAAAGGTTTCCAGTTAACCATCGAATTGATACATGTCATTTTAATATTTTTAGTCGTATACTTAAGAAAAACTTACATTTTTGTAATTTAAAGTCGTTTTAAAAAAATCAAATATAACATATAAAAATATAACATATAAAAAAATATAACATATAAGGTTTTCCTCATTTTTCAATTTAAAGTTATTTCAAAAAATTCAAAATATAACTTATAAGAAAAAAAATATAATTTTTATTATATGGTTAATATGATTGTTTAATTTTTTTAATAATATAAAATTAAACAAAAATGAAGAAAAATCTAAAAATTGTAATCAAATCT…
AGGACTTTCCCGGTTTCGGCTTTTGTGGTTCCTGAGGTTGTGTAGCCGGCAATGGAAAAGAATTGAGGCTAAAGAAGTTGGTGCAATCAGAAGTGCTTATTTACTTAAATCTCGCTCTCTTTTTAATTATCTTAATCATGTAATATATTCTGTTTCGTCTGCTTGAATTTCTTAATTAATAAGATTTTAAAGATTCCATGTTCCAGACTAAACCACAATAAACAGAAATATCCGTCAAAAACCTTAGGTTCTACTTGTCTAGATCTTAACATTCTGATTTTCTCCATGATCTTCTTTTAAACTCCGTGTGTTTATGCGTTTAAGTGGACTCACCCGCCACAAATGGCATCCTCAACCAAATCATAAGTTCATCGCATTTTCTCATCGACTTTAATAAGT…
TATCATTCCACAATGGTGTCTAAAACAAAGTAAAAAATATAAAACAAATGATTATATATTAATAATGATGAATAAAAAACCTAAACAATATAATTATATACTTACACAATATATAACACTAAAAAATCATATATTTAAAATGTTTATGATAATGTTAAATGTATACATTTATAAAATAAAAATATATCCGCACGAACGTGCAGGTCAAATTCTAGTTTTGGATAAACGGCAGCTGTTTACGGTTTTAGCATTACCGATATAACTGTTAAGATTAGGAATCCGATCTTAGTAGATAAAAAGGTTTTTATAAAGGTAAAAAAAATATCAGATTTCTTAAGCTGTAAAGATACAAATCTAAGAAATTGTAAAATATTCATTCATACAATCAATATATGTACA…
CGAGGGTTTCAGCGGTTGGGTACGGCGGCTTGGTGAGGCGCAGACGGCTGGGTCGAGGCAGAGCGACGCGTGGCGCACTGACGGTCAGGATCTCCACACGTGTTTCGCTTCAGCCTCCTCGACGCATGCGTACCAGAGCCTGTCGGTGCTGGGTTTGAGGGTTTGGGCTTTGGGCAGTTGTAGCTAATTTGGGCTTCTGCTTTTGTTTGTTTTTTGGTTGCCCGTTAGTAGTGTGGGCCTTTGTACTTGGGCTTCGGTCGTTGGGCTTAGCCCGTTTCTTTTTATTAAAACAAAATTTGATGGAAAAAAAAGATCAATCTAGGTAGCGTGTTATTTTTGTGGCCCTTATCCTCAATCACGCAACTTGAATTTTTTTTTTTTTAAGAAAATCAATTTTGT…
ACAAAAAAAATTAAATTATAAATATTTATTAAATTCTTAATAAACGTAAACAATTTAGAAACTCTTACTTTCGGAAACAGAGGAAGTATCACCAATGGATCAAATTAGAAATCAAAACAAAAGTACCTGTATTTTTTTCATCTGTTGGATTAATATCAAATAAAAAGAAAGTTACGCTATGCCGATAGAAATACACAACCTTCCACAGTCATATGCCGACAAGGTGAACAATACCCTTCAGAGACAAAGTTAAACCAAGAACAGATATATAACTAAACCTAAGCAAACCATCAATTGATCACAAAATCTTTTGGAGCAAACAAGCAATCATTAAAGATGCGTAGCCGGACGATAACTGAAACAAGAATAAGCGAAAAAGCGTTGATGATCCAATTATTT…
CGTTCCTGTAATTCCTTCATTGTTGATACTCAGTTGAACTCAAAGCCCCAAGTTTTTTTTTTGATTTATTTTGCATGTCCTCTAGGATGGCTTAAATGGAATGAAATAGGATGAAATAGATTCCGATCTGAAAAATTAACAGTCAGACATTAGTGAGCTCTATCGATTTGGTATTGAAATGAGCAAATCTCCAAAGGTTTGCCTTTGTCCTAGAGTAAATTGTTTCAGATACCAATTTTAAAGTTTTTTTTCTCTTGCAAGGATTAATGAAGTTAATATTACTTGTCTTATTTTTAAAATATATAATTGTTTTTAAATATTAATGTCTTACTTTTAAAATATATAATTTTTTATTAAAACAAAATGTATAATTGTTTAAAAAGGTATATATTTATAATT…
ATAACCTAAAAAAACTATAACTAAGTGAATATATATTACAATTGAATGGTTAGAATATAACCTACACATTATTTTCATTCCTTTTTTTATTCTTATAATCATGTTTTCCTTTCAATTTTTAATATCTTTTAATTTTGCATAATACAATAATTCAGTTTTGTATTTTACATATTAAAAACATAGATTGTTATCTACATATAACAAGTTTTTACATTTAAAAACACACATATTTTATAAATTCTATTTATATTACATAAACTAAGTTTTAAAGCTATATTATATTATATTATATTATATTATATTATAAATTCAAATAGTATAGTTCAAATTCTCTTTTAAATAAGATATCATTTTGTATGTTCTATTCTACTTATTAAATATAATAGAAATGTAACTTTA…
CCGCCATTTTTCTGTTTCTTCGTTGGTTTTAGGCGACTTTGCTGTGTAAGCATCATCGTAATCTTGTGGGGAGTTCAAGATGGTGGAAGTAATAAGTGATAGACTTTCTAAGCACTGGAGACGACCAGGAAGCTCTGAGTTCCTCATTTCTGCACATTGACACACTCGTGTTATTGTTACGTACGTGAAGTCTAGGGCTGGGCACTTACTTGCCTTACGCCCGTTACTTGATCCATACTTGCTTTGATTTTCAAGTACTTGTCGTTGTTAAGTCAACTATAAAATCGTTGAATTTTGCTTCTTGCAAATACAAGATAAGTAACAAGTATCACAAAATAATTAGCGACTCGCTTTGATATTACTCATTACTTGTTTTACAACTAAAAATGATAATTAAAC…
ATTGGGTATACATTCTTATTCTGAACTATATTTAAATTCCAAAAGATTCTGAAATATATTTTATACATAAAAATAGTAAAATAATTATTATATGCTTTTTAGTTTTATATTCCATGCTTTTTATTGATCGGTTTTACATCGTGGGATGAAAAGTTTAAAATATATACTTCTTTATAAGTTGGAATTAGATATGTTGACAAAAAAATGGAGATTGGAGTAAGTAATGACGTTGTTGTTCGGATGGTTCGAGGATGCTTGGCCGGTGGCCTGATCAACGGTGGCGTGCGGCAGGCCGGCCATGTATACGTTTTTAATTCTGCAAACTATCAAATTGCTTTCATATCTACCCTCTTGAATTTATAAACAAAAATTGCTTACATAAGCTACTTTAATTTCTGG…
ATAAAAGGACAGTAATCTAATTGGTTGAACAGTTTCCAATAAAGTTAAATTAATTTTAAAATCTCAAAACTTCATGTAAATTGAAACAAAATAGTTCTTCTAACACATCATCTATATTGAAACGGAGGGAGTATATCATAATCACATTAGGTTATTCTGTAGGTTTTATTTAAGAAAATAAAATATAATAAATAGCCACTTTGTTTTAGTTAATATCATATGACTAGGATAAGATCCGCGCTTTGCGCGGAATTAAGTTATTATTTTTATTATATTTTGGAGAATAAAATAATAGTTTGGCTTCATTTGGATTAGGGGTGTTCAATCCGGATATCGGGTTGGTTTCAGTTCGGTTCGGGTTTTTTCGGTATTTCGGTTAGTAAAATATAACTACTATTC…
AAAACATGGATGGCAACTTCCTTACCATCCACTTCAGGTAAACTCCATTCTGAGTGAAGTTTTTTTGGAGGGTTTCTGATTTTGAGGTGAAAGTTTGAAACTTTATTGAAATTTATGGGTAGGTGGTGGCAGTTGCTGTGTTCTTGGCTCTTGGGTTTGCTTTCTTCGTCTTCTTTGCTCCTTTTGTTGGCAACAAGATTCATCAGTACATTGCCATGAGCATTTACACTCCTCTGGTAAGCTAAAGTTGCTTGCTTTCTGATACCAAATCTTGCTTTTCGATACTTTTTTCTGCTCATAGATCAATAAACAATTGAAGATTTAGGATGTCAAAATTGTGTACTTATTGACCGTTTATGTGTTGTTTTTCTAGTTCCATTGGTTCCACAGTCTAACATG…
AGATGGGATAATATAGTTTTGTTATTGGGATTCATAAGTCACATTTTGGTTATGGGATTCATAAGACACGTTTTGATAAGATGATAGTTTAGTCTATTAAAATATAGTAGGGTCAAGCCCAATGTTTATAATTATGTTATCTAATACATGTGTTGGGTTAACTACATAATACAAAACCTACGAAACTGACTAATCTAGGGGTGGATAAAAAATCCAAATTCAAAAATCCGGACCGATGAATCCGAATCGAACTGAGCTCAACATAAATATCGAATATAATTTGTTTTATTGTTTTATTGTATTTTAGGTTATGGGTGTTATATAAATCGAACTCGAATGAATATCCAAAAAAACTCAGAAAATTCAAAAAAATACTTACAAAATCCAAACTTAATCCCA…
CAGAACCAAATCTTCAAAGATCTGAACTGAACACGAAATCCCAAAAAGACCCGAAAACGAACCCGAACGCCCACCCCTAATCACTATTATATATAATCCTATATGTGTCATCATAGGTTACAAAATATGTGTTATCATATAATTAATCGTATTTTATACGTACCATCAAATAAGTTTTCTTATAATTAATGAATGAATTTTTGATATAAATTAATTTTAAATTATTATTTTGATTTGAATATATATATCAAGTAACATAGACTCATCACTTTTTAATAATATAGATGTAATGGACTTCCAATTTTTTAGTGGCATAAACCCATTATTTTTTTTTCTAACTTAGTGCTATCCATATTTCCAAACAGTGCTATTTTTTAACTATTATCCATATTGCCAAAC…
TTTTTTTGTTGACTATAGGAGGCCAACAATATCTACAGAAAAGGAAAAATTTTAGTTCTCAAATGAAAGCACTTGCAAACCATTCCCATTTCCTAGAGTTTACTCATACAACATCACCGGAGAAGAGATAGGTACTTCTTTTTCTTTGGTTATTCGCTTTTGTATTTTTATTTTAATTGACACCACAATCTCCTCATGTTCAAATAAGTTTTATAAGAGAGTGATGCCAGGTTCAAAAAAGAAAAGAAACTAATCAAGTAATGATGTTCACAAGTTTTGATGATCAATCTGTGTTTCAGTCCATAGATAAATATTGTGGGTAGCAAATGCAAAGCTAAATCGACCATCATTGAATAGCTATATTCATTGCTCACATAAGATGCAAAATTGTTTAAACTA…
GATTTGTGTTTGCTGATGCATCAGAAGATGCTTGATAACTCTCCTTAATGATTTAATGTATCAATGTGTTTCTTGGTAAGCCAAAATCTGGTTTTCAAGTAATTTACTCGTGATCTTCTAAATAAAGCAAGTCGAGAATAAATCGGTTTAGAAGTTGAATAATTTTTAAAACATAATGAATTGCATCATGAATCTAATTCGTCGTGTGCTTCTCATGAGTTGAGAATTCAGTACTCAAAGATTATTGTTTTGTTCTGGTTTGGTCGTAATGCCCTCAAAGAGTACTCATGTGTCTTCGTCTGGTTTAGTAACGTTCTGCCGGATTATATCTTCAATATTTTTTCATGGTGAATATTTTGGGGATGATTCTTCTTCTTAGTGTGATCTAGATGAGTTGAA…
TGTTATATAAATGAAATTTAGTATCAATTTCAGCTATTATTTTGATGCTAGCTTTATCTTCTATACCATAATCTGTTAACAAAAAAAAACAAAACTGGAAATAATTTAAAAAAAAAGCTCTTGTAGGAGAACTTTTGTTTATCATGTTTTTTACATTATTATGTTTTCTGAAAATAGCATTTATTATGGTTTTTTATTGACATAAATAAATGACTAATAGAGAAACTATCAAAATCTTTATATATAAAAAAAGGTTTGAATCCCTCCCAGAGGATCTACGTATGCTTGCATTTCACTAATTCAGATGCTGTCGAGCCAACACGTGGCTGCTTTAACAAAAACGCATCGGTTCATTAAACGTTTGTCATGGGCTTCGCAATTAAAAGCGTTTTCATATTC…
AAAGGTGAGACTGCACATGAACTGACATAGACAAGGAAAAAAAAAAATGGAATCGCGGACTTGACAATTCAACAATTAAGATGAATATGGATTAAACCGGAAGAGCTCAAGCCTCAGGGTGCTAGCTTCCATACATTCTAGGGACACATGCAGAGTGTATTTTTGTTTTTCACTGAAAAGAGGTTCCCTTACCTGAAGGGCACAATAGTTACTCAGCGAATGAAGAAACTCTTCACTTGCATTTTCTTCAATCATCTTAGACATTGCTTCTGGGTTTGGATTAAGAATCTGTAGCAAGAACATAAGACAAAAGGAAAACACACATCAAAGGAAAACGTCAGACTTTATTATAAGTACAAAGACCTACACATATAAGTTATAGGAGACAAATAGATAAAA…
CTATATCTCTCTACTCTCTCTCCCAAAATCTAATTTTTCTTTTTTTTTGTTTATTTGGCAAATAAGCCCAATATATATATAACAATCACTTTTCAGAAAATTCAATATTTATTGAACGAAAATGTAAAAATAAATAAATTAAGAGAAAACAAAAATTTAAGACAACATAGAGAATTGAAAAAATAGAACCATTGAGAAAATAAAAGAGAATTATTACACGTGACTTTGGTTAGTTGTACAAGCTAAACTCTTTCTTATAAAATCTTTTAGACCCATCATTTTTTTTCAGAAACTTCTATATTAAAATTTAAAATGAAAATATTAAATGTAAAAAAAAGAATGTAAAGAATATTAAAGAACATATTTTTTTAAAAAATACTGGAAAACACAAAAAAAATG…
TACACGGTGAAGCTCATAAATACAGCAACGACATGTTTGAGGATGACGAAAGAGAAGCTTGACGAAGAAGACGACGAACTCGTTAAAGACGGACACCGTGAAACTCATGAATACGGCGACGGCGGATCTCCACGAGAGAGAAGATAGATCTGAAAAGAGGCGTTTATGGTTGAAGATAAGGAAAGGTTAATTTAGTCTTTTGCCATTTAGTGAAGAAGGTATTTTTGAAAATGTTCATTTAGTGGTGGTAAAAGTGAAAAGTGGTACACCACAAAGTGTATAATTGAAATTCCCCCCTTTTTTAATTGTGGCAAAATATAATATTTTCACTAAAGATACCCAGAGGTATGATATAAGAAGATTTTTAATTATTTGATCAAAAGTATGTTTGTGGTAAAA…
GAAAATTAAAACTTAAATATTTATTTTATCTAGAAGACTTCCGATTTTTATTCCGAGATTCTGGTCAAACTTTTAGTTACGACAGAAGACTTCTGTTAAAATCTTCTAGAGAAAGTTAAATTTATAACACAATTCAGTCAATTGCAAAATTAACTTTTTTTATACGAGATGACTTTGCAGTAAGTCTTCTTTGGTATTTTCGAAATTTTTTTGAAAACAAAAGTAAGCCAATATTTACAAAGTAAGACTTCCATAGAAGTCTGTTGTAGAGTAGACTTCTCGGGAAGTTTTCCTTTGTAAATTTGCAATTGCAAAAATTATCTAAATGGAAGACTTCCTAGAAGTCTTCTACCGAAAGACTTTTGTGGAAGTCTTCTAAGTCATTGTGTAATATAGTTT…
GAAAATCTGTTAAAACACAGAACCATAGCTTCACCGGTTATTGGATTGGAGATCCCACCTTGTTTTCTTGCTGGTGAAGAAATTTGCAGAGGTTATGTTGCTAAGGCCTTGTCTAAGACAATTATACCCACCTGGATTCAACCGTTCATCCTTCCTCAAATCTGCAAAGACGCCATTACGGAGGGCAAAAGAAGTGGTTTCATGGTTGAAGCTCAAGTTGGAGCAGTCAAACAAACATATATCAATAACTGTATTGATGTGAATGATTACAATTCTGAAGGTCGTAAAATACCAACCGAACCAGATTGTCCAATCTGCCTACAAGATTTTGGTCCTAGGAGTATCATCACCAAGTTGCGCTGCTGCGATTACAATTTTCACAGGGATTGTATTCTCACG…
TACGTAGGTGTATGTGGAATCTGGCAGAGGTTCCAGTGATTACGACAGAGTGGAAACCAATGGTAGAGGAGAAGGAGCCGGAACAAATGGTTCCACTGTGGGTGCATCTGAGAAATGTTCCCATGAATGTGTTTTCGTGGAAATGACTAAGTTTTGTAACTATTCCAGTGGGAGTTCCATTGAAGCTGCATCAGGACACAACTTTATGCAAAGACTTTAAGGTGGCAAAAGTTTTTGTTAAAGAGGATTTAACAAAGGAGCTACCACGCTCTATGAACTTCAAATTTCAGGGGAAAGATACTTTGGTTGACTTCTCATACCCATGGATACCATCTAAATGCACAACATGTGGGAAATGGGGAAATTTGGAGACGGTTTGTAAGCAAAAAATAGCAGAAG…
TTTACATCCATTAAAATATTATGTTTACTTGGTATATAAATTTTTGGTCAAATATACGAATATAAAAATATTTTTTTATCATAAATTATAATATTTTATGATAACATTAGTCAGTAAATTTACAGAGTCAAGATGAGTCTGTAAATTTCTTGCTGTCAAAAAAAAAAAAATCATAAATTATAAGCTAAGTTAAAATAAAAATAATACTTCAAAATATTTATCATTAAACAAAAGTTAAATAATACATCAAATCTTAAATAATAAAACAAATATTTTAATATCAAGTAGAAATGATAATCTAAGTTATAAGCAAAGAAAAACTAAGTTATTAACTAAAACATTTTAAATAAATAAAACAGAAATAATATATCAAAGTTATAAGTGGATATTCTCCTCATA…
GCTGAACACATCTGAGTATTCTGTCACTACGTTGGTCGTGCAATAATTTGGATCTAGGTATCCGGCAGTTCCCATCACCGTATCTTCAAGCGACGATTTGCCCTCGGGAAGTGATACAGCAAGAAAGAAATCAGTGAGCTTGGCCGTCCCATTCTTATCCAAGAAAACATTTGTTGCCTTTATATCTCTATGTATAATGATTCTAGAGAAAGCCGTGTGAAGATAAGTTATAGCAATCGCAATCTCTTTCGCAATCTTCAAGCGTAAGTTCCACGGCAACAACGGCTCGCTCTCGTAGCCAACAGTTCCTCTCTCGTTCAAAACTGTATAGCCTAGGTTTTCAAACACCAACACTGGACGAGGAAATTGGAGACAACAACCTATGAGTTTGAGGAAACC…
TTGACTATCAAAGTGAGTTTAAACAATCGCTATCATTTCTTTTCTTGTTGTTAGCAAGCACTCGCTAACACATGGTGCAGTCGTATTATAGCAATATAATGTTGTGTGACGTTTTTTGGCGGGTGTACTATACGTTCAAACCAATATACATAGTTCAATATCGCAAAAAAGTAGAAATCTCACATAAAAGTCCTTCGCTTTCATTTATAGACTCCTAAAAGATATGACTGTTGTAGTTATCTTTGACTTACTGTGTTTCCAATGAACGGTTGTAGATAGTATTTTGCTCTCAAGTCTTGATTTCCTCAGTTTTGCTAAGCGTTGATAAGAGTTAATCATTCCACCAAGTGAAGTCGAGGAGATAACCTTACAATGGCAATGTGAACATTCAATTTCATT…
CAGATCATTTTGTTTTATCAGGGAAAATTGAAAATTAAATTATACCAATGAATGCATCGAAGTCGGGCTTTCGTGCTTCGATACTTGCTTTGATGCTCTCTAAGCTGTGACCTCTTTCAGCCATGTCCCTCTGGATTTTCCAAGCGAACTTGACCTCATTGCTAATGTCTAGGTAGATACTGAAGTCCAATAATTCTCTTACTCTCTCATCAAACCTTTACATGTTGATAAAAGTAATTACTATTAAAAAAATATATTAGATGACCGAAACTATAGACTTAATTAAACATGTAGATAAAAACTTATTATAAAAATATTGTAACGAGTATCCACCCAACTATGAGAGACTTTCATGCAAAGGTTCAAAAGTCCATTCTTTTGATTCTGATATTGGATCTT…
GTCTTTGTTTATTATGGTCTCCAACGTCATTACTAACGAGGTGGTCCATATCCACAATACACAGACCAATCTCGTTGGTGGTTAGCATTTTCGTAGGCAAAATCTTATTCGGGACCAATTTGTTGGACCAACTGACCGATTTGTCTTTTGTTTTATATTTTCCCAGTATGAATTTTGCCGCCAAAGGATAATCAGATTTTGAGTTGCGACATGGGTCCTACGTTTTTCCAATGCAACGTGGGTCCTGCGTCATTCAAATGAATAATTACTACACCAACATAAAGTTCATTTTATAATACTTAAGACACTATAAAATCTTACAACTCTTAATTTAAAACAACAACAATAGTAAGAATTCGGCCTTTTAATTTTTTAAATTGGAATTTGGGGTAGAAAATA…
CCCCCAAATTTGTGGGGCCCACAATTGAAAAAAAAACAAATATAGAAAATTATTATTTTGCATATTTTATATATTATATTTAAAGGGTTTATGTAAGAAAAACAAATAAATCAATTAACTTAATGTAAAAAGGTATTATAATAGGTTATTTTCAAAAAATTATGTAAATATCATAGTAAATCATTTTTTTATAAATTTTTTAATTCTATGATATGATATTTAAAATATTTTTTTTATTTTTGTATAGGGCCTCGAAAATCTCAGGACCGGCTCTGCATGTGTGCTTGGGAACTGAGAGGTACGCAATGTCTCTTGTGTCTTATCCACCAGTCTACGCCGTGGGATGCTTAGAATCAGAGCAGCTTGATCAGTTGTTGCTGCTGTTGATGTAATTCTGAA…
TAGTCTTTTTCTCATTAAACTTCAATAAATCAACTAATATTGGGCCAAAATAAAATGGAAAGATCAACTAAATTTTATATGATTGTCATATGAATATATATAAAAATGTATTTCTTATACAGATTTATAAATTATTGTTGTGAAGAACCCTACAATTTCATATGATTAAACTTCAATAAATCAACCAGTTAGTGTTTATTTTTATTTTAAATCAACTAGATAAAAAGTTGGACCCAAATAAAATGAAAAGATCAAAAGTTGATATGGTTGTCATGGGAGTATTTTTAAAATGTAACTTTTTTAGTGGAAAACCCTAATATAATTAAATATGGGTTCTATAAATTGATTTAAATAAAAATTCATTAACTCATATAGTTTAAATCCAATATTGTCGAATGT…
TCTCTCTCTCTCTCCCCTTACCATATTGTAACATAGAGTTTACAAACATTCTTAGTGTTAGTGGGCCGTCAAGTTTACCGGTGACGGAACCTTACACGTCAGCTCCCCGTATCGTTATTCCACGTGTCGCCCCCGAACGAACAAGATCATTATCCATGGCCGACGACGACGACGACCAGATCCGATCTCACTCCGATTCACCCGATCCTTCTTCTTCTTCTCCGCCGCCGCCAGGAAAATTCACGGTAACGGTGGCTTCCCCAGCTCCGCCGCGTCAGAAAGATCCCGACGCGTCGCCTCTTGCGCTGCTTCCGATCAAATCCAGCGGCGGCGGAGGGAGGGAGGATTGCTGGAGCGAGAGAGGTACGGGCGTTCTGATCGATGCGTGGGGGAAGATTC…
TAGAACTCTCTAATAAATTGTTTTGACCATTACTACAAATATAAAAGTGTTGTTAGTAAATTCAGCATAAAACTAGAAACAAATGATACCCTTTTGTCTTATAATATTGTTATAGGGTGATTATGTGACGACATGGTAATTAAAATGAAGAAAGCAAAATAATTATATGTTATGACACAATGTATAAAGCAAAAGTAGAATACCGAAAGAAAAAGGACAAAAACATATAATTGCTCTGAAGGGATTCTTTTTAGTTGTATTTAAAACCAACTGTAAATTTCACCATTTCTTGTAGATTCTGACACCATAATAATTATATAATGTCGACATAACTGGGACTTAAGAGAGAGAGAAATAAAAATGACATTAAACGCAAACAAAAATAACCACCACTATTAT…
ATAATCTAAGTTTAGATACCTTTGTACAATTAAATGCTAGATTATCCACAGGCCCCTAGGAATGCGCAGCCACCCAAATCGACTTCCGTTGTGTAACCAAATAGAAATTTGTTGGTTGATAATAAACGCATTGATTGTCTACGGTAATATGACCCCAGTGATATTTAATCAATCGGCCTATGTTCGTGGCGGATTTAAAGACATCACCGTATCACGATCTCCTCTATTTTTTTTTTTTTTTTTTTTTTTGTAACATACGATCTCCTCTATTTACTTTTGTTTTTCTTTCTTTGTTCTTTTCTTGGTCGTCCATTTTCTTTGCATCTTTTCATTTGTCGAAATAATTTTGATTCCAAGAAGAAAATTAATTTTGATGAGAACAATTAAAAAATGCTTTAA…
AACATGATCATGACTATAAAGTAGATAAAATATGATATAATTTATTTATTTTTCATTTTATAAACGATAACTTAAAATACATTAAGTTATGGTTAAAATATTTTACACAGATTTATAAGAATTTTTAAATTATAATATATAAATATATAAATATAAATATATATTATACATAAAATGAAAATATATGATTAAAGTAGTTATAAAGATTTTATATTATTAGCTTTAAAGAAATACATGTTAATTTTTATACATGTATTATATAGTTTGCTAATGTTAACCCATATTACCAACGTATTAGATTTTATTTTTGAACATAAATTTTTTATACTTACGAAAATTAAATTCGTAAATTTATAAATTTAATACAATTTTATTATATTTGGCTCAATATAATAATTT…
CAATAAAATAAATATATAATAAAAAATGACAAATACATATTGTTTTAATTTTTAAATAATTGATTAACTATAACAAGTAAATTATAAAACTATTGTATTTGAAAATAGCTGTATAAACATTCAAGTAAATGATTAACGTTAAAAATATATACCACTAATGATGTAAAAAATATATGTATATAAAAATGAAATCAAATACATGCTCGGTTGCGTGGATCAAGATCTAGTTAAAAATTAAAGAAAGTGTAATATATATATATATATATCTTTATATATAAAGTAGAGATTGTTTCTCTTCCAGGGTGTCCACCTAGGATTCCAGCTCAGTAATTTGGATGATGTCAAGCCGACACGTGGCTGCTTTAATAAAAACGCAGCGGTTCTTTAAAGATCTGTCGT…
ATATGAATAAGTCCATAACTTCATGGAAGGCTCCCAACGATCCTGGACCATGAGTTAACTTTTTCTAGATTTGAAACATAGACTTACTGTTCTTCCTACTTGGGAGAAAGACCATCTAAATTACCAGAGCAGCCAATGGAACTTAACAAATTTTGTAGGAGAACCTTAGATCTTTTCGTTTTACAATGAGCAAAGAAAAAAATCACTTTCTCCATAGCAACAAACAACATTTCTACTCCAGACTAGGAATAGAGCACAATGGAAAAGTAATACTGCTCATGTGGAATCAGAGCAAGTAATTCATTTTATCCTCACAAAATGACAATGTTAGAAAAGCCTTTGGTCAAGAAAATATTTGTAACTTGATGCTGCTATAATCTTAAAGATGTAGCACAAAGA…
GGATCCCTGATCCGAGAGCCACCTCGGGGAAACGGAATCAACATAAACCATAGCAGATGGCGAAGTCCTAGCACCTCGTGCCAGCCTGTCCGCCAGTGTATTTTGCGCCCTTGGAATATGATGGATTGAAAAGTTGAGAAAGAATTCCTTACATCGCAGAAACTCCTCCATATGTGTAGTGAATGCTGGTCATTCTGTCGGTGTAGACACCATCTTCACCAATTGAGAGCAGTCAGTTGCAAACACCACATCTGATACCTGTAGAGTCTTCATGCACTCCATCGCCCATATCAAAGCTTCACATTCAGCATGTAAAGGTGATAAACTCCTGCGAATAGACATAGCACCCATCATAGTATCTGTGGATCCATTCTTCCTATAGACACATCCTTGTCCCGT…
ATATAGATTCTTGGTTTGTAATACTTTTACTTTGGCTGATCTTCATCATTTGCCAAATATTCAATACCTTTTGGGAACTCCAACAAAGAGATTGTTCGAAGATCGACCTAAAGTGCTTAAGTGGGTGGGCGAGATTACGGGTAGAGAGGCTTGGAAGATGGCTTGTGATCATGAAAAGTATTGGTTTGGTAAGCAAACGAAATAAATGAAAACTGTGTGAGAATGTAATTGTGTGTTGTATAGTTTGGCCTTTGTTTGTAAGCTTGTGTTGTTTGTTGTGTGGTGAATCTTATAAGATTCATTGTGTGTATGTATGTTGTGATGTATGTGTGAATAAAGGGAATAATAATAATATATTTAAAATATAGCAATATTTCCACAGATAAAATAAGGGCTCAT…
ATCATGAAGAAGGCCAAACTAGATGTTTTAAAGAGGTTAAACAGATCCTTCACCTTTACAATGTACAATCACAAGGCTTACCGAAGTCTTGTATTAATTTAATCCTTTTCTTGATTACAGTCAAGAAGTGAAGAATCTCACTGCAATTAAGAGGAACAGTATTCAGAAAGGTTTCAGGTAACAACAGTCTCTATTTATAGATCCACTTTCGTTTTTGCCAAACCGTTGATCAGTACTCTTACTTTGTTTATCAAACTCTGCATTGTCTATTAGTTCTCCTCCAAAGAGAACCGGCTTATCTGCAAACCTGCCTTCAACTTCAAGAAGCAACTCTTGCGGCGAACAAGTGAAAAATCTCACTGCAGTTAAAAGGAACACAACCCAAAAGCCTTTCAGGTA…
GAAGTTTGGAGTCCCCAGCTCAGTAACCTGTCTCTTGTGGGACAACGATTCAGAAGAAATAGCCAACAGAGGAAGGAATGCTTTGGAATCCCTCCGACTATCCAAACAATATGAACCCAAGGAACATTTGCTCCATGTCCAGATAAGATTGCATAAACTTTACCTGTTGAGAAGGTTGTTTGAATATTACCCTCCAGTTCCCATTCGTAAAAGTCCTCTTCTGTTGTCAATTCTACTGTAGTTAGGAAAGCATGGAGCTGCAGCTGTTTCTCCGATCGTGGATGTGGCAGGTTCCAATGATTGTTTCTGAAGAGGGAAGACAGAGTGGCATTTTCTTGGATTCCCAGAGAGGAGTTCAAGTCTGTCGCTAGATAACTTTTCAGACAGCCAAAAGATGAC…
ACAACAAATTTATTAACTTTTAACTAAAAGTTCTAAATCTGACTTTTTGAATCGAAACCGTAACAATTGATTCTACTACAACACATGATCAAAGCAAACATCGTGTGAGACGATTAGCAAATCTGGAGTTTTTCTAGGAATAGAGATTGGCGCGGTAAAACGGTCGCTGAATTCCGAGCTCACCCACAGCGGATCCCGAGCTCGCCCACGATGAATCCGGAGCTCATCCACAGCGACTCATGAGCTCATCCACGATTGATTTCATTACAACCTCTGGTCTCATTATCACACCCATCGATCCTCTCTTGATTTTTTTTTTGAAACTCTCAGTATTAGGGTTTAAGTATTTGAGAAAGTATAATTGAGTTAGGAAAAAAAGATGAATTTGTGAGGTTTGAT…
AAACTGATAATTTATCTGGTGTCATTATGTACATATTCTAAATTGCTTACATACATAGTTTCCACACAGAAAAAGCAACTTATGTTCAAACCATATGTTAGCATAGTCATTGGAGAGCTCAGAGAATCAAACCATGCAACTCAAACCATCAAAATGAGGAGAGAGAAAAATGACTTTTCACAATTCACTATCATCAGTTCATCACAGGCTATATGTGCAGAACCTGAATCATGCAAAGAAAATCTAAGCTGCTTAAGACCAAAAGTTATGTTATTCTAAGCAGAAAAATCATCAGGAACTCAGAGACCTAGCTCTGATATGCCTCTGTAATAAAGAGAAAACTGCAAAAGAGTAGCAGGTATATCAGATTCTGTTAGGTTTTTGAGAAAAATTTATTAG…
GATAGATTAGGGTTTTAAGACATGGACCTGCCGCCATCTTCGCAACCAAGTTGGACGTCAACGAAGCCTAAGCTTTTAGCAAACTTAACACTACTCGCGGCCATTTCGATGACTTCTTCTTTAGTCTTTTTCAACTTGTATTTCATGTGAATGTCACTAGTAGATGTGAATATGAGTATCTTAGGTCTTTTCGCGTATTTCACCGCCTCCCAGGCCGCCTCAATGTCTTCTGGTTTGCTACGTGCGATGGCGCATATCACTGGGACGTAACCTGTTGCTTCATCCACCTTAGCAAACACAAAGGTTCACATCGTCAACTATATAGTCTTTAATGGTACAATTTTGATAAGTTGTCCATTTGTGCGTGTTCTGTTTTGCGTAAAAACATGGTAATATTCG…
GCAATGTTTAAAAATTACTGCGTTTATGAATTATTTTTGACTGATATGTGGCAAAAGTTAATTAATAAAAAATATTTAATAGACTAATTTTTTTTATTATAAAATGATAATTTTAAAATAAATAACGAAATAGTAAATTTATAAAATCATAGTACTAAACTTTATAATTTAGGTTTGGGTTTATATAATGTATATTAAAGTCAAAACAATTATAGTAAATAATTTGTTTTAAACTTTTATAATATAAATTAAAATAAAATAATATATATACTAATATATCTTAGTATTTATATTATCTAAATTTTGAAAATATTAAAACATATTTTACATTTATAAAGATTTTACTAAAAATATTTTTTTTACTCTCCCGCAACAATCCGTAAACGCTAGTTGAAATCA…
ATTAATTTTTAAATAATTTTTTAATGCATAATCTATAAACATTGTATTCATTTTTAGTTGTTTTCACTTGTATGATATTATTAATTTTTTGTTAGATATCAATTTTTTCACAAGATCTAACCAACCAAACAAGTAAAACCACCATAAGCTAAAATAATAACTAACACACATGTGAGAAGAAGAAAATCTATACAAAATTTTCCCAAAAATTTTCAAGAATAATACTAATCAAAACAATTTGCAATAAGTATCAAGTGTATAATTATAACACATTAAATTGTGAAATTCATCCAAGACCATTAAAATTTTACTAACATACACTGTAAAATAATTAAATCATGAAAAAATATGATGAATAATACACAAATACACTTTTAATAGAATTTACGACGTAGACTT…
CGTGAGCACACATCTCTAACGGATCAGTAATGATAGCACCAAATAGTAGAAGGAACGAGTGGATGGCAATGAAGTTAGCTCTCACTTGACAGACACGATGGAAGTAGGTTGTATTCAAATCGCCTTCCCTAAGCCACATTATCCTATACTTTTTCTGGAAGAAGCATTCCTCTATTTGCCTCAAGAATTGCCATTTCAGGTTCAGTTCATGTTCTTCAGCAAACGTTTGAGGAGTTGGATCAGTTAGAGCGTGTACCTGCACAAGTTGTAATAAACAGTAAGATTCATTAACTCTCTGTTGAATATTTGAGTAATTTTCTTTATTAAGAGACTTGAGAGTCTTTTTATATTTTTCAGCTTCCAACACAGAGACGCAAGGTTGGCAGACACATTTCCGAC…
TGAACTTGTATTTCTCAGATCTTACGTCAAAGCACACAATCATAGAAGCATTTGAAAAGGCTTCAGAAGCCCTGTAGTACAAAACACCACTGATGCATAGACCTGTACCAGAACTAGGAGAATGAGGTGTACCACATTCAATCCTTCTCCATGATATTTTATTAGTTTCTACTGTCAGAACATGATATGAATATGAAATGTTTGTGATAAGAGCAAGTTTTATTTCTAGATCTCAAGTAAATATCGACATGATGTATATACAAATACTCAAATAATGTTCATTTGGACACAGTAGCATCAATATCTTGATAAAGTATCTCGATGCAAAATCTATAGTATTTCGCATATCTGATATTTGAGATACAAAAATGTAGAGTTTAAATGCAAAATTTGCATATT…
CTCTTTGGAGCAGGCTGTGGACTTCCCACATAATGTTGGCAACGAGCTTCATCTTATCATTCTCTTGTAATGATAAGGAGGAAACAGGTATTGAACTTTGGCTCTTCAGGTTGCTCATTTGAATCCCCACTGTTTGATCCAAAAATGGTGTTTATGATTATAGTGTTTGTTGAATCATACAAATAAAAGAATCTAAAGATAATGGTTAGATTCTTTGAGGTTTAGGAGAACTCTTGAAAGAATCAAATGAGAAGTGGATATCAAAAACAATTTTTAGATCAAAGATTCTATACATGAATGATTACAAGTGGAAATAAATCTAAGAATCTATAAACTCTTTGAAGAAGTGTTAGGTCTAAAAATGGAGAAGATAAGATCCCCTTCACTCATAAGGAGGTA…
GACATTTGAACCAAGTGACTTTAATGCTTTTGTTGATGAAATTGATTACGCAGAATATGAGAGGAATATAGACATGAGTTTTGTAAATTGACAAAGTAATATCAATTTACTAGGTACATAAACTATTATCCTGACCACTGAAAAGTGTGGTATTTAAGATTACTGAACAGTAATGTGAAAACGAAGAACGTAATAACATTCCTTTCCAACATGGAAAAAGACAGTGCTTTGTGGTGGTACCAAGTGTTTTTCTTTATAAGCGTAAATTAAATAAGTTTTTTTTTTTTATCTCAACAGGTTAATCTCACTGTAGATAAATATCTGGTTGTCAAAAAATGCTTTAGACCATATTTCTGGTATTATAGGATGCACGTTTTTTTTTTCTAAAAATAATGCAAG…
CTGACCAGGAGGAGAACCGAGTTTTGATTTGGTGAATCAATGGTTCACAGTTCGTGAGCGACAATTTTCTTGAGTTCAGTGGGACTCCTAAGTAACGGAATGGGAGAGAGCCTAGAGCCATTCCAGTAGAAGCTTGAATCAAGTCTGTCTCTGAAGGTGTTAATCCCGAAGCATAGAAACTCGTTTTCTGCATACTCACCGCCAGCCCAGACCGGTTCTCAAATTCCTTCAGCACTTGCAAGACCTGCTGAACAAAATCAATGGACCCATCTATAAATATGAGAAGATCGTCAGCGAAGGAGAGATGGGTTAGCTTTGTGGAAGCACAGCTGGTGTGGTAGTTGAATCTATTCTGTCTCGCCGCCTTGTTGAGCATGTGGGACAGGCAATTCATGGCGA…
TAATATTAGGTCAGTTACATAAGAGTGCCATGTCGAGCGAAACTCTGGCTAGGCAAATGTTGAAGTTGAAGAATTTTAGAGGAGATGTTGTCATTTTATTTTGAGTTTGAGCCTGTACACCTCTTGAACTCATAGAAAAAGAAAATAAAACGGTGCCGTATGAATGTTGGAAAATACATCTTTTTATAAAATTGAGTCAATAACTTTATGATTGTAACAAAGAAACCCTAAACAATAATGTTAATATGATCTTGGAAGTTTTTTTTCATGCTACATAATTGATAATAAATCATATTTTTGGATTAGAATAGATATATTAATTAGTGAACATAAATCAAACTATATGACCAAAATGGCTTCCACACTTTATCTCATATCACACTAGGTCAACAACTTTAT…
GGAAATTGAAGATTAATTTGATTGAATGAATGGTTTTTAGATTACATAAAGTAATTATTCTGGATTGTACATGAATGTGTGTTGTTTGTGTTATTTTATTTTTGGATGTTCAGAGGAAGGAGGAGATAATGGCAGGCAAGCATGGAAGAAAAAAATCGACTCAGAAGAAAAGTGAGAACTCCACAAGAGCCCGAGAAAACGTTGCTCCTGTTGTAAAAGAGCATGTGGAAGAGCAATCTGACAGGAACAATAGTGATGATCTCTCTCCTGATCTGTGTGAACCCTCTGAGGTATAATATTATTTTGGTTTTACTAGAAAAGGAGAAATAAAAATCATGGTGAAGTTTTATTGAGCTATTGCATATAAAGTAATTGAGTTGTTTTGATTAACATCTTGTA…
AACTTTTTTAATTGTTAGCTAGATAGTATACAGATGTAATATTGATAGTTACTATATAAATTTGAAATATTTGAAATCAAATCCAAACTGGCTACTTGAAGGAGATGAATCGAGTTGACGGAGGGAGAGACCGTGAAGAAAATGAAGAGAAGAATAGATTGTGAAGCTTGAGTTAAAGAAATCGGAAAAACTGCAAAAGGTCAAGGAAAAATGAATCGATTCCTACTTTATGTTTGTTATTGGATGTTTGCCATTTATGTTATTAAACAATGATCATTTGCTGTTAGATATGTATGTTATTAAACAATGATCATTTGATGTTAGATATGTTCAGGTGATACAATACTATGATTTTATTATTAAAAGTCAATTTACTTTGTGATTAAATATTTTATATTC…
GTTTATTGATTTGGTTTTTATTTGTTGAGGTAAGACTGGGTATCTTATTTTAATTTAGAAAGCATTAGTTAGGATTTAGTTTTTTTTTATTTGTTGATGTAAGATGATTTTGATTCTGTATACTGATTTAAAAAATTTATATGATTTTGGTTTTGTGTATTGATTTTGTTTTTGTTTGTTAATGTAAGATTATTTTGGTTCTATTTATTGATTAAAAAAGCTTGAATCTTGACACCGTGTGGAATTAAGAGTTGCTGATGAGGCTGGCGATGCTGTTTTGATACTCTGTATTTTATAGGCTGGAGTTGATGAGAACACAGAAGATAATCACCCTCTTTTTACACTGCAAAGCATCAGACCTTCACAGCCTCAAGCATCTGTTGAAACTGTTCACTGAAT…
TCCAGCAGCATGGCGTTGTTTAGATCTTCCCGTCCGGATTTTAGTAAGTTAAATATAGAGGAAGGTCAAGATAACCCGACTTTCCCTGAAGGTCCGGATTCTCTGCGTAACCACACGAAATCGAAAAAGAAGAACAGATGACAAAACGTAAGTAAAAAGTCGCTCGAAGGCGTTTTATTCATTAAATGATATGAATACAAAATTCCTCCGAAAGAAGAGAAGAGATATGCTGCGACAGAAAACATAACATAACACTAGTAAACACTTTGACATCTAACATAAAGTTATTAGGGATGTGAGTTGCGAATAGAAAAGCAACACGAAAAACATAGGTTTATGCGACTTTGGCTACATATATAAACATAATCCTAGTTCAGGCCTTAACTAACTTGACCAGCG…
GTTGTATTCCTTTTAATTTGGATAAAGTTATAATTTTAATAAAAATTGTTTATTTTGTGGGGATTAATGAAGATTTAGAAAACTTTAATTTGTTAGGTTATATATATTAGTGATAAGAAAATAAATTAGTCTTACAAAAAAAATATAGCAGGTGCTTAAATATTAATTGGAAAGTGAAATTATTTATATATTTTTATAATTACTGCATTCAAATTTTATTATTATAAGAGATTTTTTTTTCAAAACTTTAAATTGACATGAAATGATATATAATATTTTGGTGATTGTTGTTAAATGTCAATAGCTACTATTTTCCAAAGACATTGTTTATGAATGGTGGCGGAAAACCAATTAACCCATATGTATAATATTGGTTAGACTTGTCGACGTGGAAATATA…
AGTTTTGTATGTTTCTATGGAGGGGTGTTTCATGCATATCGTACGTGTTCTCGTGATTCCCGCTTTTATTTTTGCTATAGTTTTGTCCTTTTTCTCTAAATAATCTGAATTTGAATAAATTACACTAATTAAATGATTTTTTGCTAAAGGGATTAAGACATAGTGTTAGGACATTATTTGTTTCCACTATATAAAATATTTTAATTCTATTTTTAATGTATTCAAGATACTTATTTGTTATTTCTTCATAAGGTAACTAATAGATATTGTGGTATAAGAAAGTAGAAAGCTGGAATTTTTAACATCTAAATAATCAACATATATGCAAAATAATATTTCAAAATTTTGAAGAAATTTAGATCTAAAAGAACATTTTTTTTTGCTGGAAAAGAATTAAAG…
ATAAACTATATTTGTAACTTTTAAAAAGATTTTTATTTGGTTTTATATTGAATTTAATTTACATACTTAATTTTTTTATTATGACCAACGCGATTATTTCATGATAACCATACATTTATGTATTAAAACATAATTTCTTGTACAATAAATAAACTAAGAGAAATTCGATTAAACCGAACTGAACCGAAATACAAACCGAATTGAATACAAGTCAAACCGAATATAAACCGAACCGAACATAACTGAACCGAAATCGATCCAAACCAAACTAACTATGGTTTACTTCAGCTGAAAAAATTCTAGAACCGAACCAACTAAACCGAACCGAACTCAAATCGAACCGATAAAATAACCGAAGTGCCCACCCCTATCAAATATGATCATTTAGTTTTATGGTCA…
TGGAGGGAGAGATCATAAAGGTTAGGCCATGACCTGGCGCGTTGATTGAGAAAACGAAACTTGTGGAGAAAGAAAACGAGTTTGATGAGTTGTTAGGGTTGTTGAAAGGTATGGAGAAGCCATGGAAAGCTTGGCCTTGGAGGATCCGTACTTGAGTATGTTGGCTTCGAAAAAACCATGGTGAAGAAACTCTGTTTCTTGTTGTTGGCTTGACACGCAAGAAACGAGGCATAGTTGAGTGATTATAGAGAGAGCTATTGATTTGTAAGTTATTGCCATTGATGGACAAGAAAAATGAAGAAATCAAAGTCTATCATATATATAGACTTTATGTTTTTAATGGTATATAGACATATATATTGTTAAAGAATTTATTTATAAATCTACGTATAAGACCTA…
AATTAGAAAACAGTTTCAATTTGTACCAGTTTGCTATGTATTATTACAAGGATTGGGTTGTACCAGTTTACGTGCAGATTTAGGGTTTGGATTTAGGGAACAATTTCAATTTGTTTTCGATTTTGCTATGTTTGGTTGTCTTAAAGAGGCCGCGAAACCGGAGGAAGAAGCAGTTAATGAGAGAAAGGAGAATTTTGTGTCACTGGCCGACGTGTTAGATGCTGAGCATGATCCTCAGATTAGTAGGTGAACATGTGTACACACGTTGTAGGTTGTACACTTGAATATGTGGTATATATATGTACAATGGTTAACATAGTTGTACTTGTGGAAAAGTTCTGAAATGTAGGTATTTTTTTTAAATGAACACGAGCGTAAATGATGTTTGTGTTGTACATG…
TTTTCAAGGTAAAACTCCACTTGGTAGTTCTTCCAATCTATTAGCTGTTACACAGGCAATCAAATAAACACAATGCAGACCCTGAGGTTCTTCATAGCTCACAGAGATTTTTGCTTATCCACCAATATGTTTCAAACTTGAAACTCTTGCCGGTAACATGTACAATTATCGCAAGATAATGATGACCAAGTCACTCATGACGGGGAGAAAGGTGATCTAGTCTCATTTCAAAACTCCGGTGACAGAGCCTAGCCAGCATCTCTTTAAGCAAAAAAAAAGAAAAAAAGTTTGTGACTGACTAATTTCTGTTATTTTTATGACTTTGCGCACTGAATCAGAATTCCGGATCAGCTTAGAGAATCGACAGTTTATATGGCTAGGGTTCCGGAAGATATCTCG…
TTAGATGATGTTTTAGGAAGATAATTTTGTTTCAAATTAGATGAAGTTTTGAGACTTTCAAGGTAATAACTAATAAAATACTCATGCTTATTAATTTTTAAATTGATTAATTGTTCGTTCCAATATTTATGCACAGTTAACGATGAAAGCAACAATAGTTTAATTACCTTCTTTAATCCAACATTGATTCTTCTCATAATTTTTTGTACATTTATAAAAACAACGACTACACTAATAGAAAACCATGCATTTTTTTCTAAAAAATGGATCAATGGGAAAAAGTAAAAGAAGAAAAAATAAAAGACAAATTAAATTAACTTCATGCGTGTAAAATTTGACTCCAAATTAAATTAAGACACTAAAAGATGTCGTGTGACTGTTTGTGTTCTGCTCTGTGAG…
TTGACTTAGTATAAAAATTAAATTGGATATGCAATAACCCAAAACAAAATTTTGAAAAAAAAACAAATTAAAACAAAAAATTAACCAAATTTTATCATAAAATATGTATACATATAATAGTTTGCAATAACTAGTAATATACGGTTTGAATCGGGATATCCAGATTTTTTACAATAATATTTATGATTTGTTTCATTTTTTATAGATATCACATTTTACTATTTTCTTTGATTCAATTTTTTACGGATATTCAAAATTTTTGGATCAAATCGAAATGAATAATGATCGTATTAAATTTAACAAATAATTTGTCCAGCCCGAGAACAATATTATACACTTTGACATGAGTTATATATATGTAAGTACGTGAAACTATGAACAGGGGCGTCCTCGAGGACA…
AGTTTAACTTCAATGTATATCTAAAGAATTTTATTTTTGATACATACATTTAAGCAGAATTTAAATCTATAAGAAGAAATTTCTATTTTGATAGAAAATATAGAGGTGGATTGGACATACTTTTGGAAAATAATTTTTAAAAGGTGAGAAAGTACAAAGTATAAAGTAGTATTTAATTTAATCTTTACCCTATGTTATTTTGTTTGACCAAGTCATATCTAGCAATACAATATTACCGGATGATTACAGGAAGAAGGGGCAGAACCGGATAACAATTGGCATAAATGATAGATATTACATTACGTCAAAATCAATGCTACTCACTTAATTTTGATGCCAAAGTTGGTTATTCAGCAAATTGACCCAAGTAAAAACAACTCAAAAAGAGAGAGAAAAAAA…
TACGCTCTCTGAAAATTCTTACAATCTTTTTTTCTCTGTAATATACATAATTTAAGGTTTAAATTCCAGATCTCCGGATGTAAAAATATTAATGAACCTTTTCATTGGATTAAAGGTGTTTCCACAAAATTTAATAATGGTAGTTTTGTATCCATGCTCGAGCAATTAGCTCATTAATTAGTCTTTGGAAATTTTCCATTGGTGGAATTTTATTTCAGGTAGAAGTTTCATGACTAAAACGAGGTTTAACCAAATTTAAAAGACTGAACAGTACACAAAAACTATTTAAATAATCAGAAAATAACTGGTTACAAACCCCAATGAGGCATGAAGAACGCCTCATGCTTATCTAAAGAGTCATATACTCATATATACGTCCGTCTCTCTTGGTTAAAGAAG…
GAAGAGACTCGAGAGACCTATAAGAAAACCTCACGGAATGTTTGAGATGATAATGACAAATCGTATCATATCGGGACGTCAATAGATATGATGAAAGCAACGATCTGAGTTTGCCAGCTTGACAAAGTATAATCGAATTATAGATGAGGTTTCCTTTTCAGTGTGTTAAACACAACAGTTGTAAATTTGGTCCATCATGGTCCCTAATAAAAGATGTGTAATTCAAAATAAAATGATACAAACATTCCTTTTGATTTTGATTTGAAAAAGTTAGGTGCGAATTAATGTATAGTACAAGTTTTCGGACCGACACACCAACTTGGCAGTAACAATGTATTTTATTGGATACTTAGGAGACACGAGTTAATATTTATTTCCATATGGTTATAGTTACATCAA…
AATAGTTAACTTAACACTTTAGCGGCCTCAATTATACGATTACGGTGAACCTTTTTATAAAAATTGACGTTGTATCGAAGGAGAAGTTAACAGTCAAGTTCGGAAGATAAATGTCAAGTTTCAAAGGATAAAAACACCAATATCAGAAATGGCGAACATACACGAGAAGAGGAAAGGGAAATGAGCAAGCAAAACTGAGAAGAGACAAAACTGCACCTTCGAGAGAACTAAGGTATTTCCGAATAGAAATTTTTGAAATCAGACTTGGAATTTTCATAGGAAATTACTTTGAGGCTGCCATAGAACTTTAGGGAACGTAAAACCTAGGCGGATAGTCTAGCGAACTAAGTTTTAAGCGATTTTTCCTGTCTCGATATATTGTTCCATAATTGGTCATCC…
AAAGACAACAAATAAAACATACTGCAATTAAAATCTGTGGGTGGTACTGGAGGATGCTGCATGCCATTGATTTCATTATCTTTATTTTCATGATTTATAGCTTTGTATCTCTCTTATACAAAGAAAATTAATAACCACATGTGATAAGGATTGGATTCTTGTCAGTGTATTCGACGATCAAGATAGCTAGCGATTTGCTGTTTCTCATTGAGACTGATCAGTTCAGTTGACATTTGTGTCCGAACGATGGAGATTCTTGATGATTAGCTCGAGTTTTCCCTCAACATAATTAATTTGAGCTAATAACCATATGTTTTGTCTTTGTGATTTGCAAAAGCATACGAATGTCATGAAAGTGCTTCCTCGTGATTTTGGATATACAATTTCATTAGGTTAATT…
AAGGCGGAATCGGGGTAGAGAGAGAGGGAGGTTTTGGAGGTGTAAAGATAGAAACCGCCATGGCTGATTGATTACGGAGAGAGAAGAGCGACGGGGGAAGACGAATGATTGGAGAAAGAGAGGGTAAAATGGGAAATTTGAAAATAGTTTAAGGGTGTTTTTGTCTTTTGCATAGTATGTGCTAAAATTCAAGAAACACATGGCAGCCATGCCTTTCAACAATCAACCTGGTGTCCTACTCCTCCCCATGTGGTGTTACAAGTAATTCTGATTCTGTTTTCAGGTTGGTCGAACCGGATGAGTTGTAGAAGAACAAATCGATTTGAGATATTGATTAAACCGAAGGAATAAAAACAAAAGCATATACTCTAGACGCCCTAGAGGTTCATGGTTATAATC…
TTCTGATATACATATAAGATGGATTAAGATTTTACAATGCTTGTAATGATATCACAGAAGTGGCAGAAGGCAACGGTCTGAAGAGGAAGAGAATGAAAGCTGGATCAGATGTAACAAGAGTTCCTCCTTCCATTAGAAACCAAATGAAGGCATATGCCAGTCTAAAGGGTGAACAGGTACGGCTACTTCTTTGAGTTGAGTTGATTCAAAATAGAGGAAAATAATAATCATAATTATGACATGTGTTATATGTAGGTTGCTGCAAGAATGACAGCAGATGATGCTGAGCAGGATGAATGGCTTGTGGTGAAAGTAATTCACTTCGATAGAGAAACAAAAGAGTAAGTTTCTACCCTTGTAATAAGAGAATCCTACTGTAACGACCCGATCCCCGGTTTT…
TTAAAACAGAAAAGGCAAACCAATTTTGGAGATGCGGGGGATCGAACCCCGTGCCTCTCGCATGCAAAGCGAGCGCTCTACCATTTGAGCTACATCCCCATATGTCTTAAGCTTTAATTTGTTTATATAAATACAGTGTTCAACCAAAATATCTATCATAACAACAAACTACGAATAAGTAGAAAGTACAACTAACAAAACTGAAATAGCTACGAATAAGTAGTAAGTACAACTAACAGAACTGAAATGATTAGTGAGAAATGCGTTAACCACACAATTATCTTAGATGCGGCGTGCAACAACCCGAGAGGGCCCCCGCATAGTTTGTCAGTTTCTTTTTCTTATTGTACGTTTTACAAATCCAACTTACTAAATATAGTTTTATTTCTCTCTAAAAAT…
ATAATATGAATCTCTATTAAATGAGACATTATATTTGTATGATTTATGATTATTTGTAGTTTTTTATTACAAAAAAATAGTTACCCATTATCAAAAAATTTGAGTGTGAGACATTTAATGTTTTTAGTAATTTATAGTCTTTTTAAAATTTTAAAATATAACATATAAGAAAAAAATAATTTTTGTATTATATGGTTGATATAATTTTTTAATATCTTTTAATAATATAAAATTAAATAAAAAAGAACTAAGATACAAAAACTGTTATCAAATATTTATTATTCATACTCATCAGTTTTCATATATATATGTTAATCATATTAGATAATTTCGTAGCTTTTATTTAAAGAAAATGCAAGAATATTCTTTTGTACACTATTTATCAATTTGATAGTTAGT…
GACTTAACCGGACCAATACAATCCTATCTATAATTCCAATCAACCTAAACCGAACGAGCAAGATATAATGATCCTATCTTGTCTATAACCTTCAGTACGTTATATTGTATCATAGATGCATGGTACATCATCATTTAGAATCATTTTCCACTTTTAACATCAAATATATATACATCTTATGATGAATTTTGATAAAGAACCTGGACTGAGGTAACGACCCTTAATTTCTTATGAATAATTTTGTGAGTAAATGTTCACTAACCCTATAAACCCCTTCATGTAATACTCAAAATTAGTACAAATGTCTCACTTTAAGCAAAAAAATATGTTTCTTTTCACATATCTACTTTCAAATGGTAATATAGTTCTAATAAGTCATACATGCATTAGCACCTGTCT…
GACTTAACCGGACCAATACAATCCTATCTATAATTCCAATCAACCTAAACCGAACGAGCAAGATATAATGATCCTATCTTGTCTATAACCTTCAGTACGTTATATTGTATCATAGATGCATGGTACATCATCATTTAGAATCATTTTCCACTTTTAACATCAAATATATATACATCTTATGATGAATTTTGATAAAGAACCTGGACTGAGGTAACGACCCTTAATTTCTTATGAATAATTTTGTGAGTAAATGTTCACTAACCCTATAAACCCCTTCATGTAATACTCAAAATTAGTACAAATGTCTCACTTTAAGCAAAAAAATATGTTTCTTTTCACATATCTACTTTCAAATGGTAATATAGTTCTAATAAGTCATACATGCATTAGCACCTGTCT…
GCTTACATCTTATGTTTGATTTACTAAATAAAAATTGTGAGATTAAACTGATTAATATATGAAAGAATGAGAGATAATGACATTAAAACCATATATAACCTTTATTCTAACATCTCCTATACTCTAATTGGGGGTCAAGAATACACCATGTCAAGGTTTACTTTTTCTCAGCTTTGTTTTCATCCGAGCCCAACAACATTTGGCGATGTTGAATTAGCACCGTTGCGCACAGTCTCGTCAATTCTGATTCTTGCTTTTGTATTCTTCTCGGTGACACTTGGATAAAGGGACTTGTTCTCGAATCCAGCCTCTTTTTTTTATTGACCGTAAATCTGCTATTCATACTTAAGAAAATGATGTATTTCATGAACGCAAAAAACACATGTACGAACCAATCTT…
AGAAAAGCAAAGAGATGTACCTATTGTTACGAGAGACGTTGAGCCAAAGGTTGATAGAAGTATATAAAATTATTTATATGAATTTTTCTTAATTTTTGCTTATTTTTGCTGACTTTTATCAACCTTTGGCTCATTTGACAAGTAATAATTTATTGTCATTGATTTATTGTCATTCTTTCTAGATCAATTTTATCGCTAGTAAAAATTTATTGATATAACAGTTAAAAAATTAAACTAGTTATTCAGCTTAATTAAAAGTAAAATCAGTTTGATACTTAAAACATGTTTATATACATATTTATAAGATTACTGTCATTTAATATTTTGTTATGTATATCGTGTGAGTTCCGTAAAATTATATGGTGTAAAAGCAATACGAAGAGTTTATATTTTTGTCAT…
TTTCGTTTCCTATTTTTCTTGTTTATAACTTTTGGCATATATAATTTAACAATACAATCCAGCTTTAAAAAAAAATAGTGCAACAAGTGCCTCTATCAGAACAAGAAAACAACTTAAAATAAAACTAAAAGAAACGAGTCCATAAGGATTTGTATTTAAAGACAAACAACAAGTAAAAGTACCGAACCTTTGTCGGAATCAGAGTCACAAGTTCACAAGTCACAACAATGAATCAGAGAAACAAAAAGTTACTCAAGAGTTCAAAACTAGAAATGCTCAGCTAACAGAATGAGAAAAACAGAAATCAATGGCCGAAAATGAATTAATTATCAGCCAGAAGAATATTTCATTCAATGTGAACAAGATGTTTATTCATGTGGTGGAACTTGCAGATATCAT…
GGACACTATAGTAGCTTTGTAGTTTGGAAGCTAGACTTGTATTTTTCCCATGATTCACATTAACAAAACGAAGAGATAAGCTTTTGCTACAATCTCATCTTTTTTTGTGGCTCACTCATCTTCACACAACAACTCTATATAAATCCCTCCTTCATCGATTACTTTCTGTTTCATAATAAAGAGATAGAGAGAGACTTATTCGATAACTATGGAGATAACAACGACCTTCACGGTTTTGTTTACTCTTATGATTTTCTTAGGAATCTCTATCAATGGAGGTTTGTCTCAAGGACATCAACATCTTGTCAAGAAGACACGTTCTTCTGCGGTTGTAGTAGGAACTGTCTACTGTGACACTTGTTTCAACGGTGCCTTTTCGAAATCACACAACCACTTGAT…
AGATCAGGATCAATAACAAAACAGCCAAATGAAATTAACTAATAGGGGGGAAACCTTAAAAAGATTCTAGGGTTTTCTTTATAAGTGATGATCAAGCTTATAGATTTAATATACAGAATTACCAGGATTTCCAGGGAGATTTCTCTTCTTCTTAACAACAGGAGGATTGATGAGAGATTCATCGTGATCCAGAGTTGATGAGCTCGGAGCAAATGCTGCAGATCCGCTAGAAACAGTCTTAAGAACTTCACCTGTCATGTCTTCTTCTGGGTACTTGACTTATTGTAAGTGAGATTAAAAAGTAAGTTTTTGTATATAGCTGAGAGAGAGAGAGAGAGAGAGAGAGAGAGAGAGAGAGAGAGAGAGAGAGAGAGAGAGAGAGAGAGAGAGAGAGAGAGA…
CACACACCAATTCTGATGCGTCACACAGTGATACATAAAGTGATCTACATGCGGATCTTGCAGCTGAGTGCCAGGTTCTCTTTGGTAAGTTTGCAGAACTCAGTCACGAAAACTTGCAACTCATCAAGGATAAAGCTATGTTAAAAGCTCAAGTCAACATCCTAGAGATGGAACAAATTGACACTAAGGGTGAATCAAAGTGTAGGATGACAGGGACTGATGAGGACGATGAGCTTCAATCTATTAAGAGAGTTATCGCAGAGCAGAACCGAGTTCAACAAGAGTCTGAAATAAAGTTTCATCAGATGAAACAGATGTTGAATCAAGAACTAGAGAAGACTCAACTTCTGGAAAGACACCTTACTGAGAACTACAAGAAAATAAGAATGTTGAACACTG…
TATTCAGCGGCATGTTTTCTGATTTTTCTTACACTAGGTGGAAATGGCCAAATGCGGAATAGGCGTCGAGGCGAATTGATTTTTCTGTTATTTATTTACAAATTGTTTTATTTTCTCATATAAGGCTATGCATGTTTTTCTAACACACGATACAAATATGTTATAAATAGATACATATATTTGTATTTTATAACATATTTGTATTTGGACGTACCTATGACTAAGACTTTCTAACATTTTTATGAAAATAGCCATGTACCATTTACAGCATATAGACACATGTAAAGTTCAAAAAAGTAATATCATAGTGATTATCATTCTTTTTTCTTAATGTGATATTAGGGTCAGAAATAAGTTACATGTAATACTACAATACGACCATTTCATTGATGACATATT…
AAAACATAGTTTAATTCATTAACAAAATCATCGTATGTATAACTATCATGATACATCAACAATTTAGTATTTAAATGTGTCAATTAAGTACCTTGAGTTTCATTTTAAACTACATAAATTACTACTAGTAAATTACGGTTGTGCCCAAAGATATTTATGTCAGATCATGTATAACTTATGCTTTCATATGAATAGCATGATAACTTGAAAATTTTGTTGATTTCAAAAAGAAAAGCTTGAGAAAATTTTGATTTAAAGTTTATTGATATTTTCATGCATAATCATAACTTTTTAGTTGAGATGGTTAGTTAAAGAATAAAAGTTTTTGGAATAAATCTGAAGTCCAATCGCCCGGCCCAAGTTTACGCGTAACCCCCATGATCCACGCAGCTTACCCAA…
CAAACACAACCTCATCTCACTTTTTCTTATCCATCTCTCTCTCCTTCAAAAATTCACTCTCTCTAACAACCAAGAATCGGGAATTCAACTTTCTCGTTGAACCATGATGCATCCAGAAGAGGAGTACCAGAAAATGAAGGCAGCAAGGAGAGAAAACGACATGTGTGGGTACATCAACATGCCCATCACGGGATTCCGACCCGCTGTTTCTGTGGAGACAAAATTGCCGATGAGTTTTCTCTGGGTTTGAAGTTTTCCGGCGAGTTTGATACTCTACCTAGAAGGAAGTACTTCACTTGCGCCAAGTTTGAGGTACTTTTTGATAGGCCACGGATTTTTACCCACTTTTAACCATGGTTTATATAGGTTTTTAGTCTTTTATATGTATTCGAACCCTTT…
TTATATTTAGAAAGTTATAGTTTAAATTTTTTAAAAATATAGAAAATATTTTTATTTTAAAGTTTTATAATATTAATTAAAATTTAATTGATATATTTTAGCATTTTTATAATTCCAATTTATTTTTTATTGAATATTTTTATTTTTGTATTTATATTGTTTTGGAAAAAAAATAATTTTTTTTTATCCTCCCGCAAACGCCCGCAACCGCAAACGCTAGCTGGAACCAGCTTTTGAATTTATGAGGTTCAGAGCGATTTGGAAAGATTTGGAGCGATTTAGAGCGGTTTGAGCGATTGTTGCAAAACGCCAGCAACCGCTACCAACCGCAAAAGCTGCGTTTGCGGGTGGTAGCGGGAAAACCAGTCAATACCTTAATCCTCTAGACAATGTACATAT…
CAACATTTCTTACCTCGAATTCACTGTCACTAGGTAAGAACAATCGTAAATCGCAGTTGGGGTTTAGAACTATCATCCCCAAATCATTTGTCGGGAATGATAAAAGAGTGAAGTAATTTTATATGGGCCTTTTGTGGGCTTACACAATATTTAAAATGATGGGTTTACGATGGGTCTGACCTGAATTTTATTAAAAACTACAATGCTCTCGACAAACTAGTAACATTTGCTCGGCAAATAGACCGAATCCAAAAACCCCAACCAAATCCGATCCGGTAAAAATGAATCTGAATCTAATATAAATACCGAATGGATCTTGTTTTATAGTATTTCATGTTATGCATATTATCTGAACCGAACCGAACTTAAATGGATATCCGATTTGAACCCAAAAATTTT…
TTTCTCTAACATTTTCTAAGCGAAATAACCAATAAACCATTGAAATTGACTTCGACGTTGACTTTTCTTTTATCAAAACTCATTCAAACTGCAATATGAAATATTTGTTTTTTTTTAACGTATACTATTAATTTCGAAAGTTTTACTTAGGTTTCGAATGATGATCATCGTCCCGCCCGGCCCCGCAGTTAACAGTAACAAAAATCTCTACATATACTATATATCTATACATTTTTATAACTGTTAAAACTGCACCGCAATTGAACCGCTTGTTCTGCACCGCTCTAATCGCAGTCACCATTCGGAGCCTTAGGTGGGAAATAAGTTGGGAACATGGACAAGTTGGACCTACGGAGCCGGTCATTCTATATGGGGCACATGGGTGTGGGGAGAGATCGC…
GAATGTCGGATCCTACTAATCGGGTCACCCAAAAGGTCGGTGAAGAGAGAAAGCTTGCCGCTTGGACCGACCTCGCACCGTCGCTCCACATCCTCCACACCGGCTAAGTCTCTGCTCGGGTCGTATTCTCTAACCACCGTCATATCTTGCTTTGTTTAGAGAGAGAGAGAGAAAAACAGAGCAAAGAGAAAGAGAGAATAAGTTAAGAGGAAGAGTGGAGTAGATAGGGTTTTATATTAGATAGGGAGGTGAGTGTGTAACTGAGAGAAGTGAGGGAAAGAGAAGCATTTATAGAAAGCTAGATATATAACGTGAGGTATAAGTAATGAACAGAGAAGCAACAAGAGTATATAGGATTTGGATTTAAAAGGAAATCGAAAAAGACTTACAAAAATAAAT…
AGAAGCAGCAGCTAGTGGCAGAGGTTGTTGAGGTGTCATCGGAGAAGAAAGTGAGGAAGATGAGATCTTCACCATTCAACAAGAAGAGTAGTTTAGTGTTGGGGAGGTTGGCTAATACTAATAATGAGGAAGAAGGTGAGGAGCAGAGTGTTGAGACTGTGGCGGCTGATACTGCTTCAGCGAGGCCTAAAAGAGCAAAGAGGAAGCATATGAGGTATGTGCCGAGTGATTCGGAGAGTGAGTCTGCGAATGATTCTGAGTTTGATGAAGATGATGAATAGAGAGAACCAACTTGGTTTCCAGAACTTGTTACATGCTATCTCAAACATTAAGTTCCTTTCTCTCTTTATGTTCTGTAATGTTTTGTATTTGGATTGGTCCATGGCAGGTTGAGAATAT…
TCTAGACATTGTATGTGTAAGGCAAGTGAGAAGACACGATTGGATTTGAATATTTTTATAAAGTCGATCTCAAGTAACTTGCAAGTATAAGCTTACAACACTACGTGTGTGTTTTACGTTTATCATTTTTATGGGTTTTCGTAATTGTGCTTAGGCTATTTGGGGGTCTCATTTCTAATACACTCCCGTTAGGCTTATCACGCAACACAACTTAAGAGAAATAGGAACCGATTGCAGAAGCGAAAGCCACAGTATGTTTGATCTATAATTTCTTTAAAATATAAAAATGAAAATGAATCATGCATAAAACCTATTGCTTGTAAATTTTATAAACTTTAAGCAATAAAAAATGTATTATTTTCAAGCATTCGTTTTTTTTTTCCACATCAATTAAAACTT…
AATAATTCCGCACGTCCAATTTTTACACACTAAAATCATCATTCAACATTTTATAGTTTTATATTATAAATTTCTAAAGATCTGTATGCATATACAGTTCAATATTTTTTTCATTTTCTAAAAAAATAGAAGATCTCACCCAATAAAATTATTTGTTATAAATATTTATTTTAAACTATATTTATCTGCTTTTATAATTTAATATTTTTATTCTATTTAAAACTTTAACAATACAAAATGTATCCTTGTCTACCTATTTCCTTTTTATTTTCTTCATATAAATTTTACATTTACTTATTTTATTATATTTGTATAATGTGTGCTTAATTATAATATGTATTATGCAAATATATATATTAATATAGTTTGAATATGTGTAATAATGAAAAATATGTATTT…
ACACTAATATTCATATGCTTAGGTAAAAGAATCATGCACTTTTATATTATTTTGACTATAATCTCATAAAATTAATTGAAAGATTTCCTTACGAAAATATAATTAATGCAAGTTTATGTTTATATGCTTAGGTAAATGAATCATGCACTTTTATATTATTTTGACTATAATCTCATAAAATTAATTGAAAGATTTCCTTACGAAAATATAATTAATGCAAGTTTATGTTTATATGCTTAGGTAAATGAATCATGCACTTTTATATTATTTTGACTATAATCTCATAAAATTAATTGAAAGATTTCCTTACGAAAATATAATTAATGCAAGTTTATGTTTATATGCTTAGGTAAATGAATCATGCACTTTTATATTATTTTGACTATAATCTCATAAAAT…
CACATGGGAGATCACATAGTTAAATAAAAACTCTGTTTTTTTTTGCCAATTATCTCTAACAGTTTCTTCGTCCTCAGCTCTCTTAAAACACTGTTAAGTTATGGTTGTAGAGCTGTGAAGTTTAAGCCAGCCGAGTCTATGTTTCCCAGTGCAGATCGAAGCTCTAAGGCAAGCTGTAATAAATAATTTTGCTTTTGTTAACATTTTACGATTTGTAACAAGTGCCTCTTTAATGACTTCTAACAAGCTGTTTTGAACTGTATTGATGAAGTAGGAGGAACAAGAGAATGATAGACATAGATCTGTTATGGTTCAGAGCACAACAGATTGAGATTTAAGTATGTGGAGCTCATCAACAAATTGAACAAGTTCAATTCCAAAGTTTAACATCTTGGGGGT…
TTGAAACTTTACATGAGTATCCATGTCGGGGAAAAGGGCGGCGAGGTGAGGGAGGAGAAGAAGGGAGGAGGAGGAGGAAGAAAAGCGACGGAGTTTCTTGGAGAGGGGAGGCGAAGAAGACAAATCCTCGAACACAGATCTCTTGCTCCCGCAAACAATCGCAGACATGTTATCTGCTTCCTCCCTTCTTCCTTCAGACCTGATCTCTCACCCTTTCCTTTCCTTTTTGTTTTTTTTCTTTTCCTTTCTCAGAATCTCTCCAATCTGATGATGATTCTCGGAAACCGAACAGAAAAGTCAAACCCACCCTTTGATATAATAACACAACAAGAATCGGATCTAAATGGATCCGACAACAACCGGGAGTCGGATCTACATTTCTCACAATGGGCTAACACG…
TTTTTTTGGCATGCAAAACCTCTGTTCTCGATGAATAAAGCAGTCAAATCAGTTCGTTGCTGGAGATCCGATGGTCGGAAACGATGTTCTACGCCTCTGTTATTTTATTTAGAAATCCCGGCGTCAATGTGTGAACTAAATTCATCCGGTTAAAAAGAAAATAAAATTCATCCGGTTTGTTAATCGGTTCAAATAAGCGGTCAGATCTGAATCATGTGCATTTTAGCTCTGAAAGCTAAACCGGGAAGCTGTGGAAGTGATACAGAGCTTTCAGCATTTTCCAGTGATGTTTGATGCAATATGTAACACGGTTTTCAAGACCTTCGTTACGGCTCCAATTCAATGTTAACCGGAGAAGTATAGACCAAAACTAAAACCAATTTGATTTCAGGATGGATA…
AAAATTTAAGTCTTACAAGAAGTCTTCCGAGAAGACTTCCTGTAAGTTTTCTGTAGACTTTCCAGAAGACTTCTAGTGAAAATGTTATATGTTTGTACTTATGTAATGTTTGATTTCTTGTGAATTTGACTAAGTTTTTTTAGAAGTCGTCTCCCTTATTTTTAGTAAATTTGACTAAATTTTTGTGTTATTGTGTTTTGCTATTGAATTTGTATCAATTACTTTATTAAACTCAAGTACTTTCACAAGATAATATTGTATACATGAACATATTTACTAAAAATGTTTTTATTAATAATTCTTAAAATTTACAAAAGAATTCACAACTAAAAGAGTACACATATAAATCATAAAACATATCATAAACAAAACTATTACACATGGAGTTAGAGATTATTA…
GATAGTCGATTCATGAATCGATTGTTTTTTGTATATATGGATATGTGGAGAATGAGAATAAATTAAATCATGTACAAGTCAAACCTTGGAGTAGTTATTAGCTTCTATTGGAGAGAAAATCCCACATTGGAAATATGGAAATAACATGAATAGTATATAAGGGATTTGGGTCAATCCACTAATTGTCAATTGGTTTTAAGTTTGAAGCCTATGAAATTTATCATGATATATTCTCTCCAATAATCTTTTCTATAGATAATGAACCCTCCGGAAAACAACTTCTTGTTCAAGATGAAATCAGTATATGAACATCGACATATATCATGTAGACTCTCTATGATGCAAGTCATTCATTTTCTTTCGTCAACTCTAGGCTTTGGAACAATCGTCTTTCTTCTT…
CGAGCATATATCCTTCGATTTCGGTTGCTTCTTCTTTGTTTTCATCTACTTCATCAGAACTGGTTTCTTCTGAATTTTCTGATTCTTCAGTTTCAGAAGCTCCACCTTGAACAGGTGACTTCTCTACATCTGCGGAACTAGGCCCTTCGATTAGAGGTTCTCTGAAAGTAACTCTTCTGATCCCTTTCTTACTTTCTTCATGTTCCTCTTTAGTTTCCGAGTGTTTAGGCAAATCTTCTTCATTAAACACCACGTTCCTACTTGTAACGCATTTGCCTTCCTCGGGTAACCAAACACGGTATCCTTTAACTCCAAATGGATATCCCATGAAAATGCCTTTTAACGCTCTTGGACTTGTTTTCTCTTGGATCGTGTGGACATACGCTGAGCAGCCAAATC…
TTCAACAACCATAAACCTCTATCCTCAAAAGTAAAATTTTCATACAAAATTATAAGATGCGGAAAAAGAATAATGGGAAGAGGGCAAAAGTGGAATTGTTGTTTTTGGGATCGAGGACTAAATGGTTGATGTTGATGTTAGTAATGTTGTTTGACTAAGTAGCAAAGCTAAACTCCAAATACAAACACAAGTTGCGGAAAGATAAGAGAAGGGCTTTCACATGGACATACCTCAAAAGGTGACAACAAACTCCCACATTTTATAGTTATTTCTCATATTTTTGCATCTTTGTTTTCCTTGCAAGGGAACATTTGCACATGTTCTTATTTTCTTCTTGTATTTATAAAATAAGAGAGTTTATCTTTTCTTGGATGAGATGAGGTATGCGTCTACCAATGG…
GTATAGCATTTCCATATATTTCTTCTTCAAAAGTGGAGATAAGTAAAATATTTATCAACTAACACTAGATTTTCTATGACATGCGACTCGTTTGTGATATGCAAAAAAAAAACAAAATTTGATCGCTGATTGTATTTGCCGCATCAAAACGAATATGGTCTAAACTACATTGATTGTTAGAATAGATAGTCTTTTCAGTGGTTTAATCCTTCCATAATAAAAGTATATTTGAATTAGTTTTTTTCTCTCTCTGTAGAATGCAGTAGCCAGTAGTTAACGTAAATAAAATTCATGACTAAAAATTAGGTATAGTCACAATAGATCGTTCGTCAGTGAAGTTGTATTATATAGAAGGCCGGGCCATGTGAGATTGTGAGCGTCTCCTAAAGTCCATTTTGA…
AGAGCTGTGTAATGTAATTACTACTATATATAGGGGTATAAAGATAAATTATGAGGTTGGAGTGAAAGAAGAAGAAGAAGATAAGAAGAGTGTTTAGTTTATCCTCTCTCAAGTCTCTCCTCTTCTCTTCTCTTCTCTGTATAGCTCCAATGGCGATGACAATGGCGTCTCTTTCCTTCCCATCTTCACTCAACAAACCAACCTTATCCTCCTCACTCCTCACCCCATCGAAAGCCTCTTCCTTTCTCACCAAACCCAAACGAAAACCCCTCACAATCTCCATGTCCATGGAAGCCGGAATCGGCGTGATGGCCTCAAAGCTCGGCATGATGTCTTTCTTCGAGCCAGACGGCACCGTTGTCCCCGTCACCGTCGTCGGCTTCCGCGAAGGCAACATCG…
AATGAGTTTAATAATAAAGATTTGATAACAATGTATATCTCCTCCATCATTTTTTGTTTAATTTTATATTATTAAAATAAATTAAACAATCAAATTAGCTATAAAAATAAAATTTAGATTTTTTCGTATATGTTATATTTTGAATTTTTAAAAACGACAATAAATGACTAAAACTATTAAAATTATTATGTTAAAAATTAATGATCAATGGTTTAACATTTTTATTATAAGAAGATACACATGATTTTAAAACCATATGAGTAAAAAATATCATTTAATAATAAAATAAATAAATAAATAAATAAATAAATATATATATATAACACTATATACCATAAGATTACATAAATATTTTAATATTAAAACTTTCAATGAATTTTCAAGAACATTTATAAATTA…
TTTGGGTTGATTCTGTGTTTGGTTTTGATTATGGCTCAGCTCTCGTTTATTAAGGCAAGTACACTTGACTCTTTAAATCGTTACAACGTCTCTTCAAAGTTTTTGTAGCTGCTCTTGCAAAGCGAATCTGAGATTTGTAGCTTTTGGACTTTAGTTTGGTTGGAGTCTTGGAGAAATGCTCACGAGACTTGCTTAGATTTATTTAAGTTCTTATGTGTGCTAAAGGGTGATAGAAAGGATGTACGTATGATCTTTTGTTGGCCTTATTGGTTTGCTAAGATTGTTGTATGCGTTTGTCTTTCTGAGGGTTGACTTTTGGGTTGTCAACTTTATAGGTTGCACTAAACCAGACTAATTTAGGTCTAACGACAGCTATATCGCTTTTTGTTCACCAGAGCT…
TTTTATTCAGTTTATTTGGTAAATTAAACAGTAAAATATTAAAGTTTTAAGTATATTGTGGTTTTTTAAATTATATTATAAATATTTTGTTTTAAAGTTGAATATAAAGTTCAAAATTTTTATTGAGATTTTTAAAACAAATACATTATGTAGACAAACCAAAACAATAATAAAACCGAGTTACCAAAAAACATACAAAATAAGAAGAATGTAAAAAAAAAATAAGGATAGATTTTGAAAACTTTTATTTAGCAAACCTAATTAATGTTATTAAATTGGGTCATTTTAATGAAAAAGTCAGTACATTATAATGAAAATTTTCCAATAATTCAAGCTCATATGTTTATATTTGATAAATCTATTTTATTAAAATCGGAGTGAATTTTATTTAACATACAA…
TACAATCAACATTTGTTAGTGAAAAATGACTGAATGTTTTTACAATTGTATATTTGACTGTTTTGCAATCATTGGACACATTTAAAATATATATATATATGTTAAAATCGTTTATATATGTTATTTTTATCATACCATATGTATTTATATGTATATTTTAAGTTTCTATAATGTAATCTATGATATTTAATTGTTTCTATCACTACAAGAAAACACGCCGAATTCCGACGGACTCAAAAGTCGTCGAACGTTTTTGACGGATTTCTGACCGATTTCCGACGAAAACAAAAAATTTGAAGTCGTCGGAATTTCGTCGGCCAATTCCGACGAATTTCCGAGAAAACACGACTCGTCGGAATTTTCCGACGACTTTTCAACGACATTCCGATAAAACATATA…
TGAAGTTAACGCCTAGAAGAAGCAATCAAAGTGGATCTGGTTGAAATGTTACTATCTTTACATACTTGGTTGGATTGCTTATGTGCTTATGGAAAACTTGGACGTTGTAAAATGTGTCTGTGTCTAATGGGTGGGGGGTTTAAAACCTGGTTTGGGCTTTGGCCTTTAGGGTTTGATATTTTCAGATAAACTACTTTGTGTTTTTCATGTATTAAATTTTTTCGTTATGTATAAAAATGCAGGTTGTTTAATGTTTTCTGTCTTGGTGTTTGGTTAGTATTTACTAGTAATGGTTATCAAGTCGAAAGACCAAGTCAATGTCTGTGAACAGATGTAGCAAACAGTTAAAGTTTTGGGTTGAACAATACGAATCTTTGCAGAATTTAAAATCAAGATGAA…
TCAAATGTGTCCTAACGATAATTATTTGTAAATAATGTATACGTCGAATATCATTAGTTGATACAAGTTAATGGCGACGAAGGTTGGCCTCAGTGCCGTGCAAAGAGTCTTAGAGACCTAAGGCAAACTTTAAAAATAAACTTATTACAACTATAATGAAAACAATTTTGCAATATGATATATCGCTTTTACCAAATACACAAATCTAACGCGGTAAAATAATAAGTTTATGGTACATTAATTATGTCATATAAGAAAAAAAATACATGAATTCAGAAGGTTAGTTAGTCTACTACGTGGAAAGGATTTTTAAAAAATAAGTCTAAATCATTAGATTATAAATTATTTTAAATTTTGGAGCCCTAAAAAGATTTATATTAATCGGGGGCCTAAGACGAA…
CAGCAACTTTTGATCAACACTTGACATCCTAAACTCTTTGTTGACATATTTTTGATGTTTCCTTTCAGAAAACTTTCTTCAAAAATATTAATTTTTGCATTTTTGGCTTCTCGGGTGATTTTGGCTGTCCGTGGGTGATTTTGGCCCACGTCCGTGTGTGTCCGTGTGTCCGTCAGTGCACACAGGACGTCCGTCAGCACACAAAGGACGTCCGTGGCCGTCCGTCAGTACACAGAGGACGTCCGTGGCCGTCCGTCAGCACACACAGGGCGTCCGTCAGCACACGCAGGACGTCCGTCAGCACACGCAGGACGTCCGTCAGCACACGCAGGACGTCCGTCAGCACACGCAGGCTCTACAACATCATAGGACGCACCATGCCACACTGGATCAGGCGGA…
GATTTGCAAAGAACAAAGAACTGTGAAAGGTCTTTATAAGTTCCCGAGAAAATCGCAGAAACTATCCCAAGAAAATGTCCATATTTTTACTTTTTCTGATTTAGCATAAGAGTTCGAGATTTTGGTAATATAAATGATGCATAATAAAAATACAGTAATATTTAGTTATGGTTAATTTTATGTGAGATAAATAAAAGTCTTGATAGAAAAAGTATTTCAGCTTTTTACAAAAAAAAAAAAAAAGTATTGCAGTTTTGATTAAGGGAAATTGTCAATAATAGCACCTTTTGAAGTTTATGTCTCAAAAATAGCACTAGAAGGAGAAAGTCACAAAAATAACATTCATTAAAGGATAAAATATCCCTAATACCCTTAATTTAAAATTAAATAAACAAACAA…
TCCGGAGATGACGATGTCTTTTGTTGCGGTTCTGTTTTGAATGGAAACTCTGTCTCAATAAATTGGACATGGCGTGAAGTATAAAGACGACTTGTGTTCATATCAAGACAGAAGTAGGCACTTTGAGTTGACGAATAGCCAAGAAAGGCACATCTTGTGGATCTATCTTGCAACTTGTTTGTGTTATACGGTCTTAACCAGGGAAAACACAAGCATCCAAACACCTTTAGTTTCTCATAGTTGGGGTTGTCGCCAAAGAGCTTGTAGTATGGTGACTGCATTGAGATTGAGATTGTCAGAGCTTTAGCTCCTAAAACCTAAATTTTCTACGCTCTGATACCATATAGGATTATGAAAAGTGTAAATATTATTAGAACATATGAAGAGTATATATACATG…
CTCTTATTCTCTAAGATGCATATATATATCTCTTTTTTTTCGACTGTCTTCAACTGTTTTTTTTCCTTTTCTCCATTAACTTTTTTAAAAAAAATTCAAATTAACTTTTAAATTGTGTTTAATTAGATTAAATTTAGAGTTAGTTTTGGGATTATGAGAAAAATTACACTATTGAGACAATTTTATGTTGGTTTTATACCAAGGGGACAACAACCTTATTTTTTTGTTCTCTTTTAGCAATTTTCCCAAAAATAAATCGGTCAATAAGAAAATAAGTTGACCACATAAATCAATTGTTTATAACAAGTCTGCTACATCATTCGACAAACATATTCTTAAAAATCTACTAGGGTTGGCCCGCCCTACGAGCGCGATATTAGTTAATTTGATATTCACTAA…
AGGTGAAAAACTATTTATGTAGGTATCTATAAACCTAGTTGGGGAGGGAATATTCTCCTGCTCCTTAATTTTCGCTGCGGTGCGAATATCGATCGATGTTCCTGTGTGAGTGTCGATCGATGTGAGCGGTTGTTTTGCTGGACGAGGGTGGGTATCGACCGATGTGGAGTGCACTTCGTCGAACGATGTTGGAAACGTGTTGGTGAACTTATGTGTTTCAAATCTTTCATCCTGCAAAGATAATTATGTTGTACGTTCCTTCCAATATCCTCATCGTATTCTTCTGTATGTTCCTCGTTAGGTGAAGTAATTACAGTGTCAACTGCAAAACTTGCAGGGAAACCACTGTCTGCCCAACTGCCTATGGAATAATCATCATGTCCTCTCTTACTTGGAGGT…
CAGTAAGTGTTTAGGTTTTAGGAGATCCTATAGGATTTGATATTCTACATACATGTTGAAGATAACAAACAATAATTTTAAATATCAAGATCTTATCTATAAATTATTTTAAAAATAAAAGATGTCTTAACTTAAAACAAAATATATATTAGTAAGATTAAAATTTTAAAATGAAGATCATATCAAGAAAATAAATTACGTATAGAAAAATAGTCTTATATAGCCCTATATCAACTTTTTCTTCCCAATCTAGACTCCAAAGCCCAATATCACAAAAATGTTTCATTTAAAATGACAAATTACCTTTTTATCCTTTTCATTAATTCTCCAATTAATTAAAAACAAAAAAAAATGAATTGACGATCAACCACGGTCGTTGTCTTCACCTCCTTCATCTCA…
ATATAATTCGTATATTTATATATTTATAATATTTACTTATTATTTATTTTTCTTTATATTGTGTATTTCTATTTCTTATACTTTCTATTTACTAATAATTTTATATTTTAAGATTGATTTACATTTTAAGATAGATGTTTAAATACTAATGTACTTTTTCCATTTTTTTAAATTGTGTATTTCAAGATAGATGTTTAAATACTTATATATTTACTTATTATTTATTTTTCTTTATATTGTGTATTTCTATTTCTTATACTTTCTATTTACTAATAATTTTATATTTTAAGATTGATTTACATTTTAAGATAGATGTTTAATATTTAATGTACTCTTTCCATTTTTTAAAAATTGTGCATTTACTTATTATTGTATATATAATTCGTATATTTATATATT…
GACATGGATAGTTATACTTTTACATTACATTTCCTAGTTTGTCCTCAAAATCTCCAAACAATCACAAAATGACCACTAATCACAAGGTCCCAATCCAATCCCCTAGCTCTGTGCCCTAATCAGCAATTAACCTCACCGGCTATAACCGGTAACCCAAACCTATAAGCAACCTAGCAACTGCTGTCTTTAACTTGTTTTTATTCATTTTTTTTTATTTTTTAATCCATCGATACAAAATATGTTTTTACCGTATTTAGTTTTTATCAATATTATTCGTATACAAAAAGTGTATTAAAAAATCAAAGGAAAATAAGAAGTAAAAATGTTTTTTTTTTAAATAAATTAAATTGGTCTTAATTAAAAAAAAATATAATTAAATCACATTTACGTGAAAAAAAA…
TATTATGTATTGTTCATCAGTTATGCTATCATGATTCACAAGCAAATCTTAAGTCGACTAAACCTCAACTAACCCGCTTTTCAAGCAAGAGACCAAGGACGAAGTGCTAGCCCGATGGATGAACATCACTCGGATCCAGATCAATAAATAGAATAGTCAAAATCTGCTCTGTTTGTATAAGTTAAGCCTTGCTCTACAATAACAACACTAAACAATTTGATCTAAAAGTATTTATGTAAACTGATATTTTTGTTGACATATAAATATTATATTTCATAAAAACCATTTTTGTTTGATATATTAAATATTATTTAAAAACTACAAAAAAAATTAACGAACAATTATATACTCCCTCCGTTCCTAAAAGATAGACTTTTTAGTGTTTCACGCATATTAAGA…
GTATTAGAGACAAAGTCTCTCACATAGGATGTTGGAAGTGCTCCTAAGTAATATATAAGATAGATGAACCATTCCACTGATACCATATTAAGTTAGATATACTTACAACCTAAAATCACTTGGTAATAAGTGGAATGGGTTATCTATCTTATATATTACTTTAAGATCCCTTCTAATATCCTATGCGAGAGATTTTGGAAGTAAGCATATGTACGTAAATGTTTGCATCATATTTAGCATTTAGCCTAAAGTAAAAAGTGATTAACAAGTCTAATATTCTTGACAAAATTATATCAACCTATATATACAACTACATTCTCAACTAGAGTGAACTTTGGTATCCAGATACTCATCTGAAATTCGAAATTGACTCAAATGCACCAAATGCAAAGTTGGAGA…
CATTTTATACTTGAGAAGTATGACGCGACGAAAAGAAGATCAGTGCATTATCTTCGTTGGGGTTGTGTTTGAAGGTGAGAAGGAGACGAGGTCGGGAGATAGATATTGACATGAAAGTTTGTATGAACATTTGGCTGCGGGTTATGGAATACCATGTCTTGGAGACACATGTGAACTCGACCAGGGATTTGGCAGGAGATTTAAGAGTATACTAGATTTTGACCCGCGCTTTCAAAGCGCGGATTTATTTTTGTTTTTTTTTCAATTGACAAACATTTAGTAAATGTCACATTTTTATATATTTGTGTTTTATTTTATAAAAGACTTAAAAATTTTATCTTTATTTATCGTATTTCATTTTAAATGACTATTTATGTTAAAAAAATTAAACTTTATTTT…
TGGTTCTTCGCCAAAAGTATAGTTCATCTTATTAAATAACATGCACATATTTAATTATCTGTTTGGGACTGCAAAATTTGCTTAATGTTGTATAGTAGTGATATGGACAATGGCAGGGCCGTCTAATAGCACGCGCAAGTGGTGCAGTCGAACATGGTCCGAATATAAAAATAAAAAAAAATTAAGAATTTTTCAACAATATATACATAAATTATAGTTTAAAACTTCAAAATTTGATATAATATTGACTAGTTTAGAGTTTATAATTTATAAAAAAATTGTTAAACATATATAAATAGAACTATTAATTTCTAAAACCATTTCATTATATTTTAAATATATCATTAATACTTTTTGAACAGGGTCTAAAAAAAATTTGAGACGGTCCTCGACAATGGA…
ACGTAGGAAACCAATTAGCCGTGGGCAAATGGAATGTTAGAGTCGAACACAGAAGAATGTGGAGTTATGTGTGAGCTCACACTAACATGAGTAACGATGTCCGGGCGCAACGAGGGCGTTGCATTCTGTGAGAGTAAGTGAATTGTAACATTCCGGTTTGTGATAACGGCTTAATAGAATTGATAACTACCGATGTCATCAAAGTTCACTTAACTTTTCGATCACACATCTGTAAAGAATTCCATGGTTAAGTGTACTTTAACTAGAGTAGTGAAAGGATGAGTAACATACTGGAAAGTCATTTGTGGTATCGTGTGAGTGAGGTCAAAACACAGAGAAAAATCATGTGGTGATTATGGGGTCAATAAATGAGACTTTCGAGCCTCCAAAAAATTAACG…
CTCTGTCGAGAAAAACAAGACTCTATCTCGGAAAACAGCTTAAGATTTCACCGATAGAGAGTTTTGTTCTTCTCGAAGTTGTTCACGAAGTTCTTCATCACTTTTTCTCTCAAATTAAAGTTCTAATTTGGGGATTTCGAGTATCAATTAAAGTTTTCCATTGTATTTGAGCTACAATGGAGAAGAAGATTGGTAACAGCAAATGTTATTCACTTAGCGGCTGATTTTTGTGGGTATCAATTTACCGAGTCAACAAATAGTTGGAGAATAAAAACGTGCAAACAATAGTTCATTATTTAAAGAGAAAAAGACCAAAATAGCACTAAATCAAGTTTTTGTTCCCAAACTAGCACTCAAGGCCAAAAGTCACAAAAATAGCACTCAAGGGGTGGGGTTTAG…
CTTGACGAGATTCAAATATTCTATATTTTGTATATTTGATGAAATAAAAATATTTACTATTTTATCAAACGCTTAAATAAAAATATTCTGATATCATGTTTTGGTACATGTTGAAATGACTTTTAAAAAAATATTATGATCTTGCATTTTGGCACAGTTTAAAAAATTATCTAATAACATAATCTATTAAATATATAAAATCAGTTCTAATTTATCTCTTTCAATAATGAATTTTCATGAAATAAATTCTCGCATTTTGGCACAAAATTTTGTTTTAAATTATGATCCCGTTTATTAACACAGGTTAATTAGAACTTTTTTTTTTTTTTTTTGTAAACTGCTTGCTTAATTTAAATTAAAAATAAAAAGTTTTACAAAAGCTCTTAAGCTCTAGTTTCT…
TTGACTTGGTGATCCTTCATCTTCAACTCGCTGAGACTCTTCTGCTGCGCTGCAGTTATCTCGACTCCGGCGGCTGGTTCGATCACACCTTCTTCCACCAAACTCCACAATCCCTTGGCTCGCAAGAGATTCTCCATCAATTCACTCCAATGATCATAATGACCATCAAAGTGAGGAATCTTCGTGAGTGTTTTGTCTTCGCTCATCTTTCTTTCTCTCTCTCTCTCTGATCACTTAGATTCGTGTTTGCTCTGATACCAAATGTGATTGCAAGATCAGGGAAACACAAATATTGCACTGAATGATCTAACTGTATTCATCGCGTCTCAATGCGCTTTTATAGAAAATACAAGTGCTGAAGCAAATAACTGAAAGACCCAATACTAAGGACACGACCCC…
TGAAAGGCGAGGCTTCTTGGTGGCAGGACCACTGGAGGATGTTCCTGCAGATGAGGTTTCCACACGTTTGTTACCTTCGATGCCAACGTTAGGAAGGGCTGAGATGTTCCCATGCAAGTCATCATCGTCACCGTCCTGATTAAAGAGAAACATATATCATTATTTGCATTCTACGGAAGGACCCGAATGAACTAAATGTAGTATTTTACGTTGACGACAAAGTCAGGCAGTGGCAGACAGTCACGCTTGTTCATGCGAGAGATAGCGAAGGTCACGACCAGATTTATGAAATGTGGTTTACGTTCGTTTCCTCCCCGTTTTAGAGGTTAATTTCTTGTGTGTTTCGCCTGAGAAACCGTGAGACATTAACTTTTTGAATTTTTTTGGTAAAATAATTAA…
AGACTCTTACTGTAGGTAAAAGTTAGTGATAGAAGATGTTTATCAAAGTCAGTTCACTAGTAAAGAACATGTGATTGGGTAAAATTTATAGCATTTCTATCTTCCATCATTGTTTAAGGTTTCAGTTAACTAAGAATTATGAGAAGTGTTGACAATAGAAAACAATTAAGAATTTAAGATACTTTTTGTTGTTGATGAATTCTTCAAATCAAACATTGATTATTGCATATAGAGGAAAGGGTTATAATAGGCCCACTAATCTATTAATATAATGGGTCTCATATTGGGCTTCTTTGAACTTCGTAAGCAGTGAGACCACGCGTCGCTAGCCCAATCACGTTTCGTTAAAAAAAATAGAGATCGGAAAAAAAAATCCAGACGGTTTCCCGCCTCAACTAA…
AACAACCAACTAACATTTTTTGAAATGAAATTAAATGCATACTTGTTTAATTGGTTTTTCAATGTTGGAGGATCTAGATAGAAGACAACATGTTGGTACTTACAAAGTTACAATATCACAATCGAAAATTGTATATGCAATATACTTATAACATGTTGAAAATAATATTTTACATGCTGTGGTTTCGGGCATGGATGATTAGGTTTCGGCCCAACCTCGCGGTAATTCAAAAAAAAGATAATATAAATCACATATATATAGTATGTAACTGCCCAATTCAGTTATCAATGGCAGTGAGTGGCACCAGACGCACCACAAATTAAAATCGGCTGGGATCTTTAAGGGTTGGGAAAAGGCTAATAATTATAGGTAGTGGTTTAATGGTTTCTAATTAAGAAA…
TTAAAGTAAATTTCAAAATTAAGATATTTATGTATTTTTATATGTCATATAGTTTAATTTAAAATGATACATATATTTATATATCTTTTATTTTTGATACTTATTAAATTGAGACTTTCAAGTTATACTATTTTTTAATTATTTGTATCATGTCATAACAAAAGTTTTAAATCATAGATAACAAAATTTGAATGTGAAACTTTTAACAGTTTTAGTAATTTATACTCATTTTTAAAAATTCAAAATATAATACATAAATAATTTTTTTAATTTTTATTATATGGTTTCTATGATTGTTTAATTTATTTTAATAGCTTAAAATTAAACAAATATAATTATAATACACACTTATTTTTATCAAATCTTTATTATTCAAAATCATTAATTGTCATATATACT…
CATCTCCATCTAGATGGACTTGTTAATAAAATGACTAAAATATAACTTTTTACGTTTCGGCGGAAAAATAGCATTTTTATGGTTTTGGCGAGAAAATGCGTTTTTTCGGTTTTGGCTGGAAAATACGTTTTTCCGGTTTTCGCGAGAAAATACATTTTTCCGGTTTTGGCGGGAAAATATGTTTTTTCGGTTTTGGCGGGAAAATAAGTTTTTCCGGTTTTGGCGTAAAATTTCAATTTTCGGTTTTGGCGGTAAAATTGTGTTTTTCAGTTTTGCCGGGTAAATGTGTTTTCCGGTTTTGGCGGGAAAATTCCGTTTTCTGTTTTTGGCGGGAAAATTATGTTTTCCGGTTTTGGCGGGAAAATTTTTTTTCCGGTTTTGGCGGAAAATTGTGTTTTT…
GATCAAATAGCAAATATGCGCTGCAATTATCTGATTTATAACAGTAGTTAAAATGTTAACAGTAATTTAAATGTCATGAAAAAAAAAGCCATGACAAATTTTCCATGGACTAGAACAATACTACAAGGCAGAAAACTACCTCGCCTCTTTCTTTCCACATGCAATCTCCAAGATGAGTTATCACAAGTTCATCATCTGTGGTCCTGTTGGCCGTTATTACACCCAGATTTTCTTCCCAATTGTCAAGCATGCTGCTACTTCCAAACTGCAATTCAAGGAAACAAAGACACTGTTAGCTGCAACTGGGTAGAAATTATGTCCAGAGAACTTGTTCATGAAAGGTACGTTTTATCCGCAGGTATGTCCTGAAAATTAGTTCATGAGAGGCATGTCCTGTTT…
TCACAATTTCATTCCTCACAATCATAATAACACAAAAACCTTACAAACACAATCGACATGGAGCTGAGATCAATTGAAGAAACATTTTCGTCTCTGCAAGTCATGCCATCGAAGGTACACAGGTTCTTCTTAGAAGATCAGTATAGGGATAGATTTTTTTTAGGAAAAAAACGTTTTAAAATTTTGTAAGGTGATATATTTCTCTATACAAAAACAGAGATGGTAAAGCTTGAAAGGGAAAAAAAGAAAAAAAGGTTAAGAATAAAATCTATACTATATTAAAAGGGATATATGAGGAGTAGGGAGGCTGTCCACGTCCTCAATTAAAATCAGCCAATCAGAAGATTTCTTTTTGACATATCATCTCGGCTGTGGATTGTTGGGCTACGATTTTTTTTA…
AAAGCTCTAACTAATAAACAAACAAAAAAACTTGGCAGAATATTAGAATTGTATTTGAGATCTTTCGGAAATGGAACTCATCCAAAAAATTATGTCCATGAGAGGGAAACTTCATAGTGTCAGCATAATCAATATCAAGGTTACATAAACTCTAATGATACTCAAGAAGTCAAGATGAAGACTTTGAATAAAGAGGAAAGAGTGATAAGATTTCAGTATGCAGAAGAGACGGATGCAGAGTATACAACTGAGACCAAAGGGGATGAGACTAATCCTTAATGATAATCATGCAGTGAACCCAAACAGGTGTAACTTAGGCAACAAACAGCACCCATTCTAGAAATTGAATCATATGCAGACCCAGATGATTCAGTTAACCCTAACAGTGTATAACTTAGG…
GAAAGGATGAAATGGCTTCTTGGTCGGTTGATCGTGGATCCACTTTGTCTTGGGTGTGTGACGTGTGTCCCTTCTTCCAGTAGATGCTCGATCTCTCATTCAGGTGCTTTAAGTTTGTATCGATTACTTCTAGTGTCACAATCATAATTCCAGTTGCTGCTTGATCTCTCACAGTCATACTCTCATTAAAACATGCATGTATCTTACAGTTTGTCAAATAAAATACAGTATGATTTTTTCTTTGACCAAAAAAAATATATGATTTTTTTTTCAATTCATAAACTTCATTGTATAAAAAGTAAGAAAAAAAAAAAGTAGAATCCTCTTTAATACTTTTGCATCAGAAATGTAAAACCACATTTGTTATAAAAGTGATAAACTACTTTTAAACGGAAAGAA…
TTAACTTATTAGGATCTGGGCTCTGATACCATGTTAGATTCGGGTTTATTATGGGCTTCCAACTCAAAACCAATTGGCAATTAGTGGATTGGCTCTAACCCTTTATATATTACTTAATGTCCCATTGATTTTCCAATGTGGGATACATGTCCCTTAATACCCCTCCTCGAGATGATGGCTCTTATCGGCCAGAAATCTTGGAAACTTTTTTTTTTTTTTTAAGACAGTTTTACTCGGTCGAGCGAGTCAATTACGACCTATATACCCGGTCGGGTAGGGTTAATATTAATTAGGGGTTTAACTTATTAGGATCTGGGCTCTGATACCATGTTAGATTCGGGTTTATTATGGGCTTCCAACTCAAAACCAATTGGGAATTAGTGGATTGGCCCTAACCCT…
TAATATCTAGTTTATATATTGAAATGTAGGTACGGATGGATAGTACCGGCATATACAATGCCTCCTAACGCACAACACATAACAGTTCTTCTAGTGGTCATCAGAGAAGATTTTTCAAGAACACTCGCTGAGAGACTCGTAATCGATATTGAGAAAGTGATGCGTGTGCTCGATGAGCTTCCTTCACGAGTAATCCATAAAATTTTGCTAGGAGAGGAGAATAGTGAAGCTGACGGCGATAACTTGATGGTGACGGTGAAGAAAAGCGATATGGAAAGCAGAGAAAGATCATCAATATATGGAAGAAGTTTGTTTCAGACAGGAAGACGACTAATGGTATCTGGTAACTAAGTAATATATGATGAAAATGTTTGGACTGCTTTATCAATAATGCATTTG…
GGGATTTTGTAATAAAAATTCTTTGCCAAAAAAATAATAATTAAAAAATCCTCTAGCCACAAGTTTATGCAGGCCGCTAATAAGGTGAGCCCAAATACATTCCACCAATCGTGAATGGTCTCTGTCCTCCTCCACAAGTCGCACGCAAAGCTCCACGAGAGAAAGGATCCGAATCCACCATACTTTGAAAATCGTTAGTCGGTTTAAGAAAGGAATAGATTGTTAAGACTGATGCAAGCGGTTAGGGTGAGGAAGTTTTGTGAAGGATAAAAATAATGTCTCTGAGGATAAAAGTGGTGGTGGATAAGTTTGTGGAGGAGCTAAAGCAAGCTCTGGACGCCGATATACAAGATCGGATCATGAAGGAGAGGGAGATGCAGAGCTACATCGAGGAGCGAG…
AAGACAACAACAACAACAACAAAAACAATAAGTTAGATCGGTCTGTTTCTCGTCGGTCTGAAGATTTAAGCGTCAAGTCTTTCGCTTTTCAAAAGTAAAACAACAAAAACAAAACTCTTCTCTTCATGTCTTAAAATAGAAATGTCTTTATCTTTTCTCACTTTGTGTTGTTGTTCATTTGCTTAGATTGGGGAATGCAGATAAGGGTGGATTACAAGGGTCAACGCCACAAAAGAGGAGGACGTCGCAGCCAGAGTCGCCAAAGAGTTCGTCTGAGGCTGATGAAGGAGATGAATCTCAAAAACCTCTTACTCCTAAAGCAGAAGCTGATCGTGCATGTAATCGCAACCCTAAATGGTTATCTTGCTTCCCTTGCTGCACAACTTTCTGTGTCTAATT…
TATTCAAATGTGTATGTTTTATATTATTTTATTTTCAGATTTTGAGGATTTAGGTATATTTTGGTTTTTTTATAAAAGAATATGTAATTAAAATGGGTATTTGAACTCAAATTCGAACTGAACCCACAATGATTCGAACCAAATTTAAACCAAAATTTATAAATATTTAAATAAGATTTAAATTATTACTCTGAAAATTTGAAAGATCAAATGAATCCAAACAGATATATGAATATTAATTCATAAAAAGCTATACGACAAATCTCTTAGTACATCATACTATAAATAATCTAATAAACTATTTCACTTCACATACATCAGAGGTTACTGTCTAGTTATTATTTATTTAAATAAAAAACTCACGTTTTTTACTGCTTCCAGCCCAATTTTTGTAAGGCT…
TTAGATTAGTACAAGCCATTGTTCTTGATGTTCTTGTTCCAACAGAGGAGAGATGTTTCTTCTCTCTTTTTGTTGTTTGTTTAGAATTTGTTTTGCTTTAACCTTATCTATGTTCTTTGATTGTAAGAAAGAAGAGGTATTTGAGTGGAGGGAAGAGATGGTAATGGATGAGGTTTGGAGATAAGGTTTATTCTTCTTTAGGTTTTTAGGGCATCCACAATGGTGGGATTGTGTTTCAAGTCCCTTAGCATTTTTAATTAAACTTTTATTTTAAGGGACCTAAACTAAGGGACTAAGTGGATTATTAGTGGGACTTTGATTGTCCCTTAGTTTATTATTTAATTAAATTTTGTTTGACTTTTTTCTATTCCAAACCCTAGATTCTAACCATTTCATCTA…
GACAATACCACCTGTCTTACAAAGATCTAAGTTTAACTGCATCACTTGAGCCGTCCTACGAAGAGCACACCTGATACAGTTTACTTGCACCATGTTAAAAATCATTTGTAAGTTTTTCTTTCGTAGCTTGCATAATTGTTTAATAAATCAATTTTTTTTCGGGAATTGAAACATAGAAATGTTGGTGCAGAAGCATTAATGAACTTTTAGTCAAATCATTGGAATAAGGGACAAAACTTATTTATTTATATTTTTGAAAAAAGGAGAAAATTTATTTATCACATTCTCACTCACATACACTTTAGGTTTAATCAAAGATAGAGTTAAAAGTTTCTAGAAAATATTCGGGTTTTAATTCACAGCAATTAGTTTTACAACTAGAAGACTGGATTAGTTTGG…
TGCTCGACAACTTGCTCGCGACATTCTTGAAATCAGAGAAAGCAATCGCGCCTTTGCTTGCTACGCTGTTTCTGTTAAATTTAAGGTACATTTTCCTTCACATTTTTACTATATATCTTCCATCTTCAGGCAGTCTACAACCAAAATTTGTAGCCACCTCCTTCTTGTCTTTTAGGCATAGTCACTTTTCATTATTTCCTTTGTGATCTTTTGAAAATATTACTTGGCAATAAGTAAATACATCGTGACTGATAGTGATTGCAGGACTCGGTCAGAAGTTTTACAGGTCGTGAGAAGTATAAAAGACCAATGTGGATCACTAGTGGGTTAGAGAGTCCCACTGTGGTGAGAAATGATCCCTTCCTTTTTAACATATATTTGATTATAAGTAATGTTCTT…
ATCTCACTTCATAATGAAATTTACTCCATAAATGGAATAATCTATTTTTTGTTTGTTCATCACTCCATTATAAAGTGAGAAATAGAGTAGGGTTGGAGCAATTTTACTCCATTTTCACTTTTACTCCATTTTAGAGGAAAAAATGGAGTTTTACATTGGAGATGCTCTTAGATCACTTTATCACATAGTGCATCTATTTTATTTTATTACTTGCTTATGGGAGGGTCCAGACTATGTAAGTGACTTATTACACAGTTTTTAATGACACAAACACACCTTAATATGTAATGAAACATTATTACAATACCACACGAAATAAAGTTTTTCTTTGGTTTTAAAAATGCAACTGTTAGGGCCAAAAAGTATCAATATAGGTTTTTTTACTAAAATATAAGACAC…
CCGAATCCAGATCTTTATCCGGCGGATCCATAGTTTTACTATTCTTATCCGGATCCGGGGTTTACGGATATTCGGATGTCGGATATCTTTCTAAAAATTGTAATATCCGGCGATACGGATCCGGATATCCAGACTAAAAAATTAAAATATTCGGATCCGAATCCGGCTTTGACGGATCCAACATTTTATTATCCGAATCCGGATTCAGCCCTTCCGGATTTTCGGATCGGATCCGGATCAAATCTCGGATCGAATCCGGATCTCGGATAAAAGTTCCAGACTTACATACATAACCGAACAACTATTACTATTTACTAGTATATTGTTAGTTCTTAATAAATAGAATTATAATTGTTGTAGACTGTCAAATGAACATCACCTAGTCGTATATGTTTATTG…
CAGCCACCGTATTTGTCTTTGGAAGCTTGAGAGACCCATGAGGCACCGGAGAGAGACGCGACGACGCGGACACTCCGCGGTTTGAGTAATGGGAGGGTGAAACGATGTCGTACAAGTAAAGGAGCGAATTTTGGGAAGATGAAGGATGAATTTGGTGGCTTTCTAATCGAAAGAGAGCACATTTCTTGTCTTCAGATTAGGGTTCTGTTTTCTGGGTGGATGGTTCAGTTTGGAAGACAAGATGCTGCTGGTGCTAGTACATCAACTAAACTTCTGTCTCCCTCGGAGGGTTTTGGTTTGCTTTTATTTTCCGGTTTAGATTTAACCGTCTCGGTAGAATCGTTCCTACCGAATCAATTGGGGTAGAAATAGGTTTACACTTTACAGACTGAATAGATA…
AGCTAAAGAACAAGAAGTAGCCATTAAAGATTACGTTTTTACCTTTGCCCTGATGCAAAGACCAAACCTTTTCGCCCTCAAACAACTTGGAGATTCAAGAAACGAAAAGCTCGAAATTTTCTGGGATTTCTGCAATTGGGAGGAGACAAACAAACATCTGATGTAACTAAATAGATACAGTCTGAAATTGAAATGTCCAAAGGAGGAACTCACTGATAATTCTTGCAACGGGAATCTCACGAGGATTGGATTAAAGTTGCAAAGCGCCATTCACTGTTCCTGATGCTTCACTTCCATTACCACAGTCTCTGGGTAGATGATGTTTAGGGATTTGTTTTTGGTAAGCCGAGGAATATCGGTTTAGCCAATTCAATTACTAAACCGACTAATAAACCGAAT…
GGTCGGCCCGATGTTAATCCGTGATCAAGTTACCCTGGATCATTTATGGCTAGTGATAAAATTGGAGCATCACATTCATAATATATCCTTAATGGGTATATTATTCATTTAAAGAGAACATGATCAAGTTATTCATAATATATCCATTTATTAATAATAAAATTATTCAGGGTAACTTGATCATGGGTAAACATGATCACCGATGATCTAGTGATCCTATTAACGTTTTGATCAAAAAAGCCCCTTTCAATTTTAATATGGTTAACTAGATTTTGACCCGCGCTTTGAAAGCGCGGGATAACATTTTGATTATTTTTTTTAATTTAACAGACTAATTTGTTTTGTCTGAGCTTTAATATTTGAGTTTTGACATCTATAATTGAAAGTAATTTATTTTGA…
TGGATTCCATCTGAACTAAACCCGACTTTTTGGTAAATGTTCGGTTCGGTCGATTTGATTTATGGTTCACCCGTTATACTTTTGTTCGATTTTGGTAAAATCAAACCGAGTAATCCCGTGTCTGAATTGTTGCAGAACCGCATTCAACCCCTGCGTTTTCACCGAATGGGATTTTGTGTGATATCAACTAGAGCCAAAAAAAAAAACCATTACAAAGACTCAATTACTAATAAATATAAATAACTATCTCAAATATTTAATCTTATATTTATTTTGATTAATATATTTAAATCTAAAATATCATTAATGAATATAAATAAATAAATATGGATCAAAAATGTATATTAGATAAAATTATAAAATCTATTTGAATTTAAAATTAATTCTAAACCCAAACAT…
AAAAGGTGAGACCCTCTTCAAGCCCCATTATAATTTAAGAATTAGATTTTGTTTCTTCCCCGACCACCCAATTTTGTTTTTGAGAGAAAAATATTCTCCCTCTCAAAGAGAAAGAACTTCGACCTTACTCATTCTATAATGGATCCATATTAGTTTTGTTAAAAAAAAAAACAACCAAAACATTATTCTTTTACTCTATTTTAGAAGAAAAAATAGAGTATTACATTGGAGATGCTCTAATTTATCCTTTAGTCTCAGGCATTGTTTACTGCATATGGAGTAAAAGTGAAAACTGAATAAAAATGAATATATAGTAAAAATACTTCAACTCAATTCTATTTTTTACTCCATAATAAAGTGATTAACAAACAAAAAATAGATTATTTCATTTATAGAATA…
CTCTGCGGTGTCTGACGTGTCCGAATGCAGACTTCCTATTGGTCGATTTTTTTTGTCGACGTGGATAGCCTCCCTACTCCTTATATATCCCTTTTAGTATTAGTCAGATGTACGTTATCCCCCACATTGTATACTTTCTCTCAAACAAAAATCACCAATCTATTTCATGCGGATTATCATCACACCTTTTGCTGGATTTGTCAGTTTCCATACATCAACTAATACGAACTCTTTTGATACTCTTTTGATACAATGAATCCGGTATACAATAAAATGGATCGTGTAATACGAACTGGATAAACCTGGCTCACATAACTTTATGATTTATGTAAACCAAAACAGGGCTTATTCAAAAGGGTGTTTAAATATTCGAATGATTTGGTGATATTATTTTATAAC…
CATCCAAGTGCTTGCAGAGGACGTCGATAGGCTTCAGCCGTCCTTCACGCAGTCTGATCTCCGACCTCACCTTGCTTTGATCGAAATGGAACTCTTCCTCCTTCTTCTCCCAATCTTGAAACTCAGCTCGAGCACGTTCTCTAGCCAACAACGCCATCTCTTCCTCGTGTCGAGCTTTCTCCACAGCTCTCTCTTCTCTCCTCTTCTTAACCTTTTCAACCTCCGTCATCCTCTCCCCACGTCTCCTCTTCTCAGCTTTGACGGAAAATTCGTCCAAGGGTACTCCATGGTGAACATCTTTTTCAATCTTCTTCCGCCACACAAAGGTCTCAGTGAGATTGGAATCCCCAAAAGGGTTTGAATCGTTGGAGTAGCCAGACACTGACTGAGTCTTCAGTT…
ATGTAAAACCTGCAAAACATCAAGGCATTAACCCAGTCGTCAAGAGTAAAACCACTTTCTATGACTTTTGGACTTTTACGACTAAAACAAAAATCTATATGATATTTAAATAATTATTGGAACAACTCAAAACACTAACAAAAAAAAAAAAATTAGTTACCAGTTTTGTATGGTAGACAATAGAAGAAAATTCTGTCGAATTGATGGTTCGTACTTGCAGGTTTTATGAGAAGTAAGCGATTAAAAAAATTGAACGAATAGTTAGGGTTTTTAGTAAAAAGTAAAGACAATATAATTGGGCTTCAGAACAAGTTTTAATTTTAATGGGCTAAACTATATTTTCTTTTTTCTTATTTACCTTTGGACTAAATGTAAATGTTAATGGGTGCATAATCATAT…
TTTTTGTAGAGATAAGACCCTTTTTAACATAACTTGAACCTATGATTCCTTAAATGCTTAGTAGATAATCTAAGAGTTCTATATATCTATTATGCCTAACACATATTGGTTAAAAACATTTTGAAGCGAAAACCTCTTTTGTTTTATTCAATAAAGTCATGAAACGATAAGATGACGAAACTGTTCAACATAATTCACGAATCTACATGTGATTAGTAGTAAAATGTAGGAATCAAGTTATTTTATTAGTCAATCTATAGAGCTATAATAGCATATCGAGGTGGTTATATAATATGTGTGAAATAAAAGTTAAATACCAAAGGTATGTACAGTGGTTTATCTTAGTTCTATTTGTGCCCCAAATTTAAATCTGAAACTTATTTACGTCGTGTCGGGGCA…
AAATTTGTTGTGCACTCTAACTTTATAGGTAAAATAGTTAGATTTTGAATTATAATTTTTTTGGTGGTTATATAATCAAATTTCCCTTAAAGTTTCTAAGAAAAAAAAAAGAAATAGTTTTAAATGATAAAATGATTTTCATTTTTTTTTACAAATTTAAACCAACAGCTTGGTGACAGGTATATAATCCGTATCCGAAAGGTGCGCCACTTTTCTTACAATCTCACATGTCTTTTTATTATTTTATTTTTTAATAGCTAATACTCTTATTTTAATTTTTATAATATCTAATACTCCTATTAAATCTCCCCGTTAAACCTGTTATAACTAAAAATGTCCTTTTAAAAATAATTTTCATTAATATTAATTCTGTAATTAAAATAAAAGATATTTTAGCAA…
TCCGTCTAAGCATTCTCAACATATGTTCCATCCGAATGTAAGTCTCCGTACTTCACATTCCAGCGTCAGTGCCTTAGCCATTTGTCCTTAGGGTCTTCCATGGACGACTTGTCCAATTCAGTTTTCCGATTCTCTGACTCTTTCAGGTTATCTCTTTGCAATCCATCTATCGCTTAGCCAGTTCATTGAGATTCCATCTCAATCCTCGGACCACCTGTCCAACTTTGTTTCCGATCACAACCTTCAGCTCATCCACTCGGCTATTCTGCCTTGAACCTTTCCGCTGAAGTCTTCTTTCCAGATTCAGTTATGGACATCATGTCCATACTGAGTTAAACTCATTAACTCCTTGTCTTCCTCGAGCCACTTGATTCAATCCTAACTCCAGTCAGCTTCCTT…
GCCGATGTTGTTGCGATCCGAGGCCTCGAAGATCACGGCTTGGACTAGGCCGTTACGTCCTTTTCGCTGTAAGTCGTTTGTTCTCCAGAGAGTGATGTTCTCGAACCTGATGAAAGAACGGGAGGAGGCGAAGATTCCTTCGCTGCCGCCGTAGAGGAGGAGAGAGTTGCCGACATCGTGGAAGGGCTGGGAAGGGTAGATGTGGGCGGAGGATTCGGAGATTTTGAAGTGGAATGAGAGGAGAAGTGGGAGGAAGAGAGAGAGGTGGAGCAGCTTTTCCGAATCCATGGTCAGTCGCCGTTATCGGGAAGGAGGAGGATTCTCCGGCGAAGTTATTATGAAAGCAGCTGGTGAGTCGCTGTGCGTTCTTGGACCCACAAACATTTTGATCTAACCACT…
GAGCCGTTTCGAGAATAGGTAAAAACCTAAGCTTGATAGCTCGGTTAACCCAACGAGCCATGGCTTGACGGAGAGTCCTCGTGGTGAACTCCAAAGCAGCGGTTTTACGCTGGAAAAGCCACGTGTCTCCGTCGGAGTTAAAGATCCCTTGACCTAGAAGATCGTGGAACACGGCTTGCCATGTTGGACCTTTAGGGTAGTTGTCAAAGCGAGTCTTGAGAATATGCTCGAGGTTTCTTGGGTCGCACGTGACAGTTACTAGACCTTGTTTCTTCGCTAGAAACGGAATAGCGCAGATGCATGTCTGATACGTACCGGAGCAAGCGAGAAGGTTGTCGGAGATCCAGTCGTGCATTCTCTCGCAGTTTTCGATTAGACCAGGGAGGCTCCCGACCAAGG…
AATAATTTATTTACCCTTGAAGTCTAACGATTAAAAATAGAACATAATTCAATATAGATATATGATTCTATTAATAAATTAGCAGTTACAAATTTGAAATTTCTAGAAATATCAAAAGTTGTATGTTAGTTAATTATTTTCTAAATGATATTTATTTTTAATTCTTTTTAGATGAGAATATTTTGGCTGAGGTGGATAGTCTCAAAAACCTTGAATTTAGTCCCTTTTATATAGTAGGATGTTTTATGTTTATTTTTCCATGTATCTTAAAAACGTTTAAGTTTCAATGAAGAAGTGAAAAATATAAGTTTCATAACAGAAATCAAACAAAACCATTCATATTACATCTTAATTTTTATTTACAACCTTTAAATTATTAATTATGTTTTATATTAATTT…
TTCTTGTTTTAATTAATATTTTTATTTAATTATAAAGATTTTTCTCTAATAAATTTAAAGATTTTTATTATTGCATTCAAAGGGGGTAAGTAAAATAACCTTCGAGAAAACTGATTTCATCTTCAGGTAATTTGTTTTCTCCAGATTATTTAATTTAAGAATTTTTCATACGCTCTTAAACCTTGCAAGGATATAGCTGCACTGCACGTGCATGAAACCGCATGCCATCTTTCGTTGTTTTACTTATCCTCATACTTATTTACCCTTTTCAACTAAGACCCCGCCATTTAAGGCAATTAAATTTCCCAACCCCATATCCCTTGAGAAATATTTTCACAAGTGCCCTACAATTTTCAAAAGTTTCAATTTTCTCCCCACCATTGTGTGTTTGGTCACAAT…
ATGATAAAAAAATGAAAATGGTGGAAAAGCATGGCCCAAGTAAGAAATTAATGGACATAAACATCAAATGGTAAATAGTTGGAGACATCATAGGAAAATGACAAAAGAAGGGGATTGAAAACAGATAGACCGGAAAAGAGATTTGAATGTCTATCGTTAGGCAATATGTTTATCGTCTTAAATCGGTCGACATGATAAAAACCTACTTTAAATATTATTTGTGATTGCTAAATCAATCCTTATGTTGTAGTCACACTCTCACAAGTCACGACTTGTTCCTTCACACATTGCAACGAAAATGAAAGAGTGGGCGATAGAAAGAGTGAGAAATGCAAGAGAACAAGTTGTGATCACAGTGTGAAGAAAATACTACTATAAGTGAATAAATCTGAACTTCTT…
GTGCAGTCTTTTTAATTTCATATTGGGTATTCTCATCTCCATACGGTTTATCCTCAAGGGAGAAGTGGTAGTCTGGCTTTATTCTATGACTCCACTTGTAAGGTCAATATACTTTCTTCTATTAACAAAATCATATATAGATGTCGAGACAGAATATAAAGAAAAAATGATATTTCTGTTATTTGTTTATGGTGAGCCAAACCAACATTTTAGAGATCAGGTTCGGGAGAGGCTTACAAGATTAGAGATTTCAAGAGATGAACCCTGGTCTATTATTAGCGAATTAAATGAGATTACGGGTAATCATGAGAAACAGGGAGGAGCTCTTAGACATGCATATAAATCTAACTAATACTAAAAGGGTTATATGAGGAGTAGAGAGGCTGTCCACGTCAGCAA…
CCCAGTAAACAATATCATAAAAGTAATATAGAAAAAAAACAATATCATGAAAGTATTAAGTATATATATATATATGAAAATTCTATCATACATGTAGGAAGAATCACACAACACTAATTCAACTTCACCTTATCTTCTTTGTACATGACACTTGCCCTGCAAATACATCTCTAATGATCTTAGGACCTTCAAGCCCTGGTTTGAGTTTCAGCTTCAATTAAACTCTCTCTTAAACTTAACAACTCTATCAATCTCCGGTACCACATTCTTCACTGTGTCATCAGCCAAGAACTCATTGGCCCATTTACATAGAGAAGGAGTTTTTGATTTGTCTAATATATTTTCTCCATTAAGCTTCTCTCTAGCTTTTAAGATAACCAAAAAGCTCCCGAGGCAAAT…
TGAGTTATATATTTAGAATAGGGACCCGAGTAGACGATTGCCTTGAATATCGACCGATTCGAGCATGTCGATATCGATCGATAGTACATCACCTGCAGCGACCGATGGTAACTCTTTTCCATCGATCGACACTTAATCTGGTCAGGTATATCGTTCTTACTTGTTGAATTTTGTACTTCTGTTTCTTTTTATTTTCACCTTACCACCGATTGTGTTATACTGAGGACAGTGTAATTTAAGTCTGGGGGGATTACTAACGTTTATCTACCTTTATGAATCTTATTTAAAATATTTTCAAATTGTCTTTATTGAGTCAAGAAAGGGATAATGAACTTATTAGATTCATGCTTGTTATCTAACCACTCTTTAGCACCATTCTAGACTTACTGATTGAAGATA…
AGAAGCCCAGTTTGCACTTGAAGAAGCAACAGATGCCATTCGTCAGATCGGAGTAGCAGTGGAGACTTTGACAAGCGTGGCGGCACAAATTGCTCACATGATGAACCCAAGTAAGTCTTCTATCTAGTTCACATAAGGTTATAATCTTTGATGTTTTAACTTTATGTGCATGGGGAGATGGGAATGAAAACCCGCGAAGGACAACTAGAGATGCAAACCAGGGAACGTAGTTTATGGGAGAAAAAAATTTCTATTTTCTTTCTGATGTAGAGCCTAAAGTTTTGGGGGAATGAAAGAGAACGAAAAACAAGTTTTTTGTGAGAAAAAACACATATGGCTTGACACATATATTCTCTCAAACTCATAAACATGTATGTATCGACCAATTTGGCTTTTCTA…
AATATAAATTGATGATAAAATAAAAATCAAGAAATAATTAAATTGAACTTTTAAAAAAAAAAACTTACCGATTCAACGATTTCGTTGATTCGAACCCGGGACAAGTTGGTCGAAGCCGTCGAATCGTCATCATCGGTTTGAAGCTGAGACACTTCGTCTTGCACCTGAGTTTGGACCAGGGTGACCACGTCCCTCACAAGACCATCATCAATCTGGCCGGTCTTCTTGTTGGTATACGCCCTTTTCATTAGGGCGAGATCATCAACCGGTTCGCTATCATTTTCTTCCGCCTTGAAAAAAACATAAATTAAACAAACATTAGAAATTAGAAGAAATGCACAAAAAATAAAATTTCAAAACTTAAATAATTGAAGAAAAAGCGGCTGAACTTACCATGCG…
TGTTTCTATTTTGATGTGTTTCTTCTATGTTGATGTGTTTCTTTTTTGATTAATCACTTACATATTCACCTATTTCAGCAAGTTTTTTTTCACCATAGCTAGAGAAAGAGATGGATGGGTCTTGATCCAGGAAAATGTTTTTAATTTAATTGTTACAAAATTTTGACAGTGTTATGAAGCTTGGGTCTATTCTTACGTAACCACTCAATGACTAATGGTATTTCTGATGAAGTTTAATTTGCACTTATAAGAGCAAATGTAGTTGCCTTACAGTGTACGAAAATTATTAAAATATCCAGTAGCACTTATAGGAACCGATATATATATAAGAGAGTAGAAAAACTGAAATCACATTGACACTTTTAAGAAAAGCACGTAGTTTGCCTGGCAACGTACAAA…
CTGGAAGGACGATCGTTCGCGTTGATACACCCAATAGTGATGGGAGGTTTGTTCGTATACACTCTATACGCTGGTTACTTAGGTTGGCAATGGAGACGTGTGCGTACCATCCAAAGCGAGATCAACGAGCTCAAGAAACAGGTTAAGCCAACTCCTGTTTCTCCCGATGGATCCACGGTCGTTGACTCTTCGTCGCCTCCTTCTGCCACGGAGCTTGAGATCCGACGGTTGACGGAAGAGAGGAAAGAGTTGGTCAAAGGGTCTTACAGAGACAAACACTTTGACGCAGGCTCTGTTTTGTTAGGGTTTGGTGTTTTGGAGTCTGTGTTTGGTGGTCTTATTACAGAGACAAACACTTTGACGCAGGCTATGTTTTGTTAGGGCTTGGTGTTTTGGAGT…
ATTCTTCTTGTGATCGTTAAATCTCAACTTATCCTTTCTTCATGCATGACTCTGATCTTCCATCAATCGACAAACTCTGCCTCAAACAAACCATCGACGAAGAGAAGAGTAAGAACAAACCATCAACTCTCATCTTCCATCAATTGACCAAGAGAAGATGAAGAGAAAACGAAGAACAAACCATCAATTCCGATCTTCAATCGATCGACGAAGACAAGACGAAGAACAAACCATCGTTGTCTTCTGAGATGTTGAAGAATCGTAGAGAGATGCCGGAGAGAACAAGAGAAAGAAGAAAGAATCGAGAAAGAAAAAAGGGAAAAAGAAAAAACACGTTTTGTCTTGCCCACCATCTTACACGTGTCTCCTTCTTTCATTAAGAAACCGATTCGCAAACCA…
TGGAGATGTTTTGTGGCGGAGAGCCGACGGAGAGAGAGACCGTGAGTGTGACATTATGACTGAAAGAAAGCTTGTCTGAAGAAGACTGAGGAAGCTTTTGGGTTTTGAGAGAAAACACGAGTGGTGTTTGGTCTGAAGAAGATGTATTGAAGAGTGTGAGAGGGAAAATGAGAAGTAAAACTGAAATTTGACGTAATAAATTTGAAAGAGATGATGAAGCCATCATATAAGTTTTGACTCTTTGTTACATACTTGGCCATCTTTAAATACAATATTGTGTTTTTTTTTCCCTCTTTTTTTTATTATGACCGGTTTGTTTCGGTTTACTCAAATCATTCCGAGCCAAAAAGAGTTTGAATTTTAGGTGGAGAACCTTTATAAGTTAACTTATAAGCAATA…
ATTTTAGGTTCCGAAAATAGTTTGTCCAAGGTGGTAGAGTTTGATCGCTTACTCCAAACCATGCAATATCTTAGGTGCTCGTGGTGATACAGTATCACTCTACCTTGAGATCATTACTCCATCTAAGTTGATAATTCTAATCGATGAGATGATGAATGAATGCATTCAATCAATCAAGTTTTGAAAGGGATAGTAGAATTATGTAATAGCAGAATTACTAATGGTATGTAGTTAACTTTTTACTATACACCATATTGATTTTATGTAGCCTTGGCCTAATGCTTAAAATGAGTAAAAATAATATATACCGTCCAAGACTCTAAATATACAATATAGTCACACACTTACAAATTATAGATGTTATAAGAACATGTCATATAGAAAATACACAACTTTTGA…
ACTACGAAAGGCTTGATCCCTTCAACAAGGGTACGTAGGCAGCCGTCATAAGGCGCAGCCCCAATCTTATCGCGTTTTCTACTTTTAGGAGAGCGAGAAGATCACTTACCACAGACCTTTTCAACCATTAATTCCGCCTAACTCACCTAATTTGCCTAACTTGCCAAGCCACTCGCTAGAACCTCACGCTAGAAGCTCATGGTTCTAACGAGCTGGGGGGCTAACTGTTGGGGTCAAAATCGGTCACGACGGAATCAATGTCTGAAAGTCCGTAAAAATCAGCATAACCGTTTTTACGAAAAGTAATCTTCGTAAAGATATCTTTACGAAGAGCCTTGCAGTAAAAATCTCGTCCAAATCTCAATCGAACCACTAAATACCGATTGTCCGAAGGCAACG…
AAAATCAGTTAAGTTAAAAATATATTTTTAAATTTAAGAAACTTAAGCAATAAAGAATTTAGTTTTTCTTCAAAATCTAAATATTCGAACCCGACCTGAAATAACCGAATCCAAACTAAAATTATCCAAACCCGACCCGAAATATAAAAATACTCGAACGGGTTCTATATCCGAAAATCCAAAATATCTGATCCGAACCCGAACGGGTATCCAAACGCTCATCCATAGCTAGAAGTGTTTATAAGATTATTTTCTAAAAGTCTATTAGTTATAAGAGTCTATATATATTTTACAAAGGTTTATAAAATCATTTATTAGAATTTTTAAAATTTTATAAACCAATTTAAAATGTATGTCGAACCTGTTTATAATTATATAAATGTACATTTTTAATAAATT…
TGCTCATACATATGATCTGTGTTATTTTCATACACACTTCTATCTTAAGTCAAATATCTTATCATTTTTAGTTTTTTATACGAAGGATCTTTTTATTGCTTTTATTTACTAACCTTTCATATTAACAAAGAAAGATCAGACGAAATAGAAATACTTCATGTTTTATTTTCATACATTTGTTATTTAGAGTATATGAAAATATATGATTATAATTTTCAATATTCTGATTGCATTAGTCATTTTACATAAATATAAAAGTGTTGCTTTCAAAAATTAAAATAGAGCATAATTTCAAATAAAATTTATTTTTTTTCAAATAAAATTTCATATAAAGTATTTTCTTTAAAAAACTATTATTTAAAATACATAGACCGCGCGTAGCGCGGTTAAAAACTCTAG…
ACTAGTTAAACCGTTCGATCGAGCTCTTCATGTCTAATTGTTACGTTGGTTTGTTTCACTGCAGGTTAAGGGAATACTCAAGGAACTCGGATTCACAGAGCAAATGGTTTTCAAATTCTGAGAGGATTATGAATCAAAATTCCGTAGTTTCTGCTTAAGACAGGTTTCATTTCATGTAATAAAGCGTCCCCAAGCAAACATTAATTGATGCAGTATGAGCTTTACACAGTACCTATCAAGCTTTGCAAAATAAACAAAGCAAAACAGATCAGTTAGTCTTTTGTCTCTGGAGGAAGTAGCTAGAGGGACCTTTGCTATACTTTGATTTTGATGATAAATTTCTATGTGATTTAAACTGCAAGAAATTGGATACGGTTTGAAAGATAAAAGTTTGTTCAT…
GTGAGTGAATTCTATTTGTGAACTAAGAAAAGTTTTTAGTATAATAACTTTACCAAATCTTAATTATATAATGCTTTTGTAACTGCTTAATATGGGAGGAAGGTGATTTTTGTAAAAAGTAGAGACTGGAATCAGAAATAGTACAGTTATATTTTCTCTCTTTAAAGCTTTCCTACCAAAAAAAAAAAAAAAGCTTTCCCATATTTGTATAATAATGTTAGAATTTAAGTTTTATGAAGATTTTTTTCCCCTGAATTTAATGTTTTTATCTATATTTTTTTTGTGTTTTGCTGTAAGTCCTGAATCAAGTCTGAGATTTTAGAGTTTTTTTTAAAATATAATTATATATACAACATAAATTCTCTTATTCTAAAGGTCGGAGTCTTATCTTAAAATATA…
ATGCAACAGTTAGGCATCTATAGGTATTATAATCTCCAACACCTGAATAGTGGCCCTGCATCTAATATCATTTCCAACCTAAGTTACATTTATCATTTACTCGCTAGTTACCATTGCTATTTCATTTAAAACATTAAAACCTTTAGAATTAATAAACACTAGATTTAATTGTTCCCTAGCTCCTTGTGGATTCGATCCCTAAGTACTACATCTGAACCTCTTTTGATGAGAGTAACACTCCTTAGGGTAATTTGAGTGGTATCATATCTTCTCTACACAACAGTAGAAATTGATCAGATCACATCAAAGCTTTACACAGCTATAGACACCATGGAGGAACGAGTTGAGAAGCGGTGTGATGACATCAACTTTCCATTCGACGTCAGACTCAGTGGACTG…
TCAACAATGGATACAATGGATCATGGTTTGTGTAACTACTGTTACTTATTCAGTCTTGATCAATGATAAACCTCATGGATACATTGTTCCTCAGAGAGGTTTAAGACAGGGAGATCCCTTATCTCCCTTTCTTTTTGTTCTCTGTACTGAAGCCTTGATTCACTTACTAAAGAGATCCTCTGCCCTGAACCGCATCTCAGGCATTCAGTTTTCTGAGTCAGGTCCTTCTCTCCATCATCTGTTATTTGCAGATGACAGTTTGTTTATCTGCAAAGCTGACTCTATTCAGGCTGACAAATTAAAAAGAATTCTGAGAGTGTACGGGGAAGCTACAGGGCAAATGGTAAATCCAAGTAAGTCATCTATTGCCTTTGGAAGTAAGGTAGATGTTGAAAGGAA…
TATGCGATGTACACCTGGCGTATGTACACGATTCAAGTTGGTATACATTTAGATTTAGTAAGACTGTATATTATAGAATGTACATTTGGGGTTGTATGAAAAACGAGTGCACACATGTACACTTATAGTATGCGATGTACACCTGGCGTATGTACGCATGTACAGAAGCGCTCTTGTATGTGGATGCGTAGGAGGAACCGTTTGGCGTTAGTGTGAACACTATAACTTGTAAACGTGTACTTAAAAGTAAAATTAATGTATGAACTGACTTTCGTATTGATCTTTGTGTTAAGTTGATTTGGTGTGAAGAAAAATAGAAAGAAAACGAGGAAGATGTGCGGTGGTGAGCGGAAGATGAAGATGTTGGGAACTTGGTAAAATCTGGACCGCACAAATGAA…
ATCAAAATTTGTTCTTTCTTTGTCTGTCTACTTGGACAACATTGGCACATAGCAAGAAACAGTTTGTGCCTCGTGGCCTTTTTTAAGGATTCTTCATGAATACATAAGTTGTCTCCGTTTGAAAACTTTCATCCTATGAAACCATTTACACTAATAAAGCCATCAGAATCAGAGACACCAACAAACCCACCAAGCTTCCATGGAAAACAGTCATTGATCTCTTGTGTTCGTTCTTCTTGTTTCTCTCATGCTTAGCTCTCTTTCTTCATGCTCTTCCTCTGTGTTCCGATTCAAGTGAGTTTCACATCCTCTCATGGTTTTGCTATTGTAGATTGATGTAATGGATGCTTAAGGATCATTCCAATCTGAACAAGCAATTTCAAGCAATGAACATTTCCA…
TTGGTTGTAACGAAGGGAGAGATGAGAAGAAGAGGAAAGCTTCGAGTTCAGAGTGCGGAGAGTGATGAAGGATCTTGGCAAGACGGAGGAGGAAGAAGAAGATCTGGAGCTGCCGGCAGAAGTGGCGGGTGTAAGATTAGCGAGATTGGAAATGGACGCCATTATTCAGATATGAAAGTGTTCCTCTTCTTGGTTTGGTCGGAGATATAAACAAGAAGAGGGGTTGGTGAGTGATGAGTTAGGTCGGGAACGCAAACAACGAATGTCATATGTAAATAGACATGATGGTGATAGATAGATGCTAACAGTTGACCAGACCACTCCACGTCATATTGATGTCATAATACAAGCCTAAGCAACCTCTCATGTTAATCATAAGAAACACTTAACTCTTTGGAT…
TGGTGTGCATGGCCGGCCTTGAGGGGAAGCCATCCAAGCCAAGGATTAGGGCATCCAAATTAGTGGGGCATATGTTTAAAAAAAAAAAATTATTAGTATGTAGTATATACATAAAAAAAAAATCTGTAGATTATTCTGTTAAAATATTATCTATTGTGCATATTTAGTTATTATAAGATTTGTCAAACTTTTTAAATATATTAGTAAAATTATATTTTAGGTTGAATGAGTTGGCTATATTATCAATTGAGACTGTTATGGTCGAAAAACTTGACTATAAGAGTTTAATGGATGATTTTGCAGAAAAAAATGCAAGAAGATCTATATTTCAACAATAAGTGTTTTTATATCAATGTTTTTTATAAACATATTATGAAATCTGGTTTTTTTAATGAAAAT…
ACTCAGCGACGTTAATTAATTGGTTTCGCATCGCTCCTGAAAAGGTTTGAAGTATTAGGACTTGCTTCCACGTGACAGATTCTTCGATACAGGCTGGCGCTGGCTACAAGCAAATAGTTGAGGAAGCTCAATGTCCATAACTGTGTGAGCATGACAGCTGGAGCTCCAAGATGGCTGAGCAAGCCGTGTCAACTGCAGGTCTTCATTGGCTCGGATTGGGACATACATTGTTTGTTGGTCGAAGAGAGACGGTCACAGCTATTATATGTCAGAGACCATGGATCACCTTGTGTTTTGATGGGTGTGAGCTTGGATGCTATCATGGCTGGGAATTCCACACGTCTCCCAAATTTAATGTATTGTATAAATTATAAATTCGATTCAGAAAATGATCCAATA…
AACAATTTTGTAAATATATATTATAACTGAATAAAATTAATAAACATAAAATCTTCACATGAAGAAAATTTATCAGCCAAAAAAATATGCCATACTAGTGTGTACTAATGTTATTGTTGTGTCATTATTCATTCAAAGACCACATAATACATGCGGCATGCCACAGACAAAAAATAACAAAAAAAAAAAATTGACCGTTCAATTTTAACCCGGGGAAAAACAAATTGTTGACAAACAAAACAAAAGTCTATACTAATCTCAATCTTTATCTAACGCTACGGGGTTAATATAAAAATAAAGGGATAAGACGAACAGCATCATGCTCATCGGTCTAAGTGTGTTAGCTTACACGGCAAACAGAAAACAATTTAGAATTTAATATCACGCCGTAGTAATCTT…
TGTATCAAGGACATGGAAAGTCGACTGCTCAAGGACTCTGTAGTCGGTCTGACAAAAAATAGAAAACGTCGACTGCTCAAGGACATGGAAAAAGAGTTTGCAAAAAAAATCATCAAAAAAGGAAACATTTAATGGTTTCACATTAAATGATTTTGTGAGAATTGATGTGAGCGCGACACATAAGCAAAAAAAAGAATGGAGTCTTCTCATGCATCCTTGAAAAAACAACTAAGAGATAATTAAGGAAAGCCTTCAAAAATGCTTCTCCTTTGATATATAGGGGATTTGTTTAGAGATCAGATTGTATACATTAATATGTTCACGGTCAGCTAACACAGTTGACCAAAAAAATAATCCATGGTGTAAGATCTCACTTGAAAATATGAAATGCATTAATAC…
TTCCCCAGTAATTAATCGTCTGACCCCATTTTTCCCGGATCCCACTTGTAACGATAAAAGTCTTTAGACTTTAGCCCAAAAAAAGAAGATAAGGCTCCGAATGGTAACTGCGGTTTGAGCGGTGCGAGACAAGCGGCTTAATTGCAGTGCGGTTTTAACAATTATAAAAACGTATAGATATATGATAAATGTAGAAATTTTTGTTACTGTTAACTGCAGTGCGGAGCGGGGCGGTTCGTAACATTCGAAGCCTAAGAGTTGTTACCTTATTTTAAATCCTTCATCACATGTTTCGGTCTGGAACTGAAACATGATACTCCCTCCGTTTCTGAATAAGTGTCAATTTGACATTTTTCAAACAGATCAAAAAAGTAACAAAAATATATGTAAATTGTTATT…
AAATGTATTAAACAATGACGCAAATTGTGTGGTCTACTTAATTTAATCTTAAAATGCAACACAAAAAATCTTCAGTTGCTGAATATTTTTATGCTCAGTCAAAGCAAAGGTATTCTGGAACTTAAATATCACACCGTTCGCGAAAAGTAATTAACTTAAATTTATACCCTAGACATTTTGAATGTGTTCCACGTAATTTAGATAATTATCTAATGAAATAATATTTTTCCTTGTAGATTTATATGATATAGCTATTATTTATATATATGTACACGTCATGGTCAATGTATAATATAAACCAAATAAATGGGCAGGTAGGTTTACATTGTATATGTAGCGTTATTACGAATGTCTCTGTCTCTCTAGTCTCTACTCTGGATTCGTTTCCTCATTGGATTA…
TTAAATATTGAAGTTTTTTTTTCAATTGCAAAACTAACTTATGACGAATTAATTGTAAGTCGTCTAGTTTTTAAAAAAAATTATCGATATTTTAATTTTCACGAGACAGCTGAAATGTAAGTCGTCCAAGAAAGTCAAACTTCTGAAATAATCCAGTCAAATGCAAAACTAACCTATGACGACTGAAATGTAAGTCGTCTAGCCTTTTGGAGTTTTTTTTAACCAAACAAAAGTAAACGACTTATTTTTCAGTCGTCTCTAATAATAGATTTCAAAGTCAATTGCAAAAATAACCTCTGCATTGACCAGACGACGTATAGTTTAGTCGTCTAGACAACTTAGATTGAAGTCGTCCGCGTCTTCTCCACTAGTTTTTAAGTCTTCTACGTTAGTTTTTGA…
CAGCGTTCCTATTCTCTCCTCTGCATTGTTCCTATTGTGTCTCTTCCATCGAGATATATGGGTTCTACATCTACTTAGTCGTTAGACTACTGGTATTTGTAGAAGTTGAGCTTGCCCTATCCCTTTCCATCCTCTACGAACGGTATCTTCAAAACCATCTTTTGACATCATGCTATATCTTCTTCAATTGATTTATAACTATTCAAAAAATGAAAACTGAACTATATCTTCTTCAATTGCCATTGTTTTGAGTATTAGTCGGTTTGCAGTTTTACTATCAAACCACACCAAAGACCCAAAAATACAGACAGTTAATAAATACACAAAGTTCATTTATCTATGTATCCCGAATACGTTAAAAACTGAAAGAATCCAAACTAGTACTGAATGGTAGCGTAG…
ACATGTCATATATCTAATTTTCAACATTGAAAATTGGTTGTACCAAATAGTATGAACGATCCATGACATTACATCTCCCATCAACCAGAAAAAAAATTAATGATTACATAGCAGCATCGTATGTGTCCTCTAAGATACATTTAAGATTTGCAATTACAAAACAAATTGACACATGAAAAAACGGTTTTTAAAAAAGAAACCAGATGATATAAATTTCTAAAGTGTGAAATAACCCAAAAAGGCGCCAAAATATGCTTAATATTAAATGGGCCTAAGGCCTATGCCCCATTCCACGGCCCTGCGGCCTTATAATGGAAACGAGGAACGGAAAGAGAATAAATCGACACATACACAAGTCGTTCTGATTGGTTAAATAACAAATGACGCGGATAGCATAGA…
AGTAAAACCAAACCGTACCAAACCAAACCGAACCGAAATAGATAATATGGTGTGGTTTTGGTATATACCATATAAACCAAATGGATATGATTTTATAGTAGGATTTGGATATGGTTTGATTTATAACCGATTAAACCGAATAAACCGAACAAAACCGATAAAAAATAGAAACATGTAAATATGTACATATTTTATAACGTCACATGAAAATCTATTTGTTATATAAGTTATTCTTTTGTTAATAATTATTACCATATTTTTTTATAGTAATAAAGAATCCTAATTTGAAAAGCACTTAAAATATAAATAAAGAAAAATTCATCGCAACCGAGGCTTCTTATTTTCTTAATCTTCTTCTTTTAATCATTTTGCTTTCTTTTTAGCATTGATTAAATTGAA…
AAAATATATATACACATATGTTACGTACGTAAAGCAAAAAATAAAACTAGTCTAAATGGTAATTAATGTTTAAATATATTACCTCTTTAAAATTACTAGAGCCTTTATCCGCGCGTATACGCGCGGATAACATGTTTTGAAAAATTGTGGCTCTTGATGAATAGTTAGTTTGGAATTATTGGTATTGTTTATACACTGGTTCAAATAAAGAATCAAAATTATATTATAAAATAAGTGTATGAGAAGAAAAAAGTTGTTTAGTAACATTTTTATAAATTTAAATCATGAATTAAAGTATTTTTGAATGTCGGTTTAAGACTACACCATTTTGAACATGTTTGATAGCGCAATATTGAATTGAGTAAAACAAAATTTGATAATATATAACATAACATGAAC…
GCGGAGCGATATTTTAAACTATGAGTATTTTTTTTGAAACTGGATATATTATGCTATTACAAACTCGGAGAAATATTACAGACGATTCTACAGCCGATAATTCTACCTGCCTCATGAAGATTCACGTCTGACTACATCACCTGAACCATCATATCGGATCCACCATTGACGATACTCCTTGCGACATGCTGCAAATCTCTTGTAAGCCGCTTTTCCATTAATTCGCGTAATTCCGCTTTCTCCGGGAATCGAAACCCAAACTTGCTGGTGTAAAAGCATTAATGAACTTTTAGTCAAACCAGTAGACAAAGGGAGTCAAACTTTGAATTTGATCAGAATATTTTTGAAATATCCGTTTAAAAAAATATAAATACTTTGAAGATTAGCCTGCATATACGT…
GAGATTGGGTGAGATAACTATAAAAAAAAAAAATATTTCACTAACTAAAATCACACTGTTTCTCTTCTTTTTTTCTTCCTATCTCTCTCTAGTTTTTCTATACAAAACTTTTTTTTTTTTTAAAATATTTCACAAATAACCCCTTTCCTTAATGGGTCTGTCAATATGTGTGTCTAATAGGTGAGACCGACCGACCCAGTGTATAGTTAGTAGGTGGCGTTGAAGTTGTAAAAAAAGAAAAAAGAAACAAGGAGTATTATTCAATCTAGCAAAGGGCAAAGAGTCGACAAATATCTTTGAATCCTGAATTTATTTATACTACTTCTATTCACTCTCAATTTTTTTGATATTTTTAATTTTACCTTTTACGAATAAAAATAAATATTAATATTCAGTAAA…
TAATAACGGATCACCAGAAAAAATAAGTTTTAAAATCATAATAAATGCATCGGCTAATCGAACTGATCTGGAAGCAAAATAATTTTGAATTTTGTGGTTACTAACAATTGATTTGCCTAAATCATTTTCGAAAGTTACAGAGAATCTTTCGCATTCACAAATCACAATCAAATAGCTCGATAATAAAGAAGGAAAATTTTACTTGGGTAAATTCAGTTAAAAGGAAAATTTTACTTGGGCTAAATTGAGTAAGCCTAATCAATTAAAATATTTAAAAATCCAATCCATGAACCAGCCCAATTATAATTGGAAATGGACGTAAACCGAACGAGGGTGCGCCGGTTTCCCGTACCAACCGTTCTTCTTGATCCATTCGTCGAGTTAGGGTTTCTAAGGCGA…
GAAGATTCAGCCTCAGAAACTCCACTTGTTGCGATAAACGCAGGCTGCTTCGGCTTAGGGAGCTTCATGTTCTCAGTAGTTAGCATCCAAATCACGGTTGAAACATTTGGTCTATCGTTTGCAACTTCTTGCACACACAACAAACCAATCTGAACACATTTTGTAATCTCTTTCTCAAAACACTCATCAAAGACAATTGGATCCGCTAGAGATGCAGCCTCACCTTCATTCCATAGCTTCCACGCCTTTGAAAAGAGACCAAACTTACATAAGTTTCAAAGCCTAATCATAAGTTATTGAACACTGATTAGTGTACTTACATAAGCTAAAAGGTTTAGATCATTGTCTTCCTTGTGAGAATTTCTTCTCCCACTTATAATCTGTAGAAATATAACCCCC…
ACTCGTGGAGTAGGTGTGAACACACATATCTTACGAAGGCACCGAATAATGTTTATTAATATAAGATTTCAAATGATTGTACTAATCGAGAAGGTAAGAGGAAGGAGTGTGAACACGTAAAGGAAGTATCGGACACATTAGATGGCCGATGCAGACTTTTGGTCCCACGCTTTTGTTTCTTTTTCCTTTTTTTTGTTTACTCCAGTTCCCAAATGAAGGCACTAGTCATGAGGCCAATCTCCTAGTTTTTAGTTGTTTATTCATGCATCTTACACCCTGTTCGGAAACTCGCTAGGCGCTACGCGTGCGGCACACATGGGCCTAACGATTTATTGAAAAAGCGGAAAAAACTCGGGGAGTACTCGGGGAGGAATTTTTTGTACTTTTATACGTATAACA…
GATCAATCTTGTCTCCGTGTTTCTCCATCAGCTTCCTCTGCTCATCCAAAGCGGCAGAGAAGTGTTCCTTGTATTTCATCAGGTAAGCACCGGTCCACGTGGAGGTGATTGAGCTAGTGTGCTGTCCTGCGAAGAGAGCAGCGATGAGCAAACCCGTCACCTCGGATTCGGTCGTCTGCCTACCGTCTTTGTACTTTGACTCGATGAAACACTGCAACATGTCGTTTTCGGATTTGTCTGAGCGTTTTCTTGATCCTATGTGTAACGGCCCGGTTCCTGGCCCAAAAATTTTCATAAAAGAATGGGCTTCTCTACGGCCCATTTCACAAAAAACCTAGGGTTCCCTTCACCCTTTCCTTTATAAAGAGATGCAGCCCATTCTTTTCTCTCATTTTCTGA…
GTTTCAAAGAACTTCAATCCGCGACAAGTAACTTCAGCAGCAAGAATCTGGTGGGAAAAGGAGGGTTTGGGAATGTGTATAAAGGTCGTCTTCATGATGGAACCATCGTTGCGGTGAAGAGATTGAAGGATGTGAACAATGGCGGTGGAGAGATTCAGTTCCAGACAGAGGTTGAGATGATAAGCCTCGCCGTCCATCGTAACCTCCTCCGCCTCTACGGCTTATGCACTACTTAAAGCCTCGCCGTCCATCGTACCCTCCTCCGCCTCTACGGCTTATGCACTACTTCTATGGAGCGGCTTCTTGTGTATCCTTACATGTCCAATGGCAGTGTCGCTTCTCGACTCAGAGGTATTAAATGATCTCAAACCGGGTTTTTTTTTGTTTAATTAGGGTTTT…
TTCTTAATAATAAAAATATTAATACTTTAATAATGTTTTAGTTTTTTTTTAAATTTTTGAATTTTATAATAAGCCTATTCAATTAAAAAAGGACATCTGTACTGAAGAGTCTAAAAAGGTTCCAAAAATATTTTCTGCAAGAACTTCTTCTGATACAAATATTTTCTTTTTGATTTTTTTAAAATTGGTCAGAACCCATCAATAACTTGTTGATGGAGGTGCTTTTAGTGGTGAAAAGAGTACCAGTTTCTGTAGAAAATGGTTGTTAAGATGTTTTAATTGACACTATAATTAGGTCTGGGCAAAAAAACATGAATCGAATAACCAAACCGGAACATAAATACCAAAAATTGAAATCAGATCAAAATCTTCAAATACCCGAATGAATGTCATCAACAA…
TAACTCACGAGATTAGAAATCCTACTAAAACTTACTCTACTTTCTCAAAATGCATACTGCTTATTGCATCCATAGTTTCATTAAGAGCAAATGACTTATATAGCAGACAATATATTATGACAAAGTTAGCACACAAAAAAGAAAAATGAATAAATTAACACTAGTTAGTAAATTATTCTAAACCTTAAACATTTATTATAACTCCCCTTAAACACTAAACTTAAACTCTAATCACTAAACTCAAACCTAGATATAAAAGATAAATGTATTTTTACTTTTAATTAATATTGTTTTAGTTTGTTTCCTTGTATACTATTTTAGGATAATAAATTACTTGACTGTTATTTTGTAAGGTATTTTTCTTTAACTGACTAATGAAATAACAACATGACTAGATCA…
TCTCGAATAAAATACAAAACCTAAACCGGCGGAAATTAACACAACACAATTTGCAATTTGATGTGTGTTTTACAGTCGTTTTGATGTTTGTTTGATTATAAAAGACAGTTCATCTTATATGTTATACGATCGTTTGGATGTGTGCTTGATTATTTTCGGCCAGGACATATAGTAGAGCAGAGGCTTTAAATTTTATAAAATATTTACATGAGAATTACTATAGGTTATAATCATTGTGAGAAAGAGAACACGACACATATTATAAAACCGTATTATATGCATGTGTATAAGTCTCGACAATAAAGTCTGACCAGTGGAAATAATTGTAAATACTCTAGTAATGAGTGGGTCTATATCAATGGTTGTTGAGAGTGGCTCTCATGATGACACGTCAGCAAA…
TGTGAGATGTTGCTTGGAACACGCAGCTTCGGTTGCAAAGACATTCTTGATGTCAGACTGTGTTGTTGTTGAGATCAAGGAACCTGAGCCAGTTCCCGCAGGCAACCCAATGGACAACTCAGGTTTGTTCAGACGCTCAGATACTTTGAATCTCCGGTGAAGATCCACCAAAAAATTCATGTCTCATCACTGATTCTGTTTACTACTATTGTTTCAGGATATGGATACTGAGTGGATCAAGTAACTCTGCCGCATATTGATTCCTTTTAGCTTGCAATAGATGAGCGCTAAGTGTAATGGTTTTGAACCAAGAGAATGTGATTTGTTTACTGAAATTTTGAATCTATCTTATTAATAAAATCATGATTCCTTAAATGTTTGGAAATAATGTATGTATCT…
ATAACAGTTTTTTTTCATATAGCAAACGCAAACTGAAACGATTTTAGGAGATGACTGGTTTCCCCGTTACCACCCGCAAACGCAGCTTTTGCGGTTGGTAGCTGTTGTTGGCGTTTTGCAACAATCATTCAAACTGCTCTAAACCGCTTCAAACCGATCTAAACTTCATAAATTCAAAAGTTGGTTCCAGCTAGTGTTGCGGTTGCGGGAGGATAATTTTTTTTTCTTTTTTTCTTAAAACAATATAACTTTGGTAGTTAATAGTCATAAGTATCCCGCAAACGCACTAATTTCTAACTGCGGAACCAGTCATACAAATCTATTAAAACCGCTAGAAACCACAACTACCACATCCGCAAACTCCCACAACCTAACCGCATATGCTGCGTTTGAACTAGT…
CCAATAGTTTAATATTAAATAAGCAACTTAAACCGCTTTATTATTATGCCTAATTTATCGTCACAAATCAGGCCAGAGATACACTCTTTACTACTATCACATGCAGCGGTTCTTCATACACACAAACGATAAGAGTTTCTTAGAGAGCCTTGAGGATATCATCGGCGCTGGAAACTGTGAACTCGCCGCCAGATTCAACGTTTGCAACAGTGACCTTGAGGTTATCAATCAACAGAGCAAATCTCCTTGACCTAACGCCAAGACCCTTGTCCTTGAGGTCGAGCTCGAGTCCAAGAAGCTTCGTGTATTCTCCTGAACCGTCTGCCACAAACTTCACATGCTTGTTCTCTGGGTACGTCTTCCCCCATGCCTTCATCACAAACGGATCATTCACTGCAA…
TATTGAAAACGAAATGAGTTTATTTAGTTATTGCAGTGATTTAGTACCTTTTGGGCCTGCATGAATTCGGTTGTGATGTATAAAAACCTAATAATATCCAAATAACCAATGTATCTGAAACGAGTTCGGATATTTGTATCAAAAATAATCATATTACCTGATTTGTTATGGGTCTTTTGAATACAATTATCTATATGGCAGCACATCTAAAATATATAACACTGATTATGAAATTTTTTATTAATGTATAGAAACGTAAGAACCAGTATCCGCATGGACGCGCAGATCAAACTCAGTATATAATTAAATTGGTGCAAACATATAAATCAATTTTATTAATCCAAACAATATTATTTTTCTTTTTGATATGATATATACGCAAATTACATTATTCGTAAT…
AGGACCGAAGAGTAACTCACACGTCTGCTCCTAAAGTAGCAAACAACCCTGTTCCTGCGGGAACGGTTGTGTGCAACGTTGATGCTGCGTGGAATGCCTCTTCTGGCAATTGTGGGCTTGGAGTGCTCTACTCAGGCGATAAGCCAACTACCCTTGTCTCGCGCACATGCGAACCTCATCCCTTTGTCTCTTCAGCAATGATGGCAGAAGCCCTCGCTACGTTTGGCGGTTATGACCGCGTCCTTCTCAAACATCAAGTCCCTGATAATTCTGTCGGATTCGCTCACCCTGATCAAAATATTGAAAGGAAGAGAATCTAGACCAGCCTTGTTTGGTATTTTGTTTGATATCTATCAGTTTAGTTCTTATTTTTTGATGCAATATCTTTCTCATTTATCC…
AACCAAAATTTACTATTATTTGTTTGCTTTCATGTTCTGAATTTTAGATAGTTTTGATGTCGAACCAATGGTTTCTTATTGTAGCTTCTAAACGGATATATAATAGTTAAAGAAAAAGAAAATAAAATTATTAAAACAAATCATTTCATTACAATTTGGTCGATAGAGACATAAGCATTAAGAAAAATTATATTTCAACTACCAAGAAAATTAGATACTTCAGTTGTGGTGAATATTTAGTTATAAGGTGTTTACGTCAAAGTCCACATGTATGTGTATGTAAAAGTATATAAAGGTGGTTGATAAATATATAAAAATTATGTTAATTAATATTAAATGATATTTTTGTTCAAAATAACACATGACATATAAAATTCTTAAAAGAAAATGAATTTAAAA…
TAGAAATGCTTGGTCCAAACTTTGACGTTGTTGACTATAAGGTAATGCATGTTCTTGCATTTATGAGATACAAGCACTGGATTTGCAGCGGTTAGAGTATTGGAGAGGAGGATAAAGCAGAGAGATGGTGCTCCTTTCTTGTGGCATTTGCTGGTATTCTTTTAGTCACTTTATATGCGCACAAATGTTGATTTAGGATACATTTCATGTCTATTATGCATCGGTGTTTATACAGTATGAAACGTAGATGTTTCGTGGCAGGAGAAGAGTTACCTCATGGAAGGCAGAAGCTATTGTAACTACATGTGAGAAAGCCAATGTGTTGGAATCTTCATATTTCAAGTTTGCTTGATTACACCATAAAAACAGAACCGTCTTGTTATCCTTTAGACTATGCTT…
TAAGCATTGGTGTTAGCCCTGTTTCAAAGAACCCACTGACACGTGGCGGTCCGAGATTGGTTCATTTTTAATTTTTTTTAAATCAGAGAAAAAAAAATATTAAGCACTCCAAATGGGGTGTTAGGGTTAATGGTGTTCTTAGGGCATCTCCAACTCCACTCTACTTTCCACTCTAGAGTTTAGAGTAAAAATACTTCAATAATACTTTATTTTTCACTGTATAATAAAGTAAAAATAGGTTTATTCCAAATATGAATAAATTTATTTTTTTTGTCCATCACTTTATTTTCTAATCTATTTTAGAGTATCACTGTAGCAAACTCAAATTCTATTATATAATTACTCTATTTTAAAATAAAAAATAGAGTAAGCTATTGGACATTGGAAATGATCTTAACC…
AAGTCGTCCAGGATTTACGAGGTTTGACCAGAATCTCGGAAAAAAGTCCTGGACGACTTACAATTAAGTCGTCTGGTGGACGACTGAATTATAAGTCGTCTGTGTATAATTAAATCTTGAAGTTTTTTTTTTCAATTGCAAAACTAACCTATGACGACTTAACTGTAAGTCGTCTACTTTTAAAAAAATATTATTATTTTAATTTTCACTAGACGACTGAAATGTAAGTCGTCCAGGATTTACGAGGTTTGACCAGAATCTCGGAAAAAAGTCCTGGACGACTTACAATTAAGTCGTCTGGTGGACGACTGAATTATAAGTCGTCTGTATATAATTAAATCTTGAAGTTTTTTTTTTCAATTGCAAAACTAACCTATGACGACTTAACTGTAAGTCGTC…
TTTTCAGCAATTATGAAAATAAAAAGATATCTTGATTTGGTATCGCTTGTTTTGCAAGTATATATGCGCAAGCATATTATGCTAGACTTGTAACCTTTAAATAGAATGTCGAACGCCTCAGTATGACAAGAAAAGACTTAAGCAAAATTTCTTAACAATTGTGATCCGGTAAAATTATGGATACCATATATGCTTACATTGAAAAACTAAACACAGACAGGACATGATGAGATATTATAAATTTTAAAAGGGTTGATAAAGCATTATTTACGAAGAAAAAAATTTGTGATCAAATAAGGCATCTGCCTGGAATTAAACTATTTGTACTTTCTTGGGTGGGTTCTCACTTTTTGGTGGCAGTGTGTTGGTGGGAGAGAAGCCACCTACATTTGGAACACT…
TCTCATCAAATGAGAAACATAGACTATTTTCTTACGTCAAAAAGAAACACAAACAGATAAGTCATAAAATAGTCATGTGAGATAGTGTCTTCCAAGGTTCTAACACTCTGTATTAAATAATAGTTCGATGTTTTAAACATAAGTAAAGAATTATATAAACAGCGAAGATTTATACTATGATATTGCCGTTGCCACCACATACTGTAGTATTCACATGTCACATTAAATAGGTTGGTTAGAACTTTTAATTCAAATAAGTTAAAAGTGTTAAAACATTTAACTAGTTTTGCAAACGAAGAAAGACAATAGTCAAAATGTCGTTTGGTTAAGAGGTTGGTCCACTTTCCCATGCATGCATGTCTATTCGGCGAGTAAAAACAAAGTTAGACGACTATCTGA…
TTTCTGATTACTCATTTATCCATTTTTGTAAATTCATCTGAATATAATCCAGTTACATACTTTGTATATCATTGAAAACAATTTGCAGACCTGCGATTATATTAAAACTCAGGAGAATGGCATTACCTCAGCACTGGGAAATAATAATATTTTTTAAAACAATTTCAACAAACAGAAACCGGGGTATGACATGAATATGTTCGAATAAAAAAATGGAAGTTGCTTTAACATACAGAATAATGAAATTATTAATTATTCACAAGATAGCCAATTTTTATTTTATATACCTTTGGAAAAGTGATGTTCAGCTCGAGCAACGGCGGGAGAATAAAAGTTATTAATCATAATCAATCAAATTAATATAATACAATTGTCTTGTTGTCTTGAACGATAATCATG…
AAACAACAAAGATTCATCTTATGCAATATCTCTCAAACTCTCTCAAGCATACAACAATATCCATGTACAGTTAAAAAAAAGGAAACATAATGTTTTTGGTTTGAATATTCATGCAAGAGAAAGATATTTTGGTATTAAGAGCCACCCATGATAGTATCATCGCCGGTTGTTGGCTTTGGTGGAGCTGCTCCAAAAGTGAATCCTTGAGGAATACTTGAAGCAGGGGACGAAAATATAGAAGAAGCAGAAGTATTGTTGAACATAGGGACTTGCGCTTGACTATTATTATTAACCTTAGGGAAACCAAACCCAAATGTTGGAGGATCGTTGATGTTCATCGCCGCCATCATCCCTTCTCTTGATCCAAGTATAGTCCGCTCAAACGCCTCCAGTTGTTGG…
GAGCAAGAACGCCCACTTTCTCGCCCTATCCCATCCGTACACGGCACTAGACGTTGCGAAAGTTTATTTAAACCAAGTCTTTCGTCTACATGGCATGCCCAAGGATATAACCAGTGACCGTGATCCGACGTTCCTAAGTGAGGTCTGGAGAGAAATGTTTCGTGTCCATGGCGTAGACTTAAACTACTCTACTGCGTATCACCCACAATCCGACGGGCAAACCGAGGTCACTAATAAGACTTTGGAAACGTACCTTCGCTGCATGACTTCATACGCACCGCACACATAGAGTGACTGGTTGCCTCTCGCCGAGTGGTGGTATAACACCACTTACCATACAGCAACTCACAGCACACCTAAATGAGCCCAAACTAAAAGTGAAAAAGATGTCTAAACTTG…
TGAAGAAGCCTCCACCTCCCGGAAACAAGGCAGGCGGCGATGGAGCTGTAGAAGCCTCCACCTCCCAGAAACAAACCCTAATCTGACAAGCCAACTTCACCACACAAAACCCTCCACACGATCGCATCGTTACTCCAACCGTAGCGCCACCCAGGATGTTGGTTCACTCCTCGAGTTGACGACAGCGGATGGGGACTGGACCAGAGCTCCGACAAGCAGGTCAGGGAGAGGAGGCGAAGGAGAAGCAGGAGAAACCTTTTGAACGGAAGAAGATGGGCTCCGACGACGGCACGGCAGATCTACTTCTCTCTCACTTTTTTCGGTGGCTTTAGTTTTAATTTATCCATTTATTTATTATTCATTCACATTTCCATGCTGACGTGACTTCTCCTTCGTGAC…
GGGTTCACCTCAACAATATACAATGAAATATCTACTACGAGCTCATATGGTATCTCAATACTTGAATTATTTGCTTAGAGGAAGCCATATTGTTCGTTTTATCAGAACTCTTTTAACCATAAATCTAATACTATAAAGAGCAGCTATTCTCTTCTGTGGGGCAGCCACGTCAGAAAATAGGTCTCTCCCAGTGTGTCACGTGTCCACTTACCGAAAACACACCGTTTCATTTATTTAGGTTATAATTTCGTTTGGGCTTTTGATTCTATATGGTTTCTGTGTAAAGATTTCTAAAGCCCAGCCTGAAAAAGTAGGTCGACATGCTCCAACCTTTATCCTTCTCTTCCGGCGCGATATCGGCTCACACCCTAGGGCTTCAATTGAGTTGTTCCATCTTCT…
TCTATAAAGTCACCTGCTAGAAAGTGACTGCCCTGGACTCCGCCTAAGAGTAAGTCATAATCTTTCTTCTCACCATCAGCCTAAAACCAAAAGAGAGATTTAAGCATTTACTAACAAAAAAAAAATAGAAGTTTTCCACCTTCCAATTGTCAAGTATTCAAGTGACTAGAACACTAAAAACATAGTTTGATTAGCTTTAAGAGAAACTAAGAAAAACAGAGAGAGAAAAAACAGACGTTGTTGAAATCCAACCAGCAGCAAATTAAGCCAAACAGATCTTTTTTTCAGTCAACATTTGATATTGCGTGTATACGCACACCAAATAACCTAATGTGCACACTACCACAATCGAATGGTATGTCGATGTAGCACTTTAGGATCGAATCCACAGAGACCAAA…
TGGTTTTCTCTTTTTGATATACAAAGTTTGTGTGATTTGTCAGAGGCTGAGTTTGTGGTTTCTGTTGACAGAGACGGAACAAGGTGTTGCTCTTGCGATCTTGCGGGGAGTTATTGACTTTAAGAGAGACCCTTGGCCTCAGATATCAGAGAGCGCCAAGAGCCTTGTGAGGCAGATGTTGAATCCTGATCCCACTAAGCGTTTAACTGCTCAGCAAGTGTTAGGTGAAGTGCTTTTTTATGCTCTTTAGTGCCTTGATTTGGTCGAAGTGATTCTAATACCTTTTCACCTCTCAGCTCACCCTTGGGTACAGAATGCAAAGAAAGCTCCAAATGTTCCTTTAGGGGATATAGTCAGATCAAGATTGAAGCAGTTCTCTATGATGAATAGATTCAAAAA…
ACACCTTCTTCGATTGGTTTCTGAATCCTTTCCTGATCCTTAAAGACCAGATTGAAGCAGCCAATCTATCTGAGGAAGAAGAAGACTATCTTGGGAAGTTGGTATTGCTGTTTGGAGACTCAGAGAGACTCAAAAGCTCTGAATCTCCTCCTTTGACCGAGATAAGAAAAGCTGAACTTGACGCCTTTGCTCGCAGGTAAAATCTTTAAAAAAATTATAAATAAATATTGTTTTGGTTTTTTAACCATTTCTGTGTGTTTTGGTTTTAAAAGGCTTCAAGGATTGACCAAATCAGTATCAAGATATCCAACGTTCAGAAGGCATTTTGTGGAGCTAGTCAAGAAACTATCAAATGATCTAGACAAGAAACATAACCGGTCTGAAGGCGGCGGTTCAAGA…
GAGTATCCAACATCACAAATTCAATCAAATTATCAAAACCTCTTACTAATAGTAATTAAAAATTTAACACATATGATTACAGAAAAATACAAATATCATTACAAAGAAAAATATGAGACGGAAAATTAATATTTTACAATAAAATAAAACAAAAAATATACCCGCCCTTTTAAGGGCGGGTCAAAATCTAGTATATATTTGTTCTTATAAACTGAAGAAGGTTAAGAAGAGAAAAAATAACACGTACAGTACAATAATTTTAAAACTTTCTAAATCAATCATAATCTATTGATTGATCTCAAACATAAAATCGAGTGATATGGTACTGAAGATAAGGGTTGCCTTATTATTCTCCGTCTTGACTATAATAATGTATCGCTTAAACACATGTGCATAGAA…
TTTAGATTTGCAGTATGCTTTTGCAATTGAGTTGTGTTATGTTTTTCTTTTGCAGCCGAATGGTATAACTATTACTAATTTAACTAGTGCAATAATAGTCTGACTTGTACAACTGACTTAACTACATATCAATAGTACTATTACTAGTTTAACCAAAACAACACTAATCTATATTGTTGACATTGGGTGGTATGCTTCTCACTTGGAGATCTACTTTTTGATCTAGACATGAAAATAAGTAAGAGATAGAGCAACCATTAACATACTAACATGACGAAAGTTGTATAGTTTTGATGCCCATATATGACATATATACCAATGTTTCAGTATCCTTAACTCCAGATTAAATTTTAGATAGATTTCGCTTCTCCTGTTCTGCAAATTACCAACGTCTATTCT…
TTATACCTAAGAACCTTCAAAAAGTTCTATTGATAATGTTGTTTTTCACTTAAGTATCTTAGAAAAGTGCTTAGACTAGAAATACTAATTAAAAACTCTAAGAAATTTTCTAAGAAGTGTGTTGATAATGTTGCTCTTAGGAGCCTTAAGATGAGGATTTTTAGTGCTTTTGAGCTTTAAGAAGTTATGCTCAGATTTCTCATACTTTGGATGGACCAAAATTAACGTTAATTAATGAAGCTATTAAAAATTGCATGTCCAGAAGAAAGATCTATACGCCTCATTGTCTCTGGTTTCCATCTGCATGCGTGGCTTCCCGTTAGTCTATTTCGTAGTGTGAAAATTTTCACGACTAGATGAATAAACCAATGGGTTCAAACTTTAACTTGGGCTCCCTTA…
CTCTCTCTCTCTCTCTCTCTCTCTCTCTCTCTCTCTCTCTCTCTCTCTCTCTCTCTCTCTCTCTCTCTCTCTCTCTCTCTCTCTCTCTCTCTCTCTCTCTCTCTCTCTCTCTCTCTCTCTCTCTCTCTCTCTCTCTCTCTCTCTCTCTCTCTCTCTCTCTCTCTCTCTCTCTCTCTCTCTCTCTCTCTCTCTCTCTCTCTCTCTCTCTCTCTCTCTCTCTCTCTCTCTCTCTCTCTCTCTCTCTCTCTCTCTCTCTCTCTCTCTCTCTCTCTCTCTCTCTCTCTCTCTCTCTCTCTCTCTCTCTCTCTCTCTCTCTCTCTCTCTCTCTCTCTCTCTCTCTCTCTCTCTCTCTCTCTCTCTCTCTCTCTCTCTCTCTCTCTCTCTCTCTCTCTCTCTCTC…
ATCTTGACGAGTGTGAGGATCCAGACGATATCGAAACACGGCAAGAGCGTATGACTGAAGCTGAGCTGTGGCAGCAGCTGGAGCATGACCTGTACAACGAAGACTCTTCAGAGCTGCCTGAAGAAGAAGCTGATGTGGCGAAAGAGATCAAAGAGGAAGAGGAAGCTGTGATCGCAGAGGCGGGTGTGGCTCAGCCGGAGATCAGGACGCCTGAGATGAAAGAATCTCACAGGTTCCTCCCGCCAGGGAAGATCATGCACATTGTCACGGTCCGGCCTGAGGCTGTAGAGGCAAACGAAGAAGAAGATGCGTTGGAAAGGACTGAGACAGTGGAGACGGAGGAGGAGGGAAGAGTAGGAATCTTTCTGACTCCGAGGTCATTGTATAGTAAGGCGAGGT…
CCGCTTGATCTCGCTACCTTACCTGATCATACACGATTACATGGTGAGGCTGTCGACTTTGTGGAGGATGTACAGAACATCCATCGTCAGGCTCTCGACCACTTGACAACATCCACGGCTCGTTACAAACGTGATGCGGATAAAAAGCGACGCGAGCTCATTTTCGAACCAGGTGCGCTTGTTTGGGTGGTCTTAACCAAGGGACGTTTTCCCGCAGGGGAATACAATAAACTCAAGTCTCGCAAGATCGGCCCTGTCGAGGTTATTGAACGTATCAACCCTAATGCATACCGCGTTCGTCTCCCGTCTCATCTTCGTACCTCTGATGTTTTCAATGTCAAGCATCTGTCCCCTTATCATGGTGACAATACCGGTGCAGATTCGTGGGCGAATCCTTCC…
CCTAGTAATATTATAAAGATTAGATAGATAAGTTTTGTTAATGTATTTTAGATGTATTAATTAAAGATGGAAAGCATGTTTAGTGTTTTATTATTCTGTTAGAAAAATGTGAAAAGTAAGATATCAATCTTGTGGAAGAGAAAATAGTAATCCAAACAGATGTGTGATACGGCTGATCAACTTCTCTACTTGGGAAAATTTGAATAAATATGAAGTTGCTTCCTTCCGGTTAAGGGTATTCCAGTTAAGGGTATGACTGATTTTTTCGCTACTATCCGTAAACGCAACCTTTTGGGTTGGTAGTGGTTGACATTTTGCAACAATCGCTCAAACCGCTTTAAACCGCTTTAAACCACTCTAAATCTCATAAATTCAAAAGTTGATTTCAGCTAGAGTTTG…
CCACCACGAGGAACCTGAATCAAAGCAAACACAGCACATTAGAATCATAAAAAAATTCTATTTATTGGATGGACACGAGTTTTACCAGGAATAGGACAGATGTGTTTTCATCCAACTTCCAGCTTGTTTCCAGAAATCCCTCCGTGAGTTTGTAGAAAGCCATGGTAGATGTTGCGGAGCAAATACCAACAATAGCTTCCTTACCAAAGTGTTTTGACAGGAATCTAACGTCAGCAGCTGTTGGTAGCGCGATCTCGCAGGACTCCTCAGTGCGCACGAATCCAATTAAGGTAGTGCCTTGGAGATGCATGTTCTCTAGGGGAATGTCTGAAATGTGTAGCTCTCCTTGTCTGCTCCACTGCGGTGGTAACAGAATGTGGGTCA,0,1,0.5408267,…
[truncated: 170 more rows]
