# Supplementary material for: DNABERT-based explainable lncRNA identification in plant genome assemblies
Source: Comput Struct Biotechnol J. 2023 Nov 17;21:5676–85. doi: 10.1016/j.csbj.2023.11.025 (PMC10696397; doi:10.1016/j.csbj.2023.11.025)
Supplement: Supplementary file 5 — Supplementary materialSupplementary Table 5: Most relevant motif sequences by species [file mmc5.zip › cantata_gtf_gm.tsv]

Sequence,label,pred,prob,source,species,kmer,cantata id,chrm,start,stop,attributes
TATTCCTACAAGGGTTCCAAGATTCTGCTAGAGCATCTATCACTTGTCACAGGACTTTGACTTGATTGGCATCCCTTTCCATTTTTCCACATCTTGTGCTAGACAACCCAAAATGCACAGGGATACCACATATCCTTTAGCCATACGTAATATGCCAGACATGGTTCTCTTTAGAAAGGAGAAAATTTGAGAAAAGAAAATATTCCCTTATAGCTTTACAGCCTCCAAATATGCCAAAGGAATTTGTTCTGTGTTTTATCATATAGCTTCTCTCACACTATAAGAGAAAGGCAACAAAACTCTCTTCATCAGAGCCTAACAATTGCTCAGTTTCCTAAGCATTAATGACTAGTTCTAACAAAAGGCTTGAGGTTCAAACAGAAGATCAAACTCCACATA…
GTGAAAAATGGCACGCAGCGTATTTGCTCCGTGCCCCTATTTAAGGGACCTATAAGGGAGAGAACTAACTAGGCATTTAGTGATAACCCCCAAGGTAGTCATATCTCTCTTGATGGTTTCTAGAGGTATTGTGACGTCCCTAAATTAATGACTGGTTTAATAGTAATAATTTAAATAACAAAAACCATGGTAAATTTTTTTTTTTTCTTTTTCTTTTTCATTTCTTTCTCTTTTCACCATAACAAGGTTTAGAAGGAAAATCCTCACTATAGAGTCCTGAATGGTCAGTTCACAACTCTATTCGGAGTCATTTCTTTCTTACCGCTCATAATCTCTAAGCTATTTTGCTGTTTCAAAAGAAAGAATGTACCAGCCATTACTTTAGGTCGTCACGTGAAA…
ATCACGATCTACAAGGAAGAAAAGAAAGGGGTAGACTCTTTCACAAGAATCTAACTATGCCGCAACACAATTCGTCTCATAGCCACTACATGCAAGAAAAAGGGGTATCTTAAGGCTTTTCATCTCTGGTAATCGATTACACAGCCTTGGTAATCGATTACCAGAGGCCAAACTTGAATCACACAGCTTCAGAACATGAAAACCTGAAATAGGCACTGTGTAATCGATTACACATACCTGGTAATCGATTACCAATGACCCATTCCTCTGTGTAATCGATTACACAGACTGGTAATCAATTACCAGAGGCCTCTACAACCTGCTGCCTTCAATTCTAAGCTTGGTAATCAATTACACCCCCTTGGTAATCGATTACCAGAAGCCCCCATAGCTTCCTGA…
GATCATACAAGTAATTATTAATTAAACCTTAAATATAAATTATAAACTGATTTTAGTTTATAGAATAGTTTAATTTTTTTTAGTTTCTTATTTTTATCTTTTTCATAAATTGCGTTGTTAAACTTTTGTATCTAAACTAAACCTATATTATATATACTTCTGGTGAAATGTTATTAACAAATTGATAAACTTTTTTCTGTGTTTCAGGAACTATGCATTATCGGACTTCCGTGCCAAACTTTCTCCCGCTCTGGATGAGTTCAAGCAGCAACTAGAGATATGCGAGCAACAAAAAGGTTGTGTGCTTAATTAGTGTTTTCACATGCTTCCTTCAATTAATATCCTCTCAAATTTCTAGTTTCTACTTAACGTAATGAAAAGAAATCACTCCCTCTCATT…
TATTCATTATGTATTATATAATATATATAACTTGGCATAACAAACCCATGCATGCCCAGCAGTACGAAAACCATAATGCATGCAGAGGACAAAGAGTACATATGGATCAGATCTGAACAGTGCCTTAAAACTTTATAAAATATATAAAAAAGTGACACCAAATTAACTGATATATATGTATATATATGGTGCTTCAGTGTTTCTTCCGTCCATATCAATCTCCTTTATTTGCACACGTTCTTCATCAGATCCTGAAAAACCACACGCGTGCACATACCTTATTAGTTTGTCACAAGTAGGGGTGGGTAAAATTGATGAACTAAACTGAACTGCTAAAAAATTGAACTGAACTGCAAAAGCACGTAACTAATTGATCCCGCTATCTACTTATATAACAAG…
TTACCTTGTTTTTTTTCTTAACCCTCTCATTCATCAGGGAAAAAGAATCCTAACTAATCCACATAATTTATGCAGTGTATACAGTCATTTAGACATCCTAACCAAATGACAACAAATAACAATTCAATTTAGACATCCTAACCAAATGAAAGCAAAATACAATAGGTGATGCATCAAAATTAGGGAGTTTGTGTAAGTTAAATACCATATACACTTTGTAATAGCAAATAAATTAAAAATAATAATTACTAATATCAATAAATTGGTGGTTCAGACAAAATTTTCAAGAAAAAAAACAAAAAAATAGCAAAACATGGTCCGCGAAAGAAGTTTCGCATGTTCTTCCGCGAGAAGGATAGGTAGCCTGCGGAAGAAGGTTCCGCAGGTTCTTCCGCGACC…
TATCATCACAATCCTTGGTGTTGCGGGAAATTGTGGCCAATGTGGCCGTAATTGTGGTCACGACTTCAAAACCTTGATGCTGCTGGCCAAAATTGTGATTTGTGGTCATAAACCACTTTTTAAAACCTTGGGCTTGTTATTGACTATTTTGGCTATTGTTCCTGATTGTAATAATTTATTGGATTTTGGTAGAATTGATTTTGATTTGTTAAACATGATTGAGATTTTGTGTCATACTGGTATAGAGTTCCAAGAGTTTTGCTTGCATTCATTTAACTGTGGTCGTGATTTCATTGCACTCCTTGGTGTTGTGGGAGATGCGGTTGCAATTATGATTGTGGTCATGGAGACTCCAAAAAACCTTGACGTTGCAGCTGAAATCGCAGTTCCAGATCATTG…
TTGTTATTGCATTATAATACAACTCAATCACAAAGTTTGTAGATAATTAAATTGGTCTAAGATTAGTTGTTTTAGTTTAATAACCGATTTTAAATTTAAAGTTTAAGTATTGAGAAAAATAATTTTATTATTCATATTTGTCTTAAGTGATTCAAACATGAATGATAGAAAGATCAAATTTTTTTATTTTTTATGAAAGGCAGAGAAAGAGGCATCAAGGAATGGTGGAGCATCCCAACTATGTAGGGACCCACTGACCCGCCAAAATTCATTGATAATAAAAAGGCTAGGGGGAGACAAAACCAAAACCCATGCTAATGAGAGATGAATCTGAGCGCAAAATATGGGGGGTAACAGCAAAATTAGCACGTACGTAAATCTACATTGATTACCTTCTCT…
AGTTTTCGAACTGCACGGATCGCCACGCAAGTAATCCTGAGTCGTAGATAAAGTTCAATCCAACAGTCAGCATCTTTTTCCTTCATTCGATCCTGACGGAGTGTCCAAAACCTCTATAATATAAAAACCTTGCCAACGCGTTTTCATGTGCATCTCACCATCACTCTCGCTCTTGCAATTATTCCTCTTCTCGCAATCCGCACTAAAATTCTAGGGTTCCGAAATGGACGCTGACGGAAAGATCAAGAAGGGCGCCGGCGGAAGAAAGGGCGGCGGCCCAAAGAAGAAGCCGGTTTCAAGGTCCGTCAAAGCCGGTCTCCAATTCCCCGTCGGAAGAATTGGCCGTTATTTGAAGAAAGGAAGGTACGCTCAGCGTGTCGGTACCGGTGCTCCCGTATA…
TGACAAGTAAAATTTACTTTGTTAATCTCTTGAGGGTTACACTACTACAAAAGGTTGTTTTTACGATGTTGTTTCTAAGGCGGTTATGAAGGACCATCTTAGAAAAAACGCGGTAGCATTTTTGTAATTCAGGGGTCAAATATTCAAATTTAGGATGCACATTCTAAGGCGGTTATAAATAACCGTCTTAGAATGTAAAGGTCAAACAAGTCAACGACGGGTAACAGAATAGACCGTCTTTGTATTTTGGCTAATATTTTCGTTTCCCGCGTGCGCCCCTTGAATGTAGTTGCGAACATTTTCCAAGCCCAACCAGTCTACCCCGCTGTGCCCTAGCTGAAACCCCAAACACTCTACCTCGTCCCAAAAAGCAGTAACCCGTGAACCTTGTGGACCTCG…
CTCGTTGCACTTGCAATAGCAGCATTGGATGATGGTTCAGCCATTTAAAAGAGGACTGAACTGAAAAAAAAATTGTGGTGTCAAATAGGAAAAAGAATAAAAATGGGACTGTCAAAAGTAAAAAGAGGGTGTCAAATAGCAAAAGGAAAAAAAGCTACAGACAGAAAAAAGGGGTGTCAAACAGCAAAAACAAAACTAAAAAAAAAATTAAAGCTTGCGCCAACCACTCTGAGTTGGATCGCGATGTTCACTGCCTTCGTGTGGGTCGTCGCCACCGTTCGTGCCGGTGCTTGTTGCCACCGTTCACATTGGTGCTCGTCGCCGTCGTTCGTGCCGGTGCTCGTCGCTGCTGGCTGCGTTCTGCGTGCAGGGGATTGCGGCTAGGTGTGGGGCTTCGTG…
CTTGCTTCCTTGTTCACGGCTTAGTGTCCAGCTTCCCGAAGCCAGGTGTGAGCTCCACGCGCGGGAGAGCTTGCGCTTCTTGCTGCACGCGCTGATCGAAGCCACATCCACGCCCGCTCTTACGCTAACGGATTCCGTTAATCGCGGCGACTCGGACTCGGTTGGGACGTAGAGCGTGTCGTAGTAGAGGTCATCGTAAAGGGACCAACAAGAGGAAGAACAATCATCGGATTGAGGAGGTTGTTGTTGTTGTTGTTGTGGTGGTGGTGGTGGTGGTGGTGGAGTGGTGTTCGAAGGAGAATCATCGGTGATGACGTTGAAGTTGCCGGGGCCGAGGTCGCGTTCGAGGCCGAAATCGGAGGTGTCGAACAGGAGGCCGGCGTGGCGGAGGCCGGGGCA…
AATGACCACGTATTTTTCACAATATTTTTTATTTGAGACACTTGATATCTAAAATTTATTTTGGTCTTAGTTAATATTTGTAAAATCTCATTGAATTAGTCAATGGTTCAAAATTAAAAAAGTTCAACTGTAGTATCATTACTTCAGTGAATTTTACTAGATAATATTACGTTACAGTAGTTTCTCTACCAGGTGAAGTAATGCTACTTCAAATAAAAAATAAAAAAAGATGTAGTAATGCTACTCCATGAGTTATGTGAACAGTGAGCTTTGAATGAGAAAAAAAGAAGAAAAAAAGGTTATTTCAGTAAATTTATTTAAGAAAAGAAAAGAGGAAAGTCTATTTAGGGATGAATGGGCGATTAAGGTTACCATGTTGCGTTTTAGGTTACGGCCCAA…
GCATTTTTTGACATAACAAAATCAAAAGGTTTTGGCAAGGTAGAGGAATCCGGCGCAGCCTCAACTACTTGATTTAATGTCTCAAATTGCAACAATTCATCCAAACATAGTTCATCTATCTGATGACTACTTATAGGATTTTTCCTTTTTCTTTCATTTTCAACTTGATATAAACAACACCAATCTGAGTCCAGACCAGAAGATACTGAAGAGGAGCAATCTGTCATTATGGATTTTGAGTCCTCCCGTTCCCCATATCTGCAGAAAACACTGAATAGAGAAATACTTTCGTCTGGGACATGATACTTTTCTAAAACATGCATCCTTTGCTCATGTGACCACACAAGAAACTCATTAAGCTTGACCCCTGAAGATAGTATAGAGTGTGCAGTTAAAGGA…
AATAACCCAGTATATCATATAACAGATAATGTTGCAGGCAAATAGCAGAAGTCTTATTCACATATTGTTTGAAATTCATGATATATCAATTATTATACATGTATTGAAATTTAAGTTGCATGAAAATAAAAATTGGAATAATATTAACTCAAAAAATAAATGAACCAAATTAATAAAGCATTTACTAAAACTTGCAAATTTAAAGTTTGAATGGATTCAAGTCAACACAGCTGGAAAAACACTCAATACTAGTAAAAAGCCAAATAAAAAATTTTAGAACATAAATTGATGAACATAAGCTTTGTAACTCAAGTTCTGAAGGGTGGAGGGGGGACTGAGTAGAAAGTTAAAGGGCTTAAGAAGTGCAGCGTTAGTCATTACTGAATCTTGCAAGAAGGA…
CACAATATTATAACATATCTGCGACAAGAAAAACATGCTATGTGGCAACAGTTTACAACCTAACCCCATTGTGAAACAGAACCTCACAATCATAACATACCATGCTATGCTAATGCAATCCAACAACATTCATGGATTCATGAGATGCTAATGCCAAAGGCACACACAGACAAGAAAAGCCATGCCTCAAAAATATTGAATATACACAAAAAGCCAGGTAACAGAACAAGAGATTTTACCTCCATAATCCTTTTCCTTAACATTCAAGTAAGAATCAGGAAGCACCCACCGAACTCCAGGCAATTCTGCAATTCCAAAAAACCAAAAACTAGAATTAAGAAAAAAAAACACTAGCACAGAACACAAACAATACCCTTAAGGTTGAAAACCACAAATACC…
AACTAAATTATATGTTTAACCTTAATTATTAAAATAAGGCATGTTCCGTGTGTGGATGTATGCAGAGGGTGAAAGATATAAAAAATGAGAAGAAACCGTGATTTACTTTATCATTATTTAATCAAATCAAAGGTACATGTCACCAAAAGCTCGATTCACACACATCACCCTCCCTTACCTGGGACATCTTAAAACTCAGATGCCAACTTCAATCTTGAACACTTTTTTGAATATGCATGCATGATGATTTGACCTTGTAATTACACTTAATTAGAATTGGACATGACACTTGTACCTAATAATAATGCACTCTCATTTCTAATAAGCATATACATAGAGACCACTGAACTTGTTTGTGTCAGCAGCATTCCTATACCAATAGTGCCAACCTATCTTTCT…
TCCAAATTCTTATAATGTTGGGAATTAAAAACCCATGCCAGCGTACTTAACAAATGAGCTCCGTTTCAGTTCAAAAAAATTGAAATGAATGGCCATGGTAAAAAAATGCTTAAATGACTAAATATTCATATCAATGGTTAATTGGTTAAAATAATTGTTCAATCCATAATGTAACTTTTTCATATGTAATTCTACATCGTAATCAGTGCTTTAATAATCATAATTTCTTATGTAATTAGAGACATTAATGCGTAGATGACCATCCATTTGCTTGTGGGCCATTCATGTATTTTATCTTATTGGTTCATATGTTTAAGGTTATTAGAGAAATTATGTAAGGAATATTTCGAAGGCAAAGGAAAAATATCTTAACAAGATGGAAACAGAGAAGCTCATTCC…
TCCCTCAAGCTCCATTCTAAAGCCACCCAACTCTCCAACTTCAAGCGTCCAAGGTACACTCTACTCACTCACTCTTTCTTCTTATTTTCACTTTTCAATGCTGTTTTTGCTTATTACCAGGGTCGAACAAACCAAATCCCACAACGTGAAACCCAAAATCCAAACCCCGATCGTCATCAGGCGCTCCCTGCGAACCAGAGTTATTCCACCACATTCCACCACTCCCTCCAAAACCGAACCTTCAAGTTCGGGTCCTCTTTCCATGTCTGATGCTCGTCACGGCACTCACTCTCATTCTTCCTTCATTCAATCACTCATGTGTATGGCCAAAAAGCAAGCCCAAACAGTTCGAGATAAAGTTGGGAGATTTTTGAACGATGTAAGTGTTAAAGAAGAGAA…
TTGGAGTTTGCTGATCTTTTATAATAAACTCACCTTTGCAATTTTTATACCGTGTGATTGGTGCCTATGATGATCTTGAACTTTTATTCGTGGGAGCAGATGAGCAGCAGTAGGTGACTTAGAGGGAAGTCTTTTGTTGGAGCCGCAAAGCTGACATGATAACATTGGAATTTATTTTGGAGGAGATTTGTTTTTTGTTATGAACTCTTCCTTAGTTGGTTCCTTGAATCTTTTTGATTGGGCATGTAAGTCCCAAGTTTAGATATATGTAAAAAAAATATGAATTATGTTCTGACATTTGATAGATGTGTAGTGGTGTATAATATATATATATATATATATATATATAAGTACGTATTTGTTCACGTGTGTTTGTGAGTTGCTTGATGAATGTACATC…
GGGTAGAGGGTGTCACCTATGCCAGACGCATGAAGATTGTTAGGATTTCTTAGGTTTTATATGAATTATGTATGCAATATAACTAAATGATGTTTATTATTTAGTGTTATTTGATAAGCTTTTAATTTATTTTCGGTTATGTAGTATGTTAATATTAAATTATTGACCTAACTAGATAATTATGTTAAACCCTAAACCAAATTAATAAATCACTCAACCTTAAATACGTAATTCGTTAGAACTAAAACCCTAAACCGAATAACCCTAAATAAACAAGCATGTTACAAAAAAATATACCGTTCACTTTTTTCTAATATGATTAAAACATGTTTAGTTATCACAATACACAACAATCCTATAAGTATTTCACAACTATGTACCTTATAAATATTGGCTTAA…
TCGATCACTCCCTGAAAAATCTCAAAATTTTCCTCTTCAAATCTTTATATCTCATATTTTATAAAACCCTTCAATTTATCAAAAAAATTTATGAAAATTCTAACTTTTAAATATTTAAATATTCAATGCATAAAAAAATAGTGGTGCTGGTGCAACTTGCCCTTATTCTGGTAAAGCATTGTAGCACAGCAGCTACAGCTAGCTTAGCTATAACAAGCTAAATGTTGAGCAACTTTGGTGCAATAATTTTGGCTCTTGGATCCCACCACAAACCCCTTTCTCTCATGTTTCAACACTTTATAACAGATCACGGTACTGCTAGTTTTTCTGATCTATCCACGTAGCATGCATTCATGATCAACTCTATTTCAAAACAGCATTATTCATTTTTGAAACCGT…
TACATCATTATATATATCTGGACTTCGTTCATGCAGGTATTCATCTATGCAAAGTTTCAACCTGAAATGTCCACTAGGCTAAGGACCATGCTAGAGATACCTGCATTTGTACAAAGTAATTATCCCAATTTAGAGATTTTAATTTAAAGAAAGAAAAAAAAAATGTAATGGAAGGACGTAGACAATGTCCCATTAATTTGTCTGTTTGTACCTTAAACGGTTATGAAACATTTTTCTCTATACATATGCTAAGAGATAACAAATACAATTTTGTATGTTATAATCCGAAAATCCAGGTGCATGCAAGTGCAACACTTTTTTTTATTTGTGGTTGATATTGATTTAGTGGAGTGGAGAATCAAGACCATCTTGAGAAGAAAGTGAATGGAGGGATTGATG…
GATTCAAAATGTAGAAGTTCCACGAAATTATATTAATCAAAATAAAACATGAGTCTAATCCTTTTTTTCCTTGACTTTGGTATGCACCCAAGGACATCGTGCCAAAGAGGCAAAGAAACTCTGTATCACTGTTTTCTTTTCATTTTAGCTTGCTGCCACTGGTTGGTTCCAGCATCGTGGAACACTACTAAAAATATGTATTTTTACTACGCACATTTTAAAACGGTTATGTGAAATTATTTTAAAATGTGACGAAGTGATATTTTTGTAATTAGGAAGAATTATTTTTCTTTTCATGACTTATATTTTAAGACGATTTTGTTAAACCGTCTTAGAATATAAGATGGTGATATTTTTGTAATTAAGTGAAATGTAAACGACACTGTTTTATCTAAAGGA…
AAACTAGTTGACTCAATCAAAGGTAGTAGTGTAGTACCAAAATGAAAAAGGTATTTTAGGAATCACACAAGTGATTTAAAACCAAAACAAAAGGAAACGACGTCACAGTTAAAAATATTTTTCATACTCCTAACATTTTTTCCGTACACTTCGTTTGTGTTTCTAACATTGTTGTTTATCATTAAGTATTTGTAGTTTTAAAACATCAGTGAAATTTTTACAATGCACCACCACTTTAAATTCACCAGATATGGGTGTTTACATGCGAGGTAATGAATGAAGGAAAGGAAATGAAACAGAAAAAACTTACTTCCTCTCGTCAACGAAGTAATCCTTGAAAAGCTTCAACCTCGTCTCCTTCACCTCCTTGCAAATCTTCAAGTAACCCTTCAAGAAGGG…
TTGATCAGTTGACCCATAAAAAGCCTAAGGCCCAATGTGACACCTAACCGAAAGATCCAGGAGCCACCGATCCATGCCTGACCCAAAAGGATTGCATTTCCTTACTGGGCCAATGGCCATGATGCTATTAGCATTGCCACACTGAGCATGATGCCATAATGGAATGTGATTAACTTAGACAGTTATAGCTGGAGAAGTTTTTTCAACAGAATCACATTTCAACCTCAGAATCTTATACAGTTTATCTGTTGCATCAGATGTTACTTTTAAATATCAGTCCAGACCGTGATTTAGGCTGAAACATAGATTTTTTTAACTGTAACCGAAACGCGACTACAATTGGGACAGTATCGGTCGCATTTGTCCGCGATTTGCCACGATATCAACAAACATTTGTCC…
CACTCATTCAGTTAATAATTGATCGAGTTTCAATTTCAGAATTCAATTTCTTTTTCCAACTCTCCTTGGATACTCAAACTCTAATACACACAAATACAATAATAAGCAAATATAGGTCATCGGTGCAAAATATGTCTTCAATCTCTGCAGACTAGTAAGGGAAATTCAAAATCATGGGAAGAACACCAAAGAGAGGTCTTAAAACAATCCTTACACAAACATTATTTAAAGGTAATAAATCTATTTTATAGATGACCAAATGGCAATTCAGTAGCTCTAACAGTTGTTTTATCTAATTGGATATAGAAGTTCTCACTATGAATGTAATAAGACAAATTGTTTGTCTTCTGCAATGCCATTCAAAATGAGGGTTCTTTCATTTCTTACAAGGTCATTACA…
CTTTTTTTTGTTTAAGTTCCTAATACCAATCCTTTTAATTAATTAATTGTATGCAGGTGAAAATTGGTTCCAAGATTGATGATTCAATTCCATAGAGGAATGTATGACTCAATCGATGTGTGTTCCCTCTAATGAATCAATTGTTTGTGATCCTAGTGGCTGGTTTGTTGGATACTGCTGATGAAGATGGCCCTTCTAATGGTTGTCCTCTCGATGATAATGGAAAGATGGATAGTGAACCTCTGAAGATTTTTTTTGTATGAGTTGCCAAAAAAAAAACTCAAGTACTAGCGGGTGAAGATATAGAAATGACTCTATGATGGTTTGTTGTATCATAAGAACACAAATTCAATACACGTGTATTGAATTTTTGTTCTTATGTAATGTTGTGTCTAAGTC…
CAAACCTCACTCTCCCTATCTTAAACACCAGTCCCTGAAGGTCCCTCGAAACGTGCTCTCTCGCCAACGTCCATTCTGTGCAGTGGAGCTCGCATAGTGAGGTCGCCCCTGCCGTGACCTGTCTGCCATCTCGAAGAAGTGTTATCTGCTGTGCGCCTTAGGTCATCGTACCGGTAAGTTTACGAATCTCGTAGCCTGTAACATGCTATGATGAAATGTTAAAGTGTTTTTGCAATGATTCTAGAAATTAACTTCGATTGGTGGGTTGGTTCCACTCTATCTATGGACTGAGTATGGTGGAAAGTTTTCTCTGTTTGGAAAGGAATTACACTTGCTTAACTTTCCTTAAAAGTGGCTTGTTTCCTTCGAGGCTTCCTTTTTTCTGCTAATTCTTTTATA…
ATATATTTATTCAATTTTCTAATCATGATTTTATTATTTTAAATTTTTTAATTATTTTAATAACTAATTTTATTAAACACTTATAATTTAATAATTTAATAAGTTAATTTTTCAATTTCAGCTAATAACTTTTAACTATTAGATAATTTTTTAGTTTTTAACCGGTAAAAAAAAATAACCATAATCATGTGTGCTACTTTAAGTCTTAGGCTTAATTAGTCATCTTGTATTTATATTTGTATTAACTTTTGGTTTTAATTTTCATATCTAAAATTTTATGTTTCAATCCTGATATGAGTAATTTTTTTATGTTTTAATTTTCTATTGATGTTAAAACGGTTACAAAATAAAAACATAAAGACCTAATCATAAAAGTAATTATTCGTACAGATACTGAAT…
TGATCACTAATTTTTTATACAGAGATTACTTACGCATTTAATTAGTTTAACATATATTTAATATTTTTATACGGAAATTTGTTTAACATATATTTAAAGTTAATAATCGGTACCATGCCAAAATCTTAAAATTGGGCCAGCGTCAATTGGACTGTAAGTTGGTTGGCCATTAATTTCTCATTTAGCTACTACTCTTTTTACGATAAGAAAAAAAGCTAATACTTCAAAAAATTCTTTACTTTTTTCCAACACACTTTTATTTATTTCTTTTTGCGCTGGAAACACTTTTTCCATTTTATTTTCTTTATCCCCCTGACCTTGGTATTAACAATAATCGTATTTCTCGAAGTTCCAAGATAAAGGTTGGTAATACATCCCTTCTAGGCTCTAGCGTACATT…
GGCTAAAATATATATTTGGACCCCTAATGTATTTTTGGTTTTGAATTAGTTTCTTATGTTTTAAAAGTTCTAAAATGGTTTCCTAAAGATTTTTTTTTAATACGTTTGTCCATCTATTAGTTTTATCCCAAATAATGTTAAACATGATAATCGATTAAGTCAATAGTGGCTCCACTGCAATGGTATGTAATGTCGTTACACACGAGAGAATTATCCTAAATGACATTAATGGGATAATTTTTTTGGACATATACCTTATCAACCTCTCCATAATCATGGAATCCCATCACCACGAGAGCTAAAGGAATCGTGATTACGTTAGCCAGATTTAATGTCGTTGGAATTAAAACTAATGAACAAACAAACCTGCTACTAAAGAAATCTTTAAAACGTAAAATA…
TAGAAAGTCCTACATCATCTGTCTCAATTCTAGAGATGCAGCTTATATATTTGTTGGACAATTTTACTTAGTGACTAAAATCTGACACATGACCCACTAATTTTTAATTTTGATCATCCTTGTATAATTACATAACCTAGATTTATAGTTATCATTTCTCACACTCCTCCACACTAAGAAGAGACTCAAAATTTCTATGCTCAGTTGCAGAATTCAAATATTAATTTATATGCTCGGGTCTTTTCCGAAATCATTAAACAAATATCTAGCCTTTGAAATCAATTCTCCAGAGAAAATGATATTGATTTATATTGAATGATGTTTTTGTTACTGCAAATTGCTAGTGTGTTTTTTCCTAAAAAATGTAGCAGAATCAGAATAAGAATATGCCTTTGTGCA…
TTAAAGAACTGGATGTGAAATTAAACTGCCAAGGGGCCATCCAAGTGGCCAAGAAATTTGAGATGCTCTGTTTTATTTAAACATGTGCCGTGATGCTTTAATTAATTGTTGTGATAATTTCCAGCATGAATCCAACATATGAGGTGTTCAAATTGCTATCATCGTTGGATATCTTCATTAAACAACAACTGCAAAAAGATAAGTGATTAGGTTATTTAATGAGTTGACAGCTACTTGCATATAATCTTGAAATCATGATGAATCATGAACTTGGAATTGGACATGGATATCAATTGAAATCTATGTTTCTTGGTAAAAATTGATAGCTTGTTGTTTTATTAATAAATTATTATGGGGTCTTGTAATTTAAAGAACATATTTATTGTTTTAACTGTAAAT…
CCATTGCTGTTGTTAATGTTTATGTTAACGTTAACGTAGGTAGCTTCGTAGCACAGTGGAACGTGATTTATTTGTTTTTTTATCTTCAATAAAAAACGCACAGAGGGACACGTGGCGCGACCCGAGAAGGCGGGGATGGCGGTTAGCGACACGTAAAAGGGCAGCGTTAACCAAGGTTGCACCGCTAAATCCTTTCTTATCATCGAGAATGGAGAATCTGTTTGATCGAAGGTTCAGAGGGGGCCACGTGGCGTGTGATGAGGGGGAGCGGAGAAGGGACACGTGGCAGGGTTTGAGGGGAGGGGAGAGTAGAAAACGTGGCGCGGTGGTGCCTCGCTGTATGTGTGTCGCGCGAATCTCGAGGCGCAGGAGAAGAGAGAGAGGACGAGGTGCCGCTTC…
ATCTGTCGTGGAATCATCTCACTGGAAGCATTCCTTCATGGATTGGCAACTTGAACAATCTCTATTACTTGAACTTGTCAAATAACTCTTTCACTGGCAAAATACCACAGAGCCTGACCGTGGTGTTGAGCCTCCAGCTCAGGAATTTATCACTAGAACAAACTACTTTTGCCTTTCCCTTTAAAATGGTTGGGAATGTAAATATCTACAAAAGAGTTTCAAGTTACCGACCATCTTTAGTGCTCAGTTACAACAAACTTGAAGGACCAATGTGGCCGGGTTTTGGTAACCTGAAAAGCCTACATGTTATGGACCTAAAACACAATAGCCTCTCAGGACCAATTCCTTGGCAGCTATCAGGCATGGTAATGATGGAGATTTTAGATTTGTCTCACAACA…
TTTAAATCTATTTTTTTATTCTCTGATTTCTTTTTCATCTAACATTTCTTAAAGTGGTTTATTTTAGGATTTGTAGATGTGTTTTTTTAATTTTGTTTTGTACTGATTGTATTTATTAGTATTTTGGAGGCATTTGATATACAATAAGTTATATATGTTAAAACATAAAAAAAAAAGTGGACAAAAAGATATTTAGATATGTACGAATCTTATATAAAGAAAAATAATAATTTTTAATAATATCTATACAATTTATTTTTTTGTTAAAAAATATATTCTAATACGGTTTGTTAAAAAATCGTCTACTTTCTAAGACGATTTCTCCAAAAAAAATAGTTTTAGAATCTTCAATTTTTTTTTAAAAAAAACAAAGACATTTTAAGACGATTATTTGAAAAA…
CGTCGTCGTAGACCTCTTCTCCACCGACGCCTTCGACGTCGCCGCCGAATTCAATGCCTCCCCCTACGTCTTCTATCCCTCCACTGCCACCGTCCTCTCCTTGTTCTTCCACCTCCCCACCCTCGACCAGCAGGTCCAGTGCGAGTTCCGAGACCTCCCAGAACCGGTCAGCATCCCCGGTTGCATTCCTCTTCCCGGCAAGGACCTGTTGGACCCGGTTCAGGACCGCAAAAACGAGGCCTACAAGTGGATCCTACACCACTGCAAGCGATACAAAGAAGCCGAGGGGATAATCGGGAACAGCTTCGAGGAGCTCGAACCGGGAGCCTGGAACGAGCTGCAGAAGGAAGAACAAGGGAGGCCTCCGGTTTACGCGGTGGGACCGCTTGTAAGAATGGA…
ACTTTTAAGCAAGCTAGTATAAATGTATTTTATATCTTAAAAACTAAGGACACATTTAGCTTGAGTGCAAGTTTTATAGTTTATTTCTTATTTTATTAATCATTATAAAATGACGCATTATTTTTACTGGTTTCTTATTTTCAAAATTTCATATTGAAAATGATGAAAACAATGTTACTTCATTATTGTCTATGTAAATGTTTGGAAATTGAGAATAAGGTCAAAATAATATGATATTTTTCAATGGAAGAGGTAAAGTATATAAAAGAACAGAGATTAATCAATAGAGGTGGGGGTTTAAAAAGTAAAGGGATATTTGTTTGTCATCATTGGTTAATGTATAAAGGAAAAGATAACTGATAGCTTATATTGTTAAATATTTTTCACATATTTTGGCTA…
ACGCATCAAAGGAGAAATAAGCTAACTAACAACATACACACAGGATGATAGAGGTTCGTTAACACATTATCAATCAATATCAAGACTACTTGCATCACCCAATGGCTTGCCATAATGTCCAACTGCACTTCGCAAATTATAGAGATGGCCAGTCTCATAACTCATGACTCAAAAGTGGATTTATGGTATAGCAGACATTAAGGATGCAAGGCACATACAAGCATTATTATTAAGTCTTATTTAATCATGTAGGAGAAAATACAAATAAAAATTCAAGCATGCTCAACAAAAGTACTCATAAGTAACCACACAGAGTGCACACCAGAATATGGTAAGCACATAACACACTGGCCGAAAGGTTCGACCTGCTCTGATACCACTAAATGTGACACCCTCTAC…
ATAAGAGACTTTATTATCTCTAAAGAGCTAAATACGGAAGAAGCCAAAAAGAGGATTCAATCTTGGAGCACCAATGAACAATTGCTTATTAGCAAAGTCTATGAATACATTAGAGGTGTCAAGCCTACTGTTAGCTGGTGTTCTGTTATATGGAACCCAACAATCCCCCCTAAGATGTATTTCATTTTGTGGCTTGCTAAAAGAAATCGGCTGCTTACTCTTGACAAAGTTGCTTTTTTGAACAAGGGTTCCCTCTGCCCTTTATGTTTAAATGAGCCTGAGTCAAATGCTCATTTGTTCTTTTCTTGCAGGAAATCTCTCCAAGTTTGGACTCACATTCGTGATTTGGCTCCTTTTCGCAGGTGTTTCACTTCTTTACAACGCATTACTGACTCTTTA…
CTTTTTCATAAATTATTTAGGGTGTGTTTTGTTTGCATTTTTATTTTCTGTTTTCATTTTCAAAAGATTAAAATTCTGAAAACATGTTTGGTTTGACTTCTTGTTTTCTGTTTTCATGAAATAAAAATACTGAAAATTTATGATATATTAACTTCTTATCTTTTTGTATTTTTAGATTTGCTTAAAATTACATTCATTGCCACCACAATTTCATTTTACCCGAAATGAGATTTCAGTTCTCAATTGAAAACACTGAAAATGAGATTTTTATTGTTTTCATTTTATGGTTGTTTCCTGTTTTCATTTTCACTGAAAATGTTTTCAGAAATTCAACCAAACACATTTTCATCACCGTTTTCTATTTAAGTGGCAATGAAAATAAAAAACAACCAAATCAAA…
TTGTCTCCAGTTTTGATTTTGGTCCCCCATTAAAATTATTCACGAATTTTGTGGATGTTGAATCCATGAAAGATGAAATGCATTGTCGTTGTCATTGATCAATCAGAACATGGCACGTGACAGTCAATATCCTGGATTGGAAAACCAAGATTGTGTGATTAAATAAAATAAGAGGACAAAATTTATCAATAATTTTAAAGGGGAACCAAAATCAAAATTAAAGACAAATTGAAGGACTAAAAATGCAATTTTGCCTATTTAAAATGAGGTGATAATTTGTGCTTGGGTGTGTCCATCACCTCACATTTGGGTTAGTCTACCCAAGTCTTTCTCAAAGAAGACAAGACATACGATGATATGAAGCTTCGTGGATTTATGTTTGAAGTGCCGTGAGTTAAA…
CCGACAAGGTCAATACACCCCCCCACGATCATACACAATATGCATTATCTCAATGAATTTCCAACATCATCAACATTTCATTTCAATATCATCCTCAACATAAACATCATCTCATCTCAATGACATTGTCAACAACAACAACAACCTCATTTCATGTTAACATAATTGTAACATCCCAATTTTTCGTAAATAAATTTAAAAAGCTTTTTAGTAAAAAAATAAATAAATAAATATAGAGCAAATAATAGGCTGAGTACCCTAGGTATAAATAGTTATGTTAAGTCAGCTGCCTCCTTTTGGCCTCATTTTCGTTTTTCCCCTTCTCCTCTCAAAACCCTTTCTTTTTCCCGCAGCCCACCAAACCAGTCTCAGAAAAACGACGATCTCGAACCCGCTCAC…
CATGTTTGTGTTGCGTCGGGAATTCCAGTTTTTTAAGATCCCAGATACGCAGAGTCTTCAGTGATTCAGGTAAACGACCACCTGGAAATGACACGGCTGACGAGCAATCCCTTAATGTTAAAGACCGGAGACAAGTTGGTTGGATGTTAGTGATGGCCTCTATCATAGACTCCACCATTGGGCTTCCTTCTACTTCTATAGTCTCTACCAAGAGAGGTAACGCATGCAATGCTACTTTATTGCTTTTACTTATCTCCAAACTTTGAATGGCGGGAGCCGTTGGGAGAGAAGAGACAAGCAGCTCGCAATCACTAATATAAAGTGTTTCCAGAGCAGGAAGGTGATTCGGCAAACTTCCCTCTAGTTTGGGGCAGCCAAGTATTCTAAGACTTTTAAGCA…
TTTTTTGTTACTTTTTTAAGAGTCATTTTAAATGCATGATTATAAATTTTCTTCAAAGAAATATTTTTTTCATCACTCATACTAAGCCGTTGCTATTATACAAAAGTATATTTTATTATTTTTCTTTACTTTTTAACATGGAGGTATCTATTGAATAATAAATTAATAAAATTTTATTTAAAAAGAAAATTTGTATAGAAAAATAATCAAACTGTAAATAAATTTTTAATCAAAACAAATTCATGTTTTTAATTTAAGTCGTTAAAATAAATCAGTCGAGTTTGAATTACTTTTTTCTTCTTCCAAAACATAACTTTTTACTTGCTTTATTTAGGCTAATATTCTCTTATATATGCTTAAGCAGATGCTTAATTTAATTTAATTTATAAAAGTGACTCA…
TTAGTTTTATGGAAATATGCATACCTTACCAAAATAATCTCAAGTAATTATAATTTCGAACATACAAGTTCCCACTTCCCACATTTTGAAATGAAATACGAAAAAATAGCACCATTTTCAATCGTTTATTAACTTGTATATAACTAGCTCCAATTCAAAGACTGTGCAACACAACAATTGGCTAGCATGGAATTATCAATAAATAAATAAATTGGCTAGCATGAAAATAAAAAACATGGCAAGCAAGACAATATAGCTTTGATTTGAACACCTTCTTTAATGCAATTTCATTATATCGACGAAGTGAAACCCCAGCAGAATGAGCATCCCTGCCAGAAGCATCTTTAGATTATTGTTTTTTTCTGCCTTCACCCTTACAACATATCTTAATAAGAATGA…
ATTCATTTAAGATAATGCAACACATCAAAGAAAAAAAAATGTTTTCATCCTAAGAAGACCACCAAGAAAATAAAGTTATAATCACACCACTATGCACCATGATAGTTAAAATATTTTTTTTAAAAGAAAATTCTTGCATCGTCATTCAGACAAATCATAACATGGAAAAAGAAAGCAACAGCCGATAGTTAAAATATCCAAAGCCAAAATTTGACACATAAATTTGATTTTTTAAAAGCAAACCAAGCAAAAATTGAACACAAATATAAAGTTGACATTTAAAAAGCAAACCAACAACGCAACGGCAAAGCCCTAAAACTCGCTGCGCTTAACAAAAATGTAATCAGGGGTTCTCACAAACACAACACATTAAAACAGAATGATAAAAGGAGTCTTGCC…
TTTCTCTGCAGGAAACACTTAAATATTCACATTCCTAGAGGTAGCTGAACCATAACTTAAAAAATCTATCTCACAGTGCATCTATTACCAGATGAAAATCAAACATTCAAGATTGTCCAAAATCTCATCATTCATGGCATTATTAATTCAAAATGTCAAAATAATTTTTTGCTAAACAAAAATTAAAATTGAACTACCAAGGACATTAAAGCCTGCCTTACCTGCAAAGTCTCTAGCTAAACGTTCTTAAAACAGAAGGCTAGCGTTCACCACCATACTGAATTTCTCCACTTGATTCTTGTACTATCTGCCTTATATGTTAGAAGGCCTGCAGAGTCAATTTTACAATTCTCACACGTTGATTTTTGAAAAAGTTAAACATAGCTAATTTCATTTAAC…
TATAGTACAAAAATAAATATATATATATATATATATATATATATATATATATATATATATATATATATATATATATATATATATATATATATATATATATATATATATATATATATATATATAACACTAGCTTGCTTTTTGTGCAGAAGCTCGGTTTGATAACATCACCAATTCCCAGTCGATCCAATCTTATTTTCACAACTATGGTGCCAACTTTGTGACATACCAAGTCAGCCAAACAATGTTGGTGCAATTGAGTTTGGTGGCGACACTGAGGGGCGAATGGGTCCTAGTGACGGTGTGCACCAACAAAGGTCTACGCACTCTGACTCATAGGCAAAAATGCATTTTGGGTGAAGCAAATGTTGCGCTACACGACGATGACAACAAAGTCGTGTT…
AAACTGTTGTAGAATATGTTTTTTTAAAAAAATAAAAAAATTCATACACATTCATGTCTCAGCTAAATTCTCAACCCTTCTACCACCTCTAACAACCTTCTCATGCACAAATCCAAATATAAGGTTAAAAATATTAAAAGAAAATTGCTAAAATAAATTGTAATACAATAATCAAATTTAACTGAAAAAACACACAAATATATATATATATATATATATATATATATATGCAGGTAACCTAGTAATAAATAGTTCCAACACAAGCATTGTATGCTAAATTTTAAATAGATTAAAAGAGAGAAGGATGGTATCAAATAAGCTATCAATAAATCCAAGAATATGAAAAGAGTAGGTATAATGCTTGAGGATTAATATTTTTATACAAATGGAAAAAGTAAA…
GATCCCCCTAAGATTAAAGCCTGAGAAAAACAGGTGCTCTTTGACCTGGAAAAAATAAAAGAGATACAATTAACATTTCAGATTTTATAGTATTTAAGCACTTCATTTTCTAATATATTCGTTTTCTTATATGCTAGCATTAATCTAATTAGATTTTCTTTGATTTATATTTTTTATTTTCTCATTCCACGATAAATATGTAAGATTATAATAGAGAAAAATATCTAACGCTTAATTAATATCATAAAAAGATGACCACAAAAAAAAATCTTGCCAAAACGTTAAAAAAGAAACAAGACAGAAGGAGTAAGGGAGGAAGATTGGTAAGAGGATAGGAGTATATAAAACATAGAATCCTCCACTCAATTCTTTTATATTTTCCGTATTCAATTTATTTCG…
AACATATCCAAATAATACCACGTATGCATTACCTATTGAATAACAACACCTCTAGGAAAGTCTGTATCAAATAATATCAAGTATGCATCACCTATCGACCAACACTTCTAGGAAAGTATGTCTATCTACATGACAATCTTATATATTTTGACCATTTTACAACACATTCAGCAGGTAAAAAATAGATCTAAAACAAATACTTACTAATGTGGTCCATCTCAAATAAATACTTAAAGCATGCTTCCAGACAGAATATTAGTATACAGAATACAGAATTTAAATAACTTAATAATCCTATGGAAAAATTTATTAATAATACTGTGTTGGGATAGGCAGGGGAAAAATGAACCAAACCACTTCCCTTCATTTCCACTCCATTTCACAAAGGCCACAGCTCAA…
TATATTCAACATTTTTTTTGTTTTAATTCTTACATGAAAAAAATAGTATTTTGGTCCTTACATGAAAAAGTGACGTTTATAAATTGGTTTATATTATATATTGAAATTGTATGTTATTAGAACTTTTTATACATGAACAAAAAACTATATATATATATATATATATATATATATATATATATATATATATATATATATATCAAATGTAAGAATTAAATTTTTTATGTAAGGACCAAAACTAATAAAGTAAATTATTTCACGGAGAGTAAAATAAAACGGGTGTCAAATAAATCAATATAATACCATTATAATTTTGGCAAATGACAGGAATCAAGTTACGAGTATTTTTGCAGGCAGATACTAAAATGTAGATTTTTTTCCTATAAAAACTAAAACAAA…
ATCATCAACGGAGCCTAATCTCATAGACAATCACAATGAAATATATACTAAACGATTCATATTACAACACAAATAATAATTAACTAGATGCAATGCATGAATGCATAGACACTGACTCATCTCAATGCAAAGAAGTTGACTTACCTCAACGGAATACTTTCCAACAATCACTACTAAAAAAATAGCCTTCTACATCGGTTTTAATGATCTTTCTACATCGGTTATGACGCATGGTGGTAACACAGTGTCGTTGAATATCGACATCGGTTGGAGGACCGTCTTTAAAGGGTGACATTTCTACATCGGTTGTGTAGTTCAACCGATGTAGAATGTGAATTTTCTACGTCGATTTTAGGGTTAAAACCGATGTTGAATGGTAGGGTTTCTACATCGGTTATT…
TATTTTAATTAAAATAATATATAGATATAGTAAATAATAAAGAAATTAAAAATAAAAAAATTCAATTATATTTTTAATTAAATGTATATTTTAAAGTTTGTTATTTAACTATTAAACTAATTGATTTGTAGTTTTAAAAATTATAAACATAAAATCTTTTATATATATATATATATATATATATATATATATATATATATATATATATATATATATATATATATATATATATATATATATACAAAAAATATATATAATGGTGACAGATAAAAGTACGGGTACGGTATAACAACAAAAGAAAATTTGAGGTTTATCACTTGTTAGCAGTTTATAAGAATCAATATTAACATTAAAAAAAAAAGAATCAATATTAAAAGTTTATCAGAATGAAACTATAAG…
CTCTTAATGGCAGTCATAACAACCATTATTGCCTATCCAAAAGAAATAATTTCTCTGTAGTATCAAGTGTGATCATATACACAGGTAGTTGAATGGTATTTGCATTAACAAATGTTGCATGTGTATCTATCAACTGCAAAGTCGAGAGCATAGCTGTTGTTAAGCCTCCAAAGTGCTATTCTAAACTGAATTTGTGTTTTATATATGTTGTCCAAGAGAAAATCTTTCACCATATTCATTCAACTGGAAATATTGCACAACATTCATTTCATAGTTTCTAAATATTTTCTACCCTATATTCTACAGAACCTTGTTGTTTGCTAAGTAGGGCCTCCATTAGGAGCTTGTAATAGGTCTCTTCAATAAAGCATCATCCTTGATTTCCACCATACACCTGAA…
TTCTGCTTCAAAAAATTTTAACAAACTAGCTAGGTAAAAATTAAATAAATAAAAAAAAAAACATTTTCCTTCTCCTTCCCACTTTCTTCTAACCAAACAGGGGAAATGAATCAGAGAGAGAGAAAGGAATGGAGCAAATCGCAGAGACATCAAACTGCGATGCTTAAAATTTGTTTCAGTCTGCAGGTAAATAAAAGTGAACTCCAATCCCATTGAATTTGAAGTATGAAAAAAAGTGAGCATGTCCAAATTTATATGGATACGTATGCAGAGATACGGATCGAGTAAAACAAAAAGGCAGTTTCCACACCATTATTCATGTTACTATTGTGTTGAAATGAAACCCCGTGAAACGATGTATTTATTAAGCAACTGGGAAATTGCCAGATTTATAGACGA…
CCTATTTTTAAGTGTCAATGGGTCAACGGGACAACGGGTGTGCATCAAGATCCATTGGGATTTACGTTGGTTGACCTTAGTAAGGTGGCATATATGGAGGAACCTTTCATTATGGCAGAACAAGCCAAACAAGTTTTCTATGTCGACGATCCATGTAATTCAAGTTTGTCTGTGGTTCTCCAAGGAAGACCAAGTGGAATCAATTACCATAATGATGATTCAAGCCTTGACATTGGTGAAGTGGGTGGTTTTTCAAAAAACCTGCCTCCAATGAATGAACCTGATGAAGTCGATGATGGACATGCAAATCGTGTAGACCATGATGAAGGTTTATGGGAGAACATTCCTACAGGGATTGTTTGAAAGTAACAGTTTTTTATGTCTCAATCTAATACTATT…
ACTACCTAAGTTCAGTGATTGTGTCTATAGTAAACAGTGTCACTGGAAATGGCACCCACAAACCATGGCTATCTGGTGCCAACTTTAACCACTATCACCTAGAGAAGTTCTATTGGCTCATGTGTGTGCTAAGTGGGTTGAACTTCCTACACTACCTGTATTGGGCCACCAGGTACAAATATAGAGGGACAGGTACTACTAGTTAATGAAGCAAAGGGGAAAATTTTTCATATGGTTTAATTGAGCATTTTCAAGAGTTCATCGATCAAATTTTGGCCATGCAAGTCTTGTATTGAAGTTGTGTTCAGCAGGGTGCACAGCATTTACCCCCCCAATTCAAATAACATTGGGATATCTTATATATATATGCTAGAATAATAGAATAGAAACAGCACAGGA…
GGTCCCATGCAAATGTTTGTATGAATCAATTATACGCATAACAGCCATGTTTTTCACCTTACTTTCCTGTTCTTTAGATAGTTCAATATAAGGTGGAAGTTGTGGTAACTCCAGACAGGTGTCTTCCAATGTAGATTCAACTTGAACATCAAGAGAAAACTGATCAAACTCGAAAATTGATGAATCTGTCCCAATTGTTTCAGTATCATCTGGCAACTTCACTGTACTTGGATCCTCATCTCTTAAATAAGTAGAAGAAAGTGGGAGATCCAAGGAAGTATCTGCTTCTGTAATCTGATGAATATCTCCAAGCCTTTCCAGATCCTCTGTTTTTGGAGTTAGCCGATCAGGTCCTGAAACTGGGGAACCTTCAGAGACAATATCATCATTTATTATTTT…
TAGCATCTTGATTGGATGCTGTATAATAGTGTGACCTATGTATGTGTCTGATGAATAATGATCTATAGTGAATAATAGATCCCTGTGGTTTAGAATGTATAAAAGCAAAAGAAAATTCTATATGGCAGTTTCTATGTATGATTTAGGGTTTATAATATGAATAATAGTAATTGGATATTTGGATCCTTGTGTCTTAGAATACTAAAAATATTTTTATATGGCATTGGCAGTAATACACGATTTTAACATTCTAGCTCTAAATCCCACATCATCAACCTTTTGCATCAACTCTACTCCCCATTTTTTCAATTTCATTTGTATCTATTGCACATACTTCACTCTTTATCAACTCATGCAAAATAATAGCAGTTTGATTCATCTTCCTGCTAAAAGGTTACT…
CTTTTGTGCAATTTTTCGCTCTGGGTTCCCCTTGCCAAAACCCAACCTTTTCGTTTACATTTTTATTATTCGTTCGATGAACCCATTTCGTTTTCTTATTCATGTTTTGATTTAATAAGATGAACTTGCAAATGTTGGTATTATTAAGGTTTTTAGTTTTGTATCGGAGAAATTGGTTATTATTGGTAAAAGATGCATTGCACTATGTAGTATCGTAGGTCTCTCTGATTATGTGGAGCGGCCTTTGAGCAATGGTGCATAAAGTGAGAGCTGATTAGTCAGCAGGCAGCCAGACAACTGCCGAGGTGGATCCACAGATGAACGGCTCATTTGTTAATGCTGTTTGTCTACTAATTCCACCTTACATTTTCATTGTTCCATAACCAAAATTTTAATTCC…
ATTGATGTGTTTACATACAGCAATGACATATATAGGATTAGATGTTAGACATGTCTCATCATGATTATTGGTCATAATATAAAAGACTACAATTATGTGTCAATCCATTTATAAGGAAAAATAAAAAAAAAAGTTGATTGAAATCAATAAAAATACAAACTATTATGGATGAACAAGAAAAAGGTCAAACAAAAAGTTGTTTAATCTACAAACTAATAGGTTATTCAAAAAATAAGTATTCCCACCATTCTGAAAATTTTACTCAAGCAAATTAATTTTTTTTTATTTAGTTTCACACTATATAAATTAGAAAAAAAATTCAACGAGAATGTTTTTAATTATTTTTTAAACTTTATTATTTTAAATTCGGGTCTCTTAATCCGAATTTACACTATACAC…
TTGAGTGATTAATAATTAATTGAGTAATTAATGAAAATAATGGAAAATAGAAGAAATTAGTAGTTCTTAATAATGATTAAGTTGAAGAGTTTATAATATCATGTATATATTTTTGTGATTAATTTCTTTAATTGATAGTTGTAATTAAATTTGTCCATGTTTGAATTGCTTGTAGTGTGATTTGATTAAAAATCACAATGTTTATTTATTTTATATACGAGGTTTCATTGTGTAATGAATTGTTTTATTTGTCATTGATTTAAATTACTTGAGTTCTAAGTTTCTTTGATAATTTAGTACTCAAGAAATTTTACCTGTAAATATTTTTTTTATAGATAAACTGTAATTTATCAACTAGAATAACTTTTAACTTTTGTAGGTAAGTTTTATAAAATTTAA…
AGATGAATACTGAATGATTTTAATATAATTATGAATTACTTAAAAAAATAATATTAATAATAATTTATAATTAGATAATGGTATAAAATTAAGTAGATGATCATTAAACTCATCCTATAACGAATATCTTTTTTTTTTTTTGTTGATTTATAACGGTTACCTCTGATGAATGAAACGTTGTGGTGAAGGAAAATTTACTTGGGAACAAGAACAACCACCCCTTCCATTGTGCCTTCTTAACATAAGTATTGAGTACGCGTCTACGACAACCAAGACTTATGCACGTGAGGGACATTATTGTGCTTGCCAGGCAAGGATCATGGCCCATCCACGGATATTGCTGTGGGCCTAAAAGCCAGCTCAGTTGATTGACCTTGCTCCACAACCACACTAAAAAAA…
TTCTTTCTTGCCGAAATGGCATTGAAAAAAAAAGCTGGAATTTAACGGTTCCACGATATATAACCTAGTGCATTTTATCAATGTTGCCGTTTTTAAGAGTATTCATTATCATTAAAAACTGCTTCCATAAAAAAAAGGTAAACATAAATCTAAAATTAATACTAAAAGAGTTATATAGCAGTAAAATTAAAAAAGGTTAACTAAAAATATACGTAGATTGGGAATATTTGCAACCAGTGGGATGTTCTTGGTACATTGAGATACCTAATTCCACAGAGTAATAATTAGATTTGATTTAGTGACACCCGTTCTTCAACAAAATAGGAAATATGAAAAAAGAAGAGTGGCAGGGTGGTGTAATTTCCACTAAGCAGCGCGAAAATATCTTATAGTCCTTCT…
AATGTAATTAATAGAAAAATTTCCTAAAAATTTAAAATAACGTAATGAAATGTTTTTTTTCTCAATTTGAAAATAAAAATAGATTTACCAAAAAGATTAAAAATATAATTAAGCCTAATAATAATTAATTAATTTTTAGAAATTTTTTTACAGTTGTCCTTCCAATTCCTAGCTATAATATATTTTTAAAAAAATTTATTTATCTTTTTTATAAGATAATTTGTTTAATTTTTAGATGCATTAATTATTATTATTTTTAAATAATTATTCTTTTTACAAAAATTAATAAAAAGTAATTAAGTGAAAAGTAATTAAGTGAACATTAAGATAATACAATAATAATTTTAAAATAATTAATATATTTAATTTGATTAATTAAATTAATTTTTCTATAGAGTG…
AAGATTAAAAGAATTAAATGAGTTAATGAGAGATTTTTATTTTATTTTCAAACATATAGCAACACAGATTGTTATCATTTGCAAATGCTGGATATACATGTATTAATAGCAAAAAAATTCATTTTTTGGTGAATCTAAAGGACTTGGCCCGACTTACCCTTAGGTCGGTCTTGCTATTTTCAGTTTCAATAGATAATGGTAACATATTGGCACAAGTATATGTAGAAGAATAATGTAGTAATTAAGACTTACCATCAGTTATTGCCATGCAATCATGCTCGTCTAGAGACCATGGAAATTGATTATCACTTTGATCTTGCTAATTAAGCTCCAAGCTCATCATATTCCCATTGACCAAAGAGAAGACACACACGGGAACAAAGAGAGATCCAGAAGGAT…
AACAAGGTATAGCATCCTTCAAGCAAATGATTATTTTCATAGATAAAAGAGTCTCAAAACTAGACAAAGAAGCTACATGAATAGCTATTGAAGCAAAGTCACGGTGTGTTGAAAAAGAGAGCATTCAGATAGACAAGGATACAACTACATTAAATCTTGAGCTACTGAGAGAGAAACTTGAACTTGTCAACCACTGATACAAGGAAGAGTGTTGAACGTGTATCAGCAGTTACATGTTAATTTGTTATTTTCTATTAATTGTTTAACCAAGTTTTTAGGATTAGTTGTTTTATTTTTTGTTATGTTAGTGGTTTTTTATTATTTAGGGAGTTGGTTATTAGTGCTTCTTTCTGTTACAATAAATCTGTATTTAAACAAATGATCCTTCAATAAAAAAAG…
AAATCCAAATTAATTATTAGTTTTACATAAATATTCAAATCCAATGTCCAAACAATAAATTTAAAAAGAAATAAGGTGTAATATCAATAAATTTCTTATATACAATATATTACCAGTATTCTTTTCTAAATAGAAGATGATTTAAAAATTCATAAAAGCTTTTAATTTAAATATAATGACTTAAATTGTAAAAATTAAACCTATATTTGTGTATATATTAAATTCGTTTTATTTCTTATCCTATTTACCAAATCATTTTAATCCAAATATTTCATTTATTTTTTATTTTTTTCTCTTCAATAATAACCTTATTTTTCTATTTTTTTTTTACTTTCTTTCATCAATCATTATGCACATTTTATTCTTTTTTATATCTCTACCAAACAAAATCTTAGCATA…
GATGGGAATGGTTGAAAGTGGATCAAATTACCCCCACAAACAAACTTAAGGGAATAAAATTCACTGTACACGAACAAATTTTTTTACTAATTAGTTTACAAAATTTTGAAACTATTTATAAAAAAGGGTAAAACAAAATTTTAAAAAAAAGAAGATAAGTGTGTGAATTGTAATCATGATTTTTGTCACTACCACATTTATATATGTATGTGTATAGCACACATATCTTGTGTTTCACGTGTGTAATGTTTCACGTGTATAAGACGAGACATATGTTAATAAGATATATAAAATATATATCATTTGTCATTATTTAGAGTTATAAGATTGGTTTGATAGTAAAAAAAAAAGGAGAAAAAGTTTGTGGGTTTGATTTTTCCCACTAATAAAAAAAAGTTT…
CTTTTTTAAGTCGAATATGGAGTTTTTTTAGTTTAAGGAAAGGAAATTATTATTGGTCCCCACATAATTGCTCTTGGTTTCTATAGTCAAGTGCAAAGATCAAAATATCCTTAGAGGATTTTAACCTCACTCTTCTCCATCTCATCACTCTTTTCTTTTTTTTTCTCTCTTTCTTCATTCTTTCATTTCCTCTTCCCATCTTTCTGCACTCAGGTTGTAGAAGGGTTTTTTTTTTTTTTTCATGTCTATGAATATAACGAAATCTTGATTTCATTTTTTTTATTTCGTTAATACAACAAAATCAAGATTATATTGTGTTACAATTTTTGTCATATAATAAAATTATACAAAACTTATTATATAACTGAATAGTGATTTCGATGTGTTATATAAGGGATA…
CCTTGCTGATTGCAAAGTAACTAATTTTTGCCCCCAATGAGCCGAGTTTGCATAATCCAACCGTCCATGTCAGGGTGTAGAGTTATGCTTATAGCTTAATTAATATTACCCCAATCCAATTCAATTCGTTTTGGTGAGTGAGTGTCACATACATGACACAGTTATTAGTAATGCTAGTAGTATTTTCTAGAGAAAGAGTCATCATGAATATGAAAGCATCTCCAAAAGCCAAAGCAATGAATAATAATAGGGACCCAATGATGAATCAAGGGAAAAGCAACACTGTAACTGTAAATAATAATAAAGTGATGAAAAGGAAAGATAATATATATAATTTGTTGAATAACAGAACAGAGAAACAAGATGTGAAATGAAAATGAAAACATATGGATAAAAGAA…
AGGAGTATTTTATGTGTATTTCTAACTAAAAAGTCTCTCAAAATCCATTCCACAAAAGAATCCATCAAAATCTATTTACTTTTGAATACCAAAAGACATTTTAAAAGTGGTAAGAAATCTCAATTGAATACCAACAGATTTTGTTGCCCTGAAAAAAAAATCTTTATTGTCTTAATTGAATACCACAATATTTGTTTATATTTTATAAAAGTCTTGATTGAATACCAGATGACTTTTTAATCATAAAAAAGTCTTTTAAAATCCTTTAAAATCTTAATCCAATACACCCCCTTAATTTCAAATACCAGGAATATTAGGGGCACATTCTCTTTTTAGCATTTAATTAAAATGTATTAAAAATCATTAATTTAGATAAATCGGATTCACCAAAATTTATGC…
ATAACCTTTTAATCTCTAAAGATAATATTCTCTAAATTTAAAGAATCTTTTAATCTAATTCATCAATAAAAAAACAATTTTTTAATCTATAAAAAAATCTTAAATAATCTTTTAGAACAATTCTACCCATGTGTAACGCGTCATGGCACTATCGACTTATCCCCCTTTTCCCTATAAATGCAAACAAAAGGCATTGGCCTTCAACGTCACAAGTTCTTTCACTGGAAGGAGAACAAGAAGAAAAAACCGACACAAAGATCTAGTCCTAGCTAGAATCAAACAGGGGCGATCTCACCTTCAAGAACACATCGCCATGGCAAGGAACTTGCTTCTTGTGCTTTTTGCAGTAGCCACCCTCCTCCATGGCTCAGCAGCCCAAACCAGACACATGGTCGGTGA…
AGACCATGGAGATCAAAATCACCAAGGACCACATCAAGGGTCTTGTTGTCGTGAGTTTCCTGCTTCATTCATTGATCGAAATATGCAGTATTTTGTTAACAAGAGATCGAGAATTGACATTTATATATTCATGTGGTGGCAATTAATTAACGGTACGCATTCTTAATCGATATTGTGTATGTGCAGGACTTTTTCTCGGCAGGAACAGACTCCACAGCGGTGGCAACAGAGTGGGCATTGGCAGAACTCATCAACAATCCTAAGGTGTTGGAAAAGGCTCGTGAGGAGGTCTACAGTGTTGTGGGAAAGGACAGACTTGTGGACGAAGTTGACACTCAAAACCTTCCTTACATTAGAGCAATCGTGAAGGAGACATTCCGCATGCACCCGCCACTCCCA…
ATATAAATTATTACAATTTATAATTGTTTACTGCAAAAACTTCCCCATTCTCTTAATTTTGAGCCTCTAATGGTCATATTGTTTTGTCATGTTAATTCAGTAACACATTCTTCCTCTCCTTTCCCTCCTCTAAGTAAAATAAAAAGAGTAGTTTATATATATATATATATATATATATATATATATATATATATATATATATATATATATATATATCTGAAAGTTTTGCTCTATGGTGTTGCTTCAAAGGCATTCATGTATTCATAGCAACTGATAAAGTCTGTTCATCATCAAACTATGCAGGATTGTGAACGTAGAGCATTAGTGAAGCTATTCCGGCATAGGGCACTTCCATCTCTGCCAGAGACTGCTTGATCAGTTCCAGATATATAAGGTGCC…
ATATATCTTTGTGCTTAGGAAAGTGTGGGGCCTGTAACAACAGCTGCTATCCATGCTGTGATAAGTGTCCCTGGGCTCCATTGTTTCCACCCGGCCCAAAGGGAACTGCAGACTTTCAAGTTGTAAGAGACATTTTCGGAGGCCCAAAAAATACTTACTCCTTAATTGCAAAGGTGAAGGAAAAACAATTTCGACCTGAAGTTGTATATTATGTGAAAAGGGAGCAATCCAGAGGGAGATGCTATAAGTGAATTGGAAATGTTAAAACTTGAAATAAAGAACTTTAAGAGTTCTCCTCATCCTAAAAGACAGAAAGTTGATGAGTAAACAGGACTAAGTTTCAACCCCCATACACTGTGAATAGAGGGGAGGTATGTATTTAGATTTACACTTCTTTCC…
AAAAAAAAGATTTAAATATATTTTTGTTTTTAATAAATATTTAATTTTTATATTTTTTTAATAAATTTAAATTTTATGTTAAATTTTTAATAAAATAATAAATTTATTTTTATCTTAATATTTTTAATTTCTGAAAATTTATGAATTTTGTATTTTTTTAATAAAAAAATCATTTATGATTAGTCAAAACTAAAATAAAAATTTTTAATTTATGGGAGATTAAAAAATATCAAAGTTAAAAAATAAAATTATTAATTTATTTGAAATTTAATATAAAATAATATTTTTATTAAAAAAAAAATTTATTAGAGATATAAAATATATATTAGAAAAAAAATAATGTCTTAAATGAGTCCGAGCATCTTACAAAAATCATTTATTTTCTGCCTGGATTTATTA…
TTATAAAGTGATTATTTTTCTTAACGTATAAAATTTTAAAATAATAAAAGATATATAAAAGAAAATTTTCTTTTGTGATATATTATGTATTTGGTCATCCCAAATAAAATATTGCTTGAGGTACTGCAGCCTGAAGATTACTAACACAACTCTCGCATGAAATCATTAGGGAACAAGAATAGGATTTTCAAATTGATCCAATTTTAGTACTTCAAGGAAAAAAGGGCTGTTAGTGGTTGTTACAGTGGATGGATCAGATTTTTTTAATAGCAGAAGCTTTTCTTCCTCCACTTGTACTTGGTTACCAACCAGAAAGGTTGGCTCTCTGTTGCTGTGTTATAGATCTCCTTGTCTTTCTTTTTTGCTCCTATTTATTACTTCAAATTTAATTCTAGGAAG…
TCATGACACACAAATTGAAAGGAGACACATGTACCCTACAGCAATAAACCCTCTCAAATTAAGTCCCTTGGAATACCTACTACCACATTTTTTTCTTTTTTATTATCCGAATGTTGTCATAAGAATTAACGCGAATCTCATAGATAATATCTACAAAACAATGTTATGGTCCATATGTAACAATGTGCTAAGCACCCCTCAAAAATCAAGAAAACAAAATCAATTAGTGCACCTAAAAAATTTATGGCCATTTTTTGTGTTGTACATGGTTTGTGAAGGTAAATGGCAAAAAGGGTATGTGACAATTGAGGTAGAGGTGGGTGTGGGTGATCCAAAGTGACATAGGGTTATGGTCATTCTCTCGTAGTTAATCTCCAACATTCAAACCTCATCTTCAAG…
TGTAATGCCCTTCATTACAATAAAAATATACTTTAAAACATCTATAAAATGGGAACTTAAAAATTTTAATGGTTCGGAATACTTTAAATATTATAAAAAAATGGGTACTTACATAAATAAATAATTTTATTTTCAAATATATGCATCTACAAAATTGAACAAACAATGAACTGAGTTTTCAATTTTCTATCGTCTCAAAAGTTTCTTTCTCGAACTCTGAAAACAACATTTTTAATGAGATAATAATTCTGCTGAATAAAACAAGTTTTAAAAGAATTCGTAAATAATGTTGCTTTCAGCCAGCGCGGTAACAAAAAAATTCAACTATGGTATCCATAAAATTAAATTAAATACACACACACACTTATAAAACAACCATAAAATTATTTACACAACAAA…
TTCATATTAGATGACATTTAAAGTTTTGATACAAATTTTAAGAAATACAATTAATTTGTTGAATTAAAAAAAATATTAGGTAACTTCCTAATATATATAATTTATCTTTCTAATTAATGATTAATTTATTATTTCTATTCACTAGTATTGATTAAGGGTGGTCTTAGAAAAAAATATTTAAAATCAACCTTAATTTTGTAAAATGACATCTATTTTAATTTTTTTTCTTCTAAAACATGGCATCCTTCTTTGTTTTCTAATCTTTAATTAATATACACGTGCATTTATGATTTATTATGAGTATAAAAAAGGGATAAAACAAGGAATGACTTAACTATTTTATTGGAATTGAGAAAATTTATTAAGTTTTTTAAATTTTACATAACAACTTTAAAAGAC…
TAGGATTGTTGAAAAATGCAAGGCCGATACACCCCCTATCACCTTGCACAAGGCACAATAACATACTACTATATTAGGAGTGTATAACAGGGAAGGCATATATATATACTACTACTACTACTACTAATTCCACGACACGGTCCAAAATTGGATGGATACTCATTCATGCCATCCATATTCAGATTCCAAACACAAGCAGTCACTTGATAAAGCAGTCAGATTCAGAATTAGAATTTTCTTCATCAGGTCATATTCTCCAACTGGATGGCTTTATGACAGTCACCTACTTTCCACTCCAGTCCGGAATCTGTATCAAATCAAAACATCTTTATACCATGAGATTCTTCTGGAAAACTGGATTCAAAATTCATATATGGGCTAACATTTCATGTGGACAGG…
TTCTCTGCCTTTTTCTAAGTTGGAGCAGCTCCTCCCTATGCTGCATAGCCTCCACCATGGCCATTACCTACTGATGAAGAGTCTCCACCATCTCTCCCTCCAGCAGCCGGTGATGACACCAGAGGCATTCCTAGCCCAGGTTACTTGGCCAGCAGTCCAACTTCCTTTTGTTAGGGTGGGTGACACCTTTGGTGTTGCTGATGATGATGCCACAGATGTCGAAGCTGATGATGATTATGTTGTGGACATTAGTGATGCCCATAGAGCTTGGGATCCAAGGCCCACACAAGATTGGGGCCTATTTTGACCAGGATTTTCCTTTCTTTTCTTTAATTTTTCTTTATTTTAATTTCAGCAGTTTAATTTTAGTCATTGAATAAAAAAATTGCATGATAGAGA…
AAAAAATTTCAACTTTACTCTTTTTTACTTCATTCATTTTTTTTTTTTCATATACCCTACAGATTAGTAAATTGTAAGACACTATTCATTTAAAGTTTAAGTTGACTGAATGAAGGGTAAAATTGGTTTGTCACTCAAAATGTTGGGCATAGAAGAAGTATTAAAGGAGCAGGAAGAAAATTCTGCTATACATTTATACCAAGCCCACCAAAAATGTAATTTGGGCCTGGAAGACCATGGAAGTCATGTGAATATGGTCTTAATCTAGAAACTTCTAGTTACGCTTCGAAGAAGACCAGAATGTTACAGAAAATTTCAGAAAATACGTGAATGCATAACTAGGACTTTCTGGAAAGTACTATATTGGTCCTCTACGTTATTTAAATACCCCATGTGTCC…
TCACTCAAAATGTTGGGCATAGAAGAAGTATTAAAGGAGCAGGAAGAAAATTCTGCTATACATTTATACCAAGCCCACCAAAAATGTAATTTGGGCCTGGAAGACCATGGAAGTCATGTGAATATGGTCTTAATCTAGAAACTTCTAGTTACGCTTCGAAGAAGACCAGAATGTTACAGAAAATTTCAGAAAATACGTGAATGCATAACTAGGACTTTCTGGAAAGTACTATATTGGTCCTCTACGTTATTTAAATACCCCATGTGTCCCATTCAACAGACATCAGATATATTGTTGGCTGTTTTGAACATTCACCCAATTTGCAGAGTTCCAAGTTATATACATACACTGCATAATTAAGAGAAAATGTCTCTGATTCCAAGTTTCTTCGGTGGCCGA…
GACCTTTTTTGGTTTTCTTTGTTATCACCACCTACATACATCAAGAACCTCAAAGAAAAATTTCAAAGTTCACTCGGTCATTATAACATAAAAAAGGACATCCAACTACATAATAATAATAATAATAATAATAATAATAATAGCTTCTAAAACAGTCTCTACAAAACTCACATTTTTCAAAATCTTAAAATCACTTTTTTTAAAGTTTTTGACTAACAATAGTTATAAAGACTTTAAGCACAGACAATGGAACCAAGTCAAGGGGGTACCTTTTTAATCTTCTAAGATATTTTTTGGTTTTCTTTGTTATCACCACCTACATACACTAGGAACCTCAAAGAAAAATTTCGAAATTCACTCGGTCATTATAACATAAAAAAGGACATCCAACTACATAAT…
TTTTCTTTTTTGTTTACAACAGATAAAGGCATATAACACGACCGAAACTTTTGAATATGTAGAACTTATACGGTAGACGCATAGCTCAATAAGGAGGTAGAATTACATCGCCAGCACCATTTTCAAAACATGTATCAGTCATCAATATCTATCTAATAAAATTGAGGTATGGAAAAATTACTGGTGTGCCCATGGCTGAGAGCTTGACATGTGGCAATTTTTTTGGCTTTTTGGTCATTTTATATCCCTCCAGCTTTGGGCTTGGTTTTCTAGCATATGAACTGCTGCTTTTTATTGTGTTGGTTCTGATATTGCAATTCCAATTTTCCCGTTTGTAGTTTTGTTGACACGTCCATGCTTGATTTATTTTATGCTGCCACGTGCTCTGCTGATTTTGTT…
TGTCTTTCCACTCTTCAAATTAAACCAGCAAAATCTTATCTTAGCTACCCCATCACAACAACCACGATACTATTTCTCATACTCTATTAGGCAAAAACACCACCAAATGGGAGAGGTTAGTTTTAGTTTCATCATCATGTATATTCGTCATTCATTCATTCCTTTTTCAGTAGTATATTCAGATTCTTGCAATTCCCTTTAACACTTATCATCACGCGTTTCTAATTAAAACTCGTGTCGTTTATGGCAGGAAAAGGAGCAGCCTAAGAATGACACCGAGAAAAAGCCCGAGGAGGTAGCCCCCAAGAAAGACGACGGACCCATCCCTGTCGTTTACAAACTCGACTTGCATTGCGAGGGATGCGTCAAGAAGATCAAACGCACCTGTCGCCACTTCGA…
GGCAAAACAATAAATAAATCTATAATAGTAACTTGTATTCGTAAAAAAAAATCAACCAACTAAAAGTTATCCACAATCAACATCAAACCTGGAATAGTGCGTTTCTTCTGCTTCATCTCTTGTATCTGGGCTGTCACGGCTAGGTCTTTGGGTTCTTTGTTTCTTCAGAGGATTCGTGTTTATTTCATTGGACAACTTATCTCTTCTTTGTTTCATAGGGCTCTCATGAGGACTAAACATTTTCAAAAACCAAAAAATGAGCATAAACATTCCAAATCTAAGTCATGGATGATAAGATAAGAAGATAGCATGAAGTCAAGGAAAACTACCTTCGACCTTCACTGCTGGTCTCACTCCTTGCTTCTTGAGATACAGATTGAATTGGAGACTTCTCAGGTG…
AAAATATATTTTTCTATCTTAATTCCTATTTTTTTTTACTATTTCTAAGTAAAACATTAAATATTATAATATTTTTCTAAAAGTTTTCCAAACAGCTTATCAAACCATGACAACAGCGAGTTCGATCGGTCGATTATTTTATTCTATCCAGATATTATATTATATTCGTGTTTCTATTGGATATATACGGGTGCATTAAATTATTGAACTTCTCGTTAGTGTGTTTCCACGTAGAGGTGAAGATGTAGACAAATCAAACTAATAAATTAAAACAATACAGCAGAAATATATAGCACTGCACAGAAGTATATACTTAGCAAAATCGATCATAAAACATTCATTAATATTCATATGTATCACGTTGAGCACTTCCACATATATAATTTAACACATACAAGA…
TAACTCTCGTCACGGGTGATTAGATAGTGTTTTAGAGTTTTTTTTTTCTGATTTCACTTTTCATATATTTTTTTCTTAATTTTAAAATAAATTTTAATCAATTAAAAAGAATATATTTAAATAAGTATATTAGAACGTGTTTCTAACATTCTTCTTAAGAACATATTTAAGATTTAAGTCAAGTTCTAAGTTTTTATTGTTAAACTAGCCAAGTCTATTGAAGGAGTCTAACCGAGAATATGTGAATGTTGCACTGGTGAAATTTCAATTCTACTTATAAAAAAAACTACTAAGTCTAATCTAATACTCAACAATAAGGAAAAATACTTTGTTTTTTATTCATGAATCCTTGTTAGTAAAATGAATATATATATACATATAGCTTACAAGAAACTTATA…
GGAATGTATTTTAGGTAAAATGTGTAATAGCATCTTTGTAGTAGGAAGTAATTTGTTGCTACTGTCAACTACCCATTTCAATTAAATATAATTTGTTGCTGAAATTTGCAATTTATTAAATATAATTTGTTGCTGTATAGCTTTTTAAAGTTATTGAAGTAGCACTCTCTGTTTGCTCGTTTGTTATTCACTTCCCTGCAGCAATTATGGTTATGCTTAAATGAATTTATCTGAAAAGAGTTTCTAACTTCATTCTTTGCACAGTAGATCTCCCAATCACAATATGCCTTCTTGCATTTTGCTCTAGCTCTCTGTTTATCATTCTTCTTCCACTTGAACTCCTTGTCCATCAATATGCTATACTCCCTCGAGGCAGATTTAAATTCATCCAGAGTATCA…
GATAAAGATGGTATTAGTAGCGATAGAAATAAAGATAGTGATGTGATCACAACAAAGTTATAAAGGTGGTATTAGTATTGCAATTCAGGGAAAGAAAGAAAAAAGATAGTGATGTGATGACAACAAAGTTATAAAGGTGGTATTAGTATTGCAATTCAGGGAAAGAAAAAAAAAACTCTGTCGGAAAGAGAAAAGGAAGTGGAGCGCAGAATGTTAGCTCAGGTAACCGAAAAAGTTGAGCACAAAAGAAGAGAGAGAGTGACACTTAGAATGAATGATGGCGTGGGAGTTATGTTGGGCAGGGGGAGGGGGTATTTAAAAGGTGGGGGCAGGAAAGTCCTTTTACATGGTAGGGGGTTTAAATAGCAGTTCAGGAGATGGGAATAACAAAGTTTTTTT…
TAAATATTAACTTTTAATTTATTTTTTATAAATTATAAAAATATGATTTGAACTAAATTTTACAAAATTATATTTTATTTATGTGGTTTCTTCTCTTAAAATTATAAACATTTTTTTGAGTTTTTTAAAATTATAATTATTATTCAAATACTTTCTTCAAAGGATATTTGAATAATAATTATTTAATTTGTAATGTTTAAATTAATAATATACCTTAAATATATGTGTCAAAATTATTATTATATATATTATATAAATTAATACATTACTATATATTATATTTAATATATTTATTTTTGTCATTATATTAATTATTATATGTATAATCTATAACAATAGATAAACGAGATATTTAATTGGATGATTGTTTTTTGTCTCTACTTTTAGTAGACCATTTTA…
AATCCAAATAAACACAAATAAAATTAATCCAGAAACAAATTCAGAATCAATACAATTCATCTTTCTTGTGACTCTAAGAAAATGTTTGGATAGAAAATTTTAACGGAGGAAAGTAATTTATCTGAAAATTTGAATTTTTGTAGTCTAGAATTGTCTGGATTATTTTTTGAAAAATTTAAATTTTTGAAATTTTAAAACAGAATTTTAAATAACTAAAAATGTGAAATTTCAATTTTCTTTTAAAATGTGAGAAATTAAAATTCTTTTTTTATAAAAGAATCTTCTAAATTCTTAGCGTATTCCCTTATTTCATCTCTTGTACCTGAAAATTCTGGATCAAAATCCTTAAAATATTGAAAATTTATAACTTTAATTTCTTTTATCCAAACACAAAAATAA…
CTTTCTGTTATCATTTTCGAAAGAATCTGTAGCAGTGTAAGTACCAAATTGAAATGGTTAGATTTTGTTTAGAAAGCAGTTATGAACGAAACTTTGAAGCTTAGAAAAGCGGTTAGGTAGCTAGGTTGAGTTCCAGATCTGGTAGAGAAGTTCATCATGGCGCCGTTACCGGCGGAGCAAACCGGTGAATCAGCGCCGACGGAGTTGCAGAGATCCATTCCGACGCCGTTTCTGACCAAGACGTACCAGCTCGTCGATGATCCCTCCGCGGATGACCTAATTTCCTGGAACGAAGACGGCACCAGCTTCATTGTATGGCGACCCGCGGAATTTGCAAGGGATTTGCTTCCTAAGTACTTCAAACACAACAACTTTTCCAGTTTCGTCCGTCAACTTAAC…
ATTTCTTACCTTAATTAAAACAGTGAGTTTATTGAACATATAGTCTGAATCAGTGTGAGCAAAAGAAGCACAATTGCAGCAACTGTAGATGCTATTTTCCAAGGAGTGTTGAAGTAATCGTGTTTGAAGATAGCCTTGTACTTGTTGCAAGGACTTTCATAGAAATCATTTAAGCTATTGCAGAGAGAGAAATACACTGGATTGAAACGTGGCATCCCAATATTTGAGCCCAGACTGTTAACCATTGTAGCCACTGCATTAGCATCACCCATCCAATTGACAATAATTTTCTTATCAACTAGTACATTCACATCTTTTTCAGTGTTGATAAGAAAATCTAGAATCTTTCGGTATTGAGTAATGATGTTTGTATCATCTGAAAGGTGACATTCCTCAAAT…
TATTTTTCAATTTTGCACCAAAAAACAATAGGAATCAGGCAGGAATCAGCTTTACTAATTCTTCATACATATCCAAAAACAGAGAGAAGGAGAGTGTGAAAATTCAAACTTGAGAAAAATACGTACCTTCTTCTGCTTTCCAGTGACTTTTATCCTGCTGCTGCGATCAGACTTTCCAACATTGAAATCAACAGTTATAGAGAATTAAAAAAAAGAAGAAAAAAAATACCAACACAATTCAATTCCAAGTAGAATCTCAAAAGAATGAATGAATAGTATATACCCATTGGCGTGGCGGTAAACGTACTAATCGTGAGTTGGCTTCATGAATCTACAATTAAAATTAATTAATTAATTAATTATTCTCATTAGAATTAAGTGTTAACCGAACTAGAATCT…
AAAAACCACCCTGGGGCGCTTAGGAGTACATAACAAGACACACCACACAATGGGTTTGTCAGGTCACTCTCACTAAGTAAGATCATAGGGAGACCAGTCAGGGTCACGATGTTTTGCGAGAATGCTCCAATCATATGGGATCAACATAGGCTTAAAGGAGCACTCAAACCCGGTGACCCCAAGGCCTACACTCCAAAGAGTCCATCAGGGCCTCTCCCTCCTGATTCAGGTCCAACCCCTAAAATTATTTTAGCACACAGACTCTATCTATGAACTGTACAAAACACACGACTCCTCAATTGTTCTCAAAATAATTTTAACTCGTCGCCCTTTAAGGGTCTTATCATTAACTCGTCGCCCTTAAAGGGACTTACATTAACTCGTCGCCCAAAAAGGGAC…
ATGGTGTGCACGACAAAGGAATCAAGCAAGAGGAAATGCCAACATTGCATATTTTAGACATCATTGAGGGCTTGAAAAGTTCTTATGTGAAAAGCCAAGAGGAGAAGCAGAAGCTCCTTGTAGAGAATTCTGTCCTCCTAACTTCACTTGAGCAAAATCGATCTGATAGAGAAAAAATGGAGTCAGAGAAAAAGATCATGGAGCAAGAGTTTGAGAGCATGAGACAGAAGAATGCAATGTTGCAGAAAGAGAACGTTGAACTTCTAGAGAAGAACAGGCAACTGAGGACTGAAGTTGTGAAACCCTCTACCGCGACATATATATAAATAAACAAAATATATAAAAATATCGGTAACCAAATTCACACGGATAAAAGGTCCACATTCACTTCACTATTAT…
CAATCATTATTTCATTAATTAAATTAATAAAATTGATCTCTTAATTAAATCATTTAAAATTTGAATCTTCATTGATTTTGGTATCAAATAAATCATATTAAAAAAAATAATCATCTACTCAAAATTTTGGACAAAGATGAATTACGATTTCTAACAAAAACTACTTTATACCAAATAATATTTTTTTTTTGACAAAATTGGATTCACCAAACTCCACTAACTTAATTAACCATTAACCCAGTTGAGTTCCCATCCCATCGCTTTCCTCTCTCATTGGAAAAAAAAAGCATTAAAGACAGATGCTACTTACATATCCGTCTTCTTCGAAATCTATCATTATTATTCTACATCTAAGATAAAAAAAAAAATAATAAATAAAGGAAAAAGAAAAAAACAAGC…
AATGTGATTTTTTTTTCTTATGAAATAAAAAAACCCTTCTCCCCAAATGAAATGGAAGGAGGAAAATGAAAACTTCTCTTTTACATTTTAATTTCTTAAAAAGTAAATACATTTTTATAAAACAAAATATTAGAAATTAATAATTTTTTATTAAAAATATTAGAATAAAAATCTTGTTATTTTTAAAAGTAAACTAGAATTCTAATTAATATAAAAATATTTTTCATATAGTTTATTTATTTCTTTGCCCTATATCCCATTTATATTACTTCTCATATCATATCTAACAAAGATATCTCTAGAGTAGTAACTAAGACATATAATTAACTGAAAAATAGAAAAGAGAAATATAGGGAGGAAAGGACATAGACAGTTTTGGTGGTTGAACGTGTCCACTTG…
GCTGAAACATGATTATAATAAATAATCTTGATAAAAATATTTTACCCTATTTTCTATCTCTGTATAAGTTGCTTTGTAATAATTCTGATTTCTCATGTAGATTGTTCTATAGAATACAAATGGGGGAAAAACTAGAAGATTTTTTATTTTGAGATAGAAAAAGCTAAAAGACAAGCAGTTACATATACTAGGAAACCAGGTTCTAGTATGTGAAACTCTAATTAAGTTTCACCCGGATCAAATAAATTTCATTGTTATTAAGCAACACAACTAAGATGTGTCAACTAGGTTCTCTCTTATTCCCCTCAAACTCCAGCGGTTAACTAACAACGTGTGGTTGCAAAGAACCGACGATAGTCTAAACAAACAGGGATTTGTGTCAGTACTTACTGTCATTTT…
ACTGTCGTCCATATTGAGTCCTGAAATACTACTCCTAGATCTTTCTTATTGAGTCTAGCTCCAATTGAATTTTTATACGAGCAATGCTCAATTGGTTGGATTGGAATAATGTGCACTATTAACATCAAGTTTGTCCATATAGAAACAACATTACTAAAAATGTAGTCTTTTACGACGCACATTCTAAGACGGTTATCGGGTACCATCTTAGAATGTGACGCGGTGGCAAACTTGTAATTAGTATACCTGAAATTTCTTTTTACAACGCACATTCTAAGACGGTTGTTAATAATTGCCTTAGAATATACTTGGGTGGAAATTTTGTAATTATTGGCAAAACAGCAACGACGGTTTTAAGAGAAAATCACCTTCGTTCCCACTAATTAATTACCACGTGTG…
CTAACCTTTGCGTGCAGAATAGTTTCTTTGTTTTGTGAAATGACCAGACCTAATTAAAGTTACCTTTCGTGTTTTTCACTTTCTTCTATGTGAATGTTATAATATATACAGAGTTTATAATGTTAAAAAAATCTTCACTTGAAATCAATTATAAATAATTTTATATGTGACTTTTAAAATAATTATTACAAATATCAATAATTTTATCATAATAATATTACATATATAACTAAAGTATAAAAAAAAACATTCTAATATTAATAAAATAATTTTATCATAATAATATTACATATATAACTAAAGCATAAAAAAAAACATTCTAATATTAATAAAATCGTATATGGTATATGTGTGTGTCCCTACAATTCCTTTTCGATCTGTGTTTTTGCCACTTTGGAT…
GTCCCAATATAGGAACAATTTTTGTAGTCTGAGCCCGCGAAACAAAACACAAGCTTGTAAGAGTTGTATCTAAGAGGATCCTTTTCTAGGATCTCAATGTGAAAAGTGCCACTATACGTTAGTAGGCCTGGATGAGCTTCAGGACCACCAGTACCCACACATGTCTTTTGGATTGAATTGTCCACAAACACCAACCATCTTGAGGAGTTTGGATTTCCAGATCCCTCTATAGGAACAGAAACCGACGATATAACACAAGCTGGATTCTGTTCCATACAAATAGCCAGTGGAATACCTAGTAGAGATCAATATACAAAGGGCTTAACATACTTAATAGAATAATTATAATTTGTGACAAAGTAAAACATATAGCATGCATAGTTAAATTATTGATGAGCA…
TAGGCACAGTTCACTCGCGTTGATCAATCAAGAGCTTTGCCGCCACTCCTTAAGGTTACCTGTTGTATCAGACACTTCTCTCAATCTTTCCCACGCTTCATACCCCCATTTCTTTTCTTTCTTAAGGTAAGGTAAAGGGCTAGGCATGGTGGGGTAAGAGCATTCTGCCGGCATTTTGGCATGACCAAGAAGTCTTATGTCCTTCGAGTCGCACGACGTTTTAATCGAAAGAACTTCTTGCGCAATTCATGCTTTTATGTTTTTATGATCGGAAATTTTTTCTTTATTTCCATTTCAAATTGTTCTTTGGACTTTTTATCAATATGAGGTGATCGTGACACAATATATAAGACTCGTGATTCAGGCAATCCAATCTTCCGTGTGTAAGGCTGAAGCCCC…
AATTTTATCCACGTAGGGCAAGATGCAATATGTTATACTTTTTTGTTAGTTTTTGGTTAATAATCTAGCCTCAGCATAGAAGGCAAGGAAATCGATGTAGTAATGTTTTGAAATAATTATTACATCAAGTGAAGTTTAAACAATAGTGACAATAACGTTTACTACGAGATTCTTAACATTAAATAAAATATAATTCAGGCTATGTGAAGGTGACCACCTAATATCATTATACGTTTAATTTCAACAATCTGCGTGTAGCGCGGAAAAGAAAGCAAGTTTGTGTAAATTACTCAATCTTCTATGCCTCATGTTGCATGAATGATGAAAAATGACTTTTGATGCAAATTAGAGTCGAGCTGCCTTAAATGTTAATCAATGGTCATCCAAATTCCAAAGCGA…
GGTCCCAATAATGAGGAACACCAGCATCCACAAAAACTTTTCGGGCAGCTGCTTCGGTGATGCAATCATGGACACTGAACCTATAGAAGCTGGGTTTGGCAACACTTCCTTGCCACACCAGAACACACTTATTGGCAGGCTTGTCATCATCTGAATCTTCATTTTCTTCTTTCTCTTTTGAAACTTCACTCCAATTAATACGTCTAAGCATAAGTTTCCCATACCTCTTAATTGACTTGCTTCCACCTTCAACAACAACAACACTAATACCATCACAAATCACAGCACATCCAGTCAAACGGTTCTCTTGAGCATTAACATCAACTCTGAATCGGGCCTTCGGATGTGAGAGGTCATTTATCCTGTAAAGAGAGACAAGTGTCTCCAGTGTATTTGGGT…
CAATAAGGATCTAGCATGCCTACATCTTAGTACCTTCTACAAAACTGAAGAAAACCAAGTCAACCCAACAAACAGTTAAATCATAAATGCTACGTACCTTTGTGAAGCTCCGCTTATAGGTAAAATCTTCCTTTTTTTTTACCTTAAAAGGATACTAATTAACAACGTTTCTCTTTAGCTTGACCTACACATCAAAAGAGACAACAAATCAACTACCTCTCAGCCTGGAAGATTATGATTGTCATCAATTGGCTCAAAACCAACATATTCCTATAGCTAGGAAAACTATTGTGACAATCTTACAACTAGCTCAAATTCATTTACAAAGAAAAGCTGCATACATTCTAGCAGCAACGGTCTTCAACTCTTGGTAAAATCCTCAACCCTAGTCACTGGTCA…
CACCAAGTAAAAATGGGTCATTTTAAGGTCCAACGCCTTAAAAGGACCTACTTCCAAGTAAAAAGAATCGCTTGATTCGCCCTTTAGAAAGAACTACGTAGGTCTGATTTCCTCTCCGATGGAGGGTACGTAGGAGCAAGAGCCCCTCTTTTGTCAAACTCAAAATAAAAAAATAAATAAAAGTTTAGATACACAATTTCACATGATTCTAATTTAAGGTTGTTGTCCTTTGGGACAAACATGAGAGGTGTTAGTACCTTCCTCAAACGTAAATACAACTCCCGAATCTGGAATATTCTTCATGACCGGTTTCCTTCGGTTTTTCCGACATTTTCCACAAATAAACGTTGGTGGCGACTCCGCGCATTTTCCTCCTTTGGAAGACGCACCCGTGAGTCT…
CTTTTCCTCCATTGAAGCATCCTTCCAAGCTTCTTATCCAAGGCTCATCTTGGTGGTGAAGCTCCTTCCTCCATGGCTTATTCCATAATGGATGGCGCCTCCTCTCACCTCTTTTCCTTTGTCTTCCGCTGCATCTCCATGGTGGAAAATCACCATTAAAGGACCCCATTGAAGCTCAAAGATCCAGCCTCCATAGAAGCCCCACAAGCAAGCTTCCATCAAAGTACCTCAAACCGAGCTTTTTAATTCATTCTATGTACCCGTGGTGGTCCACATTTTGTTTCATGTATTTTTATTCTCATTTTCATTCGCTTTTTATACCCCCTTTTGACGTGCTTAAGCCATTTATTTAAATCATTTCTCGCCTAATCTAAAAATAAAATAAATTTCCACCGATCG…
AAAAATGTTATATTAATACTTTCTTATATGTTTAAAAATATTATACTATGTTAACATTCCTTTAAGTTTCAAAATATTACACTAATTTTTTTTTAAAATACTTAAAATGTTATACTAACATTCCTTTAAATCTTACGGTAACATTCACTAGAAACAAGGATGGTCAAAGATTCAAAGTAATGAATTTTTTTTAAAAAAACAGAAAATATTTATATAATTACACAAAATCTTAAAAAATGTTGTTATTATTTACTCTAATTTATAATTTGAATTTAGGATCGAGTATATTTAAGGAAATTTCTCTACACGGTTTACGCAATCTCTTACATCATTTATTTTTCCACATTTGTTTACTCTGAGGAATCTTCTTGATAGGGGAAAGTTTTTTCATATTTTTTC…
GCCATAAACTATTGTGACAACATAAACAAATACCGAAAACCTTGTGCAAATGGTAATTTTATTTTTAAAAGAACTGAGATTCTATATTTTCTTTAAAAAATGTATTATATCACTAACTCTTTCTCTGGAACTGTCTCAGGGTAGTTATTGTGAAAAAGATGTTGATTGTCGGCGCCTTCTGCAGCTTGCTCATTTTGGGGAGAAGTTCAATTCTTCAACTTGTCAGAAAACATGTGATAATTGCTTGAAGATCACAAGTTTCATTGAAAATGATGTCAGAGAGATTGCAAAGCAATTGGTTTGGGAGAAATTTCTATCCATATATTTTTTTCATCCCTCCACTTATTTAATTTCTTTTTAGTTTGTAACTTTTTTCTTAAAATTTCTTAAAATTTTCAA…
TTTGATAAAGAGAAACAGAGTTGAATTTTTAGCAAAGATTTTATCATCATCTTTGTTCCTCTAGTATTTATAGGCATGCATAGATTGTCTGTTATAAGACACTAAGACGAGAAGAAATATGAACATTGAAGTAGGACTGAACAAGAATTTCCTACCCATACGAAACTCCCTAAACCCACTAGGAAAACATGACTGTTTGTGGAATCTCCATGGCCACCTTCAAGCATCGTCGCGCTACAACCAACCACCATGAAGTCTCTCACACACATGGGCCAACTTGGCCCGAGTCCAGTTGGGCCAATGGGCTAAAAGAGTTGGGCCAAAAAAACTTGATTCTATTTAAGTCATATTTTTACAACTTTGACCCTAACTATTTTACGGGCTAATCAGGTGGTCTAT…
CTATTTTTTATTATTATGGAACACCTATTCTAGAAGACAATTATTTTTTATTGTTATGGAACACTTATTTCGAAAGTTATTTTTAATTGTTACAAAATCCCTATTTCAGAAGCTATTTTTACTATTATGGAACGCCTATTTCAAAAGATAAAACTATTTTTTACTATTATGGAATACCTATTCTAGTAGTTATTTTTTATGTTATGGAAAGTCTATTTCGGAATGGTATAATATGAAAAGGGTAATTTGGGATTTTAAAGAAATTAGGAGGTGTAGGATTCAATATGGGAGGTGCAGGATTTAAACAACCACAAGAATAGCAAACCTCACCCAAAAGGCGAAGCCCACAAGCGGTGTTACGTGTCAATCTCTCCGAGACTTTCACCTTCCGTGCGTCAC…
AAGGGAAGATATGAGTATGACTGATCCCTTGTTATATTCATGCAAATTATATGGTGTGTTCGTTCTGATATAAATCGATAACGTTTAGTGGATATAATTGTTAGAGAAAGTAGAAGCCTTATCTTATCTTGGTATGTTAAAACGGTTTTATTACATTTTCTATCATTGCAATTAATCATTAAACAAAAACAGAAAATCCTAGCACATAACATATATATGAACATAACCATAGAAGAGCGGCACGTACATATGTTGGCCTAGGATCGTTGTTAAGTGTTAACGCTGGTCCAAAACATGCAACAAACAACAACCAAGAAAAAAAAAAAAAAGGTACGTACAAAAAACCTAACGTGTCATCAAACACATGCATGGGTTTTGCATGCAAGCCTTGCATGAAAA…
AATTGTTTTAATTTGGTGCGTACACATGGGTATGTCAATCCCCGCGTCTATGAATTCTTCATGCATGCAACAAGCGTGTATTTGTATGGACCCCAAACCTCTCACGTTAGAGTTTTGTAGAATAATTAGCTTTGAAGTCCGTGTAATACACGGATTTTCAAAGAAAACAAACATTTAAAAAATAATAACAAATTGGATAATAAAATAAAATAAATAAATTTTAAAAACTATCCGATCAACACACGACGATGGCTACACAATTTTAATAGTAAGCTAAATTAGACTTTTGGTGTGGCACATTCACTTCAATTTTATATTTGGTCTTCCAGAATTTAATTCCGACATTATAATTTAACGTTGATCGTAATAAGCAAAAATAAATATTTTTTAAATGTCACT…
AGTATTATTGAAATAATTTTAATTTTACCAAGTTTGGCCACTCCAAAAATTACTGTCCCATCTGCTATAACATTGTGGGTTAGGCACACAATAAAATATTATCTTTTAGAGATAATATTATATTATCTTTTAATTAAAATTAGAGTTTCATATTAGTAACATTTGCATGATAAAAAATTAATAAAAATTAGCATAGATGACTAAACTAAAACTATATTCTTAATAAAAACAACACTAAGAACAATATAAAACTTATGGCAAGTTTTTGTGGGGGAGTGATAATTATGGCAAGTTTTATCGTTAACCAAAACTCTCATTTGTTTGATCATGAACCTGTAAATGTAGCAGTTTACAATTTTATTATTATTATAGCGGCAATTGTGAGTGGAAATTTGAAGG…
ATGAAGAATGGTCTGAAGGCTAGGATTATGAAAAGATTATAATTAATAAGTTTGATACAAGAATTTCAATTTGATAATGATGATGGTGGTGGTGGAAGTGCTGGTTGTGTCCACATGCAAGTGTGTTTAATTAGCAGCGTATGTGTTTAGCAACGTTTTTATATGTAAGGGAGTAATCTTTTATTTCTTCTTTCCAGTGAACTTAATTATAATGTTCTATAAGATATGCATTTGGATTAAGAAAACATCTCCAGAAGTAAATATTATTTTTTAATTTGGTTTAACTATAAAGGAATTGAACCATTTGTGTTTATTAGAAGACATTTGTAGGCGCGGAAGGTCATATTGTTACCATTATAAGAAACTAACATATTAGCGACTGGTTAATGACTTTTTTAA…
ATTATATTCTATATTTTTATAATTTATTTTTTCTTTATACATAATTTATTTTATCTCTTTTTTCTTTCATTTCTCTTCTAATTACATAAAAATATTATATAAATAATAAGTAAAAATATTCAAACCTGAAATTGGACGCTAAAATAGATAGAGTTTAATTATTGTATATTGGGTTAGTACGAAAACTTTTATGTTAATCAATTAAAAATTATTCTATAACTGATTTTAAAGTAATTTTATAACTCCTATAAAAAATGATAATAATCAATAGCTTATTACATATGACTATGTACGTAATAAATTCAAATGAATAAATAAAGTAACTACTACTAAAAAAATATCAAAATTATGAGAGCCGAACACATTTATTTTATAAAAAATAAAATAATCTCCTGTGAG…
TACAGAATTTTATAACATTTTTATTTCACATGCGATAATTATTATAGTCAAGCTTTTAACCATATAGAGTGATCGTCTTTACAATATCTACCAATAGAAAACATTATATTTTAATTATAGTGCATTAAAACTTTTGTTTAAAATTCAATTATGTAATTTGAGCCGTCTAAAAAAAAACAATTAAGTAATTTGTGCTATTATGTTTCTACTTGTATTGAAGCTTTTATTGCAATGGAAGTGATATAAGTTTGTTTTTGTCAAAAGTAGAACTTTATTCAGAGAAGTTATTATTATTTTAGTGAATTTTTACTTCAACGAATTAGTCTCCTATTATTATAATGGAATCTTTAATGTACACTAAAAAATGTTATTTTCCATTGAACACTATTTTTTTTTGTT…
TTAGATAATAATATAAGAACTCTTTGTATGATAATACATCCTATTTTCTTAATTTCTTTTTAAATATAAAGAAATTGTTGAAAGAATAAATATTTTATTATAGCATATTTATATTTAGAAGCAGCAAAACTTTATTGATATACTTCTTTCCATATAATCCTCAGAAGATTATCTTTACCAAATATCTACGGTTTAGGTACGCAGACCCCATAAACAGGAATGAGCAAATATTTACCCAAAAGTAAAAAAAAACAACCAAAATTGCAAAACCCAGAACCCTTTATTTTAATTTGATTTATTTTATTTTTGAAATATCCCATAAAAAGTTAGAAAAGAAAAAAATCATCCTTAAAAATAACAGCTTCAAGAAATACACGGTGGTCCAACAATTTTACTGTT…
ATAATCCTATTATATAAGTGTACAACAAATAGTGACAATTATGTCTTTTCAATAATGTTAGTAGTCTAAATAAAGAAATTGGTAGTGAAAATACTAGTATCCTTTTTTTCTATTGATGGTGGGACGTGGTCACATGGGACTCAATTTCACAACCCAACTTGCTAGAGGGTGTTTGTTCGGCAAATTGATCTAATGGGTTGTTTTTACAAACGGATCTCTTTTGAAATTAATTACGTAGGAGATCTCTTATTAAAATATTTCGTCATTACGAATGATGACACATGTGAACAGCGGCTGACGTGACACGGATTTCGTCATTGGTATTGGCGAAACACGTGCAGGTAGGTAATATAAATTTAAATATATATATTCTGTTATTTATTTAAATATCTTTTACAT…
ATAAGAATAATATGATATTTTAATGTGGTGAAAGTAAAATTAAATTAAAAAAAAAATAAGATTTTCACCTTTTTATAGAAAAGTTTGTTAAAATCTTGTTAAAAAAATCATTGGGAAGCAATGTTTCTCAATAATCTTATTATTTTTAAAACGGATATCAACATAAGTAAGAAATTAAGATTCTCAAAAAAGTTAGAAACTTTTTTCTTACCAAACACCTTCTTGTTGAACCATAGAAACTTCCTAAATCATAATGATTAATTGATAATCTACATATGAATTGACAAATGAAACTTCATCAATAATGTAATGTGGAAGAATATCTTCGGGAAGTCTATGTATGAAGTTGTCATAATTTGGTTCCTCCTTAGAAGTGTAAGTGGCTTGGAATCTGATTTG…
AAATCTATTATGAAGCAAACAATACTAAGATTATTTTTTTTTTCCCGGAAACAAGGTATTCCCATAGTCAAAAGGGCATGACACTAATCCTCGAGGCGTAGAAATCATCAAAGTGAATTTTGTCACTCCCAATAAAGTCTTTTTACACATGGTCAGGGAATCAAAACCCCTGTCGGCATGCTTATGGAATTCAGTCATCTACCAACTGTCTCCGACCTTGTCGGTAACAATACTAAGATTAATGTATATGAATAAGAAATAATGTGGACCTGTGAGGACTTTGTTCATCATCATTAGTGAGACCTTTAAGAATTGGAATTCCGAATGCTAAAGTCTTGCCAGTCCCTGTCTTTGCACGAGCAATGATATCTTTACCTTCTAGTGCAGGCACCAACACAG…
AAAGTTAAGGATAATTTTTTTAAAAAAAATACTGTAACTTTAATGCTTATAAGTAAGTTAACAAATTTCTTTAATAAATATAAATTAATCAATTATGTCTTATAATTAAGAATATATGAATTATATTTTATTTTAATTTTAAGAAAGGAATAGTTTTTACATTGTGACTCGACTTGATTTACAGAGTTTAAAGTTCATATAATTATTCTTAGAACTTTAAAATCGAATATGGAAATTCTAATAGTATCAAACTAGTATTTTTTATTTTATAGGCAGGCTTGATAAAAAACCGGGATTCCCAGTCCTGGAAACATAGTATATAAATGACAACGAAAGCAGCATCCCTGTAACTTTAATGTACGACTGGGTCTTAGGCCACGGCCTCCGTAATTACGATTC…
GAATGGAATACTTGAGCTGGTATCATCAAACTTATTGGGTAAATCAGTTTTCCTAAGAATCTCTGATGTTGGCAAAGGAAAACTGGTTGATTGGTTTAGCCCACCACTGCCATCACCACATGACTGAAAAGATTGAAAGTTGTTTGTGCAAGAAGTAGGCAACTCAACAGACTTTTCCATCATAACATTAGATGAAGCAGAAGCAATTGCAAGCGTATTGCCTACTCTAGGCTGTGGCTTAATCTTGGGTTTAAATTTATGAGCTACAATAAAAACCAAATACAGATAACTCATATTTTCAGTGATACGTAGCATATTTAATTATTTACAAAACCATCAATATCGCTAACCACACTAACAATTCCTAGCACCAGGATCACGGAGGATGTTGCTGAAGGA…
TTTCTCTCTTTAGACCCATTCTATCGATAGCGTCAACTTCCACATGATGCTAACTAAACACCCCACATGAAAATGCAGTTGCTTCAGCAAAGAACGGTTCCGTTACAAAACAACAAGTATCACCTTTTTTATTTTTATAGAAAAATAGTTGAATGAAATAGAGAATTTCAATGATTCAAGAATTAACGTTGGCCTAGTAAAAATAGGAATAAATGTGGAACTTTTGTGATCTTTGAAAGGCATGCACGGTTAAAAGAAGCAACCGATAGTTTTTTTTCATATTTTCACCCCAAATCAACATTTTTAGCTCAGTTTATGCAACCAAATCATCAATTACGTTGTAAGTTAAAACAATAAAAATCAATAACCTTGATTTTTTAACTTTGGCCTCTCAAAAAA…
AGCAAGAATCAAAGAAATAACTGAATGAACACCTACATAAGACAATCTTGTGTATGATAAAAAAAAAGTAAGATTAAGTATAACAAGCGCTCAGAAGATACGAGAACAATTTATTCTAAATTATATCAAAAAAATGTCTTACTTCTTTCTTTTTTCGGACATATATATATATATATATATATATATATATATATATATATATATATATATATATATATATATATATATACACACACACACACACAACTTCTATTACCACTCACAAGATCACAGAACTGCATTGTGGGAGGTGAGAACAATTTTGCATATAGTTTAATTTTGTCTCCAACTCATAGAAAAGACATAATCTAAGTAAAGAAATAATTATATATGGAATACAACTATAAAATATAAAATATT…
GAACATCTGTCATGATTTGCTACATTAGATAAGTACTTATTTTTTATTGTACTTGGGGTACTAGGGACCTATTAGGAAGTTTTTATTTATTTCTCATTTTCAGTTTTTTATGTAAATATTACCTCTATTTTTATGATCATGATTAATATAATTATGTAATTTTATGAATAAAAATATAAATTTTTAGCAATGTTTGATAATTACATTTAATAAAAAATGAATTATATACATTAACTACATGAAATTACCTTAATCTTTTATTTTTTAAAATTGTGTTAATTTATACTAAGAAAAATAATTCAAATATATATATATAATAGTTACAAGTAATTACCATAAATTATATATAATTGATCATTAAATTACTTTAGTTATACAATTTAAAAATATATATAATTT…
CATAGTAACAATTGATGATACTGTCTACATCTAATTCGCCTTAAATAATTTATGTAAAGGTAGCCATTATTATCTAACTTTTTGTTTTTCAGAACGTCAAAGCATGTTCATAGACTACTCTCCTTTGTTATTATTCGTTATTTTTACAGCTTCCTATACTTGCTCGTGCATGGGAATCTGAAACAATTTATATTGTAGATAAAAGAAATTATGTTTCTTGTTTATTGATGGTGCATGTGTTAAAGAAAAGCAAAAACACAAGTGGAAAGTTGTTTATTCATATTTAGCACAACAGGAATTGTTGACGACTTGTTTGTGACAATACTAATTAGAGAAGGGAAGGTAGGGGTTGTTGCATAGAGGATAGATGGTTAATGATAAATGAATACCCATATATCA…
TAATTCAAAATTAACATTTTTAGGCCTTCCACGAACATGAGATATTTCTTTCAACTAGCAGTGAGACTCGTGCATTGCACAATTTTTTTTTTTAAAAAAAGAGAAAATAAAAATAATAAAAAGCTGTCCAATTCGGTGACGATTTTATCAAAATCGTCATTGTTAAAAATCATCTACGATGATGGTTTAAAAAACATGACGTTAAAGTCGAAAATTTGAGATACTTCTGGGAGAATCATCGTTGAAATCGTTAATTCAAAGATCGTTTTTGAAAAACCATATTTGAAAGTGTGTTTTGGCTTTGTTTACTCACTGATACTCATCAGGACCTTTCCCTTTCCCGTTTCTTTGTGCGTCTTTGCCTAGCCAGGACCACCACAACTCTTCCCCACCGGTCAC…
ATGCCAATTTTCTTAAGTGAGCAATAGGGCTATTTTTCGAAACAACAAAGCGTCAATTTAAAAAAAAATGTTTATCTATAGTATATAATGTTTTGCTAAAAGCAACGTTGACACGTAATATTTTTTTAAAGTTATAAGTAATTAATTTTTTGTTAATTTTAATTTTAAATTAAAAAATTAATTTATAAAAAATGAGCATGAATTCAAATGACGTAATTAGATTCGATTAATGATAATTGATTGCAATCAATTAATTTATAATTATCATAGTCATCTAATTTTATAATAGACTGATATACTATAAATATTAATCATAAAACGTTTAAATTAAATCAATTAAAAAGTTGACTTTTTTGGTGAAACTAAAATCTCCCTTTCAACTAATTTGCATGTTTTTTT…
TCAACTGTTTCAATGCAACAAGAGATATTAGACAAAACAAAATATAGTCACCATTTTCAAACTTCAAAAATCAAGAAAAAGTATGTCAAATAGTAACATTCTAATACTATTAATACTAACCTAATATCTTAAAGATGATAGGGTACTTATAAAATGCTAACAATAAAGGAAAGTTTCATAGGGCAAATCTTTCTCTCTCACGCACAAACTATAAAATTGAGAATTTTAAAATAAAAATCAAACTTCGTTATATCACCTAAGAAATAAAAAACACAAGTGTAAAGAGCAGGAAATGAACACAACGAATTAATTGGTAAGTAACCAGATTCATACCTATTAATAGTTTCTGTATATGAGATCGTTTCAGAGAAGCATCTAGTGGAGGGAACCAAGAACTGA…
AGCTAATAGGAGTAATAAAAACATTATAATCATTAAATAAAATTATATGCAGAAGATACATACAAATCAAAGGAGATACATAAAAACCACGTTAACATGCCTTTTATAGATCTCATGAAATTAACAAAAGATTATTATTCAATTAGAAAATATGTAAAAAATTAATTAACATACTTAAGCATAATACACACTAGTAAGTAGGAGAAGTAAGGCCGTGTAAATTCTTATGCTTGAATATCCCAGCATAAAGAGTATAACAATATTTGGCACTATATTGTCATATGTAAGTCATGTTTTACTTACGAATATAATTGATAATAATCTTGTAATTTTTTTAATAGAGAATTTATATTTGTACGCAATTATATATATATATATATATATATATATATATATATA…
CCTAAATTGTCCAGTATTCTTTTCAACTTCAAGATTTTGGTTCATATATGTCTTACCCACTTTAACAACATCATTCCACTTACCAGGATCAACATTTTTAATTTAAGCAACAATCTTATGAGTCTATGCAAATATTAAAAACTGTCATATTAGATGGAAATTATTTGATAGTGACTCATTTTGAACATATCAAATTGCCAAGGATTTCGAATTTCCTTTTTCATATTGTTTAGGAACACTGCATTACATTTGATTTGAACAAAAAATAAAAGTAATATCCCAAAATTTACAAAACAAAGCCCGAGTTTGAGCACAACACAATTTACAATACTTAAGAAGATGTCGATTCATCATAATAATCTTTTGTAGCCTGGGGTGCAGCACTGCTACTTTAGCCAA…
TATATATATATATACGAGTATTACACTCTTAATCAATCAATTTTTGCGATCCTCACACAATAAAAGTTCTCTCTTCCACACTTTCTCCCTCTATCGCTTGCACCTATTGCTCAGATACCTTTATCGAATATGCATGCATGTAGTTAACCTTTCATTGTAAATCTTTACGTTACTTACACATTTTCACTCCATGATATATACTACAATGGCGTGTCATGCTATATTATTTGAAGATTACCAACCATAAAAGAAAAGAAACACCTAAAATGGAAGGCTCATTCAATGGCAGGGAGCCATGAATAATCTCAGCAACTATAACGGTGTTAAACGCGATCTCTAAACACACCTCCAACCACTAATAATAATCACTGACCAAATCTGAAATCTCGGAGTGCATTT…
ATCACCAGAAACACATCACGTTAGATTGTCAAGAAGAATTTTAGGAATATCTGGATCCATAATGATTTGATCAAACAAATGTAAAAGAATCAGAAATCTGAATCTGTAGGTAACCGGTGACTCTTCATGATTCTTCCTCAACCGAAATCTCTTTATTCCTCAATAAGACATTCGTAATTCTTCGGATGAGGGAGAAGAGAAACTATGTGTGACGACTCGATATATTGGGGATCATAGTCTTCTTATAGCATATTAACCTAATAGGTTATCATTATCCCTAATAGACCAATATTGACATCGGCTCATTTAAGTCAACATTATCTGATTTAGTTGTCTAATTGGCTCACTTAATTTGAGCACATAAAATAAAATTCACTAACGATAAATACCTAATATAAC…
GAAACGTGTCCTATTCATAGTCGAAGTTAATATGTTGGTAGTTTTCATAATTGAAGTTAATTAAAAGAAGAAAAAAAACAAACAAAAATAGCTTAATTTCTATACCATAAAAATCTTATAGTGTGAAGTTAAGATAATATAAATTATGGTTAAATTTAACAAATTTATTATACATAAACCAAATTGAACAAATAACTAAGTGTTAGATGTGTGGGATTATTTTAATTATGATTCTATTGGACTTGAATAAAATTATTTTTACATGTTGTTTAGGGGGAAAAAATTGAATTGAACGATAATATTTTATAAAATACGCATGAATCATTTAATCCACAAGGAACTAAATTAAAGAAAAAATAATCATATATTCATAACATTTTCCTTAAATATCTTGTTTCT…
TAGGGTAATTCATCGCAATCTCCAAAACATACCCTTCGACGCTTGAATTCAAGACAAAGATAAATAGGATTCTCAGAAAATCCAAGTGTGTAATCATCAAATTTTCCAAAATAGATAAAATAGGTTTGAGGTCCATAACCAGTGTCCTGAATTTCTTGCACATAACGGTTGTAGCAATCCTGATCGAGAAAGCTTACTGCAAAACATTCAAGCATAGTCATCCCTTTTACATCTTCTACTTTTATACCTGACCAACCCCGGAGATCCAGATATTGCATATTGCTCAAACCGGGCAGTGCGCATCCGGGTAACAATGATAAATACAAATCGCGGGAAAGATTAAGGCATTGCAACTTTTTTAGATTTTGCAAGCCTTCCGGTACCCTGAGGAGCGAATCA…
CAATAGTGAGAAAGGGACAAGTGGAAAGAAAAAATGATATGTGATTAAACTACTGCCACCTTGAGATAGTCATCCATCATCTACCTCATCCTCGTCTATTGCATCTATCAATATTAGAAAATATGCTTTCTACATCGGTTATGTATGACTTTCAACATCGATTTTTGAACCGATGTTGAAAGTACCGACGTTGATAGTATTATCGTTAACATCGGTTTTTGAAAAACCGATGTTAACGTAAAATTACCAACATCGGTTATATAAATAACCGATGTTGCTAATATGAATTACACCCAGAAAATGTATATTAATGTTGAAAGTTAACATCGGTTTTTTGTTAACGAATGTGTTACTGTTGACAGTTAACAACGGTTTTTTGTAAAAAACCGATGTTAACCC…
AGGCTGTAATGAATAGCCACAAGATCGAAGGGGACACATGTCGTGAGGGAATCGAGTCTTGAAAAAGAGAATGGACGGTGTTGATGCGTTATTAGGTGAAAAAGCCGAATTTTAAAAAACGCAAGTCCATAGAACGCGTTACTTCCGTTCACTTTTGAACCCAAAGAGCGGGTAGCTGAGATCGGAGAACCCTCTCTTTCTTCTCCTTCTTCAGGTCACACTCACTCTTCTCTTCTTTTCGTTCGTCGTTTCGATTGCGCCTTGCCGTTTATCTCGCATTATGTTGTTTGTTGTCTGCTTCACTGATTCTGATGATAGTTGTTGTTGATTTTTCTGATTTGTATGTTCTTCATCACACGAGTTTTTCGTTGAATTTATGCAATCGGAAATACGATTATG…
CTGCAGTTTCCAACCTTCTTCCTGCTGTATGTTTCATTAATATTGCTTGTTTTACATGGATGTCCTTATTTTCATGAATTTATTTTAGGGTAAAATACATTTTTGGTTCCCCTATAATGCTCAATCTGCAATTTTGGTCTCCTAGATACTTTTATTTTTCACTCAATGTTTGACCATGGATAATCAATTAACGGTCAACTAACAGAAGAACCAAAATCGCTGATTTTGAAAATTTGGGGGACTGAATGTCTTGATTTGGAAATAGGGGGACCAAAATTGCGGATTGAGCATTATAGGGGACCAATAGTGTATTTTAGCCTTTATTTTATTTTGAATGTGTGATGATTTATTAATTTCATTCCTGTGACTTGGTTTGTTGTCATTCTGTATGCTGTTGCT…
CCAACTAACAGATCTGTTCACAAAGGTTGTGACCGGAAAACACTGTTATTTCATTTGTAACAAGCTAGGCATGATTAATATTTATGCTCAAACTTGGGATTTGGGAACAATGTTAAAGAGTTATTATGGATTGAGTTAGAATTAGACTATTGAAAGTATATGCGCTTGGCCCAAATATGGTTTGCACTGCATTGTATTTAACTCTTAAAATATTAGCATATAATACCAAAAAAAAAAAATACAACAATAACGAAAATAGCCTTTGAGCATTAACATTTAACCAGACCCAAGGAAAAGAAAATGCAAAAGAAAAATATCAACTAAAGAAACATGTCAAACAAATATTGGCATTCAGGGAAGTAACAACTAGTTGCAAGTAAAACTTACATATTATTAGGA…
TAAGAACCAAATATTTATTAACTTTATTAATAATTAATTTACGTTAGATAACTTGACTAATTACTCATAGTTAGGTCTTTCTTTTCAAAAAAATTATTCAAAAAATTCAAACTTAAAATTTTGTTTAAAGAACTCGAGTTCATTTTCACTCTAAAAAACATAACATTAGTATATACATAACATTTAATTATGCAACTTTAATTTAATTATGATGTAAATTTTCTAAATTTGTAAATTGTCTAACGATTCCTTAAGCTTTTTATCATATATCTACTGCTTCTTTCAACTGTTCATAAACATACCTTCTTTATTGGATTCCTTTTGTCATTTCTGTAGGTGAGTATCATTATGCCTTAAAAGAAAGCTATCAAAACGGATTAAGAAAAAAAAACAGCTATC…
TTAATTTTCAAAAATTTTAAAATTTTTTTTGGAAATTAAAATATAAATTAGAAGTAGAAAATTTTCTCATTTTTAATTTTTATAATTTATATTTTAATTCTCAAATATTTTAACTATAAAGGTTAAAAATTTTAACGATAAAAAACTTTTTAAAATTAAAATATAAATTAAGAATAAAAAATTTACTTACTAAATTTTAATCTAAAAAAATGAATTTAAAAATTATAAAAATTAAACAGATAACTAAATCTATTTTTTTTGTTAATTTACCCTATCTATGACATTTTTATACTGATAAAAATCACAAAGTCCAAACATACTTTTAAAATCAACAAAGGAAAAAATCAACCATTTTTCATTTTTCAAAAAGGCATTTTTTTTCCATCACAACATACCTTG…
AACATCTCGTTATTACATTAAAACAAACATGCACTCTTATTTTAAGATAATAAAAAAATCAATTACACTAAAATGTCCTTGGAACACATAATTTGGATATGTATCATTCTAATCGAAAGTGCATGCATAATAACATTGATTTGAGAGTGATTTCGAAGTTTTGAACAAGAAATAATTATCTTGTAATATACAATGAGATGAAGCTCAAAAGGAAGAGACATACGGAAGTCAAAGTGATATTTGGTAAAATGTTTATCTCGTTGATGAGACACTTTTAAAATGGTACATGTATAAAGCCAAAGACAATGCACCCACAATATGTTGTTACATTAGAATATAGCCATCAAGGTCGCTTCTCCTAACACTTTTAAAATGGTACATGTATAAAGCCAAAGACAA…
ATTTTCATAAGATTTGTTAATTATTTAACTCGATACTTTTTACATAAGTGAATATAACTCATGTACAAATATTATATTTTTTATATTAGTTACTTGACAACTAATCCCCATGAGCTTTAACCAAATTGAATATTTATATATGATGAAAAGAGTGTAATTATTTCATCTTAAACCAATAAGGATCCAAATTAAATATTTTAATAATTGAAAAATTAAATTAAATCTTAGAATATAAGGAAGGGACAAATTTTATGATGAAGTTTTTTTTTTAGATACATATTCTTTTGTTTTAAGGGACATCTATTCTCCCACTAGAAGAAGTCTAGAACTATAGCTGCCACTTTCAGAACGACGTCGAACCTCGCTTTTCGCCGATGGCCGGAAACTGCTTGCCGCCGG…
ACAGAAAATATTTAAATTATTGGGATTACTATAAGTGCCTGAGTAATCCTAATAATTATATATATAGTCTGCTACCATCAAATGTTTAGATAGAAAACAACCATAATTTTACAATATCACAAATCCATCAAATATAGATCTAAGTATTTAGACGGTTGCTTACTTGATGAAAAATAAAAAATAAAATAAAAAGTAAAAATCAGGAAACTGGTGTTAAAAATAAAGATGCGATGCAACTTTCTTTTTTTCTTTTCTGATCTCTCGCTCACACATGCACACGGATTAATACAGAGTGGTCCTAGACCAATACTTGTTCATGTTCTAGCAAATGTTTATCTAATACACTATGTAAACAAATTATGTATATATATAGAAGGGTTGCAATATTTGATTATATTA…
ATTTATTAAAGTTAATTTATTCATTTAATTTAAGAAAAAGATATAATTTTTAATGAATTATGTGTCTACTTTTTTATATAATATATATTTATATTTTGAATACTTAAATACAAAAGAATCTAATTTAATTTTTTTGTCATAGCTCATGAAATCACAAGTGTCAACTTTTGTATGGTTCGGTTACTTTTTTGGCACATATAATTGAGGGATAAAATTTCCCCATACAGATTTCATCCATATATATATATATATAGAAAATATTAATTTAGTTTATAAGTAATTATTTGAGCTATTTTTTATTTTATTATTTATTTTTTAAAGACTTAATGGTTATAATGAGTAGTTAATATTAATTATTAAATTTCAAGAAAATAAAATTCATGAAATGTTTCCAATTCA…
ACATAATAAAAATTGGATACCATGTAATGACATCCCATTGGCTAGTTTTGGAAGACATGGATTACCAAACAAATAACTTGAGTCATTGATAACATCAAATCAAACGGTTCACGTTTTTTTGTGCTTGTCTCGTTGGATCCTTGTTGGGTTAATTTTGTTGTTGTTATCCACATCTCAATTCAATTTTAAATTGAAAAAGTGCATGTTGAATAAAAATTGGATACCATATAATGACATCTCATTGGCTGGTTTGGAAAGACACGGATTATCAAACAAACAATTGTGGGTCGTTAATAACATCAAATCAAACCGTTCACATTTCTCTATGCTAATCGTGTTGGATCCTCGTTGGATAGTTTTTTTGTTGTTGTTGTTGTTATCCACATCTAAATCCAATTC…
TGCTAGTGACATTCTCATTGAAACTATATTTTTAACACCACCTTTATGGTTGAAAATTACTAATTTTGGTGATTTTGCACTTTTGCTTTTCATTCAATATTTATCTCTCGATTAAGAATTTGAATTCATCAAAATTAAGAATTTTTAATAAAGTTTAGTCTATCATATTATTGAAGGACTTCAAATTTTAGTCTATCATATTATAGATGGAAGTTGGGTAATGACAGAAAGATTGGATTGTGAAACGAGCCTTGGTTGAGGTTGGAGAACAATCTTTTCTTAGAGTCTCTCCTATTACTGATGGACTTCAACACTTGAGAGTGAGTGATATTATTGACAGATAGAGTGTGATGGTTGGAATTCTGCTCTTATCGAGCAGTTATTCTGTCCGAGGGATGT…
ATAATTGGAATGAAAAATCTAACCTTATTAAATCTTTTAATGTAAGTTGAGTTTAATTTAATTTTATAAAATTGATTTATAAGATTGTATATTTCCATTTATATATTATTTTGGTTTACTCAACCTTACAAAATGGATAGGAAGATAAAACTTATTTTTGATTTAATTTGATTGTATCACTAATATGTGTGGGATCTCTAAATTATCAATTAGGGTTTTCCAACACATAAATTAACTATTAATAAAAGACATCAATGAATATTTTATACTTATAACGTGATTACTTAAAACATATATATAATTCAATGCAAATATCCATACAAATATCTAACCCCCTAGAGAGAGAAAAGAGGAACAAATGGGGTTCAATAATCCATTGTATTTTATAGAACGTTTGAT…
ACAAATGTAGAGATCAAAAAAGGAAATATTTTCTTTTATATATTGTTATGAATAACAATTTTGTTCAATTTAATAGTACATAGAATATCACCTCTTTTAAATTATAAATTTCAATTAATTTTTGCTTCATGTGGAATGGTACATCTCGAAACCTTCAGAAATTAAAATGAAGAGAAGCAAAAATCGCTAGACGAACAATATCCAATTTTAAACACGTATATACAAAAGAAATTACTCCTGCCATATGTCAAGTAAAAAAGAAATGCATACTCACCCAATCAATAGAATCTAGTCAACCGAATTCAAATTATAAATAAAAAATAAAAAACAGTGAAACACTTACCATGCCAGCTGAAATGAGGTAATGTACGGTCTTTTCGACCTTAGCCATGTCAACCC…
TCCTTTTGTATCATTATTTATTTTATTTATATTTATATTTCTTTTTTCCTTTTATAGTTTAAAGTATGATGATCGTCTACTCATCATTTTCTTTGATCACAAGCAGTTAATTCACTCTTTACAAGTAAAATATTAAATTTCATAATTAGCACACTCACGTGAAAACTTTTTATGGATATTTTTTTTTTCTATTCATTCTTTTAACTTTTAAGGGTATAATAATGCACACTCAATAAAATGAAATTTCTCGGCGCTACTACCATACAAACTTTTTATTCATTCTTTTCAAGCCTATTCAATATTTCCCATTATGATTAGGGGTGCTAAAAAAGAATCAGTTTTTTTTTTTAAATACCCATAGTTAGTAATAAAAAATATAGTAACTGTTTATTAAAAGTA…
AGATCGAATTGGAGACTTCTCTTGTGTGGACATTGAATCTTGTGATTTATAGTGTGAAGCTTTGCCACTTTTATCTCTTCGTGTAGACCCCAGGGGACTAGAGGGTTGCCGAGTCTCAGATGACAATCTTTCTTGTGTTCTGCAACATAGGTGGTGTCCCCAAAGATTTTATAAATTTACTTGCAAGAGCAAACCTTGCCAAAACTATCACTACTTAATTTTGCAGTTCCAGACAGGGTGTTGATTAGATTCATTATAATATTTATGATTTGGAACTTGAAACCTACTTCAGAAATGAATAAACAATTCTGTATTTGAAAATATCTCTTTTGAAAAGCTTTACTTTATCACATTAATAAATTCATGCACACCCAAGAAAAAACAGAATCACGCTAATGT…
GGTGACTTTGTAGTTCACCATTGATTCCTTAACCCTACTTAAGAGAGAGCCTACAATTTATATTAATCTTAAGTTCCAAACTGCTAAATATGTTTAGCTTTTTTCAAAGAAGCATTATGTTAAATGGGTTGATTTGCAATTTCATTTTCAGTTTTAATATCTTCTATTTATTTATTTTGCTCGGTCTAATCAGTGCTTTGCTGGCTGTTAGCTATGTATACTCACATGAAATTCTTGTCCTTGCTTTTGCTTTGACAAGTGATTATTATTGCATTTTCAGTGTTTTTTATTTTCAGTTTAATCAGTGATTATTATTGCTTGTTATTGCTGGTTCATTGTTTCAATGTTGAGAAACTGAATCGAATGTATGAAGGAAGGTATAAACATGATTTTCAAGTT…
GGTAAATGTATAGAATGAGAAAGTAATGATGTATTTACTGTTGATTTAAAAAGGTTAAGATTACAAGGTGTACTACAAGGTACTTCATTTCAAATCAACGGGAAATGCATTTTTTTTCTAACACATTTTCTCTTTTTAGAGTCAATTAGTATTAGTACTACATTAATTTAATTGCGCTGTTCATGAATGGTTCATATGCAATCAACACTCCTAAATCACTAGGGGTTGGGTGTTGCAATTAAGATACATTTATGTAATTCATGAGTTAACATAAATCAGCAACAACTTACGTTTGCCCTGTAGCAGTTTGTGCATTACTAAATTTGAGAGATTAATATATTTATTAATCGTAACGCTCGTTTATATTCCTTGTGAATTCTTCTATCAGGCCTTGAGCAT…
CTCTACTTTCCTAACTTTGGATTCTTATAGCTACCACAAACATGTTTTTTGAAGATGCTAAATATTTTATTAACAAGCAAGCTGTAACACAAGATGTGAATCCACAGTAAGCCAGCTTACCACAAACATGTTAAACAAGCAAATCTCATAAAGAATTCCATTTTCACTTCATGTAGCATTTTAAGTTAACTCTATCTGTTTTGTTCGAGGTATGAAAACCAGGAAGAAGAAAAAAAGGTTTACTAAAGAGATAAATGGATAAACACACCATCCTAGGCTTGAAAAAAAAAAAAAACTTTTGGCGTTGAAAGGAAAAACCATAGGCAGAGAAAGAAGAAAACAAGTGGCAAGCGAGGTATGCGGCGTAAAAAAATGGTCAAAGTGGATGGAGGAAGGAAA…
ATGTATACTCAATGAAGCACATTAGTTCAAGCCTTTGCAAAGGTGGGAATGAAGAACATGCATGCAATCATTGCCATGATGCAAAGCCATATATGCTAGTAGGCACACCACACACAACATACTCAGCTGAATAAAAGAAGAGAACATTCTTAGTGCACTTCAGTATCTATGGGCCACTTGCCCTCCTAGCACAACTAAATATTTTCAATATTTTTACATAATAAATATGATCCAGATGAAAAAATGAGAACAATTATAAAAATACTTACTAGACTGCCAACTCTCTGGTCGGAGTAAGAATGAGGACCCTTATTGCACGCATGCGCTTTGGACGGAACAACAACCTCTCTAAAGTAGGTAGTGCAAATGCAGCTGTCTTCATGGAAACACAATAGCAGG…
ATTTCTAAAATATCTTTCATTGAAACTTCCTATCATGAACAAAAAAAAAAAATCATTGAAAATAGAAATAGAATTAAATGAAATGGTGTTTTAAGAATGATAGTATTAAATAAGATAAAATTAGTTAGATTCACTTATTTTTAAGTACAACAAACAAGATCACATTTTTGCTTATATATTACTCCAGAGGGAATAGTTGTCAAGGGAATTTAGTTCAATTAGTTAAGTAAAGCACATGAGTTATTGTAAATTCCTTAACATTATCTTTTCCACGAATTTTTTTTTTTTTTGGTAAAAGTAGCAAATGTGATTATCTTTTTAACCATGTGAAATGAGGTGGTGGCTATAGTTTATTGCTAATAATGAATTGGAACAAACTAACGTGCAATTTAATATCCT…
AGGATATTAATGTAATTTGTGCTAGAAGTGATCACATCTAGATCTAGATCAATAGTAATAATTTTCACTTTTTAAATTTATTATATATTAAATCCACTCCAAATAATATTTGAAAATTTGAATTGATTTTCTCAACACTATGGATCAGTTTAATTTGAAAAAAAAATGTAATACCTGACAAGATAACTCTAATTGTAGCATGTTTGATTTGAAAGACAAAAATACTCCCTTATCTCTTCTTTCTCTCCCCCACTCTCTTGTTTCAGTTTCTGATTTTACTCAAAACTGTCGTCTTCTTGCTTAAGCGTATCAAACGCGAGTGCGGATCCTCTGTAAAAGAGAGCAGCATTTGAAGCAGTAGCTTATTTACTGTTCAATACAGGACTTAAATTGTACAAC…
TAAATGTTCAATGAGAAAACATTTGTTTAAAGCATTAAATATAAATGGGGTTTTTGTATGAAAATCTAATTAACTACAAACTAAAATATCTAGAAGTTGAGAAGTAAAAACAGTCAAGTAAAAAACGTTGGATTATTCTACTGAACTTACCTTGATGTTGCTAAATGTTTTTCTCTATTTAACATTGTTTTAGTGTTCTTATGCTGAAAAATTACCTAAACCAAGATCCCTCGAGTGAATGGGCCTAACTCTATTTAAAGCTCGTCCTTGATCCCTCAACAAACTTAGTTTAAACGAGTTGCATTAAGATTACAACATAATAAAAACTAAATCACTACACTCCATTTCTAGACATACAGTTTTCTAGCTTGCTCTATCAAGTTCTAAGGCTTTGAAACA…
AATGACTAGACATAAAAGGTGGTCCAATAACAGTGACACAATAATAGACCCAATAGTAATTTCAAGAATCATTATTCCCTAACAATTGATCTCATAGGTGTAACCATAATTGGGAAGATAATTTCTAATACAATCTTAAAATGTGAATTATAAATTTAATTCAATATTACAAAATTAACTTATAAGATAAAAATTATTTTTCACTTATATAAATTATTTTAACCTCAACATTACTCGACTTGAGATTGATTACTAAGGATAAAAAATGAATTGATTTGATATATCACATTAGGCATTGAATATTTGAATTTGCACTTGCAAATTACCTGCCTCTATTGGATAAAAAGGTACAGTTGCATTGTGTAGGTGTCTCTTTTTCACTTTTTCACTTTTATTTTT…
CTGATAGAGGTAATATCATCTTGTACTTGTATTGTGTATATAATATATACACTGCACTTCCATTTAATTGATTTGTATCTCATATTGCATCTTGTAGCTTTCTCAAGGAAACGTGTTGCTGTGAGCTCCCTGCTGGCTGTTGGTGCTGTCCATCAACATCTAGTGAAAACACTTGAGCGTACTAGAGTTGCCTTAGTAATAGAATCTGCCGAGCCACGTGAAGTGCACCATTTCTGCACACTTGTTGGCTTCGGTGCTGATGCTATATGTCCATATTTGGCTGTAGAGGCAATTTGGCGACTACAGGTTGATGGAAAGATCCCACCAAAAGCAAATGGTGAATTCTACTCAAAAGATGAGCTGGTTAAGAAGTACTTCAAAGCAAGCAACTATGGAATG…
TTTGTGAAGAATTGGATAAAAGTCTCTCAAATAAAATGCTCAAAGGGTGTTGATGATCCCAAGTATCATGCCAGAAGTTAACTCTAGACCCCTTGCCTAACACCCTTTGCAAATTATTATGAAACCACCCCCCTTCCCCCTCTCTTATCTCACAAATATTCATAACATCTTTCCACCATTGTGACATTCCCGCATCCTTCCTACATAGTCTTACTTCCCCGTAAACTCTCTCCTTCCTACAACAATCTCCATAACCACTTACCCATAAGAGCCGCCACTAGATTCTTGATACACAACCCTCCATTTAGAGAAGTAAGGAAGTTACTAAGGTACCCCATGTAGGTATAATAATAATAATAATAATAATAATAATAATAATAATAATTAGCAACAAAATCT…
TTGTAGATGTTGGTCCAGAAGGCAAGCTTCTCCTGCTGGTAAAGTCCGGCATATCTCAATGGTCCTATATACCAATTATAAAGCCCTAATTAAGGACAATTTTTTTGAGTCATGAGATGCAAAAGTAGTCATATATATTAATTTATCAAAGAGCTTTCAACAGTAGGAAACGATCTAACAGATCAAGTTCCTTGTACTTGGAATTATATTACCTTGCAATTGTCTTGTCCAGTAGATATTAAAGTCAAAGGTCCACTTGGTGGAATTCTATTGAGCTACACATGTTCAGTGCCAAAAACCAATTAAGAATCAATAAATTAATACTACTAATAATCAAATATGGACTTATGGGAAAATAAAAAGTGATATATTAGATAAATAATATATACGTATGCTAGG…
AAAAAAGGAAAATGTATATAGAATCAATCCGAATATTAAGTAAAGTCAAGAGGATTTGACTCAATTCATTAATGGTCATATAAAAATCTGATTGTTTATTTGTATATTTGTAACTTGTATTGATATTCTTCTTACTAACTACTAATTAACATCCCTTTAAATTAAATTAAGTTTTAAATATGTTTTTGATTTTTAATAAATACATATTTTTTACGTTTGGATAAATTTTTCTATTAGATTGAGTTGCTAATATTTTAAATTTTTTATATTAAATTTTTGTTGTTAGTCCATAATCGTTAATTGGTGCTTATGTGATTATTAATTGGCCATGTAGGCATACCATATACTGTGTTACCTGTAATTTATTTTTCTCTTGCCAGGATTACACGTGAATTTTTT…
GTTAGGAAGATAAGATTCATGATAACAAGATATCGTCGTAATTTGAATCACCGCCAACTTAAAAATCACAATCTCCCAAAACTAAATTCAATCAATGATCGACAAATTAGGTGAACTTGGTATGAACCACCAAGAAAGAAAGCGCATGGCATCAATAAGCAATGGTTAGTTTTTCTTTGGGGTAAACAATGCCCAGAACTCTAAACAAGACAGTTTACACAAGGCTGCCTGAAAACATATTATCCAAGAGAGAGGTTGTCCAAATTTGGGAGAAACTGACTGGGAAGGAGTTGTAGAAATCTTCAATTTCCACAGAACAGTATGAGTTCCATGGAAGGTGAGATGAATATCATTGATTAGTATTATATGCAGATCATATAATGTTGGTTCTTTAAAGTC…
TTAATACTATAAATCAATAAAAAAAATTACACTATATAACCTTTTAAGCTAATTATTTTTAAAGTTAATAAATTTATTATGATAATTTGAGACTAGATAAGTAACATATTTTTTTTAACACCAAAACATATTAGTTTCTCATAATTAAATAAAGGCATAATTATTTTCTCATAATATTGCAAGTTTAATAGAAAATCTTATCCAATAACATGACTTTTTTAGAGAAATACAATAATATGACCTTAAGAAGCACAATTTTTTTAAAAAAAAAATAGCTAAATAATAAAAAAAAGGTAAAATGAGTGTGTCCCTGTATGTTAGTCTATATAGCAATAGATAATAAAGGAGATTTAATTATCTTCATAAATAAACTCATCTTCTTTGTTAAAGGATAACATG…
TTACAATCTTGTAATCATTTTTGTGATAATAAAATATTTTTGAGACGGTTCTATGGACATATGTAAGAGGTGTCGAACCACATTAAATTCTTGTATTTATTATTATTTTTCCTATAATATAATCTTTGTTGTGTTCTCACGATCCTTTATGGAATGAGTAATTTTATCTGTGAGAATGTTGATTACCCAACAAAATGTGATGAAAGATTTTTTTTTTTTCATTTGTATATGAATATGGAGGAAGAAAAACATGCTTCTCTATTGTTATGCTTAACATAGTGATTTTTCTCCCTTGTTTTGTTTGTGTATGTTGGACAAACTAAGGTGTGACACTTGGTTTCAACATTTTTTTTGTGAGGATGCTGCTAGGTGCACCAGCAAAAATGTTGGTGCACCCAA…
CTTCGAAACGCATACCTAACATGCCAACATTTGATATTTAATAGAGAAATAAGATTGACCTGATCGTGAAAAAAAAAAAAAAAAGATTGTGACCTGATCGTGAATAGAAAAAAAAAAGATTGACTTGCGTGAGGTTTGAATTCTTCTACCAAGAAAAATTAAAAAATTAACGACTAATTATTAACATTTTCAATTATTTTTTTTTATATTTACAGGTCATATAAATATCCCCTATCTATCCTACCTCCCTAGTCACTACCCACTATATGATATAAACAACATACAAATGCTCTTATAGAAACCAGAAAATCACTAATGTATTGTGCATGGTTTGATTTTGTTAACTTTGTACTTAGAATGCTACCTAACTGAAATTGATGATGATAGCAACGGAATATG…
GGTAACAGAGTCATGCTCAAATGCAGAGTGAGCAGGTCAAATATCCAAGTGGGAGCATAGGTGTTGTGTAATTATATTTTGCTTTATTTTTTGAAATTAAGTAAGAGCTTTAATAAAGCATATACACTAGATGAACTTAGAGTTTTCTTAGAGAATATTGTTAAACGCGATTTTTTTTGCTATGCAGTCAATTGACGCAAAATATATCTCATTGATTCTATTAAGCAAAATATGGTATCACTTTTTGGTCAGTAAGTTAAAAGGTACTCTATTGATCTGCAAAGCTCTTCAATTTCAAGTTTCAACATTGACGATTTAACTCATGTTGTTTATCACATCGCAGTTATTTACAAGAATTCAATTAAATTACACTTTCTGAAAATACTCTAAAATGAGAGT…
GATTATCACAGGACTGATTATACTTGTAGGTTGGTACCTAAAAGGATGAAGGAAATTGATAGAGATATAAAAGCTTCACTTATGGATATTATTAACAAGAGAGACAAAGCGCTAAAGGCGGGTGAAGCCACTAAAAATAACTTATTAGATATACTTCTGGAGTCAAATCACAAGGAAATTGAAGAACACGGGAACAATAAGAATGTTGGAATGAATATTGAGGAAGTTATTGAAGAATGCAAGCTTTTCTACTTTGCAGGGCAGGACACCACTTCAGTTTTGCTTGTTTGGACAATGATATTATTGAGTAGGTACCCTGATTGGCAAGCACGCGCAAGGGAGGAAGTCTCACAAGTTTTTGGCAACCAAAAACCGACTTTTGATGGACTGAATCAATTA…
CATTCACTACTTGGATTTATATCATGACATCCCTATACCGAATCTTCCAATGATGGTGCCGGCTACTGGGCAAGCCTTTAAATTTATTATGCCTTGTGGTTGTGGCCAATTCTTGAGCCAGTTGTGTCAATAGTGGTTCAAAATGATGTGAGAGTGGCTGCCAACTGGAAGTTCTGCTTGGTGGAGGTCTCAGGGCAGGCATTTGACTGCTCAGGCAACTGGGGCTAGATTTTGAATCATCTTTTTTTATAATGTCCATGTCTCGAACCTGAGACCATTAACATGGTGTTGCATTAAGCAAACCCATCAGTCCAGGTTGAGGACCGACAGATTTTGAGTCATCTGGTTAGGCTTATAGTAGACGTCTTGGGTGAATTAGGCTTGAGGAATCACTTATAT…
TTGATTATCTGAGTGAATATTATTAAATTTCATTTCAAAATCAATTAATATTAAATGAAATTGTTTTAAATATATATAAACTACAATTCAAAGATTAAGACCATCATGTGAAACTTAGATATTTTTTAATAAAAACAAAAATATGATGGAAAGACAAAAAAATCTCATAAACAAATATAAACAAACAAACAAAAAAAGCAGACAGAGTTATCTAATACGTGTCATACGCCGCCCATAAATTAAGAGGAGCAAAACATTGAACTGTACTAAAGTAAGATGGCATTATCAAATGTTAGGGAGGACAACTACCGGTCCTATTTGCGCGAAGACACTGAGAAGAACACCAAATGGAGATATGGTGCCCCTCCAAATTACGACGTTGTCAACAAGCTATATGAA…
ACGTGAAGTTAACATAAACCCAACCTTGCAACATTCAGCATCCATATGACAGTGTAAAAAGCACCAAAGCCTCCATGTGTAGCTGGATTAATTTAAAGATCATACAAACGAAAAACGACCTTGAATTATTAGTTTAAAAAATTAATATATTGAAACCTTAATTCAAAATTATAATGAGAAAACACATTATACTGTAAACAATACTTCCTTGAACTTACTTATTCATTCACATGAATTGTAGAATATCAAAATACCGTTGCGTTCATCCCCAATTAAAATACTACTAGCATTTTATGACAACAAACATCCTAACAAAGACTATACAGAAAATCAATTCCTTATAATTTTAATTAGAAAAGTCAAAAGCAAAAAAACACCCAGTCACCCACAATTCAGAAA…
GATCCGGCGAAATTCGTGCTGGAGGCGATCTCGGAGGTGTTTCCGGTCGACAAGAGAGGGGAGAAGGCCGGCCACGACTTGGGCTGGGCCTGCGTCCTTGTCCTGGAGTCGTTAATTCCGGTCGTCGTCGACCCCGTCATCGGAAAATCGAGGTTGTTGGTTACCCCTACCGTGAAGGAGCATGCCACGGAGATCGCGGAGACTTGGAAGAGCAGCCTGGAGGATCGTGGCGGCGTGGAAAACCTGAAGACACCTGACGTCCACACTTTCTTGCAGCACGTTGTTACCTTCGGGATTGTCAAGAACGATGACTCCGATTTGTACCGGAAGCTTGTTATTGCTTCCGCTTGGAGGAAACAGATGCCGAAGCTCGCGCTTTCGCTTGGTCTCGCTCAGCAA…
AGGCTATTTCACGTATTTTATTAATTTATTAAAATAAGTTAAAAATATATTAAAAAATCAAATAAATATATGCATATCAAATTGAAAGATAATTTAATTTAGGTAAGTTGTGCTGATCTTATTATTTCATAAGAGGATAGAACACAAGAGAGCTCTTCCCAAAAAGACGATAGAACACAAGAGGTGCTCAAAATATTAAGAAAATATTTTAAATTAATTACTTCCGTTTATTTCAAACAAGATTTATATGGAGATCAAATAATTCCCCAGTAAACATATAATCAGTATTACTCATTTAAAAGTAGATAAAAGCTAGCTTGCCCACAAAAAAGAAAATAAACACAGAATAAAGACAAAACGTGAAGACTGACATTTTATTAAGGCGATTGAAAGGTACAA…
TTCTGTGAATTTTCATATTGGAGAATTAGTGTGAGTTTGAATTGAATTAGGTTTTTTTTTTTTGTATGGATGAATTGAATTATTTTTTGTGATTATTTCAGTATTTGATTATGGATATTATTGATTATCATTATAATCAATTTATAAAATAAATTTTATATTTAAATATATTACATAAAAATGATTTTAAGACAATTTATGCCGTTTAAATTATTTAAAAGAACCGTTTTTATAAAAAAAATTACAAAAAATTATGAAATTAGCTAATTTTATATTTTATATTTAAAATAATCAATTGTTGAACATAAATGAAAAAACAAAAAGTTCCCTAAATGAAAGTTTAACACTTTAGGCCCTTATAAGTGGGTTACAATCACATACATGAGTGAAAATGGTGAT…
TAAAAACAAATTTAAATTTTCTTATTAGAGTAAATTGAGAAATATATACTAATAAAAATTTAGAATTTATGATATTTAACAAATTTATAGAAAAAATATTTTAAATAGCAAATATAATTAAATTACTTATATTTTAAAAATAAATAAATAACAATAATAGTTATACATTCATTTTTAAATAAATTTTTTTTTTAAATCATTTACTTATTGAATAAATTATTTATTAAAAATCAACTTCAAAAAAAATATAATTAATTAAATAAAAACACATTAAAAATATACAACAAAAATATTAATTATTTTTAAATAATAAAAAAATTTCAATTATTATTTAATAAATTATAAAAAAAAAATAATCATACGAATTAATAATTTATATAAATTATACAACAATTTACA…
GTCGATGTAAGCAAACCTATGTGACAAGTCTGAATCCATGTCGGCAAACTCATGTGACAATCTTTGGACTGAATTGAAAAATTATGATAAATTAGGTTAAAAAACATTCAAAAATGAAGTAAACCCATTTTTCCCCAAAACGTTTTCACTGCCTTACTGCGATTCCATAGGGTTTTTTCACTGTTCGTGCTTCGCTCTTCCCTCGACTGCATTCCCTTCTTTGGTGATTGTGACTCTTTGCGCTTCACACTAAGGTTCGTGGTTGTTTTGCATTCATTTTCATTTGCATTGTTTTTGTGGATTCATTTGGGGTGTTATATGTTGAAGGGTTTTGATATAGCATGGATTCATTGTTACTCTGTTTTATGGTCCTTTATTATTTTGATTTATGATGCTCTG…
AACTAGCTCAAATTCATTTACAAAGAAAAGCTGCATACATTCTAGCAACAACGGTCTTCAACTCTTGGTAAAATCCTCAACCCTAGTCACTGCAAGGATCCCAAACTCTTGTAACATCCTCAACCCTGTTTATAAATACGACAATGTTATAAATATTCTAAGTATCACCCTTTTAGTATTTTATTCCTTATTCATAAACAAAGAAAACCAAGCAACCACAAATATCACAATGCTATAAATATTCTAAGTATCATCCAACATTATTAAAGGGCTAATAAAAACATCTCAATGTAAAATCACAACAAACATCTTATGTACCACACGAGTGAGCAACTAATAAGTAAAACAAAGCTTTCACAACAAAAATTCAGCAGAAAGTAAAGAAAATGATTGAACAAA…
AACAAGTTTCTATTGAATTTTTTGTATGCGCCTTTGGACTACAATGCAAACATGATTCCGTTGTTATATCTAGGAAAAAAATACAACGGAACATGATTCCATTGTACATGTATACAAAAGAATCACAATTCTATTATAATAAGAGGGGGTGCAAAAATTGAATAATAACAAAATCGTAATTTTGTGAAAAGGATAATTCTGAAATATAAAAAAAATGCTTAATCCCTTGGTAGGGACGAAGAGCAATTTGCATTTTCAAAACAAAATGGTCCAAAGCTCAATGAACAAATCAGTCCGTGGACCTATCCGAAAACAAGAACGGCCCAATTACGAAAGCAAAAATATCTACGTCATCGAGAACCTTCTTTTCTTTGTGACCGCAAATACCTTCCTTACCCA…
CAGTATTTATAGTAACTTTGCTGAAATTTAATGATAATTACCTTAAAATTACAGCCCATGAAGAGTTCTTGTTGAATACCAATGTTGTGAAATCAAACTCATACTAAAATCAACCTATTAGAATAGAGCTATCAGCTAAGTAACACGCATAATTTCATTCCATGAAAAAATAAAAAAACAAACTACACTCAAGTCATGTCATCAAATGTTGTTGATCAAATCTAATTAATATAAGCATGAGCATGCAGTGAGTCCATAAAAGGTATAAAAAGTGAGAAATGAAGTGCATATCATGGATTTAAGTAGGACCTAACAACCGAGAAAGTTCAAGGGTAACAAGTTGATCCTCGGTGGCACGATCCTCGCCGTAGATGTCCTCAATGCCCAGAGATGGGTCCA…
CTATATTTCATACAGCATTCTTGGTGGGATAATATGTGAAGACTAGATATATTATATATGACTCTTGTGTGGTTATAAGTTTATGCACATCCTAGTCTCAATGTATTATTATAAAAAATTTAACATTAATACTTAATTAGAGATGTATAAGATATAGTGTTCCATATTATCCATTTATTTTTCCGAAAAAATATACTAACTAATATTTTGTATATAAATTAATTAACATGATAACTTAACTAGAGATCTTTGTTTATGTTTTGAAGCTTTGTCGAGTATAACTGTTTTACTCGACTCAAACACAAACAAGAGGATTCTAAGGTTCGTTCGATTTTTCAAAGTGAAAGAATGTTTTGTAAATTTTTTACAAAATGCTTTAAAATCTTGTAAATTTTCAAA…
GGAATTTCACCTTCAAATTAATTGGTAAGCTGGAGAGGTGAATTCGGAATTGTACCTTTGAGACTGTTGAAAGACATATTCATCTCACCTATAGACTTGTTCCAAAGCCAATCTGGTACAAAGTCATCAATCCCAGCATCAGAAATATCTAGAAAGCTTAAGCAACTTTGAGTCTGAAGCCAACTTGGGAAACTAGGACCCAGTTTGCAAGAAGCTATTCCCAAAGTAAATAACTGGAAAGGTGGAATCCAGGTAGAGACACTGAGTTGTCTGTTAATGCTAACACCTTCAATTTGGATAAATTTGATAGATGCGATTCAGTGATATCACCTCCAAGTAATTCCCCTGTAGCAACCCAATGCTTTTAGGTGTTTCTCCAGTTAACTGATTATTGGAAAG…
ATAAATATATTTCTAACAGATTAGCTTTCTATGTAAAAAAAAAAATAGCTTTCAGAGTTGCCCTGGCTCTCAGAAGAAGACAAAATATTAATGCTTGTGGGAATCATACATAGGCATAAGGCAATCTTTCTTTATAATCAATAGGGAATAAAAAAAAGCTAAAAGCTGATGATCTATGATATATAAAAATATACTTTGTGTATGCTCAACAATTTAATGTTCCCTGAGAAATTCTTTTTTCATTTGAGAACTTTTCGTCCTTTCCATTTTTATTGTGGTTTTGGATATTATGCATGTGAGGATTCTTTGTGTCTGGTATCTTAAAAAGCAATAGAGAAAAGAGCAAATTATTAAAGGGTTATCCTTTGGTGTTGACTCAATAGTATTTTCCAAATGACT…
ACAAAATATGATTAAGAAATCCAATATAAAAAACTCGATCAGGATACGTCCTATCAATCAAGTTTATACAAATAAAATAATAACAAATAGTTTGTAAGCAAATCCTCCCAATTTTTAAATCTAAATTACGATTGTTTTAACAGCAAATGAAGGCACTGGAGTGGAAAAGTTTAAAACTAAATTACGTGCCTTGAATAATATAATTTTTTAAAACAACATTAATATTAAAATATGACTAAATCACTCGAATACTCACATAGTTCGTTCTTAATTATCAGAAAAAATGGCAAAATTATATCCTAAGGATAATTAACGATTTTTTTTTCCAATGGTAATAAAACATTGATTTGGACTCTTCTGTCTCACCATAACGGTTACGATAAAAATACCCATTATGAT…
GGATGCGGATCCTGCGTCCTCCACCCTCAATGTGTGTCCAAACAAATTGTCATAAATATGCGAATGCTCTGGACAAGTAGGGCAACTCCTGCAGGTAGATAGCTGATGATCCTCAACCTCATCCTAGACATTGGTTTTTATTGGTGTATTGGAAAGTTGCTACTTGTGTACCTACTACTAAAATTTATGCCAACCCCAAACTTGTTTTCCATTTATTTCCTTTTTTTTTTTTATCTATATGCTACAATCCACTTAGTCTGCTCATGAGATTAAAGTTGAGTAATGTTTTTGGCATTTGTTGTGTTTGGATGCTTTTATTATTAATGGATTATAATGGAATAATTAAGGATGGGTCAGTTAATGAAGGAAAGATAAAATGAAGTTATAAAAAGATAATAA…
GTCAGAGCAAAAATCAGGGAGAAAACAGGTGTGCTTCGTCGCATTTATTGGATTGCCAGAAGCTGAACCAACTACTAGAAATTGCAGTGTGGAGGGTAGACGGTTGAGAAAAAAATTGCATGCTACTACAAATGGTGGATATGCTATAACACTACTTGTAGTACGGGCAAATTGGGTTTGACTCAAGCTAAAAGGGACATAATACAGTGGGAATATCTCGTATACATCACCTAGCGCGGAAATTTTAAAAAAAATGTATATGAAAGACCCAGTTTATCATCTCAAGCTCGCAATATACAATTGAATTTTCAATTGTGACTGCATACTAACCACATTGAATCAAGTCCTAGGATTAATCATTGCCTGCACTATTTTGATCACTAATTAATTCAATCAATC…
CTGCATACTAACCACATTGAATCAAGTCCTAGGATTAATCATTGCCTGCACTATTTTGATCACTAATTAATTCAATCAATCACCAACTGAGTTAACAACCACTCATCGCAAGGCATCACATAAGCAGAATACCAATTTTCAAAGAAGTCGAGAAGAGATAGAAATGCATGAAAGATTACTAATTCCAGAGAATATTCAATACCAAAGCATATATAGAAATAAAAAATTAACAAAAAATAATCCCAAAAGGAAAAGTTTGACAAGTTACCAAAAAAGGGTCTCCAAACCAAAAACCAATACAAATGTTTTCATCCTCTACTCTTCCAATATTGTTCCCTTCTCGCTGACATAAATACCATCAAGAAACTTCCGGATATCCTTGTTCTTAACATGACATTT…
CATTTGGCTCCATTCATGATTATCAATTAGCATTCAAATATATTTATATGGTGTGATGTAGTTGATAAAATATAACAATTTTCTTCTATACTATTCTTATTTATGGGAAAGCCGTTAATTCATGACATGCAGTAGAAAAATTTCATGTTTATATGCTGCATATTTTTGTTGAAAATTTCTTTTGGGCATGTCTTATATTTTTATTCTGGTTCACCTTTGTGTTCTTTGCTGTTGGCCAGAGGTGTTAGGTGGGCCTAGGAACGCCCAAATAAGTATATGAGAAATTTGACTATTTGCTTATTCTAGTTTGAAACAATAATATATTTGTAGTTGTTGATATGGGTAAATTAGCTAGTTTTAGTATTTTAAAATAAAATTATTTAAATTTTTGTAAATTTA…
GTAGGTGTTTTACTAAAATGATTCGTAAATTGATGATAACTTTCTTTAGTTCCTTTATTTTTCTTCATGTAATAGTTTATTTTAATTAAAAAAATAGAAAGTTAAACCTTCATTACGAGGATGCTAGTTCAAAGAAAATTCATAGTTGGTAGCTTTCTCTGCATGTGGTATTAACAGCTATCGTTTCTTAATGCTTATCCATAATTTCGATCCCTCAGCACTGACATGTTTTTGTCCACTCCAAAAAGTAATAGACCAAGACAAACACAAAACTTGCGTGTCGGAAAACAAGATAAGTGTTACTTGCTGTCGAGACCTGATTCATCAACACGAAATCTACGTGTAACAAAATCCTTCTTTGAATCCAAAGAGAATCCAAATCCAAAGTTGAAACATGAA…
AATTTTGCGATTATTAATGAATTTAAGCTAATAATAAAAGTGTATTTAGATATAATTCGATGATGCAATTAATCAAGTCCAAGAGGAAAAAAATTGTAGAAGCAAAAATTAATAGCTTCGACCAAAATGTGAAAAGCCACGTCAAATATGATTATAAAAAAGTTTTCAAACAGTAAGACTTGTGTATGAAAAAGTGTGATAGAAAATGTATTAGTGTCATTTCTCTTATTAGATTAACATTGCATAATATGATAATACATAATAGTTTTGTACTAATACTAACAATCTTCATTCTTAATTAACATATTAGAACGTGCTCTATCTGTTTCGAGTTCATGTTTGTGAGAAAAATACATAATTATATCAACATAAAGTGTGTTAGTATGTATTTGGTTCAAC…
ATAGGTAGATGGTATATCATTCAACTTTTCACTGATTTTTGGCTATTTATGACAGGATGAATTAGAAGAACAAAGCACACAAGGTACGTTTGTACCGCATGGCCGGAACGACATATTGAACACTGCGCTTGGCCGTGAAGAGCATCCTGTCGTGTCCTTGCTGCTAGACATGGTGTCACCATTAGTAGTTACTTTGGACAGCGTTCAAGTGCCTCTAATAGTTCTGCGGCTACGATAACCCCGGATCAGTTGGTTCAAATCATAGGTAATCTCAAGCAAGAGTGGACAAAAGAGGTAGAAGATGCAAGCAAAAAAAAAAATGGACATGCTGCAAAAGGAGTTGGATGCAATCAAGACTGAGTTGTCCCAAATGCAAACTCAACAGTCAGCCCCTGTACA…
ATTGTAATTAACTCATACATTTAAAGCTTCAATATGTTTTTAATCCTTAATATATATCCGAATTTCGCATTTGATTTCTGATAAATTTTTTCTTTGTATTTGCTCTCTGATATTTGAAAAGTTTTATTTTAGATCCTTGCCATCAATTAAGTAATGTCGTATTCATTAAATATTTGATAATACGATTTGTAACAACTAAAAAATAATCAGTATTTGTTTTAAAATCTAATTTAAATTTTCTAGCAATTAAAAATCACCAAAATCAATTAAAGTAAAAAAAAAAAAAAAAGTAAATCTAACATTGAGAATCCTCTTTTGAATCATCCACCAACCCTTCACTTACTTTCTTCTCACTTTAACCTTCATCTTTCAAAACAGATCTCATTTCTTTTTTTAAAG…
TATCTGTAATTTAAACTAAAAAAAAGGGACCTTGTTAATAGACTGTCAGCTTCTACTCATAGAAGCATCAATAGCATTCAACAACAATATTCTCACCAATAAAATACTCTTCCCCATTTGAATGATTGTAAAACTACAAAAAACCTCACAAGGAAATAGTAACACATATACATATGCACACAAAATTATTCTCCAATCCACATTAAAAAAAAAAAAGAGCATATTAACTCACTCAACATTTGAAAACAAGAGAAAAGGAAGGCACAAGGAGGTAGAGGTTGTAGGACGCGACAAAGACCTTGTAAGGGTGGCAAAGATTTGTCAGTAGCTTAGCCACGTTTGTTGGACCAAAACTGTTTGATCACGGACTACACTAACAATACCATATTCACCCATTAT…
TCATAATGACGTAAAACAATGTTGTGAGTGAATTGACTCAACTATCTTGTTAATCAGTTTGGTGGGTAAATTATAGTTAATCATTTTGGTGAATGAATAATTATTTTTATGATAATGAATAACGAAATAAACATCTTTCCATTCTAAACAAATTAACAACTTAATTATTAAATCAAATCAAAATTCATAGATTAACACAATAATATAAAATTTTAATACATGCATACGTAAAAAATGATATATTTAATAAAAAAATATATTTAATTTTTATTCGTTATAAATTTTTTTTAGAACAATAATATTTACACACCGTGAGTATAATTAACTTTGAATCCAATGAATTAGGTAACATATGTTATATCTTACTCAAGATTTTAAAAAAAATGAAACTTGGAAAAG…
TCTGGTTAAATTTCTGGTAAAATTTTGGTTAAACTGCAGGGACTATATTTCCTGGTTAAGTTTCTGGTGAGGTTGGTAAAATTCTGGTTAAATTGCAGGAACTATTTTGATTTCACGTGTAACTTTCAGGGACTAAGTTGACAGTAAGTGACAACTTACAGGGACTAAAACAATATAAACGTATATCTTTCAGGGACTAAAATGACAGTTACGCATTGATTTTCTGGAACCAATTATACAGTTATGCAGCATTGTTTTTTGACAGATTATGCCCTTATGCAGAACTGAATCTTATGCAATTTTGCAACAAAATGAACATACTAAGACAACAAAATAACATTCCTTAGATTAGCATTACATCAAATTGATTAAAAGCATTCAAGTAGATAACAACATGAA…
TTTTTTTTTTTTTTTTATCCATTTCTGTTGTAATTTGAATCATTGGCTTTGTGTCCAAGAGTGCATTTACGCATGCATTGGTTAGATTTGATAGCCAAATTTCTTGTTAATTTTATATTATTAAATAAACTTAAATATATATATATATATATATATATATATATATATATATATATATATATATATATATATCATGTCATATTTTATATTATAAAACAAGAATCAAAAGAAAAAAAATCATCCTTATTAACAAAATTATTATAAAAACTACAAAAACACGAAGGCAAGTACTACAGGTATATAATAATATAAAAATATTTAAAATTACTGTCATAAATAGTAACACTAAATTTGTAGAAGCTGTCTACTAATGGAGTGCTCTCATTGCCTAGCTTATAG…
CAATAGAGCAGTGGTATACCCACTGCTAAAGATTAGACATGTTATTGTATTAATCATTAGCATTTAAGGGTTTGGCACTCTAATTTTTGGAAAACAATGGATGTGAATCATGTGATTAATATTTGTGATTTTTAGGGACTAGGGTGATAGTGTTGCAGGAAAATGGCCAAAATGGATGCTCGAAAGCAATGGATGTGAAAACAATGGATGCTCGAAAATGGCCAAAATGAATAGTGTTGTAGGATTCTGCTGTCATGGATTCTATACCAGTATTTGTTAGCATTTTAATGTTTTAAATTAAATTAAACAAGTAGGTAAAGGATGCTTCATCAATGGATGTGAAGATGCAACGATTTTTGCATCAATCTCTTTGAAATTTTTGGCAAGTAGAATTTAGGT…
GAGCATAGTGTTTATGTGCACGGATATTTTGAATCTAAACCATGCTATTACATCAAAGAGACAATAACAAGAACAAAACACAAATCAAAACACAAAATCAATGAATTGAATTTGAGATTAAGAAACAAAATAAAAAACACAAACCAATAACAAAATCTGAATCAAGAAACCCTAGATTAGAGAAGAAAAAAAAAAGCATAGATGAGAAATCAATGAACCAGAGAGAGCAACAGAACTGCCAAAGTCACAGTGAGGGAGGGTCAAGCGAGAGTGTGAGGAAGGGTCAAAGGAGCCAGCTAGAGTAGTGAGAATTTTCAAATTCTCTCCTTTTTAGTGAGGAATTAAAATTCCTTAATTTTAGTTAACTGAAATTTTTGTTTAAAATTTCTTAAATTTTAA…
ATGGTCTAGGGTCGTTAAAATACTGCATGATTAAATAAATCATATTAAGTTAATAATGTAATACAAATTATAAATAAATCGATTTTGTTGGAAATAAACTTACCGCTTCCCAATTATTTCTAAAACTTCCTAAAATGATGGTGGACATCTAGTGCATGACATAGTAGCCGCACTTAGTAGTTCCTTTTTGTCTATTACACTAAATACATAATGAAATTTGGATATTGATTAAACAACTAGTGTACAGACACATAAAGAAATATATATATAAGTGGAAGTTTTATGTAAATGACGTACCTTGACGACAATCCACCTAGCAGGAGCCTTTGATTTAGGCTGTGGAGCATCATCAAGACCCTTGATAGCACTGTTCCATATGAGTAACAATTAAAAACTGTT…
GGAGAAGGATGAAATATTGAAGAAATACAAGTAGTGGGGATGTCTCCTCCACCTTTAGAACCTCACAATCACTCACAAACTCATCTTAAGCTCTCAGGATGGCTTCATCTTCAAGCTCTGGTCTCTACAGATCTTCACACGACAAAATCTCTCAAACTCTCTGGAACTTGGACCTTTCTCTCTCTAGAACTCTCTAGACATGCAGAAGCTTCAAGAAAAGGCCAAACACCCATCAAAAATCTGATTTCAGGCTTAAATAGGTGGCTTTGTTCGTGCTCGTGCACTTAGCGCAATTTTGAACCGCTTAGCGCACATTAGTGAATTTCGGCTTAGTGCGGCTTTTCTCACTCAGTGGATGGACTGAAGCGGTGCGCTTAGCGGGATGGCCCTTCGCTCAGC…
TTGTATCTCCTTCTTTTTTTATCTCTATTGATCATTAAGTCAATTTTATAATATGATATTGTTTAACTAAGACGTGAGACTTATATGTGTATGAATATATGTTGCGGCAGCTTGGTCTTGCGAGAGAAAGCCATGCCAGAGACGAAGATTTTTGGCATGCTGTTTGGCCAAACACTCCCATTCCAAGTTCATTGCGAGATCTTCTAAAGCCTGGCCCTGCAAGTTAGTTTTGTGAATTATCAACTCTAGATTCTTGATTATGGGTTTATATCTTCCTAGAATGCTCAAGGTTACCCCATAATTGGAATGGAAAGGTTGAACGAAGAAAGAGAATAAAATAAAAAGAAAAGAAGAAGAATAACTATATATAAATTACCTTTTATTTTAAACACTCCAGCA…
ATGTAGGTTACTTCCAAGTCCAACGTTGGAGACTTGGGATGCAAATTTTTTACAAGAAGATGCTATATATATAGGAAACTCACAATGGCACAAACAGTATGCTATAAATTTTTGTGTGGGTTTGAAAATCAGTTAGGAATTCTGTTTCTAAAATAATTTTCTACTTTCCTAAGTATGTGACAGAAAAAAATTAGTTGTTACTTTTTTTGTTGTTGAATGAGATGTAACGTTTTTTTAAACTTAGTCTTAGTGTGTAGTGTTGAGAAAAGAAAGAGACCAAGTAGAATGAAATGGATGACGCAGGCTAGCTTGGGGGACCTCAAGATTTCCCTCACGGTGCAAAAGGTCGTATGATTATAGGATACGTCTTTTAGGATGCGTGTAGGACTATTCTGTACA…
GTATAATATATGATGTGTATGAACCTAAAATTGACAACATAGGTAGAAACCTAAAATGGACCACACCTGTATTTTTATTTTTAGTATAAACGTAACATGTGTTTGATTATATACATATGCTGACCTTAAACAGAATCACAATTGAAAAAAAAAAAAAAAACTTAGTTTCTACATAGGTCAATTCCTTAATCGGTGTGAAAAGTAATTTTCTACATTAGTTATGAACTGAGGTAAAAATTGATCATTTTTTACTATGTCTACATCCATAGTAATTCGATAAAGCTCAAGTAGGATTGCCAGCAATTCAAAATAGATGCGGTCTGTACCAAAAAAAAAAAAAGTTTTGATTCTATCTTGCTACTAAATTCTCTTCAATTAATGTTCATTTTAACCAATAAT…
TAAAACTTTAATCAAATTTATAATTTATTTGCTGTAAATCTACTTTAATGATATACATTTCGAATAACAAGTAAAAAACACTTTAATTTAATTAAAATGAAAGCATAAATTTATGCAATAAAAATATTATATAAAATAAATTTGTTAACTTTACAATAAGTATTTTAAAAATTAATTCAAATAATTTGTAGTTGATTAATAGTATAACTATTTTTACACTGAACAATGTATGAAATAAAAACTCAGAACAATCTACTTTAAAAATTAATAAATAAAGATAATCATATGCTGCATTAGTTTTTAATACTATTAACTTAAAGCAAGTTAAGCAAAACTTGCTGGCTGTGGGGTTCGAACCCACGCGCACTTATGTGCAGAAGATCTTAAGTCTTCCCCCTT…
ATAATGCTTTGGTGCTGTTGTTCTCCAAATGCTGGACGGGAATGAGGGAATCCATCATTCTCCTATTGTTTTGGTCGGAAAATCAAAAGGTTGTTGCTTGGTTTGCCCGTTGGTTTCTCCCACTGAGGAAAACCCAAAGGCTCAAGGTTTTTTCCTGGGTTTGACAATTCTTTGGTTGGTTGGACCGAAAAATGATTTATGGGTTCTTTTGTCTCCTATCCTTCTGTGTTTTATTTTTTCATTTGGTTGTTTTGGCTGAAAAATCCAAAGGTTGATGCTTGGTTCTTTTCTCTCCCATGAGGAAAACCCAAAGGCTGAAGCTTTTTTGCTTGGTTTGGTAGTTGTTTACTATGGTTGGCCGAAAAATTGTTTTTTATGGGTTCTTTTCAAAACTATTCT…
TTAGTGTCCTAAGAGTATTAGTTAAAAAATTGAAATATAAAATATTTAATGTGAAAATAATAAAAAAAAACTTTAAAAAATTGTGAATAAGATAATTTTGTGCATCCCAATATTTTTTTTCTTTAAGTTCCCTTGACCACTGCCCTAAAGATACTAGTTAATATTTGTCTAAAATAAATAGAAGCTTCAACCCAAGGCTTAAGTATGTATTTGACCTGTTCTTCCATTTGCATGTGCTTGACTTCTTTTCGTCGCAACTCATCCATGTTAGAAGTGAGCTTCTTGCATAAGTTGTTCATAAAGGGTTCCAGCCTAAGTATCGTTGTCAAGTGTTGCATGGTGCCTGCTAGGTCTAGGTTTCAAATATTCAAAGATTTATTTTTGAAATGTTCCATGAAA…
ATTTGAGGATCATATTTACGAGATTGAACATAATTGTAAGACTAAATTTATGAATAAATTTAAAGGGAGACTAAAATAGAAATTAGAGACCACGAAGGGAATAAAAAATGTAAGTTTGTCTTATTACTATTAAGAAGGATTTTACTGTACCAAAGTGAAAGATTTTCCACACGGTACCTAAGTAAATTTGAATCGCTAGATGTGCTGATTTTGAAATCAATGGTTAATATTTCTCTTTCTTTTATTTTTTCTTTTTCTCCTTTTTTTTTTTCTCTTTTCCAATGTGTCCTTGAATACTCCGTTTCTCCGATAGCCTAATCTCCCTATCCTCCCTCATCCCTTCTCTCTCCATCACAAATGTCACTTTGCCACTGATAGAACCATTGCTTCTCCATGACC…
GATGTGTGAATTGTGATTGTTTGTGTTTTGTTGCAGTTGGTGACTTGAATCACTTGATCTCCGCAACCATGAGTGGTGTTACATGCTGTCTTCGTTTCCCTGGTCAACTCAACTCTGATCTGAGGAAACTGGCCGTGAATCTCATCCCTTTCCCTCGTCTGCACTTCTTCATGGTTGGATTTGCGCCTCTCACCTCTCGTGGCTCTCAGCAGTACCGTGCATTGACAGTTCCAGAGCTGACACAGCAAATGTGGGATGCCAAGAATATGATGTGTGCCGCTGATCCCAGGCACGGGCGTTACCTCACGGCATCAGCCATGTTCCGTGGCAAGATGAGCACGAAGGAGGTGGATGAGCAGATGATAAACGTGCAGAACAAAAACTCTTCGTACTTTGTCG…
ACCGAAAGCTAAACATTAAACCCTTTAGAGGATTTTGATCTTAATCGAATAAAAGAATTAAGATTTTCATCCATTGATAAGTCATCAATCGAAAGCTAAACATTAAACTCTTTAGAGGATTTTGATCCTAAAGTCCCCAAATACACTTGTTTAAAATCAAAAGGTGAAGAATATTTTTATTGAGACTTTGAATAGAAATACAAATCGAATTAATAGAAATTCTCGCTATAATATTGAATCACTGACCTGTTTTTTTTAATCTAATGTACATAAAAGCAACTTCAACCATCGTCATGATAATAATGCCACTAAACATTGCCTCTTCTTTCATTGACCTACAAACAAACCGTGAAAGCACCATTCTATGGGTCTAACATAAGCTGCATAATTAGCTACAAC…
TGTTATAGGTGCCATATGAAATATCTATTTATTTTTATCAATGAATAATGTTTAATGTGAATTTGATGGATCATTTTTAGTAAATTTTTTTTTTCTCAATTATTATTTTTTTCATTTAAAAAACTTACTTTGAACTAATCAAAACTTAAAATTAAAAAATTCTTAATTCAATTTCACTCTGATTCACATAGCATTACAAAAAAATAGTTTAATCAATATGTACTATTTATTAGTACAATTTTTTTATACTATTAATTAAATAAAAGTAAAAAAAACAAATAATTTATTAATTCGAATAGTATTGGACTCAATTTCCTTAAATTAAATTTCGAGTTTAAATTTTGTGAATAAAAAAATATAATTGAAAAAAAAAATTCTTTAAAATTGATGATCAATTAA…
TGAAGGAAGCAGGAAAACAAATTTACATAGCACCTTATTTAAACCAGTAAGTTGAGCAAATAATGTTGGTCAAGTACGGTAATGTTTAACATATTGACTTAATGAAGTATCTTTACCTGTTCAGGGCCCATTGGCAGCTCCTTGTATTGTGCCCAGGCGACAATGTAGTGGTTTGGTTTTTTTCTTTGAAGAAGAAGCCGGATGCTGCCATCAAGGGTGCAGTAAACAGGTTAGTGTTGCCTCTACCGTGCCTCAATGACATTTTGCACTCCTACAGCAAACCACCAATGATCGTAATGCTTTGTTTCTATTTTGAAAATAGTGCAATGAAATCAGTCACCAAAACTGCAGAGGGAAAGCCACCTCAGCATGGGCCTCAGTGGATTGAAGCAAAGGTAC…
TGACCAACCCCCATCCCCCAACCTAGTTTATAACCCATTTTCTTCTGTTTTTTTAATTTTATAAAGAAAAAAAAGCCACATGAAAACAAATTACTCATTTTTTAACGTATGTAAAAACCACACCATATTTTTTGTGTCACTGAACTATTTAAATATTTTATATAGTTTGACATTTTTTGGGGAGGGGGAGTGGGGGGGGGGGGGGGGGGGGGGGGGGTCCTCTATTCTAGGAAGCAACAGAGAACCAATAAATAATGAGGAACTAGGAATAAGAGCCAAAACTTTGGATGAAGAGGAAGTGAATAAATATATGCCCTGCATTACAATTAAGGAGAAAAAAGGGGCCCTTCATTGCTTCTACTTTGAACAAAAATCACTTCATTTGACCTCACTTCACTC…
ATCGGTGTGCTAGAGATCGATTTCGTATAACTAATATAGTCTAAGCACCAACTCTGTTCTTTAAACAGAACTTTAACGGAAGATACTCTGTTTTATTCAAAAACAGCCAAATTAATCTGAGAAGAAATCTCAATGACACGTGAAAAGCAGAGGCATTATATGTCATCGACGGCTCAGTATGGCTGACTCTTGATGAGTCAAGACTTGCACATTCATTAACTGATTGTAATCATTTTAATTAAATTTCTGCTTTTTGTTTAATTAAAAAAGAAAACGATCAAATTAATATAATTTAACAAAATCATTATTCAGATAAATATATGCACATATGCATAGGGAAGACTAGAGTTAACAAATTAAAAAAAAAGGTCTCGTTTATATAATAATAACGTCGTCTTC…
ACCAGAGATATCTATAAACGGTATGTTCTGTGCAATTAGCTTAGGGTGTTGTTTTCCAAATTATGCTCCCACAAGAGATTTTTTTTATCTTGTATCTACAATTCCTCGACTGTTTCTCATCGCAGATTTCTAGCTTTGCCGCATCCTGCAGGCCTTGCTTTATATAGACATTGCATTGACCTGTAAACAAACCTTGCATCAATAGGAGATAAAAAAAATGGTCTCGTAAATGCCAGGAAATTATATGATCTGCACTTGCAACTTATGACCAAAATGTCAGCTTATGGCGTATTGAGACCAAGGTAAAGGTTTTTCTTTTCCTTTTTCCCCCTTGTGGTATTAATACAGCTGAAATTGACAAAATATGTCTTTAGTTGGTCTCCTATTGCCCTGGATTGT…
GAAGAAAAACATGTTTTGATAACTGCCTTGTACATGAGAACTGTGTTATGGTTCCCTCATCACATTCCAAGCTCACCCATAATCATTGTAGTACTGTATAATTCTCAATGCCAAAACTTCGTCAGCCTGCATGAAATTTCTGCTTCATTCAGCAACTTTTGGACTGTGAAAACTGCCGCAATTATACTCCTCCAGCCAGAGGTTTTTTATGCTCATGCATGCATGTGCTAATTTATCTTGGATTTCTTAGTAGGTATTGCCTATATTTTCACTGGAAGTTTCTCATTTTCTCTACTCTATTCCCAGAATCAATAATATCCCACATGGTTTGATCCATTGTATCTATGATAGGGATCACCTCTAGTAGTCTACCTCATTTATTCAAAAAAGATTCATTAC…
TTATTCTAGAAAAGCATAACCTCCACGAGACAACACGTGAGGGACAATGTTTTGTTTCTTAATGGCCTGCGCCATCTTTCAAACATCTTGTAATAGTTACAGATTAAGATAACTTAATATGTTTGACAATAATGCGTAAATATGAAGTTTAATAAACAATCAAAATCAACTAACCTCCCATGAAGGATCTCTACGATTTTGACAAAACTAGTTCCATTTCTCTTTGCTTATGTCGTACTTTTCACATACTTTATCATTGTCGTCCTCCTTGTCGTCTGCTAGAACCCATTTGGAGGTCAAATCTGACTTAAACTGCCTCCATCGCTCTCTTACAGTCTGAAGTATTTTTTTTTTCTTTGTCCTCAAATCGGAAGATGCTTTAGGAATATCAAATTCATC…
AAGCATCAAATTGTTTTGCGACCCCATTTCTAATTCCATGGAAAATAATAACTGTTTAAGACCTAAAGTGAGAATAATTTATTATCATATAATTTGTATTGTAACCCAAAGAATTGCCATAAGGGTGTAACAGCTAAAGTAAGAATAATTTATGTAACAGGACTATTCATATTCGATTATCACCATGCACAAAATTCTCTTGAGTTGAGGGATACCATTAGTTTCTCATACAGGAATAGAAAAGTATAATTTATATTGTGTCATTTTCATGCATATAGTACAATTGTTTCATTTTTTTAATGCCATACAGTAGCACCAACATTGCATTGGTGCAAAAATTAATCAAATAATAAACAGCTTCAAACTATTACATTCATTTTTCAGGTACCTTCTTCCAAA…
AGGGAGACAAATAACAAAGTAAAATATGCACTTCCTCGGGAATGAAAAAAATTGATCTACTTTAATTTGGTATTTTGTCTTAAATTCTTTAACTCCTTGATACTCAATTTTTGTGAAGCCTAGAAAAATAATAAACTTAAAACTAGAAGAACCATGCCCAATAAAAACAAAGAAATGCAGACATGCATGCAAAGTTATGCCTTTCAGCAATTTTATCCAAATTCTTAAGAAATGTGAGTTTAATTAATTTAATTACTAAATGAACTTAACTGCTTTAATCAGATCTTCGCATGGAAAAATCAAAATTCCACTCCAACAATTTTCAATCTCAAATCAAAACCATTAAAATAAGATCAAGGTGACCAACACAAAAGAAGAATAGAGAAAAAAAAAAAGGAA…
AATATCTTGTAAAGGAGAGACAAAAATAAACAGGAGAGAAAGAGAGAGAGAGAGAGAGTTTTGTATTATTTTTTTATATACATATTATTCTAGTAATGTCAGCAAGCGATGATAGTTACTTTCCATTTCTTGGTTGAATTCATAGGTTTCAAATTCAATAATATTAATGATTTGGAGCATTGGAATGGTTTTATATCAAGTTAGAAAAGGGAACCCACCCAGAAATCTGATTCGATTCTAAAAAGGGGAAGTGTTTTTTGTAAGCTTTGACAGGGAAAAAAAGAAAAAAAAAAAGAGTAATTGTCGGGAATTAAAACTATTTTCGTTGGACATTTTCGCTAACTTGTAAGTGTCAACGGGAGTAAATTCTACTGTTAATTCTCCCTGAAGATGGGGCTG…
GAAAGATGGTAATAAATAATAATATTAATAAATGTCAATGGAAAACTCCTGCTTAACATTTAAAATAAATTATACTTAAAATCTAATAAAAAATTTCTATTTCGTCTATAGTATTAATATATTTTTTTGACAAAGTCTATAGTATAATATAATATAAAGTGAGAGTGAATATTTTTTAAGAGTGTTTCTTATAAGTAATGATTAATATTAAATATATAGTTTGTTCCCAACTGCCGAATTTTTGAGGTAGCCGGTGAAACTCGGTTTATCCTAACTTAATAATAATAACTATCAATTTGTTAGCTTAAATGAAATTGATTCCAATCCTTAAGAAAATATTTGACTCGAGTTTAAATTTATGATGGAAAAGATGTGATTAGAAGGAGATGCTTTGTGTGA…
GGTGCATATGATGAATAACTTATTAACTCGTTATATATTAAAAAAATAAAAATATGTATATTATACTATAACTAGTAAAATGGGATTAAGTCATATTTCTTATTCTAATAGTATAGAATTTTTTAACAATATAAGATAAATATTATTTTTGTCATCAATTACCTAATAATATACACTGGTCTAGTGGCAAGTTAACATTTTAGTAACTTAAGAGACCTTTCTAGACAAAAATCTCACTTTTATTTTTAAAATAAAAAGTATAATGTCGTGACAAATTAGTTCTTAATAGATGAAAAATATAAATTTAATCTTTGAATATATATTAAAATTGTCAAATTAATCATACATACAATTTAATAATATTATTTTGTTGTATTTTTTAGACTAAATTTAAAATTT…
AAAGTTGTTATATTTATTTACAAAAATGTCATCGTATTCTCTCTAAGTTGGTTTTTTTTATCACAAATGATTTCTTCATGAGGTGTGTTTTGGCAATGCCCCTAAAAGATTTATCTGCGGTATCCCATGCAAGTCCCTCATGACACAACAGGAACTTCTCATACATTATGAGGCTACAAAACTAGCAAGGGCTAAAACTTAAACCTAGGAACAGAGAAAGCAAACTAGAGAAGAAAAACGAGGTGAGATAATTCTTGATGTGAAAAAATAGTGTCAAAGAGACTCATATTTATTGGGTTTAGAAGGAAAATCCCATGATTTTCGTAATTGGATCAAATAAAAAAACTGTCTCATTAAAATTGGGACTTTTGGATAGGCGTGCTTTTTGAATTCAAAATA…
AAAGTTGTTATATTTATTTACAAAAATGTCATCGTATTCTCTCTAAGTTGGTTTTTTTTATCACAAATGATTTCTTCATGAGGTGTGTTTTGGCAATGCCCCTAAAAGATTTATCTGCGGTATCCCATGCAAGTCCCTCATGACACAACAGGAACTTCTCATACATTATGAGGCTACAAAACTAGCAAGGGCTAAAACTTAAACCTAGGAACAGAGAAAGCAAACTAGAGAAGAAAAACGAGGTGAGATAATTCTTGATGTGAAAAAATAGTGTCAAAGAGACTCATATTTATTGGGTTTAGAAGGAAAATCCCATGATTTTCGTAATTGGATCAAATAAAAAAACTGTCTCATTAAAATTGGGACTTTTGGATAGGCGTGCTTTTTGAATTCAAAATA…
AATAAGATAAGTTTTCCGTCGAAAAGAACAACAACAACAACAACAACAACAACATAGTAATGTTTATTTCTCGCGTTGAAAGAGGCATTAATTAGAAATAGAAGGAAGGCGTCTATATGATTATTAGAAAGCCGAAAAGCAGAACAGATAGATAGTGTGAGTCACTCGGGGAATGTGAGAGCAGTGACGAGAGGGTGGAATTGGGGAAAACGAGCGAGGAGATAAGAAGGCTTAGCGAGCTCGAAGTCCTGGTACTGAAACGCAGGGGCACAAGTGCATCCTACAAGAGTGTAGTTCCTCTCACTATCTCTAGCTTCAGCTTCAGCTTCAGCTTCAGCACTTCCGAATACCCCGTCCGCAGAGTAGGTAAAGTCCTTGGTAGGAAAAGAGCCAAACCAG…
TAACAATAATGGACACAATTGTAGGGAAATGCTTGTAGATCCAATACTACACATATTAAAAAAACAATAAACAATTATAATCAATAGCACATATAAAGTTTAAAACATTTAACAATGATAAAAATTATTATAATTACTTGCAACAGAGTGATATATCCTGCAAGATGTTTTGTCGTATGCTTTGACACAACATTCAAATTGTCATACATATGGACTAGTGCAGTCGCTCCCCATGAATAGTCTTTAGATTGGTTGAGGTCATGAAATGCATCCAAGAATGCCACACTTATGTGTGTGGCACGCTTGTTAGCAAATAGTATACAACATACTAGATGCAATAAATATGCTCGAGCTGCTAGGGTCAACTATCTTGCGTCACATTTGCTACGATAAACGTCT…
TATCATAGAAAATTACAAAGTTCATTCAGGTATTTGATCAAACACTCACCTAAATGCTTTACTTTCTTTCTTGCTTCTGAAAATTTGCAAGATTTTAAAATGACTTGTGGAAAATTAAAATAACCTCCCTTTCAGTTTATTGGTGTAACACAATGTTTCATTTTTTCTACCAAAAGTCTATTCTTGGGGGGATTTGTTAAAGATGTGTTGGCTTTGGGCCAAGAATGTTACTTCTACGTTGATAACTTATTTTTTTGGTCTAATATACTTAATTTTGTGACAATATATTCTTAAAACGTTATTATTTTTTTATCAAATTAAACCATTTTCTCAATGCCCACAAAATGTTTGTATACAAACTCTGGGATTCCATTGCCAATAAAACACTTGAATATCTTT…
TATCACTTACTCCTTCTCTGTGTATTATATAGTCACTTGTTTCTGCTGTTGCATGACTTGAAAAAACATGGCAACTGCAGCATCAAGAAGACCTAGGTGGCGCCACCACGCTCCTCCTCCTCCCACCCCCAGGATCCTTCACTTCCCTCGCTAGGAAGAACAGAAATTTTGACAAGCAAGGTTCCTTTCGATGTCGTTGCTTACGGCAGCAACGACGTAGTTGGCCAACCATTCAACGGCGGTCGTTGCCGGTGCAACGACATAGTAGACCTTACCTTTCAAGCATTGATTGTCATACACTACGTCGGTGCCGCCATAGCCCGACCTTAAAAGCTTACCTTTCAACGTTGTTCCTCGTGCCGGCAATGTCTTCGAAGGTGAACTTGCAACTACGGGCCT…
GCCTTAGTCCTTGTGAGGATTGTGATGTCAATAATATTTACTAAAATCATCATCGGCTGTACATTTGCCAGGTCCATCCATTCCATGTCCATCATTACTACCGAAAAAGCCTTCAACATCGATTTAAAATCGATGTTGAATCGACCATCATTAAAAGTGGACAACTTTCAACGACAATTCAAAAACCGATGTTGAAATCACCTTTTTACATCGATTGTAGATACAACCAATGTAGAAATTAAGTGTATTTTTTTTTAATATTTATTTTGTTTCACAATGAACTCAACATACAAATTCAAAACAAACATAGACACTTACTACAAAAAATATTTATTCTATGCATAAAAACTAATAAGTGTACAAAACTATTAAAAGGATAGTTTTAAGGATGATATATAT…
TTGGTATAAGGAGAAAGTCTACCCTGAAAACAAGGTGTTTAACTTGCTGATTGAGGAAAATAAATTAGTTTATGATCATGTAATTGATCATAACTTTCTTCTTATGTTATAGGTGCCATCATTGGAGCACAATGGAAAGGTCTTGGGTGAAAGTCTCGATTTGGTCAAATACATAGATGACAACTTTGAAGGGCCGTCTCTAGTTCCCAGTGTAAGAACTGCACATTCTTCCTCACATTTCTATTTTTTTTTCAGTGGTGGTGTTTTCAGAAGAGGTTTTTTTTTTTTTTCCAGGATCCTGCCAAGAAAGAGTTTGGTGAGGAGTTGATTTCCCATGTTGATACATTCACCAAAGAGCTGTATTCTGCATTGAAAGGAGATCCAATACATCAAGCCGGT…
CCTTATTATTAGCCGTTGATACAATAATTTACTTGATCGAAAATTGTAGGATCAAGATAAGATTGGTCTATCTTTTAGATAGTATATTACTTATATATATATAGGTACACATGCTGTAAATCATTCATTCAATAATACAGATTTTAACTATTAGCAAGTAAAATGATAAATAAATTAATTCATGGCTTTTATATATGAAAATGAAAAGGAAAAACAAAAAGATTAAAAGGTTTGAAGATTTAGGGAAGTAGCAAGACGTGCATAAGGGGAATATGTACTTATTTCTTTTTTTCCATTTATATATTTATGTATCAATAAATATTCTGCCCCATTACCCATATCTAGATTTGAATTTATGTAGCAATATATATATATAGATTTTGGTTAAATTAAAAATAT…
ATTTTCACCCTCCAGTTTTCTTTTTTCTAAAAAAAAAAATCCTATTCTACTCCCTCCCTCCCCTACCCTTCCTCTTCTCTTCCTCCCTTCTCTCTTGACACCCCCTCACCCCTAACCCTTTCCAACTAGATTGTCAAGATACACAAAAGAAATAAAGTTTTCATTGTCTTGTCAAGATTTTGTGAATATATATATATATCAGGGGATTAAAAAGAACAAACAATTGAGTGTGAATATAATGGGCCTGCTTGAAACTTGAAAGGCCCAAATGCAGAAATATGAAATTCCAAACTTAATCCCTAAGCATACGCTGATACAGTGATTGATACGCGTAGCCACGTAGAGAGACAAGTGTGAAATGTCAAAGTGAGAGTTAAATTAACTTGAGCGTCTTCTGTT…
CTCACCGATTTAACAAAATTTCTTTTATAAACTCTGACGGTCTTGTTCTGAGCCAGATATGCTTTTAATAAGTTTTATTTGATAATAGTGAAGTGAATGTGAAATTTTTACCCACATGAATTTGTTTATCTGAATTTTTATATGTTTTATTTATTTATATGTATATCCGGGTATAGAGTTCCAAAAAAAAACATCATTTTAATTCGTGAAGTTAGGCTTAGCTTGAAAACAACTACACTAGGCCTAATATTTACTACTAGAAAATATGGATTTAACGTCAGCCACTTAATATCAGCTCTCATGAACACTGATGTTAACATAAACATAATAGTATTTTTTGTAAATAAAGTGTTATTATTAACATCAATTATAAAATAACAATTGTGAGTTTCCCTTATT…
TAGATGTTTTCTATTCTCTCCGCTATTTTCAAATTTGGACACGAGCATACAATTCCCTGCCAGTAGTGAGATTAGACAGTTTATGCAGTTTGGTACATTTTTATTTATTTTTTTGACATTATGATACCTACACTGGAATGTTATTAATGATTCTCTTGCTCATCTACAAGTTCTACCATGATTTCTTACCAATTTAAGATGACTCAAACTTTCCCCGTAATAGCATAAAGAAAATCAATTACAACAAGTTTGTCCAGACATTCTAAATCCAGGATTACCCATTTCTATTAATCCTATGAGTTGAAAACGTTAAACGTCATATGTATGTGTTAATGATAGTCACTAGTGAGTTTGTCCAGCTAAGCTCATCCTGGGCCCCATTGGCTATCGTACGCACCC…
TTATATATTATATAAGAAACTCCTCTAAAAAATGTTATATAAAAATTAAAAAAGAATCATAATATTTAAAACGACCTAGTATCTTCTATCCCAATAAAACGATAATATGTAAAGATTAACATAAAATAATAATATTGTTTGATTTGAAGACTTTGCTTGTAATTATTTTTTGTTAAAAGTTTTAGTTAATCATTTTTAAATGGAATTTTTTCTCCTAAATATATATTTTTTTCATTCAGAATACTTAAACTTGATACCAAAATTACTTGAATTAAGACTTGTTAGAAAAATTATAATAATTTAGAGCTACTTAATAGCTTCCTATTTAATTATTTATGATATCGCAAAGACTAATAAGAATCATGATAATTTAGAAGTATCCTATAAGTACCTTGGAGG…
AAAAAATAAAAAACTGTATACAGAGCCAGAAAACCAAGAAATTTATTTTGTTTGAAAAGATCTACAGAAAAATGCATCTTCTATTTTAGGTTGTGATCTCAATCAATGCTCCTCTAGTACACCTTAAGGCACCAGCTTTCTACAACATACTCATTGAGTTTTGTAGAATGAGTTCTCTACAATCTGAAAATTCAGCAACCTGCCCCCTTTCTTCTCAATAGCTTCAGTATTTTTCATTGTCTACCTCAATTCTTTAATGAAGAAAATGCCTCATACAGGTTCAAAGAATTTTCTTCTGCAAAATAAAAGAACTCCATATCACAATATGATAAGCCTGAACAGAAAAACAAACCATACAAATAATATATCAAAATAACTTCAATCAAAAATGAAATTACA…
TGTATAAGACAAAGGAAAACATAAGAAGGTTAATCATATTTCAAACAATTTTTGCAAATCTCTTTAAAAGACTAATTGACTAAGTATTATTGGTTCGTGAGACTATGCAAAAGTGTCATACCAAACTGTTTTTAAAAAAAAACTTCCTATCCAAACTTTTATGAAAACCACTTAAACAAGATATTTGAAACAAGGTGGTTAGTTAAATAAGAAATAAAAGAATAGTTCAAAAATACAAGAATTTTTATATTGATTTTTCTCACCCCATTATTAGAAAATGTGAATTTAAAGAGGATCATTTAACATCAATTCTCATAAAAACTGATAATAATATAAAACTTATGATATCATTATTAACATCAGTTTTAAAATAATCTATGTTGAGTTTCAATTAAGATT…
GAAGAGGAGACTCACCACGAGAAGAGCTAGAAAGCACTTCGCGAGGTTACAAATCAGAGGTTGCAGCTTATGTTGCAGCGTCCACAATGACAGCAGTGGTTGCAGCAGGGGAGAAGGAAAAACAAGAAGCAGCAAATGACCTCCAATCACTTCATTCCTCACCTTGTGAATGGTTTGTTTGTGATGATCCCGGCAATTACACTCGATGCTTTGTAATTCAGGTAATTCCTTAATTACTCTTTGCTATCCTGATCTGTACCACAAGGTTATATATTGTTGAATTTCAACACATGCAATTTTGTTCTATGTTGCAGGGCTCTGACTCCCTGGCATCTTGGCAAGCAAACCTCTTCTTTGAGCCCACCAAATTCGAGGTAAGAATAATTCTTATTTCATGGA…
ATATATATATATATCTATATATAAAAAGATATATAAAAATAATATTGGAATAAGATAAACAAATATATAAAAAAATATAGTGATATATTATTTTCATTCTTTTTTCTCAAAGCAAAAGAAATATAACTAATAAAGGCTTATTTATATTTTTATTTTTAAATATTTCAATTGTAAAATTCATCTCCCAAGAGTTCTTATAAAACTAGAACATTAAGTTAAGATTCCTAGAAAATTTCGTAATAATAGCGTTACTTACATTATTATTATTTTAGAAAAGAAAAGAAAAAACTAAGCAGGAGGGAAGGAAAGTAATATTATTTATTCCATTTTATACGGAATTGGTTTTAATTACAAAGTACTCTACTAATATAAATTTAGAAAATTCATGGGGGAATGTGG…
CGCTATTATGTAATTAAATTTTATATTTAAAATAAAATTGAAAAATATTCGGTCGCTATTTCAGTCGCTATAATATAATTAAAGTTAAATATAAAATAAATTCGGAAGGTGTTCGATAGCTATTTCGGTTGCTATTGAATAATCAATTTTAATATATAATTTAAAAAATTACCTTCGGTCGCGAATTTAGTGGCTAAATTTGCAATTAAATATATTTCAGTCGCTAGTATATAATTTATTTCAAAATTCATTGTATTTCGGTTGCTAATTCGGTTGCTATTTAATATTAAATTTTTTAATTTATGTTTTGTTTTTCCAGTTACATTTTGACCTGCTTAATAATTATCGAATATAAACATAAATTTTAATTAAATTGTATAATCAAAATTATAAACAAAA…
TTGACTCAAACTAACATCAGGTATTATTTACTTTTCTCCTCAATCCTATCCTGTTGCTTTTTCATTGTGCTCTTGTTACCAAACCACTGTTGACATTAATGCCATATGTTTTCAGTTTGCCATTCATAACTGCCACGGCTGATGGACCCAAACATATTGAGACCACCATCACAAGGGCTAAATTTGAGGAATTGTGTTCAGATCTTCTTGACAGGTACTGAATTTGATGAATGGATGGCAAACATGATTTCACTAAAGCTGAACAAACTACTCAGCTACAGTAATACTTGTGTTTCAGGCTCAGGACACCCGTTGAAAACTCATTGAGGGATGCAAAACTCTCGTTTAAGGATCTTGACGAAGTCATCCTTGTTGGTGGATCAACACGTATCCCAGCTG…
AACCAAGAAGGAGGTGGTAGTGTAAATGAATTAAATCAAGTAAGTAATGAAAAAATGAAGTTGGTGGCAGCATTGAATTGAATCAACCCCAAACTTGGATATCCACACCCTTTCTCTCTTTCACCCTACCCCTATCCTTCCAATATCATTATTATCTTCACCATCCACCATCGGAAACCACTTCAATTCCCGTTAAATCAATAGCTGTTGACTGGCTTCAATTTCATGTCTAAAACATCATCAGCAAATTAAATATTCGATCAACTTCATTAACCATGAAATACTATATACTACTACTATGCTGGAGTACTTTGACATAAATCTTTGTAATTTATTTTATTTCTATACTAACGAAATAAAACTTACTAGTAGTACATAAAATAAAAATTGTTAACAAAT…
TGTAGTTATGTTTTGTTTCAATATAACTATATAACTATTTATGGCATGTTCAATTTCCAGTGAATAGAAAAAGGCACTAAGGTAGTGCACGCAATTCAAATATAGAATTCTACTTTTAGTTTGCTAAATATAAAAGAGTTCCAATGTAGTAAGATGTTTGTTCTTTTTCTGTCCTTTTCTATCTACACTCCAGCATTATTATAGGTACCTTGTGATATCTTGCTACATAAATGAGAGTAGCCCTCTAACTTTCATTAAAATAATAGCTACTATTAAATTCTTCATCATCCTATCTCACTTCGTAAATTCTATTCTATTTTTATTTTTCTTTCATATATTTACATAGCAGATACAAGATAGTAACGGTCTTTTTGCTTTAAATAAAATCCGTTTGCCTTT…
GAATTATTTATTAATACAAATTAAAAAAGTTCTTTATAATTCAATAACAACGCCAATTCTAAGAATTAAGTTTTTTTTAATTAATCATAATTTTTATACAATGATAAAAAAATTTCATTTGACCAACCACACTTAATAACAACAAATAAAGTCGATGTGAATGAACATAAAGGGCAAACTTAGAGGATTTTTTTTTTTGGTGAACACTTGGAGGAAAAGTTAAAGACTAATTAAAGTGTAAAATAATTAATTTAAAAGTTAAAAAAAAATTGGCCGAGTGATGGAATTAGTTTGAATTGGAAAAGATAAAGTAATCCAATAATTGACCAAGACCTCAAGTTAGAATTAATTCAGATTTATCAATTGTAGTTTACTTTTTTGAGTCGCTGTGATTATTAA…
TTAACGACAAACTTTTTGACAGTTAATTGACAGACTAGATTATATGTTAGCTAGCTTGTTTAAAAAATATTAATGGATCCACTTTGTTGAGAAAAATGAAGAATTTTAGCTTTACGTACATTAAAAAAACATGAGAGTTGAAATTTGAATAATTATATAATTTATTTTATATATATATATATATATATATATATATATATAATTATAATCTTAAATATTGATTTTGATATTTTAACCGTATATATATATAGATGTGCGGTATTTGTGAACTTGTTATTATAAACGTTTTCACTAATTAGTTGAATAAACTGCATTAGTCACTGCCAATTTATCATACACGTGCAAAAATTATATAAATAGCAATAACAAAAGTAAAATCCCATTTTTTGGGGGTATGGA…
ATCCTCATGCCTCACACATTTATATCTTGGGTCATCCCTTAAATTTTCTTTGACCTGCATCAACAGAAGACTATAAATTAGATGGTACATACCACAGAAAAGCTAAGACACGCCACATTCAAAAGTTACACACATGTACAAGTATACTCCCACTCATTTCTAAAAGGAGTTAAATAACAAACTATATCCTTGATTAACAATCCAAAGTTGAAGCTTGCTGTGAGAAAATAAGTTAAATTTTCTGAATGTGCTTCAGTGTTTTTTCCACCTAGCAGAATGGACTTAGCACTTTAAGACAAAATTTGTTTCAAAATCCTGCATCTAAAGAACAGAAAAGAATGTCACAACTAATTCAAAGTGCACCCATACCCTGGACCAACGGGAGTTAAAAGATATATC…
TCAATTTGCAATTGTGATATTTTAAAAATGGCAAGCTTCATGCAACCCAATAAATTAGCATGTCTATACCTCACCTGTGTATATAATGACCATTTGTGCTGATATCAATACATTTCGAAGTACAAAATTGATTGATTTATAAAGAAAGAACTCACACATATACTATAATTTTCATACATTCATGCTACTTCGAGCCATGTTTTTTTCTATAACCATTTGAAATAAATTTTAACTTTTCTTTTTAAATATCAAAGTCTTCAATTAAACAGTTTTCCAAATAAATCGGAAGTTATGTAAAAGTGCCATATTAATGTCCCGCATTGACCCAAACTTACCTACAAATTTAATTTCAAAAAATAATTTTTTACACACTCAAATAATGCACAATCTATACAAAAT…
CTTCCATAAACTACATAGCAACATAATCACTTCACTCTATCTTATCATTTAACAGGCTCAAAGAGTAAGAATGTAAATTCAGCAAAGCCCTCTCTACTTGGTCAGTTAAGAGGATATTATATTATTTTCTCAAAATATGTAACGATTTTTTAAATGCTCACCCCCACAAGCCACAACTTTCTTTTCCTTAAGATATATTTACCCCACAACTATCTTGCTTGTTGATCCCTTTATATTACCTTTCAACGTAATTAGTGGCAAAAGCCAAACATGAACACCCGATTAAACTATTAATAACATGTTGGGATGTGTGGTGGCTACTGTAAACCATGTAAAAAATTAATTGATTTTACTTCATTGTGTCACTCTTCCATATACACTAATATGAATCTTAATTCA…
TTAAGGTAAAAAAGGTGATATACTAAAATACATTGTGAAGTGAGTTTGTAAATCAAATTTTGTATCTTAAAGTCTTAGAAACTAATAATTATGTATCAGGAAACACTCCTTGCCTATTTTGTGATCATTTTTAGTGTGTGCAATGGCATGACAACTGCAATTGGTTCTAGTGATAAAACAGTTTGACTATGGGATGTGCAGAGTGGTGAATGTGTCTAGGTTTTCGTTGGCCACAAGGGTATGATTTTGTCTTTGGCAATGTCTCCTGGTGGTTTCTATATGGTATCTAGCGATGAAGATGGCATCATCATGATGTGGGATCTCTCTAGTAGCCGTTGTCTCACACCTTTGATTGGGCACACATCATGTGTCTGGTCCCTCACTTTCAGGTGATCCCCT…
TTTTGATGACAATTTACTGTTGAATTATATCCTTTGCCTCCATAAAAAAATAGAAGAGACTAATCTCAAGGCAAATGATCTAAAAACTCAATCTCACTATTCTTAAACAATTTTCTAAAGTTAAATTTTCTTTTCACACTATTAGAGATACAAACATAATGGAAAAAATTGGATCCAAAAATACAAAAACAAAAAAATTCCCGTCAAACTACCAAATCAAATTGGAACAGGCTAACAAAATATAAGAAATCAAAAAGCTTAACATTTCCTTCTATTGAAAAACTAATTACTCAATTCTTGTGAATCCAATCAAATAAAACACAAATAAATAAATAAATTTAAATATTTAATTGAAGAAATTTTTTATATTAATTATAAAATAAATGATTTGAATTTAAT…
CAATTCATAATTCAACAAGACCTAAACTAATGACCAAATTATCAAATAATCAACAGCAGATTGAAGAGCAAACAAATTTTAAGGAAACACATCAATTCAAATTAAAAGATAACTTTAACCATAAGAGCATAATAAATCAGAGCATATACAGTAAAAACTTGAAATCGATAACAAAAATTATAATTGAACAGAATATACCTTCTTCTTGTTGGCGTTACCACCACCGGAGGTGGCATCAGCCTCAGTCTTGAGGTCAACCTTCAAATCCTCAACGATACTCTTGCTCTCCAAATCCCAGATCTTGATGCTCTGCTCGGTGGCGGCGCAGAGCCAGTACCTGTTGGGGCTGAAGCAGAGTGCATGGATGATTGAGCCAGCATCGAGAGAGTAAAGACGCTT…
TGAATATATTTACCAGTATAAAACTAAAAAGTTAAAATATTATACTTCAGAAACCATATAATACATTAATTTTAGGAACAAATAATGGACCACAAACTAATCTTTTTATTGATATGAAAGTTCCTGCGTGATCTACATCCTACTTGATGTCAGTTTTTAATCCAACAATTAATTTTGTGCTTAGTTTTCAATTGCAAAACTTTCACGATGATATCAATGGATATTAATTAATATTAACAATCTAGAAAGGTCACTTGAAGGTCCCCTACCAATTGTCTCTCATTGGCTGCAGAAATATCAGTACTTGGAGTGCTGACCAGGGCAAGCTCCCATCCGGTTGGATCAAAATCTTTTGTTTGAGAAGCAGTTGAGTTAAAAGCTGATGTAGCGCCTATATGC…
AGAAGAAAGTTTTGGCTCTTGTCATGCTTGTTATGGCTTATGGCTTATGGTCATACGTATGAGCCATTACTTTGCCAATGTGTGACTTATTTGGGTAATATATAGTCCCTACTACTCCAACTCCTCGTTGCTGCGGTGGAGCAAGAGTGGCAATTCAAAGAGCCAACAATGCTTAAGCTATTAAGAATTTTTGTAGTCGTTTGTTAGATGCTGGACCATATTTAGGGTTTCAAAAGCAGAATTTCACTGCTAAAAAAATGGCTTTTTAAGACACGTGATTTACGACGGTTATTTGAGAAACCGCTTTAGAAAGTGATGCGGTGACATTTTTGTAATTATTGTGTAACAAATTTCATTTTACGACGCACTTTCTAAGGCGGTTATTGAAAACCGCCGATT…
CAGCAGTAGCGGGAGATGGTGTCGATGTTGAAGATGGAGCGTCCGATTGACCAGTTTCCCTAATAAAAAAAAATCAATTAACGCGAAGAGATAAGATTAATAACGATAATGAGTAAACATTTAAGATGCGGAAACGGAAAGCGTGTGTACCTCGATTTCGGAGGAGGAGAGTAGAAGTCGGAGGATTTGACGAAGGCGAAAGCTTCGGAAAAGGTTTGGGAGGGAACGAAGAGAGACGAAGGAGTGGATTTCGCCTGCGAACTTTCAACCACTTCCTGATAAGAAGGTATTCTTATCACCACCGAACTCTTCTTCTTCTTCTTTTGCTCTTCTTCTTCTTCGTTCTGCTTCTCCATCTTCCTTTCTCTGTTTTCCTCGTCAATTCGCGCGAACTTGCTC…
AGTTCTGCACTACTAAACTATTTGAACAAAAACAAAATTTTTAAAGCTATAGAAAGTGACAACCATCAAGTTAAAAGCGTTGGGGAGTGTCCTACTGAATTCCTCTTGCTATATAAAATGTGTTTTTCTCTATTTAACGTTATCCTAGTGTTCTTATACTGAGAAATTACTTAAACCATGATTCCTCACATGAATGAGCCTAACTCTCTTTAGCCTTTGTTCTTGATTCCTCAACAAACTTGTTCTAAAAGAGTTGCACTAAGCCTAAAATGTAAAATGGGCTAGATCACTATACTCCATTCCTAGACATATAGATTTCTAGCTTGCTCTATCAAGTTCTAAGGTTTTAAAGCATTTTCCAATACTAAAAAACCTAATTGCACATACAAATGGATGATC…
TATGAGTTATTATTTTAATAAAAAATATTACAACTCACAATATAATTTTTTTTACACATTTCCATTCCATTTCCACTCATAAGGTGACAATATTCCATTTGCATTCCATTTCCACCGCTCATGAAGTGACAATATTTCTACTTTGTCTATTTACGTTTCAGACTATCAGACTCTCCATAACAGGAAATTACCAAGCCTATGCAACGAACATTCTGATGGTGGCTGGAGCATTTTTTGAATTGATGCCAAAATCATATAGCTATTAAATGGTAGTTTATGTCTTTATATAGATGATTGAGAATTAAATGATACCCACATAAATGATTGAAAAATACTATACCAATCATAATTATGTACACAAACTAGTTTAAAATGCGAGTCTTGCATTGCTTAGTGGCA…
TTGTCCTGAATTCATAAATGAGAAATCGTTTATATATAATATTCAAAAGAAATTTACTTGTGACAAGAATCAATTTTGAAGAACTATTAGGTATATATGTCTTTAATCTATGCTTTTGTTTCAATATTACATATATCTTCTCCGCGTATATATCCAGTGCTTAATTTTTTTTTTTTTGGGTGAAATCCAGTGCTTAATTTAGTGATCAAGCGAGTGATATAATAAAAGTCATTCATGGTAACATGTACTATGTGAATATATTCAATTTGATACTTTCTAAATTGTAACATATTGCATGACATGCAGGTGACTTGGATTGGTTATCCCAATACAACAGGATTGCCTACAATTGATTATAGAATAACTGATTCTCGGGCAGACCCTCCCGAAACAAAGCAG…
GGAAACACAACAAACCTTAAGATGACCAAGCTTCTTCACTGCACTAATCCTCTCCCTTGAAACACCTCCTTCAGGCCATTTTAGATGCGATCCACGCTTGAAATATTTTTCTGCACGCTTGCTACATATTGAAGAGCAAATGAATAAAAAAGAAGTTACTACATTTAGTATATTTGGTGATAACTAATCAGCTTTTGGCTTTTTCCCAGTCATTGATTCATAACTTGGAAGGCAGTGACTCTGGTTGTATCTCGAACAAAACTGGAATGGGAAATTTAAAGAACGTTCTATAAATTCACTAATTAAATACTTAGACCTGTGAATCATGTGCTCAGGGATAGGTCCCAAAACTCTTTCCATCATTGCCAAGTGCTCCAAGTTTTCGTGAGTCTGAAACAA…
AGTGACACAATTTCTGGTGTCATCCCATCCAAATCCATTAGTATTCATCATCTCAACAACATCATTAAGCTTTTTTTACCACATTTTCATCTTGTTAACAACTTGTTTAATGTTTATAACAATTCCAAGAATCTTGTTTTTCATCCTCTTACAAACTCTTAAGTGTCTTGTTCTTTCCTTTATTGCCAACCACCACCACATCCTCTAGTATATTGAGCAAAGTTTTACCCTTAAGTTCAACCTAGATACGTCTAACTCTCAAGTTACTCATTGGTTGTTGGTTATTCACTACTAGAAAAAAAGGATTTAACAAGGGATTATTAATAGGGGTTCGTCGAAAGTATATGGAACTTATGGAGGTTTATTTAAACAACGTTAATTAACGAGGGTTCTTAGCAA…
TTGAATTTCATTTATTCGATAAACAGTCTATTTCAGTATAAACGTAAAAAAAAGAAAAAAAAACTTTTTTACTGGTCTAGAAGTAAACTAAAACTGTACCTGTATACATTTCACACGTGCTTCACTCCAAACAAAAACCTAACGGGCCGTTCTAATTGTTGAGGCTTTCCTAAGCCCATTGATTCGTTACTCGTGCATGCTGGGCCTTTGGGTTAGAGGCCGAAACTTCCTCATAATTTGCTAGGGTTTCTCGTAGGCTATAAATTGTTGCAACCTTCACAGTTCCTTTCTTCTGAATCGTCTTTTACTTCTCAGCAGCTTCGGCTAGGGTTCAGAAACGAAAAAGGGTTCGGTGTTCTGTTCGCGATGAGAGCCAAGGTGAGTTCAATTCTTCACTGT…
CTAGTTTATTGACTCAAATACAACAACTGCAAAAACTTGCAATTCAGTCAAGAACATACCCTTCCATGTCCCATAAGGACCATATATGTTATGGAATCTCCCAATCCGGCACTCAATTCCAAAATCCTTGTTATAATGCTTGCATAACTCTTCTGTTGCAAGCTTCTCCAGCCCATATGCATCTTGTGGCTATAAAAAGTCAAATATTAAATATATCCCTGCTAACCTAAGTATTTTCAAGTGAATAACCAGAATAAGTTGAACAACTAATTAAAAGAATCAGCAACAAACCTCAGCAGGCCAGGCATCAGACTCCTTCAAACTCACATTTGTCTCCAACTGTTTGAATTCAGGATAGATACAAGCACTAGAGGCATAAAAAAACCTTAAAAAAAATAA…
TTAGACGAATTTGTAGAGTGATTTGCGCCGCACGAATGCTACCATTCGATTCACCGACATGAATACTAATAGAATCTTCATTATTTCATGCAAAAATCATGCATTTACTGGAACAAATTGAAGCAAGAAGACACCCTCGTCATATGGTTTTTTGTGACAACAAATTTCAATTTTTTAAGGTTTTTGAGGGTGGTTTTGGCAAATTTGTAGAGCGATTTGCGCTGCGTGAATACTACCATTGGATTCACCGACATGAATACTAATGGAATCTTCATTATTTTATGCAAAAATCATGCATTTACTAGAACAAATTGAAGCAAGAAGACACCCTCGTCATATGGTTTTTTGTGACAGCAAATTTCAATTTTTTAAGGTTTTTGAGGTTGGTTTTAGACGAAT…
TTACAATTTGTGTTGCGACTTATCAGACTTTTTGTGTATGTGAACAGGAACGAGAACAATGCAAATTAACATAAATTTCACCCACTTAATGTTGGATGACAGATTCCTGATTTGATAGTTGATACACTAGTGGTTTATAATATGTTTCGTCTTTAAATTGTGTCATGTTTATATATTTTTTTTAAAATTAGTTAATTCCTTATATAAATAATTTGTCGGAATATAAAACTGTTCGGAATTGTTGGACATAGGAACCTTTGGGTCACTTATGTTTTAGTATTTTTTTTATACATTAAATATTAAAAATTTTATTTTAGTTATTTATATTTTTAAAAGAGTTTTATTTTAATCTTTTTTTATAATTTTTGTTCAAAATATTAATATTCTATTAATTTTTGA…
TTGCCGAGATAAGGAAATTCCGTGATAGGTATGATAACTGCAAAAAATTTGAGTTATATATTTTGTTTATAATAATACTCTAATGTTATGACCTTCATCCTTGTAGTTTATGTGTTCCATTTTATGTTGGTGGACTAACAGAAGAAGGCAGTGGTTCGCAATCTCAGTATACCAGTAATTCACAAAGAGGTGATCGTGATAAGTTCTTGCATAATGCTCAGATGGTCAGGTTAGGTGACATAAGCAGACTGAGAGAGGTAAGAACAAAAAAATTTAAATGAAACACCATTTGGATTGAATATGGTGTGGTTCCTGAATTGGATTTGGTGTGGTTGCCGACTATTTATGGTGAAAGTATTGTTGTTGTTGTTGTGTGTATGATTTTGTTTTCATAGCTTT…
AGAAAAAAAAACAAGCAGCATAAGCTAATGATAAATATATTTAGTGTTGGTGAGGAAGCTGAAGCTGAAAGTGGTTAGTGGGGTCCACTTGAGATGGATGAGCATCGTGATGTGTTTCGGAGATGGCAGCCAGGCTGCTGTTGGATCTCCAATAGGTATCATTCATGAGAACTTGTATATATGATTAAAATTTAATACAAAACAAATCAGTCCAATTAAAAAAACAATTCTCTATTGCAGATGCCGAAAAGCATAAGGTCTTCAAAGGTTAGCATATGATGATCCTCAATTTTATATATTTTATAATTAAATTCTTAAATCATGTGACCTATTCATTTTTTCCAACGTTAAATAGCTTTTATTAAGATATGTTATTAAACTAAAAAAAAATAGTATCAC…
AAATTAAGTTATGATTTCTTGCCCTCCTATTTGAAGCAATGTTTTGCATTGTTTTCGCTTTACCCAAAGGATTATTCATTTAATAGTGATGAGGTAGCTAGGCTTTGGGGGGCACTTGGTCTCCTTGCATCACCTAGAAAGGATGCGACACCGGAAAATATTGTGAAACAGTATCTGGATGAATTACTGTCAAGATCTTTCCTTCAAGATTTTATTGATTTTGGCACTATTTGTCTATTTAAAATTCCTTATTTGGTCCATGATCTTGCTCTGTTTGTTGCAAAAGATGAGTGTCTACTTGTAAATTCCCACACTCAAAACATTCCTGATAATATTCTGCATCTGTCTTTTGCTGAGTATAATTTTCTTGGAAATTCATTCACCTCAAAATCGGTAGCT…
TGTATACTCCTGTGGATGGCACTAACTGCACTTTACTACACATGGATAAATGTGATCTTATATTTTGCCATTTTTTCTGTAGGCTCAAAAAATATTTGGTAATAGATGGACAGAAATAGCAAAGGTGGTCTCAGGCAGGTAACCAAAAATTCATTCTTTTCTTTACGAGTTCATTTGAATACATGATAGCAGCTTTATGAACGGTTAATACTTAATGCAATGCTTTCTGTGCAGAACGGATAATGCTGTTAAAAATCGTTTCTCCACACTCTGCAGGAAGAAACAAAAATATGAAGCTTTAGCAAAAGAGAACAGCACATCATACATCAATTCAAATAACAAGAGGGTGATGTTCCAACATTGTAATAATATGGATACAACATCAGAATCTGGAGTACC…
CATTTCAAAAAAACAAAAAAGAATTAGAAGAGAAACAAAAAGAAATCAACAACAACTCTTGTAACAAAAATGGGAGAAGATAAATTTTTAAAAAAAGGAAATTACGAAAAAATGACACGTTTTTGGATCAACACAGAACCTGTACTCATGTAGAAAACAAAATAAAGGCAGAACACCCCCAAAAATTAAAGCCTTTGTGTTTACGAACATGAACCCATGAAGTTTTTAAGATAAAAATCGCAACTTTAATGTGATTTTCCACCTTCTCTGCATACAACATGCCAAAAGAACACAAAAAAATTTAAACTTTTGTATTGGGAGAAGTCAGAAAACAAAATAAAGGCAGAACGCCACAAAAATTTTAAGCTTTTGTGTCTACGAACCTGCATTTTAAAAAAC…
TATCTTTAATTCAATACAAGACTTGGGGTGAAATTTAACAATTAATACATAGGGGGGAAAGTACATTTTAATCATTGTAGTACTTAATATGTTTGTCCCTTTTATAGGGTTCCTCGGTAGAATTTTTTTAATTTTGATTCATATGTGAAAAAAAGTTAAAATAGCATTATAACTTTAATAAATAATAAAAACCAATTTTTAAATACTATTTCTTTTATGTAAATAGTATACGTCAGGTCTTTATTGGGTTAATCCTAAAAATGATTTGACAGGCCAAAGAACCAGGATCCTAGTGGCTATCGATTTTATCTTTTATCTATAATTCTAATGGTTAGAAAGAGTTTGAAGTGCATTAGGAGGAGTAGAAAATATGAATTAAAACATGGGAGGGCAAGGGTA…
TTGATCTTGAAATGTATAATATGATTTATTCTCATATAATTAAGTTTTATATCTAAGTGATCTTTATAATTTTGATTAATTATAGATTAGCCACAACATCTATATTTTGATTAAAATTATATATTAAATTGTTTAAAGATCATATAAGGAATTAGACATAATATTATGATTAATTGTACTTTATATAATGAATTTTATCCCACATGAATTTTTATTATATTTGTACAATTAATTGGGATAAAATGACATTATTTTTCATGGTTTATCCACGGGATCATGAGGTATGTATAATTTGTCAATTTTATCATAAAGTAAAAATTTACGATAGAAAATTAAATTATTTTCATATTGTACCCGTAAAGCATGAATTTAAGTATGTAATTTGGTTATTTTATCATA…
TTATCATATTTAATAAAATCTCAATTATCATGTTATTATTTTTTAAAATTATCATTAATCAATTATTATCATCATCATAATTATTATTGTCACCATCATCGTAATTATCATAATTTTTGTCAACATAATTATTACTATCAACATAATTACCATCATACGACCAAGATAAGCAGTGATAATAATAACAACTATAATCATCAATTAATCTCACATGTCAACTTAACTTGATCCACTTCTTGACTTATTGAATTATGCAATCCAACTGACTTATTTTATTAAGTAAACGAAACCATCTAGTATCCATATATATATATATATATATATATATATATATATATATATATATATATATATATATATATATATATATATATATATATATATTTTTTGATTGAGAGT…
CTAACATAAAGGAGATAAAGGTGCTTGACAAGAAGAGAGTGAGAAGGGCCAAACTCTACTATCTGAGGGAGAGAATGAACCCACTTAAAAATTGACATGGATCTTCATCTTGTTGGACATTTTTTATGATTCATGATTTGTCATAATTAGTATCTACATGTGTATTCTTTTATTTGCTGCTGTTGTGTCGTCAACTAGATTTGTTGTTTCAATGTAGCTTATTACTACCTAAGAATTAAGATAATGCAGTTTTATTTCAATCCTTAGAACCTGTCATGTTTTGGAAGGGTAATACGCATGAAATTGTAATAAGATGCATTCGTGTTAAAACTTAAGTTTCTTGAAGGCATGTTTTTCCCTGTTATGTTAAATCCTTGAAAAATGGGCTAGCATTTTAGC…
CATGTTTTGCCATAGTTTGCTTTTAATAGATAGTGCGGTGATATTTGAAAATCTTATTATTTTAAACATTCTTCTGACACTTTTCATTTGTCTTTTTCTCTCATTTCCAATCAAATTATATCACTTATTATATTTACACTAAATCGACTCCTAGTGGACACTAAACCGATTTTGATTTCTTTATTATTTATTTTACGAACATTTGCGTTGAACTAGCTGACGCTTTATACTATTTTATTATGTTTTACAATATTTTCTTATTATATGCGTCGGGTAAGCCGAGGCTTGATAATATTTTTATAATTTTTATTTTATTTTTATTTTATGCGTTGGTAGTATATGTTATTTTTAATATTAAATACCAATATTCTAAGAAAATTTCAACATTCGATCGCATTG…
CATGACACAAGATCACGAAAAACTTGATTCAGATTTAATTGCCACTTGTGTAGTAGGTACGTATTTTATGTTCATATTATGTTCATTTTTTGTTAATTGTCATTTAAATTTTGTGATGTTATTGACAGGCATGATCAGAGAAGATCCATCAATAAAAATTTCTTTGATTCAAGAGAGGATTAATAGTGAATTTGCGTACAAGGTGTCGTACAAAAAAGCTTGGTTGGTGAAACAGAAAGTCATTGCAATTGAATATGGCGATTGGGATGAGTCATATGTGAAACTTTCGTCGTGGCTAACACACATGCAAAATCATTCTCCTGGATCATATTTTGAAATACTACATGACGATTTTATCGTTGGGAATACGGTTAGTCGCGAACACCTTCAGTTTCATAG…
TCTTCGTTTGTTGAGAGGTGGCACCGAGAGACGAGTACTTTCCATCTTTCAACGAGGGAGGTATCCATCATGCTAGATGACGTCGCGTCTCTTCTTCATCTGCCGATCGTTGGCGACTTCCACGCCTTTCGGCCTCTACACATCGACGAGGTGGTGCTGATGTTGGTTGAGTTACTGATGGTCTGACCAGAGGTAGCCATGGCCGAGACAGGACATTGTACTGGACCATACATACACATGTCTTGGCTATGAGACATTTATCAACGCAGATGTCAGACCCAGCACTGGACATCTGCAGCTTGTGCTTATCTTCTGCATCTTCTGGGTTGCACTCTTTTTGTTAATAAGAGTGCAACTCATGTTCATGATGAGTTCTTAGACACCCTGTGTGACCTCACT…
ATAACTTAATATTAGTATCAAAATATGTTAAAAATTTCTATAAAATATTTAAATAAAATAATATTAAAAAATATATAACATACTAAATAAAATAATTTAAAGAATATATACGAAATATTAAATAAAACTAATAACAAGTAAAATTAAACATATTTATTTAATAATTAAATAAATAAAATTATTTATAATTTTTATAAAAAATTGAAAACAAAAGAAAATACAAGTAAATAAAAAATTCAAACACTAAAAACTTTAAACATAAAAAATAAAAAATACGACTTCAAGTTCATAAATTAGAAAACTAAATTTAGGACTTCAAAATAATAAGTTAAAAAAATATATAAGAATTTAAAGTTATAAAAAAAAATTAAACTCATAAATTTTTTATGATATTACGAC…
TGGAAACCAACGTGCAGGTCAAAACAAATGTAACAAATACGTAACAAACTGTATTGACCCACTAAAAGCAAAATTTTAGAAAAGGTAGAAAATCTAATTTTACGTAAGAGATTCTAAAACAAATAGTTTATTTTATAAAAGTAGAATTAATATGAGTAACATATTTTTATAAAATTTTAAATTATAAAACAAATATTTACTAACAAAATTTGGGTGCTTTTGATTAGGAATGACAAGAGACACGGATAATGTCTAGCTATTACCCGTCCCACGAGTTAGAAAATCAGCCCGTGTCCGCCCTGCGAATCCGTGGATATCCGCAAATCCAATTACTCGTGGATTTTTGTATACCTACGAATACCCATGGGTATCCATGAATGTTAAAAAATGAAAAATCTT…
TACCTGATAAATTTGAATAAGATATTACGCATACTATATATTTTTCCATTATCATCCATTTTGTATTGAAATGAGGACAATCTGAATGGGAAATCAGTTTGTAATTTCTAAATATACATTCAAACTAGTTTGTGACTAAAATGATTTTATTTGCATGTTTGCCTGCATTTTTCTCCTTAAAGGTTATCAACCTTGAGATCATGTTGCTCTATAGCATTTCATAAAACCTTCTGCACCACAAGCACAATATCCACCATTTTCTTATCAATAAGTTTCTGCTTTAATTTCCAGACTTGGTCTTGCTAGGATCATATTGCTCTTACACTTGTTTGCATATTCTCTTTTGACACAGAAACATACATTGCTTGCTGTAGCATGAAATCTTCACAGGATACCTCA…
CAAAATAATATACTTGATCTTAAATTTTAGTAAATTTGGATCATAATGCAGATTAACTTGCAGAGTTGGATAACTGACCATTGATAATGGTTTTCCAGCAACTTTAATCTCTAAAGAATGATGAGTATACAATGATTCTTACATGATATTTTCTCAATGTTTTGGTGTGATTCTCGCTCATCAGTTATCACCATTTTACATTGAATTAATTTGCACATACAAAAAATAAATGGTTTGATGACTTCATTTTTTTTTTCTTTCTAAATTACGTTTCCTATTTGCATTTTCCCAGAAAGATCCTGAAAGAGCATTAAAGATGACAACAAGAACAACATTACTTGAGATTTGGAGGTATGTGCATTTTACTAAACTCTAGTGGTTGATCAATATTACTTGAGA…
ATTTGACATGTTCAAAAGTATCATTTCTTGTGCTGTTAATTTTTTCTACCGATTAAAATTATCAATCCATGTAAAACGACATTTCAACATATAATGAACTTATGATAATGTCTGGGCTTAAAATTGATCCTTTTTTTACATGAGATATTATCTCATAGGAGCAGTATAGGAAAAAAATTATAATTTGGAAGAATTAAAAAAATTAATAAGATCATGTAACTAATTTAATAAGGGAAAATTAATTAAAAAATGTTTGAAAGTAATTAAAATTTGGGAGAATTTAAAACAATAAAAAAATTAAACAATGATGTTGCCATGTTTTCATGAATAAAATAGTACAATAATAAAAAAATGCTTGCCTAAAATAAGAAAAAAATACTCACTAAAATTTAAAATTTA…
AACAATGACCCGTTTCTGAATGGTCTGGAGATCTTCAAAATCAGCGAGTTTAACAACCTTGCTGGACCTAACCTGCAGAACAACAACATGCTCGTAGAAGAAGGAAAGAACAGCAGCAGAACACTTAAAATTGTTGTAGCAGGGGTGGTATCTTGCGTTGTTGTTTTCTTCATCTTTTTGTGGGGGAGTTGCAAGTTCAGTCCTCTCTTGCTCTCGCAGGATGACGACATGCTGAATTGCAGGCAGAGGTGGCCGTTCAATCTCCTCTGCCAGCGCTTCTCCCTCATGGATATCAAAGCCGCCACCAACAACTTCAATAACGAATCCCTCGTCGGTGTTGGAGGATTCGGCCACGTGTACATGGGCTACATCGACGGCATTTCCATCCCGGTGGCTATC…
CTTCATTCTTTTCAAGGTCTCAGCAGCTTGGTTTTTCTTAATGCTGCTCCTTTGGCACACAAACTCCTAACCCAAGTATCCCATTGCTGTGATCCGAAGCTCCACCTGCAACCGATGTCCCTTTGTGCTGCCACATTCCTCCACGCAGGAATGGCAATGGGGCGTTTGTAACACTATTCTTTTCCCAAGGTTTTATCCAATGTCTGTCAAGCATATTACCAAGAGAAAAAAAAGATATTCACTTTTTAATAGGTAGTATGTCATCTAATACAATTTTAATTTTGATGTCATTAATAATATGTTCACTCCATCAGTAAGTTATAAATATTAATTTTTATTCATAATATCCCTCCCCCATACCTTCGCATAGCGAAGAGCCTCTCGGCAATGGGGTACGAA…
TGATAGTGTTGGGTCATATATACTTGAGGGTTATGCTATGGCATATCTGTTGATATTGTCTGGGTCAATCATATGGGGTGTCGGGACCAAGTTACCATCAGGGACATTCAATAGAAGGAAACGTACCATTGAGGTCCATTTGGACTTCTTGGCAGAAGTCATGGAGAAAAAAATCTCACTCAGTTGCAATCCAATTACATGGAAAACCTATGTCTGCTGTTTGGTGGGATTGATGGTTAGTCTTGCACCAGCATGGGTTCAAGAAGTGAAGGTGGATACTTTGAGGAAATTGGCGCGCGGATTAAGCAGATGGAATGAACATGAACTGGCACTCTCTCTGCTACATAGAGGGGGCACAGCAGCTATGGGAGCTCTTGCTGAACTTGTCAATGTGATTGA…
ATTTTCTTTCTATCAAGCACCAAGGAGTGAAAAGCAAAAGCTTTTTATGCCACTCCACTTTCTCTACCCCTCTGTATTTTCCACTTCTACTGACCACACACCATAAAGGAATGGTAACAATATACTCTTTTCCAATTCTCTACTCTACAAGTGTTATGTTGCAATTAAATAATGTATATGAATTGTGATAGAGGGAAGCTTGCTGATTATTCTTCAAATTTAAAACTGAGACAATTTAAGTCATAATGAGTTATAAGTTATTGTCCTTTCACAGGAGGTGCTATTCTATGAGGATGGAGAGCCCATAATTGATGGGGAATCTGGAGATTTAAGGGTTAGTAACTTGTCACTTTCAGTATCCATGCTATTATGTATGCAGTATGCCTGACATTTCATACG…
AGCATAGGTTCTCCTTTGGGGGCTCTATGCTGGTTGTATTAGCTCCATCAGCATCAGGTGTTATAATCCAGTTACCACTAACCACACCAAGTGATAATTGTGTATCTACTTGCTTGGATTCTCCTGATTGGCCAAGCTTCTCATTCTCAACATCATCTACTTCATCAGACTTCACAGTTATTGGCTTACCATCATCATCATCTATGTTCAGTGACTTCTGATTACCTACCATAGAGACCGTTCTTCCAAAAAGCTTAATACTAGTGGTTTGTGGCATATTGGCAGCATCTTCTATGAAAGTGTCCTTGGAACTAAACTCAGGCTTCTGCAGTAACACATAGAATTTGAAAATCAGAAAAACCTTAACCACAATAGAGTTCTATTATCAATTTATTTCAG…
TATGACTTAATCAAGTCAAATAAGTAGTTTCATACTTGTGTCTCACAGTTAAAGACCAGGGTTCAATTCCTAACAATAGAGTCTTCACTATAAACAGCGCTTTATCCCTAAAATTGGTTGTTGACCCAATGGTATGTAACTGTATATATATAAACCCACTACTAAGATCAAACCAGTAATGGAAGATTTAAGTAGTTTCCTTGAAGTTTGAAGTTCAAACCTCATCGCTACCAACTCCACACTCAAAAACAAAAAATTACTGTATACATTTATATAATAACACCAATTTTTTTATCATTCAGATTAACATTTCTAAAATTAATTCAATCCAAATGCACACTAAGTGGTAACAAACACATGGTAAAAGGCAACCACAGCCACAACATGAGGAATTGCTTT…
AAATATTTGTTGTTTTCTCTATGTTTTCTGATGTTTTCTAGTAATATGAAAAGGGAATGGAATGGATTACTAGCACTATTTTTTAATGAGAATCCTTATGCTTATTATTTGCATTGTTTTGCTCATAGATTACAACTTGCTTGGGTTGCTACTTCAGGAAAAGTTATTCTCATTCATCAATTTTTTTTCAAATTTGGCTTTCATTCTGATCACTACTAAAAATTGTGTTTTAACATCATTGTATCTAGGACGATTTTCAAAAAAGTGATGTAAAAAAAGCAATGGCATTTTTTAAATTAAGTCCAACTTTTATACAGCAGTTTTCAAAAAAACGTCTTTGATAGAAGGTGTTAACAGTTTTTAAAAAATCGTGTTTGATTTGAACCTTAGCATGACAGT…
GTATGTGCTATTTCAAGCAGAAGGGGATGGATGGTTGAATGATATTTATATATTTAACTTGTCAATTGCTTATAAATTGGTGACTAAAACTGAAAGAAGAGTACAATACAACACAGGAATCTCCTTGTAGTAACTAACTACAGTATTTGTCCTTGAGGAATAGACTCACAACTTAACGGTACTTCTGTTTCTTTGGAAAAGCTAGTCTATGAATTTAAGAGCCTTTTTAGGAATCTTGTGTAACACAACAATTTTCCATGCAAGCAAATTGTGTTTCTGAACAAGATATGTCTCACGGCATGCACTTTGGCATTCATATTAGTACTTATGATTGTGCTGTGCACCAAAATGAATATATGATTAGGAACGTGGTACACATGATTAAGTAACAGTTGAGGT…
AAATACTATTAATTATTTTTAGATTTGTTTACTTAATTATTGAGATTCATTTATTTAATTATTTGTCTACCTAATTAACTAATATGCGAAAATTACTTTTTGCAATTTGTATTACTAATTGGTTTTGCTTTCTATTAATATCTAACATTTATGATTTATTAATTAAAAATTTATAAAGAAATTAAGAATTTGAAAAAAAAAAGAAAAGGTAATGAATTTCTAAAATAATTCAAAACGCGTCTTATAAAAAAGAAATAAATAAATTTGTCAAAAAACAAAAATATACAGGAGGGAGGTAGTATTATAAGTGTATAAGGTAAACAAACACTCTTCCTTGTTGCTGCTTTCGTCAATTCTGAGGTAAAAGAAAGTAAAGAGAAAGAGAGAGAGAGAGAGAGA…
ACCATTCCTCACAAAAATTTCATGACCAAATGTCACCAAATGTCTAAGACTAAGTAACAAAAAGAAAAAAGCAAGAACCTTACATATCTACATCAATTACTTGTGGACATGGGTCAATTTAGCTTGATGAAAAATATAATTATAATTTAATAGACATCATTCAGCTTCAGCCTTAAGCCAAGTGATACAAAAATTTGAGCCTTGTAAAGTTGTAATTATTTTCCCTGCATACAAACAGGGATTGCTACTGATACAACTTACAGCAGTATTTAAAAATCTGCATCCACCTCACTGTGGAAAGGAGATGAAAACATGCATAGGACCAACTGCAGGGCAAATGGCTTTTCTAGTGTCTGGATTTGGTTTGCTGCTGATTGGTGCTGCAGGAGTCAGACCATG…
CCGTTATTGGGGTTTCCAACTTTGATCCGGTTAAGAGAACTTAAAGCCCGCATGCTCCAATGCTTTTTAATTTCATATGTCTTTTTCACTACTCTTCTATCTTCTTCTTTCATGTATGTTATATGCAACTGGTATATGTTATATGCATACTATCTATATCCCAGCTGCACTTTATTTTATGTTATATTCTCCTTATATATGCTTATTAATCTTCATGGTTCGATGTTATGTTTAATGGGTGATCCTGCTAAGAGATTACGGTTTGTGATATAGAAGGAACCACATTTTTAAAAAGTATGATGAACCATTATCAGAATTCTGAATAAAGGAATGCCTCAAAACTTAATTCACAATACAAACAAGTATGTCATGAGTTCATCATTCCAATTCAATGATCCT…
ACCTATTCACCAACACTAATGAACTTCAAAGTGACCTCTTCAAATGACAAAATATAATTGATTAGCAATTCATAAACAAAACCATCTAAAATATTCATTGGACTATCTTTAGGGAGTGATGTTTCTTAAATGAAAAAGTTGTGATTGTTTTACATATGGATCTCCATGTTTGAAGAAGATTCATTAGGAAAATATGTATAATGATATCTATACATTATGATTTGGGCAATTTTCAGTATAATTGGACCATGATTTGGTAGTGTTAAAAGTTTATAAGCATGAGAGTCCAACCCACCACTAAATATATATTAACCAAAATCACAAGGGGTAGCATAATTAATTTTAAGTAATCAAATGTTAATTTTCAAACTGTAAAACTGAAATATAATAAATAATAAC…
TGCAATTCATGTAGCCAAATTTTGTTCCTTGGCAAACGTGGAACCCATTTGTCTTGGCTTATCTTAATTGTTCTTCCATTCCTCACCCTCCATAATCAACCTTCTTCTAAAATCCACCTTGACTTATTTATACTAGACCAAGTTAAATTTGGCCTAGAACCCTTAGGAGCATTCCATGTGCATCCCTTTGAAAATAATGAACTTTCATCACATGGGTCATGAATGTAGAAGCAAATAACACAAGAAGGAAGGTTGAATTGTGGTTTTAGAAATTTAAAAAAATTTCTATGACTAAAAGCACATTTATCGATTGATGCAACTATACCTAAAAATAGAAAAAAAAGGTTTTGATAAAGACTTTCTCAGACGATGAGAAAAATAGTTTTCTTGACATATCAA…
CTCGCCATCCATCAACACCCCTGATTGCCATGTTTGTGGATATCAAGCAATTTCTGCTAGGTGCAGATGCGTGCAAATTGAAGTCAATGTACATGTGTCTGTGCATGAGGGTATATAATTAAATATATATAGAGATGTGCAGACAGTGAAACATTGCTTGTCTTTTCAACATTTTACTTGTTTCTACTGGTATTATTAAGAAAAATATTCTTTCCACGCTAATGAATAACATACGGATAAGGCAAAAGGAAAAAGGTTAATGGTAACTTTTCGTTCCAGTTAAAGCAATTAGCAATTAGCAATTAGCAATTAGCAATTAGTAACCTATTACTATAAATTACTATCATAACTGCACCATCACTATAAATTACTATAAATTAGTGACGAGGACTTCCTACA…
AGCTAAGATCTCTAGAAAACATGAACCAGTCACAAATGAGTTTGTAGCCAAAATGGCAGAAAAAAATGATTTCTCTATCATTAGGCACAATATAAAGCAAAGCCAACAAATATACTCAAACATACAAATAGGAAAGCTTGGGTATTGAACTGGAATCAGGAATACCTCCTTGTAGACTACATTTTCGTAGACTTCTGTTAAATCATATTATCCAGTTCAACCATGGTTCAACCACTAATTTAACCAGTTTAACAAATCAATTGTGACCTAGAGATCTTGCTAGTTCAATATCTACTAAGGTTTAAAAAATGTTAGATAACATGAATGCCATCAATTTTTTCACTCTGAAAAACTAGTAACTTTCAAAAAATAAGATAATTTAAATTAAAATAACTTTAT…
TCACTCTTGATATAAAGATTTTTTTACATTATTATTTAATAAAAAATTTCATATATAATTAATGCATTTACTTTTATAATAAGTATTTTCAAAATATAAGAAAAAAAATTCAGATTGATTTACATTATAAAAACTTTATACAAACAATGCCTAGTAAATTCATTTTAAAATGGGTAAAATTAGATATTAAAGTAATTTATACATCCTATTGGGGGATGGGTATTATATTTGAAAATTTAGTATTGAAAATAAATTTCATAGTCGTTTACGGATGTCAGTTAAGAGTTAAGACGGATTATCATAATATTTTTGTATCATTTAAAATATAAGGAACATAAATTATATTATAATTAGTAGGGTTTAATATATTTTTCATTTATGATAAATACACGTTTTTTT…
AAATTGAATAAGAAAAATTAAAGCACTAATTAAAATAAATTTTAAAAATTAGAATATCAAATTAAGCACCTAAAAAAATAGAGAAATAAATCAAACTTAAAAAATAAATTTGAGAAAAAAATTAATTTAACAAAAAAAAAATGAAATCACCAAAAAAAGCGCGCCAACTCTCCCGCGCGGTTCTTATATTTGCCTTGGCACATCCTCCATTCTCAACCCTTTCTCCATTCTCCCATACTATGGATCGTCCTCCCATCCCCGCCGCTCTCCCACCCGCTCACGGAGGAGATGCCGCTGATGCCGCCAAGCACGGCAAGAAGCGCGGCAGTTACAACTGCGGCCGCTGCGGCCTCCCGAAGAAGGGCCACAACTGCACCGTCAAAACCCTCGCCTCCACCG…
TAAAATCCTCATATCTGTTCCCAAAAGCTTGTTTGTGAGAATGGCTTCGGGTGAAAAGAAATTCCCACCTCAACAACAACAAACACAGCCTGGGAAGGAGCATGCTATGAATCCAGTACCCCAATTCACTAGCCCTGACTACAAGCCTTCAAATAAACTTCAAGTATATCTACAATTTCATCAATCAAATCTATACTAATTACTAATTAACCTTGTTTTCTATTCAAACTCACCTTATATTATTTAGTTAGTATTTGTGATAAATTCGTGTAAATTAAGCCTTCACAACATTTATTCTTGTTTAATTGTGTTAATTTTCAGGGAAAGATAGCATTAGTGACTGGGGGTGACTCTGGGATTGGACGAGCGGTGTGTAACTTGTTTGCCTTAGAAGGTGCT…
ACTATTAGATTTGTTTTTGTTTAACCAATAATTTTGAATTTAAATCTTAAATATACATTATATTAAATTCTAGAAGAGAGTAAAAGATATTGATGTGAAATTAATTTAAATTTTAATTATATGTTGTTGTCATATAAAATTATCTTTTAAGATAAATTATGTTTTTCATTATTGTGATTTGTAAATTTTTCAAGATCGACCAATATTTCTCAACTTTTTTTCCAACATAAATTTTAATATTTTTTTAAATCTATTTTAGTCATTAAATGATGATGTGACATTTGTTTAATTAATATTATATTATTATTTGTTTTTTTGCTTAAAATCGACATAAATTATATTTTTGAACGAATTAAATAATTTATGACGACTTTAACATCATAGAGGATATTATCTTTT…
ACCAAATTTTAAGGCAAAATTTTACTTTCGAAGTTCAAACATACTTTCAAACCTTCTCACTGGAAATTCAAACACATCCTAAAGCTTAACTGTGAGGGTGCAGTAGCTTTTAATGGAATAATTGTATTTAATTATTTTTCTTGTGCATTTATTTAGATGGTAAAACATACATCTGTTTATAGTGGTTAAAAATAAATTGACGTGTTTAACATGCTTATTTCTTTATTTATTTGTCTAAGTTAGAAGATTGCCTAGAAATCGATTCTAGAGTGATTTGTTAAAAAAATAATTTGTCAAAGGCTAATTTAATTAGATCAGAAGAATGTGGCGTTGAAAAAAAATATTTGCATTTTGGGTCAAAAATTAGAAAAATGGGTCATTTTGTAAATAATTAAAAAT…
CAGAATGTAGTTGTCTCTGCTACATCAGGCAAAGAACATATGAAGATGGAGGTGTAACTTCAACTAGCTATTTTCTCATTACCCTCTTACACATTAGAAATTTGTGCATATAAATTTTTGTTCAAATTAATGGTAAATTGGTTACTAGGGTCATGATGACAAAATAATTGAACATCTATAGTTATTATAAAATGCTAATATTGTACTGTGACATGCGACTCTTTTACAAGGGATGCTATCAGAAACCTCAAATAAAGCATAGACATACGACTCTTTTTGCATGACTTATTACTTGGCATTAACCGTTTCACACTGTTTTGCTCATGCTTTCAATAATGAAACTCATGTCATTACAAACTCACATGTTGAATTATTCATTCATATCTTATAAATCTGAAT…
TCTTTGTGCTTGTGCTTTCTTCAATCACGACAACTTCAGCCAACTGGCAGATTAGGCTTATACAGATTTCTGCACTTCTTGAAGCTCATTGCTCTGAATGTGATCTCTCCCTCTTTTGAGTCATAGTTCACTGTTACCATTTGCACACTTCCTTTGATATATAATGCGAACCAACCATAAAAATTTACCCAAAAGCATGTCAAAGACATAATATAAATAAAAAACATTAAAAGAAATCTCATGACTTAATTACAAGGAACGTTAATTTTCATTACTTTTTGACTCAACTACAAATAGAAGAAACAAGTTTGTCTATGGTTATAAGAGAAGGGAGAATGAATGAAAAGAGGCTAATCACTAATAAAAGGATATCTTACCATAACTGCTACACAAACATAA…
AGTACCATAATCAGGCCAATCAGTAACAAATGTTATTTGATTTAATTGAAGTATGCTGTTAATTTAACTAAGGAACTAGATCATACTAGCTAAAATTAACGGTGAAAAATATCTAATAAGAACAGGAAGGACTAATTTAACTAAACAATATGGTGAGCTTCATAGCCAGAAAAACACCCCTATTACATAACAGATTGTCCACAAATATAATTCTTTTTCCACTATGCCCAAGTCAATCAACAGATAGAAAATAAACAGAAGACTAAATTAAGACGAAAAACTCAAACTTAAAATCCAACTATATTTTTCAGTATTTCCCACCTTGCTTCTACCCCTGTTGAAAGTAACAAAGTAAAGCTGCTCTGCAACAAAGTAGATCTAAATTTACAAGACAGGAAA…
ACTTAACTTACGCATGGCTCATCAGATAAATATGGACTGAGATTTCCATTCAAAACCATAAAATAAATCCGTTAGCAAATTAATGCTTTTGTTATTTTAATTAATTTTTAGAAACCAAAAAAGCTGCATGTAGGACGTACAAAACCAAATTTGATGCGAATTTAGCGAAAAAAGTTAAAAAGACATACCAAAGGTACAGCAATATATATATAGGCATTGAATGCCTTTCGCATAGATATAGCAAGTTTTTAATACTAACAAAAATGAGATGAAAGGGGATTACAAAAGGATTTTCTTTTTTCTTCCCATTATACTCATTTGAAATGATGTCAGTATATTAACAGGGACAAAAAGCTAAAAAGGGGGCGAAAAAGAAAAAAAAGAAAATTCATCCAAAAC…
AAGAAGTTGAACGACAAAAGCAGTCCAAGATTATATAAAAAAATGGCCTAACTTAATGACAAAATTCAAAATTAGATAATCTCAATTATCAGGAGACATGACATTCTAGAGTCTAGAAAAGATGAAAAACAAATGCATCAGAGCATGTGCACTCAGAATGCTTTTATCCAATAAGCACACTACCCTGTCAATGGTATCATAATTAGATATCACCGACTGAAACTCGACAAGAATCAAGTTTAAATTAAATGCTTAAAAAATATAAAGCAAAAAATTAAGATGAGTAGAATTTAAATAATGCAGGAAAAAATGGTGGACAACTAAATTGAATTAAAGCTAGCAGCAAACAGTAAGTATGAGAGAAGGTTAAAGCCTCAACTGCTGGAGAAGTTGCACCAT…
GAGTGAAGTTGAAGATAGTGGAAAGCAGGAATCTCTGGAGGCATTGACCTCGCAGGTAAATCGGCTCGCTTTGCAAGATTCGCCCCAAGCTCAAGATATTGATAAAAGAATTCGTGCTCTCAAAAAGAAGGTGCGCAATTTATGCTTTCATTCATACTTTTTTGTATTACAAGTGATTGCCGGCATTCAAATGAAATCTGGAGTACGCTATTAAATTGCTTTTAGAGCCATGCCAATGGTTACCTTATTTAGGGTTATTATTTTCAAATTTCTTGTTTACTTTGATCCTATGACATATATATTAGTATATTTTCCATCCAATTGCAGATAAGTGACATGGTTGCTATTGCAAAAATTATGAAAGCCACTTTGGTTTTGCCTACATTGGATCATGATTCC…
TTGCACGATTGTTTATGTTCTGGAACCCATTAATACAAATCATTGACCAGTGACCACCACATGCAAAGAAAAGAAAACCATTTGAGCCACACATGCAATGTCATGTTGATGTCCAAGGCTATTACATGATATCATCTTAGAATTTAGATTTGTAACCGTTATATTATTATTTTTACAATTTGTGACCATTATATTACTAGTAAATATGAGGTCTCCATGATAATAGAAATGACAATAATGATTAGGATAAATTTTGATATCATCTTAAAATTTAAATTAGAATCTAATTCAATTCCAAAAATTAACTCATTGAGATTAAAGTTATCTTTCACTTAATATATATTATATACATTGTTTTCACCATATCACTTTTCAATGTGAGATCTCGGCCAACCAAAA…
GCGAGAGAAAAGAAAATACTATCACGCCAATACTGACCCCGACCCTATCAGATGCATGAACTTTTATGGAAAGTTGTCCCCACTCCCCAAACCCAAAACCGCAGCCAGCAACACAAAACCAGTCCCCCATGCAATAGCTGTATATATGCAGATTACAAAATTAAAAGAGACACCACAGAACAAATGAATGAAAAGTATAATAGTATATTTATGAACGAAGATGAAAATAAATTTCTAACAATTAATTAATTTTAAAAGCTTTCATAGTTTTAATTTGCAAATGCTATTAGTTTTATTAATAGTATATAGATACTTGTATTATATTACAAATATAATAATGAAAAAATTAAGGTTAATATGCCTCCTAGAATATATTTTGTAAAAATACACAAACTTTCC…
TCTGAAGCACGAATATTCTGTTTTGGCCAATGTACCAATATCGGATACGTATCCGATATCGATACGCTCGGATACGCCTTGAATACGTATCTCACACGTATCTAGTCTTAGACCAATTCAAAAAGGAAAAATCGTCCCGATACAATTTTTTATATATCTGATAAGACCAAGATATAATTTTTCCTTAAGTATATTTGATGATTTAATTAATCTTTCCAGATTTTTGGATCATAGTTATTTGCAATTTCCATCTTATTTTTATTAATGTTTAATAAATATATTACTGATTTTAATTTTTTTAATACATATCCTAAATGTATCGTATTCTATATTTTAAAAAAATTACGTATCGTCGTATCATATTCGTATCGTATAATATCCGATACTCGGTACCAAATT…
GAATGTTCCTGTGGGTGCTGGTCGCAGAAAGAACAAGAATTTTGCTTCGCAGTATCGTCATATAACTGTTCCTGAAGCAGCACTCTCGAGTTCCCAGCCGGACTTGTCAAATGGAGTCAGTAATCCTTCCTTGAACTGTAATGCCACACTCCTTGCATATGGGTCTGATAGACCCTTGTGTGAATCAATGACATCTGTTTTGAACCTTGCTGATAAAGCAGTGAACAATTCCACAACAAATGGATTTAATGGCTCTGAAGAACTAGAAATTCCTGTTACTTATGTTGGTGGAGAGAAAGTGAATGATGATTCCAATAAATCTTCTGACACGTCAACGAAGCCAATGAAAGGTGAAACCACCAATAGGTCCCAAGAACAAGTCATAGAGAATTGTCATCC…
TCTCAATCTTTGCTTTTTTGAAGACTCCCATTGCAATTCCTGTTGGAAAATAAAATAAAAATGAAAGAAAATAAATACGAAGAAAATGCACAGTCTTGAATTAAATAACAAAATAACAGTAGTAAAATAAATTTAATTGACAACACATAAGTAATGCATTATAACATACAATAAACACAAGAAAAAAAAATTAAGGGAAGAAAGATATAGCCTGGGTTGAAGCGCGTAAACGCTATCCTTAGAGAGAAAACGGCCCACTGCACTGGTAGGAAAATTTGATTGCGCTCCTCTCCCAAGATACGACAACCCGTTGGTTCCGATCGTGTGCAGCGAAAGGATCCCTGAATCTTATGAACACCAATGCTCTTACTCTTAAGAAATAAATTATTTTATAAGAAA…
TTACGAAAAATCTAAATTAGATTAATTTCATTAAATATAGATATTTGGAATAGAGTCTAAGGAAAACATTTTTTTTCTTTTTATTTACCAAATAATTAATTATTTTTTTACACATTAAATGAGTACTTTTACAGTTATTTATGTAAAATTTATTAAAAAAATAAAGATAATATTAAATAGTTTAATTATTAAAATAAATATTCTATTTTATTATATAAAAAATTAAGGATTTTTTTTATTGAAGTGGAAAAATTAAGGATTTTAAACCTTGAAAATGAAAAAATTATGGAATATATTTAGTTAATAAAAAATAATACCTTTTAAAATTATTTTTATGCAGGTTTTAAATTTTTAAAATATTTATTCAAGCAAAAGATTTAAAATTTATAATATAAGAAA…
ATTTTAGCCATTGTACCACTCATAATATTTAATTTATTATTTCAACACTATATTTAGTTTACTATATTTTGTATAATTTTATCTAAGATGATTTATTTAAATTATTACACTAATTAACATAATAAAAATATAATACCTACTTAAGTATATTTTTTTATATTAATTTAAACTTGATTAAAAATATTTTAAAAAATATATAAGATTAATAGTATAATATTTAACATGAAAAAATATAACATAAAATAATAATAATAGAATATAAATATGTTTATTTCCATCATTTTATATTTTTAACTATTTTCATTAATTTTATTAAACACTCATAATTTAATAAACTAATTTTTTAATTTATACTTAACTTTTTAGTTAGCTTTGCTAAAAATAGCCCAAGATACAATT…
CTTCAATGTGCTTCTGCTTAACCAATTGTGAAAGAAATTTTTTCACAAAGGCATCTCCTGCAAAAACAAAAGAATATAAGTACATAACATCAATTTTTTAAGTTTTCACAAACATTTAGAATAGACAAAATCAGAATCTAACTTGCCACTACCATTAATATGTAATATCTATGTATTAGTTGCATGACTATGTTTTATTATTCAAAGAATTATATGAGCAGACCAATTGCCCATAAATTTAACTACACATATAACTTTAACATTTAAATACTAAAAGCAATAGCTCTGTATAGCTCCATTTGTATCAACTAATTTGTATAATAGTATTAGGCGTACAATTTCATTTTCCCATCCTCAACAACACAAACAGTGACTATATGAGATTATATGTACCTTTAG…
TATCTTTGAAATCCAGCTTGTGCTGTTGACACACACACACACAGGCACACACACACACACACACCTACATACACACACTCAACCACACACACACACACACACACACACCCACAGACCCACACACACACACACACAGCCAGACACACAAACACACACACACACAACCACAAACACACAAACACACACACACACACACACACACACAGCCACAGACACAGAAACACACACACACACACACACACACACACACACAGCCACAGACTCACAAACACACACACACAGACAGCCACCCACACACACACAGCCACACACACACCGACATAGACACACATAACCATACACACACACACACACACAGCGACACAGACACACACACACACAGCCACACATACAGAAACA…
TTATCACTGTAATTAATATTATGACTCTTGTCATCATCCTAACTAGTGAGATGTATGGTGATACATCCTCTATATATATATATATATATATTAATTGATATTTATTTTGATGTTCTTTGTTTTAGCAAGCAAATGGCAAAAGTGAAATTATTGACAATTGAAAACTTCTTTAGACTCGTAAAATTTATTGAATTATGTATTTTTAATTTTGAAGCAATTTTCATTAAAAGCGATAATTAATCTTAAACTTTGAGTATACACAAGATATATATTTTCCTATTAACACAATTTATTTTATACCTAAGGACTAACCAAAATCTGAACCTTAAATCCACTGCTAGCACTTATGTGTTAATCATTGTTGGTTACTTAGATTTTATTTTATGTTTAAGTCTTTTG…
AAGCCACATAATCCCAAATCAGTGTAATAATTTCACTTTTTCATCCAAAAGCCACAGAAAGCAACCGTAATTTCAGTTCTCATTACCTTTCAAACCAAACACTGGCATGTAGAGTACCAAATCTGTAGTCACCGCCATCAATAATCCCCAAACCTCCCTTTCATCTCCGACAAGGAAAAGAAGCAACACAACACAGGCACAAACAGAAACCACCGACGATCGACAAGAATAATAAAAACACAAATCAAACAATGATAATAACTTTGACACAACAAAATAACAATCAATAATGTGCACCTAAGATTAAATTAAATTACAACACAGATACAGATACAAACGGCGGCAATTAGATTTTATTCATCTCTACTTCTCTTTCTCTTCTCTACTTGTGTATATATA…
GCAAAATTACTTATAGATTTAGACTTGAGAATTTTGTGGCATGACAATAGCTGTTCATGTCAAACAGAATTTTTTTTCTTTGAGAGAAGTTTATATGATATAATTTTGCTAAACATGTTCAAACAGATGCATATGCTTACACCAAACAAACATACAGAGGATCCAGACATACAAAAGCTACTGAAATTGTAAGTCATCATTTCGTATTCTATACATAAATTAAAGCAGACAGTGAATGTTTTTGTAGTTTAAATTGTTTGATTCTCTGCAGGTCAGTTCCAAAACTGGGGAGATGCTGAATAGTTCTAGCAGAAGCTACAGATCAGTAAACAACGGACAAGTTTCCAATCAGATGGTTACATATGGAAAAGGTCAGAGCTCAAGGCAAATGGGTGATAT…
ACACATTATGCCTCCATCTGACCTCTCTCCTCTGCCGAAAATGGTGTCACCACTCACTTCCAACCCCGAAAGCGACACGAATTCATGGATGAAGAAGAGTTTCTTTGTGGAGACCTTTTGTGAGTGTTCTGCCTCCTGAGAAGGAGTCTGTCCCATGCAACTTCCTCCTTCGCCTTCTCAGAACCGCCATCATGGTTAGGGTTGATGCCACTTATAGAGTTGAGCTTGAGAACCGCATTTCGTGGCAGCTAGACCAAGCTTCTCTCAAAGAGCTCATGATACCCTCCTTCAGCCACACTTGTGGGACTCTCTTGGATGTTGAGTTTGGACCGTGATGGTGCTGCTTTGCTTAAGGTGGCCAAGTTGGTTGATTGCTACCTCGATGAGGCCGCTGTGGAT…
ATATTAATTTAAGGTTAAAATATTTCTTATTCTTTAATGACTAATTACTTTTCTACAGTTATCACTTTGAATATATCTTAATTTTTTTTATCTAAAATTTAATATAAAAAATTACATAGAAAAAATGTCCAACTAAGGCAGTTCGAAAAATTAGAAAAATCATAAGAAAATAAAAAATGAATGAAAAAGAGAATAAAAAGTACAAGATAAAAAGCTCTAAAATCATCGATGCTGCATCAAATATTTTATATGGCGATGCAGAAAGTGCGTCAAATGTGTTTATCTGCTAAACTTGCAACGTCAATTTTTTCGGAAACCAATGTAAAAGATTCACTTTCTACTATAAAAATCGTGCTAAAACAACTTGATGAGAACTGAAGAAGAAAGTCTTTTTTAAAA…
TATTATATATAATAAATTTATTAATTTTTTAAAATAATTTATAAGATAATTTATGATTAAATGAGAACATGAAATTATTTTGTATTATCTTTAACGCGTGGTGTGAGTTGAAATACACCATGGTGCAACTTGACTATGATTCCTGCATGCAGTTGGGTCAGCAAGTCTTCTCTTGTTGTCTTTCCTTCTTTAAGTTTCTAATAGTGTTAACATCTGAAATCCCCAAATAACTCCTATAAGTTAAGTCAAATAAGCCAGAGTCTCCATTGTCTCTCGCTCTCTCTAATGGTTCACGCGCCAGTGCGCCACCATGGCCACTCCTCCAAATTCAGCGCCTCCGGTGACGCTGTCTCGCAGTTCCAGCCTCTGATCTGACACTGGTGTTCCGCGCCCCTTCAT…
ACTATGCTAAATTCATTTGAATAATGTTGCTTCAACATTTGAAAGAAACTCTCATGGTAGTTTGTGTGTGTGTGTGTGTGAAATTTTGAATCTACTAGGTGCACAGACTTGACCCCTGAAAGAGTTAGACCTGCTATCAACAATACTCTTCAAGAACTCCAACTTGACTACCTTGATCTTTACTTGGTAATGAGCTTATATTATGCTTAAATTCCATCTTTTTTGTTTTTTTTTTTTTGCATGTGGTTTGATATGTGTAGTAGTAGACAGGCTCTAATGTATAAAATAAAATGCAGATTCATTGGCCATTTAGATTGAAAGATGGTGCCAGCAGACCCCCCAAAGAAGGAGAAGTGTTGGAGCTTGACATGGAAGGGGTGTGGAGAGAAATGGAGAAGC…
TGTTCAGGTAAACTGCATCTACAACTATCTTGCCCTATAGCAACTTAGTGGAATCCTAAATCACATATAAAAAATATTTCAGCTGTGCAGACTCATTCCTTGGATTTTATGTAGACTGAAACTTGGAGAAACAAAATAGTCTTTAATAACAATTGGATATGAGGACTAACCTTGGGAAGATTAGACATATATGTTTCTGGGATATCCATCTCTGCAAGAGCACTGCTATTTATAGCCATTGCAGCTTTATGAATTTGATTAGCACAATCTCTTTTCTCATTCAAGTGCTTCCTTGACTTATCAATAAGGCCCCCAAGGTGAACACAAGGAACCGGCAGCCACCACTTCTCATCTTTCCTCTGAACAATCCTTCGAAATGAGCCTCCCCGTGACCGAGTT…
TGTCCTACCTCGGATGTTGTATCAGAAGTAAACAACTACATGATGAGTAGGATTGCAGGAGAGAAAATAACATTTTTGTGTTTTGATTCAGTTTGTGTTAAGAAGAAAATACAAAATATGAGTTAGAAACTTTTTCATAAAGATATTAAATGAAATTAATTGTTTTGAACTTCCTCCTCATAAGCTTGATTTAAAGGTTGAAGTACATGTAATGCTATTGAGAAATATTGACCAATCAAATGGATTGTACAATGGTACAAGATTACAAGTAAGGAGGACGGTAAAAACATGTTATTCAATATCAAATTCTTACTGGAAAAAAAGTTGATGACATTGTTTTCATACCACAGATGAGGATGCGTATGATTATGATTCCTTGCAACCAAATGCTACCAATAA…
CTCCTTTCACTGTCACAATGGCTCCACTATCCTCCTCTTCGTTCTCACCTTGTAGGTTTCTCACTATCTGCATGTTCACGCCGAACGCTTCTTTCAAGAATTCAGGGGCGAAGCCACTCAATATGTTGCTTCCTTCGTTTTCTTCTTCTTGTTGCTTTCCTTTCTGGCTTTGGGAACCTCCTTGCTGCTGCTGCTGATATTTTAGAAACTCTTGCTCTTGGTTCCCAGCAAGATAGAATCTCTGCCAAGAATTGTCAAAACAAATAGTTGTCAATCCGTAACCAGCTAGTATTAGAACTTAAGAATTCTAATCTTAACGTTACAATGTAGTCCAGTTTCCTTTTTTTATCAGCTACAATATTGTCCATGTATTTCAAGACAAGAACCAAATTGGATAAA…
GATCTTGCTGAATATACACTAGACTTTAATTTGTGGCCCATACACATTTGACCATATGTTTGAACCTTCTTAAATTTGTCTTCGTACATGTTCAGTAGTCTCCACTCACCATCTTTTGGCTTAATCATTACTATGGGTTTGTTTCATCTTTTTGACTCGAGTATCATGATTCAATCATCATGGCAATGACTAATTCAATTAAATGCTACACTCAAAATATTAGATTACATGTAATGTATGAGATATAAAAATCAACTAACTTTATGTCTTTCTTCATTCGTGGAATTAGATAAGTTTCTCTCATGATTCCTATTGATACACTAAGTTTAAAATCACTTCTTTCTGATTGGTGTGGCGTTATATATGTACAGATAGGACAAGCATGTAGGCCATTCGTGA…
GATTTTTTCTTCTTTCTCTTATAAAAACTTATTTTTGATAGCAAGAGCTGTTTGGAAGGTTCGGAGATTTTTTGGCTGATGAGTTGTCATATCTTGGGAGAGGAGTGTAATTTTACCTCTACAATGAGAGTGTTTTCTTTCTAAAGATAAGTTTGTGCGCTTTAACTCAGACTAATTATTTCTTCCCCAAGGATAATGCATTGTTGATTCATATTCCACCCATTAAAATTATTTTACTACTATTTAATTCAAAGCTTATTATTTATTTTATTTTATTTTATTTTAATTTTGCTAATAATTTCAATTACTAATACAATATTTTTATTTTATATAGAAATAAAATATTATATTAGAATGAAAAAACAATAACAAAACTAGAACAGATAAAATAACAATTTA…
TATTACAATTTACAAGAGGGAAAAAGTGCGGAAATATCATGTGAATTCAAAAAATAAAATCAGTGTAATTTTCTATTGAACACATGCGTTTAGAGTTATCTTTTAAGCGTAGGAGCGTGTACTCAACAACAATGAGATGAAGACAAGTTCTCCTATTTCTTAACTCTTAAGGACCACTATGGAGTTGTTGATCATGTTGTGGTTTTAGAATTAAATTTTAATAGCCATGTATTGCAAAATTGTCACAAAATAAACTAATAAAAAATCATCTATCATATGACTTTGTTAATTATAGACATGTATTATTTATTCTAGATTTAGGATTCGTTTATTTATTCTAAACAAGGAATCAATTCCCTGCACCGTATACACGTCCCAATGTAAAGCTTTGTACTTTAA…
TTAATTAGGTAGTGTCAATTTAATTTAATTTACAAGTAGTTCTTTAAAATTTCTTTTCCATATTACAGGCATCAAGACAACAACATTACTTACCATTGATCAATATTATTATTGTCTTTGAAAATCTCAAATAGGTAAGTTTTTAATTTAAAACTTATTAAAATTTAGCATTGTTATAATTTACTTATTCAATAACAATTTTTTTTCATATATTGCATATATCACGACAATAACATTACTTATTTTGGATGAAAGTTATTATATTGTCTTATCATTATAATAGACTTGATTTATTTTATGTAATGAGTTAGTCAATTTAATTTAATATTTTTAAGTAGTTATTTTAAGTTTGATTTATTTGACTAAAATTAATTAAATTAAAATATTTGTTTACATGTA…
TATTTGGTAGCTTCTTTTAAAAGAATTACCTTTGTAAATAATATTTTTTAATTTAAATATTCATGGGTATTCATGGGTACTACAGGTTTAAAAATAACTCGTGGGTAATTTTTAAACGGGTACCTATCGGGTAATGGGATAGGTACGAGCGCAGATTTTCTCTAGTGGTGCGAGTAGCTGGTAGCTACTACTTGTGCCCGTCCCGACCCATTGCCAATGGCTAGTAGGTCCTTTATTAGAAGATTTTAGTTAGCAACCAAGTAACTTTCAGGTAGGGGTGTTCACGGGCACAGGTCACTCGCAAATTTGAATTAACCCAAATCGATCCGAACAGTTTGGGTAGGGTCATTTATATATTTAGGTCAAAACTAAATCGAACCAATCAAAAGCGTTCATGTA…
AGCCTTGTTTCCTTTGCCACAGAAGCTATAAAAGGGAATCCTTTCCCTTTGTTGTAGGCACCGAAACCATTGCGTAGTCAGTGGCATAAGAAAACAACATATGGTAAATAAGCAGTCAAATATTTAGCGGTAAATTTTGGGAGGTCCTAAATTTTTCCATTACAAATTTTGAATTTTAGAAAAAAAATATTTAAGAATCACATTCTTTTTTTTTCTTTTTACAAGTAAGAATAAGTAATAATTAATTTTGCTCACCTAAAAAACGTTTCGGGATTTACTATTATTACTATAGAAAATATTGTAAGATATGAAAATAAAAACCAGTTAGGATTTTGAGGTTCATGTTAATTTACGTATGTATTATTATTACTACTTGTTAATAAACTTTTACTCCATCTT…
CTCTCTAACACTCACACTCCAATAACAAATCCTTCACTTGTTGCTCGTCTTAGTTTCTGTGTTGTGTCATTTTTATTGCTATATCCTAATTAAACTTCACCCTCAAAATGAGTGATCCCACACTAGCACAACCACACCTAGTCGAAGTCCACACAACACTCGAAACCGTTGTTACCACACACAACCATAACCATAGACCCTCAATAAATGTGTGTTACTGAATATTTAATTATTTGTACACCTGACCATGATTAATATTTAATTCTTCAACTTTGTTTATGCATGACCGTGACTAATTTTTATTTCTTTCCCTATGATTGAGAATAGGCCTCAGGTGAAAAGAAGAAAATTGTGGGGGTGTTCTACAAAGGGAATGAGTATGCTAAATTGAACCCCAAT…
CCCAGAAGAAACAAAAACAAAGGCAAGCAAGCACATGTAATCAAATTCAAATCAAAGCAGGGCTGGATGGCAAAGTCCAACGTTCAAATTTGAGCAAAATTATTGAAAAATAGGCCGTAAATTCATCATTGTTTCAAAATGAAGCCAATAATAATATTAGACATTGTCGGGTATAGAACCAAACATGTACCTCCAGTCCCCCTTGACATTCGCGACAACATAGCCCACTACAGGATCCAACGGACAGTTCAGCTAACATTTTCTTTCTGTTGTCTTCCGCAAGTAGTAATAGTAACATTTTCTAACCTAACATTAGCGGTTCTGAGAGTAGTGCATTGGTGGGTGGGTCTCCAACATGGGTCAAGGGTCCCACACGGTGTAAAGTGAAAGCTCTTTTCC…
GTGTCACTCACGTGCATGTGGTATTCTTGGATGCTTTTCATGACCTCACCCAAAATGGAAGCTACGCATGGGGAGCTGTCGCCCTAGTCCATAGTATGAGAATTTGAATGATGCATCAAAGAGCAGCGTCAGGCAACTTGCAGGATATATCACACTTTTACAGGTAATTATAATTTAATTTTTTATTTTTGTTATGTATTTTATGTTGAGTATTGTTTTGATTTTTTTTGTTTTCAAAATATGTGCAGTGTTGGATCTATGAGCATTTTCCTTCTATTGCTTCGTCTATTGCTGCTGAAGATTGTCATGAGAGGAAACCACGTGCCTGCCGTTGGAAGTTTGGGAAGGCATTACCAGTGTCAACGTATCGTAAGTGGATAGATAGATTGACGTTTGATG…
AAAAAGAGAAGAAACCCAACCAAGACCATAGCACAAATTCATCCTCCCACATTGTGATTAATTTTCCCTTCCTCTTTTCAAGCCTTTGTTGAATCTTGTCTCTCCTAAATAACTTGTCTGCCAACCATTACCATTACATATTCTGGCTCCACTTCATCTTGTAACTCAATTTCCAGATGATATACCAGGCGGTTGGGCACAATTTAATTATGAATATTATAATGCATATTTAGTGATTAACATAAATGAATTTTGAATGTGCAGTGAACGTATCCTTTTTCATTAGCATAATAGACACTCTTTAAAAAAACCATTATACAATTCAAAACTACAACATAATAAGCACAAACAACATTATGCTCCCTTTGTTCTAATTTTTATACCACCATACAGAATACT…
CGACCCAAAGATACAATTCATTTTAGTTCCTACTTCAACTCACTTATAAATAGCAAGGGAAATTTCAACAAATAATTTGTAGACGAATGTAAAAGAATGTGAAAACACAAAAACAGAGATGAAGAAATAGAACATAACAAAAACAAAATACGATTCAAGTTTAATAGTATCAATCCAATTCACCAAACAATGCAAATTGAATTATCACAATTACTACAAATGATGTTCAAAGTGTGAAAGTTTAGTCAAATGCATTAGAAATAGTTCAATCAAATCAATCCCTAAATTATTTGAGATCGCAAATTAGGTTGAAAAATTATCCAAACAATCTGTGATTAAATTTCGAAATTAGGAAATGAATCCATAACCTAATCCGTTTTCAATCTTAAGCATAGTCAT…
TATCCAAGCTTCAGTTCAAGTGGTGGGGTGGCGGTGTTATTCCTTTAATTTGTAGACATATTTCATATAATAATATTCAAGCTATCACAGCCACACAATAGAAGTTGAAAATGGGTCTATATGCAATCACTGAAAGAGAGAAAGAGGTACTTGAAGAAGACGAGACCGTAAGCGAGAACGATCGAGATCGAGGATGGAGATTGAAATTTTAGGGCATTTAGAAACTTAAATAGCACATTCCAAATTTTATTTAATTTATCTAGCGCAAATCTGTGTTTTTTCCTGTTATATATCATTTATTACATCTATTTTTTTTTTTTATATTTTCTTGTTATTAATCATAAGTACCTCCCCTTTACATTCTAATATACCTTAATTTGAAGTAGACATTTATCATGC…
ATGGACTAGCCATCTAGTATATAGAGAATGAAATATTACATTTATAATTGATTATATAAAATATTAATAAATGCTTCTGTCTCTAAAAAATTAAAAGATTAATATAAAAATTAATGATTAATATTAGATTAAATATCTATAAAAGTTTTTCCTTAGGCCCTAAAATTTCTAAGCACATCATTGGATATATATATATATATATATATATATATATATATATATATATATATATATATATATATAAACTAATTATGCGAGATAATAATAATTTATAACAATACATCATGCGAATACACTCATTCATTTTGTATACACATTTTTTTTTCTATTTTATCCTTTAATATGTATTTGTTCTCCAATAATATTACAAATGGATATTACATATTATTTTTAAATTTT…
TATCGTTACGAGATTTGTAAGTTTCCGTAACTTTACGAAAAAAGAATCACCAAAAAAGGTAAGGGGGTGAACTTATCAAGATAGGGGTGTAAATAGCAATTCAAATCTAGGCCCTTCCGGAACATTTTAGAAGTTGGGTTGCTTAAGGAGGAAGCAACTGGGCGGCAAGCTCCTCCACGTTTTTGAAAAATGGTTTCCGGGGCTTCCGCGGCTTCCGCGGCTTCCGTAATGCTTCCGTAAAATTTCCGAAAACCTTGGGTAAGCATATTCCACTTAACATTGGTGAAAGGGAAGAGAAAAAAGATGAAAATCAAATTCGAAAACACTTCCGTAAGGCTTCCGTAACTTTTCCGTAAAATACAAAAAGGGGGTGAACTTAGTAATTCGGGTGCGCTTAGA…
GGCAATCCCACCATGTTCTAAAACCCATTCGAACGATTGATAGTGCCATCCATTGTAACAACCTTCGCTTTCTTCCACACAGTCTACGAGTTCTTGTTCAGAAAGGCTAACAAGGTCTCCTGTTGCTATTGCATGTGCTGCTTCTATGGCTCCCGTGGCAGAAAACGCCCAACCGCTTCCTATATATCAAAATGATTTCACATACCACAAGACAAAGAAAAAAAGTTAGTGTTAATAATTATTTTCCCATTCCAAAATAAGTGTCACACTAAAAAAAATTGTAGCAAAATAAATATCACATTTAACTTTTCAACGTAAAATTAATTATTTTTTTCACCAATAACTCTAATAAATATATTTTTAGTTTTTAAATCTAGTATTAATGGTAATCTCTTTCAC…
AGTCTCTCCTGATTTCGTTCATAAACTAAACCTTGTAAGAACTTATGCTTCTTGCATTCGGCTTTGATAGTTATAGGTTCAAATTTGTGGTGAAAAGGAAATGAAGTATTGAATCTAATTAGATCAGTATGAAAAAAAATCCCTAATATAGATAATTAGTAGATAAGCAAGGGAAATGAAGCAACATCTAATGTTCTTGATATTTTTTATATTTTGAAGTCAAATTATTAGATGGAAAAAATTTATTATATTATTTGTAATTAACTTGTTAGTAAGAATACATATGTAAAAGGCGTTGTAAGATACTTACACTTGCATTTCTTATATTTTGCTCCAATTTTACCTAATACTCCTCCAATTTTATTTTATTTTTGCATTACTTTGACTCCCTTTAATGAA…
ACAAGACATGTCAAAATACAACAAGGTTTAGGACAGAAACAGAACTTAGCCGATACAAAACTTTGAATTTACTATGGTGTTGATTTCTTGTTAATGTTTTTTCATTTTTTCTGCTGCGGTACATAATTTTCTTGAAAAACATCCTGATCAAATTTTAATTAGATGGATTTTCTTCAAAATTTAAACATATATTGGAATGGATTCAATAATTTGTGCAGATTAAGTTTAATCTAGGAAAAGAATCATAAAATAAATGACTAAAATGATTAATAAACATAAAAGAGTATTTAGAAAATTACACGTCATTTGATGATTAATTAGGAATTATGTAGTCCATAACCAACTAATAATATCTCTGCCCTAGGGTACTATAATAACATTATAATTTTGCATCTAAAA…
AAACAATCTGAGCTTGAGCGAGGAACACCCCGCTTAGTCATAAATTACAAACCATCGAATCAAGCATTACAATGGATTAGGTATCCTATTCCAAACAAAAAAGATTTACTTAACAGATTAAATTCTGCAACAATATTTTCAAAATTTGATATGAAATCTGGATTTTGGAAAATCCAAATCCAAGAATCAGATAGGTACAAAACAACGTTAACTGTACCTTTCGGGCAATATGAATGGAATGTGATGTCATTCGGACTGAAGAATGCCCCTTCAGAATTTCAAAAAATTATGAATGATATTTTTAATCCCTATTCAAAATTTGTCATTGTCTACATAGATGATGTTTTAATCTTTTCCCAAAACATTGACCAACACTTCAAACATCTCCAGACTTTCATC…
ACACTTGTGTTCCTTTTCTCCTTTTTCTTGCCCATCAACTTTGCTTTCCTTTATTTTTACGGTTCTCTCTCTCTTGCCCTGATGCCCTCTGTATGTGTATGTCTACTCACTCCTAAATGCAATTTTCTTCTGGTATCTGAGCTGACATTTGTTTTTCCCACTCTTCACATACGTGATCGTTTCTATTGTTTGAATAACGATTCATAATTTCTCCTTTGAGGAGTCTTTTTGTAGTATAAGTGGAGATTTGGAATTATCCGTTCTGCAAATTGTGTTTTAAAAGTCTGAATTTGTTGCTCTAGACTCCCAGTATGGATTTATTTGGGGAAAATGAAGGTCTAAATCTTGATGGACTAATTTATCAATACTAGGTCCTGTCCCTTTTTATCTGTAGGAAGT…
ATTGTTTAGGTTTAACTTTGTTAACTGGGGTCAGTGTGCATAGTTGGTCAATGGCAGAAATATTAACTTATAGTTTTTATTTCTGTTGTTGAAGCATATATGGTCCAGTCCAAGACGTGAGGATCCCATACCAGCAGAAGCGAATGTTTGGTTTTGTTACCTTTGTTTATCCAGAGACCGTGAAGCTTATTCTATCTAAAGGAAACCCTCATTTTGTGTGTGATGCACGAGTGCTTGTTAAGCCTTACAAGGAGAAGGGCAAAGTCCCAGACAAGTACAGGCACCCCCTCTTTCTACTCTTATGTTATCTTTTTTTTGTTTTTGTTATTCCCTTGAGTTTGTTTTGAATGTGCTCACTATTGTTTCTTGTGATTTGCAGGAAGCTGCAGCAGCAGCAGG…
GAAGTGGAAGAAGAGAATGGAGATAAGGGTGAAAAAGAGTACAATTTTAATGCTAGTGAGAGCGATGGATTTCAAGAACATAATGACTTAGATCTTGAAAATGATGAAGATTTTGATTAGTAATTTAGTATTAAGAAACTTATTATTATTATTATTATTATTATTATTATTATTATTATTATTATTATATTAATTATTTAACATATATAAAAAAAACATTAGAATACCAATCATCCCGCTATCCGTTATCCCACTTTTGGGGTCGGGGTCGGTCGCTCCGCTCCGCTACGCCGGTATTAACAACTATGGTTCCTAGCTATGTTACTAGGTTATTTTCATAGTAATTTTGTAATTAATCTACAGCTAAAATTATTCTATATCTATAGTAATTTAAAATTA…
TGCTGAGCAAAAAAAAATGATGCAAAAGTAGAAATTAACACGGTTGTCCTGCCTTCCTTTTGTACCAGAAGTTTTTTTTCTCTTATCTGGTTCCTATATCTTTTACAATATTTTTGCAGTATTTTTACTACCTGAAAAAGTTGCAATTGCCACATCTTGGTTGTACCGTGTCTAATCAGATGATTATCAGCATGAGGAGATCTTTGCTCAATCCAGTAGAGCTTATGAAAAAGCTATTTTTTATTTTATTTTAGTAGCAATGATTCTTCCAAAAATCCGCTTTTGAATGATTTTATCTAATTTAAATCCTTTTGGAAAATTATACCAAGAGAAGTAAATAAAGTTTGGGTACAACGGAAGATTTGGTTCTGCTGGACTAAAATCTTCACAGAAATTTGA…
AACTAATTACTTAAAAAGTTATGACTTTTGAAAGAATCTTCAGAAATAAGTCACTTGAAGAAATGTGACTTTTAGAAATGAATTTTTTGAAAACCGTCACTGGTAATCGATTACCATAAAGGTGTAATCGATTACACATCAACAGATGTGACTCTTCATTTTGAATTTTGAAAATCTTAACATTTTAAAACCACTGGTAATCGATTACTATAATCCGGTAATCGATTACCAGAGGGTAAAACTCTTTGGTAATGATTTTGTGAAAACTTCTTGTGCTACTCAATGTTTTAAAAAACTTTTTAATACTTATCTTGATTAAGTCTTCTCTTGATTCTTGAATCTTTGAGTCTTGAATCTTGATCTTGATTATTCTTGAATCTTGAATCTTGAATCTTCTTG…
GTTTATAGTATATAATTAAAATTTATAACAAATAAATATTTTTAATATATAAATTATATTAAAGTCAAATTTTATAATAAATAATATATTTTAGATTTATGATTAATAATATATATTGTAATATAATTTTATTTTAAATTATTAATTTAAAAATATAAAATTCAAGTTAGAACTAAAATTAAAAATGGTAAGAAATTAAAAAAATTCTAACAAGGTTGTTGTAAAAGAAAAATACTATCAATAGATAAACTATCTTTTTTTTCCAATACTGATAAACTATCTTCTAAACAATAGATAAACTATGAATAGATAATGCGTACTATCACGAATGTATAAAAGTTAGGGTAATTTTTTTTTACATAATTATTTAAATATCAAATTCTAAAATAATTATTGAGT…
TCTGCCACAGCTAGAATCTTTGCCAGACTGCTTCCAAAACCTTCCCTTGCTTCGTATATGGGTAGAAAGTAGAATGTAATGGAATTTAACTTCGTATAGATAACTTTCCACCATTTAGACATGGAAATGTTTTTGTTTCTTTCAATAGACACTCCATCATGACTCTTTTTAATGATCCTGAGGATTATATATCTCTTTTCCAATAGTTATTCCATGTCATATGCATAATCATGCCAATGTCAATATAAAAGCTTAGGCACAATTAATTATCTATCTGTTGTTTGTGATACACACCAAGGTTCGTTTGGAAGGAGTGAAAGTAAAAGGTAAGAAAATTGAGAGAAAAAAACACGCATAACAATATTTTTTCTTTTGTTTGATTGAAAAGAAAACAAAAGA…
ATTTGCGCTGCAGGCAGAGTATAGAATCAAAATGGGAGGGCAAGAAATATCACCACTAAACGACACCGGTTTGTTCAGGAAATGGGCCGGTGACGAAAAAGATTATTTAATCAAACAAAATCCAGAGAATAATGATCTTCCAGCTGACACGGATGGTAAGATGAACATAACCGTGAATCCTGATTACGTGGCACCCAAGGAACTCTACAGAACAGCGCGTAACATGGGCACAAACGCCACTCTGAACAAAATCAGCAACCTGACTTGGGAGTTCCCGGTTGATTCTGGCTTCACTTACGTTCTCAGGCTCCACTTTTGCGAGCTTGACCCCAATATTAATAAAGATGGTGACAGGGTGTTCTTCATTTACATAGCGAGCCAGTTGGCTGAGAACCACGC…
GTGATTCAGTGTATGCTGACATAAATGGAGGACATAAGTATGACTTGCGCAAGATGGTAGTTCTCTTGCATATCACTAGATCTCTTAATATGCCTACAAATGATTATTATCTCATGACAAATTACTTTTTTTTGGTACTCTAGTTAATGATCATTTGGTTTTCATTTAGGAAAATCGGCGATCTACAATTTTACTGGAGGATATGGATTTATCAGTATCAGATACAGAAACAGATGATTATGTTGCAGATGCAACTGATGATGAATGGGTAGCATCAGAAAAAATTCACGTTAGGAAAAGAAAATCTAGAAGCAGACATGTAAGCATGGAAAACAATCAGTCAAATATCAGTTCAGAAGATGTAAAAGATAATTCAACAGAAGGAGTTGGAGGTGCTTC…
CATGGATCCTCTCAGGTTGGGAATCATCTGGTGTGTCTGGTTCAATTTCTGTTTTACGGTCAAGGGTTTTGAATGCTGGAGTTAGTATACTGATAGCAGAGATGACAGTTGGGATCAGTGTGTATAATTCTGTGATGGAAGGAACTGTTAGAGAAAAAATTTGGTATGATCTTATTCCATTTTTAAAGGTGGCTTGACCTCTGTCAATCAGAATTGTTGTGTACCACAAAGCAACAGCATGTGCAATGTTCCACAAGCAAAGGGAGAAGCCTTGAATGATCCCATATTTGATACTTTCTTTCCTATAATTTTTCTTTGGAATTTCCAGGGATGTTTTGGCTTTCCCCAGTACTTGTTCTTCATGACAGAATGATGCAACTGTCCTTATGTTGGTTGTGG…
TTTAATGATTCAAGTTTTATAGATGAAAAAATATGATTAAGACAAGAGATTCACTAAAAGTGATTGATTAATCAAGTTTTTTGACATAAATTAATCATCAATAAATTATTGAATGTCATACAACATAGTGACTACTGATCCTTACTATTGTCATCCAAGGATTTCGTTTTTGTGAGTGTTGCAATACTTTTGTGTGATGATTTTTCAAGTTTGTTGAAAATATTATTAATAAATATTCTAACTATTTAATCTTTTCAACTACAAAAATGTAAATTATGAATTTAAGTGAGTATTTAGTACTCCATAGAGTATAGATGAACATAAAACCCTAAATTCATACAAGTATAAAGTACAATTTAACATATACAAGCAAAAATTGCATAGAGATACACCATGTAA…
AAAATAAATTATTCAAAGTATTAAATATTTTTCTCTAAATAAAAAAGTGTGCTTATAAATAAATGTAACAATATATGCAAATAATTGGTACTTTATATAATATAGATCTTGAATTTTACAAATAAATATTATATGAAAACATTTTTTCAAAAAATCGACAATGAAAAAGAAATAGAGGTAAATATATTTTTAAATAACTTATTCAATGCATAATAAATATAGTAAAAAATATTCATTGAATAATTAATATAGTAAAAAAAGTATTCAATGCATAATGAATAGAGTCAAAAATCCTATTCAACTTATAATGAATAGAGTAATATTTAATTAAATATTCTGTCAAAAAATATTTAATTAAATAATTTATTTAATGATTTATTCGATTCATAGTGAATATAG…
TAAGGTAAACTTTTTCACGGACGCAAAACAAGCCATTTGGCCTTAACCAACAGAGTTGATATAGTCCACGTGCTGCACGTGCCGGTGTACAGCAACATAGATGAATAAGTATACAATTTTATACATCATCTTAATTATATTATTATATTCCAATCCAAGCAGAGATTCTCTCAGCCCATGTCTGCTGTGGCATACATTCCAGATAAAAAAAAATTCAAAATCAAACACATCAAATCCCCACGTACCCCAGCGTCACACAGATCAGAGCCGTCGCTTTTCATCATCACAAACGGACCCTACCCCGTGCGGTCCCACAAAACCCACGCGCGTCGTCGTTTCATGGTAATTAACTGCTTATTAGTAGCATATAATTCTCCAAATTGAACCGTTTCTTCATCC…
TCTATGCGGGACCTATTGGGTTGGTGTGCTTTATTTTATTATATCTCTCAATGATGGTTGGTGGAGGATCTCAATTTTATTTAGAATTTATTTCTTATATAAAAAGATAATTTTATCAATTTAATAATAGTATGATTATTCTAAATTTTTACTATAAATAATTTGATTTTTAACTATTATTAACATTAAAATTTAATGTTGTGTTAAATTTGTTTGAATAGATATTCAAATTTTGAATTAAATAATCTATTGTTATCACAAATTAATCAGAATAAATATTTAAAATAATTAATTATTACTTATTATTGTAATTTAAATTGAATTGTGGATGGTATAATTTGTCCGTCCTTTTATTTTACTGTTATCATTCATTTTTTCATATTAATTGCAAAAAAATAA…
TTGAAGCTAAGTAAGAACCCACTTTGATTTTGTTTTCAAACCTAGCAGAAATAGTTTTATGGGCCCTGCGAATCTGTGTGGGTGGGATTGCCTTCATCCAAAATTATATTTTAAGTCAAACTACGCGCAGCCTACCCCTAACAAGAACAGCCGCTAGGGCGGCTATTTTCAAATTATACACACAACGAATATACACCCATGTTTTTTTTCTATCAAGGTGATGCTCTCTATGTTATAGTATTAGAAACAGCTGTTGCTAATAAAAAAATAAACTACTCCCTTAGACATTGTTTGCCATTCAAAAGAGAAATAGGATATATGGAAATAAATAAAGATATTTGGTCGATCAAAGAATGGGAAAAACAATGGGCTGATCCTCTAACCTTTAGAATTTACTTG…
CAATCTCTGCATCCGCAAAACCAAAATAAAGTCAAATTACTTCAAATAAGTAAATAACTAATCTGAGATTACGAAAACCAATAATAGATCAGCAACACTAACACACCGTCTCCTCTTAACGCATACATTAGATATACAAATAACTAAGGAAGTAAGAAACATGTTCTTCACCTTGAAGAGAATCGCGCGATGCCTACAGAGTCCACTAGATAAGCTACCAACAGGAAGCACAACACATTGGTGAAAGTTCCTCAATCTCTTACTCACCAACTTCCACCTCTTGTGTAGATCTCCTTGCTCCACCGGGAATGTACCCCTTCACACACAAACACACAAAACTCAACACCAAATGAACTAGATAAAATAAACAAACAATAATATCCAAAGAAGGACGTAATA…
CCTCCCCCTCCAAAATTTAATTGGATTGGGCTTTTCCCAATTCAATTAAATTTATCTCCCAACACACACACATCAAATAGTGCACTTAATGCATGCGAAATTACAAAACTACCCCTAATACAAAAACTAGTCTAAGTGCCCTAAAATACAAGGGCTGAAAAATCCTACATTACTAGGGTACCCTCCCTACACTCTGGAGCCCTAAATACAAGGCCCAAAAATAATGAAACCTTAATCTAATATGTACAAAAATAAGTGGGCTCATACTTAGCCCATGGGACCAAAAACTAGCCTAAGGCTCATGAGAACCCTAGGGTCTTCTCTTGCCTCTATGGCTCAATCTTCTTGGAGTCTTCTATCCAATGCCCTTGGAGGGTAGGATTGCATCAATTATCTACC…
TAATTAGTTGCCAATATGAATTAAGACTGCTTATATATTAGTTAGACAGTTTCACTTAATGTCAATTAGTTGTTCTAGAAGGAAATTGGAGCCTTTAAACTGAAAAGAATCAAGAAAAAAATTTGATTTCTTGGGTTAGTTATAATAATATACATGATTGTTGTGCAGTTTATGACAGTGCCGCTGTTAGAGGTGCAGCACCAGGGCATGCCAATACTTTAGGGAGGCCTGGAGTTAATTTTGGAGGCACAACAGTTATGGGAGTAGAACCTCTTCACGAGCTAAGAGTTGTAGTTGTTTCTCCAACTACTGAAATTAATCAAAACAGAACCACTGACCCAACTAGAACATTTGTTGAGGGAGAGAAAGCAGTGCATCGTAAGGTCAATTTGGAGAGAC…
TGGTTTGGTCCATTGGATTTTCTTGACAAGTAAATTAATGAGATAATGTATGATAAAGAATAATGTATATTTTTTTTTCTTTTACTATTGTTTTAACGAGATACATTTTCAAAATAATGGACTTCCAAAGAGCCTAATTTTATTGAAAGAACACATGAGAATCCCTCCATTCTTTGTATTCTCGTTCTCTCTTCCCTACGTTTTCTACTCCCAAGCTTATTCTAATAATAAAATACAATTAGTAGACTATGTGATATTTTCTTAAGTTTGACAGAATATCAAGTGTCCTGAAAAAATGGTTAAACATGCTTATCTTCCTCCCCCTAAATCAATGGTTAAAAGAGAGTGGTTAACATGTGGGGTTTTATTTATTTAAGAATAAACCGTTAATTTCAAACT…
AAAGAATATAAAAAAATAATTAGTATTATATTAAAAATTAAAATACTAACTACTTTATAATACATTTTTTTACATGATCATTAGTATAAGTGGGAAAATAGTAATTATAAGAGAATTTAAAAATATTAGTACGTTATATAAAATAAGGATCTTAGATAACGAATGGTGTCCATTTTTTGTTTAATTGTTTTTTACACCCTTTTCAACTTCTTTATTTCAATTATATTTAAAGTTATATTTCAAATTATTTTTTATTAGTTGGTAAACTAAGTTAACTAGACCATTTATAATAATTTACATATACTATAACTAAGTTAACTAGACCATTTTAATAACACGCGTGTATATAGACATAAATGGAATACACAATCAATGAAAATAAATAAAACTAACATTAGT…
AGCTTCTTACATACATAGAGTTGGTCGTACTGCTAGATATAAATCTGATGGAAAGTCAGTTTTATTTCTGTTGCCTTCAGAAATTCAAATGCTTGAAAAGTTAAAAGCAGCAAAGGTTCCAGTGCATTTTAATAAGGTACACGTTCCCTGCAAATTAATAGTATGCATGCAATTCCAATTTTCATTTGAACATCAAGGTGTCACTTTTAAATCTGCTTCACTTCAGTGTTATGTTTGTCTGACATTTGCTTTCCATGTTTTTGCAATTGTTGATTATTCAGCCAAGGCAAGAACTACTGCAACCAGTTTCTAGTTTGTTGGCATCTTTACTGGCCAAATACCCAGACATGCAGCATCGGGCTCAGAGGGCATTCATCACATATTTGAGATCCATCCATA…
GTCATTATGCTTCTGACTCCTCTTCACTTTCTGAATTTCTCAAAACATGAGTCATTTCACTGACTAGTGAGCACAGTTGTGGAACCCAGTTTGATCCGGCAAATTGGATCGGTCCAATCAGAATTCGATGACCTAATCGGATCGGTTCTACTATTAAATTGATTATGCAATTGACTCAGCCAGTTAGATACCGGATCCTAGTTGGACTGATCAATCCAACCCCGCCGGTCTTACAAAAAATGGACAATCTCTAAGTCGTTTTAATGTCTTATTATTATTAATTATTATTTTGAATTTTGAAATATGGATAAACTTTTATGACTCAAATAATACTAGTTATATACTTATATATAATAAATACACATATAATTTTAAAGTTTTAATATATACCGAATCAAA…
ATGGTAATCACATGATGGATGGCCCTAGATATTTCCAGCCTAAATGCATTCTAGTTGATTTTGAAATATCTCCTTCCTAATGTGCTTTGCAACCTGATATATGTAGGTATTGAAGAAAGGATGCATTTGGTATGGGATATCATGGTGGTAAGATAATCAGTTATCAGCCTAGCATTCCATTTCAAGATTGGGATGAAATGGAGGAGAGGATAACATTTTAACTTGAATTTATTTTGATATATCTCACAGGAATCTGGCCAAATATCTGTCACTGACTATGTCCGGTTGACAAGCACTGAATGGTATATTTTCTGTTAATCAAAGTAAAATTAGCATCCAGTTCTTATAGTAATAAGGAGAATTCAGAGTATTTAATTATTTTTATTTTAATTTGATGAA…
ATACAAGATACTACTCTGCAAAAACCTTTTTAACCAATTTGCTACTTTTTAAGATCTGAAGTGCCTATAATACATGTCGGTCAGAAAAAGGAAAGGGAAGGAAAAACATCGTAAATAACAATCTGACTACTAATGTTCGCGTCCTTGTCATTGTATCTGACTACTAATGTTCGCGTCCTTGTCATTGTAGGATTTGATGCTAATCTGGGTGGAAATTCTACCACTATTATACAGGGTCACTTGGTGCAAACCTGGGAAGAATATTCATCACAGTTCACAACAGCTGAAGGTGACCTGAAACCATCCAAAGAACACAATTAGCTTTTCATTGTTACATAATACATGCTGTTCTAACTCTAGTAACAGCCAACCATTGCTAGGATTATAACCCAAAACTAA…
TATAAAGAAGTTTGATTCATTTTTCCTTTTATTTTCTTCTTCTTTAAATGCTTGTGGAGAAAATTTATTCAAACTGGGCCAAAGGTCAATACCCCAAATATTTTACGAACTACAATTTAATTTTTACAAACCACTAGAGTAAAATATTTTTACACTTTCAAACAATTAGAAATCACCCTACATGTAAAAGTCAACAATTTGGTCATATATGAGAAACCATGATTGAATGAAAATATAAAAAACAGTTACCTTTTACCTAGAAAACAATCACATTAGCAAGTATTCATATACATAACAAGGTGCAATAAGCACCGCATAATGCAACTTATAAGAGGGAATCCACCATTACAAATTCATAGTTACATGCATACAGACAACCACCCCCCCCCCCCCCCCAAA…
TTAATTCCTTTCATCTTTTTTTGTTTTTATTTTATTTAATTGGTTGTCATATAAATATTATGTCAATAGTTTATATGATTATCACGTCAATACTAATATGTCATGTTAACTAGCGGTCAATCTTGACTTTGGACGGTGAACCAATGAAAAGATTAAAATTATTTATTTTAAAAAATAAAAGAATTAAAATCACATATTTAAAATTATAAAGAATCAAAATTGGAATTTAACAAAAAAAAAAAGAGGTTATACTTTTATTTTAAAAAAGGCCATGAGAGATGCCTCATCCCCTGCCTTTGAATTTGATAGATTTATTGAAAAAGCAAGTATAGGGATAGAAAGTTGTTAATTTACTGGAAATTAAAGCACACTTGAATAAAATCATGAGAGCAAATTGCG…
CAAAAGGAAATGCGACAATGGAAGTTATTGTCAGAATTCTCATGTATGACAGGGGCAATGTCGAACATCTGCCCAATGATCTTGGAGAAGATGGGGAGGACAAGTTTCAAAAGGAGTTGGTTCTGATGATGAACATGCATAGGTGGAGGTCTCGATTACAAGAGATTAAGGGACGGAGTTCAAAAATTAAAAACAAGAAAGTGAAAACCTTTTTTACTTTCAAAACTAGAGAAAGTGTTTTAAATTTAAATAATAATACAAACTCAAATTTTATCTCAAAACTAAACCCAAAACCTAGGCTAGATAAGCAATAAATACAACAGTAAATAACAAATGTAACAATAGCACCATAAAGCACACAATGCAATTAACTGCCCAATTAAATGGATTGAAAGATTA…
TAGTGGCACAGGGCAAGAGTGTAATGCATGGCTACATATAGTAGTTGTAGATTTGGGGGAATGCGATGAGGATTTGAACAAAAGATATTTGAAATTGTTGAAAAGCATTTTTCCGGGAATATATTAAGGAAATATTATTTTTAAAAAAATATAATTTAGTTTAAAGAAAAAATGTTGGTGCCAATATTTAAATAAGTTTGAAAACTTGGATTGAAATAAAAGGGAATTGTTAATATACTTGTAAATAACCATTTTTGTCCGGGAAAACTTAAAAAATGTAAAAAAAAAAAAAGTTGCAAAATTTTTTAAAAAAGAAATGAAATGCAAAAATGTAAAAGAAAAATACAAAAATGTTTAAAGATTTTCGAATCTTTGTTTTTGAAGTAATAAAAATGAAAG…
GGTAAAAACAGTAAATGCAAGTAAGTAAAAGTTGACAGCAATAGGTAAAAAGCATTGGGTCTTTCTAACAAACAAGCTGATGCATATGAAGATATTTCTCTAATCAATCATGTTGTTGTGTTCTATGTTGTAGCCTAAAATACTAAACCTCGATCCCTCGTAAGTTTAGACTAATTTAACCTAAGCTTCGTCTGCAGATCCCTCTTGTAAGACTAGACTTAACTTAAACAGCATTATCGTAACAACATATTCAGAAAACCAAAACCCCAACAATCCATCCCTGGTAATGTGGTTATTTAGTCCTACTTCTATTAAGTTCTAAGGCAACTGTACATTTCCTAATGCTAAAGTCACCTAACTGTACACACAAATGGGTGATCAGACCAAGAGCATGCAAAA…
TTAGTCATCTCGTAAACTCAACCAATAAAAAGCGAACATAATTCTGTTGCAGTTTGCCTGTGATACAGATTTTAATTTTTCTCGTTGATAAACAAATATACTCTTTAACACACGATTTTCTGGATTAATAATTTCAACATTGTTCATACTTAACACGTCTACCAATACCATTGTTAATATACTCTTTGAGTAACATTGTTCATTTGTTCATAAGTATAACTGCATGTAACAATCTTGAATTACTCAACTAAATAAGCACAAACTAAAAGGTAAATGTTTTTTTAAGGCAAAAGAATTTTATTAAAGGAAAAAGGAGAGAAAGTGCATCTATAAAGATAAGAAGACAGCCTCAAAACAGAGACAAAGCAAAATAAATCAAGAACGAGAAAAAATAAAGAA…
TCCTCTGTCGCTCTCGCTGTTCTTCTTCAAGCTCATCAGGGTCATACGTTGACCTCTTACCACCCCCAACATTCTGGACCATGTCCATAACCTCAACATAAAATTGAACGTCCTTGGTCTTCTTATTCCCTACCATAATATGGTTGTGCAGATGGAAGTGTAGGAGAGTGATCATTTCATTCTCAGCGGGTTGGAAAAATGCATGCTTAATGTTGGGAAACATTATGTCTACACGCTCATCTTGCCTAGTGGTAGAATAACGAAATCCATTCACATGAGCCTCAAGTGTACCAGGTATCTTCCTTCCACGCCCACCAAAAGCAGGACGGATCCAAAGGTCAGACAATCTTATCGGCTTAAATCTATTATTAGCAAGTTGTAGTTTCTCCTGAGTAACCA…
AGGTTACATTTCGGTTAATTCAGTAACACTAGCTTATTATACTTTTAGGAAGTTAATTTTTATGTACGGATGACTTTTTAACTAATTAGAATTTTATTTTATATATAATTTTAATTGTAAATTTTAGTATTAAATATATGTTCAAGGTCTCTGAAAAAATAATCATTTTTTTTTCTATTTTCAGTTTTTTGACATATTAAAATTTTTGTTTCTATACCTTAATATCATAATTAAATAATGATATCTCACTTTACGAATTAATTTTTTTAAAATATTATTGTAATAATATCACATCACTTTGAGAATATTAATTTAAAACAAAAATTTTAATATATCGAAATGATCGTTAATAATAACAAAATTTATTAGAGATACATAATAAGATTCAATAATTTAACA…
GGAAAACGAAAAACTACATTGCAATATGAAACTCTCTTTCACTCTCACAGATCAAACTAACTTATATATGATCAATACTATATATTGTAAAATAGTAATTATATATAATATTTTGTTTATTTCTTATTTCGCTGATCTAACTACTACATCCTTCATCCACAATTTTTGCAATTTGGCCAAAGGTGACGCACGATAGACAACAAGTTATCAAACCTGCATTATTGATAATTACGAATTAATCATTGAATCATGTAAGAAATCAATTTTAATTTTTTATTGAATTGTATCGTACTAATTATGTAGCAAAAAAAATGTACAACTTAGGAGCGAGAGATGATGTTTCTATTTTGCTGCCAAAAAATTAGAGATTCTGTAAGCAATAGATCAGTGATGCATTAC…
TAACTCTCAACATTATATATTATGCTAATAGCATCATGCTAGCACTAACCCTTGTCGTGGGAAAAGTTGGGAAAATATCTAACTACTCTCAATATAGAGTGCATTTTGCAAGGGTTTGTACATGGTTGAATTTGAAGAAGTGAAGTAGGAAGTTGGAAGATGAAAAGGGAAGTGATGAAATGATGTGGACCTGGTTTCTTTCGAAATGGAATGGGTCATTTTTTTCACTCGCTAGTTACGTGTTGATTGGAATCTTTAATGATTCTTAACTCGTTGCTTTTTTAAAAAAACAAAATTAACAAATAAAAGAAGAAAGTCTACGTTTGTTTATTGCTGTAGTAAGAAAACAAAAATAATGTTTGTAGTAACAATTAATTTACTTTTTTAAGAAAAAAAAAC…
ATGTATTTATTCCTATGCATGGTACTGCTAGACTTGTTAGTTGATGTTATGGGTTGTATTTTTTGTTATGAGACACCAAACTACTTATTTCCTCTTATGCATATGGTGGTAGGACGTGTGGTTGTTTAGCATGAAGATGTTGTTTGGTTTGGAAAGCAAAAAATTTGTCTTTCCTTAATAACTTAATTTAAGGATTTCCTAAAATTAAATGAAGAATGAAGTTTTCCGCATCTATAGAAGTGAGTTGTCATGTAGCAAATGTGGGTCATTACTAGGGGTGGGAACAGGTCAGGCTGGTCTATATATATTATTTTTTTGTACCAATATATATGTGTCATTGCATTGAACAGAACACACAGTATAATTAATATTTTTTTTTTGAAACTAGCCGACTTTGAT…
GCATCTCTTGAAAGAGGTTCCAAAACTTGCTAGAGTTCTACAATTTAGAATTTATAAACTTTTGTTGTTTTGAATAAGGACAAGAAACCAATATATAAAAAAAAGGACAAGAAACCAATAATACAATACCGAAGAAAAAAAAACAATAATACAATACTATCCTATCCCAAGCCTAGAAAATACACAGACACGTGTTCTTCAATATTTTTGCAACCTTGTGTTTTAGATAATAGTCTTCACCTGAATAGACTGGAAAGCCATAGGAGAGGCACGTGTCGGAGCAACATCTGAGACCACTAGAACAACATCTCCTTGGCTGATCAACCCTCTAGATTTCATAAGTTGCACAGACTTTGAGATGTTAGATTCAGCATCATCGGACAAATCAACCAGAATGGG…
TTTTTTTTCATTTGAAGTGAAATAATGTCTTGAGTGTGTATAATACAAAGGTGGCTAAAAATAATTTAACAAATTAGTTACAAACAATAAAAATTATAAAAATATATCAATTAAATGTGTTTTTTATTCCTATAAAATACTCGAAGTTTGTTTTCAGTCCTTATACAAAAATTTGTCTATTTTTTTCTTGTAAAATTTAAATATGTAACTTTTTAGTCTAAAATTAGATTTAAATGAATTTAACCTCACATTAGATTTGGACGAATTTAAACTTAAGTGACATTTTTTTTCTTTCAATTTAAATATTAAAATACAATTTCTACATATTAACAATCATCACATATTTTAAAAAATTCAATAATATAATTTGTGACAGTTAGAAACCATCACAGGTTAAAG…
GTCCACGTCAGCGCCGACGGTGAAGGGGCGACCCACACGCCACCATCGAACTTGAATCAGCACCCACACACAACCGCCAAACTCGAAAAAGTAGCCACCCACCACTATCAAACTCAAACCAGCAACCACCCACCATCGTCAAACCCTCTTTTACAAAACCCTAGCAGAGCACACTTGGGGTTTTTTTAATTTCAGAGACAATAATATTGTTATCGGGTTAAGTAAGAAGGGCTATTTGGACCTTTCACTTCAAAATAAATGACGTTAGTTAGCGGAAATTATAAGGGTTCAAAAGAAATATATTCTAAGAAAAAGAATGCCGGTGTAATAAATCCAAAATTGAGGAAATAAAAGTGTAATTTACCATATAATTTATTATTATATTACAATCCAAATTCA…
GATTTAAATATATCTTTGGTCTGTAAGTTCATTTTTTTTAATTTTTAGTCTACATAAGTTGATGTTTTTTTAACTTTAATTTCTATAAGTTTTATTGTAAATTTTTAGTGTGCATAAATTTGTGTTTTTTCAATTTTAATTTTTTTTATATTTTAATTTTTTTATAATCTTCGTAAATTTACACGCTTACACTTACGTGAATCAAAATTTTAAAAAATATAAATTTATAAGAACTAAAAATAAATAAAATATCATACAATGACAACAGTTGCAAAAGTGTCAACTTACAACTAAAATTAAAAAAAATAATTAAAAAAGATTAAAAATATATTTAAGATTATAAATAATAATAATAATAATAATAATAATATATGAATTGTTATGCAGTCAATACACCTA…
TTACTCTGAATGTTTCAATTCACTGAGACATAACCAATTACTTTAGGCACATGCACGTGAAAGTTATTCCACAATACAAAGAAATACAAATATGATAGAAGGTACACTACTGTGACTAGCATCTAACATTTAGTTATTCATTTATTTAAGGTAACAAAATAAGGATTGAAGAGTGCCATTTACGATTCCCTCCATCCTTATTATAAAAGAAAGATTTGATAGCAGATACAAAGGTTGGCTGTTCAAGATAGACTTTCCAGTCCATGCATCACTGAACCATCTTTCTCTGAAAAGAAAAACAACAACAACAACAACAACATCAACTGAATGATGATACCCATTGATGTTAAAATTCAAATCATAGCATCTTTGCTGGGACGGGGACTTGCAGAATTGAAG…
TCCATAATTGACTCAACTAGATAGGATTCAAAAAAATGGTTTTGTAGTCATCATGCATGATATCTGGTTGTGACTCTTTGTTAACTATAAATGTTAACTTCAAACAAGTCATTTTCACTATTTCTTTTTATTACATGATATTATCTATTATATAATTATACTTCTCTCTCTTTCGTTAGGTATCAAACAGATTTGTGGTATTTACAAATTACTTTTGATTAAGTTGACATCAAGTTAACAACTGGTTGAATTCCGGACTCGATTGTGTTGAGTGCAAAAACAGTCCTCAACATGTTGTAACGTGAGTCAAATCATTCTCAGTTGTTTTTTTTTTCAATCATCAAATTCGATTACAGTAGTAACTGAAGTGTACTTTATGGGATACATTGCTTTGTCGCA…
GGCACAGTAGCAGCTACTGTAGCACTAAATTCATATTGATGATCCTAAAACCTAGATAGACATGACACTCGTCGCACTACTACACTCTGGTAGCAAACTAGGAGAAGACGCCAAAAAAATATCTAGAGCAATTATTCTAATGCTGCGGCTGCTGATAAATCTGAACCATTGAGAAGGATTTTGCATTGGGATTTGAAATAGCAAGCCACATTCTTTTACTCCCATTTATTCCGGTCACATTGAGTGGACCGTCTCACACTCAGGACCAGATCTCGTGGACCCGGTTTACGCTTCTACCCTCCCCGGCGCACGTTAGACACAACCCCTCTCTCACAACATAAACCTATAGTATTAACTAAAACTAGCATGTATTAATAATAGTATTATTACCTTGTCTTC…
ATGTTTGTACAACCTTCACCTGAAATTCTAGGCCAATTTTTTTTTTGGAAGGCAAAAATATATATATTATTAATATGAATCATAGCAGTACCAGGGGTACTGGTGAAGTATACATGAATACAAGACACTTAGTGTGTCGCCTTCCAACTTAAACAAATACCCAACATTAATCCCACTACATAGGATAAATATACCCAGCCCATATTAACAAAAATATTCCACAAGGTTAGAAGACCATTGATTGAAAGAAATACTAAAGTTTTTCTCTCTGGTCTTTAACCATGATCATTTGAGGAATAAAGCATCGTCCATCACTCTAGGCCAATTTCATTCATTATTTTCATCAATATAATGTATTGACATTATCAGTAGGGAAATAAGATTTACCCCAAACCCCAA…
TAACCAACTTTTTGTGAGTTGTATGTGTATGTAAGCTCTTAAGATTTCTATCAATTTTTTACTATAACAATGATCTTATTAAGAACTTCAAATGGGTTTTATATGATATTCTGCATGTTTATAATTTTATATTTATATATTTTTGCTTTAACATGATAATTTGTATTTTATTTTTACTTTGAAATAATAAATATATATTTTCAAAGCATAATTTATTTATCCGAAAATTATAAAATAAAATATATCTTATTAATTTTGGGCTCACATTAAGAAAAATACATTTTTATTTTTAAATTCCAGGCTTTTTTTTTCTTTTTCTTTTATTTTTTAATTTACAATATGCAATTGTCATTTCACAACATGAGATAGCAAGTTATCTTTTATTTTTCATTTTTAAAT…
ATATAGTTTAACGTGAAGAATTTGATTCAACTTGTGAGAGCTTCACCCCTTAAGTTAATTCACCATATAGCTCAAATCGGATTAGTTGGAGAACTTAATTACCCTGATTGCCCTTTCTTAAAAATATTGCAGAAGCACCAAATAATACCACAATGTGTCGATGTGTTTCCGAAACTAGATGATAGATGGGTAGGAATTTTTTTATTTTCTTTGATGTATTGAAAAGGCAGAAAGAAACACAAATTTTAGTATTTAATAAAGCAAAATGCACACATCCCCCAAACAAAACAAGCCTTATTCAACCCAAATTGGTTTCATATCACAGAAACCAACAGGATGCCGCCTTCCTCCTTACTGGTCCCACCCACTCGAACAAAAGTTCTACAGAAATAAAAATGG…
CAAAATTGAAGAAGAAAACATGGGGGACTTTGGGTACGTTAGAGCATAAAACCTGGGCGAGTTTATAATTTAACAGCGAAACGCAAGCACCCCACTCTTGGATCTGATTGGCGAGAATGTCTTCGTCTTCTTCGGGCTTGATTTTCCGAGGGCACGAGGCCCATCCCATGGACGACGCCTATTACCCGAAGCCGCAGAAGCCATGGCTCTCCTTCGGCTACCTCCTCCGCGAACAGCGTCTCCACTTCCTCCTCCTCGGCTTTGTCCTCGCAACCCTCTTCTTCTTCCTCCTCCCATCATCGTCCCCTTCCCAACCCCTTGGAGCCCACGACCCATTCCCCACCCCTTACTTGGAGCCCACCCGCTGGCCCACCAACTCCCGAAGCTACGACGTCGTCT…
CCATTGTTCATATTAATGTGAAAATGTGTCTTAAAGACAACCAAATAGAAAAATCCTAAAAATATTTTTATAAAAAATCTCGAAGATCTTATCAAAGAAAGAAATTAATTTGAAGATTTTTTTCCCACCAAAAATGAAAATAAGAGATTTGAAGATGAGACACCATTTAATGCGTAGCTAATTAATAAATAAATAGATAACTTATTTTGAAATAAAATAATAAATTTAAAACTTTCATAATCATGTGGTAAAAATCATTACATACTTAACTCAAATAATTCAAACTCAAATAAATACTAATATTGTCAATATAAATATATTGACTCACATTTTACCTTACAATTCCTTAAAGCATAATCAAACTTAAGAAATAAAAATCACTAATTTAGTTTTAAAAAA…
AATAAAATTATATTTTAAATAAAAAATATATTAAAAAAATATAACATATTTTAAATAAAAAAACTTTAAAAATTTGAAAACAATAAAAAAATACAAGTAAATAAAAAATTAAAAAATTTAAAAGTAAAAAAAAAAAACCTATTACGACTGTAGAAAAAAAAAAGCTTACCATTTTGAAGTAATAAGTTTAAAAAATTATATATAACTTCAAAGTTATAAATAAAAAAAATTAAACTGAAATCGTAAAATTATTTTCGATTTGACTTAAAAAAAATATAAATCTTAACACATTTACCCTTCTTGAAATATAATTTAAAAAGGACCAATATTAAAAATAAAAAAAAAAACTGAAAAAAATGACCCCCAACGGGAAAAAAAGCCAAAATGTGATCACGTGGG…
AGTTCCAATCAATATCTACGGATGGTCAAATGGGCACAATCAATTCTTTCAATACCACAAGCATGAAAAATTATCATAGGGTCCTAGACCATTTGGTAATCATGATTTCGACCAATCTTCATTTGTAACCAAGTTTTATTAACTTTTTCTCGTACTTTAAAAAAAAACTTGGCCATTTGTCATGAATAGATTGTTCAAAATCATGCACATGTAGTGGTCTACAACCATCAAATAATTTCTCCACAAGTATAACAAGTGAATAATGTTATATGCAATTTTGAGTTATATCCATTGTTCATTACAAATCACTTATTAATCTCCATCTCTTCAAAAAATTGCTACAATAGGAGCTACTTAGAAATGGAGAAACAATTCAAAGTATTTGTCTATGAAGAGGGG…
GAATTGAGATATTTTTTTTTTAATAACATATATATATATATATATATATATGATTATTCACGTATATAATATATTTTAATTAAATTAATACATACAATATGTAAGGGAGGAGTATTAGACTATTTGTATCCACAATCCTGTTTGTTAAAAAATTATAGATAAACATATGCCATGTACCCATCCCTAATAAGCATAGATTTGTTTTACCCATTTGTAGATATTTTTGTTGATACATATAAGGTCTAGGTACCCTTTATCATCCCTAATGAGACGATAACTTATTTCACTTAGTTTTATTTTGATATAAGTTGTTTAGGTTCTTAGATCGTTGTCCTTAATCTCAAGCATTAAACAAAAATGATCTAACCTAATTGAACATGATTAATCTATGTGATGAAA…
CAAATTTTTATTTTTTTCTTAAAAGCTATGGTTTTATTTTAATCTTCATATTATGGATGTTTATATGCTTCTATGTTTGATGCTTTTAAGATTGTGTTTCCGTTTCCATGAAAGTTGTGGAATTTATTATGGGCACATACTTTTGCAGACAGGAAATTTTTTATATAATAGAATTATCAAAATCCAAAGTTCCTTACACTACTAAAAATATAGTTTTTAACATCGTTGGGACAATTACTAAAAATATAGTTTTTAACATCGCTGGGACAACAATAGTTGTAGCAAAACGGTCTTCAAATGTTGTTCGGTAGTAGTTTTGTAATATACGGGACGCGCTAACTACGATTTTGTCTAAAACTGACATAAAACCATTCAAAACACGCCGGTTTCGGTTAAACC…
TTTCTTCGTGTAAAATCATTATCAAATCACATGTTAGTGTTAGATCCGCTTGCATGTTCGTGAGAAGAAAAAATAAAACAAAGTTCGGATGAAACTATGGTTGAAAGAGAGTTAAGCTCGTTTATTATAAGGTCTTCTCCTGCTAGAAATTGTGCCCCCAAACTACCTTATAGATTCTAAATCAGTACTAGTACCTTTTTTTGTTAACATATAATAAATTCTGTGTACTTAGATAATTATTACTACTTTATTAATTTTGGTAGTTTGCTTGATTTTGAGCCTCATTAGTTTCAGTGTACACTGCCATAGGTTTGAGAGGGTACTGCCATCCAATTAATGGGTTCTAAAACTAATGCATCGGGCTATAGAGCACGAAGGCCACTGTCAATATTTGCTGTG…
CGAGCAGCCACTCCAAGATATCGTTCCGAACAATCTCAACATTCTCATCGGTTTCCCCGAAGAGCAACAAATGCATCATCCCTTCATAAACCCTAATCGTCTTATCCTCACTCCTGGCCTCACGGTACAACTCTCTACTCCCATGCAACACTATGAAGGGAAGACTCACATCACAGAGCCTCCGATTCAGCAAATCGGTGACCCTCAAAAGCTCCACCACAGTCCCCAACCTGGGTTTGGCGCGGTAACGCAAATGGTCCAGGAGTAGCCGTGGAGCATGAAGATGAGGGCGCGGGGTGGAGTTGAACTAGGGTTTGGGAGCCAGGATCTTGTGAAGAGTTTGAGGCCAAGTGGGGTGGTGAAGAAGGAGGTTGTGGATGTGATTCCTTGTTGTTTGTA…
TTTTTGAAACCTGCACTGCACATTGCACAACAAGGATTCATCTTTTTACCTTTTCATTCGAAAACAACCTCAAACTCTTTTGGGGTCTGATCTGAAGAGCAGAGATTATGGGGTCTTGCTATGGTGAAAGTGCAGATAACATGCAAGTGATAGCTGCTGATAAGGACCACATATGGAGGTGTGTTTTTGTTCTCTCCCTCTCTCTCTCTCTCTCTCTCTCTCTCTCTCTCTCTCTCTCTCTCTCTCTCTCTCTCTCTCTCTCTCTAATTCATATTGCATTGTGAAATGGGGCACTTAGTGGCAACAAAAATGGAATGACATTGTTCAATTAATGTGTCAATTCTAGCAGCAAGAAAGTGGAAGCAGATGAGGGTCTGAATCTGAACACTGTGGGGTGCC…
CTCGTTCATGCCATGTATGTTTCTCAAATCCCAACAACTAGAAGTTCACACACAAGTGAAGTTCAGCAAGTAAACCCAAATTAAAGAACCAATGATACAGAGCAAATAAATGGAACTCCATAGAAAGAAGAAGAAGCTAAACTCACTTGTTGAGGGTTTGCAACAATTCATCCCAACACAGAAGAATCGACGTCAGCAAACAAATGAAAGGGTTCGTGTGGTTGGGAATCAGGTCCAGTGCCGGTGTCATCGAGCTTGGTGTCGCACGTGGGAGGCTTATAGAGAAAGAGGTCGTAGAGGAATCTTCCTTGAGGAGTCAATAGAGCAGCATAGATAGGAGGAAACGATGTAGCAGGCACGTTGGGCGTGGGCAAGTTTTCGGTTCTGTCACCAACGGGC…
CTTGTGGCTTTCATGATATCAAAATTGCCTCCTTCGTGGACTGATTTTGCTCGAAGCTTGAAACATAAATATGAAAGTTTTACCTTTGATGATTTGCTAGTCTGTCTCCGCATTGAGGATAAACATCGTTCATCTCAAAAACACTTGCAAAAATCTGATTCTCACTCTAAGGCCTATCTTGTTGAGAGCTCTAGCAAACCTTTCTCTAAGTCCTTCAAAAGGCATGGGTTTAACAAAAATAAATTTGGTAGAAAGCCTTCATTTTCTAAAAATAAGAACAATGCTTTTAATAACAACAATAAGCCTAAGGATAAAAATTCGGGGAATGAAATTTTTTGCTTTGTTGTGGGCGAGCTAATCATTTGGCTAAGAATTGTTTTCAACGTCATCGCCAGCCCA…
ATTTAATTGTTGTATATTTTCATGTTTGTTGTGTATTTTAAATGTAGGGTTGAATCAGCTCATTGGGATCTCAAAAGAGTACTACAAAATAGCGTTGGAGACCTATGTAGTGTTTGGGATGCCATGAACAACATGATCACGCTGCAACACGTCGAAATTAAAGCATCCTTTGAAACCAGTACGCATGTGGTTGGCCATGTATATAAAAAAACCTTATACAAGAGGCTTCTTGGGATGGTTTCGAGGGATGCTTTAAATCAGATTGCTTTTGAGATTGACCGTCTACGTTATCTCGGCAACAATCTCTCTTCTTGTGGTTGTGTGATGAGAAGCACGCACGGGCTTCCTTGTGCATGTGAGCTTTCTAGGTATACTGCTGGCAGCATCCCATTGGAGTCA…
TAATAAACATCATCACATGCTTTTACTTCTCATAAAATTATGTTATTGAATTTGTTTTGTTAATTACAGGGACTGCCATTCTTACCTTGGTGAACAACGACGACCGAGACTCTTACAACCTTCAATCTGGCGATGCCCTAAGAGTCCCTGCAGGAACCACATACTATGTGGTTAACCCTGACAACGACGAGAATCTCAGAATGATAACACTCGCCATACCCGTTAACAAACCCGGTAGATTTGAGGTACTACTTATTCTTTATAACTAATTAATTAATTATTATTCTAATTTGTTTCCAAATCTTAAGATCAATCTTTTTCTTTTCTCTGCAGAGTTTCTTCCTATCTAGCACTCAAGCTCAACAGTCCTACTTGCAAGGGTTCAGCAAGAATATTCTA…
CAGAGCTAGATTTTGTAGTTTGGCACCATATTCCTTGGACCCAGGTAGCTTCTTAAAAGAGTGGAATTTCTTCTTAGGAACATAAACGATTTCTTGATGTATATGCTAAATAAATTTCATGCATCAATGATAGTATTAATATTTCTTTTATAAACAAAACTGGTAAACAGAGAGGAACCCAATATTATTGAATAGGGTGTCAATGACATGTTAGAATTGTCATTGATCTAGAAGATTATTGTACAGGCCTAAACTGCTAACAGTTTTATTCAATCGCAACATTCAACTAGTTAGTTATTGGACACGCTAAGAGGTCTCAAAAAGGTTGCTCACCAGCACAATTTAATAGTATTAATATTATGCGTTATAAATGCATGCACTTTAACATAGAAATAATAA…
TTATTTTTCAAAATAAAGGCCATATAACTTGCAAGTTACTATAGTCGTCAGGTCCTGCTCTTTACGACAGGATTAGAATAGAAACTTAAAAGCTTTGTCCAAAAAATAGCTTTCGTTCCCAATGTGACATACGAGTTACGACGAATAGACGAATAGTAAAAGCAAACAACTTGGAATATGTGCATGCATGAGTGGGCCTCTGTTTAGAATTATCGAAAAAAAGCAGCGTAATCTGATTTTTCTTCGCCAACACACGTAAAGGATCGACCTAGACTTTTATATTGTTTCGTTAGTGGGAAATTACAGGGGGGTAGTGCGGGTGGGTGGGTGAAATAAGAAAATAAAGAGGTAAAAATCTCCTTTTACTCTTTTACTTTCCTTTGTTTAATTTCTGAACAT…
AAAGATTAATCAATTTATAACACCACCCATTTTATTTACTCAGTTATATTGCTTCTAAACTTGAAATACTATACCTTCGACATACACCTACCAATCGTAAATCAACTACTAATCAATAACTTGCATAAATTATTTAATAGAATAGCATGTTTCAACGCTACTTTTTAAAAACCACAAACAATCATTTTTAAATCAGAAAGTAATATATTTTGAGATTTTATTAATTAGTGTTCAAAGGACATTGCTTCCACAAACAAAAAGTTTTAATTAAAAGTTATATTGATAATATATTAAAAACCATAGTAAAAGTGTATTAATAATTAACACTTTTAATAAAACTCATTTTTATTCCTTAACCATTATTTTAAAGGAAATATATTTATATATATATATATATAT…
CAACAAACTTGGCCAAAATATTACATTGAATCAACCAAAGAAGAAGAAAGAACAAGAGTTTGTTGGATTTGACCAACTTGTGAGAATTTAGGCAAGTGCCATGCAATTATTTTTTATTTTAAATGATTTTGACCGTTAAAACTGATAGAAATCATGTTTTAGTATATAAATTAATAATCAAATTCTAATGATTAAAAACTATCACAAATTTTAAATTTATTATTTTTCGTTTGGCAAGTACTGATGAGAAAGACTAAAAAGAACAATTTTCGAAAAATAAAGACTAAAAAATATAGATTTGGTGGACCAAAATAATAATAATAACCCCATTTGAGGGACTAAAATCGTACTAAAGCCATAATTTTAATGTTGAGTACCCCAATAATATGTCTCAAAAGC…
CACAAATTTAAAGATATTTATAGAAGTTTGTCTCATGAGCCCTTGAAGAAAACAGAAGAGGATGAGAAAACATCTCCCAGCTATTTTTGGTTTTTGGTCCTTAAAACACTTGTTTTGGAAACACTTTTCAAAAACTTAAAAGAGATTTTGAATGAGAAACAGGATCCTGTGTAGTGTGGAATTGTTTTAGAAAACAATTTTTGAAACAAAAAAGTAAAAAGGAATCAAACGGGCCCATGAATTTCAGTGTTCTAATAGAATTCTTTTGTTTCTGTTTTAATACTATCATTCGCAAAAATCTCAAAACAATTTACAAATTACCAGTCTCTGGTGGGAATCTGGAAATGTTTGCTCTTCAGGGGGTTATCATCAGTATTCACAAAACTGTTTCTATATTCC…
TATATATACACACACACATAGCCTCATGGAAAAGAGTGTTAAGAAAGAAGCTAAAAGTTAAAGAAACAAAAGTTATTTGGTGCAAAGAGGAGGTAACATATGGAGGAGGCACATAAGGGGGATGAAGACAAAGAGAAAAGAGGGGAAGAAGTGAAATACCGCGGCGTGAGAAGGAGGCCATGGGGTAAGTTCGGAGCAGAGATCAGAGACCCAACGAAACCTACAGGAAGACAATGGTTAGGAACATTTGACACGGCGGAAGAAGCTGCTAGAGCTTATGATCGTGCAGCCATTGAATTGAGGGGTGTTCTTGCAATCCTTAATTTTCCAGATGAGTGCTATTCTCAACTCCCTTTTGTATCATCAAACCCTACTAGTACGGCTAATGGAAGTTCTTTT…
TAAAGCAGGTAAGATATCATGAGTTTGAGAAATTTGTTAAAGAGGAAAGTTCAAGGTCATTGACAGACCTTACAACACCATTGTGCTCGGCACATCAAATGGGGAGTTGCCGGATGGGTTCTAATCCAAAGCAATCAGCGGTGAATCAGACAGGGGAGACATGGGAAGTGGAGGGCCTTTATGTGGCAGATACAAGTGTCTTCCCAACAGCATTGGGTGTGAATCCAATGGTTACTGTTCAAGCTATTGCTTATTGCACAGCACAATCTGTTGTTGAAGTACTTAGAAGGAAAAGAACTAAATGAGAAAAATAAAATAAAATCTTTTGCTGCTTCTGTTGCTCCAATGGTACTGAATATTCATGGCATTGGGCAGAAAACTTTGTTCAAATAATAATTG…
ATGTGTTCATTTCTAAAATTTAAATTATGTATTTTTTTAGAATATTATTTGCGTACGTATTTAAAGTGTATTTAAATATATTGTAATTTATTATTAATTATTTATGATATGTGTGATTATTAATTTTTTTTCTTTTTATACAGGAGTTTTAATATGGCAAATTCGTCATCATCTAATCATTATGATGTGGCATCTGGACCATTAGAGGATGATTTATTGTGGAGGCAAAAAAGTCATATATCACAACATATTTGGAATGGTGCTAATCAAAGGACGTTAAAAATTCAACGAGTTACACCATTGTATAATCATAGAGAAGCACCGCCCGAGGAAATTATTCCTTTATTACAAGTTTCGGGTTTGTACCCGATAATGAAATTGGCGCAGTTGAAGGTAAAT…
CTTAATTCAAAACCAAGATCATAGTTTTTCCTCTCTTAAATTTAGCATTGACTGCTCAATAATGTAGCATTCTAATTACGCAATGGTAAACATAGATATCAATTAAAACATGTCCTACATAAGCCTCCTTATAAACTAAATAAGAACATGGAAGTTTAGTACCCAAAAAAGTAAAAACATGCAAGTTAGAAGCCAAATTCGTACATAACAATACAAACGGGAGGCTTGACTAAACTAAATTCACTTCTTTCTTTTCTTTGGGGGCTGCAATGCTTCCTCCTCCTCGTCTTCCTCATCCTCTTCATTCTCCTCGTCCTCAGCACCATCTTCATCCTCTTCTTCACCTCCCTCATCTTCTTCGTCATCATCGTCATCGTCGTCATCCTCATCATCATCTTG…
TTCTAATTAATAAATTACCTTTGCTTGTTTAGTTATATGATATTTCATTACAAATATAAAATTTAAGTGCAACAGACATCACCAAAGAATGATTAATGTGCGTATTTGCTTTGTAATTTATATGTAGTAACAACAATGTAGCTAGGCAAGTACTGAACAGTTTATTTCATTATTACATTATTATGGTAGATTTGGTTAGCATTGACACCTCGGGAATTGCTTCTCTTGAGGAACTGCACGACAGTTTGTTCTCATGTGGGAAACAGGTAAGGGGTACCGAATGTGCTTTGAGGTTTTAGACTATAATTTACGGTTAATTTTGTGCTTAATTACCAATTCCTTATGTTAATTTCACTATATACGCAATTGCCAATCCTCGTTGCCAGGTGATTTATGAGC…
ATAAATTTATAATTTTTATTTACCATAATAATAAAATATTTTCACGAGAGAATGAGTCTATTCTTTCAAACATTACTAAAGTAAACTTTAAGCATGTACCAAAAAAAAATAGTAAATTTTGAGTCATTAAATATGACTAAAATTCATATGTTTAAATTAATTTCACTTTCAATTTTTTATACATTAAAATAATATATGCCATAGCATGTAAAATTGACTCTACCTATAAACTGGACGGACACTAAATGTTAGAGACAATTTACTTAATTAATAAAATCCTTCCTTAATAAACATTCTAAATAAGATCTCATTAAAAAGAGAACTGAAGTGGTAAATATTAGTAGCATTTTTGTCTGTCTGGTACTATCATAGAAATGGATTTGGGCTTGGGCATATCAT…
ATTATAAACTACTCGAAGTTAATTTTTTTTTACATATTTTCTTTTCTCTTTTACACACATTATTTTTACAATTATTTTAAAATTTACTCTTCTCCCATTTCAAACTAGTCTTTAAAATAAATTTTCAATAGTTAAATATAGTCTTATATTACAATTTAAATTATTAATTATAAATTCAAAATATAATTTATAATAATTAAATAGTAAAATTTGTTCATGAAGACGTGAAATATTGATAAATTGGTCCCTATAAAAATAAAAAAAATTTAAATTTAATAAAAAAAATTATAAAAATAATCTGATAGACAGTTTTATCTCTAAACTTAATAATTTAATGTGAAACAAACTCTTAAAAATATAACTTTAAGTGTAAAATTATTGTTTAAATATATGACAAAA…
AAGTAAATGCATGCATGTATTTATGCTCTATCCTGTATTAGAGAGAAATAAGTTGACAAAAAGTTGTGCAATTAGAAGCATTGCCAGGACATCTGTGGAAAGATAATCTTCTTGTCTCCCTTGTGATATAATGATAGCATGCTCACTGTGAATAGGAAGCTTACATCATAGGATAGAATATATTGTACACTCAATAAAGGAAACGATTAAAATAAACTTCTTGTCTCCCATAATTCATTCGCTATATATTGTGTAGATGCCAACCCCTAAAACTCAAAACTCCAGAGTTCAGAATATACAACACAATATCCCATACCCTCCTATCCTACCCCTCAGTTTTCTGAAAAAGGAAAATGGCAGTTACTGAAACAAGCACAAAAAGCTCTCTTCACACTCGAT…
AATCGATTGACCGGGATGGTCTAACTTATTTTACAACCCCTATCAATTTAGTGATGTAACCAAAACAAACACTGGGAATGAGGTTTCTTCCGTTGAAATCCTCAATCAAAATTAATTTGTTAGTGATTGCTTTAGCAATCGATAAACGCAGTTACAGAAAAAGTCAATCGCTAAAGAAGTTAAATGACAATTTTTTTAAGTCAAAATTGTTGATTAAATAATTATTGTTTTTGCAATTCAATCTTTCTTTTTGTGCTAGTGTTTCCATTTAGCGATCGATCTAGCAACAATCGCTAAAATGCACCCCAACTACTTTGTTTTTTAACGACAGAAAAGAAACACCAACAGTTAGCAATTGATATTGATAGAGGACTGGGGAGTAGGAAAACTAAACTACGA…
CTAATTTACCTCGATGCGATAATTACTTGTAATTTGTTTATGATTTATCTTAGTGAATCATTTGTATATTGATAGATAATCTGGGTGTAAAGACTCTTTTACAATTTGGTGAGTATTCAATCTTTAATTTATCTAAAAAATTTATGTATATAAAAAAGACTGATTTGTAACAAAGTTATACCATTTACATTTGCTTAAGTAGTGGATTGGTAGATGAAATGAGATTCTTATTTAAATTGTTGGATTAGTAACAAAGTTTTTATATTTACGACTAGATCTAAATTCACATCTTTAAAAGAGTTCAATCCTTATTAATTGAGTCAATATTTATTATATTTATTATGTTATACTCTTTAATAGTTTTCATTTATATTATAACAAAAATAAAATTAAAATCAA…
TTGAAACCATTGTTAACATCTTCTTCCTTATCATTCTCATCAATCCATCATACGTTGGATCCACACTTTATATTGAGTACTGTTAAAAATAAAAGTGGAAAACGTGTTACGACACGTCGTTTCACGGAGCTTTTTATCGACTTCAGCTCATTCATTGTTGGACACCTGTGCAATTTCAGGTGGGTGAAATTAAAATTTCCAACAACAAAAAAAATTAAGTGTTTTAGTTTTGATGCCCCGTTAGAGCTCAAATACACAACCGCGTTACTTGGCCCGGTATGTTAGTGGTTAATGTGCGGGTTAATTATACGAATTAGTATTAGGATTAGCTTTTGAGTTTTGACACTTGTCGTCGTAGTCAAGCTATTAGGTTTAATTTAATACTAGTTAATTTCTTGG…
CCTCACCGCTGTGTTCTCCATTGTGTCAGTTTAAGCTCCTCTCAGTCTCAGTAGAAATTGTCACCGCAGTTATATTTTCTACAAATGGAATATCTTAAATAAGTTTATATTAATCCAAACCAACAAATCTTCATTCGATACATAACAATATAACATTCCTCATACTATGTATTATTAAATTTTGAAATTAAATAGTAATAAATTCTTTCTCTTAGAGTTACAATTGAATAGTAGCATAATTGTTCTTTTAAAATGTTGCATTTATAAAAATAATAGTTATTTTTTATTTGTTCTTTAAATTATTTATCTTGACTGGAGTTTCTTTTTACTTTTTTTCTCCTTGTCTTTTTTTCTTTGTAAAAGGAAAAGATATTATAAATAAAATTGTGCGGCAAATAA…
TATATTGATTGCATTGACAATCGAGATAAAAGTTTCTCATTTTACGTCAATTGTATTGCAAATCGATGTAAAAATGTTTGTTTTCATCAATCAAACTAGTGGAGTTAACAAAAAAAAAAAGATATAATTGAAGGACATGATTGGACTTTTTAATAGTTGAGGGATCAATTGAAGAGGTTTTAAACAATTAAAGGATTTGATTGAATTTTTTAATAACTGAGAAATTCAACTAAACTTTTAATTATAGGTTAAATTATAATTTTGATCCTAATTTCTCAACTTTATGATTTTAATTCCTTGATTTTTAATTGTAACATTTGGTTTTCTAATTTTATAATTGACAATTTTGATTCTGAAAGACTATAAACTAATAATTGAGATTAATAAAATTATTAAATT…
TGGAACAAACAAGCCAGATATTATATGGGCTGAATTTTTCATGTATAACTCAGAGCAAGTAAATCACGCATATAATTCCACTTGTTTAAAAACTAACCTTCTTTATCAACTGTACATCATAAGACCTCCCATATTTGTTCCTGATAAGAGTAGCAAGGTCAAATCCACTAAACGTGGAATCATCTTCTCCAACTATTTTCTCGAGACTCTCTCTAAGCATTTCACTATTCACCTGATGCATATTTCAAAAGAAGCCAGACTCAGGTAAGCACAGCAATGTAAAGTTAATGCTTTTTAATGTATTATTCTTAAGACTGAGAGTCTGGATATAATCCAATTGGAAAATCACTTTGACATAAATATAAATTGATCAAGCAATAGGAAACTGAGAATTGAACG…
TAACAAATTATAAAAAAAACAAATGATTAATTGATTAAATAATAAAACTCCATTTATATATAATAATTAAAAGGAAATAAATTAAATTATTCGACACAACCTTGATTCTGAAGACAAACTGAAATAAAAAACGATAAAAAGATTCAAAAGAATACACCATTAGAAAAATTAAGCATTAAAAATAAATAAATAAATATATAGTTGGTATAATTCAAATTTGAGAAGTGTGAATTTGATACCCAAACCAATTAACATCGAATTTTAATTGGTTTGATTTGGGTCCAATCCAAATAGGAATTTTTTTTTAATCAATTTAATTGGTTTTATTTGGATTATTGAATTCATCATATTGCTGGAACCAATAAACATCCCTACACAAAATCTTAGATTTGAACCTCA…
ATTTATTATTCTTTTTCAATAATATATTCAATAAGAATTCAACTTATATCTTTTATCTTTTTTTACAAACTTAATGTTAGCTATCAATTGAGCTATGCCCATTGGATTAAAATGTTGTCTTTGAGTTACACGGTAACATACCGAAAATGTTGTTAAAGTAAGACTATTAAAACAAATCTAGATGTAAAAGTACTTTAAAAATGAGTTTTGCTTGATGCACTAATTCATGTAACCTAAAAAAAAGTATAGGCTATTTAAAAGTTTAACCCAATTTAATTTTAGTCCAACTGAGCCCATCCCGAAATTTTGCTAGTGGGTAATGGGTTAGGCCAACTTTTGATTTTTTTTATAATGATTTAAATTATTGTTAGTTGGTTTAAATCATACAATTTGTTTGCT…
AATAAAATGTGTCAAATTAATTTGTTAAAAATATAATTTGGGTTAAATTAATTTTGTTTTCTAATTTGGTTTTAGGTTTAATTTGATCCTCATATTATTTTAAAGTTCAATTAGGTCTTGTGTTTTTTTAAAAAGGTTTAATTATGTCTTTTATTTTAAAAAAATGTAAATTAGGTCATTTACTTTCAATTTAGTCCTATTTAAAACTATTTTTGGTCTATTTTTTTTCGGCAAATGGAAGAAAAATAAGACCGTGTTCTATTCTTGTTAGCCAAACTCAATTGTCAGAATTAGTTGAATCACTGTAAAATTAGTTGAATGACTCTCAAATTATGTTTTAGGCAATTAGGAAATAGAAAAAAAAGGCATTGTCTAGAGTGGACTGATAACATAAGTGGT…
CTTTGACGGTCTATATATTTTCCTGGTCATTCCAACCCTGCTTTTTGGCCTCACCTTTCAAAATATATATAAAATTTAGTTTTAATAACTTTTTGCTTCTTATAGTACATAATTATTTTTACTTTGTTGTTTATTTTATGAGAAAGACTAGTGACACATTCTCTCAAACTTTCTTCCTAAGATTCTCATTATGATTTGATAAAATTTATTAAAAATCATAAATTTTAATTGATTAATCACAATTAATATTTCCAATGTGATTATAAAATTTAGCATATAGTTTCTAATTTAATAAAATTATATTAATCACTTAAAAATAATTTTTGCATAACATACTTAATAATGTAAATATGCTCAATATTAAATCATAAAAGTTACATGTATAACAATCATACCAAT…
ATAGAGAGGTGATGCGCATAAATAAGTAAATATATCATAATAGGAATGGGATTATGAATTATTGGTATTGGTGCAAGCAAGGGGAACATGGAAAGATAAAAGTACGAAGTTGATGCTATAAAAGAAAAGAGAGAAATTCACATAGCAGTCTGAAGAATAGAGCCAAGGGTGCCCAAGACGGCGAAGGCGAGAAGAGGGCTGACATCGAGGGTGTCAAAAACAGGGGGGATGATGTTGCGGAATAGGTTGAGATAAGGATCGCAGAGGTCTCGGATGGCCGAGAGAGGCTGCCGCTCCCAGGGGATGTTTGGGAACCAACTCAGCAAAACCCTAACCATCAAAACACCGCTGTATATGTCAAGCCACTTCCCCAGCCCCGCCGCCACAACCGTCAGCGGC…
CTATAAAAGATGAATTACATTGTTATTTTTATTGACTAATCAAAATATGACACGTGACAATCATCATTCAATTAGATCGTGACGCGTGGTAGTCAACATTCCTTTGTAACATTCAACGTCCAATTGTGATCTCTAGAACCAACATTGCACGATTTTATAAAATAGGGGAACCAAATGCGTGAATTAAAAAAATAGAAGACCAAATCTAAAATTAGAGATAAAGTAGGGGACTAGTTTTGCAATTTTGCCTTAAAAAAAAATCCTATATAAATAGGTTGCTTTGTTCTCTTGCTTCTACAAAAACCTAGCTAAACGAAGAAAATCATTCCAATACACATGGCTTCCGAAAGGCAAGCGTTAATGCTTATTCTCTTAACAACATTCTTCTTCACCATAAAG…
ATATTTTTTGAAATAGATGTTCTACAACCGTACAAAATAATTTCCTAAATACCTGTTCCATAACACTAAAAAATAATGGTTGAAAATAAAAAAAAAAACATTTTATATGTTCCATAAAACTTATTTTGAAACTCAATCTATAATGTTCATTCCATAAGACTACTATATAATTTTCAGAATTATGTCTTCGGAATAATGATTGAAAATATAAAACATTATGGAATTGTCATTCTAAAAGACAAACATTATATTCTGGATCACATTTTTACCTTCAATGATGACACACAAAGAAAGGAGGAGGGGTAGGATGTTCTTTGGGGGGGGGGGGGGTGCAGGATACACATATGGGAGGAGTGTGGAAATAAAATCATTTTTACCTTCCATGATGACACACAAAGA…
CAGATCAGAGAGTTAGTACATATGCTAATGGAAGGAAATTGATTTTACTTACACAATGTGAGGACTTAAAAAACCACGATTTATGGTGATTATATATGATTAACAACCATATGGTTAAGATACTATTCCAATGTAAAGAGTTATAGAAATAAATATTAATGAATTATGACCATTAGCCATGAGCTCATTGATGAGGTTGTTGTAGTAGTTCACTCCTTCATGGTTTACACCTGCATTAAGCTTTCCTCCTGCAAATGATTTATAAGAAATTAATAATAGTTGTTATGGAACGCAAACCAAGGAAAAAATTTATCTGGGTGGAATTTCAATAAAACTTGACTTACTCGATAGTACCCTAGACCATGAAATGGAAAATCTATAAGCATCCAAATTCATATA…
