# Supplementary material for: DNABERT-based explainable lncRNA identification in plant genome assemblies
Source: Comput Struct Biotechnol J. 2023 Nov 17;21:5676–85. doi: 10.1016/j.csbj.2023.11.025 (PMC10696397; doi:10.1016/j.csbj.2023.11.025)
Supplement: Supplementary file 5 — Supplementary materialSupplementary Table 5: Most relevant motif sequences by species [file mmc5.zip › cantata_gtf_os.tsv]

Sequence,label,pred,prob,source,species,kmer,cantata id,chrm,start,stop,attributes
AGATACTATGAGGTACCATAAGGTACCAAATTTTACACTAAATATTTGGTACCTCATGGTATCTACTTAAGGACCGTAAAATTGCTCATATTAGAAAGAGTACTTATCAGTCAACATGCCCCCTGCCCCACCTAGTCTTTTTGAATTTTCACTATATATTATAGCACCTAGTTAATAATTTGCAACATAGATCAAAATAAAATCAACATGCCAAACAATCAAATAACCAAAATCCAAAAAACTGTTACCAAACCAGAGTATCTGATTTCTTTTTGCCCGCAGTTTTCGCTCAAGTCCAGCCAGGCTTTCCACTCTGATTCATAGGTGTCTTCCAAATTCCTGAGATGGCTACATCAGCCATGGATCCTACCAAGAAAGAACTGCAGATCAATTGTAGAT…
GACTATAGATTTATAGTCAGCTGCAAGCCTATAGCACGGACTTTAAGACGCTGTACGTGTAATTAATAATGATGTAGTTAACGATTGTATAAATTAACTATTAGATTGACTGTAGATGATTTACGGCTAGTAGTTGATTAAACTTGCTCTAAACAACGGGAGAAGCCTTCTAGATCATCGTGTTGAAAAAAAATGGCAACAGCCAACGCCCAACGGAACCGCCCAAGCCCACACGTCGCGTTTACCTCTCCAGCACGGTCACTGGCATGTGGGCCCATGAGAAAGTGGGACCCACATGTCAATCTGTGTCCGCCCCACTACCGCCTCTACAAAAGCAGAGCGCGCGCGGCGGCGGCAGCGGCAGCAGCAGCAGCAAATCGATCGTTGTCGTGTCTCGCG…
GATTTATAAATTATTTAATAAATTATTAATAGAATTTATAATTATTAATAGAATTTATATTAAATGTTCATTAATTTACAAGTGAAGTTAAATGTGGGAAATAAAATTTCCTAAATATAAAGCATGGATGGATTTAATTTTTTATTAAATTCTCCATGATTAATTATACTCTCTGAAATTTTCTCGGAATTTTCGGAGCTCAATTCCTAATGTTAATAATACAAAGAACAGTTTAGCTTTTTTTTTTAAAAAAAATAAATTAATCATTAAATGATCTGGATATTATTATATTAAATACTTTGAGTGTCCAAGTATGTTCAAGATTTTTCTTGGAATTATTTGAGCATTGGAAGTATTTTTAACAATTGAAAGATCATCTCATTGGTTAATTTATTTGGA…
GACCTGCCATGGTTTAGAAATGAAGGACAACAAAACAATGGAGGATGTAATGTAAGCCCTACACAACTATTGGGATGTAGCTTTTGCAAGACGCTCACTCTCACTTCACTCGCAGCTTGTCTCACAAGCTCTTACCAGTTCTTACCTTGCCCACAGGAGGGGGACAGCAACCCACAAGTTAGCAACCGTGGAACGAGGTGTATCGGTGCTGTAGCAACAAGACCTGTCAAGCTGTAGTCGGGTTTGTGGTGGAGCTGTTGGTGGGCTGAAAGCAATGCTCAAGAGAAAACTAGAAACCACGTTAGCCAAAGCAAATTGAATAATCGCTCAAGGGTATAGTGTACAGTGCTGGTCCTAGGCTAGTCGAAGTAAAGACGCGAGCCTAACCACAAAGGACGC…
GAAAAAACGAAGGAGATGCACATAGTAAAAAATGATTATACACTACAGAAGGTCCCAATTTGGCCTGCCACATTGACCCAAGTTGAAAAGGATGCCCATTGATTCAAGGCTTCGTTTGGTGACATGCAATGGTATATACGATTTAGCCTCAAAAATAAAATTAATCTAGCGGACCGCACTTGCAAAAAGAGTGCCTACTTTTTTCTGTAAACGAGTACTACGATCAAACCTGCATACATGCCATATTGACTACACGATACTATTTCTTGCGCTTATTCTCGTGATTCTCCTGTGGCCATCTCCAGTTATGTATCAATAAGACAGTCTTTTCCCCTAAACAAAAGGACAAACCATGTTCATCTATGAGGAGATTGATCATTCTCTTGATTGGTGAACAAC…
AGCAAACCTAATCTCCATCAGGCAACAAAAAAAATATGGCATAGCTCTGATATTTGAAGTAATTTCTCAAGGCAAAATGTCTGATATGATGTCCTTTTCCCCCGATAATGTTCCACACTTCAACTTAAAAACAGGACTTCAGTAACTAATATATGGCCGGTGAACTATTGAGAAGTTTCTGATACAGCTTCAAAAAACAGTACTTCCTCCGTTTTAAAATGTAAGAAAACTTTCTAGCATTACCTATATTAATGTGTGTGTGTCTATATATATATATATATATATATAGTCTTACATTAATTAGCAACTCTGATGTTTGGTATCAATGTTCAACCACAGAAAAGAGAAAAGTCCTCCAGTGGCTATTGAGAAGTTTCAACTTTCAATGCACTACTGACT…
TAGTAGTAATTGTTATCTTTATGTTGGTACATGAAACGGTGAAACATAAAAATATTTTTTATCAGTTTTTTTATATATAATACACGGTACTACTACTTCTGCAAACAAAAGGATAACAAAAAAACAAAAGTGAGAAGAAATCTCTGGACCAAATTTCCTGGGATTCAGTACTACAGGGGCACCTAGAAATTAAAATTTAGAACTCCCCGACCCGAAAATACTCGAAGAAATCGCACGAAACCATTTTTTTTTTCCGTTGGAGCAAAATCACAACCAACTCAACTCCTGAAATAAACTGAACTGAACTGAACTAAGAGAGCGCAGGGGAGAGGGATGTTGTTGCTATTATTATTATACCGGAGGAGAGGAAGACGAGGTAGACGGCGGCGTCGACCCCGC…
GGAATATAAAGTTATGTCTATAACTCTTATAAATTTCTATTTGTAAATTATATTTGGATGTGTACTGATCCATGGTTAAAATCTTCAAATTTTAACCTTATCAAAATCAAAAGAACATCTTATAAAGCGTTTATATTCTGCCCCTACCTAACCCACCATGGTAACAAATCTGTATTTAATTAGTTTCTTACATACGGTACTCCCAAATCGATTACATTACTTCGACTCTCTAGAACAGTGATCATAATAATAATTATTAAAGTAATGACACCCATACTATAGGTGTTTCCAGCCTACTACTACAAGCTTTGATGGTGATTATAAAAATTAGGACACCACATTATGCCGGAAAAAAATCTATGCGGCAGTGCCGTACCAAGCCTCTCGTGCGGCACCGCG…
GTACCCACCCAGGATTTATAAGATCTGGCCATTTCATTAGTATATATGTTACTATTATATTGCATGTGCTTTGCATTTCATTAGCCAAATGTGCTACCATGCCAAAAGTGCATCATGATCAACCATTTTTAATAGTTTACTCTATTTCTATGCAAGGATGTACTAGGTATACAATTGCTTGTGCTAGCCACGTAATACAAACAAACTAAAGGGATTAAAGGTGACGCACTGATATATAATTTTTTGTACAGCTACTACCTCTGAGCACCACATGAGCATCACTAGTTCGAGCCCAGCTCAGCGGATGCTTCAAAGACAAAAAAAAAAAAAGCAACGGCGTTATCTATTAAAAAACGGAGGTATTACTTGAAAGATATGTTAGTTTTAGTCTCAGAAAAA…
CGGTGAGGATGGAGAGCTCCGAGGCCTTCCTGAACAGCCCGGCCCGCCTCTTGGTGAAGGTGACGTGCCGCCGGGCTTGTCCTCGATGCGGCGGATCCCGATCGCCTGCCGCCCCTTGCTCGGCCTCCCGCGCGGATGAACCATCGCTCGCCGGCGCGCGGCGGCGCTGCTTCTTCCCTAAACTGAAGGATGCGGCGCGGCGGTGCGGTGATAGCGGCGGCGGCGGCGCGCAAGGAGTTTATGAAGTGGAAAGTGTTGCAAAAAAAAAAAAGGCGGGAGGGAGGGAGGGAGAGGCGGTGAAAACGGACACGGAGAAGATTTGAATTGAGGGGGTGAAAACGAATCCTCCTCGTACAAGGAGAGGTTAGATTTTGGAAAGTTTTCCTAGTCATCCGTAAT…
TTAGTAATGTAAGCGCGATGCTAAGATTATTAAATATCATTAATTGGGCATATATGATGTGGGACAGTAGAGGTGGGCCGCTGATGGTGACAGCTCAGTATGGGTATTCCTCCACGTTAGTATATATTCCTAAGACAAATTCCTAGGGAGGGTACTCCTCCGTATTTAGCCCCGGTCGGATAGCTATTACAGGTTGTCGTAAGGAACTCGGCAACCCGGGGTGGTCTCTCGAAGTACCAGGAGGGCATTGTCAGGGGTATAGGCCACACGATTGTATGCTAGCAGATGTAAATTAGGGATTGATTGTATACTAGAAGTATAGGAATTGATTGCTTTCTATTTCTTCTTCTACTTAGTTAAAATTGATTATCATGAGGATTTGAATAGCTTCGCTTCGTG…
AAATACTATTTCCTAAGAAAAAAAACTCAGGTTAAAATAGCCTCTTCCTGGAACACTGGGAGGGTCAGCTGGAGGAGTCAAGTGCATTGCATGATGCTGATGGATTTGTATCTTTGTGCTTTCTTCAGAGTTGCAACTTGTTTTGACACGTTTGGTTTTCTGTGTGCTTCGCCCCTCTTTCCGTCGTTAAAATAAAATCTGATTATATTTCTTCAGAACGTGCAAAAGACCCAGCTTTCATTTCGCTAAGATAGAAATATAAAGTTAGTGGTTGCAACTGGAACAGTTTCAGATCTAAGGCTTAGTTCGAATTTGGAATTTAGCTTACATTTTTAAAAAACGGGATAAGCCATTAGCGCATGATATTAATTATTACAAACTTTGAAATGGGGTTTATTT…
TATAACTTCAATTTACGCTTGGGAAAGAACTTCGGGGTGTGACAAACAGATTTGGTTTACTCACACTGCAGTGGATGTATACTTTACCCGCACTTCGCGACTGCCCAACACATGAGCCTCGTCCCAACACATGAGATGCGTCACGGAAAAGCTTTTCGATAACCTCGCATTGGCAGTACCCGCTCCATGAACTTGAGTCCTCATGCACTCTAGGTGTACACGGTTTCTAGCAGTGAGAGGAGTTCTGGCGCACCCGGGAAAGGAAGACTCACACATGCATTAGGTTATAATTATGTTTAGATTCTCACATGGCAGTCCTACCGATGGCGACACCACTGTAGACACCCGCCTCGCGGTCCTACCAATGGCTACCCCACCGTAGAGCCCCTGCCTCACACA…
CTGGCCTAGAAAACAGGGAGAACTTAAAACAACAGAAAGGAGATGATTAGCTAGGTAGTACTTGCAATCCATGGTGAATGCTTTTCTTTTCTTCTATCCTTTATTGGTTGGATTTTAGGACAATAGTATGAGTAATATCTCCGGGCATTGCTACAGTTGTTTCACCAACTCATTGTTACACAAATGTTGTACTAGTAGGTACGTTGTAGCTCTTATGACAACGCAAGGCGTTTGTTGTCTGTAGGCTAGTCTTTTCATGACATCTTCTTGTAATAACTTTTTTTTCTCACTTTTGTTATAACGCAAGGTTTTTGTTGTCCGGAGCACTTGACAGTAGGAAAAAGGAGAAGATTGATAACATAAGCAAAATGAGATGAACCATTAATGCATTATTAATTG…
CAGTGCTGTTTCTTTCCGTTTTGCTATTTGCTCAGCCAGTGCCCAATAGCCAGTTGCTATTAATTGTACTGTTCAAAACCATAAATTTAACTAACATAATTTTTTTGGAAAATGATTTTTTTTTTCTAAAGTAGGGGAACGACACCCTAGAGTGAGCTTGTTTTTTAGTGCTTTTAATGTTCTATGTATGACATCACTCACCACAGTCATCTTATATGATTATGAGTTAATCACGATATCTTTTTTATAGATCAGGAGAACATATTCTTATCATCTCTGTGGCTAATCTGTATATTTATAGAGAATAGAGGGTTTGTCCAAATTCTACATATAGGAAGTTATTTTTATTTTCAGAATTACTTCTTAGGATTAGCTGAAATATTAATTTATTTGGCTGCT…
AACCATAAGCTTAGACGGCCGTCTGGGGTCATTGGTGGTGAATTCGCCCCTACCAACCACCGTATCGAATTTACTATAAATTACATAGAATTGCTTTCTACATGAAAATGTTAAAGACAAATTAAATTGATCCAACTGTGTGGATTAAATGGCATTTTTTTCTCTTTTAAGAAACAACCAATATATATATATATATATATATATATATATATATATATATATATATATATATATATATATATATATATATATATATATATATACTTCCCAAAAACAAACAACCATCTCATAGAGCCAGGTTTATAAACATCGCACAAGCGTGAGGAGAGAGTCAGATAGGTAACAAACCTTTAGAGGCATGGTTAGTTAGCTAAAAAAAATAGCTAGCATGTGCGTTTT…
GGCGGCGCCGCCTTCCCCCATGGCGAGCGGCGGCGGCGGCGCCTCCCCCACGACGAGCGGCGGCAGCGGTGCCTCCCCCGCACCGAGCAGCGGCGGCGGTGGCGGCGGCGGCGGCAGCGCCCTCCCCACAGCGCGACGCCCCTCCCCCCCTCTCTCCACTTCTCCCCCTTTCTCTCTGTGTTGCGGCGGCAGGAGGGCCGGCGACGCCCTCCCCTCCGCTAGTTCGGGGGGAGGGGAGGTGCGGCGGTGGTGGTCCCAGCGGAGCGGGAGGGGCGACGGCCCGGACGGCGTGGAGGCGGGCGTCGGCGGCCGCCGTTTTTTTTTTTTTGTAATTTTTTCCATGGCTATTGCTAACCGAATCGGATTGTGTATGGATGAAAAACAGACGAAAATTAGATG…
GGCGGCGCCGCCTTCCCCCATGGCGAGCGGCGGCGGCGGCGCCTCCCCCACGACGAGCGGCGGCAGCGGTGCCTCCCCCGCACCGAGCAGCGGCGGCGGTGGCGGCGGCGGCGGCAGCGCCCTCCCCACAGCGCGACGCCCCTCCCCCCCTCTCTCCACTTCTCCCCCTTTCTCTCTGTGTTGCGGCGGCAGGAGGGCCGGCGACGCCCTCCCCTCCGCTAGTTCGGGGGGAGGGGAGGTGCGGCGGTGGTGGTCCCAGCGGAGCGGGAGGGGCGACGGCCCGGACGGCGTGGAGGCGGGCGTCGGCGGCCGCCGTTTTTTTTTTTTTGTAATTTTTTCCATGGCTATTGCTAACCGAATCGGATTGTGTATGGATGAAAAACAGACGAAAATTAGATG…
GTTAGAAAAAAAGTGCTTATCAAAAGTAGATCCGTCATGGCTATATTTCAACTAAATTTGAATGTTGTTACTACACGTAAGACATAGCGTTACTGCACGATAAATATCACGTTACTACGCGGTTCTGAGACGAGAACTGAGAAGAGTGGAGGTGGTGGGGAAAGCCACAGACTGGTTTGACCGAGGTGGGGGACCTTTAACCAAGGTGGGGGGGTGGGTTTTGCCCTCTTGAAGAGAGGGGAGGTGGGTTGGAGGGAGGGGGTATAGAATAACTATTCTATATTCTATACCCGGGTGTAGAATAGTTTTTCTATATATACATATATATATATATATATATATATATATATATATATATATATATATAGACACACACACATGCGTGTTGCAATATATACA…
CGCCTTGGTTTTCTTGTCCATATCATTATCTTTCTCTGTTTCTGCAAGGTCTTAAGGATTTCTAGAAATCTAGGACAAAAAATGGACTTGTTCCTAATGTAACAAATAGATGCATATTCATATAGAATTATAGGCTGCTTCAAGTTGTGGATGTACCTGATACCAAAAGAAGGATGTTTTTTCTGTTCAGTTTAACTTAAACCCTACCTTTTCTCTGAACAGGTCCTAGAGTCCAGCCTAAGGACACAACTCATACAAGAAACTGAGTGAACAGCTTAATGCATGTATGTCTAACTAAGAAGAATAGAATGTAGAGGTAACACCATTCATTAGTTTCAGTAGCTGACTGTGTATCTTCATGCTCTCTCGCCCCACTTCCTATTCCTTTTTTTCCCTTTT…
ATCAAGCCATGAAACACCATAGGATCTACTTGTTAATGCAACTGTGCAGCTGAATGCTGATCAGTTGGCTGCACTAGTCTAATAGTCGTTTTCAGTGGCTGCACAAGTCAAAATACGGCAGCTGGATATGCTGGACTAGTCGTGTTGATAGACGCTGGCAAGACTGAAGACCAAGATAACGCTGCAGCTGGGAATCATCACTATCTGAAACTACACCGAGACTGCGACATCTCCCCTAATTCTGATGCCTCTTAGCCTTCTCTAATTATCGCTTAATTAACACGGTTGCATATATGCAACACACGATTTTGCATGGAAGCTAATTAGCTGTGTAGCTGATGAAACACCTGAACCGTGAGAAAACTATGTTAAGAGGAAGACGAAGAAAAATGTAGATGG…
CTATAATTGAGTCACTGAACGATGGATATGGAGTCACTACTGGACGATGAGTTATGAAGTTTTGCATTCGGCAAGCAAAAAGTTTACTGTGGATTGATGTGAGATTTAACTGTACGTGAAAAAAATTACTGAAGTAAAAGCTGGATAGGGAGGGATATGCTAGAACGGAAAACCAGGAATAGTAGCGGAAAAACGGAAACGGAAAATATGAACAATATGGATCGGGAGGAAAACGGAAAATGCGGCCGGGCAGTAAATATATTGTAAGTATAATGGGGATTGAATTTTTTCTGATCTTATCGAGCTCCTAATTGCAGACAGTAAAATTTTAACTATGTGTAGAAAGATCAGCGATCGGTTTATGTGAGTTATTTTTTAACATCATGCCATCAACATCAT…
CCCTGCCATGCGCGCCTCGTGCCCCGAGCCGTCACCATCGCCGCCTGCCGCCGTGCCGCTGTCACCTGCCGCGCCGCGCGCCGCTCGGCCGTCGCCGTCACGCCCTCGCGCCTCGTACCACCGCGCGCCATCGCCGTTGCTGCCGCTCGTGTCGCCATCGTCGTCGCCCGCGCCGCTGCCGCGCGACAGCTCGCGCCCCGCGCCGCGCGCCATCGCCGTCGCCGTCGAGCAGTCGCCGTCGCCGCCTTGAGCCCCGCGCGCCATCGTCGTCGCCGTCACGTTGTCGCCTTGCGCCCCGCGCCCCTGCCCCGCCGCGCGCCCGTCCCACCTCCCTCTGCCGCCTACGCGCCCTCGCGCCCCGTGCACTGCCGCGCCACGTGCCGTCCCATCGCGCCGCTG…
TCCATTTTGCAAGCTCGTTATTACGGGTAGTTCCTACAAAGAATCGGACTAATGACGTATACAATGCTTGAATTATCGACGTAGATGCTACATAGTGGGTTCTCATCCTTCAGAGACTACGAGTGTAATAGGAGCATCCGTTGACAAAAGGATCACCCTAAGATGATCATCTCATGGCTATTGGGAACGAATCAAATCAGATGGTTCTATTTCTCAACCTTTCTGACTTGCTCCTACGGAACCAAGGTCGAAAGGATTGAAAAAGTCAGTCATTCACAACCACTGATGAAGGATTCCTCGAAAAGTTAAGGATTAGTAGTTCTTTTTCGAAATCGATTTCGAAAAAGAATGGATTCGGTCTTATACATACGCGAGGAAGGCAATCAAAAAAGAAAGAAG…
TCATGACCTTGCTGACCTCTTTTTTTTTAAAAAAAAAAAAGTTAAGTTGAGCACATTATGTCTTCATTGGTATAGAAAATTCACTACAAGGCACTAATGAGGCACTTTTGAAAATACCACTATAGTATTGTAAAGACATTTGAAAAATGCTTCTGTAGTATTAGAAAAATATTTCTACAAGATATTTTTGTTGTAGTAATATTCTACAGACACCACGTGGTGACATCTTCTGCTTGAAATGTTTTCTAAGTGGAATTGAGAATCCCAAAGAGTAAAGTCTATCACCGGTCCCTAAACTTATACCGTTGTGTCATCCTGGTCCCTAAACTCGCAAATCGACCGTTCAGGTCCTCAAACTTGTTCAATTGTGTCATCCCAGTCCCTAAACTTTCATATCAC…
AAAAATCTAGGAATTATAGAATTAAGCAAAGTATTTAACAAAATTTTATCTAGCCCAATTTTATATTGAGATTTAGCAAATTAAAATTAGATCTTCTCTTTTAAGCTTTTAAGATCAATTCTAATTAAACAACAATTTATATATTTAGGATTTTAATTAGATCATTAATGATCAAATAATTACTGAACTGCTCTTTGTATCATTTAGGAATTGAGCTCTGAAAAATCCGAGAATATTCCAGAGAGTTGACTTAATCATGGAGAATTTAATAAAAATTAAATCTGTAAGGAAGTCCCAAAGCCTAGGTGGTGCAACGCTCCAAGGCATGTCAGCGCGAAATATCTGGATGGATGGGGTCTCAAATAAAGCCCAAATAAATACAGTAACCATCCAACCTCA…
AAATGGCTAAGATATGGCCATTTGAAGTTTATATGCTCTTTAAATGAATATTTGCGAATTTCTTCATTTAAATTTTAATTTTAAAAAGGGTTTATTGCGTCAGCCGAGGGGAGGGGCGCGCGGACTGGGTCCACGGGAGTGGGGCCCACGCGGCAGCCCCACGGTCCACGGTGGACCGGGTGCACCCGGCTCACACCGGCCGGCGCCGTGGGCCCCACGCGTCAGCCGCACCCGAGGGCGCGGGCGGCTGACAGCCGGGCCCCACGCAGCAGCCGCTAGGCGCGCCCGGAGGCGGCCACGTCGGTGCGGCCGGCGGGAGGCGGCGCACCCGCGCCCCTATAGTCGCCGGCGGCGGCCATAGGCACGGCGGAGCGGCGGCCGAGAGAGGGGAGGGAAAGG…
GGCGCGACGAGCATCAGCGTGAAGGCCGGGAGGGTGGATATAAGGAGCAGCTGAAGCATCTCAGGGAGAAGAAAAAGAAAAAAGGAGAGAGAAAAAAAAAAGCGAGCACCAATCCAAGTAAAGCCGCCTTCTTCTTTCTTGTCTACCGAGGACGACGCGCTCCCGCGCCCGCGCCCGCGGACGAGCAGCCTCTTGTAATCTTGCTGTTGTTGTTGGTGGTGGTGGAGTGGTGCGTTGCGGGCGCGATGCGATGCGGTGCCGGTGCGCGCGGTGGTGGTGGAGGTGGTGGTGGTGGTGCAACGAACGACAGCGCTGCGTGCGTGGACTGCGCGGGCGAGAGAGGGAGAGGTGGCAGGATAGGGCGCGGCCCCGGAAAGCGGGGACAGTGGCGACGAGGTG…
TTTCTCTTGGGTACGAATACGAATATGGTATCAGGGTTTCCGTCGGATACGGATAATAATTCGGATATCCGGTGAACAGTGCTATTCAGATATCCGCAGAAGCCACAAGACATACCCCATTTCTCTATAACTCTAGTAGTTTATCTCTTAACACTAGTCCACATTATTAATATTATTTAAAATTTTAAAATTATTTATAAATTATACTACATTTTATATAAAATGAGCTAATTATATATGTTGATATTTGTTTCTATTAGAAGTTGAATTGGTTTTCGTGTTCCGAGAAAAATTTGTTTCCGTATTCGTGTCCGATCATATTCGATTCTTATTCGTATTCGAGATAGTCCGTATTTGTTTTCGTATTCGAGCTATCCGTATTCGTTTCCATATCCGGTA…
GTGGCTTGTTGAGTATGTCATATGCTCATTCTTGCAATATTCATTCATCAGAAGAGGAGTATCTCAGTGAAGGTGATGATCTGGAGGATTAGGCTTGTTCTCGGTTAAGATGCCTGTGGAGTGGAGTCGCCATAGCTGTTCCGTAGTTTGTTTTAGTTTTGTTTTCCGCTGCGTAGAATGTTATTGCTTTGAGAGGAACTATCTACCTCTGTAATATTTTATTATTTGCGAATATTCGATAGTTAATTATTTGTACTCTATTATCGATATTGTCATTGTGTGCCTCGGTTGATTCCTGGACGAGGGTTTAACACACATGTAAGCGTTTGGAATTTTGGATAGAAATTCCGGGCGTGACAACTGACAATTTAATATACAGATTCATCAAATTAACTAAAA…
CCATCACCTGAAGACTATACACCATCTTCTATAAACTTGAAAATTGTCCATAGCATGTTGTTATGTGCACTCTTCAAATAACACAACACAAGTCGTCCTTGTTCATACTCTTAATTAGGTCCAATTTGTTATAGATGATGGATGATAGTTGAAACTAAGTGTGTGATAAGTATTCAAGAGCGCAAACGGATGAATTAAATATATATTAATTAGAAAGTTAAATGTTGATCTTAAAATGTCTCTCAAAAATATTTATAAAAATGGTTTTCGGAGAAATTATACCATTTAGAAACATGGGAGACACGATAATCTATATCCGTAAGCCAAGAAGAACGTGACCTTAATATTAGTTCTATATGCTCAGTCAAATCGATGACAATCTGACCATGCTTCACCCCG…
AAGGCTTCCCTATGCTCCTCATATAATTCGGATGATTGAACATGTCACTCACCTTCAGTTTGTGTGCGAGGAACCACATACCGCTCTTTCCTTGCGCTTGCCCAAGCACAGGTCTGTGCCTCGGGACATCCCCTCCACATCCTCTCAGCCGCCTTCTGCTTCTGAGCGTCCTTCCTCTATGGCTCGTCATGAGCCGTCTCCCTTATTCCGCATTTTGCGGACTATTTTTAGTCTTTGCTCCGCGGAGGCTAAAAAGAACCGCCGATTACGGAATTTGGTGAAGAAAACGGCTAGTGACGTCAAGTACCTCAAGGCGCGGTATCATGAGGACCACCACATTGATATCCCTCCTTCCCCTCCGGGTTTCGAGGCCGAGCCCGATGAGCCCGAGGAGGAAGA…
AGCACTACGAACACGGCGCGGTTGGTCGCCGTGCAGTGCAGCCTCTCTCTCATGGAGGTTTCGCGGATGGATCCAGCACACCGCGAAACGACGGGAAACGATGCCGCGAAACGACGGGAAATGATGCCATCGCGACGAACAACATCGCAATCGGCGTGGAGCAGAGGCAATAGGACAACCGAACACGACGTGGAGAGAGAAAGGGAGGGAACGCGCGCACCTGCCGTAGGAGGCGGGCCTGCTCGGCGGCCGGCCGCGCGCCGCCGGCGACGCTGAGGAAGGAGACGCCGCCGCGTCCGCCACGACCCAGCGAAGCCTCCACGCCGCCGCCACCGCCGCGGCCCCGATTCCGGTGGAAGCGTGGCTCGCCGAGGCTGAAGGCCGCGTACATCGCGACGC…
CATTTGAGTGCTTCCAAATAAATTCCCTCAAACTCCACCTCAAAATATTGCACTCAAATAAATTAGGAAATCTCCTTTGTGAATTCTCTCCGAATTCAAATTCTTCGCAAAACCTAGTTATCCAAATCAAATATACAAATTAGACTTCTTTCTTTTTGTCATCGGGCCGAAACTCTGTTCTGTTTTCCTTTTGGCCCAATCCTTTTTCTTTCTATTTTCCTCCTTCCTCTTGGGCTGCCGGCCCAGCTAAGCCGAGCCGGCCCAAATCAGCCCACACCCCAGCCGAGCCGCCTCCTCCTCCCGTGCGCGTGTTGCGCACGGCGCACGCCGCCGCCAACTCGTTTCCGTCGCCGCTAAGAAAACAGAGCCGGCCGCCGTTGCCCTTCCCTGCACGCCACT…
CACGACGCTGGCGCTCTGCGGTAGTACTCTCTCCCTCAATAAAATAAATACATACAGTTTTACACTATTTATGATCAATGTCTTATTTAAAATTTTTTTATGATTATAATTTCTATTGCTATTAGATGATAAAATATGAATAGTATTTTATGTGTGACTAAATATTTTTAAATTTTTTATAAATTTTTTAAATAAGACATATGGTTAAATGTTAGACATAGATATTTACGGCTGCACTTATTTTAGGAGGGAGACAGTAGTTGGTAGTGCCAAGTTGCTCGCACATGCCTCTCGTTCGGTCGTGAGCAGGGCGTGATCGGCAGCAACAAGTGGCTGTTTTTTTAATGATTCTTTCCGAGCTTTGCTCGCTGACACGCCACGCCGCGTCGGTGCAGGCGT…
TCCGTCCGTCCCACAAAAAATCAACATAGTACTAGATGTGACTCCTAATACTACGAATCTGAGCATAGTATATCCATATTCGTAGTATTAGGATATGTCATATCCAGTATTAGCTTGGTATTTTTACGAGACAGAGGGAGTATAGGCTGTCTCATGATCTCCTGCAACTTCAGGTAATCAGGTCTGATACTTTAAAAGAAGCTGAACCAGTCAGTCATCACAGCATCCACAGATACCTGCATGCAAAGATAAAAAGAAGAACCTGGACTGACGTCTCGTCAGGATGCCGAAACAAACCGAGAGTGTCGTGATAGATGTAGCAGAGACTACGGTTGCCCAACCTGAGGCGAGCTGTGCATCCCAGCTGCCTAACACGGCACCGGAAAAGCAGCTGAATCT…
ATATCCTCCCAGCACTTGGCCTGGTAATTCTTGAGAGGCTAGCTACATATGATCTTGTCAACTGCGTGGAGATCAGCAGATCAATGGACATAATCCCAAAAATCACAGGGTTCACCAGCAACAACGGTGAGAAAATGTGTGTCAATGAGACAGGCCAGAAAGTACTGATTGAATTTTCACTGAGGGTGCTGAGAATATTGGCAAGCATTGGTGGGGAAACTGGTATAACATTGAGGCACAAGATATCAGAAGATCCCTTCCTACTGGACAACCTTGCTGAGATTTTGGAGGATAGCAGGAGCAATCAGGATCAGGAGCTGAGGGAGATGACAATAGATATCCTTACAAAACTTGCCATGGATGAGAGTACAAGGAAGGAGATTGGGAGCATCCAGGTGA…
CCCCAAATAATGATATCCCGTAATCTAGACACAACGTCTAAACTACTAGATACTACTCTAATATCATTGTCATGATATAGAGTAATTGCATAAGCAAACATTATATCTGCACCAAAGCATCTCCCAGATAAGCTAGCCGTATATTCAGTATAACATGAACATAATGTAAAGTAGGCATTCATATACTCGGAAAGTATTTCAATACCATAAATGTATATAGAAATGTATTCTAATAAAAGTACAAAGCTTACAAAAGAGGAAAGGGAAGCTACTAGAGCCATACCAGAACTCTTCCGAAGACTTCCGGACTCCTGATTTCTACTCTATTCCTATTCCACCAGCTAGATACTACTAAACTAAACTTGAGAGAATATGAGAGAGCTTTGCTTAAGGTGTGTG…
ATCTGTCAGAGTGTTTCTTGTTTGCATTCCTACTTGCTGTAGAAACTGTAGGTGCAGTTGCAGCAACAGGTTTGCCTGCTCATTATGCCTGCGTAAGTTGATCTCTTTTCAATTGTGCAAGGTTGGTTATTCTCAGTGGAGATGGATGGTGCAGCCCGTCTGAACAAGTTCTTTGATGATGAGTCAGGTGTGGGTAACCGATTTTTTTTTGTTGCCTTTGTCCTCCCAGAAAGCTCTCATGGATAAAGTCAAGATCAAGATAAGCTCTTCGATGAAGAAACAAGTTCTATTTCAGACGCGCTACATGACTGCTTTTGACACCTTTTTCATGTTGGTGAGCTGGCTAATTTGGAAGGAACGCAATATCAGAGTTTTCGACCAAAGAAGCAAGACGGCTAA…
GCATCTCAACACAGTTTAGTAATTCTTAAAAAATATAAGAATTACTAAACTGATTAATTCAAAAGCAAACATACATACCATGAGTCCATGAGACAGCAGAGAGAGAGAGAGAGAGAGTAATAGTAGTAGTAATTATATATTGCACTTCCTTGATTTGTTTTGACAGAGAAACAGAAAGCTTACTGCCTCATTAATCCTTACATAGTTGGAGTACATGATGATGATGATGCATGCAGAAGGCTTAACTTAACCATCACTTGATTTACCAATTACACAAGATAATTAGGCCATTAATTAGCCCTAGCAGCTAGCTTAGCTTCGTTAGGTGCAGTGCTTAGTTGCTTACCCCCAGTGGCAAGTACTGTAATTTTCTTCATCTTCTTCTTGGTCTCTGCCATG…
AATTAGGAAATAGTCACCACTACAACGACCCTATATATAAAGGAGTGTTCCACTAGAATAATTAAATTAATATTTATAACTTTTATCGAGTCCCTCATGGAATAACATTGACTCACATAAGATAATTGGTCATGAAAACGAATAAAGCTTTATATATAAAATACATTTATGTGAGTGTTTAATTAAGCATTTAGACCAATATTGTACCAAGCCTCAATTTACTTTTATGACATAATAGATTGAACATGTCCATGTAAAATACATTGTTATACAAATAAACTCGACCAATGTGCTATGGTATTATGAAAGGTCACATTAGAATATTTAATTAGTTTTTAAGAAATATCAAAGCCTAAAAGTAATATTGGATAATTTTTGGATAATCTAATGGAAAGCAAA…
CACATGCCTGGTCTGACCGGACCTATTCCAGCAGTACCTGTAGATTTACCTGTGAAATCCAATCATCTCCTAAACCACTTCGTGAATAAATTCTAAATATCAAAACCAATAATCTCCGATGCCAATTGTTCATCACAGAATAACAATCAAAAACACCTTTAATTTTACAGTTACATAGTCTAGTATAACGAATCTGAATATCATCATGTCCAGATTTATTGTATTAAGTTATACCATATCCTTTCACAGATTTACTACTGAGTGATCAGATCATTCAGTTTGGACGGCATCAATTCGCCCATCTACAAATACGGCGCCAACTTGGTCTTTTTAATTTGCTCATAGCTGGTAGATCATAGTTGGATCGATCAACAATGCAAGCTGTGTATATTGATCGCC…
GGTATATATTTAGTTACTGTGGCGTGTGTTCAGTGAGGTGACTTTAAAGTTTAGATGTATAGCCTTTGCCTGTTATTATTGTTCCTGCAAACAGCTACGAGTAATTCCATAGGCCCAAAGTATCCACATAAGCATTTAATGGCAACTTTTTTCCATGTTGAGTTATGCAAAAGTTACAAGGTCATGCATGTTGCCATCATGGAACATTTCTCATACTTCTATCGTGCGCCATGTCCATTATTTGTGTGTTGCCTGTGTCCTACATTATGTCTAATTCTCATTTATGTTGATGGACTTTTCCTTATGCAGGCAAAGGTTACTGATGGATCATGATAGATCTAGAAGGCATAAATCAAATACTTCCAGAAAAAGGCCACATTTCAATTCTGATGACGGAAA…
CAAATCTCAAACGAAAAATACATCACAAATCCTAAAAGAAATGCATCACAACTCAAATACATCCCAGATCAGATCCAATATCACATACATCACAGATCAAATCCAATGAAACACAAAATCAAAAAAAAAAATCGGCATCAGATGGGAGGGCGCCGCCGGCCTCCCGGTCCCCGTCCTCTCGGCGTCTGCGCCAGCTCGGCCGCCACGCCCGCCCGCCGCCGCGGCTCCTGCCGGGCGCCGCTGCTACCGCCCGGCTTGCCGCCACGCCCGCCCGCCCGGCCGCCGCCACGGCTCCCGCCCGGCTTGCCGCCGTGCCGCGCCGCCACCGCCTCTCGCCGCCGCCACCGCCGCGCCCGGCCACCACCGCCTTGCCACGCGCCGCGCCACCCTTGCGCCGGC…
AGAAGGGATTGAGGGGAAGGACATGAGAACGTACGGTAGTAGTTGAGGAAGGATTTTTTTATGAGATAAATCCAATTGGCTCACCAGTTCAAGTTATATATTTTTTCTAATTTATTAGAGTACCACGTGGTGGCTTAGGAATATTTATAGGAGTCTCACGTGGCAAATTAAGAGTGTTTGTAGGAAGTTTAATGGACTTTTAGTATATTTTAGTATATAATAGATAGATATATAGATAGATATATAATATATGTTGTTAATAAGTATTTAATTTATTTAGATGGCATGCAAACTTGCAAAATGCACAGTCTATACCACAATAACAAATTGCTTATATATAGCAAAACATTGGATGTAAAATTGTCAATTTAATTATAAATAGAGCAACGTTTTAATAGA…
CCCACCACCTTCCTTCTCCCGTATGGCCAAGGTGGCATCATCATCGGGCTTCTGCCTCCTAGAGCTTCCCTCTAAAGGCGCCCTCTCCACACCAACCTCTGCCCACTTCCACCATAACATTGGTGACCTAATTCAACATGCTTGTTGGAGTTGGGATTGTTGTAGGTGTCACACAACCATCAGAGAAGATGTCGCCGGAATTGAGTTCTTCCCCAATTTCTCCATTGCCTCCACTTGTTCTTAGGATAGAAGGTTGAAGACGACTGTGCGGCTTTTGAGTTTATGAGTCAGTTGATGCAAATGACTTTATATTTAGCATTTCTGAATATTTATCTCTTATTAATTTTTATTCTTTTAGATATTTCAAAATTCCTGTCATAAATTCTGGGTATCCACTAA…
CGTCCCCGACGCCGCCGCCGCATCTCTGGGGTGAGAGCCGCCGCTGCCTCTCTCTCTCTCTCGATCTCGATCTCTCCTCTCTCTCTCTCTCCAAACCTGTCACGCCCTAAAAATCCCCTAAATTAATAATGCATATTTTAAATCATTTTTTTATAAATTATTTTAAAAGCCTACAAGTTAAACTCTAACAATCTAGGAAAATTTTCAACATAAAATTGAGCTAGATAAAATTTCATTAAATACTTTTCTTGTTCCTCTATTTTTTAGATTTTTCTAGGAATTATTTGAGTAAGGGAAGTATTTTTAATAAATGAAACATCATTTCACGAATTATTTTAATTAAAAAGTTTTAAAAACCCTCCCTTAAGCTGTTGGGCCGAATTCGGCCCAACATCCTCT…
AAATGTAGACATGAGGGTCCCATTAAATTTAACTGAATATCTCACCGTGGTTATATACTCCATTATCTATCTAACCCAACGGTGAGCAAAACCCAACTTATACATGGATTGCTCAAAAAAACTCCAATCGACTCGATCATAAGCCTTAGACAAATCAAGTTTATAGGCACAAGCTGCTTTGGCTGGACTATTGTTCCTCTGGATGAGGTGGAAACATTCAAAAGCTATCAAAGCATTATCTGTGATCATTCGACCCGAAACAAAGGCACTCTGGCACTCTGAGACGAGTTCCCCCAAGCAAGGTCGCAACCTATTCACTAGACATTTTGACACAACTTTGTAAATAACATTACAGAGACTTATTGGCATGAAATCACGTAGTTCCAGTGGTTGATCCAC…
AAGGCTCTACCCGCCCTAGAGACAAAGATTTAAACACTTGTGATCTTGTGCCATGCTTTGAAAATGGATATTTTTTTGTTATAACAAGTTTATGCTTAATAATCATTTTACCCAGTGTACTTTTCAATTTACACTTATTTTTTCCCCGTTGCATCGCACGGGCACTCTACTAGTCTACTAAAATGACTCTGTTTTCATGAATTTTGCTGCTGAACAAGTCCCACGCTAAAAATTTTCTAGTCATTTTAATTGTCATCGTTCATCAGTTTGAGTGTGACTAGATGTGTGCATATTAGTTAGTACTGCTGTGGTTGGTGATGAGCAAATAGATGGACAATCGCAAGTGCTAGAATGTGATTGTTCTGTTGGCCGTTTTCCCCTGTTTAAGCTTGTTTTCAG…
TCTTACTGGAATTAATGAAGATTTTCCAAACCAAGTAGAATCCAAAGCACATAACAACAGCTACAATGGACTCTTAGAAATGGGAGTTGTTAGTATGTGAGGAAGGGCCCACGCTGCAAATTAAACCAATTGAAGGCTTTGTAATTGTACTTCTAGTTCATTATACTTGCTTTTAGCAATGGGTGTTGTAGTATGTGAAATGCTAACTTTAATCTGCTACTGCTAGTGCACTGCAATACCTTCTAATAATTAATTACTGATTAATTAATCTTGTACATCCTTAAGTGAGTTAATCTTACAATTAAATAATAAATGAAGTGTGTTTAGCTAACTACTCTGTTGTGGAAGAGAACTTCAGTTTACTACTTGTTTTACAATCTTTGAAAATTTCGTTTCAAT…
CATAGTGAGATTTAATGGATAAAATCCATTAGAATTTATAAACTACACTATACCGTTGAGACGGTACACCGTCCCATATATTTCTCCAACGGTAATATCTCCAACGGTAGTATCGCGTAAAAGAAAGAGAAATCTCCCGTCTCGTTGTCTCCCCCGCTGCTTGCGCCGCCGCCAAGACGAGTCGCGGCTGAGCATGGGAGGGGGCGGCGATCTCCATCCGGCGAGCAGAGCAGGGGAGAGGAGAGGATCCTGGTGAGGGGCTGCGATCTCCATCCGGCGATCTTCTCGGGCGCTCGCGCTTCCGGTCCCCCCAGGCGGCGATGGCGGCCGCGGCGGTTGGGGTCGCGAGCAGAGCACGCCGGAGTTCTGGCCCGAGGGGAGTGGCATTCTGCCGATGGA…
ATCACGATAATTTTAACAGTGATAATTTTAACTGGTAATTTTTAATTGGTATATTTGAATTGAGTGAATCATAGCAAAAAAAAAATCATAGCAACACAAATAAAATGATATGGGACACTGTAAAATCGTTATTTGTTTGTAAACGTTCCAAAATCAATATAGCAGCCGCGTGTACAGCTACTACTACTCTTTTCTTCTGCTCTCCTCTTGTCTTCTCTACTACTGCTCTCCTCTTCTCTTCCCTCAGCGGACAACCGGAGGCAGCGGGGTCACGGGCGAGGGTTTCGGGCGGCGAGGCGCGGCGGCGGGGTCGCGGGCGGAGGAGCGACGGGCGCGGGCGGTGGCGGAGCGGGCAGAGGAGCGACGGGCGGCGGCCGTGGGGTCGTGGGCGCAGGCGGC…
CTACTTGGGGCAATTGGAGTAGTTACCAGCCGAAATGCTCCTGGAAGTACGTATCAACACAAATCCTGCACGGCCACCTGCTCTGGCATCAACGGACCTAATCCACGCACATTACCTGCAGATTACCATGTATATATGTGTGAGAAAGGTGGAATGGTTTATTCAAAACCTCTTGAGCAATTTGAGTTTCACAGGTTCAAGAGCTGTAGAATCTCACCATGGAAGGGTCTGAGGAGCATGGTGAGACCTCAAAGGCACCCCTGAGCAGGGGGGTCAGTAAAGGAGTGTCTATACTCGATGTTATACTTCGCTTTGTCGCGATCATTGGCACCCTCGCGAGTGCCATTGCCATGGGCACCACCAATCAGACGCTGCCTTTCTTCACCCAGTTCATCCGGT…
CGCCAGGGTAGCTGGCGCCGCCCTCCCCCCAGCTCGAAACCCTTCTGCCTCGCGGCACTGGCTGGCGCCGCCCTCCCCAACCGCGACGCCAGGGTGGTTGGCGCCGCCCTCTGCCTCCCTGCAAATTGAAGATCCATATTACACAAATGTACCAATTCACAGTTCGCAATTCAAATCATAATTCACAGATTCGTACAGACTAAAACAAGTTCCAATTGCACAAATCACAATGCCAAAAGTCCATCACATAGTCCATCACATATTCCACACATCAAACAATGCCAAAAGTCCATCACATATTCCACACATCAAACAATGCCAAAAGTCCATCACATATCCCACACATCAAACAATGCCAAAAGTCCATCCTATATTCCACACATGAAACAATGTCAAAAG…
GAGTTTGGGGGTCGAGATACCTGGTTTCGTGGTTTAGAATCATGAATTAGATTTCGATTACTTTTAAGGGTCACAAAGCGAACTTATTCCAATTCTGGTTGATCCAACAAAGCTACAGCTTTGACATAAGCTGATGTCATGCATACAATGATTACAATAGACAATATCTGAGAGTTTAGATAATCATACCTATTTAGGCTAGAATTATATTTCCTGTTACATACGAAAGATGACAACTGACAAGGGAACAAGCTCATACGGCCCTGTTTAGTTTTAAAGTTTTTTTTTCCAAACTTTCAACTTTCCATCGCATCAAATTTTTCATACACACAACTTTTCAGTCACATCGTTCCAATTTCAACCAAACTTCTAAACTTCAGTGTGAACTAAACACAACCG…
GGCATTATGGAAAAAGGTTATTGCATATTTATAAAGTACAAGATGGAGAAAGTACTTTAAAGCCCAAACAAATTAATGTATTGTCGATCAATCATCACTTGCATTATAAATCTACTCACTAGTAGCTTTCAAGAAAGACTTAGGGTAATCGTAATTTTAAAATTCTAGCTATGATGAGATTAGAAGGAATTTTACCTTGGCAACCATCCTGTCGATAAGGATTTCCTTGGTACCCGTTTGTGCAATTGCATATATAGCCTGGTCCATTGGAGGAATTGAAGCACTCGCTCTTGTCACTTTTACACGCGTATAACGTGAGATTTTTTTGTGCTTCGTCACAGTTGTTCACAGTTCGGATAGCCCAATCCAGTAGCATTGGCGCCCGGCCGCCGTAGGAGG…
AGTACAGCAGCGAGCTTGGCAATTAGGTCCTTTAAAATAGAAGGGTAACTTTTGCTCAGATTCTCTAGTCCCTCTGCCTTCACGATTTCCCTCAATTTTACTGTATCATCGAGGAAATGCAAGCAATCGGAGAATATTAAGGACGGCGGGATGGGCGCTCGCTCGTTGCGTCCACGTCGGATTTTGCTACAGTAGCTACGGTGCGCACGGGGTGGAAATTATGCGAAAAAGCCCTCCGATTTTTCGTAATAATGTATAGGTCCCTAGCGTCCTGTGTTTGAAGAGGAATAATCGCGGACAGGGGCTTTTTTGTGATATGTGGAAGAAGAGGGGCTTTTCCGCAAAACAGCATCCACTAACGCATACCCCCCAAAGCCCTAGCTGCCGCCTCTCCCTCTC…
AAGTAATCCCATCAACCAGGGGCGGGCCCACTATGTATTCATGGGTATTCAGATGTATACCCAAGATTTTTGGAAAAAAAATAGGTATATATACTATATAGTTCATATAGGTATTAAAAAAATAAAAAGAAAGCTTAAACTGCTTATATTGGGCCTTGTTTCCCCATTTCTTCTCTATTGGGCCTAAATTTTTCACTCCCCTCCCTCTTTCCTCTCTACCTGTGGTCTAATTGGGCCACATATCAGCCCATTTGCAATTTTCCCCCAATTCCCCACCCGCCTGGCGCCTTGGCCACCCAAACCTGCAAACCCTAGACCACAACACAGCAGTACAGCACGGCGACGGGAGGAGGCGTGCGGCGGCGTGACGTGCGGCGGCCGGCGGGGGCTGCGTGCAGC…
AATATTTACTCCTGGTTGGAGTTACCAACTGAGGCTAAAGATGTATTTTTAAGTCCCGATTGGTAGTATCAATCGAGACTACAGATCTAAAGGGACTAAAGTGGTAATCTTTAGTCCCGGTTGGTAGTATCAACCGGGAATAAAGATCCTCAGCCCCCTGACATGCCTCTGACATGGGATGAACCGGGACTAAAAATGATCTTTAGTCCCGGTTGGAAATACCAACCGGGACTAAAGATCAAAATTTTTTTTAACCGGGACTAAAAACAATCTTTAGTCCCAGTTCTTATTAGAAACGAGACTATTGTGAAAATTGTCCGTCCCTCCAAAGATCACTTCTCCAGTAGTTACTATCCGTACCCGCTCTAAGTCTGCTTAAAAAATATGGTTTATAATATG…
TGTCTCATGTGGCCAACATGACTCACACACCCAACTTGTAGCATATCTGGATGTCCGTTCGCAATCATGTCGAGTGATCAAGCCGACGGTGTTCGCGAGGAATTATCCGTTAACAACCTTTTCTCGAGTAGTCCAGCCATGGCCGGTGCTATGAGATAGGTCGTTGGTCTTCGTTGGTAGGTTGGGCACGACGACTCTGCATTTGTTGAGATCGTTCTCGATAATGCGGTGTACTTGACCACAACCTACTCGAGTGCTCAATTGTTCCTGAAAAATGTTTTCTAGAAGGCAAAACATATAGCAGATAATATCGAGTATGTACTCAAAAAAAACTGCATGGATCTTCTAGCATTATCAGGATATAACGAGCAGATGTAAATATCAGGCATTATGTAAACC…
ACTAGGTAATTTATCATGAATAAAAATAATTTTTCCAGAATTTATCTTCTCTGTTTAGGTCTCCTAAAAATTCGAACTAGTTTCCAAAGAACCCATATTCCTCTAATTTCTGTGAGTAATCTATCCATAATTTTTGAGTGCAACCAAAGAAAATGGAATCTAGGTATCTTCATCTACCTTGAGAAAAATCCACACTAAATTATTCTACCCACAAATTAAATAATTGAAATACTAAAGTGGGAGAGAGAAATAATCCTTAAAATCATTCAAACCTTTTGTTCACCCACGTTTCTGCCCAACCCTCTCACCCTAGCTTAGTTTGCCACGACCTGGACCCACTTGGCAGCCACTCTGGCTCGTCCTCACCCTGTGCAAATCTTCCAGCCGGACCAAAGACAG…
CATTGAGCGGCTGCAGGTAATAAGATGAAATCATGATCCTCAGCTCAGTCACAGAAATTTGTTTTTAATGTTGATCAACATCTGTAATCCATAACCTGATTTTTGGTAAAAACTTAACTGAGATAATTGCCTGGAAATAGGTTTTCCCACCAGTGAGCAAGCTGGATCCTGCAATCTATGGACCACCAGAATCATCAATTACTGAAACACACATAGCTGGACATCTCAACGGACTCACAGTACAACAGGTACCATCATTTTGATGAGGTCTTAAATCATGTCCAGTAGTGTCCCCATGGTTATTCTTTCTGATCACATGTCACAATTGAAGGCAATGGACGAAGCAAAGCTGTTCATAGTGGACTACCATGACGCATACCTGCCATTCTTGGACCGGAT…
TGGGTGCATTCGTGGCAAAAACTCACTTCGCTACTCGCGCGACGAACTTTTGTCAATTAATGCCGATATTGCCACACGTGGGTGCGATGTTATATACCGGAATCAAAAAGTTGAAGAAGCACCAAAACACTATTTTTTGACATATTGGAGTGTATTGGGTGCGTTCGTGGCAAAAATTCACTTCGCGAACTTTTGTCAAATAATGCCGATATTGACATGTGGACACCCCGAGTATTATACCATCCAGTGTCCAACGCGACCACCACATACTATTGGAGAAGTGGGATCCATACACGCATAAATAGCCACTCATCCTCAATGTGTCCATGATCGCGGTTGACAACCTTCTGTTATAATAAACCAAATGTCGAGTAGTGAGCGCAAGACATAACCGTAAGA…
CATCTCTCAAGCTTAGTATAGTCTCTAGAGTATAGTGGAATAGAAATATAATAGAATCTTCAGTCCTCGGAGTATTCGGAAGAGTTCTGGTATGGCTCTAGTTGTGGACACCCCGAGTATTATACCATCCAGTGTCCAACGCGATCACCACATATTATTGGAGAAGTGGGATCCATACATGCATAAATAGCCACTCGTCCTCAATGTGTACATGATCGCGGTTGACAACCTTCTGTTATAATAACCGGAATGTCGAGTAGTGAGCGCAAGACATAACCGTAAGATTGCTCGCCAATCCACTCCGTCATATGCCCGTCAACCACTCGAAGGTGGCGACCAAAAGCATACCCCAGTGACTCGATCCAAAGTGCTATCCCCGATTATCTCAAGCGATCAAAA…
AGGGGAAAAAACATCCACTACATAAAGAAGCAGCAGAAAAAATCACAAATTCCTACTAATAATGGCGCTGAGCAATCAAATGCAATGACTATTCCCTCTAGTTTTTTTAGATAATGCCCTCTAGTTGTAAATGCTAAAGTATTGGTATGTTTCCTACACATTTTATACTTAAAAGATTAAATTAGCTACTCCATCATTATTAGCTTAGAAAAATTATTGACCTTGTCTTCTGTCAAACTATTTGATGACATAAATAAGAAAACCAGGAGAAGAGAACTGCTGCACATCAGGAGATGCTCAACCATACGTGAGACTGACACCTAAAGCTGAGGATGATATGTTGGATTAGGCACACACACACTGACACACAGCTAAGCATTCTGCATCCATTTTGTGAGT…
CGGAGACCTGTCCACAACAGACACACACGCACCCCGGTTTGCCTTAGTCGCCGCTGCCGTCCTACCCTCTCTGGACCTATGCCCCCCCCTCTCCGCCCTCCTTCAAAATTTTCGCCATGAATGATAGAGTAGGAGCCTAATGCATGCCGGTGGGTACCCTTACCCATTCCCCAAACCCATACCCACCTAAAACGGGTAGGGTATGGACAAAAGATCCTTTACCCATTAGAAATAGGGTGGATACGGGTATGCCCGTAAATTAAAAGGGTATAGGGAGGGTGCTACCCACTTTCCCCGTGTTACCCGTCCCCAATCGACCTCATCTAAGCGATGACGGCGGCGGCAGCTTCGACGGCGGCTTCGGTGAGCATCCGGCAACAGTGACTGCAGCCTCGGTAA…
TGTCCGACAATCAGACATAACCACGGTCACTACTAACTAGTGATCAGCAACAGCTTAAGTGATAAAATCGAGCAAACACTAAATCCCCCATTATCTTAACGAGGGGCAAGCGAGATAAAAGCATAATAAAATGATGGGTTAAATTTGAAGAACTAAATCGCCCAGCTAGCAGAATGAATGCGACAGTGGCGATGGATCGGTCAAACAGACACAATGTACCTCGAAAAAAAATACAAAAAATACTAGTCAAAAATACTGGAAACGAATTCGCGAGGATACGGAGCTTGTAGGCGCGCTTGGTGTTGGTCGTCATGGCAGGCAGGTCGTCTCCGAACACCGCGCCTCGGGCTCCAATCTCATCTCCAGATCACGCCGCCGCCACGGCGCCACCCCCCTCCC…
GCTTGATGGTTTCAGCAGAATTGGAGGAGAGTACAACAACATTGAAGAGATCATGTGCTTTCCCAGCAGCCAAGTTTTCCTTTGGCAGCCACAGCAGAGGAAAGCAGCAGAGCAAGAGCTTGAGCGCTCTCTTGTCTTGCTTGACCTCTGCAATGCCATGCAAGAGAGTATTTCTGAACTCAAGGCAAGCATCCAGGACATGCAGTTGGCTATCAAGAGAGCTGATGATGCCACTGTTCAAGCCAAGGTCCAGTCTTTAATCCGTCTGAGCAAGAAGGCACAAAAGCAGTCGAAGAAGATTAGCAAGAAGTCTGCTTCAGATGATCAGGAGGGATGCAGGGTGCTCAAGCTGTCAGCTGAAGCTAGAGAGGTTGCAATCTCAATGCTTGAGTCCTCATT…
GCAGCCGCCGCTTCCTCCACCAAATCCGGCCTTTTCTCTTGTGTTTTTCTAAAATTAGTTGAGGGGAAATATTCCTCTTATCCTCCTCTATCTTTACCCCCAAGAATCGGAGCAAACCGTTGAGTATTTTATCCGAATCGAACTCGTTTTTGAGTTTATCTCCAAAACCGAGTTTTTGTTTTCCCGGATCGATTTCTTGCGGGAGGAGTCCGATCTCTTCAATCCAAGGCTATAAATAGGACCCCCTAGTCCTCCTCTTTCGTTTGCCCCCTCTCCCGTGATCTCCCGTGCCTCGTAGCGCCGCCGCCACGTGCTCCACCCCGCCGTCGTCGCCGGCCGAGCTCCATCCGCGTCGCGCCGTCGCCTCCGTCGTCGCCGCCGGTCGCCGTCACCACCGTT…
CCCTGAAGCAAGAGTGTCGTCGAGCGAGTCGATATGCCGGGGGGCATGTGTTGGCCTGTGTGCGAGATCACCGCCCGCGCCTGGATCTCGAATTTCTTCGTGAGGGTTTTGGCCGTTCTCGGAGAAATCCGGCAGAGATTGACCATCTCGCGAGATCAATGTCGCCGCTGGCCGAGAAGATTTTCGTTGGCCTTCTTGGTAGAATTTGTACCCTGTAACAAGATATCTTGGGAAAAGACGTAATTTGACATAATATTTATGTGCTAACTGTAAGGAATATTTTGTGAATAAAGAAATATATCTTTAACAAATGTTTCTTACTCTGGGTGTTGTTTGTAAGAGCGTGTTCTCAGTTAACGACCTTAGTTAGCCGTTTGAGTTGTACACTCTCCCTAGCCC…
TGATTTCCCGGATCGATTTCTTGTGGGAGGAGTCCTATCTCTTCAATCCAAGGCTATAAATAGGACCCCCTAGTCCTCCTCTTTCGTTTGCCCCCTCTCCCGTCCTCTCCCGTGACCCGTAGAGCCGTCGCCGCGTGAAACCATCCGCCGCCGCCGCCGGCCGAACTCCGGTTGCGCCGCCACGCTGCCTCCGCCGTCGCCGTCGCTTGCCGTCGCCACCGTTGGTTTCGCCAAGAGGTGGAGAAGCTCGGCCGCCACCTCTCCTTCGCCGCCGGCCGCCGTAGCCCGCCGCCACCACGCAACCCGAGCCGCCGTCGTCGCCTCTTCGTCGCCGGCCGTCGTCGGTCGTCGTTTGGCACGAGGGTGAGTACCGTTGGGTTCGCCTCATCGTCCTCTACG…
CTATCTTTACCCCAAAAAATCGGAGCTAATCGTTGAGTATCTTGCCCGAATCGAACTCGTTTTCGAGTTTATCTCCAAAACCGAGTTTTTGATTTCCCGGATCGATTTCTTGCGGGAGGAGTCCGATCTCTTCAATCCAAGGCTATAAATAGGACCCCCTAGTCCTCCTCTTTCGTTTGCCCCCTCTCCCGAGCTCTCTCGTCAACCGTAGAGCCGCCGCCACGTCGTCTTAGCCGCCGCCGTCGCCGGCCGACGAACAGCCGCCTCGCGCCGTCGTTTTGGCCGTCGCCGCCGCTTCCTCTCGCCGCCATCGGGTGCGCGTGGAAGAGGGGAAGCTCGGCCGCCCCCTCCCCGCCGTCGCCGGTCACCGGAGAGTCGCCGCCGCCGACGACCGAGTCG…
TTAGTTAACCTCTGTGTTAGTTTTTTTTCATTTGTGCTAATTTTTTGACAAATTTTGTTACAGGAGATCATGACTTTATGGTTTTAGCTGTAGGACACTGTCCGAAGTGACTTTTAGCGGAAGACACTCTTAAAAAATGGATCGTGGATATTTGCTGATGAACACATCATTAGTTAAAATAATAATTTTCGGTTGAAGAGGAGAGAGAAATCACATTAAATATCAAAAATGCTCTTGGACCCACATTTCAACTCTCCTATCTCTCTTCTCTCTCTATCCTCTCCTCCAGCGCCGCATCTTGGGGGATTTTATGGGCGGTGCACGGTTGAGTTCATGGACATGGTGGCAGCAATAGCGGCGATGGCGGAGGTGTCGACACCGCCGAGCCTGGTTAAGATG…
GGGGACGTTACCGAGCTGCTCTTCTGTGAGACGAACTCGCCGGCGGCGGTGCGGAGCTTGTCGATCTTGACTTGGTCGCCTCCCCCTCCGCCGCCTCCGTCTTGTCGAGGCACGAGCTTTTCCCCAGAGTTTTTCACGGCGAGGTAACGCGGCCACGGCATGGAAGAAGGTGCGGCGACAAGAATTAACCTAAGACCCTGCACCGTGCAAACAAAATGTTAAACAACACATCCAATTTCACCGTGCAAAGCAGACACCAAGTTAACTAACCTTTGGGGCGTCATCGTCCCTTGCGACGCCATCGCCTCCTCCTCCTCCACCTCCGCCGCCTCCTCCTCCCCCTCCACCTCCTCCACCTCCACCGACATTACCATCTCCTCCCCCTCCTCCATCTCCACC…
TGTTTGTTCTTTTCCCAGGACTTCTAGCTAAATTGCTGGATTGTTGTCTCTGGAAAAAAAAAAGAGCTATCGCCGTAGGGTCGAGGATTATCTATTTTATCAGTTATAAATTAAAATATTTGGGAGATAAACAGAACAGGTAGCTTGGAACAAGTGGTCCCAACAATGCTGAAGAAAGTTTCTCTGAAACATATTTTTCTGAGGGGAGAGAATATATAGAGGTATACTTCGTCTTATAAAAACCTACTCTTGTACTGATATAACACTGTTGGTTGATTTTATCGACTTGTGCCGATAAGGGTTAGAAGGGGATCTAAACCACCGGTTTCCTTATCCTAACAAGAAACAAACTAAAAGATAAATTCGTTTTTTTATGTGATCGGTACAGAAAACGAATTC…
TTCATCTCTTAAACGGCTTTTGTTTCGTCATCTATAGAAATTATATTAAAAAACAAACATATTTTTAATTATTATTTAGAGAAGAGTGCACATGTAGCAAAGTGATTCTATTTTGTGTAGACTTGATTATACGAGGCAATGTAGGATTTGATTGATCCTATTATTGGTTGCAAGAATGAGATCGAAAAAGTATTTTAGATTATATGTATGTTGTCGCGTGAATAATCCAATTATTTTAGGTAAAGCAAGCATCGGTAAGGTTGTGATCGTTTATGTTGGGCCATTACATTAAAGATGTTCCAATTTTCACCCGTTGCAACGCACGGGTATTTTGCTAGTATATTAAAAAATGTAGTAATGATATATGTCATACAAATAGAGACATTTATCAAAAGAAAC…
TTATTTAAGATGTTAGTAATTATTTTACTCACGGGCTTAAGCGCGAGTAAATCTTTTACTTACAGGCCCATCTAGAGAGGGCCTATTAGCAATCCCTTTACTCTTTGGTAAATGGCTACAGTAATCATATTACTTATAGGCGTACAGGCCTACGAGGGAGCGGACTGAGGGACAAGCGGAACAAAGTGTGGAAGGGGAAAAATGAAAAAAAGAAAAAAAGAACGAAGCAAAGGGTATCGACTGCGGGAAAAATTGGGATGGGAGAAGGAGTGCGGGGTTTTGGGGGGATGGGGGGGGGGGGGTTGGGTGGGTGGGGTGTATGTAAGGGGAGCGTTTTAGTTATAACGCACCCAGGGTGTGGTTTAGCGCATCCCTATATATATATAAAACACAAAATGA…
TTCAACCCTTCATATACACGCATGTTTGAATAATATCGGAGCCATCAAATCCAAGACTGGCATGGTAAAGAAAAATATTGCTGTGGACATTTCTTGAGTCATACTTTCAAAATTCTAAGGCCCTCTTTAATTAGTAGGAGAAATATATAAAAAATTAGAGGATTGGATTTCAAGCCTATAAAAAAATTCCTAGAAAGGTCTTTGATACAAGGATTGAATTAATCTTACCATTTACTTTGAAATTTATGTTGAATCAATAATCTTACATATATTTTAGAGAAAAGTTGGTAAGAACTCCAATTTCCTAAAAGAATACTTTGAGTCTATCGCACTCATCTGATTCTTGTATTTTTCCTACCGTCTATTCAAATGATCATTCTTATTTTTTTTCTTGTAATT…
ACAATTTCACCAGAAGGTTAGGATTTTCAATGACGTTGCAAGGATTGACAAAATAACACAAAAGGTAGATAGTGTACCTGTTGCTGTTTTCATAAGGCCTCCTGTTGTTATTATCATGAGGCCTCCTACCACTGTCTTCATGCCATAGCACAGGTGGTGGTTTCAGGTCAGTAGCTTCAACAGTCTGCAGAGTTTACTTATTTGTTATTACCATTTCTCAAGTGGAAAGATGTTACTAGTGTTGATACTAGACAAAAATGATAGAGATGTACCTTCTTGGGTATGATTACACCAACAGGTGGACGAGCGATGTGCTTATGAGAATCCGGAAGCTTGTAGATTGTACATCTAATTAAGACAGATGACATGATGGTAAATTAGATTGCCAATAAATCATAT…
CATCATGGGGCCTCTGTTCTTGGAGCTTGGAATCCCTCCACAGGTAACTTTTGGGTTTTGAATCATGAATGCTTTTGTTCATATGCATTTCTGAATCATGAATGCTTTTTGTTCATATACATTATGCGCTTCTTTCATACCTGTTGAATTTTGTCGGATTTTGTTGATGTTTGTTTTTCGCCTCCATAACTGAAACTATCACAGGTCTCAAGTGCCACAGCCACCTTTGCAATGATGTTCTCATCTTCCATGTCTGTTGTTGAATACTACCTCTTGGACCGGTTCCCTGTGCCATATGGTACTCTCTCTTCCCTGCACACACCTAAAACACAAATGATGCCGTGCATTTGACATTTAATCTTTGAACCCTTTGCAGCTCTTTTCTTCACCGTTGTGGCC…
GCCACACAAGCATCCAACCTGCACCCGGCCTTCACCACATACCCATGGAGCTGCTCACCGACAGCGACATCTCCAACATCCCCAACCGCAGATAGCGCACACGAGACTCCGGTCGCGTCAGGCAAGAACCCTTCCCCGTGCATCCTCACAAGCGCCAGGACCGCGTCCCGTGCGCGCCCGCTCCGGTTCAGCCCGGAGACAAGCCCGTTCCAGGTGATCACATTCGGCTCGACGCCATCGCTCCGCATCCGCTCGAGGAGCCCCCACGCTCCCTCGGCGTCCCCGTGAGAGGCGTGAGCGGCAATGAGCGCGCTCCAGCCCACGACGGTCCTGTGCGGCATTCCGTCGAGCACGCTGCGGGCGTCGGCCGTGGCGCCGAAGCGGAGGTAGGCGTGGAGG…
CACAATCTTGCAAGCGGAATTTGGGAGAATCAGATGTAACTTTTTCTGTAGATGTCCGTGCATATATTATTTGCCTGATTCCGAGTCCGTATGAGAAAGTTACGCCTATTTTAATAGATGACATATTTTGTCCGTTTCGGTAGAGTTTTGGAAAATTCTACATGTCACATATTTTGTCCGTTTGAGTTTATTTTTTATACGGTTGGTTCCTATGTTCTTCTAAGTGTGAAAAAAAATATCAAAAAAATGAAATAAAAATAAAAAAATTACATCTCTATATACTGTTTAACTTATATATGTCATTTCATGTGGTTATATTTTGAATTAGATTAAGTAATTTCATATAGTGGTAGAGTGCATTATGTTTAACATGCTGATCAAAGAGTTTTACTAAAAGAG…
TCAAATTTGAATTTGAGTTCAAATATTTTTTATATATAGTATTTCTATATATCTAAAGTTTATACACCTAAAGTTTATAGACCTAAAGTTTATAAGTCAAAAGTTTATATACCCGTTTCAAATTTGAATTTGAATTCAAATATTTTCTATATATAGTATTTCTATACATCTAAAGTTTATAGACCTAATGTTTATAAGTCAAAAGATTACATACCCGATTCAAATTTGAATTTGAATTATATCTGATTCAAATTTGAATTTGAATTCAAATATTTTCTATATATAGTATTTCTATACATCTAAAGTTTATAGACCTAAAGTTTATAAGTCAAAAGTTTATATACCCGTTTCAAATTTGAATTTGAATTCAAATATTTTCTATATATAGTATGAATTTAG…
AAATAAAGTATCTGCTATACAATCCGCACTATGAGAGCTTATTCATATGTGTTTATATAGTTGAGTGCACACGTATATTTGAGAGTTTATGTGCTTATACAGATGAGTGCACATGTTATTTGAGAGTTTGCGTTTGTAGTGTATTTCGATTTTTTTAAAAAAAAGAAATCAATAAGGGAGTCTACCGGTAGAGAGGCGAAAACATTGATTTTTCACCAGCGAGGAGATAAACCTTGTAAACCTTTTTCTCTAATCCAAAAACAAACTTGAATTATGTGTACTTACTTGCGCCCTGCGAAACCTCCCGAGACTTAAACGTAACGCAAACGTTTGAACAGGCTGACCGCAGGATTAACATCGAACGATCAATACTGCAACGCAACAACAACCATCAGACAA…
GCTGAAATTTACCTTCAAATTGTGTTGAGATTTGAGAATGATCTCCTTGCTGCCACGGAAGGCAATGAGGTGCATATTTATACATGATTAATGCCTACCTTGATGCCCAATATGTCAAGTACTAGCTTGCTGAAATTTATTTGAAAGTAAACCTGATTTAGAAATGTTTTATGCAAATAAAACTTGCTTTATGCTAAAAAGAACCATATTATGCCTTCCTTGATTATATGCCTTGCAAGTAGGGTGTTAGGCTTGTCTTGGTGCTTGCCAGTACATTATTTAATAATGTACTGACTCTTGCTATTGAATTAATCTTTTGCTTGCAGGTTTTAGTCTTAGTCTTTGAGTGATGTGGGTAATCGACTGCTTCTTCTAGGATTTGAATTTAATGGGGTAAAC…
TACTGTTCTTTAGCCAAACAATTTCATGCTAATTTCAAATTCTTTCATTTGTGCTCATTCACGAATTTATCTTGACTCATAATTGCTATTTGGGTCTGATTTTGAAGGGAAATCGGCAGGAAGCATCCGAGAACAACTCACTGCGCACTTCCTCCATTTTTGCAGCAAGCTAGTACTATTCAGTGGTTTTAGTCCTCAAGAAATTGGGCTATTTGTTTTTTCAATTTTGTTTCGTTCTTGTCATAGGCTCTCCGGACCTTCCATTATAATTGAGAGATGAAATGAATAATTCAAGTCATCAAACAAGCATAATAAAATATCCGACGCCTCGAGAGAGGAATATTGGAGACATTGCTGAGCCTTTAACCTGCCAGTCAACTTCAGCCTGAGATACGCCCG…
GGAAATTTCACCTAATAAATAACTCCTTAAATTAATTAATGGTTATGACTTAGTTTTTTCATGTGTTTGCTCAATAATAGCGATTTGATTAAGTTCTCACCCCCAAAAAAAAATGTAACAGAACAACGTTTTGTTATTCCCCAAACAACAGATATAGTCGATCAACTCTAAAGCGGCAGTCAGTGTATATCAACATAGTGCTTTCACATATATGCAAATAGCAAACCATATCAATATTAATGTGTATGATTTTTTAAATAATAGATGAATCTTGAATTTTTTGTGCTAATTATACGGTAAAAATGATCTCGTGACAAGCTGTTGATGCAAGATTATTTGTTGCATGGTCAGTTACTGGTTTTTAAGTATAAATTAATGTGGCTTAATCCTAGCCCTTGA…
TGCTGCAAGGTGACCGTCATGCTGCCGCTCCGCTAATCACCCGACGGACAGGTTGTCATCTCGCCGCCGCCGATTCTCAGCACCGCCTCTCGTTCCTGTCACCCTTGCCCGGGACCGACCGACGGTTGCCGTGCCGAATCTCTGCATCGTGCAGGACGACCAGCCGCTTCCGACGCCGGCCAATCCGAGTCGATCAACAAGCACTGAAGCACATGATCCACTTCTCCACATGTGAGCTCTACTGCCAGACAATCGGCAGCTTCCTCCCCACCGACCAGCGACCAGCATCTCCGCAAGGTGATAGATGATTTATCTGTGCTGTGACGTTTCTGGACATTGTAGTTGTGCCATATAAAGTGTGACCTTTTTGGTTGGTTTACTGATAATCGAACTGATTGG…
CAAAGCTGGGGAGAATCGGATGTAACAGAATCGGATGTAACTTTTTCTGTAGATGTCCGTGCATATATTATTTGCCTGATTCCGAGTCCGTATGAGAAAGTTACGCCTATTTTAATACATGGCATATTTTGTCCGTTTCGGTAGAGTTTTGGAAAATTCTACATGTCACATATTTTGTTCGTTTGAGTTTATTTTTTATACGGTTGGTTCCTATGTTCTCCTAAGTGTGAAAAAAATATCAAAAAATGAAATAAAAATAAAAAAAATTACATCTCTATGTACTGTTTAACTTATATATGTCATTTCATGTGGTTATATTTTGAATTAGATTAAGTAATTTCATATAGTGGTAGAGTGCATTATGTTTAACATGCTGATCAAAGGGTTTTACTAAAGGAG…
GACTGGTGGGCAGCGGATCCGGCGACAAGGGAGGCTCGAGGACGGCGGCGATGAGGCTGGTGGGAAACCGGCGTTGGGAGGCACGTGGGCAAAGATGAGGCTCGAGGGCACGGTCGGTTGAGTTTTGGTTGCCGCCTTCTGAAGTTGCTGTCGCCGCCTGCTTCCTCGACATCGCCGCCTGTGGGAGCCGCACTATGGGGAATCGCCTCTCGGTGTTTTCGTCGATTATCTGGCTCCCTCAACACCCAGACACCCAAGAGCCTAGCTTGTGAGGGCCGCCTCCATGTTAGATTTGTGGAATCTTGTTGTAACCATGATATTGATTCCATCTGGTTTTGAGTCCAAATCCAATCTGCATTTGTCCTTTTGTGTTGAACTTGTATCCTCCCTCCCTTTTTT…
TACAAGTGAAGTTAAATGTGGGAAATAAAATTTCCTAAATATAAAGCATGGATGGATTTAATTTTTATTAAATTCTCCATGGTTAATTATACTCTCTGGAATATTCTCGGATTTTTCGGAGCTCAATTCCTAATTTTAATCATACAAAGAACATTTCAGTAATTACCCACATATTAAATTAATCATTAAATGGTCTAATTATAATTTTGTATAGTACTTTGAGTGTCCAAGTATTTTCAGGATTTTTCTTGAAATTATTTGAGCATTGGAAGTATTTTTAACAATTCAAAGATCATTTAAGTGATTATTTTAATTGGAAAAGTAATAAAATTCTCCTCCCTTGTCTTAGGCTGAATCGGCCTATTCCTTTCCTTCCTCTCTCTTCCGCCGGTCCAACCC…
GCTAAGCAATCATAACTAATATCTAGCTGAACCAATATATAAAGCCCAACTAGTCAAGTTATAATAACCCAAGGTATCAAGGAATAAAGTAATCAATGTAAATTGGCCATAACAAAGGAATAAGTTCACACCACCCGGTGACATTCGAAAATAAATGCACAGTTGAAATAAATAGAGAATTTAAATATAGGATCAACATGCTCAAAGGATTGTGTTTAGGATCTGTGTGACTTGCCTTGCAATAATCGGTCTTCAAGTAATCTTCTTGATCACTTCCGACGCACTCACGAACCTTCGCAACGACGGAAACGACAAGCTAACACGCAAAACGAAGAAAAAGACTAATAAAAACCAAATAAACAGTACATATAAAGTAAACAAACATGTAGATCATGATTT…
ATTTACAAGTGAAGTTAAATGTGGGAAATAAAATTTCCTAAATATAAAGCATGGATGGATTTTATTTTTTATTAAATTCTCCATGGTTAATTATACTCTCTGGAATATTCTCGGATTTTTCGGAGCTCAATTCCTAATTTTAATCATACAAAGAGCATTGTAATTACCCACATATTAAATTAATCATTAAATGGTCTAGTTATAATTTTGTTAAGTACTTTGAGTGTCCAAGTATTTTCAGGATTTTTCTTGAAATTATTTGAGCATTGGAAGTATTTTTAACAAATCAAAGATCATTTCAGTGATTAATTTAATTGGAAAAGTAATTAAAATTCACCTTTTCCTTTTCGGGCCGAATTAGGAAAAGTCCTCTCATTCTCGGCCCAGTCTCCTCTCAGC…
TCTAATCGAACATTTTCAATTTATAACTAAAACTAAACCAGAGGAAATGACTGTATTCTAGGACAAAATATACACGGATCAAATCACGTCTTATTAAGAAGGAATATTTCTCAGTATCGGTTCCCTTGCTCTAAATGATACTGTATCAACTATTCATAACACCGTTTATATGTTTCTTGATCAGCAGGACGATAGATCTTCAACGGCTGATTATCATCGATCTTCTTGGGGAGGAAGCCTACCTTTGCCATTATCTTTTCGTGGGCCCAAATCCAGCAGCGGTCCAACGTTTCTCTCCACCCACAGGAACCTTCTGGAAACCCACGCCCTCTCTATCCCCTCTCCCAATCCAGCGACGTGGCCGCATCTCCCACCGTCCACTTCCCCCCTCCCGATTCA…
CGTTGCGGCAGGATATTTGGGAAACAATCGTAGCTAGTTTGTTGAATGACACTTTGGGGAAAGAAAAATAAAAAAGCAAAGGCAACCTAGAAGGATTAATATTTTTTTACACATCAGCACCTCTATATACTAATTAAGGATGAACTTCTGCAAAATGATTAACTCACATGTGAAACTACTACCCAAGCCAAAGTTTGTACTACTGTACATATTGAGTTTTCTGCGATTTTCTCAATAGGAACAAAGAAATATGAAATTAATATGGAATTGAGCCTTAAAAAATAGCAAAACTTCATGGGAATTTCGAGAAATTTAGAAGGTCTCACTCAAATATTTATTGGCAACAGACCCATGTAAATTACAATTAGCACGTTCATTGCATACTATAAAATTACAGAG…
GAGAAGATGAAAATATTTTCACCGGAACATGAGAGATCTTTTGCCAGTTTGGATCTCTAGTCTTCTTGCAGCTCTTCATGAACAATACATCGCAATCCTCAACCTCAAAAGACTGCATCGATGCATGCAGTTTTGGAAGTAATTAAATCTTTTTGCACTAATCCAAACGCAGATTCTCAAGAGATGTTAGGTTCACCAAATTCTCCGGCAATCTATCCCAATTCTCAAGAGATGTGGCATAAACTCTGCGGTCAGCAGCTGCTGGCCACTCTCGCAACTACAGACGATCAGATTGGACAGCCGGTCACTCCGCAGCCTCCCAACAGCCCTTGCGTCATCCTGCACAGACACAAGAGGAGTCATTCAATCGATCCGCCAAAGGTTATAGACTATGGAGAC…
ACACATACGCTCTGTGCATTACTATCGTCTTCTTCTTGCAGGAGTTTCAGATCGATCTATATTTTTTGCGGGTTCAGATCGATCTATATATATCTCGCCGATGTGTTGGAAGCATATGCATCTCTGGGTAGCACGCACAGTGCGGCATGCTGCCGACGGCGAGCACGTCACGTGGCACCTGCCGGCCTCCGCCGCAGAGGTGGCGGCGGCGGAATCCTCCTCGGCCCTGCTGTGTCGGCCGCGGGCGGTGCTACCCATTACCTCTTGCCGGCTGTGTCCATTTTTTTTCTCTCTCAATACGTCATCGACAATATCGGTAGGGACACAACTATATGTGTTACGGGTGCATGCTAAAAAACCCGATTCAGAAATTTTTTTAATGATTCGTCTATATTTACC…
CCCTCCAACGGAACCATCGCTCTAGCTCAAGCTCCTCACTTGTTGCTGCCGCCCTTCACCGGAACCACTACTCCAACTCTAGCTCGAGCTTCCCACTCACTGCCATCGCCGCCCCTTTCCTCTTCGGCCATCGTCTCTATCCACGCCTCTCATCCTGGATTTATGGATAGAGTTGGGAAAAGAGGGGAAGGAGGGAAGAGGAGGAAGAAGAGGCTGCTGACATGTGGGGCGCACGTGGTCCCACGCTGACTCAACTGGGTTGGCTGCAAAATCAAAAACTACACTATCCTGGGACCTCATGTATACCGATTTTGTAAGTTGAGAGACACATTTTATCTAGTATCGCGGTCAAAGGACACAATTTAAACTGGATTTTTCACATTTTTGTCCTTTTGAAAA…
CATGGGAATAGGCCCTGCCCAAGCGCCCTCCCGAGATCGGACTCGAGGGAGGGTAAGACCGGAACGAGGTCTAGCCCGAGCGATCTTGTCTCACGGACTATCCCGTAGTGGTTCTGTGACTATCAATTGGATCTTGACTAGATTTTATCAAGAGTCGTTCCCGGTACTACTTGGTTATAGCTTCCTTTTTTCCATTTTGTTTAACTTGATCACGCAACATTTCTTTCTGCTTTGACCCAATTGATGACTTTGTCAAACTCCGTAGGCACCATCTTAAAAACTTCTCGGGATATGGAGTTTTTCGAGAAAAGGTCTAGACGGGGCGCTATCACTCTTTTCCAGGAAGTCAAACGTTGGCCTACGGTCAATAGAGTCATAAAAGCCACGGGATCCTTAGCG…
TCGCCCTCCCCCAGAGCGGCAAGGGGGCCGCCTGCAAAATTCTAGGCCCCCCGCCGCCCATTTGCAGGCGGCCCCCCGCACAGTACAAAATCGCCGTAGCGGAGGGCGGCAAGGGGGCCGCCTACAAATTTCGTTGACGGCCGTCGCCCGAGAGCGAACGGCCGTCTGCCACGTCACTTTCGCCACCCTCTGGGATGACGATTTTTAAAAATCGTCCTCCCAGAGGGCGGTAGGCGACCACTTCTGTCAATTTTCAAAATGAAAAATTATTTTTGTAAAACTTTTAATAAAAAAAATTTAAAAAAAAAAAAACTTACTACGCTACTATCGAGTGAAGAACGGGCAGCGGCCCACGGACCAGCTGCAAGGCCGGAGGGCCCAAGCGAGGGAGGACGCCGG…
AGTTCGCTTCTTAATGCATCCCACCTGCAGAGACTTTTCCTTACTAATAACAGCTTCACTGGGCATATACCATTCTTTGGATCATTGCAGAATTTGGAGATCCTTGACATGGCATACAACATGCTAGAAGCAGGTGACTGGAGCTTTGTCTCGTCACTCACAAATTGCTCCAAATTGACTCAACTGCTTCTGGATGGGAATAATCTTCAAGGGAACCTACCAAGTTGTATTGGTAACCTGTCTAGTAGTCTTGAGCACTTGTGGCTAAGAAATAACATGATTTCTGGGCTTATACCACCAGGGATTGGCAACCTTAAGAGTTTGAATACGTTGTACATGGATGACAATTATTTAACCGGCAATATACCACCCACAATTGGATATTTACACAACATGAAT…
GTGTGGGCAATCCTCGACCATGGCTGCATATGATGTGTATGGGCAATCCTCGACAATGGCTGCATATGATGGGTTTGGGCAATCCTCGACCATGGATGCTCCTTTAATCCAAGGCGGATTTACAAGTCTTTTATTTGGAGTTCAGCGAGATTCAGCCATGGCTGCTAGAAAGTTACATTTCAATTAATAGCATTTGGCTCAACCTACAATGAGTAGGCTTTTTTTGAATAGATTTTGGTGTATCCATGAACCTGTACTCTTTTACCGTGTTGCACTATATTTTATTTTCATTTTGCATTGTGTTACACTAAACTATCATTGACGTTGTCAGTTCTATCCATAAATTTGGTAGCTATGTATGATATATGAATTATCTACATTGTTTCTGAAAGACCAGCT…
ATTTTCCTTCAAATTCAAACTATCCAAATCCTATTCCAAAATTTAGAAATCAATTGTTTTAGTTTGGACTGAAAATTCCTCTTTTCTCCTTTCGGCCCATCTCCCTCCTTGGCCCATGTCGGCCCAGCTGAGCAGAGGCAGCCGCCCCTTTCACCTTTGTGGGCGCGCGCCCGACGCCGCCGCAACTGCCGTAAGCGGCTTTGTCACCGCCGCCCACAATCCTGCCACCGCTGCTGCCGCCTTGCCGACCACGCCAAGCCGACGCCGTGCCGTGCACCTCTTTCCTCGCCGCCTAACTCCTCTGCGGCCGCCACGGGCACGCGCCGCCGTCGCCGACCAATGGGAGAACGAAGCCGGCGCCGTCGTTCTCTTTCTCACGTCGCCGTCGCCATAGCCATG…
GAAATGATCGTTTATGTGCAAGGGCACCATTGAAAGGTATACCTTTTTGTTCTGCATTGGTGGACAGGGGAAGGGTGCACAGGTTATTGGTTCTAGCTTTCAAAATAGTTACACCAGTTGTTGTTGTTGTTATCACCATTTTGTGTTTTCTAATGATTCGTTCAAGGAAGAGAGTGCCTCAAAATTCGAGGAAGTCAATGCAACAAGAGCCGCACTTGCGACTATTCAATGGGGACATGGAGAAGATTACATATCAAGACATTGTGAAGGCCACAAATGGGTTTTCCTCCGCTAATTTGATTGGATCAGGATCATTTGGAACGGTTTACAAGGGCAATCTGGAATTCCGACAAGATCAAGTAGCCATCAAGATTTTTAACCTTAGCACATACGGAGCAC…
TTCGCCGAAGCAGGGTTTGGCTTGCGAGGAGCCATGGCGAATGGCGTGTATGCGGTGGCGAAGAGAGCGAATGGGCGAAACACCTGAGGGGTCGAGAGACGCTGTGGAATAAAGAAACGGAGGAAGAGGGCGCAAGCGGTAAAAATGGCGAGTGTACCGGTGAAAAGGAAAGAGGGGTGGAATATATAGCTTATACTACACCATGACATGGAATTACCAACAGACATCTGTTGGCAAAAATAAACAATATCTGTCGGTAAAGGTTTTTGGCAAACTATATGTCAGCAATAGTGCATAATGAGACATGTTATATGTCAGTAATTCTAAATATATTTTTGGTCAAAATATCTGTCAGTAATTGTAAGAGTACGAGCTAATTATATGTCAGCAAAACTTAGA…
GAGCGCCGCCGGATCGCCTCGGGGAGCGAGTTCACCCGCACCTTGAACTCGTCGTACTCGCGCTTCACCTTCCGCCTCTCGCGGACGAAGTCGACGCGCACCTTGTTCTTGAGGAAGTCCCTCTTCTGGCCGAAATACGCCTCGGGGCACCGCGGCTCGACGCCGTGCTTGCGGCAGAATGGCACCCACGTGCGCGCGAAGCTGGCCGTCTCGGCGAGCGCCTCGAACGACAGCAGCGCGCCGCCGTCGTCGGAGAGGTAGCAAGCGAGCTTCTCGACGGGGTAGTCCGCGGCGAGGATGGAGAGGATGGTGTTGGCGGTGACCAGCGGCGGCTCCTTCTCCGGGTCGGCGCTGGTGACGAACACGTCGATCCCGGGGAGGTCGGAGCGGCCCTTGGGG…
AAACTGATGTTGGACTTCTTCGCTGCTGGCCTCAACAGGCAGCGAAGATGGGCCAGTTCTTGATGGTGATGGTGCAACCACCGTAGCTTGGTACTGGTCTTGTGAGGCTTGGTGCAGCTCGGGAACTGTTCTTGATGGACTGGCAGGAACTCCATGTCCACCACTGCCACTCCTGTGTTGTGGCATTCCTCCTTGCCGTTGGACACCACGGCCATAGTACTCATGTGCTTGATATTCAACCGGACCACCACCTGGTTGATGTGATGTTGGCCCTCCACGACCCTGGTAACGTCCACCACGTCCCTGGTGTTGTCCACCACCACGACCAGCTTGTTGAGCATATTGAGGATTGGCAGGTTGCCAACCACCACCTCCATGCTGTTGAGCTCTCTCAGGTCG…
GTTTCAACCGTCGTTGACTATGACAATAGTCGCGACCGACTATTAAGATCCTCGTGACTATGGAAGGGCGGTACGCTCTGCTCTCTCGCGACCTCTAGTCTAATCAAAAGACTAAAGGCCCCTACGGAAGATGAAAAAGGCAAGGACTGAAATAAGAAAGGAAGGAGTTCGGCAAGACGACTTCGGTTCACACGTGAAAGTGCTTCGAAAGGTGTCAACAGGTGCGCGGAGCCGGAGCCGGCATGTTCGCCCGCTGGGCCGAGTGTTCGCCCACTTCTGAGTCTTCGCCTTTAGAGAGAAATCCGTGTCCGCCCCAGCAAGAAAACGGCTGTGCGTTATTGTACTAACGCGCGACGAAGCAAGAAAACGTATGCACGTGTACGGAAGCGCAATGGCTTT…
AAAGGAATAATAGAATTAATTAAAATTCGAAAAGAAATTGGCAAACACTAAAATGCGTACAAGAAAAATTCGAATGTGGCCCGGAGAATTTTTGTTAAATTCTCCTTGGTTTAACAGGAGCCCTCAAATTTTACTTGAATTTTCAGAGCACCGGAAATAATTATTAAGCAACAAAAACAATTATCAAAGTTTAGTAAAAAGAAAAACCTAAAAATAACCTTCCTTCCTCCTTTGGGCCAAGTTTGGCCCAAAGTCCACTCTCTCTCTCTCTCGGCCCGCGGCCGAAGTCCCTCTCTCCTCCCTCTTTTTCTCTCCCTCTCCCTCCCCCTCCCCTCTCTCTCCCGGGCCGTTCCTCCCTCCCCTCCCGGCCTGCCCGGTCCCGGGCCGCCCTGCCCCCTC…
TGAAACAATGTTGCAACAAGCACGGGATCAGTTCTTGAACTCATTCATGTAGACCCGCAAGGGAACACTTGTTCAGAAATACAAAATAAAGGTGATTGCTGATGATCCTTGGATCAGCTCTTTTAAGGATGGAGATAGGAAACAAGCTCCAGACGGCTCGGCGCAACCTAGTATCACTACACCATGACCTAGTATTCCCTTCATTGCAACTGCCCTAGATAAGTGCATTGAATGGCAATTCATCTGCCGGGAAAACTATTCCCGGCACTTAAAAACCGCCCTATAAAGTCCTGTAGCAAAAGAGAATTCCCGGCAGATATTTTTTTTCCTGGCAATTAACTGCCCTAGAATCACTAGAGTATTCCCGGCATATAGTTGTATCCGTGGCAATTAACTGCC…
CATCATTACGCAAGAGACACAAACTCTCTAGAATGGCACACATATCATTACATCAAGTTTAGTAGAAAGCTACATCATATGATTGAGGACCAACACTTAACCTGCGATTGCAAGTTGCCCTCAAACAAGATCAGGGCAACGCAAGCAACGAAGGAGATGGCAAAAAACACATCCCCCGACAAGTTACAATGTTCAGCTACAGCAGCATCCACAGATGACACTTATGACAGATGCATCATCTGCTTGGCACAAGACAACCATAAGGTCGAAGAAACTTGCAAGAGCAATGAAGAACGGTGTGTATGGAAGAGAGCTATGATTGATATGTTAGGAGGCTTGATCATTCGTCGGTCTCTCTGGCAGGTGATTCTCCTGCTCCAAGAAACGGACGACGAGGCA…
TTGTAATTGAATAATTTACCGGGGTAGGTACGCCATTGCCCTCAGCTCTTTTCTCCATGCATGGTATCGTCCTCACCAAATTTCAATTTCTTGGCGCAGAAAATCGAATAAATATGTAATCTCCCTGGTTGAGTGTTGTTTTGGATATCGACATGGCTATGAAAACACTAGTTTGATTGTTAATTACTATTATAAAATCCATAAATATATAGAATAATAGAAGTTATAGTATTTTGAAGTATGTTTGAAGACAAATCAAACCACATCATTTAAGTGGAGTCGAATTTATTTAGAGAGATATATATTGATGGTGAAACTTTAAATGTGTTGATGACATGTCCAAAAAGTATCCTGTTTGTGACTGGAGGGAGTATCATGACAATGACTTTTTGCAAAATT…
CGGCTCGGACGAGCCTCGAGCCTAATCGAGCTCGCATCAACGCAACACAAGCATGTGTACATATTTCAAAAAGTAGAGAAGCTGACAGAAAGCTGCAGCTGGGCACGTTGTGTAGAGATACGGCCATACGGGAGCACTAGTGTACTGTACTACTAGTACTAGCACAGGAGTAGTCTGCTTTGCTACTACTACTAGCTTTGGGAGTAGTGTTCAAGAATTGATTGCTTCTGTACTTCACATAGACCAATGTTGGAGTAGTAGCAGACCAAGGAAAAGCATCGATGATTTTTTATTGGAGACCAAGGTAAAGCATGAGACATGACAGTTACTAACTAGTACTCGTGTCTTTACCGAGCTATTCGAGCTCGGCTCGTTAAAGTACACGAGCCTCATTTCAAG…
ACATTAAACTGTAATGTACTCTACAGGGATGCAATAAAGATGTAATACAAAATAAGAAATAAAAAGACATCTAAGAAACGTTCAAATATGCTTTGGTTTTCGTTTTCTGCCAAACATCACAAGGATGAGATCGGAAGCCTCGATACTTTGGATCATATCACATAACATCTCGCCGTCTCAAGAACAAATTAAGCAGCACTAAAATTCGTAAACGAACAAAGGATGAGATCGGAAGCCTCGATACTTGGAATCATATATCAACAATCTCGCCGTCTCAAAACAGATTAGGCAGCATGAGATTCGTAAACGAACACAGTGCACACACGAAAACGTTCATCGTGATCAGCAACAAAAACATTCAGAATTAGCACTCGAAACCCATGCCTAGAATCAAAACAT…
CGTGGCAGAGAGCACGTCCAAGGAGCTGTCCGCCATAAGCCTGACGCGTGCGTCCGTCGAGGTTGTCGCAACATTAGTGGGGAGAGGAGCGGATGGAGCGGACAAGTTAAACATGGAGACAAGAGGCATTGAGGGAGAAGCTAGCGAGTTCTCTAGCTTGAGCGGGGCAACGATTTGGAGACAACGGAGCTCTCTAGCTTGAGCGGCGTTTGTATGCGTCGCGTGAAGGGGGACGGCGGTCGGTGGCTTCGACAGGCCAGGAGCTTGGCGGTGCCGCGGTGGCGCGCGTGGATGTAGCATCTTTAGCGGTTCTCCAGTGGAACAGAAGAGATGACTCTAACAACGAGATGAACACAGCAAGCAAAAACTCCACCTCCATGCTTCAGAGCCTCGATCTGC…
GCCGCGCGAGTCGCAAAGTGAGTTTTTGCCACGAACGTACCCAGTACACACCAATATGTCCAAAAAACATGTTTTGGTGCTTTTTGAACTTTTTGATTCCGGTATACAACAACGCACCAACATGTGCCAATATCGGCATTAAGTGACAAAAGTTCACCGCACGAGTCGCGAAGTGAGTTTTTGCCACGAACGCACCCAATACACTCCAATATGTCCAAAAATCATGTTTTGGTGCTTTTTGAACTTTTTGATTCCGGTAAAAACATCGCACCCACGAGTGGCAATATCGGCATTAATTGACAAAAGTTCGCCGCGCGAGTCGCGAAGTGAGTTTTTGCCACGAACGCACCCAATACACTCCAATATGTCCAAAAATCATGTTTTGGTGCTTTTTGAACT…
ATACCCAATAGACACCTTTGGAATATGGATCTTGCTAGGTGTCCATGGGCCTTCATCCTTAGCTATATCATAAGTAGGTTCCTGAAACTCTGTTTTCATAGCCTTATAATAAGGAGGGTATTTACAGACGTCATAGGTTTCTCTCGAACAGTAGATCCATTAACAACCCTTATGATCAAATTTTGTAATATATTCACTAAACTCCAGATTAATTGATTAAAGCTCGATTTACAGCATCATGTACTGTATCTACCCTATAATTCACCAACTCACTCTTACACCTACATTACTCATTCATCAAATCCAATGTTCCAAATCATCTATATACAAACGAACGACCTAGATCATCCCACGCCGAACCCTCTCCCGATATCGCGCGTTGGATCGCTGTTTCCTCCC…
ATGGTAACCACTGTACGTCTTCTGTATTTTATTAGTCAATTATATGAATTTACACTGTGATATTTTATTTTTACAGTGACAAATTGTATATGGGGTGCTGTTTTTATAACAGATGGGGCCCATGACATGAGAAAGATGCTAGTACGTTTTTTATGCTTTAGGTAACATGCTTTAAATAACAGCTAGTGTTTGATTCAGGGGTTGAAAAAACAATTAATCGAAAACCACTCGATTAATCGGCCAGATTAACTACCCCTATTAAACTTAATTAATCGCATGATCCATTTCAAAACCTGGTAACAAGTTTTGAACACCTTAATCATCATTCATAATCATCACTCTTCCCTACATAAAAAGAATACAGTCACCGCGAGTGGTAAGATTACCTCGGTCCCCATC…
TTTATACTTATTCACATAAACCATTTTTACAATTTGTAATGCAACAGGAGATAAATCCAATGCAAACTTTATAAGAGCATAACAATTATGAAACTCTTAGCATCTAACATTTCAAAAAATAATGACACAGGGAAAGTAGAAAACAGTGACAGATATATGCGCGAAACGTTTGTTAGGTTCATGATCTGATTAAGCCATTATAAACTTTGGAACAGGTATGATAATGGGGGCAGCTGTGTCAACTGTCTACTACAACCTCAAGCTGAAGCACCCAACTTTGGATATGCCTGTTATTGACTATGATCTAGCCCTGCTTATCCAGCCGATGCTCATGCTAGGGATCAGCATCGGTGTTCTTTTCAATGTCATATTCCCTGATTGGCTCATCACAGTTCTATT…
AATCGTTGTTTATCAGAACCTTTTGGAAGATCGGGAACCCTAGTGCACATCATATACTTACTCCAGAACTAACGAGTATATATATATACTGATTATGTCTTTTTATTGGTACGCGCAGTATATACTACTGCAACGAGCGAATGAGTATATACTGTTCTTTCACGGAATGAGTATATACTGATTTTTTTTTTGGAACGAGTATATATACTGACTTTTCTCGGAGTGGTATATACTTATTTCTTCTCCAATCGGTATGAACAGCTACTCGGAGTGGTATATACTTATTTCTTCTACAATCGGTATGAACTGCTCTTTGGTCAGTGTATATATACTACATTCCTCATTGAAGGAGTATATACTGCTTCTTTTTTTTATCAGTATATGCATTTGTTATTATTT…
CACAAACTGACAATTTAATATACAAATCCATCTTAATAATAACGTTACATACTTACAATGAAAAGAAAACAGCAGCGGAATTAACGGTCTAGCGATGGCTTCAGCTCCACTCCCACAGGCAGCTCAACTGGGGTATAAGCCAAACGTCTTCTCCTTCTGGATCCTTTATCTTCAACTGAGGTTTGATGATTATTGCAAGAATGAGCATATGACATACTCAACAAGCCACACAGCAAATATGCAAGTGCACAAGGATTCCAAAGGATGGCATAATACAAGCTCATTTGCAAAAGCAGCATTTAGCAAAACATTTAAGAGAAATAAAACAGTGAAGTAATTAATCAGAAATTTTAATCAACACTGAACAGCACACCCATGCTGCACAGGCCCAACCATCCT…
ATATGAGCAATGCTAGAAAGTCTTACACTGTGAAACAGAGAAAGTACATAGTAGCTTTACACACAACCATCAAGCCATCAACCGTCTCGGAAGCCAATTATTTGGGACCTAACCTGACCTATGACCATACTAATCAAGACAAGTATAGTACGCACGAACGCATGAAGACCCCGTGCTTTCGTAACACTTCAAAATCAGACAATAGACACTAAAAATAGCAAAATGTCATCATAATTAGTTGACCATACACAAAAGATCTCATGTACTTTCTCCGTCCCAAAATAAGTACAGCCATGATTTTCCACGCCCAACTTTGACCATTCATCTTATTTGAAAGTTTTTTGAAAAAAATTAAAAACATAAGTCACGAGTAAAGTACTATTCATATTTTATCATCTT…
ATACCCTGCAACGAGTTGCCACTCAGGTCAAGAAACACCAGCTTCCGCAGGTTGCCAAGCTGAGGTGGCACTCGGCCGGAGAGCAAGTTGTCGGGGAGGCTCAGAGAAGTGAGGTACGACATGTTTCCAAGGGAATGGGAGATCTGCCCGGTCAATGTTTGCCCAACGAGGTCCAGTGCCACGACGCGATGCGCCCGCTGGTCGCATGTGACGCCCTTCCACCGGCACAAGTGTGTGTTGGTGTTCCACGAGCTCATGGCTCCGAAAGGATCGTTCGTGATCGCTCGCTTGAAATCTAGGAGCGAGGCCAAGTCCGTGCCATTGACGTCCCCATCTTGCGTTGATGCGCCGCCCTTGATGCCTCCAGCTCCATATGACAGTAATAACAACACCAAGGTG…
GCGGCGCTCGTCGGGCCGCGGCGGAGGCGGACGGCGGTGCTCGTCGGGGCCGCGATGGAGGCGGGCTGGCCGGAGGCGGCGCCGACGCTGTGGATGCCCGCGGCGTGACACGCGATGGGGATGGATCGGAGGCGGAGGCGGCGCGATGGATGGGGTTGACGGCCACGTGAGGACTGAGTGGTAGTGGTGGCTTTTAGAGTTTAGCAATTTAGTGGGCTTATTGGGCCTCCTAGGTCTATTGGGCCACAATTCGGTTTTCTCGGTTAATTCGGTTAACCAAAAACAATAACCGAATTGCCCGAAAAAAATTCGGTCTTTCCATAGCTGAGACCGAATTACTAACCGAATTTCTCGGTCTCGGTCTTTTCGGTTTCGGTCTCGGTCTTTTCGGTTCGGTTC…
GAGTTTTTCTATAAACTTAATTAAACTTAAAAAGGTCTGATTTAAAAAAGAGGGAGACTACAAAAACAGTATACCGTGTTTCAACGGAATATGTACCAACGATATATAATACTCCCTCTGTTTCAAAATATTTGATACCGTTGATTTTTTAGCACATGTTTGACCGTTCGTCTTATTCAAAAAAAAATTGTGAAATATGTAAAACTATATGTTTACATGAAATTATATTTAACAATGAATCAAATGATATAAAAAGAATAAATAATTACTTCAATTTTTTGAATAAGACGAATGGTGAAACACATACTAAAAAATTAACGGTGTCAAACATTTTGAAACGGAGGGAGTATATAAAACGGACAAAGTAATTGATAATCTACTCGGGGTCTCCCCTGCCGC…
TTGATGGTAGTAAGTCCAATCAGTCACCTTCTTGTTCTTCCGACGATCGACCCTGCACATATGCAAAATAGACAAGTCAACAATTTGAGGATGGCATCAAATCGATTTGGTCTGTTAACTCAAAGTACTTACTTGTGGAGGTCGATACTAGTGGAGAAACGGTGCGGGATTGTTTGAAGCCTCCCGAACTGCCGCATTATGCGGTTGCATAGCTGGAACTCCACTGCATAGAAGCAAATCAGTGGGCACCGCAAGGTTTGCAACGTATCCTCTATGTGGCACATAGGGTTGATGTCTAGCTCGACTACTTCTTGTGCCTCATATGGCCTCCACACCACCTGCACCAACACAATAAACAGTTAGTTAAATTTTGTATTATAGAGTAAGTTACCATTTTCA…
CTCAAAAGCAAATGTTGTAAAGTAAACTACGATAAAAAAATCAAATTCAAAATTAAATTCTAAAATTAAAATTTTGGTTTATAAATATAAGTATAAGCCAAACAATGATGCCCTTTGCCTGTCTGGCTTGGCAACGCCTAGAGGTACAAGTGTGAGTGAGTCCCCTTGCTCTGCTTCTTAGAGGTGGGGATCACAAGTGTACGAGCAGAATAGTGTACTACCTCTATTCTAAAATGTACTAATATAGGATTAGGAATATGAACATTATAGGATGTGTGTAATCTAATTCTCGGTTTCTACATTTTGAAACGGAGAGAGTAAAGTTTTCTATGGGCCCATTCCGACAGATCTGGGCTTGGTTATTGGCCCGGTTGCTCATACGGCCCAGAGTATGGGGGC…
CTTTGATTGTCCGTCTTATATGAATTTTTTTTATAATTCGTATTTTTATTGTTGTTAGATGATAAAACATGATTAATATTTTATGCATGACTTGTCTTTTTAATTTTTTTCATAACTTTTTCAAATAAAACAGACGGTCAAACGTTGGGCACAGAAACCAGGGTTTGTCTTTTTTTTGGGACGAAGAGAGCTCTCCAGAAGGATATATTATGGTGAGTTTAATTTCAGAGTAAATATTTTGCTAAAACTATCATCGATGTATCACAAAATTTAGCATTAAGTTTTCCATGGAATTGTAGATTGAACGTGGAGTTTCACAGGACTTAGATTGAATAGCAAATTTATCACAACACTACAGATTTACTATCAATTTAATCACAAAACCATAACGTTTATAGA…
AAAGAATTGAGGGAGGTAAAATGGACTTATTCCTACCCAAAATAACCGAACTAGCCCAATAGACTAGGAGGCCCAGTAGGCCAGTACTAAGCCCACTAAAATAAACCCTAAATCACCAACCCTACTCCTAGTCTCCCACTCGGCTCGGCTCCCTCACCCTCACAGCCGCACTCCCCACTCCTCCCTCTCGCGCCGCGCCTCCGGGCTCTAGCACCGCGCCGCCTGCCTCCACCGCGCCTGCGCCGCCTCCGTCTCCACCGCGCCGGCGGCCGGCGCCGCCTCCGTTCGCCCTGGCCCACTGCGTCGCCGCCGGCGCCGCCTCCGTCCGCCCTCGGCCCACCGCGTCGGCGTCGCCTCCACCTCTGCCCGCCCTCCGCCTCCCTCGCGCCGTCTCCGCCT…
AATTGATGGATGGGGGTGGGCAATGCAGGACCAAATGGCGCCTCCCCTGAATAACGAGCTCAGATTAATAATGCAATGCAGGTCATAAGTCGTTTGCGCACGAGTACCACCTGCTGCAAGATTTTCTGATGTGAGGGGCTCATTGTTGTTGATTGAGTAGTAGGACTATAGCTTAGATTTATGACGATATATGTACTATGTACTATAGGAGAAAAAAATTGAGGTGCGTGCTGCATACAGTAAGTAGATGGATTCTCCGGATAAACCCAGTATATTAGATATGTTTAATTCCGTGATGCGTAATAATGCGTTAGAAGATGGTGAGTTTATGGTTGACGCTAGTCGGCTAGTGTACATTTTACAAGTCAACAAGTAGTAAGCATCAACATATGCCTTCCG…
GAGTTGCAACCAAGGTCGATGGGGATGTCGAGGGCGTTGCTGATGAAGAAGCACCCCAGTTAATGATATGGCTCGCTTCTCTGGCTCGAGGGCGTTGCGGATGAAGAAGCCCCATGCTCTGGCTCAGGCTCCGCTACGGGGTTACCATACCGTAGGTACATGAGCTCCTACAGTTTGTGGTTCTCCTCCTTCCATTATTTTCTTTGCCATTTGCTACAACAGTTTCCGGTTCCACAGATTATATTGTCAAGATGCACAGGACATAATGAATAAGTTCAGCACGCCGCAGACACGTCGTGGTCAATTCCTCATCGGAAGTATTGCTTGGTGCTTGTGTATTTTTTCCGCATAGAAATAAGATGGGATGGATTTTTTTTCTCCACAGATTATTTTATATGT…
CAAAATTAGTAAAATTACCATGGGTTAACGGGACAAGTAGCCATCAGTCGTTGGGCTGCAAGAGCCAATGATTTCTTTTTATACGATCAACTGGACTTGTGCGTAAGAAAGAAGATATACTTGTGCGAGCAAGTTTCCACCATCACCTAACTTGATACCGACAAACATGAAATGAAAAAAGTTGTCTTGACTTTGTAGTATTCCCTCCGTTTCATATTATAAGACTTTCTAGCATTGCCTATATTTATATAGATGTTAATGAATCTAGGCATATATATGTGTCTAGATTCATTAATATCTATATGAATGTGGCCAATGCTAGAAAGTCATATATTGTGAAACGAAGGAAGTAGGACAGATCATTTTGACGCGTAAGTTTAAAAAGTCATACTTGATCAG…
GTACGGAGATGAGATCTGGATCGAGGAGGTTTGGACGAGAGAAGACGAAGAGAAGTGAGGGGTTTTCTACAAACATACACAGGTGCTGCGGGTGGCTTTATGCAAAAACACCGCACCTGCGTTTTTAGCCTTTGGATTAGAATCGAAGGGCCGATAGTGGCCGAGTGCATGAATACACCAAGATAGGTGTGTGTATAGGATACGTTGCCGCTCAACTATCTACTGACAGAAAACACTAGTGCTGTATTTTAAACCTGGATTCCACAGAGAGCATAAAACAAGAGTTTCGACTAGATTGCTACTCTTAATAAATTCGAGTAGTTCACACCTCGCGCAGGAATCTCTTAATGTATGAATCAGTTCAGTTCCCACCGAATTCAGTAAATAAATGCCACATTA…
TCTGAACCCGTGGAACATCTGTTTGTGGGTGGTAAGCTTCATGTTCCGCTTTACATTTAGGCTGTGAAAAAGTTCTAGCCAAAAAAGCTTGTAAATATCGGCTGTGAGTTATGATGTGTGTAGGCAGCCAGAACCTAGAATACAGGGATTGTGATACTGAACACCCACACAATCTCGATTTGATTGAGAATCTAGGAGGATACTGATTGGCGCTCAAGAATGGCGTAGTTAATGTTATGATTTGCCAGCATTCTCAGCTGCTGATTCTCAGGCTGATTCTACTTGGTTGGTAGAAAATCTACTTATCCAGGAACAAGCGTAGGGTAACTTTTCCTTTTTTTCTCAGCTATGTGAAAAGGGAGAAAACTCGCTACACTTTATAGGAAATGAACTACTCTT…
ATTTTATTTTATTGTTGAGGGATATGAAGTAAGGCTCTGTTCGTTTCCTGGAGTTCCCAACTCCCCCATCTCATTTTCCGCGCGTACGCTTTTCAAACTGCTAAACGGTGTGTTTTTTGCAAAAAGTTTATATACGAAAGTTGCTTAAAAAATTATATTGATCCATTTTTTTAAAAAAATTAGCAAATAATTAATTAATCACGTGCTAATGGACTGCTTCGTTTTCCGTACCGGAGGGATGGGTTCCCAACTCAACCAAAAGAACAGAGCCTAAATCTGACCCATAGTTGAGGTAGTCAGGACTGTAGCTTTCAAAGTACGATTTAGCCCATTTAGGTTGTTGGGCCAAACGCTCTTCCGTTTTAGAAGAGACGTGGTCACTCTGCCAAAAATAGGAAA…
AAAGTTCAAAAGACCCTCAAGCGTTTCTCTTTTAAATTTTATCTCCTTTAAAATTTATTTAAAACCCTCCATTCAAAATTCCTTAGATTTAATTCCTTGACCAAGATTCAAAAATTCTACATCCATCCATCCATCCTTTGATTTTTCATCTCCTTTGAATTCCATTCAAAACCCTCTACATAAATTATCAAAACTTCCTATTCAATTTGGGCCAAACTCCCATTTGGCCCATTCCCCTTTTCTTTTCCTTCCCTTCCTCCCTCCTCTCGGGCCGCCGGACCAGCCGAGCCGGCCCACTTAGCGCGGCCCAGCCAGGCCGAACCGCCTCCTCCTCCTCCAGTGGGCGCCGCCACCACCGCGCCACCATGGGCGCCGCCGCCGCCCAGCTAATCCGACGAC…
GAGGTTCCTTCATCTGGCCCAGTCAGCATAAGTCTATATTTTCTCCCTCCTCCTTCCTGTGGGCATGCTGCCGCCGCCGCCGCCGCCCAGCCAGTCCGACGCCGCCACCTTGCCGCGCTGCCCACGCCGTCGATTGCCGCCACGCCACCACAACGCTGCTACACGTCGCCGCCACTGCCGAAACCGGGGGCCCTCGTGTCGCCTCCACAGCCACCGCCGCCAGCGCCATTCCGCGGCCGCCGCTGCTCAGCCGCCATCGCCTGCCGCTTTGCCGCCGTCGCCCGCCGATTCGCCGCCGCCGCACGACGCCGTGCCGTGTCACCAGCCACGCGCTGCCGTAAGCCGACGCCGATTACCGAGCCGCCCCTTTGCCGCAAATCAGAAGCCGACGCCCGGCGC…
AAGAACAAGCCGGTCCCAAATAAGACATGTGGTAAGTACGTAAGATGCTTGATTAGATGTCAAAATGTTCGGTCCTTAACGACCTAGACGAGGCTACTTGCATCAGGGGAAACCAACCTCCCATCATCGTCCTATCACCCGTCCAAGTCCAACATATTTTATCAACCATTATTTAGTGTAAGTGCTCAAGTTTTATGCCCAATAATGCAAGTTGTCTATATACCACAATTAATAGCACTGTCCATCCCTATAGTTCTATTAACACTAAGCATGGCTAAGCATTAATGAATAAGACGTCCCAAGTAATCCCAACTAGTGGTAATAGGGTATAAGGACAACAATATCACAAGAACTAAATGCATAAATAGGTTCTACCCATACACCATAAACCGACAATAT…
TGGGTTTCTCTCAAATAGGTCACTTTAAGCACCGAGACATACAAAAACACATCGACGTTGCATACCTCTTAATAGTATGGCATTCTATCCTCAAATATAAATAGGAAAATAATTATACCAATAGGAATGTCTTCATGCCATCTTCCTTTATTTGTCTTAAGGGATGCCAACACCAAAACCATTTCATCATATATTCTTCAAAGATCGATGTGGGCTCCTTGTAGCTTCAAATGGCCTCGCACAGCCCATCATGACGAAGCCGTCAATCACCCTTCGCCAGCGGTTTTGGTCCTTCAGTGCCAAGCCCCTTGCTTCCCCTTTACCGACACATGGTCCATGGCGGGCGAGCATCACCTGCCTTTCACCGTGTCGTCTTGTCCATGGACCATAGTCTTTGTG…
CGATAGGCAAGCTTTAACACTCTTGAAGTGCGTGTGCAGCGGGCGATAATTTAGTCGCTGGCTCGGCCTCTCTCTCCTCGTCTCTCTCCTCCAACCTAGCTTTCGAGTCTACGTGTCCACCTTATTGTCGGCTAATCGCTGTGTTGTACTCGCTCTTAGGTTATTGTGTGAAAGTTAGGAACCACAATCTTCCCAGCGGTGGTGTTTGTTGGAGTCGAACATAGCTGGCCAAATGGGCGGCCGGCCTAGCACGGCACAGGCCCGCTGGTGGCACGGCCCATTAGGCATGACAACTGTAGCGGGCTGTGCCGTGACGGCCTACGTGCCAAGGCCTCAGCCTAAGAAAAAAATTGAAATTTGAGGGGAAAAAGAAAAAAAGGCAGAAAATATAATATGAAG…
ATGAGGATACTAAACCCAGAGATCAAGACATGCATGACCACCCAAAAACATGCTACTCATAGCATACACTGCATGTTACAGACACCGTTTTATATGTTAATTTAACAATTCAAAACAAAGTAAGCTTTTACCTGCATTCTGGAAGTTAAAATGGAGAAATGAAGGATCCAATCATAACTGATTGTATATGAAGATATTGGATGTGCTCTAACAGAAGCTCATGTTCTTAAAATAGAACTTCCATGCAGACATTGTGTCCAGAACTGAAGATAGTGTCAATTTCAACTAAACTGTTTACATGGACATGGGAACACAATATGAGATCTGTTCAGTTGATCCTAGATAGAATAAGGGAGCACAGAAAGCAGCATCATAGTCATGCTATTGAAACCAAAGGAA…
CTCTAAAATTATAACCGTCGAGTTAATAGTTCATTTAAAATATTATTTTCCATGTTTATTTTCGATGTTCTTTTCTCGTTTAATTTTGTTGCAAAGTGCATATCATCCCTCAAATAATTCCTTTTGAATCCGATTTAAATCTATCCTGAATATCGGACCAATCTAAATTCCACATCAATTCAAATATTATCTATTTTAATTTTCCCCAAAATTTTCCTTTTCTCTATTTCCACCTTAATTTTCTTTTTCCATATTTTTTTCCTTTCTCTGTTTTTCTTCCCTCTCCTTCCCTTTCTCTGTTTTTCTTTTCTTTCTTCTTCTCTACTCAGCCAGGCCGAGCCAGAGCCTGTGCCGCCTCGCGCCAATCCCACGCCGCGCTTGCGCACGCTCGCGCTGAGC…
AGCCTGTGCCGCCTCGCGCCAATCCCACGCCGCGCTTGCGCATGTTCGCGCTGAGCTCGTGCCGCCCCGCGCGCGCCACACGCCCGCACACGCTCGCACGAGGACGAACGACGAACGAATGCCGCCGCGACACCTCCAGCTACTCGCCTCCGTATCTCCTTCGTCTCTCAACTAGAAGGCTCAAGACCGGAGGCAAAAGAAGCGCAATTTCAACCTCTTTCACCTCCTTAAATCTGCCCCTACTCCCGCTGAATCAAATCGCCATTACCGGAGGAAAAATCCCCGAAACCCTAAATTTGCGCCATCGCATACATCGCAAATCCTCTGAAATTGAAGGTAAAAACGGATTATCCATGCATAGTACTCCCTTTACCCTCTCTTTCCCCATCCCATCCGACG…
AGTTTGCTTTGATTCTCTAAAAATATAACCGTCGAGTTAATAGTTTATTTAAAATATTATTTTCCATGTTTATTTTCGATGTTCTTTTCTCGTTTAATTTTGTTGCAAAGTGCATATCATCCCTCAAATAATTCCTTTGAATCCGATTTAAATCTATCCTGAATGTCGGACCATCTAAATTCCACATCAATTCAAATATTATCTATTTTAATTTTCCCCAAAATTTTCCTTTTCTCTATTTCCACCTTAATTTTCTTTTTCCATATTTTTTTCCTTTCTCTGTTCTTCTTCCCTCTCCTTCCCTTTCTCTCGTTTTCTTTTCTTTCTTCTTCTCTACTCGGCTAGGCCAAGCCAGGCCGAGCCAGAGCCTGTGCCGCCTCGCGCCAATCCCACGCCGCG…
ATCTAACGCGAGCAAGGGCAACAGCTCTAATCTCTCAAAGACGCCGGAGAAATACCTTGGAAGGAGGTCTCCTGGCCCTGGGCGGCGCACACCACCGACACGCCGCGGGCGCGTCCCGAGCGGAGCCGGACGACCGGGGCAGCGCGGACGCCCCGGCACTGCGGGAGGAGGCGACGCTGCGGGGTTACCGCGGCGACGGCGACGGGAGGAGACGCGGCTGGCTTGGCGACGGAGACGGCGAGGGCGGAGGAGGCCATCGGCGCCGGCGGATGTGGACGGGCGGTGGCGGTGGCGGTGGCGGTTGCGGGTTCGGTGAGGAAGGCGACGAGTCTGGTGGGGATGAGACTGAGTGAGGTGGACAGATAAGCTGGGGCCGCGGGTCCCCCGCTGGGCCGAGGG…
TTCGGTTAACCGAGCCCAATAACCGAAATGACCGAAATAAATTCGATCTTCTGAGGGCTGAGACCGAACAGGTAACCGAATTTCTCGGTATTGGTCTTTTCGGTCTCGGTCTCGGTCTTTTCGGTTCGGTCTAAATATGCCCACCCCTAAGTATATATATTCCTAATCAAATTCTTGGGGAGGGTACTCCGTATTTAGCCCCGGTTGGACGGCAATGACAGGTTGTCGTAAGAAACTCAGCAACCCGGGGTGGTCTCTCGAAGTACCAGGAGGACACTGTTAGGGGGTATTGGCCACACGATTGTACATTAGCAGATGTAAGTTAGGATTTGAGTGTATACTAGAAGTATAGGAATTGAGTGCTTTCTATTTCTCTTCCACTTAGTTATAATTATTTTG…
GCGTCTTACATTGTACTGTCGCTCAACTTGTGTCATTACACATTGGTAGTCTGCCATTGAGATCTTAGGGAATTTTGCCTACAGAATGATAGTAGATCATACGAACAAACAATGTACAAAATCATGACAGCAAAAAGAAAACAAAAATGTACAAATGAAATATACTCCAACCAGATGACATACCTTCAATAAATTCCAAATTGATGACATGGTTCCAGGAAAAGCTTTTTCAATGACTTTCCACTTCTTCACCTTAAGGGGGACCTCTTGTCGCACACAGACAGTGACCTCACTTTTAAAGACACTTGTGTGCCTACCACAGACTTTTCCAAACTGTGCAGCAAATTGAATGTCTAGCGGCACACCCCTTGCTCTCAGTTTTGCAAGTGTTCCATTAAT…
CACTAACCTGCGATATAAAAGGGACCCCCCGGGATGACCTAAGGCATGGAATCTCAGAGTTAACACAACGACCACAACCCATGAAGTCGGAACCTACAGGAGCCAAGTCACCGGGTGATCTAGTCGGATCAACTCGACTACGATCTCGTCGGTATCATCGAGTTCTGCTATTCCCTTTGTAATTCGTGGCTTTCACTGTATAATCCCATACCAACTGGATTAGGGCTACTACCTTCCGAGGAGCCTGAACCAGTATAATCCTTGTCTTCTATTTTCTTGATGTCATATTACGTAGATCCTTGTACCAGCGTACCTCAATACCCTCTATATCCGGTCTACTGGTATCCCCCGTCGATAATTTGCATACATAAAGTGAATTCTATTAATATATCTAGACAA…
GTTGTCCGCCTCGGCGTTGAGCCACGGCTCCGTCGCCTCCACAGCCACGCGCAACTCCTATGCTGTCGACGTTGCGACCTCGCGCGGCTCGCCGCCGCCGCCGCCACGTGCGACTCCGTCGGCCGCGCGCGGCTACGTCGCCTCCCCACCCAGGCGCGACACAGCAAACCCCTCCACGCGACACGGCGGCCAGACCGCCGCAGCTACTCGCTGGCCTCCGCTCGGTAGCACGTGTAGATAGATGCATGCAGTGCATGGCCCTATTCACGTGGCAAGGTGCAGGAGCGTGGCAATCTGCAGCCATGCCTGCGTTCGGGGACCTATATGACACGCAAGACAAGTTCGGGGACCTAAAAATACATTTTGAGAGTTTAGGGACCTAGATGACACACCCGCACA…
TTGTTCTTCACAATCCTTGGGTTGTTCTGTCAATTGAAAGATTAGTACACATAGCTCTATGATATACTATTATTTTCAGACTAAATCTGATTAGTACCTATCTCAAGGAGGTGCTTGGTGAGTTCTTCATTTTCAGTGTCCCTGTTGAGAGTTCAAGTTAATTACATTGTTTGTTCAGATGAATTTACTGCATTGGAATAATGTACTGATGCACAAATGATACATTGGTCGCAATTAGCAACAACCAAATAAAATTCAAGTAAAAGCAAATTACCTTATATACGTGTTATTTTTCAAAATTTTCAGTATTTCAGAAGTAGAATTTAGGCAGAACTGATGAAACGGATTCACCACATGAGTGAAAAACGGAAGAAGAGAGTTTATACCCATTGGTGTTGC…
TTCAACACAGATTGAATTACACATTAAGGAAAAAAGAAAAAAAAACTTAAGCAGCAGCGCCGGCCTCCACCGCCTGCCGCCTCACCGGCCTCCACGCTGGCCGCCTCCTCCTTCGGATCCGGCGGCGGCCAGCCGCCTCCCCTCCCGAATCCGCCGCCGCAGCGTGAGGCCGCCTCCGCCTCCGCCCGGCCGCCGCCGCCGCCCGGGCGTCGCCGCATGAGAATGGGGAGGAAAGGGGAGGAAGAGAATGAGGAGAGGAGGAGTGTAATGTCCTAGGGAATATTAGCACAAACGCGCAAAAGTTTAATTTTTTAAACTGTTATTCGAATAGGTGATCAGGAACCGTGGATGCGTAGAGCTCGCAGAGTAGTGCAAAATAGACTATAAGTTTATAGCAAT…
CAAATGCCAACTTCGGATAAACGAGGCAGCAGGTAGAAGCGAAAGAAGGAAAAGGAGAGGCTACTTAGCTAGCTATAAGCAGCTCACGTGCTCCGCCGGTGGCGCGAGGCGGTGTTGCGGGGTGGGGGCCTCGCGCTTTCCTGCCGTTTCCACCCCCGCCCTTTGCGCGCGCATGCACGCCGACGGCGGCGCACGCGACACCTGGCCTTCTGCCCTTCCCGAGCAGTTTGCTAGCTACGCTTGCCTCGCCGCCGCCACGCGCGCGCGCGCCACCGGCAGGCAGTGGCACGGACTCATGCCGCGGGTGCATTTCCAGCGCCGCCGCACCCAGCGCCAGCGGACGGGGGCCGCCTTTACAGCCTCCAACCGAAGGCGCGCGCGCGTCGAATCGATCGATCG…
CGCGACTATTGGTGAAAGGAGACCATCTCTAAGCACTCAGATTAGCATGAATGAAGCCTACAAGCTTGCCATTGGTGCCAAGAGTAGCTTGCCATCCCCCACCTTGACTGATGTGATTCTTGGAAAGGATTCCTCTTCTAGTGTAAATGAAGAATTGAGGTTACTGCTGTCACAGCTCTCGGCTTCCAGAGGACTCGAGGCTCCATGGGTCGACCCAGGCCCTAGCCCACGTGCGTATGGGCGTGGTGATGATTTGATAGTGCAGAACATCACGAACAGAATTTCAATTGAGAGAAATGCATCTGGTTTGGAGTCACTGGAGGGTAGCACTGTAAGTGAGATGGAAGGTGAAAGTGCCACTGAACGGTTGAGACGACAGATTGATCTTGACCGAAAATC…
GTTTTGTAAGTACCTGTGGGGGGCACAACAAAAGGCCTAGCCGAGAAAGGCGGGGTGCTGAACGGTGCACGAAACCCTGAAGCAATCAGATGAATCGGCTCACATAGATGTGCGAGGCATGTACAAAAAATCCTTAAAAATACTTACCTCCATGCGGAGGGGGAGTCAGCCTAGGAACGTGCGCAGCTGGACGGGGACCAGTCGGTACGGGTGGCCGCTGTGGTGCTGCATCTGCCCGAGCAACGTCGTCTGCACGACAGGTGAGCACTCGGAGAATCGAGCGCATCGACTCCACCATCCACGTGTACGTCGTCAGGTGCTCCTCTACGGATACTGGAATCCCCGCGCCTAAACGTTGGATCGTCGTTGAACTGTCAACGACGACCCTGTTGATGTCGA…
TGCGTCTGCACCGGCGGTGCGCCTCCCAGCTGTGAGGGGCCGATGACGTCATCTGTTGAGCCTGAAGCGAAGTCGAAGTCAGTGATGTCGAAGAGCAAGGTGGATGGCACCAAGCGGTCCGACGAGGTCCCAGCATGGTCCAGTGGTGGACCCTGACTCGACGTGCGCACTCGGAGAATCGAGCGCATCGACTCCACCATCCGCGTGTACGTCGTCAAGTGCTCCTCTACGGGTACCGGAATCCCCGCGCCTAAACGTTGGATTGTCGTTGAACCGTCAACGACGACCCGGTTGATGTCGTCGACCTGCATGGTTAATTTGTTCATACATATTCGTAAAATTTGACGAAGAGAAAGACATGAAAACATAAAGGAATGGTGCGATGCAGGGTACTCATAG…
TAGGAAAAAGTACACCGAAGGTCCCTCAACTTGTCATCGGGATAAAAAACGTCCTCGAACCATAAAACCAGATATGTGAGGTCCCTTAACTATACAAAACTAGTCACAATAGGTCACTTAGCGGTTTTGATCCCGGTTTTGTCTTACGTGGCTGCTGAGACAGCGTGGGCCCCACATGTCGGCCTCCTCTTTCTTTCCCTTCTCTCCCTTCCTCTTCTCTCTCTCTTCTCTGGCTCTGGGCAAGCCGGCGCCGGGGCGAGGCCGCGAGGCGGGGGAGGAGGTCCGGCGGGGCGAGGCGGGAGAGGAGGTCCGGCGGCCGGCGACGTGGCGGCGGCGGCAGCGGAGACGACGCGGGATCAGGGGAGCAAGGCGGCGGCGACGACGACAACGCGGGAGCAG…
CTCAATGAAGTCTTTGAAGGATTAGATAATTAGGTTCATGGTGTTCATCTTCCATGATAATTACGATGTAAGGATTTTTAACTCTTTGTTGGTGACTCTCCAGCTAGCGAGGTCATCGATAAATACAAGGATTGCACGCCTGAACGGTTGTCAATAATCAAATCAGCGGTGCCATCTATGGCATATGGGTCATCAATTTGTTCGGTGACAACGGTTTGTTGTTCTGTTGGAAGAATAATGAAGGTAGTTGATTTTTGTTCATAAGTTTTTGCATTTGCAAGAGTTGGTCAGCTTTATATTCTGTGGCATTCAAAGATATTACATATAATTAGTTTTTATATATTTTTTATTTATATTTCTTTAAACAACAGGTTTGTAATCTCTCTTATTATTTAATAA…
CCCTACCCCGTTGTCACCCCTACTCCTATGTAGGTTGGTGGACAACCATCCGAGCTCTGTATCTACATCTGTAATTCCTATGTTCCATAAAAAATTAATTTATAGTTATGAATCTAGATATATATAGCTTACATCTAGATTTATAGTCCGAAGTTGATTTTCTATAGGACAGAGAGAGTAATGTTAATTGCTCTATTGGTTGTTGTTGATGTATGAAAAAAAAGTTGTCAGCAAGCCAAAAAAATGTATGGAGGATAAACATTGGTAGCACCTTTTATTCACCTAAAACAACTTGCTTGTAATCTTTATCAAGATAAGGTACGTAAAATAAAACTTGGAGGAACCAAGTAGTGTCAATTGCTCTGCGGACTATTGTTGATGTATGAAAAAAAAGTTGTC…
GGGACTTTTCCTCACAAAAATAAAAGAAGAAATCGATTGGGACTTAGGGGTTTAGAGTTAGCAGTGATCTCTACGATCGATCTGTTGCATTGCCACCTCGCTCGTGCTCTTACTTTAATCTGTTGCATTAACACGATTGATTCTCAAACTTTGGTTTCAAGAAAGAAAAGGACTCAAATTCACATTGGGTTCTATATATAGGCCTTGTTTAGTTAATTAGTTCCCTAATTTTTTTTTCTAAAAAACATCACATCGAATATTTAGACACATGCATGGAGCACTAAATATAGATTAAAATAAAACTAATTGCACAGTTAGGGGGGAAATCGCGAGATGAATCTTTTGAGCCTAATTAGTCCATATTAGCCATAAGTGCTACAGTAACCCATATGTGCTAAT…
ATATTTTTCTTGTTTGGGATGTTAATAGAACCTTTCCCATCTACTTTTCTGAACCTTCATTTTCGCAGCAGATAATTATCTGAACTCATCAACTTCGACACTTCACGCTTGTAGTGATAAACAGTGTACAACAAGATAGTTTGATCCTTTGTATGCAGAAATCAAAGATGAACTACCGTGCGTGGAGGCATCGCTGCTGGCTTATTCCCTACATGACAAGAGAACAGGTATGGGTAAAGGAAAATCAAGCTGCTTAAAATTCTTTGTCCACTTTTCTTAATCTTATGTGCAAACTTCTGAGCACCACCATGGTAGCTAGGTCAGGACTTTTGTTATATTGCAAAAACCCTACAAAATTTCTGCCTGTCTGTTATCAGTTCATGCTTATCCTCATCAGCA…
TGTGTCGCTTCTTTGCTGGTCAGTGTTCATATCCATCGCCACCCGGGCTCTCTACTATGCCTTGAGGCCTCGCCGCTCGATCTGCCCGCACTGGTGCTGACTGCAGAGACGCCTGAGGAAGAGAACTTGAGCTCACCAAACGCCGCCGCACACTCCCTCCCTTCAGCCTCAACTTGAACTGGAACGTGTGGGTGGCAGCGTGGTGCAACCTGTGGCGCTGTGGGAAAAGGGGAGGGAGGAGAAACGTAGGGTCACTGAGATGAATGCCTCACATGCTGATTCATCCGGTTAAACCAAGTAAACAAGCAATGTTAGTGAAAACCGCATACAAAACAGACGAGGGAATCAAATTACATCGATTTTATTAGTTAGAGGGTTAATATATATGAGGGATACAAA…
ATGAAAATACTATAGTACCCCTCAAAAAATAAATAAGGGATATGTATTCGAACAAGATTCGAACGAGATGTTTGATGGGACAAGTAGTATTGTAAATACTGCTATAAATCATCCTATTTTGAAGCAAAGATTAAACTATTAAAGTTCTTATATTTTATTTAAAACAGAGGAAGAGGAAGTATTTTTACCCTATCTAACCAAACAAACAAGTAGCCCAACCTAACATGTAACAGCCCACGACGATGCAATCCATTAGGTAGGGTAACCCTACAATATATGCTATCTTGACTTTTGGACGAGATTCATCTTATTCACATATTCTTTAAACGAAAAATATATAAGCCAGGCTTAAAAAACATTTAGTGATCAGTCAATTCACAATAAATATATAATAAATAT…
TTATACATGAAAGTTTTTTTAAAAAATCATATTAATCAATTTTCAAGTTTTTTTAAACTAATACTTAATTAATCATATATTAATTAGGTATCTCATTTTCTGTGTGAAGGAAATTAGTTCTCAACACAAGCAAATGAACACAGCCATGGTTGTTAATAGAAAAACAAATTGGCTGTGCCAACTATCCCTATCCGAAACCATGGTTTTATCGAATCTTATACTACCAAACTATGGTTTCAGTACATGCTATTGACGTATGCTTTTCTATTTTGTATTGTATAAAAGTTTTTTTTTAAAAAAACCGAGCCTATGTTTTGAGTCCAACTCGTTCCCGATCCCGTGTGCCCAATCCACCTGAAGCCCTGAACCGTCCATCAATAAATCGGACGGACCACAACC…
GCCGCCGAGGTCGGGGGAGAGCGGCAGCATGTAGTGGAACAGCGGCCACAGATGCTGCTTGCAGAAGCCATGGTAGTAGCGCTCGGCGATGTCGGGGGGCAGGAACGCCGGCACGCAGTTGTACGACTCGAGGAGCGCCTGCGCGACGGCGTCCTGGTCGGCCAGCGGGATGTCGTCGCGGAGGCAGCCGATGTAGATGAACTCCATGGCGGGGGAGGAGGACGAGTGCTGGAGGTGGCGGAGGAGGGAGTCCTCGTCCCAGGAGAAGGTCCACGGCTCCGACGGCGACGCCGGGCGGTGAGCCCGGATAGGGAGGTGGTTGGCGACCACGATGGTGCGCGGCCGCGGCGACGGGGACGGCGTCGAGGGGGACAGCGGGGAGTCGTCGATGAGCCCCGC…
TTCTTAAAATAATTGGCACTATTAACTACTGCTATATCATTTTTAACTTTTACTGTAGATGACTAGATTATAATAAATAAAAGATTTATGATTATATTCGTAATGCTACATAATTTGATATGATATGTTTTTATATTTTATTTGTCAAAAGATAGGTTATTAAAGTTTTAAAACTGAATATATCGTGAAGTGAGCGTAACACAACTGGTTAGTTTCTTGTGGTGGATCCAGCCCATATTGATAAACGACGTCCTCACTGATAACGAGATATCCATGACGATGTGTGTGGCTAACCCATGAACTCACTTATAGAACAAAATAAGTAACCGTTTATTTTAGCCTATAGGTAAGTTTGCGGGTTAGCAACTTACCACTAATCTGAGCCGTCAATCTCGCATC…
CGACGGTTGGTCTTATGATAGGAGGTTTGTCTCCAAGGGAAAACTCATGTAGTGGATGTAGCTAGCCACTTGAAATAGTGGCGTGAATTGAAGAAACCTAACGGGCATCTCACACAGACACATATTTAGGACCCATTTAAATCGTAGGACTGATAAGAATACAAGTGTAAAATAAAGGATTGCAAAAGCACAGGAAAAACATAGGAATGACCGTTTGATTGGACCGCATGAAAAACGTAGGAACCAGATGAGAGAGATACACTCAAGGGAATTTTTCCAAGAGGTTAGAGTGGATGTTAAATTTTCTACTTTTTTCCTCTAAAATCATAGGAATAGGAAAGTTTCCTACGTTTTTCCTTTTCTCATTTCTACGAATCAAAGGCATGAATAGTATAGAAT…
CACTGCCTCTCCATAGACCCTGTCGCCTTCCGCCACCCTCCATATCCATCTCCCAATGGAGCTCATCGACGGAGAAATGGCGTTGACCAATGGAAGAGAGAAGAGGGGTGAGATGAGAGAGAGAAATGAGAAGAGGAAGAACGCGAGGATAATTTGGTCCGAAAAAATTAGAAAGCATGGTGAAGGGGTAAGCAGTAGTATATCTCGAAGACCTATTAAATTGTAATGGCATGTTTCTAATTTCGTAAATAGTAATGCTATTTTTCTAAAACAGCAAATTTATAATGACATGGATCTAATTAGGCTGAGTTCGACTCCACCTCCACACACGAAAATCGGTGTTGCCTATTAACACGTGATTAATTAAGTATTAATTAAAAAAATTAAAACATAGATTGA…
AAACTATATATATACATAAAAGTATATTTAACAATAAATCAAATTATAGGAAAAGATATAATAATTACTTATTTTTTAAATAAGGAAAAAGTTAATGGCGTTAAATATTTAGAGACGAGGGAGTATTTCCATTCTCAAAGTGCCAAAGTGGAAGCTGGCATGAATTGCAGCAAATCCTGTCGATCGAACTCGAAGCCCACTAGTGGCTACACTAATAATTTTGGGACAATTACATCCATACCCCTACTTTCAAACACAATTATTGTTTTACCCTTACTTTTTAGGGTTTGCAGTTTTACCCCCCCACTTTTTAAATCCGAACCAGCCTTATGCCCCTACTTGTATCAGTCGGTTTGACGGTGTTAGTTGTAGAGCAAAAGGACATTTATATCCTTGGTG…
ACATAAACACCTACAAGTTACGCCTTTGCAAGTTGCAACAACAGGATACTGCAGGCCATGTTTGGGCTATGTAAACAAAGTACTCGGGAAAAATGGCGGCCGTGTGATGTAAGCTAATATGAAATGTATAGATACTGAGCAGATCATGCCTTAGGACTTCTGTAATCTCCTATGCAGAACTTCTCGCACGGTTTGCATTTTCAGTCAGCACATATACGCACCGGAAATGATCAATGTTCACAAAAGGAAATGGATCACTAATAATTAACCACTATTGGTTAACAAATAAAGATTATGTGGAGGGTGATGTCCGTAATATTTTGTTCGAGAAAATTGAGAGGAAGCGTCTCTGGTATTGATTACTTCCAAGTATTGATAAACACAGTTAATGCCCAGGGC…
TCGCCCATGCGCCACGTCCCCCCTAGTGTCCTACCTCCCGGACCACCCGGTCTTGGTAGACCACGTCCACCTCCCCAACTAAAATATCCTCCCTAACCCAACCACCCCACGGTAACCCACGTACTTAACGCGAGTTACCCCCCGCAAAGATCCAACCGCCTCTCGCACCGCCCGCCTGTCCACCCACGCCTACTGACGAACCCGGCCCACCTCTCCGGGCCCCACCATGTCGTCACCACGCAGGCCAAAATCGGGGAGAGCGTGTCGTGGTCCCACCTGTCATTGGCTTCGTGGGTGGGAGCGGGTCACGTGCATCTCGACATGACTCGAGGAGGTAACCATGGTTATGGTAACCCCACCGCCTTGACACCCGTGGTTAGGGGTGGGGGCGCGCGATGC…
TAACACCAGACCTATAAACAAAAATTAATGATAATCCTGACCAAACTAAACCCAAAAACTCATTTCGATTTTCATCATCAATTCACTAACAATGGCCAAGCTAGCCCGAACCCCAAAAAAAAAAAAAATCATGTACAGACACACAGGCCAAATCCGAACTGGATGACGATGAGGAGGTGAGATCACGACGACGACGGCGGCGGCGGCGGCGCGGGTGCCACGGACTGGAGTGCCTGCGCGAGCGCCGCCATGGCGCGCACCTGCATCTCCAGCGCAGCAATGTAGTCCGACGCCTCCGCCAGGAGCGCCGGGAACGCCAGCTTCCGGCACCCGGGCACTAGCCGCCCCAGCACCTTCGCCTTGCTCGCCAGCGGCGGCCGCGAGCGCGGCGCCGGACGC…
GTGTCGCTGGCCACTCCCGTCTACTACGCCGACCTCGCCGCCTACCGCGGCAGGCTCTACTACGAGGGCATGATGATGTTGCAGCCGGCGGCGTCAGCGGCATCTGCCTCCGAGGCCATGATGCCGGCGGCACAGCCCCAGGCGGCTGCGGCTGCGGCTGCGGCAGCGTCGCCGTCGTCGTCAGCGGCATCCTCATCTGAGGGCATGACGGCGTCCCAGCCCCAGGCGCCGGCGGCGGAGGCGGCATCCTCCTCCGCGGGAGCTGCCGACTTCAGGGAGTTGCCTCCGATGCACGGGGATCTGTTGAACAACATGTTCTTCCTCTGACGACAGCTTTTCGCCGCATATGGTCTCTCGTTGCCAGGTACTCCTCGTATGGTCCTGGAACTTGCGTTTGAT…
TCTTTCACCAAATTTAGCATATATTTTCACTTTACACCAAGTTATCTTAAAATAAGTTCCAGTTAACATCAGGGTACATCAAGAACCCTATAAAAATTTCATAATATCTGGAAGAAGCGTTGTGAAACATAGTCTAAATTCAAGAAGTTTTCGTACATTTTACTCATATTTTACAAGATTTATCTTTAATTATATGATGCAACCTAATGCAAAGTAAAACTTGTTTTGATATAACCTGGTGTAAAGTGAAAGCATACGTTAAACAAGCTACACTCTATCTAGTCTAAAGTGCAATTTACTCTATTTCATATTATGATGCCTACCTAATAAGGAAGATAAGATCGATTTCCTGCTGAACAAAAACAATTTTTACTCTTCAAACTGAATATTCTTCATATA…
AGACAGTGTTGGTCTCAGACTCTCAGTGGTGGTGCAGCAGAGCTGCAAAAGAGCAGTTGTCTCAGAGTATTCGATTAAATGAATATGATACTATAACTGCATTCCAGGTGCTCAATGGGAAGCTGATGAGAAACCAAATTTTGATAAAACTGCCTGCTACTACCTGCTGGATATAATTGTACTACTACTCCATCTGTTCTAAAATACAGAGATTTCTTGGTTGTTTAGCAAATACAAGGTTAGATCAAAAATTAAATTTTGAATTGCTTAGATTCCCTTTGCTAGCACGTGATTGGCTTTGGAATCATTGAAGCGATTGGAATCAGTGCATTAATCCTTACTATATTGTATTATAAAATTCGAATCCTAAAAATCCTTATACTACCTCCGTTTTTTAAT…
GAAAACTGACCAAGTTCTTTGATTATTAGGACAAGCGAAATGCAGCTGTTGTTTTTCGTAACTTACTAGTTGATCTGTAATTGGCATGATCTTCTGCTCTTGTACAAATTTGTCCATCCAAAACACAGAAATCTTGATATTTTAAATATTCGCCAATAAGTATATTGAGCAGTGGCTAATCCTTGATTTTTTTTGTGAATTGATTAAGTTGCCCCAAGTCCAAGAAATAAATCACAAAACCTGGCATTTTGCGTTACTGGGTTCCCAAAACTCTAGCTAGGGGTTTTGTGAAATTTACTCATGTTGTAATTATGCTTGCCGTGGCCCATGTAGACCATACTCGTTGTGGTCTGTGTGGCGATCAACCGTTCATAGATCACCAAACACCGATTTCAAGAT…
TAGCAAAATTAATTACAGATCATTAATTTACATTCTCTCATCATCAGCAACAAAATAGTTACAGATCAGTAAAAACACATTCCAACCTTCACATCTCATACAACATTTTTTTTGAGCATATCTCATACAACATAATTAAAACCTGTTCAAAAGCACGTGACAATGCTGGAGCAGCCACCAAAGCATTTTGGCCACTCCTCCATCGAAGTTCGCATATGTTTGAGCCCAGCAACCTGATAGTACAGTACCATATGTTAGATTATTTTTTTATGCGCTAGAGAAACAACAAGAAACAATCCACATATACGATATTAGTTTTTGAATGATAGGTCTACTTTGTAGACCAATCTGATGTCCCCATAATATATTGCACTAACAAAACCCAATGTTCCCATCCCC…
TGAAATCAGTCAAGCCCTCCAGGATGGACTAATGGAATTAGAAACAATATAATTAATTTTGGTGCCACCACGAGTCATGCTGCAGATGGTAAGGTTAGTTGTTCCTGATTCTCTTTAATTAATATAACTAGTATTATGGCTAATTACGTACACGTGCATGTCGTGGAATCAAATCAACGACAACTTTTGCTGGCTAGTGCCAAACCGGTCACAGGAAGAAAGGAGGACATGGCATTGACCCATGGTAAACGATATGGCAATCGAACTGCACGCACTACTCACTGCTACTTGCTCCGTACAAAAAAAAATCAAAAACTGGATATGACATATCTATCATAGTACAACGAATCTGAAAAGAGGACTGTCCAGATTCATTATATTAGAATGTGTCTCTAGTAT…
GGCATGGCAAAATAACACTGTTACGTTAGTCTATGTCAGCATTGTTTCGCCACATAAATTTGGCTGGTGTGGTTGAAAGGTTCATATTTGAATATAAAAAATTTAAAAGTTTTAGAAAACTTAAAAAAGATCGCATTCTCATCCTTGCAAAAGCCAAAGTTTGCGACTTTGCGTTCGTCTTACGACAAAGAATACGGAATTCCCTAGTACTTTCCACGATTCCATCCTCCATCAATTTTGTAGAGCAAGTATCATGTGCGCATATATAAACAACCTGTCCCTGGATTCTTTGCCTACAATCATATCGTACTGACTCCTCTAGGGAATTGAGCCCTCCCCCTACCCTAAAATTATTCATGACCTACCCACACAAAAGATGGCCGTCCCCATCACCCGCGC…
TTGTTCTGAATGAAATCTCTGAGCTCATCAATGAGCTGCTTCTCATCCCTGACTAGGTTATGGATGTCCTTGTTCTTTGTCTTGTCGAGCTCAAGCAGCATGTCCTTGAAAACTTTCTTAATATCAGGAGCGCTGGAAACAGAGACAAATGCCGTGCAGTCGAACTGAGGTTTAAGCCTGTTGCACACCGCTCTGGCAAGAGTCGTCTTGCCCAACCCTCCTCCTCCAACGACAGTGCCAACGCGTTCATCAGCTCGTCGCTTGCCTCGTCGATGCCAACCAGCTCCGCCTCGTCTCTGTACAGGCCGTATAGCCGCGGATCGCAGCCGCCGGTGGCGGCGGAGGCGGCACCGTTGTTGAACCGGGCGACAACGGTGTCGGTGACATGGGACCGGGAGT…
CCACGGCGGCGAACTTCTCCTGCCCGCCATTGCCGCCGAGGCGGGCGCAGGTGCGGTCGAGGACGTAGACGACGTAGCGCTTGAACTCGTCGAGGTCGCGGCGCGCCGGGAAGTGGCGGGCGCCGAAGCCGTACACCAGGGGGCGCCCCTGCCGGTCGTAGCCCTGCATGTAGAGCTTCTCCTGCGCCAGCTCGCCGCGCACCTCCTCGTCGGCGATGGCGCGGCCGCCGGGCTTCACCTCGCGCTTCCACTGCAGGTACTTCACCAGCATCGCCGACGCCTTGCCGATGTTGTGGTCTCTCGCGCGCAGGAACCGGCGCAGCTGGTAGTCGTCCTCCTCCTACGTATACATATGCATCATCATTGATTCATTGTCTTGCTACTCTCTCTGTGTTTTAC…
TCTTCATCGTATAAAGTATCGCCAACGTCATCATTCTCTGCAACAAAAATCAAGAAATATACTTAATTACAATGGCCTAAAAGTATGTATGTATCGATAAGGTCTCATACAAGCTAAGTGTGTACACACCACGAAGCTCGCCAAAAGTGTTTTCTTCACTGACGTGCACATTACCATCCATTGGTGCAGCACTTGGTGCATCAATGTCCATACCGTCTGGAATATTGTTGGGTGTTTCGTACGGCATTTTGACATTCCATCCGGTTTCGCCGTTAGGGTTAAATAAAGGATACGCCAACAGGTCATAGCAGCCATGGTATGCTTTGATATAGCTAGGTTTCTCCCCTTTGGCATGCACCATCACATGCCTATCAAAAGTTCTAACCGGATCATCCCCTT…
TTGTGCCCACCAATGATCTTGAATGATGCGCTTGCAATTGTTTTACGTGGGCTGCCAGCTCACTACAAACGACAATATCTTTGCACTTACATTTATTGTTTTCCCTCTCTTGTAGATGGCTCTCTTGTTTTCTCTATATTTAGGTCATCTTTCTCTTGTCGTTATTATTGGAAAGTTATTTTTGTCTTTAACACAAAATGTAAAGATCATATCTATTATCAGTTTTGATGACAGGGAGGAGCATAGGTAGTTATAGAACTCAAGCGCCAATAGAGACAAGGCAGGAATGATCGAATATCAGGGCTTACGTCACGAACTAAAGAGTAACAAGAGTCATCAGGGCAACAAATGTAGCCCTCAACTTGGCGGAAAAATATGTTATCAACAACAGATGAATAA…
CCCCTCGCCGCTTCTCCTCTCCCTCCTCGCCCAGATGCGCCGCCGCCTCCCGCTCTCTCTCCCCTCCGTCGCTCTCCTCTCTCTCCCTCTCTGACTCGTCGCTGCTCTATCCCTCTCTATCCCGGTGGCCGTCGCCGTTTCTCCTACTCTTTCCTGTTGCCGGTCGCTGTCCACCTCACCGGCAGCTGGATCCACTCTCCCACATCCTTTCTCTCCCGCCGCCTCTCTCTCTCTCTTGCCGCCACTCGTCGTCGCCGCCTCTCTCTCTCCCGTCACCGCTGACGGAGAACGACGCGCAGGGCTCGGTGGCCGACAGTAGGGGTGAAAACGGTACGGAAACGGATGGAAACGACCTTTAACATTTTCGTTTTCATATTTTTTCCGAAATCGGAATCGGAA…
TGCTCAATTATCATATTTGCGGTCAACAATATACGTAAATGAAATACAATCTAAAAAAAATAGAGTAAACATGTCATATACACTAACCGTATTTGCGAGATCAACACGATTGAAGGCCAAACACAGAGAATCAAGTACCTATATATGTTGTTTTTTTTGTTGACAACCGCTAAATACCAATGTTCATCTTTGATACTTATTGGAAGAAAAAAAATCTAACCAACACATCGAGTTAGGAATTATATATATATATATATATATATATATATATACACACACACACACTACATAACACCCTAACGTGCTATGTACCTTCGTAGCACACCTCACAGCCCCAGCCCACCTCCTCCTTCTACTTGCATGTCAGTAATTTTTTTACCCGGTGAATGCCGCACCCTC…
GGAAGAATCTCATTCTATCTCACTTCACATGGTGAGGAAGCAATCAATATAGCCTCTGCTGCTGCACTTACTATTGATGACATTGTACTGCCTCAGGTATATATCAGTTACTCCAAAACTTGGATGATTAAGCTAGCAATGTTGCTGACAAGTAACTTACTGTCATTCTCTTGGCTGGAAACTATGGAGCTGAATGCAGTACAGGGAACCTGGTGTTCTTCTATGGCGCGGCTTCACACTGCAAGAATTTGCAAATCAGTGCTTTGGGAATAAGCTGGATTATGGTAAAGGGAGGCAGATGCCAATACACTATGGATCGAACCGTCTGAATTATTTCACGGTGTCATCGCCTATTGCGTAAGTCTGAAATATCTCTTCCATGTCCACACCAAATTCATG…
TAAGACATGTAATAAATGCAAAGAATGTTTTCCTTCTTCCCTAGGTGGATTTTTGGGCCCCTGTGGTAACCCCTTGAGGTATAAAAGAAGGTCCAGGCCTAGTGAGGAGAGGGAGCTCTCGGATTTCAACCGACGGATACACTTTGTTCCTCACAGAATCAACCACATACAGGAGTAGGGTATTACGCCTCTTAGCGGTCCGAACCTGTATAAACCCCTTTTTGTCTCATCGTTCTTGAGGGGCCAGACCCCCCTCCACATCACTCCTTCCTCCAAACCTCGATTCTCATCCGCTGCCCCCCGCCGAACTAAAATGGGGGCTTTCTAGTTCTCCGCTTGAGGAGTTCACCCTCCGACTACAATATTTTATCAAATCTATCTATCATTTTTAAATATTTA…
GAGTCGCAATGTTTTGTTGTTGAGCTAGCAGCTGTGAGATATTGATGTTGGGCCTTGGAGTTGGCTGCTGAGGAGGTGCTGGTGCTGCGCCTGCAACAGCAGAGTGGTTCCCTACCACTGTGCGCCCCGAAAAAATAGCACAGTGAAGGTCGATGTGCTTGAGAGGGGAATCTTTGAAGACACGAGCTCCGTCCTTTTTCTGCGAAAATGGTTGAGTAACAAAATAAATTTACATTGAAATGAACATAAGTAGTTTGTTAAATCGATTTTCATTTTTGCATTTTGTTGACGCTTTTTGAACTAAAAAAAAGACAGCAGCATACAAGTACATAACTAATAACTAATGTACGCAGCAACATAGCTATTATTGGTGGCACCATGTTTTAACATCTGCAGACT…
TAATTAGGTTTAAAAAATTATTAAGCGAATTAGGTTTCATTTATGTAATTTGTTTCGTAAATAGTCTATATTTAATACTCTAAATTAATATTTAAATACAGAGACTAAAGTTAAAGTTAAGTCCCTAGTTTCAAACACCACCTGAGTGGCAGTACTTGCTGAAGTCTGAACGCAAATGCTGGCCGGATTACTGGACGAACACCACGACGGCGGCGCGCGCGAGTGGGCGCGACATGCAACAAACCGCAAGATGCGAGGAGGGGGACATGTCCATGCATCCACGCATGCGTTTTTGTCTCGATCGACCGGCGCCACCATCAGCCGCCATGCATGATTCTGAAGGCCGAGTCAGCGAGTGATCAGTGGCCAACGACCGATTTTGACTAGTACTGTTGTTTC…
TGGTTCAAAGTTCAGACTTTTTCAGAAAGTCTACAGCTTTCATCAGGTATTCAGGTCAAGCATCTTGGTACCTGACCAGTGATCACCAATTCACCATCATGTATCCAGGATCAGTCACGTACTACGTGAGAGTACATCCTCTGAAGAAAACCAATCAATTGTCCGGCCATACAAACTGCTGCAAAGTCAGTCTCTGCCGGTTTTTATGCTCAGATTTGCATGTGCTATTATGTGTTGCGAGCACTAGTGCCTAACGTGAACGTGCGTAGCGTATGGCGTTAGGTATTCAGAAAGAAATGCTGTATCTGCCGGTGTGCCTGGTGTCTTGTCCGGCTGCGTCACGCAACCGGTGCCCAATGACCTGTAATGCATATTTTCCCAGTTTCTCAATCATGAAGC…
AGCAGCTAAGTGTCTTCTAATGCTGTTTTCTGCAAACCCTAACCCCCTATATTATAACTCCATTGTACTCCTTTGCATTTATTCTGCACTCGTGGGTGTGTCTTGTTGAGTACGGTGGTTGTATTCAGTCTTGCTCAATTTTTCCCAAACCTAGAAGAGGAGTTCCTGGATGATGAAGGCTTTGGTGTCTAGCTCGTGCCTGCCGTCAAGCGCCTGTGGTCGTCGCCCTAGTCTTCCGCTGTTTTTCTTTTGTCTTCATGTGTGCTGGGCCTTCACCGCCCATGTAATAAATTAACTATTTATGCTTCCGCTTGTTAAACTCTATATTGTATCAACTTTTGGTGTACCTTGCCTCCTGGGACAAGGAATAATACACGCACGTAAGGAACGCCCGTTGGG…
GGCTCGCAATCGAACATTTCGACAATGATAACGGCGCAACGCTTGCAAATATCGAGTCGATTGAATTAAAGCTGCTTCTCGGGCTTCTTCTAGTCGGTTGATGTCGTCTACTCGGCCCTCTTCATAGCCCTCCTCGTTGAAGTTCCGAAATCGTAGTGATTCAAGTTCCACTTCACTCGGCAACATTGCTTCTGCGCTGTAAACCAAAAAGAACGGCGACTGGCCGGTAGCCCGACTAGGAGTAGTGCGTAAAGACCAAAGTACGGACGGCAGCTGATCTACCCACTTACCAGCATTGGGACGTAGTCGGTCAAAAACTCGTGCTTTGATCCCTTGAAGTATCATGCCGTTAGCGCGCTCGACTTGTCCGTTACTCATAGGGTGTGCCACAGAGGCGTA…
ACGCGACGGACGCGACGGCGACGGGCGGCGATGGCGACGGCACGCGGCGCGGCAGAGGCGACAGGGCGCGACGGTCGCGACGGCGACGGTGGCGCGGGGCTCGGGGCGGCCAGGCGCGCGCGGCAGAGAAGGGGGTAGGGCTAGGGACCTCGTCGAGCACCTAGAGTGCAATAAACAGTGTATTTTCCTATTTATCCCAATTTTAGCCTATTTCCTATATAATTTCTATTCTATAAATCCTAATTTTTGCATAAATGAGGTTTACTCAATATTTATGTTATTCCAACCAATGGATTCACCCAAGATTAATATTACCCATATTTAATTTATTTAATTTATTTGAATTTTTAATTGGGCTAATTTTTGATTCCGTTGCACTAGAATTCAATTGTTACTAAT…
TTGGGAACTAGTACTCCCGAACGCAGCCTCCTCTAGTAAACATTGTCTCGATTCATGGTTCACCGTTCTATACGATGGAGCTGATCTTGATAATATTTTTGGGTGGCATTGTCTCGATTTCGATCGAATAATTCTATTTTCGATTTACCGATATTTCTAATATCATTTCCATTTTCGGCTTATCATTTTCGATTCGATTTCCGAAAAATAATATGATTACGGAAATGGCTGGCAATTCATCCTACACGTATTAAAAACAAAGCGACTCATTAGTACTACAATAATTAATTAAGTATTAGGTATTTTTTTTAAATAAATTAATACGATGGAGATGAGTTTGGAAAATATGGCTGCAGAAACACAGTTTTAGGGTATTTTCTGACCGTTTTCATCCGTTAT…
CCTCGACGAACACTGCTGCTGCAGAACGACGAAGCAGAAGGATTTTGGAGTCAGTCAAGCGAAGCTTGCATACCGATGACAGAACCGCTGCGTACTACTTATCTGTCACAGACGGTGATCCAAGGGCAGCCATGATGGAGTACTCTGAGGACCTAAGGTGGGAGAGGCAACAAACAGGCCACTAGATGTAAGGTCAATGGGAAGATAAGGGCATGGCATTTGCCGCTGCGTACTACTTATCTGTCACAGACGGTGATCCAAGGGCAGCCATGATGGAGTACTCTGAGGACCTAAGGTGGGAGCGGCAACAAACAGGCCACTAGATGTAATCATGTAAGGTCAATGGGAAGATAAGGGCATGGCATAATGATGCAGGTTATTGGAAGATCACTACTACCT…
CAAATTATTTTGGTCCTCGTTTGCACGAAAAGTACGCGTACTGAAACGAGCACTTTATATGTTTATGTATTAAATTACACCCACCTAACAAGTTTGTTTGTGTACCGCTAATGTAATTTACTCAAAATTTATTTAGACGTCAGCCGTGTGTATAATCTTAATCATTTCACATCACGACCATATATAAACAACTCAGGTTATATGTGATTGGTAATATAATAAGGAACTGCCTACGTGTCATTTGATAGAAAAAGAACCATCATAATCTCGTAAATTTTGAACCTACGATTATATTATGATTCTATCGCTACAATGATTCTACCTTATCCACTTCCTTACCCTAATCGTCCACTTTCACCTCAGACGCTCGATCTCCCCAATACACACCGTGCCACTGCT…
TTGATTTGTTGTTGAATTATTTGCTGGAAATATAACAAGAGCCAGGGATGGATACAAATGTCATTATATCTGCCGGAAATTCACTACGGGCAATGATTACTACTCCCCCGTTTCATATTATAAGTCGTTTAGCTTTTTTCTTGTCAAAATTCTTTAAATTGAACTAAATTTGTAGAAAAATATACTAACACAATACAAAACAAACATATTATCAAATATATTCAATATTAAATTTTAAAAATCAATTTGGTATCGTAGATGTTGCTAATTTTTTCTGTAAATTTGATCAAACTAAAAAAGCTTTGAAAAAATTAAATTACTTATAATACGAAACGGAACGGAGGGAGTAATAATAATTAACTAGTCATTTGATCTGCTCTAGATTGTTTATGCCAGAAA…
TGAAAGCAACCGACTAGAAAAGACCTGAACGACCTGTATGCGTTGGGTGACACTGGAGATGGATAAGCAAGTTCCTTGGCATGTCAATTCAGGCGAAAACGGAAGGCCCCAAAGAAATGGAGCTGTGGAGGGTAGCTACTTGGTCGCTTTCCTTGATATTATCATTGTGTCTGCGTTGGAGATAAAGCAAATCCTTGAGTATTTATCCGGCCCGAACTGTGCAACTAGATATAATAGAAAAAAAGGAAGGGTAAATTTTGCAAAACTATAGATATCTCAAATCAAACTATTGTAAATTTATAAGGCGTTGTATGTATATCACAAAGTTATCATAGATTTTTACCAAATTTGTTATGAAACTATACATTTATAAGATGAAGTATTGCAAAACTATAGTTT…
GATAGCAAATGCTCAAATGAGAGAATGCAAAGTTGAATAATGGTTCAAAGTCAAGTACCGTGCTGGTCCTAGGCTAGAACGTACTAGAGACGCGAGCCTAGACACAAACGATACCACAAAATAGCACTAGGAACAACTCATGCACAACTCTGATATATGAAGTTCAGCTAACTCATAACAGTATTTTCTCTTTTCTTTCTTTCTTCTTTCTTCTTTTTCTTTTTTTTCTTTCCTTTTCTTTTTCTTTTTTTTTGTGCGGCTTTTTTTCTTTTTTTTATGCACCTTTCTGCCTTTTTTTCTCACTTTTTTCTTGATTTTTTTAACAAAAACTGACTCAAGGACCTTAATGTAAGGTTACAGGGACTCAAACGTAAATATAAAATTTACAGGGACTCAAAT…
TAAAATGAAAGCATGTTAAATCATCATCCCCCATAATTCACATAATATTTCAATATATATCTTCATTATTTTTTATAATATCTTATGTACCTATGTAAGTTCATCCTCACTTGATTAATGCTATTTCTCTCTTCTCTAATTAATCCATATCACATCAATTGATTTTAGTGCTTATGTAAGTTTATGTTGTTTAGCTATCTTACATATTATTTTTACTTATTATTTTCATACTGAATTCTCGCAGCAACGCGCGGGGTTTCACCTAGTTATTAGAGAGGTGAATAGTTAATAGAGAGATTTCACCCAGGTGATGATTAATCCCTGGATCAATCACAATAATGCATACATGCAGGAATCTCGATATATGATGGCCGTCGCTCTCGCCGTGGACCGGATCGG…
GTACCATTCCTTGTTTTTTCGTTTTTTCTCCTTTTCCCCTCCGTTCCCCTTCTTTTCCTTTTTTTCCTCATGCACTCTGTTATTTTCCTTTTTTCCTTCTCTTTGGAGCCACGAGTAAATATTTTACTAACAAATTACTCTCACCTAATCTTCTTTTAGTAAATAATTTTTTTTCTTTTTTTCTTCTTTTTTTTCTCATGCACTCGTTATTTTCCTTCTCTTTGGAGCCATGAGTAAAAATTTGACTAATAAATTACTCTCTCACCCTAATCTTCTTTCAGTAAATAAATTATGGGCTTTCAGTCACACTAAGTATCTACCAGCAAATCAATTACTCACGAGTATATTGTTATAGAAAAAAAATATTCCAGTGTTATCTCAATAAAGAAATTACTTCCG…
AAGACTTTTATATATATATATATAGAGCGAGTATAGCTTATAGGAGAAACGCAATAACTACTACTTACTACTACCCCTACATTTCATATTGTAAGACTTTTAAGACTCACCTAGATTAATCCATTGATCAATATACATGTTTTCTATATGTGTCTAGATTCATTAACATTTATATGAATTTGGATAATGCTAGAAAGTCTTACATTGTGGAACGGAGGAAGTATCTAAAAACTTAGTCTCTTTCCTCTCCGTCTCTCGCGGCGGGTAGTCACCAGCAAGGGTAGAGGAGGGTGATTTTCCAGGGAGCCATCAGATCCCTATAGTCGAGTTCATCCTATTTTAAATTGAGTTTATCTCATATTATGACGTCCTCTTTCCATTTCCTGTATAGTTCAGTGG…
GAGTAAGCCATTAAACAGTATACAAGTCCAGTGATTACATACATATCCCTTCTTTCTATAAAGTTAGACTTAAAGCTGAAACCTCAGTGTTCCACGTCATCGCTAATTCTTAGTCGTTCGATCGGTGGATGAGATCGCATATGAACCGTTCGATCGAATGCTTCTGTCGTTGATTTGATTCACTCGCCCCGCACGGCCTATCATGGCGCCGCATCATACATCGGAGAAAATAACGTGTGCTTGGATGCCGGTTCCCTGTCCTCATTTTCTCAATCGAGTAATAGCATTTATGCGCCTTAAAACCGGCTGGCACTATCGATTGGTCTGCCATGGCTGATTTCCATATAATGCAGACCTTTAATCCTCTGTGGCACTAGAGTTCATCTTTGGCTTTTTAGC…
CGGCCCGAGTCGGCTCAAGCCGAGCCGGCCGCCCCCTTCTCTCTAGGCACTGACATGTGGGGCCCACATGTCAGGCCCTTCTTCTTCCTCTAGCAGCCGGCCGGCCGAGCCTAGTCGAGCCCGAGCCGCCCCTTCTCCTCTCAAATCCGCTCCAATCCGACCCCGATTCTTCCGGATTTTTGAGGGGTTTTTGATCCTCTCGTTCTCCTCTATCTTTTCCCTCAAGAATCGGAGCAAATCGTTGGGTATTTTATCCAAATCGAACTCGTTTTCGAGTTTATCTCCAAAACCGAGTTTTTGATTTCCCGAAGCGATTTCTTGCGGGAGGAGTCCGATCTCTTCAATCCAAGGCTATAAATAGGACCACCTCGTCGCCCTCTTTCGTTTGCCCCCTCTCTC…
GTACCTCATAATTTCTTTTACTAGATGATCTGTTAATTACTTAAGCCCAAATTGAGTTGGTCTATTAAGTGGATTATTGCTGCGCATTATGTGCTTGATAGTGATAAATTAAATATTTTTAAAAGTAAATTTACCATATAGCTTAAATAATTGGTATAAATAATATAGAAGAAAAATGTTTTTAGAAAAAAACGTATTTTTGAAACATTAAAAAAATAGTCCGGTGAATAAGCAAAAAAACACGGCCTTAGGCAATTCTTGATACACTTTGTTCATATGTTCTGAAATTTAACATTAATTGGTCTGATACTCACCACTCATGTATCCTCTGTTATTGTCCAACATGTATCTTAATGACAGTGGGATGTGCATTTGATATTTGTTGAACATATAGATATC…
CATCCAACCATTCTCTCAGTGCAGTGGTTGCCTCCAACTTGGAGGAGCCCACGGTGACCGTGTCGATCTGGAAGGAGACTTCACAGGACCCCGCATGGCATTGTCCACTCTCTCTCGTGCTACTGTTTCACAGGAGAACAGCATTTAAATTAAATTTGAGAAGAAGAAGAAAAAGATACACGATGGGACATTCTCAGGAGGAATTAGATCGAATCCTCACCTATATATATTTTTACTATTTTGCGAACACGGCATATAAACTTTACCAATTAAACTCATGTGTACAAACCTGTCGCTGTAACCAGTTAGCTTTATAGTTTGTTACATAATGGATTGCATTTGGAGAAATGCAGTTTGCAGCCACATATATAGCTTGCATACATAGTGCAACAAAAGAAG…
AACGTGATTCACAATCACAGCTAAAATATCATTTTCACGTATGACATACCGATACCGTATTTTTTTTCTTTTCCTAAGATACTCTCTTTAAATTTAACTCAATTCTCTTGTAGAGGGATTAAATGAAGGCCTAAAGAAACAGGTAAATAGATAGACCTAAAGGCCATCTCGCACGGGATGGCACTGGCAGCGCATGATGTGCATCCATGCGAATCGGATGCTGCTCGACGGCTACTCGCCGTGCCCACCGCCGTTTGCCAAACCGCAGCGTAAACCAAACCAATGCCCGTAATCCCATCAGCGGCGACACGTTTCCACGGCGTCAAACTTAGCCCAACCTCCGAAAAACCGCCACGCGCGGCTCACAAAACCAGCGCCGCCGCACGGCCCGCACCGGAC…
ACTGCAGACTATGAAGGAAAGCGATTCATGATTGTTACTGATGCAAAACAAAATCTCAGGAAATTAAGCAAAGGGAATTCACATGATGATTCACTCACCTGAAAGCTTGCAACTCATGTTCCAGCTGCTTGCCTTGCATTTTCCCTCCCCTTCGGTTACAGGTCATGAACACTTGGAACCTCCATATATTTGCAAGGGCACAGTATGGGACGAAGCTTTCACAAATCTCTCCTCAGCACCCATGACTCATTTCACTTGTCAGCAGTGAAGGTCCTAACTATGAGAGACTTCTGAGGAAGGCAGTTTGGAGTAGGATGTAGCAGCCAGGTGCTCTTTCTCATACTTATGAAGCAAACAACATCCCTTTTTAGAAACAGCAGGAGCCAACCGAAAGATAAG…
ATCGGCGGCAGGCAGGTGACACTAGGGTGGCGACAGCGGCGGTCGGGGCGGCGGCGGAGCCAGATCTTCCTCCTCCCTCTCTCTCCCTCATATCTTTCTCCCCCGTTTCTCTTCACGGGAGCAACGACAACGGATGGGGGTCGGGTTTGGCGGCAGCGGCGGTGCCCACTGGGACCTACTAGGAGACTGCCACGAAGCACGTCGCAGAGCGGCGGCGGTGGTAGCTGCGACAGCAACGTGGCAGGGGGCAGCGGAGCTTGAGAGAGTAGGGCGTGACCACTCCTCGTCGCCGCACCACGTGGAGAAGGAAGGACAGGGAGAGAGATGGGGTCGCTACCGCCGGCGCCGGCAACGACGCTGCGGGAGGGGCGGAGGAGGCTGTGGATGGGATTGGAGGAG…
GTACATGTTCAACAATCTGGATCTTCATTGCATACGTTTGAATAAGACTCCAAAGGATATATTATTACAAAATATATGGGTATTTAAAAACTTGTGGCTAACTAATACAGCAAAAGCTATAGAATGACTTAACTCTAATGTTTGGCTATAGACCTAAACCATCTATCTAATCTAGACTTGAGAATTAAGTTAGAATGAAACTAACTTATGTGATTGAACTCCCAGCTTTGGCAAGAACTCCAAAATGACTCTGAAAAAGGTGGGGTTGAAGCAAGGGTGAGTACAACGTACTCAGCAAGCTATTATATTCAATATGAATGTATGAAATAGTAGCATTTAAGTAGGGCTAGATTTAATTGCAGAAAGCAGAGGATGTAGAAGAAGAAAGCCTGTAATGAC…
CTTGCTGGTGCCTTTCAGCTAGCCGGAGAGACCAGACGGCACAGTAGTGGGGAGTAGGCGGGTGCATTCTAATGCAAATGTGAAGGCAGTGGGGAGAAAGAGGGGGAGGAGAAGAGGGATATTAGGTTGGAGTGCTGCACGGGTATCAAAGCAGTCCAATAGTCTATAGTTTGTGAAATTTGTGAGGGTATTTTCTATCGACAGCCATATACTAGGTATAGTTTCTATTTGGTACGGAATGTTCATTGAGGTGTTTTATATATATTTGGTATTTATAAGTTGTGATTTATAAGGGGATTCTGCTATCCGGGCGACCAGGCGGGGGGAGCAAAATTGGGCGCTCCCCCCGGCCCCGCTCCCAGCGCGCGGCCGTGCGCCTGCATGCCGCTGGCCCACCAC…
ACAGCTTGTTGCAGTTCTCTTCAGTGGGGTTGAATGGTGATGGGTATAATTACTTGATCCTTGATCACCTTGAGCCTCCAGCAATGGAGTATCCTAATGTTGGCATTGGTAATGTTGATGATGCTGCTGCTGGTACTGATGATCCGGGTGACCTTGATGAGGAGATTGATGATAGCATGCAAAGAAACCATGGTGGCTAGAATTAACCAGTAGCATCATGAGTGAATGGTTTTGCGGGAGATTTGAGTTAAATATCAGATAATAAAATAATAATACAAAGAATAAAAAGAAAAACAAACCTGTATAGTTAGCAGGTTTTGATTCATTTCGTTGAACTTTGTGTGCTTGTTAGCTAGCCTATATACCAAACATGCCTTGGCGAGGCTTTCTATTTGTATA…
AATTGTAAGTTTCTAGGCTAATACATTATGTGTTAACCCACTACTTTGTTTTACATCCCCTCTAATCAAACACAACATGTGTTTGAGAGGAGAAGTAAAGATAAAATTATGAAGATACGCAAAACGAGATAAGCTATTAGCATATAATTAATTAAGTATTAATTATTTTAAATTTTAAAAAATCAATTAATATGATTCTGTAAAATAACTACCCTATAAGTTTTAAAGAAAAAAGACACATTCTTTAACCGTTCAAAAATAGAGCGTGTGAAGAACAAGACAAATCTTCTTTCTCATTCTATCGAACGTTGCCTTCAAGTTGAAGAGAGATTTTCATTGTATACGAAACGAGAAATCTCATTAGCACATAAAAATAATGAATTTTTCAAACAACATATG…
AAAGACAAGCTAATCAAGAAAAGAGAAGAGTAAAAAGGACCAGCTACCTAGCGTTTTGTGCAGTACTATATGGATCTTCTTGCAGTTGCAAAATCTGAACGACTGCTCAAATCACAAATGCAGCATAAAATATTCAGAACAAGTGTCAATCCAATCAGGCCCGTTTAATTGGTGAAATAAAAAATTTTGGACGTCACATCGAACGTTTAACCGGATGTCGGAAAGGGTTTTCGGACACGAATGAAAAAACTAATTTCATAACTCGTCTGGAAACCGCGAGACGGATTTTTTGAGTCTACTTAATCTGTCATTAGCACATATGGATTAATGTAGCATTTATGGCGAATCATGGACTAATTAGGCTCAAAAGATTCGTCTCGCGATTTACATGCAAACTGT…
TTAGTAGTACTTACCGCATTTAAGCTCAATTATATGCATCCAGTTATATCATATTAAGCCATTTATAATTTATAGTTATCTCTTTGAACAATTCATAAGTTTTCAATAGATGTAGTTTTCCAATTTCTGCAAAGCATACGATTTTCATGTAGAGGCGGTCAACCTGTAGCTTTTCTCTTGTAGCTGCCATATTACACTCTGCTTTAGCTTTAACATTTAAGAGCAATTGATGATTTATTTGCTTTCCAGTACTGTGGGAATGGAAGGTGCTGAGAAAAAGGAATATTTATTTGTTTGGTTCTTTTCTGGATTCTTCTCTAGCTGAAAGTGCTACATCCATTATATTTTTGTCATGCATATACTACACTTATAACTGTATAGTCTTCTAATCTTTTACTC…
AATGGAAAGGTCATCAACAATAGAGTTGTATAACTTATCAACATTTACAGCTTTTATTTTGGTCATTTTTCTATATAATATTTTTTGAATAGTTTGAATTTGAATTTAAAAATATAACAACTTCAAACAACAATTTCAAATTCTAAATGATTTCAACTGAAAAAGTCATTAACAACAAAGTTGTATAACTCATCAAGATCTATAACTTTTATTTTGGTCATTTTTTCATCCGACAAAGTGATAGTAATATTGTTCATAAAATTCACATATCTCTCACCTAGTTGTTGAGATATGATCGCACAAACATGTTAGATGGAAATAAAACTCAGGCCCGTCACGAATGACACATATCAGTGACGAGCCGTAGTTTAGACCCGATTGAGATAACATTCCATATCT…
CCTGGAACCGATGCTCAAGATGCCCAAGCCATAGAAGAAGTAGAGCAGATTAGGCAGAAAGCTATATCGGCTATCCAGCAATACTTATCGCAGTAATCTTAATGTAATAGGACTTATAACTTTTGTAATCGGCTAAACATTCTGATACTTCATCACTTAACATCCTTCTGTGCCGATTAATAGGACTGTGAGATTTGCTCAAAAATTTTGCACTATATGTACTGCATTTTAACAAGTATATGCCCCCCTAGTTTTACAATGTCAATAGCATTGATAAAACTATAAAACAACTAAGGGCGATATAGCAATATCGGCCATTGCAAATCGGCAAACCTTCACCGATTACATTATAAAACAACTAAGGGCGATATAGCAATATCGGCCATTGCAAATCGGCAA…
TATTTGAACGAAAAGCATAAAATGCCTTATTTATTGAATATAGAAGGGATCAATAATTACGAGTAAGGAGTAAGTGTAATATTTTAAAAAACGATTACGGACCATAGCAACATCTCTGCTAGGCGTTTGGCTCCCGATATAACCTAAGATTTTGACTCTTACTTTATCTTCTCAATAAGTGCTGCTGTGGATAACTCCTTATTTCGGAAATACACACCGTGTTGAGATAAAGCTAGTTAGCAGAAGAATGTTATAAAAAAAATGCTAGCAGCAGAATAGTGGAGCTATATATATATATAGGATAGATGGCTGACAAAGTGACAAATGGCAATAAAAAACAGGTGTACTCAATATTACAGAGAGTTCGGTTTTGTTAATTGTTCTTTTTCTAAAACCTGC…
CTCTCTCTTGCAGAGAGAACGAAAACAACTTCCACCGTACAGTTTCTTGCTTCATGCCCCGAATCTTAAGGCATGAGCAAATTTGCTCGAAGTCCCGCAGATGATTGTAAGGTATTACCTACTTATTAGGTTCACCGAAGGACACCAAGCTATGGTGGGAAAAGGGTAGAGAGGATTTCCTAGTGAGAAACAGTGTCTAGGGTATGCGTAATTTTAATGCTAACGCGATACTTCATGTACTGGCAACCTGCTGTTCCCCGATGTCGCTCTACTATGTACCTAGACAGGGAGGACTTAAGTGCTCTTGAGGGCTATCACCACCTCTACACCCACCTCAATCGTACTGTGGGACACGCAACAATTACTGGATATAAATTACCTAAACACCTCGTCTAAGCA…
AGCTAAAGCAGCCAAAAAGATGTTTTTGTCTAAGTCTCAAATGTTCTTGCATCAGTAGATTGAGGAAGTGGAATGAGAGGATTAACTACACCAGGACAGGGCTATAGTAACACGGCTATGTGCTACTATATCCATAAAAAGGTGTTACTGAGATCAGTAGTAACACAAAATTTATGTGTTCTTATTGCCCATGTTACAGGCGTATAGTCTAGTAGCACATAATTAGTGTTCCAGCATATGAAAATAGGTGTTACAACCATTTCGCTAGTAGCACATGACTAGTGTTACAACATAAAAAAAAAGATGTTACAATCATTTCGTTGTAACACATATTACAGCCTCATATTGCACGGTGCAACACCTTGGCATAGGCCCTGTAACATATATTTTAGCCTAGTA…
GTTGGATAATAAACATGTGACAAAGTTAGAGTACAATCATAAAAAGTTTCTAGAAATTGGTAAAATTTTTGGACAATTGCCCAAACATGCTCGTTCAGTACTGAAGACCCGTCACTGTTTCTTGGGCCACCACGTGACTGAACAAAATCAGAAAGTAAACTACTATAAGGTAAAACAACTTTTAACATTAAATACGTTGCATTCCACCGATGCTCTGCATCGGTGGCAAACTTACGAGCTTCCACACCGGCCGCATTGCAAAACCTCTTCCATGCAGCAATCCGCGGGTTAGAAGCAGTTAACCACGCGATTGCTTGACGAACAGCATCGATGTGGTCACCTACCCTCTTCATGCCAGTCTTAACAATCAAATTAATTATATGACATGCACAACGCTGA…
TGAGGATTGAAATATGAAATAATTAGGGTTGATATGTAAAACTGAAGATACCACTCCAGCTACTCTCCACTAAGATAGGAAAAGGCAAATTTTGCTACAAGATATTATGACTTCGCGGTTTTAGCTGTAGGACACCGCGCGAAATGACTTTTATGGAAGACACTTTGAAAAATTGGATATTTGCTGGTGGATACTGTGCTCATTAAAATAATAATTTTGAGTTGAGGAGGAGATAAAATTTAGAGTAAAGTCCATCACCGGTCCCTAAACTTGTACTACTGTGTCATCCCGGTCCCTAAACTCACAAATCGACCGTTCAGGTCCTCAAACTTGTTTGACTGTGTCATCCCGGTCTCTAAACTTGCAGATCACTCGTTTAGATCCTCCAACTAGTTCAGT…
GTGCCCTCCAATCTCGCCGCCGATGTCCCTAGCGCCGGCGAGCTCGCGTGCCCGAGCCGGCCGCCGTCGCTGACGTCATGCCGACGTCAACCCTAGGGCTGACGTCATCAACGTCAGGGCTGACGTCATCCTTTGCTCTTTTTCCTTTTTCTCGATTTTCTAATAGATTAAAACTTTGAAAAATCATAACTAAATAACCGTAGATCCGTTTTAGGTGGTTCAAGTTTCTAAATTCTTCTAAAATCAAGATCTACAAATTTAAAAATATCCACATGTACTGTTTATGCTTGTTTTTGTACTGTTTTGTTGATTTTGTTTATTTGCTTTAGTTTCCGACGTTCCGGAGGAGAGCGTTTCCGTTGAGGAAGGTTCCGAAGCGTTTGTGGAAGCTCAAGGCAA…
GAGCCAGTCGAGGACCACCGGTGGGCCCAGCTGTCAGCGAACGTGGGAGTTGGCACAGGAGAGCGCGTCATCGAGCCGAGCCGATCGATCAGTGGGTGAGGGTGAGAGTGGCCGGCCTTGGCCTTCTATAAAACGTGGCACCTCTCGCTCCTCCTCGCATCATCGCTCGCAGTCGCAGCACAAAAACATTTCTCTCGCGAGTCGCGAGTTGCACCGATCGAATTAAGGGTCGAAGATGTTTGGGTTCGGGCACCACCACAACCAGGCACCGGCGGCGCCGTCGGACCCGAACCAGATCTTCAAGATCTTCTGCCGCGCCAACGAGAACTACTGCCTCACCGTCCGCGACAGCGCCGTCGTCCTCGCCCCCGTCAACCCCAAGGACGAGCACCAGGTCAG…
AGTGTAAAAATCAAATTAATTAGAAGTTAGAATAGGTATAAGTAGCAGTTTGCCAAGAATTACTCAAACCACACAAACACAAGTAATGAAACATTGCCACATTGCCAAGAAGGAATTAGTGTAGGACATGACTAAGTAATAGCAGTTTGTCATGCCAACTTATAAGTTACACCTTATTCGGAAGCAAAGGAAATCATTAAATGTTTATGCATTTTAGAACACAGAGCAGTTTCAAAAAAGAAAAAAAAAGAACCTACCACTGATTCAAGTACATTGCATTTTGTTGCAATAAAACCATTACTAAGCAAGGTATCCATTATAAAATTTTATGTTCTTTAAACTCAAAGGAATTAAGTACTATTGATATAACATATATTTATATAGCATAGTAGAGAATCT…
GGCTTATACCCCAGTTGAGCGCCTGTGAAGATGGAGCCGTAGGCCCGCTAGTCCGCTGCTATTTATTTTTGATTGCCAGGCCTGAAGCGCCTTTGTAATAATGTAAATATTATCGATATAATAAAGATGTGTCTTTTATATCATGTTTGTGTGGTGTACCCCGGCTTTTCCTGGGACGGGGATTAATACACTAGCGTTCGGGAAAAGGCAATTTTCTCGGTCGCGACAGAGCGCCTGTGAAGATGGAGCCGCAGGCCCGCTAGTCCGCTGCTGTTTATTTTTGATTGTCAGGCCTTAAGTGCCTTTGTAATAATGTAAATATTATCGATATAATAAAGATGTGTCTTTTATATCATATTTGTGTGTGGTGTACCCCGGCTTTTCCTGGGACGGGGATTA…
AATACGGAAGAAAATCCACCAACCTTCTTTAAATAGTTGTGAACTTTTACAGAGTTCCAGGAAGTGCATCTAACTATATAAGTACACCAGCAAGACAATGCGGTTATTTTGATAATTTGCCAGAAGAAATGAAGTTTTATACTCCACTAAACAAATCTAAAACTCATGAATTAGAACCTGATGGGCTGCAGAGATCGAGCTGCAAACTGCTAGAGCCCCTGCTGGAATTAAATCAGGGAAGCATGTCCTTATATTGATTAAGTGGATTGACACAGATGATTCAGACAAAAAATTGTTAAATCTAAATTAGTTTCCACTGAAAGTGTAATAACAAATCCAAGGAAGGAGGTTTCTGCATCTACAACTATTAAACAACAAATTCACAGAAACATACTCAGA…
TGTTAGTACTACTTCCTCTGTCAAAACTAACCTCATATTAGGATGTAAACATTTGTATGTCCAGATTTGTTGCACTAGTATGTATGACGTTGACTGTTTTTTTAAGGACGGAGGGGGTACGTACTACTAGCTAGCTAGATGCCGACGGATGATGATGGATTGGAAAGGCAAGTAAGCTGGAGTAGGTGGTACTAGCTAGCTAGGTGTGCCACGCACTCGCACTGCACGGAGTAGTACTGCTGCTGCAGAGAGGCGCACGACGACTATAAAAGGAGAGTGCAGGTATCTTCCTATAGTAGCTAGCTAATTGTATTATACTAGCTTGCTTGTTCAATTCAATCGAGCAGTAGCTAATTGCATAGTGATCGATCGATCTGTATAGATGGTGGTGGCCGGCAA…
TACATGGTTGCACAATTTCTGTACACTATCTCTTAATTTTGAGGAAAAGTTAGTAATTATTTTTAAGACAAGCTAGCTATATGAAGTTTTTAAGATATAACCTCTATTATTAGCTGTTGGTTCTCTCTGGTAAAACAAGTATGCAGTTAATCAATCTGCCCGTTGTGACCTTAAAGCAAAAGCTTTGCTTACCTATCCTTGCTTTTCTACAAGTTAAGTTGAAATAATAGCATGATGTAGTTTATATGATGACTAGGACAGTGGCACGGTTCCTTGCGAGACATTTTTTCCTCTTTTGAAACAAACTACACATTTATTTTAGAGTAAAGTCCATCACCGGTCCCTAAACTTGTACCGCTGTGTCATCCCGGTCCCTAAACTCGCAAATCAACCGCTCAG…
TTCACAATCATCAGCGCCACTTGCAACATCCAGCTCAAGGCTAGATGCGTTCACCTCACCATCCCCAGGGTTATCATCAATTAAATTATCAGTCTCTCCTTCCATACCTTTCTCAATGCCTGCATGCATGCCGGAGACGATCTCTTGAACTTCAGGAGAACTAGGAACAGCAGGAGAATCCTCCTTGCCTAGGCTAGTTTCTGTGACTGGTGGTGGCATAACCTCCATGCCATCACCCAATTCTCCCATGGCTGGAGGTTTCTCCTGCGCGCTATCAGCTAGTTCAACAGTAACTTCTGGCACACCATCCCCAAGGCCGGCAGCAGGCCCTGCAGATGGAGCAGCCACATCATCCATGCCATCTTTGACAGGTTCTGCAATTCCTGGAGGCACCAAATT…
GTTCTAGTACATCGGAGACGGTGTTCAGTTTGGTGACTACAAATTAATTAAAGTAGAGTAACGAAATATCCACTGAATGTGCGCCTGTGCGAGTGCGACGAATGTACCTAACAGTCAATGCTGTTCCTCTATAGTTCGTCTGAAACCAGCGAATTAATCCGACTAGGCAACATTGAACTAGTGCTATCAAAGATCAGCGCAGCTGCCGTGCGTGGTTCTCTCATTGGCTGGATCGATGTTGAAATCAGAACCAACGGTTTTGACCGGTTTCTTAAACAGTTAAACCCGTACATAAAATCGGCGCCAATTCAGCTTGTTTTGTGGAACTGTGTGTTTAGTTATCGGCAAATAGCACACGCCAAATTGCCAACTAGCTAGCTATCTCGACAAATTAGAGCC…
TTAACCAGAAATGATTGTGGCGACAATATGGCTGGGCCTCGTTCTTTGCTTCTACTTGAAACTACAGCTTAGTCGTTTTCCGCTAGCATATTTTTAAATTGTTAAATGGTGTGATGAAAGAACTTTTATATAAAAGATCCGTTAAAAAATAATCAAATAATCACATTTTCAAAGTTTGTACTAACAATTAATCCTATACATATATAAGTGAGGAAGTGTAGTTATTACCAATTCTTTGTATTCTCATGCTTTCACCTCATCACATTTTCTGTCAGCCGTTAGATCCGAATCAATCCAACCAGATCGCTTAATTACTACTTCCTTCGTCTCAGATTTTTAGTTTTAGCTTACAACGTTTGACCACTCGTCTTATTCATTTTTTTTTTGCTCACAAGGAAC…
CCAATATATGCCAATATTGGCATTAATTGACAAAAGTTCGCCGCGCGAATCCAGAAGTGTATTTTTGCCACGAACGCACCCAATACACTCCAATATGTCCAAAAATCATGTTATGGTGCTTTTTGAACCTTTTCTGTCCAAAAAACATCGCACCCGTGTGAGCCAATATATGCCAATATTGGCATTAATGCACAAATTTTCGCCGCGCGAATCAAGAAGTAAGTTTTTTCCACGAACGCACCCAATACACTCCAATATGTCCAAAAATCATGTTTTGGTGCTTTTTGAACATTTTCATTCCGGTCAAAAACATCGCACCCGTGTGAGCCAATATATGCCAATATTGTTATTAATTGACAAAAGCTCGCCGCGCGAATCAAAAAATCATGTTTTGGTGCT…
TAATTTTGGGGGCACAGCAGAGCTTGTCACTTCGATTTTTCTTCAGTGCTCGATTTTCATACAGTTTCTAATACTCCGTATGAAAGTAGTGGATGGGTATTTCCGCTTTGAAGTTTCAACTGACTGGATTACGAGAAACCGCTGTAACTATTTCGTTTACTGCATTGATCGTCCTTGTCACGCCCCTTTTGCCGGTTACATCCACGCCGCAAGACTGCCCGTGCAATTCCACGCTTCTCTATCCCTCCCGACTTTTGCTAGACCAGCGGGATTCTCTACGCAGCCGCTGTTGCAGTAACAACCACGGACATGCGGGCCAGATCACCCTCTTCCCGCATCCTCCAGGACGCGAGGCCAGTCACTGACATGTGGACCTGGGCCCGCATGTCAGTGGCTGAT…
CTCACCGGCTGGTGTGCATGCATTCAAAAGTTTGAAAATAGAATACCGGCCGAAAATGCATGCAGAAATTCGAATATCCAACCATTCCTCATTAGCCGGTGCCATTATTTTCTTTTTAACCCAACTATCCAATATCAACAAATGGATATCCAACAAGAAGGGGAGTACATACACTTGTATATATATATATATATATATATATATATATATATATATATATATATAGAGAGAGAGAGAGAGAGAGAGAGAGAGAGAGAGAGAGAGAGAGAGAGAGAGAGATGCCGTTTGGCTCTTTGGAGCAGATGCTCCGACATTAGGAGCCGTCGATGGTGTGCTGCGATCCGTGCACAATGGCCAGGACGGAACGGGCGCGTAGCTCTGTGGATGAAGAAACATGGG…
TTATAGGATCATATTCATACTTAACTAAAACCAATGGATCAAAGAAAAATTCTTGGAACAACTCATCAATCTGGGAAGAATTTGTGGTAACTTCTTGCTGACCTTAGAAACCAAATGTGAATTTTAATTTAGCTTATCAACTCTCTAAACACTCAAGCACAGGATTTTGACAGGTTCTCTGGACCACTCTTTGACACTCTGCCAAAATTCGATCTTGAACTTCTAGGCTGTAAGACTTGATCCAAACTATAGTTCAAACCTTTCTTTACAACTTTGCCATTGGTCACTAGCTCTAACTTTGCCTGGAACTAATTTTAAACTGAACCCAAAGTTGGAAATCCACCTCTGTTCTAGACTTGGCCAAAACCTAGATCTCCTCTCCTTGTCTCTCACTAGTCG…
GGCTGCACGCCGCCTGACACACGAGCAGCGCATAAGTGCACTAGCCAGTCACATCGGTCATTCGACCGGTTGAGTACACTGCACGCCGTATTAAATGCGGAGTGGCGCGACCGCTCAGGTCGCTATAAATGCGGGTAGGTGAGCACCTGTAGGCGGACACCTAACCCACAGTACGTGGTGACCTAGAGAGGGGGTCGGGGGAGCCCGACCCCTAGTCACGGGAGGGGGCGGTCGCCGCCCGACCTCGGGCCCAATCCCCCCTCGGGGGAGGGCCACGTGGCGTTTGGGGCAGCCTTCTCCCTCTAGTCTCGACCAGGGAGTGGCCGCCGCCCTACCTCGGGCACGACTCCCCTTAGGGAGGGCCACGTGGCATTGGGAGGCAGCCTCCTCCGACTAGTC…
ATATGAAGACAGTGCCATGATTAAGTAAATCCTTTTGTGCTGAAGTTTTTACAGACTCAGGGAACTCGACAGAAGATTAGTGTGCTGGTTAGAGACATGAGTGGATTTTTCAGTCCAGCCTATTGCTTTTAATTAATCGAAGAGTTCATAGTTTCCTTCAACAATAATATCAAAGAGTCCATTGGTGGATGGTCACTGGCTATTGTTGTCTGTTGGCCTATATATTTTTTGATGCCTAGAAATGGAACTGGAAAACCAATATTTTTGAATTTCTTATCTTGGAAAATGATTGTCACATTTTTTTTGCACAATTCTAGATGTGTGTGCACATTAATTGTAAACATATGTATTTTTTGTCAATACGTAGATCTGCCGATGACCAACTTTAGCATGGGAGGT…
AGAGGAGTTAGCAGTTAAACCTCTATGTGCAGTAGCGTGGAGAAGATCAGGCACGGCAGCAGAAGCATCAAATTATGGAGTTGCCCCATGCTACTACTTCAATGTAAACAGTCTAACCGAGTCTTGTGTGATTCTTGCCTTCGGCTGATGCAAATGAATCTCCAAGAGACAAAGCTTTTGATTGAGTGCCAAGCCAATATATAGGCTCAAATAGACCACGACTTAGCTATTAAGTCAATGCAACCTAGTAGCTAGCAAGAACAACATATGAAATGCTAGGAGAAACGATTACTTAAATTTTGATCTCTTGCAGGTACGTACTACGTACGCCGTATGTGTTCTTGATAATAACGACAACGTACTAGATAGACGACGACTTCACGTATGCGAAGATCTGAT…
ACACACGCGTACATTGAAACCACACTCGATTAAGAACAAGGCACGCAGAATCCGAACCAATTTCAAAAGTTCAAGAGCTCCGGAGTTTACTCAAATTCGCCATCTCGAACTCGAAGCCACGCACGCACATGGAGCAGAGCGAATCACTTACCAGTGGAAGGGAGGGCGACGGCGAGCGAGGAAGGAGGCGCGCGGAAGCCTGCACGCCCGGAGCGGCGCCTCGCACGGACCGCACACGGATGGCTGACGCACAGGAGCGGCGCCGGCGGGAGAGGAGGGAGTGACGCCCGCGCGCTCGCCGGTAGGCCAGGGAGCTCGCCTAGCCGTCCGCCGCCCTTCTAGCTCGCCGGCGGGAGAGGAGGGAGCTCGGCACGGCTCTAGCTCCTTCGTTCCTCTTCC…
CAAAGGATATGCAGTCATCGTCTCTCAAGTAGAATCTCATGGATAGGAGGCTGATAGTGTGCTCATTTGACTTCCTGCATGCCAATATGCTCTTCGTTGCCTTAACCACTGTTGCATTGATCCGACCCAGTTCATCATCAGAGAAGCTGGACATGCTCTTGGGATCAAAGTCAGAAACATCTATTGTAAGATGTGATATCATAGTGGGGAGTGGCCTCCAACGCTTTGAGAGGAGGCTTGTTCTTGCAGCATCTCGGACATTGAGTCCATCAAGGATGGCTAGCAAAATATCATCTGGCAACTGGCTAATCCTGTCTTGTAGGTCAGCATTCTGCATTTGGTGCGAAAACATTAAGCAAACTTAAAGATGAAATCTGAAATACCGACCACAGTCAAAGA…
TTTTTTTCGCTATTTTTTCTCTTTCGCATGCGGTTGCGCTGGCCGCATGCAAAGACCGTGATTTTCGCAGATCTTTTTGTCCATGCGGCTGGCCCAACCGCATGCGAAAATGCTTGTCGCCCGTATGCAAAAACCTATTTTGTAGTCGTGCCTTAAAAAAAATCAGATAACTCCATTTTTCAAGTTTAAAATAATTATTTTTTTATTAATTATGCGCTAATAGCTTGTCTTGTTTTGTGTGCCGCTGAAAATCAAAATCAAAACGCTGGAACGAATGGGCCCTTGTACTATGAGAAGATATTCTTCATAGAAGATATTTCCTATATCTTAAAATAAGATGAAGAAAAAAATTCAAAGCAAATATTTAACCTCTTGCTAGAAGAAACTTCATGGATATTT…
AACCTGTGCTGACTCCAAAAGGAGATAGGTAAATAGGCTAATTTTGGTATGTTTCATTAGTTGAAATATGAAGGCTTGATCTGTTTGTTCATTGATTTGCACAGGCAATGGCAGGCTAATGATTTTGGGGGCAACATTAGGGTCCCCACTGGCATCCTGACCGTGATTATTAAGCATTTTTTCCCTGGCATTGTCAATTTTAAAGGAAGAGATGAGCCAGCATGGAGTTGGAAACATTACAGGATTGCACCGGACGATCCAGAAAGCGCTATACTGAATCGCTTGCCAAGCCGTCTCCATCGTGTTGAGGAAGATTTCTGGGTTTGTTTTAGAGCATTACCTTCTCCAAATATGAAGTACACTATGCATTTTATTGTGTCTTCAGTTTTCATAGTTTAT…
GTAGAGTAGTTGGGAGGACGGCGGGGCGTCATCCAAGAAGGGGGAGGAGGGGATCTTAAGGGACGAGGCGGAGGCCACACAGGCAAACCCATCTATGTCAGCTGCGGCGACGGCTGTCGGGGAGACCGGGGGGGGGGGAGGGGTGGCGTGACCATCGTGCTTTGTCCCGCTGCCGCGGTGTCCATCCACGGCCTGTCGGCGCTATCCACCTGAGAGAGAAAGGGTAAAGAGGGAGGAGAAAGGGTAGCTGACACATGGGGCCGATATTTATTTTTATTATTGTACTCACTAACATGTGGGTCCTATTCCGCCGGCAAGATGAGCGGCAAGGGCCTCTTCCGCCGGGCGCCACCATGAGATAACTGGTTGAGAGAGATGGTGATTAGGGAAGAAACATGA…
GAACATTATCCGGAGTTGCCTTTTTACATAGTAAAAAGCCTTTTTTTTTAATGAACGATGGACATGAAGATTGATGGGTCAAATTTAGTACCTCTATGATGATTTTTTTGTATATTCACAACCCTAGTGAGGTCTGCTGCTTTGCCAGGACACTCGTATTTTATACCGTTTAAATATAACACGGTTTTTGCACATTATACATCATTTTGTGTAACTTTTCAAATCATTATAAAACTGGTGGGTGCCCACCTTAACATGATAAGGCAGTGCCACATGATAGTACATGCGTGAGAATTATAATTAATGTAGATAGGCTACACCTGACAGACAATAGAGTATGTCCTTAAAATTTCATGGTATCACAGGTGTACAACTAGGACTATGCATATATTGTTAAGG…
AATATCTCGCGCTAAATTTGGCTACCACGACCTCGTAAAGGCCAAACAGCGGGGATCCCGTGATTAGCCGACTTCCAAAGCATGGCCTCCTCCGCCATTGCTTTCGCCACTTCGGTCCAAGACATTTGTTGTTGATTGAATTTGTTGTTGATTGAAGATTCGGTTGTTCCGTTCCTTCTTAGGTTATTTTGCATCATTTCATGGACTGTAATCCGTTGATCAATATCAAAAGACCAAATGGAAAGGAAAACGTGCTGTTAACTGTTTCATGAAGAAAAAATATATCCCCGCAAAAAAAAGGAAGAAAAATTATATGAAAATTTTCTGCCTCTTGAAGAGATCAAACATGTAAGCCGTTTGGGGAAGAGAAGAGGACGCCGTTTGGGTGGTGAAATTGCA…
TAGTGGCAGGCACACGCAGCGTCCAATTTTTCTCCTCTCTCGTCGGGCGCCCGACGCCCAGTATTATTAGTCTTTGCATGCAGTTGACAGACATACGCAACGTCCGATTTTTCTCCCCTCCCGTCGGGCGCCTGACGCCTAGTATTATCAGTATTATCGGTCTTTGCATGCAGTAGCAGGCACATGCAGCGTCTGATTTTTCTCCCCTACTGTTGGGCGCAGTATTATCGTATATGTGTAGTATCTTTTTTGGGCTGAAAATAGTTGGATCTGTTTAATGTACCGTGGGATAAATGCTTGATTTCGTTACTGGTGAGGTTGCAGCTTACCTTTTTATCGTTAATCCCTTGCCTTTTTTAATTAGCATCGGTTTTTTCATGTATCTATATGACGACATGG…
CTGGGTGATTCGGGTTAGTAATGTCGTGTGGGTAAAGTGTACCCCCTCTGCAGAGGTTATTAAACTGTTCGAACAGCCGTGCCCACGGTCATGGGCGGATGTGAGGTGATTCCTAGCGTAGTTTTGTTTGACTACTGCTTGTGAAATTACTGTTGTGGAATGGGTTCGATGTTTGAAAAATCTGCGGCTGATGGGATCAGCCAGGCCTGGGTGGCCGCTTGAAAGCTGTTGGCCGGGTGCCAACCTTGAATCAATTCAAAGACTGATACATTGCACATACTCCGACCGGACGAGACACACTGTCTCATCCGTGTCGTTTGAGAAGCACTCACTTAGTTGTTTCAAAAAGGAGTTTAAATAAAACCAGTTGCAAAAACAACAGCCTTTTCTTGAAGCCTG…
TGTAGATATACAAATAACTTTAAGTGGGTGACACAAGTTCAGTTCTTACGGACTTGGGCAAACACTCCCCCTATCGGTATGCAACAAACACTATATACACATCACTTGCCGCCCAAGTCTAAATTCACATTTTAGTTCACAAATACCCATCACATTCATTTTATTCCAGCAAAGGTTCATGTGTCAAAATCACATTTTAATCATAGATGGAATAAGCATTTGCATATTTCTAAGCATGGCTAAGCAAGTAGTTGCACATAGAACATATATAAACTCATTTGAGCTCAAAGAGAGTACTCTAACCTAACCATTTATAGGGGTTCAAATAGAAAGGATCACAATTATTCAAGGTAGGGTATGCAGCAAATAGGTCATAACTACCTTATCCCAATTTTAAAT…
TGTACGACATGAATTGAGTTAAAGCTCAATTGCACATATCATAGAAGACACATTTTTTTCTAACATGAAAATTTAAAAGTTATTAAAGATAATACAATTAGACCGTAACGTTTAGCACGGGCATATTACTTCCCTGCAAATTTACAAAGACATTGCAGTGGACCTCCCTTTTTAGCCCATGCCGGCCCATTCCCTCTTTCCTCTCAGACGAAGTCCACATTTCCTCCCTGCCCCCAAACGGCAAGTATGCATGCACGCCGGTATTCGATGTAATGCCTACAAGCCTAATAGTGTCTTGCACCCACCTCTGCCGAACCATCACAGTCTTTTGCACCAAACCTCAGCAGCCATCAGCTCAGTTGGGACCCCTCCTCAACCTCATCCCCTGCACGCGTGCAC…
GCGAGGGAGGAGCAAAAGGGCTAGGCCGGCGGCCCGAAGAGGGAGGAGGGGAAGGGGAAGCCGGCCCGTGGAGGGAGAGAGAGGCTGCGGGCTGCGGGCTAATAGTGTATACTTTATACCTTATACCATGGTATTTTGCTGTAATTTTTTTAGAATATTTGTTATACAAATTATATGAAGTTATAGAAGAATATATTTTGCTGTTGAGACTTACCAATTAGACTTCATATAATTGTGTTTTATAATGAATTGTTGACTGTTAAAACTTGAGAATTGAACTTCACAAAAGTTTGAAGCTCAGTTTGAGGGGTTTCTGTATTCCGATAAATTTTCGTTACCGTATCCGCACCGGTTCGTTTTCGCTCTGTTTTCGGTTTCGATAATATTCGTTTCCGTTTT…
AAATTCTCTGATTTTTTGCAGCAATGTGAAACTTCCACAAGTAGTTGCTGACGCTGTCAATAGATATTGGCCAACATTGAAAAGTATTTTTGATCAGTGAGTATTTCAACAAAACAGATATGGGGAAGTTACTTTTGGTATTATATTCAGGAAATGTTTCATCCGTTTCTGTTGTATTGCTACTTCTGCAGACGGGCATGGGATACACGGACCATGGAGTCACTATGTCGTTCTTGCAAATTTGCTGTGAGTTTACCATTTTATTTTATTTAGGTCTGGAAGTTTTTTTTAATACAATGTACACTCTGATGGAATACAAATACTGTCACAAGTGCATAAGGGTGGTTTGGCTAAATTCTAGGATTAGTTCGACAGCAGTGCGCGCACACTTTCCAAAAG…
TACAATCATAGCTCTGTAAATTGAATGGAGGGGAAAATTTGGCCGTGTTCTGATGGTGTGTGTGATTAAGCTAATCAATCGATATATATGGACTATTACAGGTCAATTGTATAGTTGATTAAGCTACCTAATTGATGTGGACCATATACTGTGGACAAATGATTAAGCTACGTACTACTATAAGCTGTATATATAGGAGTAGTATATATCTTATATATATTGATGATTGATCGATTGGTTGGTTGATTATATCCTGGGAATGGAAGCTGCGCGCACCATGTCGATCGATGGCACAAATGTGGCGCATGCATATATACGGCCGTGGCCATTATTAATTAGTTTATGCTGCGTTGTATGTATATACTGTATTATCGTTGTCATCAGCTATAGAGCGAGAGC…
CTAACTCTAAGGCGTATTGGGATAGGATTATCTACTCTTTGGTTCTCCCCAGTGCCCTGGATTCACCATATAACAAGACTTGATCACCATCTATCCACAAGATAATACTGGGATGTGATCTGAAGCCCTGTTGGAGTCAAAACATTTTGAACTATTAGGCTTCGGTTCATTTTTTGGTTTGGCAAACATTCATGACCAGCCATGCTACAATTTGTGTGTCTGGAATATTTATAGAATTGAATTCCTTTTGTTTTCATCTTTGATGACCAAAGGACTCCCTTAACGTTAAGCTGTTCTTCTTCTTCTTTTAACCAAGGCAATTGGATGTACTGCAGACATATGCTTTAAATTTCGACAGAAGGCTGTTCATCATCCCCAGGCAGTCCAATGAAAAATTTC…
AGAAGTTTTCCTACAGGAGGTAGGAATTGCTATACTCTTTATCCTGCCATAAAAGGTCAGAAGTATCTTATAAGAGGAATGTTCATGCATGGGAATTACGATAACAAAGGCCAGGATCTTGTAAGCTCACCAGTGACATTCGACATCCGCATCGGGCTCAACTTCTGGAACCGGCTGAACATAATCAATGCAACCATGACTTACACATCTGAAGCTATCGTAGTTGCCATTGTAAATTCAGTATCAGTTTGTTTGGTTGATAATGGAGAAGGAACTCCTTTCATATCATCGTTGGAAATGAGGCCAATGAAGAGTTCAAATTACCCTGCAGCAACACCAAATCATCCCCTTTTGCTTCAGGATCGACGAAGCATGGGCGCAAGTAGAATAATTAGGTGA…
CTGGCCATTGTTTGGTTAGTATGGGAAAAAAAAGAACTGATCTGGCCAAGGGTGGTGGATACACCTAGTCACAAGCTTTGTCAGAACAAAAAATGTTTCTGAGGCCTAAAGATAATTTGTCACAAGCTTTGCTAGGGGAAAAAACAATGTTTCTGAGCCCTAGAGATAATTTATCAGGTTTTGTAGTCTTTATCCAGGAACTATATGAGAGGTGACATACACATGACATGCCATAGTGGAAGCTAGTATAAACTTGTGATGCAAAAGAAAATGGGCTTTGCCTTTCATTAAAACCATGAGCACACCAAATGATGTCTCTGTTTTGACTTCCTGAGAAAGACCAAAAAATTGGAAGATGGGAACATTGACAAAGAGAGCAAGAAGACGAAATGAACGATA…
ACACAATCTAATCTGCTCCATCAGGATACGAGTGAATTAAACATCGATCAAACGCATACAGATCCCTCTGATATGAACGAAGATCCTTCGGGCTTTGAGTTACCCGAGGATTGCCATACGGACACTGCACCAAAAGACTATCTCTTCACCGGTGGTGGATTCTGCATGGAAGAGGGTGACGAGCAAGATACGGGAGTGGATCAATCTGGTGCAGAAATGGAGCATGAAACACGTGATGCCTGTGAGGGTATTGACGAGGTTTCTGAAAGTCAAAGCGGTAAAAGCATGAGCTATTCGGCGACTGGAGAGGGCACAGAGAATGCAAATACAGAGGCCCGAGGGGCGTCTTCATCGCAGGGACGCAATGCAAGCCGTGGTTCAGGTGCCGTGCCGAAGCTT…
CGCGGGGAGAGGCCGGATGGGCCGCGGGGAGAGGAGAGGGAAGGGGAAGGAGATGGGCCGAGCCGGCCCAAGAGGGAGAGGGAGGGAAAGGGGACTTTTTAGAGTTTTTCTTTTTTATAAAATCATTTTAACTTTGTTTATTTCTTAATAATTATTATTTGTGCTCTGAAAATTCCACTAAAATTTATTTACGCATTTTAGGCTTTTAGGAAATATACAAAAATCCTCCAAGCCTTATTTGACTTTTAACTTTGCACATTTTAATTGTTGGAGGCTTTCACATGGATTTTAATTATTCTAGGCACCATTTAGAGGATATATTTTAGGGTCGTTTTGGGACGTGACAATGGAGTTGCAGTTCTGATGGTTCAGTTGGTAGCTTATTTTGGGTGGATGGAG…
AATAAAAGAAAATATTTGAAAAGCAAATATAAGTTTAAATTGTAAATTCAATTATAAGATTAAATCAAATATTTATTCAAATGGCATTTGAATAAATTAAGGAAATTCAAATAAAATCTTAAAATAGCAAATTTGATATCAAAATGAAGAGTTGAATTTAGATGAATTTAGGTCCAAGTTTCACTAGAATCGGATCTACGGTTTAGGAGATATGTGCTTCTAAAGAATAGGATTTGAATTAAATCTAGAAAATGAGAAAAGTCACTGTGCAGGGGCCCACCTGTCAGTCTTTCTTTTTCTTTTTCTTCTCCTTCTTCTTTCTCCCGTCATCTTCTTCCTCTCTTCTTCTTTTTCTTGCCGGCTACACAGGAGAGGGAGAGAGTGGGCGCCGGCTCTCCG…
GCTTCCAAATAAATTCCCTCAAACTCCACCTCTAAATATTGCACTCAAATAAATTAGGAAATCTCTTTTGTGAATTCTTTCCAAATTCAAATTCTTTGCAAAACCTAGTTATCCAAATCAGGTATTCAAATTAGACTTCTTTCTTTTTGTCATCGGGCCGAAACTCCATTCTTTCTTCCTTTTTGGCCAAATTCCTTTTCTTTTATCTTCTATTTTCCTCCTCCTTCTTGGGCTGCCGGCCCAGCTAAGCCGAGCCGGCCCAAACCAGCCCACACCCCAACCGAGCCGCCCCCTCCTCCCGTGCGCGTGTCGTGCACGGCTCACGCCGCCGCCAACTCCTCTTCCTTCGCCGCTAAGGAAACGAAGCCGGCCGCCGTAGTTCGAATCTTCACGCCATCG…
CCATTTGTCTTATTAAAAACTCACTACACCATGTACCAGAATTCGCGACAGATATCTGTTGGGAAATATTGCTATTCAACGTCATATGTTCTGTCGAGAAAGCATTGTGACAGCTGGTCTGTCGGTAGTTCTCAGAAAAATAAGGACATAAAGTCTGTCGGTAATGTTACTGATAAATTAGGACTAACTATCTGTCGGTAACTCCGTTTATGCGAGCGCGAGGAGGCCAGGCCAAAAATCAGATGTGTTCGCGGGCTGGGGCCAAATTTTCGTTTCCCTGCGCGCGCTTAGTAATCTCCGGTCTTTATCTCTCATCCCCTTCCGGACAAACCCTAGACTTCTCTCACCTCCTCCGCTCTCGCATCTCGCCCTCGCAAAATCAGGCGTGCGCCGCCGCTC…
AAAAGACTCCAATGTGACCTGATCGCTCTGAATTTATAGCTCCCCAACCCGAGCAGGACGAGGAAATCTCACCAACTTCAGTGGTTAAATGAGAACATGGGCAGATTTCCGTGTAAACTCTGGATCAGAATCGGACTTGCAAAAGTTGGCAAATCTTCAGAGTTCAGAGTTTGTACAGTAAAACCCTGGCTCTTGGCTCTTGCAATCCTGGAAGAACTAGTTCTGTTGTGATTTCTGAAGAGAAACTCGCAATCTTGGAAGCAACGTGACCTGATCCCCCTATATTTATAGCTCCCCAATCCGAGCAGGAGGGAATCCGACCAAACATCAGTGCTTGCGTCAGAACAGAATTCCATCTAAACTCTGGATCGGAATAGGACTCTGACTCAAACGGAATAC…
GATCTGTTCATGTTTTACTGCTTAGTTTACATGTGTAGATCTAATGATGCGTTCAATCTAGTTTACATCTGCAATGTCATAATTTATTTATGGAATAAATTAAATCATTATGTGCTTATAATTTCAACATTTTGACTTTGCATAACATAGTTTCTATAGGAAGGGGGGAAATGCTGGAGGAATAGTACATGTTACAAATAGTTTCAACAAGCTTTAATAGTTTATGAAACATAACAAGCTTTAATAGTTTATGAAACATAAATTAAGATTAAGATGGAGTCACCGGCCGATTACTCTTGTGTAGTTTTGAATCGTTCAGCCAAAGATGCATCCTGTGATATCAGCGTTTGGTACCAGCTTTTATCACCATTATGTACTAACTCAACATTCTTCAGTCCT…
CAAGCAAAACGAAAAATTATAAGAACATGAGACCTGCATTAAGATGACTTCCACCTCTCCAAACCTATTTCCTCCCCATCCCCCTACATTTCTCCCCTCTATTTCCTAGGAGTTTCCCGACGGTCGTCGATCCCTTATGCGACAGGCGGCGGTGGCACATCCTGCTTTTTCTTCACCGCCTAGACAGCCACGACCCAATCCTCATCGGCCGCCCACTACCATTGTTGCCTTCTTGCATACGGCCAATGAGCTCTAGCTCACTGACTCTCTTGTCTCCCTCTTAATCTCCTCTGCTGCCACAAACCACCAAAGCCCCCTCATCGTCGACCTCCCACCGCCACTATCACCTCCGTCTTAATCTCCCCATCAGGCTGCCATTGCTCCTCTCTCCGCCGATTT…
TGTTATAAGTGAGATGTACAAGAGAAAACTACCCCTTGCATATTCTTTTCTCCATTTTTTGCATGCATCGAGGAAAGCTACACATTGGTTTCAAGAGAACTGCTATAATACAGAACAGTCATGAACAAGGGGATTGGTTATCACTCACACCACACCAAGCAAGGAAAAGAAATCTATCAAGGCCACAGACTGGCCCTGTTCTTTCTCTAATAAAAGTTGGATAAACTTTTGGATACTCGTGGCACACTTTTCAAGCTACTAAACGGTGTGTTTTGTACGAAAACTTTCTATATAAAAGTTGTTCTAAAATATCAGATTAATCCATTTTTCAAGTTTGTAATAATTAAAACTTAATTAATCACGTGTTATTACCATCTTATTTTGTGTGAAATACTTAAT…
CGACGGTGAACTGCGCGGACAACACCGGGGCCAAGAACCTCTACATCATCTCCGTGAAGGGCATCAAGGGCCGCCTCAACCGCCTCCCGTCCGCCTGCGTCGGCGACATGGTCATGGCCACCGTCAAGAAGGGCAAGCCCGATCTCCGTAAGAAGGTCATGCCCGCCGTCATCGTCCGCCAGCGCAAGCCGTGGCGCCGCAAGGACGGTGTCTACATGTACTTCGAAGGTATTATTCACAGATGACCTCTTACACCTCTTACACCTGTTGTTTTGTTGTTGTAATTATCATGTGATGCGAAATTTGAACCCTATATTATACTTGTGTGCTTTGCTACTGTGTCTACATGTACTTCGAAGGTATTATTCACAGATCACCTCTTACACCTGTTGTTTTCTT…
AGATACCCGTCAGCCTCTGCATCGGCGTCCATGTCCATTGCAAAGATGGCAAGGAGGTAGCCGCCGCCATCGGCGTCGGGTTGTTGCCGGACGGGGTGCGGGCAGTAGGTCACAGACGGGAGAAACCTCATCGGAAGAGTCGGGAGCATCTTGAGCGAGGCGGCATTGTCCGCGGCGGCGACGTCGCAGACGAGGTAGGATTTGTGGCCGCGCGTGTCGGGGAGGCAGGAGGAGAGCACGATGAACCCGGCGTCGGCGAGCAGGACGCTGCTGCGGAAGCCGCGGCGGTCCTCCTCCTCCGGGTCGCCGTCGAGGCGGATGGACAGGCGGGAGGGCCGGGGGGGGATCGGCGACGAGCGCGAGCAGCTTCAGGCCGTCGTCGAACGGCGCTAGCTCGTC…
CTTGAATTAAAGAAATCAACAAGGCTTCAGGTGACAGTGCTTGAACATGGCAAAGCATACTTGGTATTCTTGGCTCTAAATCAAAAAAGAAGGAATGGAGAGCAAGGAATTATGTAGTTCTCACAGACTTACAAAATGATGAGTACTCCTGTGTGTGTGCAAAGTTCTCGAAGGATGGAATCCTTTGCTCCCATATCCTGAAAGTAATGTTGGACCTAAATGTTAGCAAAATTCCGAACAAATACATCATAGAAAGGTGGAGGAAGAAAGACAACAACATAACAGGTCTATTCAGAGGAGAATCAAGTAATGGACCTAATGCTATGCTAATGTACAACGTGCTCTCGCAAAAAATGTCAGAATTAGCATCAAAGGGTTGTAAGAGACCAGAGATATATA…
AAGTCTATTGCGTAATATGTGCCTGCACGCTCAATATGAGCTCACAGAATCAGACCTAAAGGAACTATCTCACACATTGCAAGAGGTGAGCCCTGCTAATACATACTGCAAGTGCAATATAGAGGTGTATAGCATGCCATATCATTTGTGCATTTGCTGTCTATTAATTTTTGTCATTTTTGGTAAAAAGAAGGGGTCGTTTATTTACCAATGAACTATATAAGTATAACTTAGTTTGTACCAGTCTAAAAAAAACTTAGTTTGGACAATTATATTTATCATGCTACATGGCATTGCTGGTTCCACTACAGGTGTTGGAAAGAACAATGGACGCTGAGGGGGCAGAACTAGAAATCCTAATTGGCCTTAGTTCACAGATATGCAAACTCATTCCTGAAG…
CATACATACATATATATATATATATATATATACATATATATATATACACTACCAGGATGAGAAAGTTTCCCGTGTGCCTATAACACCCAGGAAACTAGGTGAAACACCCGGGAAAAATCTTCCCGTGTGTCAACACCCGGGAATGCTCACACGGGAGCGTTGAAGCTTTCCCGACTTGGATTCCCGGGTATCAGGAAGGCAGCGCTCAGGAAAGCTCTAGACATCCTGGGTGGTTAGAGCAGCACGGGAGAAAAATCCAACGCTCGGGATGTTCAACGGAACGGAAACGGCAACGGAATACTTCTCGGGTGTTGGTTCTTTTGCAACACCCGGGATGTTTCAGTACTACAGCTCAACATTCTTCCCGTGTGCTAACCACACCCAGGAAGTTTCTGGCCT…
TTTATCCACAAATTGCATATACAAATACATCCCGTCAATCTCAAATTCCTCTCCATAAATTTATCATCATAACTTCAACGCTTAACGACCTACAACTCTCTGTCCATATCTCTATGTCACAGACCCCCATATAACCCATCAACATATTTTCCTGGAGGATATGGACAACTCCCATAACTCATTACCCAAGAAGTGCACCTAGGTGACACGCATACTGTTATCCTAGGATTGTTGCAGCAACATATTTCATAATAACACAGTAAATTTCAATACATCTATGCAACCTCATTTAGCAGGCTCACCTTTTATACTATTATAAAAAATATTAATATTTAACATTACATTACTTATTGACATGTTTACACAATTGTAAAATAAATTTAAAAGCAAAGTACAATA…
CGTCCATGAACCGATGAACTTATTCTACTCGACAGTATAATCCCGAATTATATTTTCATTTTTAAAAAATGAACTAGCTTATGCTGGCTTTTATCAATAGGAGAAAAATGCAGAAACAATTCGGCTGCTATGGACAACCTAACGACGGACGGTCATCTCATCATGAATTGGGTTTGCAAGACGAGAAATGGAACTAGCTGACCTTCATCCGTGGCCTCCTGGAACTGGGTGACGAGATCCTGACGAGGCGGACGCAAATCAAACGGAGAAAAAAAAATCAGCTGATCAGCGCGAGGATTTTGCAGGATAAACCAGTCGAATCTTTTCCATGAGCCAAAAAGCAAAGCAAAAGTGAGCCAACCTGGAGGTGCTGGTCTCTCGGGGTGCCGTGGCGTCCGG…
TGCCGTTGGATTTGTGATTCAGTTTTTTAATGAAATTTTTGGTTGCATCGAGCCCTTTTTATTATTATTCTTGAGACAATAAATGTGCGGTTTCAAAATCGGCACCTTTGATTTTTCTCTGACAGTTGTTTAGTTATTTAGTTTTCTTTAGTACTGTCTGCAAATCAACTCCTTGATAGTACTGATATTAATTTGGTTGACAGAGTTGTTTTTCAGATCCCGGGGACGGCGGACGTGATCCTCCGGTCTCACCTGCAGGGACAGACCAGGGACGGCAGGCTGATTAACTGCGCCCAAGATCGAGAAATTTGGTGACTTGGCGTAAAAAAAGAAAAACTCAGCACGGACTGAATGAAACAGGACAACAAAATAATGTACCCTAAAATATAAGAAACTAGC…
GAATCCGATTTTTGTCCCTCAACCGGAAAACCAGATATAACGGGTCCCTCAACTATCAAAACCGGTGTAGATTAGGTCCCTCAACGGTTTTGATGGCGGTTTTGGCTGACGTGGCGTCTACGTGGCTAATTTGACTTGGTCTTCATCTGATGTGGCATTGACGTGGCGCTTACGTGACAATATGATCCGGAAAAATAATAAACTTCGCGGGACCCACATATCAGTTTCACACATAAAATAATAAAGAAATGGTGGTGCCCACGTGGGCCCCACATGTCATTCTCGGCCTCCTCCTTCCGCCTCTTTCTCCACCTCCCCTCTCTTCATCTCTCTCCGTTCTCCTCTCTCCAGGCGCCGGGGAGGTCCGGCAGCCGGCGCTACGCCCGCGGCGGCGGCGCA…
GGAATGATTAATACAGAGAGCTAAACGTCGTCGTGGCCGTTCAGCAGATTCGGCACCGCCGGCGGTGGCGGTAGGACTGGCGCCGCCGGCAGGAGGGCAAGCGGCGCTGGCGGCGCCGGCAGGGCAGGCAACGGCGGCAGCCCAGGCAGAACAACTCGATTGGCGGTGTTCTTCCGTGCGCGCTGCACTGACCAGTGAAACTTCATGAAGCCCACCAACACTGCGATAAGTACGCCAAACCCGTCATCCACTCCATCACGCTCAAGATAAATCGGTCGAAAGATGCAAAGTGCTCCTCGACCGACATCTCCATTGCAGGTGGCCTCTCCCGGGTGATGATGGTAGTCGGAGAGGCTGGAATGGTGACGGGAACACGCCCTGGATCTGCATATACACAGC…
GCTTTTTGCTAGATTGGGGTGGTTGGCGACTTCATATCACCGCAAGGTGTTTAGGTATCCGACCGTGATTATCTTCTTGCCAAAAAAGTTGCCAACACGATTTTTAGCGATTCCATATCACCGCATGGTGTTTAGGTGTCCGATCATGATTGTCTTCTTGTCAAAAAAAAGTTGCCAACAATAGGCTCCTTCGTCTGCTTGTTTCACACGACCGGCGATCCTGTTTGTGTCAACGACGATGGTGAAGATGATAGTATGGCAAGCTTCAAAAGATAGAGCCGAGGAGCGATCCCAGTCGGGGCCTCCGCTATGGAGGTTGAAGCTACCATGGCCAAACCAACAAATCAAAGCTGCCCTTTGCAGATCCGACAGCGACACTGAAGAAAAAGAATGCCGCTC…
GCTCTACAGCCGACACCACCAACCGGGGGCACGGAGGGCTGATCCCCGCGTCCGTGTTGATGTGACACTCCGGACGAGGAGGCGCCTTCCGTTGCGCGGGCAGCACGCCGGCCATTACGCCGGCGCTCGATACTGATGCGGGCATCCGGCCCCCCACGCAGATCTTCCTGGGTCGGAGGCGCTAACGAAGGAGTGGCGGCTGAATGGCGAGCAACAGCCGCCGCTCGCCGCGCCCTCCGCCTTGACGACACGGAGCCGGTGGTAGCAGCGCCAGAGGTCTTGGTGGCAGAGGACCACCCACCAGCACCTAGGCGCTGCCGTGCCGTCATGACCAAGTTGGCCACGTCGTCCAGCCAACGTTGGGCTGGAGACTCCGGGTCAGGGACAATGGGCGGGTGA…
CTACTGCAAAGGGACAGGACATGCCTAAAACCTACACCTAAAAGGATTCTGCAGTTTGTAATCTAGAGTACATACAGACAATTACTCAGACCAAACAGCTGCAGAGCAACCTACAAAGCCAACAAATTTTAGAATTTCATTGTCTTTTACCTTATGGTAACAAACTTGTTTGTTCCATGCTTCGCCCAGAAGGTCTTCAGGTCAATCGGATTATTAAGATTATAACCTTCACCAGCAAGCTTCTCAAGTACTTTCTTGAACGCACCATGGCTCATCTTCCTGCCTGCGATTCGTGCACCACGGCGCTTCGTACTCATTGGCAGTGGGTACGTTGAGATGGTGGTTGTGCAGCACGCAGATTGCCAACCACCTGCACCCCACCGATAGCACTGCTGTGGT…
AAATCCCCCTCTCACCGAGCCGCCACTCTGCCGTCGCCCATGTGCGCGCGTCATTGCCGTCGCATCCGTGACGCCGCGCCACGCCAGGCGGGCCCGCGATCGGACCCCGGTCAAGACGCCATCCTCACGAACCTTCCACTCCAAGGGTTGGGGAGCGAACCGAGTGGATAGGCGCGCTGCCGTGGCCACGTCCGCCGCCTCATCCACAACTAATGATTACTAGCGCCCTTCCTTGTGTACGATGGGTAAAACGGAGCCTTCCTCTCTAGCTAGAGCTAGAACACACAGTATAGGGGTCATAGATGCAATGATCTACTACAGAACTTTAATGGAAAAGGAGCAGGAAACATAGCCGCGTCAACCTCCCTAATCTAGGCCGTATAGACAGCCATTGAGTGC…
ATGGTTCTACCTATAGATGCTCTAGCTGTTGTTATATAGGAATGCCAGTGCCAAGGTTAGAAAAACACCGCACACAATATTCTACACATTTATGAATTCCCAATACAAATTGTAATGACCATATATATTGTACACATACAGATACAAAGTTGTGCTCACTACCGCAGACAACACTTCTGAAGCTGCATTTGTCCTCTTCGGACGAATTGCACATCGCCTAATACACAGACCAGTGGAGTCTCTAATCGAAGAAAATCCACCTGACTTTATCCCAGCTGAGATCCAAGCTCTTGTAGATCAAGCCTTTGTATGGAATGTCAGCTTCACTGAACACACAGTTAAACGGAATCAAGAATCCTTACAGGTCAATAGCATTGTATCATCTGGTGCCCCAAAACA…
AGATGACGCCGTTGAGCTTTTTCTCACATGTTTAATAATTCGTCTTATTCAAAAATTTTATACAAATATATAAGATATAAATCACACTTAATGTACTATAAGTGATAAAACAACTCATAACAAAATAAATTATAATTACGTAATTTTTTTAATAAGACGAATGGTCAAACATATAAGAAAAAGTCAACGGCGTCATCTATTAAAAAAACGGAGGGAGTAGTAACGCAAAAGCCACGGCTATTGGAAGCCCAGCAAGAACTTTATATAAAGGTGATCACTAATAACAATGATGATAAAACCACATGTGGAAAGGAGGACGATGATCCACAGGATGGGACAAGTACCGTAGGTACGGCCATTATTGGAGGATTACACAAGAGCACCCAAACGCACTCACCC…
TACCCATCGATAGTTTATAAACAAAACAATGCATGTATTCAAAACAAAACATTTCACAAATGGGTTCAATATGTTCAAAGAGTGCACTTGCCTTGATCCCAGTACTGTCCTTGCACAACGTCTTCTGAAGCAAACTGCTCTTCCGCTCCAACGTCTACACGATTGCAAATGAAAAACAAATAAACACAAAGAAAAACTAACTAAATAACATCAAATGAAATAACCAATTAAACCAGGAGGTAGAGTTCGATTTTAGAAGAATTTAGGAAGAAGAATGGGTCGAATCGGAGTTCAAACGGAAAAGTTATGGCCTCCGGAAGTTTGAATTCAGGGAAAATCCGAGGATAAAAGAAAAAGGAATATTCCGAGAATATTCTCTGGATATTTAATTCGGAAATT…
TTTCGTCTGCCCAAGATCAGACAATGGTTGGCCACCCAAAAGTCTGACCTTATCCACTAAAATTTTCCATACAGATTACAGGTTACAGGTTTCACCCCTGAGCCAAACGTGAGCCCGCTACACTGACAACAACAAGCTCATCGCCAACCCGCTACTGAAGCAGCAGCCTACCAGCAATGGCGTTGCCGCTGCTCAAGTCGTCCCCCCACTTCTCTGCTCTTCACTCCGCGAACAGAGCCCAGCTCCATGGCCGCTGCCGTGCAACGGTACCGCACCGTCCATTCTCCCCTTCGCGTTCATGCAAAAACTGCTTTCCTGAATTCCTTGCGAATTTCACCTACTTGTTCAAATGTTGTTGTTAAATTTGCAGCTCGGTGGATTCCATGACCCGAGGTCCAA…
TTTATAACATTGATAATTTTTAATTTTAAGGAGTAGGTTAGTCCCTTGGAGATGATGTAAACTTTGTTTGAAACACATAGCTAAAATTGTGACACACTGACATTTTTTTATAACCCTCTTATTCATGTGATTCAAACAAAAAATAAAGTTTAACAAAATCTAATTTTGGCAAAATCAGAGATCCAATCAACCACTTAAGAGTTGCAAAATATCTGGCCAGTATGACGTCCTGAAGTGCAAAACCTAAAAGTAGGCCTGCGACAGGTATGGAACCGTGGAAGAATGGCAAGAACTTGACGCTAGTCTGATTTGGGATTATCTTAATTCCTAAAATAGGTGTGGTCACCTGTTGAGTGCAAAAGCAGACATTATGATGGTAACAGCTTTTGAGCATGCAGA…
GAACAACTTCTCCGGCCAGATTCCGGCCACCTACGCAAACTGCACGACGCTGGTGAGGTTCAGGGTGAGCAAGAACTCCATGTCCGGCGACGTCCCCGACGGGTTGTGGGCGCTCCCCAACGTCGACATCATTGACCTCGCCAACAACCAGTTCACCGGGGGGATCGGCGACGGCATCGGGAGAGCCGCCTTGCTGAGCAGCCTCGACCTGGCCGGGAACAGGTTCTCCGGCGCGATCCCGCCGTCGATCGGCGACGCCAGCAACCTCGAGACAATTGACATTTCGTCGAACGGGTTGTCGGGCAAAATTCCGGCGAGCATCGGGAGGCTGGCACGTCTCGGCAGCTTGAACATTGCTAGGAATGGGATCACCGGGGCCATCCCGGCGAGCATCGGCGA…
GACGACACACGGTGGAAACGGCTATTTACACGGCGTCTTTTCGGCGGGTCCCACCATGATGCTCCCGAGCTCCGCGTTGCGGAGGCACAGCGCCGCCCGGAACACGCCGTTGACGGCGTCGGACAGCCGGTCCAACGGCGCCGTCAGCTCCTCCGTCCGCCTCTCCACCTCCTGCACCGCCGCCCGCAGCGCCGCCTCGTCGAGGTCGCCGTCGCCGTTGTCGAGCACGGATTTGAGCTTGCCGACGGCCTCGTCGACGGCGTCCACCTCGCTGGGTTTGGTGGCGAGGGCGGCGAGCTGGATGGACACGGCGTTGAAGGCCTCGGTCCACGGGAATTCGCCGGAGACCAGGGGGAAGGCGATCTGGTGGAGGGCGTCGCCGCAGAGGACGGCGGACGC…
CAACTAGAAATATCCAATTCCTTGAGGGAGGTGAGATGATTTACCACCTCAGGCAACTCCTTTAGATTGTCGCATTCAACAATAGCCAACTTCTCCAGGGATGTAAGGAGCATGATCGACTTGGGGAGGCTAGCCAATAGTGGGATTTCTTTCAGAACTAGAGTTTGCAGAGAGCGGAATCCCCCCAGCCACTCTGGCAGCATGGCAAGAACTGGGCAACCCGAGATACAAAGATACTGGAGGGAGGTGAGGCTCCGGATGATCTCCCCTAATTGCCTTAGGTCACTGGAATAAATTGACAAGGATTCGAGCCCGGTGAGGTTCTGCAGCACTTCCCAACCTGACGATGATCCAGCCATTCCTCCTAGTTCTAATTTCTTGAGGTGAGGGGAATCCACA…
GCTAAAACCATTTGACGTTTCAGTTTGTTTTACACAAATACAAGAAAATAAAATGAAACTCACATTTATACTAAATCAGTCCTTTCATATAGGCTGATTTTTTAAAAAAAACTTTTTAGAGACATAAAAAACCCTCATATACAAAAATGAGCCTTGTGGGGCTGTGGCACAGCTAAAACTCTGACATTGATTGCTCAGCAGGGCAAAACCTTGTTGTGCAATTATGCCAATTAACAATGTCGTCTTAAAGGAAAACAAAAACAAAAAAGAAAAGGAGGAAGAAAGATAAAAAGTTGTACGCAATTTATTGTCAAATCGATATTATGGAAATAAGACTGAGGTGGTGTTTGGATCCAGGGATTTAACTTTAGTCTCTGTATTTAGACACTAATTTAGAGT…
TCGCCGCCGGCTGGACTTCGAGGAGCGCCGTGGCCGTGTGTTATATGCCGCCCTCTCGACGGGACGGACAACGCCAAGACGGTGCTCCCTCCTGGCATCTATCCCCTGTCACTCGCAGGGAAGAGGCGAAGACCTGAGAGAAAGAAAGGGTAACTGATACGTGGGTCTGATATTTATTTTTATTGTTTTACTCACTAACATGTGGATGCTATCTAGGTTTTTTATTTTTAGTGTCACGTCAATACTACATGGGATAAAGATTAAGTCAACCCGCCACGTAAGTGCCACGTATGATGACACCGCTATTAAAATCACCAAGGGACTCTATTTGCATCGGTTTTAGAAGTTGGGGGATGCGTTATACCCGGTTTTACGGTTGAGGGGTGAGATTCATCCAAG…
AATCCTCGATTCCTCATCATGCCTGGACTCACCCTCGGCGACGTCGTCCCCGACCTGGAGCTCGACACCACCCACGGCAAGATCCGCCTCCACGACTTCGTCGGCGACGCCTACGTCATCATCTTCTCCCACCCCGGTATATATAGTGTACTACTGCATTACTGTCGTACTGCGTGTGTCCGTGCAGCAGACGAGCTTGAGAAGTTGAGATGTTGATCAAATCCGTGCGTGCATTTCAGCTGACTTCACGCCGGTCTGCACGACGGAGCTGTCGGAGATGGCGGGCTACGCCGGCGAGTTCGACAAGAGGGGCGTCAAGCTCCTCGGCTTCTCCTGCGACGACGTCGAGTCGCACAAGGACTGGATCAAGGACATCGAGGCCTACAAGGTATGTACACG…
TTATTAGCCCTCCGGATCCAAACAAGCCCAATTGATTGGTTTTCGTGGAGCTATTTTTATTTTTTTTTACAAATTAGCCAATTGTTCTAGGGTCTGCATTCATGTTTTCTCTGTGATCTACAACTGTTTTGTGTCTCAATCCCATGGAGGAGAGGGCATATCTAGACATATATGCTGCCTCTCTCACAGCTTTTCTACACATTAGTTTGTCTTAGGATGAAAGATGTCCCCACCAACGTGAACAAAGAAATGGCCAGTACTACAAAAACTGATGAACAAATCCAAGAAGCAAAAGTGGCCTTCTGGCTTCATTGGGGAGAAAGAACAACAAAAACATCAAATCTGATCTGGGAATTTCTGTGTACCTCATCAATCTGGTACAAATCATCTGTATAAACA…
CAGGTGGTATGAGGAATTTGTCGTCGACACAATCTTTTAATTTTTTTCCTAAGTATTGATGATACGTGGGTCACCAGTTATATAAAGAAATAGCTTTTAAAATATTAGCTTGCCCTAAAATAAATGTCAAAACTTTTGACCGTCCGTCTTTGAAAAGTTTATGAAAAAATTAAAATAAATTAGTCACACGTAAAATATTATTCATGTTTTATCATCTAATAACAATAAAAATACTAATCATAAAAAATTTTAAATAAAAAAAAAGTTAAACGCCGGACGTAAACCGTAATAAAAAACTACACTTAATTAGGGACGGATGGAGCGGTAAATAAAAATATGGAGATAAGGTTGGAGTATCGCTACTTGAGATAAAGAAAAAGAAACCTCTCGTTGTCTCCT…
CGCTGGAATATATACTCCTAGGTAGTATGCATGCTTCATCTCCATCAGCAGGAGATTCTCATCTGCAAATGCAAAAGTAGTTCTTTCGGCAAAAAATATAGTGCCTCAGGTATCCACTCAGAATAGCAAGTGCTTGTCGTTCTCTTGCTAGAAATGTGCACTCTGAGGTCACATACTCACATTATGTACTCTTTATAAAGCCTGAACTTTTCGCAAATTTTCTTCATGTGAAATAGTTGCAAATACACAAAATTTAGCACAACCTTAGTTACATCTCAGCTGCAATATATAAAATTTACAGCAAACTACTACTACTGCGGTTTAGATGGTATTTTTCCTTGGATTTGATGATTTCTCCACTATGAACTACTGAATTTCCAGATGATGAACACGCCATTG…
GGATGCCGACCACCGCCACTGCCGCCGCGTTGGATGAGGGGTTCGGCGGCCCCGCGGCGGAGAAACTGGCCACCGAGCTGCTCTGGCTCGGGCGGAAGATGGCCGAGTGCGGCGCCGCCCGTTCGGCCGCCGCGTCGCGTCTCGTCGCCGAGTGCTCTCGGTCGGCGGCGGATCTCTCCACGGTGCTCCTCCTGCCGCTTCCCGTGGCGGAGGCGCGGGCCCTGACAGTGCTCTGAAGGACAAGGGTCAAACTACGCGGTGCCGGTGGAGGTGACGACGGGGTCCGTCCCCTCGGCGGTGTGGTGTGGAGAGGCCGGCGGCGCCGTGAATCCGGGTGAGACCTGTCGCCTGAGCTGAGGGTAAGCTCGGTGTGTTGTCGGGGGCGATGAGGATCATGGT…
CTTCATGGAACAACTAAAACATAATTATTTGCAATAATAGTTTTAAAAATTTTGTTAAAAAAGAGGGAGCCCATAAACATTCCATTTGAATAAAAACTACTTGCTTTTAATTTACACTTACCTGTTTCCAAAAACAAAGTATACTTTTCTTTTGAATGATAAGTCAGATCATAGTTAATTTCTTACCGAATGAATATTGTATAGTATGTAGTATAAAGCCAACGAATAGCTTAGAAAAAGTTACCCCAGCAATACCGATTAAGAAGGTTTTTCAGACTAGACATAATTTTGAAATATAGTATGAATAATCCAGTTGATGGTATATAAGTCTCTAAAGCTGACAATATGATACACGCCCGCACATTTGCGCGGGCTACCTTCCTAGTTTAAGAAACTGTT…
AGTGCTTCAGCTGAAAGTGAGTCTTCCGATTCCCCTCTTCAGCCCAATAGTCCTCTATGTGGATTATCTGAATCTGAATGTACATCATTTTCTTTCACTATGGCTTGATTTACACTATTTGATCTAGCTATCAGTTCAAGTGGATACAATCCTATTGTTATCCTTTCACCACAATCAGTAGTTTTCTGAGAAGTTAATTTCTTTGCATACACTGATGAACTCTGTAGTAGATTCTCTGCAGGCTCTTTCTTGCTCAATTAATTATTGCTCACTCTATAGCAGATCAACTCTGGATTTAGACTTATTTGGCCAAGCACTATGGCTAAAATGGCATGCCAAGCTTGGAACAGAAAGGTCAAGCAATTTTTCCAACCACGGTGCAGCACGTGGCAATGGCAC…
GCGTACAAGGATGAACCGTTCGTTCTCGCCAAACAAGTTGTTCAAGTGTTCTACATAGTTGACCCGTGTAACAAGAAACTACATGTTGTTCGTGAAGGGAAAAGGAGAATTGTTGGATTGGACAATATTGCAGACGAGGATGATTACAACCAGCACGTCCATGGCATAGGTCAAGAAATACCTCTAGAAGAGGAGGAGGAAGAAGATGAAGTTCAATATGCACGTGTCGACCATGAGGAAGGATTATTTTTGTAATTTATGTACGTAGTTTATGTCTACATGTCTGTTATCTGTATGATTCTAATATGTTCGGAATGATCAATAGTATATTGCTTATGAAATAGTCAAATAAAATAATTAAGTGAAACACCCACTAGAAGTGAAATAAAATAATTAAGC…
TGGCGACTGAGAGGAGGTCCCGGCGGCCGTCGAAAGAGTGAGTGAGGCGGCAGCGGTGGAGAGGTCGAGGCGGCGGTGGGGAGGGCGGCGTAGAGGGCGGAGATGGCGGTAGAGAGGGCGGCGGAGATGGCGGCGGAGAGGTCGATGGAGATGGACGGCGGCGGTCGAGAGGCGGCGGCGGTGGAGAGGGCGGCAGAGAGGTCGAGGCGGCGGTGGGGAGGGCGGCGTAGAGGGCGGCGGCAGAGATGGTGGCGGAGAGGTCGAGGTCGAGGCGGTGGAGAGGAGGGCGTAGAGGGCGGCGGATTTGGCGGCGGCGAGGACGGCGGTGGAGAGGTCGAGGCGGCGGTGGAGAGGAGGGCGTAGAGGGCGGCAGAGAGGTCGAGAGAGGCGAGGCGGCGG…
TCTTATTTTTCTTCTCTTTCTTTTGGCCATCAACTGCACTCCACGATCACAAGAGGGGGAGAGGAGCAAAGGCAACAAGACGAGCATGCAGTGCAGCAGAGAGAGCTGCATGGATGCATGTGAGAGCATGTACAATAGCAGGCTATAAGCCAGCTATAAACATATTTTAAAGAGATAAAAGAAGAGAGAAGAGAAGTAGGCTACAAATTTGTAGCCAGCTGTAGCACGGACTCTAAGACGTAATTTATGTATGACAAGTAAGATCAAGTATTAATAGTATAATAAGCAACTATTATATGAATTAGCTATTACATTGGTTATAGATGATTTGGAGCTAGTAGTTGACTATACTATTAAACTTGCTCTAAGAAGGAAAGGAGATACTATCAGGCAGGAGAT…
GAGTTTAGAGTCCGTATAAAAATACAATTTACAAATAACTCAAATTCGAAATTAAGAAAAACATGGGAAGACGAGTTTAAAGTAAATATAGGAATACAATTTAGAAGTAACTAAAATTCGAAATTAAAAATTAAAGAATATTGAAAGATGAGTTTAGAGTCCACATAGAAATACAATTAGAAATAATAAAAAATCAGAAATAAAAATAAATAATATTGGAAGAAAAGCATAGAGTCTATATGGAAATACAATTTACAGAAAATTCGGAATTAAAAAAAGAAATATTAAAAGACGAATCTAGATTCCATATAGGAATATATATAATTTAGAAATAACTAAAATTTGATATTAAAAATAATTAATAACTAACACGTATATAAAATACAATATAAATATTAC…
CGCTGAGACCCACACCGATTCGTCCATTGATAGTTTGCTACACTTGACATGTACCCTTGGTTGTACCTGAGCTGCTATAGGAACGGCAGATGCTTTTGGGCGAAAATGTTGGTACGGTTTTTTCTCCCTCTGCTTAGCGTTAGTGCTAGTGTTAGGATTGGGTGATGCAGTGGCCTTGCCTTACTATGCCATTATTTAGGAGGAACCAAGAGTCAAGTCGAGAGCAGGAAGCAAACTGGAGTAGCTAGCAGGGCCTAAAGTACGTGAAGGCTACGCAATCGATAGCTATATGTTCCCTAATTAAGGAAGGCCCAACAGCGATTATTGAGACAGTGCTCCATTTCTTTAAATATTACGTATAAGCTTTTAATTATTCCTATATAGTAGTATTTTTTTTAC…
ACAAAAATATTTTGGGACAAAATATGAATAATCTCCCAGATATGATGGGGGAGTAGGTAGAGAAGTAGTTATATTTTGGGACAAAATATGAATGCTATAAGTAACCATAATATGGGACAGAGGGAGTAGTCAATACCCAGATAATTCGGCTCGTCAACTTCAGTTCCTACTTACTGTCCTTAAACATCCAAAGGGATTGTAATATTTTGATCCAAACAAGGAATAGTAGCAATTGCTGCATGCCATTATTTTCATGAAGATTCATTCTGAATTTGTAGTTTTATATCTCCACTACCTTTAGTTAAGTAACCTCATTTCCAGAATATTACCAAAATTACATTGGAAGTTGAAGAAACTACAGTAAGCAGCATAATGCTTACAGCAGACAAATAATCAAAC…
ATCGCCGAACCCAGCAAAGCTGGGAAGAATCGGATGTAACATTTTCTGTAGATGTCCGTGCATATATTATTTGCCTGATTCTGAGTGCGTATGAGAAAGTTACGCCTATTTTAATAGATAACATATTTTGTCCGTTTCGGTAGAGTTTTGGAAAATTCTACAAGTCACATATTTTATCCGTTTGAGTTTATTTTTTATACGGTTGGTTCCTATGTTCTCCTAAGTGTGAAAAAAATATCAAAAAAATGAAATAAAAATAAAAAAAATTGCATCTCTATGTACTGTTTAACTTATATATGTCATTTCATGTGGTTATATTTTGAATTAGATTAAGTAATTTCATATAGTGGTAGAGTGCATTATGTTTAACATGCTGATCAAAGAGTTTTACTAAAGGAA…
CTCACAGAAAAGTTTATTTTTCGTCCCTCAACTCTGTGGGTTGTGTTCAAATGGCTGGAAAATAAGTCTATTTTGTATTCCTCTTCTATTTGGGCCTTGCCTTATACGGTTATTAAGTATATTTTGCATCCCTGTATTTTTTTTATTTGATCGGGCCATGCCGAGGGTGCAGCCCAAGCATGGCCCGACACGGGCACGACCCTAATCGGGCCGTGGGCCTTGGGCCATATGGCCATCTATAAGTGCTCTAGTATGCAGAGGAGCTATTTCGCAATGGGACTACCTATACATTTGTCGACAAATTTTTCCCCAAAAATTCGACAGATGTAATTATAGTACAATCGTAGTGTAATTACACTGTAACTTATATGTAATTACACTGTAACTTGCATGTAACTA…
CTGAATTTATGGGTTGATGTATTGCTGAATGGTGAATTTCTGGGTTGATGTATTGCTATATACTGAATTTCTGGGTTCAAAGTATTTGCTAAATGGTGAATTTATGGGTTAACATATTGCTGAATGTTTAATTTCTGGGTTAATATGCTGCTTAATGGACAATTTCTGTTTACTATATTGCTGAATGATCAATTTCTGGTTCATTTGACAGAAGGTAGGACATGGACAACACTAGTGGCAAAGGAGGAAGCACCCATGCTTCATGGACCTCAGCTATGTCATCTTTCATGCTGAAACTCCTTGCTAATCTTGTGGCCGGTGGCACAAGGACCTCATCTGACTTCAAGGCAGTGCATCTCAACACATGTGCTAGGGCTATGAATGAAAGGTTCAACAGTA…
GTCTTGTGGATGCCAGTTTGAAAGGTGACATGAACCTAGTGGAGGTTGAAAGAGCTTGCAAAATTGCATGTTGGTGCATTCAAGACAACGAATTTGATCGACCAACAATGGCTGAGGTGGTACAGGCCCTTGAGGGTCTACTTGAACTCGACATGCCTCCATTGCCAAGACTACTAAGTGCTATCACAGGAGACTCACATTCAGTGACACCACAATATTTTGATTCAGTGTAAATCTATATGCTGATTCACAATTAAAAGTAGTCTACCAGGACATTATAATTCATCTTGCCTTTTTAGAAAATTAGGGATAACATCTAAGGTCTTTAAGAGATCATGTTAAATAAACTCGTAGTTATTAAGATCTCTGTGCCCAAGCAGGAGATCGTGCCAGCCTTCC…
CAAAATGGCAGCCTTCGCAAATAAAACCGTAGCCTCCTTGTTAAACCGACATGTCATTCTTTTCCCTGGCTTGCTAAGTACGTTAAGTACTCACCCTTGCCCCTTATAATAATCTATAGAGTTTGAAGATGAAGACGTCGACCCGACCGCCGAGAAGTATCTCCAGGAGCAAGCCGAGTATGAAGACTTTTAGATGTTTCGTGCCTAGCCCCAAGCCTCGCCTGTGAAATAAGTTAGTTGTCTAGGTTCTTTGCCTAGTGCGTAGTCGCTTAGTTGCTTAGTTCTCCGTGCTATTCATTTCTGCGCCGTCGCTTTTGTGTTTTTCTGTAATGTTGTGTTGTTCATCTATGGGCATGTCCATGATAGCAACGTTTATAAGGACTACTACCCAGTGATGTA…
AATAATACTGACCCGTTCATCTCATTTCACGTTAAAATTAAAAGTTTGGTTGAAATTAAAACGATATGATGAAAAAGTTGAAAGTTTATATATAAAAAAATTTTAATGTAATGTAAAAATTAAAAGTTTAAAGAAAAATTTTAAAACTAAACTCGGCCTCGGTTAAACTCGAGGTGTACGAGCAGTAGCAGCGGGTTGCGTCGTGGTGGGGGTGGTATTATAGCAGTAGGGCTGTAGGAGTACGCACAATAATGCATGTGCCGTGAGTCACCGTGCACCATCTCCCCGGTGAGGTGCACCGGGACGAACGAACGAACGAACGAACGCTGGTGCACGCCGCGGTACGAGTACGAGTACGTGTGGTGGTGGCCGCAGCAGCGGCAGCGCCCCCACTCGTGG…
TATGGCTAATTATAGACTAATTAGGCTCAAAAGATTCGTCTCGCGATTTTCTTCCCTAACTGTGTAATTAGTTTTTCTTTTAATCTACATTTAATGCTCCGTGTATGTGTCTAAAGATTCAATATGATGTTTTCGGGAAAAACTTTTTGGAAACTAGACTGGGCCTCACTGGTGCGCACCACTGCAATCACAACCTCAGACATACCACAAAAGGAAAAGACAATGTTGCAAGAACAGGCTGTTGTTGCTGTGATTGCCAGTTACTACTACTATCTCACACAGGCCCAAGTCAGGCATCTTGTTTCCCTTGCAAGCTACACCTAATGATCAACACCACCACTTAATCACACTACTCAAAAGCAAAGATCAGAATTACCATAGTAGTAGTAGTCACATAAT…
AGTGCGCCCTTCCGGTTACCTTGCACCGTGCGCCGCGCTGTGTGTCGCGCCACGCCCGCGTGGGCCCGCCGCCCGACCAAGCCGCCGAAATCCTGCACAAAGGCCGCGTCGCCACGAGCGCCTGCGTCATCCCGTCTCATCGCGAGTCACCATCGAGCTGAGGGATAACGGCCGCCACGTTGTTCCGTGTCACCCTAGAAAATAGCCGCACCTCCCTATCGGCGGCCGTTACCACTGCCTGTCGCTGCCATTCTTGTCGCCATCGCATCGCCATCGCGTCACCATCTCGTCGCCCCGAGCCGAGACCGCTGGATAATGCAGCGCTTCTTACCACAGCTAGCAATCCCTCCCCTGCAACTCTACTGTATGGAAAATCATGCCCGATCGATGCATCGAACC…
ACTGATGCTTTCTCACCTAGCTGCCTCTAGCTTAGATTAGATAGACCGAATTTAGTCTTCTCCATCTTCATCTGAGAAACCACCATGGTCTTCCGGCTAGCTCTAAGACTACGAGATAGTGGATTAGCCGACCTTAGTTTGACGCCTCACTCCTAATTATTTCTTTTTCATCTGTTCTCTCTGGGCCTTTCTGATCGCTTATTCACGATCTTGGGCCGCTTGGCCAGAGAAAGATCTGTTGGGCCGGAAGATCTGTTGGGCCAGCATTTATTGTAGTTGAAATAAGTCTACTATACCTCCCTCATCTCTTGCTCTTGATTCGTAGCAAATTGACTCCTCCGGAAACGGTTGTTACTAACGTGTCAAGTTGGCCGCCGCTGTCGCTGAGTCAGCACCTGC…
TAATGACTAGGAAAAAAAAGTAAAAACGACTTACAATACGTGGAGAGAGTATTTAGGAAGTGAGAAACAATTGAGTGTGCGTTAATTCACTTGAGCAAGTTTAATAGTATAGCTAATTACTTGCTCTAAATCATTTATAGTCAATTCATACATCAGATATCTATAAACATATACTACACTATTAATACATGTTCCTCACCTGCCATACACACATTATATCTTGAAGTCCGTGCTACAGCTGGCTACAAATATATAGCCCGTTGCTTCTCTATCTCCTATTTTATCTACTGGACATATGTATATGTTTATAGCTAGCTATAGCTTGTTATTGTATCTGCTTGCTCTTGTAATAATCCAAATCCAAATCCATGCATGTTCCAGTTTATTTTTCTCACTAAC…
TGTCCAAAAATTCTACTCCGTATATACTCCCAAGCTTTACGCTCAGTAAAGTAAATTTTGTACGCTTCCGAGTTCCGAGCTCAGCTCATGTCGTGGGAGGCCCCCCGTGTACAATCTTACGGGTACAAATTTGGGAAACACAGGTCGACCCGGGTTCAAAGCTTCGTCTTGTCCAAGTCCACAACCCAACCAACGCCACAGCTCACAATCCCCCCATTCCCACGCGCTCCACTACGCTACGCCCAACCCCACCCACCTAGGGTTGCAATGGCGGCGCCACCCCGCGCCCGCGGCCGCCGCCCCCTCGCCGCCAGGGCCACCGCCATCCTCCACGCGGCGCTCCGGCGGGTGTCCTGCAGGGTCGCCGCCACGGCTGCGGCGGCGGCGCCTCCTCCGCAG…
GCCCGGAGCCGGGGAAGGCGAGACCTCACCGGGACAAGGCCCCAAGGGGCCCCCGCACAACCCCGTCCCCAGGAACGCCGAGCGCGGCATGGTGCGGAGCGTGGCCGGGATGGATCCGTTCAGCTGGTTGAACGACACGTTGAACTGCTGCAGCGGCTGCTTGAGGTCGGGAATCTCGCCGGAGAAGCGGTTGTTCTCGAGGAGGAGAACCTTGAGCCGCGTGAGGTTGCCCAGCGCGGGTGGGATGGAGCCCGACAGGTCGTTCCCGCCGATGGCGAGGCGGACGAGGCCCTGGAGCGCGAGGAACGCCCGCGGGAACTCGCCGGAGAGCCTGTTCCCGTTGAGGAACACGTTGCGGAGCGCCGCGGCGGAGGTGAGGTCGCCCGGGAGCGCGCCGGC…
GTTTCACTCAGAGTCTTATCTGGTACTAGACCGTCTATAGACTACCCCTCGGGTGGAGCGTATAAGTCATACTCCTAAGTCTTTAGTAAGCTTCCTAGAAGATTCACCCAAAATCTCCATAGACTGCGACCAACAGTCAAGCTCACAAAGGTGAGTTCTTTCAAGAATGCACTGCAGGACAACATCTTCGCTAATTAAAGCCAACAGAACTCATTAAGGCATAGCCAACCTGCCTTGCAGCTCACGAGAGTACATGCATCTTCACTTAGAGAGGGTATAGATTGGTACTCTCCTCTAGTTTACTAATGGTTTGTTCTTCCCAGGTTCTAATCTACGGGATCTCCGATCACCGATCACATTGACTGGGTTACCACCATAGTATAACTCACATGGTCTCAA…
TCACTAGAAAAGATCCTAAAATAGCCACATTATATGTAATATGCTACAAATATCTTCTTTCTTAGCACAATTGGCATGCAAATCAAACATTGGTAGACAACTAGCAAGGTCAAAATTTGGAGGGATTCCCTACATAATGGTTGGCTGGTTGCTTTAATAAACAAAATCAGGTTCAGTCAAATGTTTGGCATGCCACTGAAAACAATCCTCATGTGCTCTAATAAACCTGAAATTTACTCGAAATATACTAACCAAAGCCCCACTGTTTCTTCCATCTAACATCATGTTTGGAGGTGAGTTTCGGCGAAACCAAAATTATATTTAAATTCTGTTGCAGCTTAAACAAAATAGCACCCAAGAAACCTCACCGGTGCTGAAGCCAATGAACATTTTCTCGAG…
GGCTAAGTGAAAAAACCGCCAGCGCAGAAAATCGCGGGGGTCGGGGGTCACGGGCCGCCAGCGGAAACACAACTTCGCTAGCGGTCGCCTTAAGCCGGCCGCCAACGAATATATGGTATTTTCACTGGCGGCCCTCTTAACTTGACGCCAGCGAAAATCGTCATTTTCGCTGGCGGTAGGTTAAGAAAACCGCCAGCAAAAATAGCCTATTTTTGCTAGCGGAGTTGTTACCATTTTCGCTGGCGGATAATGGAGAGCGCAAGATAAAAAATCAAGCCATTAAGAAATCACCGCGCGCATCCACCTACCCGTCCTTATCCTCTCTCCTCCTCCCTCCTCCCTCCATATCTAGCCCTCTCTTCCTTCCTAGTCCCTCCAAATCCAACACCTCCTCCCTCG…
TACCGTCGGGATACCATAAGCTAGCTCGGCTGTAAGGAAGAGTTGTTTAATCTTTCAAGAAGGAAAGGAAGGGGGGAGCTTACATAGCTTTTGCTACAGACAGGATGGAATTTTCCCAACCTTTTTTCTCAGAAAGAACATAAATTTTCCGATTTTATATGAATAACATATTGTTCTATATCTTCAGTAAAGCTGAGCTAAAATCTTGACATGAGAGTCGCACATTTTCTCTTGCCATCAAATTTACACCATTGGACAACGATTGCAACAGATAAACAACACTGGCAGAAAATAATACTGCCAACTATGTTGCTCTTTTGATGTGAGGCCGTCTATCGACGGCTGACTCAATTCACCGATTGTTTCTCCAACCGCTGCCGTAATCTAAGTTATTCTCTC…
TACTAAAGATCCAACTCAGCAGATAGTCATATCAAAATACAGGAGGTTTTCTAATAAATCTGCACGTATCTGCAGATGGTAACCATAAAAAAAAAATCCTGAAGTCATTCAGTAAAACTGCTGTTATATATAGCTATTACAAAACATCAGACACATATTGATAACAAATGGTTCGCCAATCAAGTTGCCACCAAATAACATGTCACGCAAATAAACCAAGCACCAGATGTAATCATAAGTAACTGGATATCATAAGACAATGAGCATTACACAACAATGTGAAACGACACCTCACATATTTATGAGAAAGTACATGTCTAATGAAGAGATCTCAGAAAACACTAAGCTAGCTTGAATTATCTTGTAACAGAAAAATTGAGAGCAAAAAACTGATTTCCA…
AAAACAACAAAAGCTAATGTGGGCTTAAGTGTGGATAACAAGAATATGAAGTAATTACCTCGATACGGTCTTCCCACCAATCATCATCACATCTTATGGTGCCGGTATTGTTGTCCCACCCGGCTCCACTCTTGTTCTTTAGTTTCTTCCATAAGCTGTGTTGCCTCTTTAGGGTGTTAAACTTGTTTTGGAGCTGCTTGCTGTCATAATTTTTGCATGTTTGTTCTCGGAAATTGCGATATACATTCTGCCAGCCTACCTTGGTCAGCCCCTTCTTGTTGTAGTTCAGCTTTTCCTTCTCGGCAATGCAGATGTCAAGGAATATCTTTGTAAGGCGATCATCCCAATAGGCGTGCCCTCCACCCATCTGTGTGCATTTGAATTACATGTCGTCCTACT…
TAGAACAACGAGACAACGAATCTAGACATGTCCAGATTCATTGTCCTAGATGGTGTCCCATCCCCATCTAAGTTGGCTTTTTTTTTGGATGGAGGGAGTATGAAACGAATGATCACATGTCCTTCATTTTTCCCTCCGATCCGAATAAGGCCTTATTTTTATTGGCTATGGCACAACCACATTCTCATATAATCAAAAATCCACAAAATACAATAACTTCAAACATTTAAAATTTATCTTAACTGCAATCTTCTTTCCTCTACTGAGCACGTATCCTCATCAAAAGAAAAGAAATGAAATATAGCACTGTAGTAGCAAATATAGGTGGTGTTTCTTTCTTCTGAAGATAAAGACAAGATTAATCTTTTTTACGTAAGACGATATGTCGTATAGAAAGTA…
GACCCTGCATCGACGGCTGCATGTGAAAACGTATTTTCATATATGTCCGACAAGACCATTCGTGTGGCTTAAGGAAGCTAATTACTCGGGTTCAAGTAGTTCGACGTTGTCGGCAAGAGAGATGGACCTAGAGCACCCATAAGACACCAATACAAATCAACTATTTTTCTGCTCCCCTATTGTTTCTCCTATATATGTCTTTTAGTTAAGCTACATTCAAAATTTAAATTTTAAAACTCAATTCAAAAGTTATTTTTTTATATTTTTATCGTAGTTTATTTTACTTTTAAATCGTTAAAACCACAAAGATTTGTTCTTTTAAGTCAAACTTATCTGTCCAGACAAAGGTCAGCTTAACCTTATTTGCACGATCTTTTTTTCATAGTAACCTAATGCCTC…
TAGAAGGAAAGGTAAGTGGATCGATTCGGTGGGGAGAGAGCTCAGGGATCGATCCGTGGCAAGAAGGAAAGGTCACCGTGGAGCAGCGAGGAGCCCAAGATGTTAGGGTAAGGCTTCGATCTGAACCATAGTTCTTGTTTTAGCTTGATCCATTCCTTCCCATGGTTGTTCCCCTCATTTAACTCTGACATGTGTTATCAAGAATCACACTGTACGTCGTTTTGCACCATTTTTCCCTATCAATTTGATCAAAAAGAAGAAGAATGTTATGTAAACGTTAATATCTATCCACCAGTAGCACATCTAATGTTATGACATAATAACCACCAGTAGCACATTTCAGCAGCCTCATCCTCGCTGGGCAACCACATCTTCTGGTTTAATCTGGTTTACCCTGCA…
TCCACATACTGAAGAGACTCCTAGATGTCATGATGGTTTTAGGAAGCAATGGAAGTGTACCAAAAATAATTTAATTACATTATTAGTAAGAAATATTACATGTAGATGTAATAGTAATTTAGGAACAGATACTGAACATAAGAGACGCAGTAGTAAATTAGGAACATATATTGAACATAAGAGAATTCAGATGTTAATGGTTTAAGGAAGTAATGTAAGGGTAACAAAGATAATAACATACAGAGGTGTTAAATCTAAACCACTTGTAGAAGTAGTAAATTAGGAGCAAAGCTTGCATGTAGATGTAGTAGTAAATTAGGAACAGATATTGAAGTGATCATCATATCATAAATAATCTTATCTGATTATCCACAGGCACCCCTCATCCTGGCCCTCCAC…
TGGGTCTATCGGCTGGCTATATAAAGTGGTGGACTAGACGATTTAGATTAGAGTATTTGATATTAGTTCCTTCCCTAATATTCGTCTCTTTTTAATGCCATCCACATGGCACCATCTGTGCAGTCCAGGCAGGGAAGAGATGAGGCATATGCGTGTCGCTGAATGTGGGCCCTTTGCATTTTTATTTATTTATCCTAACTGAAATGCCACGTAGGCAGCCACCAGGGACATCTGGTTTTAATAATCTGGAGCCCCGAATCTTGAGTAAAGTCCATCACCAGTCTCTAAACTTCTAAACTTGTACCGCTGTATCATCCCAGTCCCTAAACTCGCAAATCGACCGTTCAAGTCCTCAAACTTGTTCGACTGTGTCATCCCGGTACCTAAACTTGCAGATCA…
ATGAAAAGATTCTCACTAGAACGGGGCAAGGCCACAAATTTTCATGCCAAACTAAACCAGCTTCTCATTCAGATCATCTTGGGTATTACACTCTGGTTTCTATGCATTTCCTAGTTCTATTCTTCTTTTTCTTCTTCTTTTTTTTTTTTGGCAAGAATAGTTTTATTCATCTTACTGTCTTTACTACAACTTCAATGACAAAAGACGACCTGTTTGAGTACTCTTTTTTTATCCTCATGCAAAATTTCAAATAGCCGTGAGCTTGGTAAAAACTTTGCTTGTATAAATGCAGTTTACTTTGTGAGTTTGTGGTGGCACTGCATTGTGTATTCTGGTGCAGTTTCTGATAGCAACTATCACGTTCTCTGTGATTCTTCTCACAACTAACCCTTACTCTAG…
TGGCTAGTTATCCGTTTAACTGTACACTTGGGACTGCTAGAAAACCAATGAAAGGATGGTACTGAAGATGCAATAATGCTTACCCCCATTTCAGCATCATATCATGGTATCAATTAATGTACCATGCATGAGCACACAGTTAAGGAGGTTTAAACTTTGAGCCCATCACAACACTAGCTAGTACAATCATGCTACTAGCTGGCTAAACATTAGTTCCATTGCCATGAAATTAACAGCTAGATCGATCTACTTCTAGTACTTTTAATGACTAGACATACATCTTCTAGACCTTCATGCAAAACCAAAGGGCCAGAGTACAACATGCATGCCCCACAAACACACTAAAAATCATCAAGAGCACACTAAAAGCTACTAGCACACTAGCTAACGACCAAATTA…
AACGCCGTGGTGGCGGACACAACGGGAACCCACCCACGTGGCACAATACCATTGTATTGGACAGACTTAGTCACCTAAACTACCACACCGGGGTAAATAGGAAGTTCCTCTGAGTTATCCGAACTCACACACACCGGCCTACCAGAATGTAAGGCTAAACCATAAATAGTTTACTAAGCTTGGGCTATCCAATACTAGCACATGTGGTTGTACTGTATACGAAATGAACTGACATTGAGTGAAGTCCTTAGGTCGGTTTGGGCGCACTCTCCCCCTATCGGTACACAAGTAATCACCATATGTGCACCACTTGAGGCCCAAACCTAAAATCCATGTTTTCCATTATTTTATTTATCAAAATTACAAGTATTAAAGTTCTGTCCAGATTATTTCAAAATC…
CTTCATCATCAAAATTTAAACCCAAAAAACAAATTCAACACAATTCCATCATCAATGCATTGAACTGACCAAACATGAGGTGGTCGTGGCTTAAGGAGCTTGTCGTGGTCGGACTCATCATGGAGTCAGAGGCAAAGGGTGGCGGGAGGCAACCGAGCTCCACCTCTGAGTTCATTAGGCGCGGGATGAGGCAGTGCCATCGGATGCCTTCTAGGGATGCCTTCTAGGGTGCTGTGGACAGTGGAGGGCAGCATGGGTCGCTGGGGAGAGCGGACGTCAGCCAATCGGCATGGAGATGGGCGGATGGTGGGCGGATGCAGTCAACGCCGTCGTCGGTGGGCACAGAAGTGGAGCGAGGGTGGTGCGCGCGTCCGTGGTAAATTTTCAGCCATGTAGGCA…
TTTTATAGGGATCAATAACTTGTGGTGTGAAAATCTTCCTAGGTGAAGTAAAATTGCAGGCATTGATATTGATCGATCTGGAATTCTTTTTGTAAATTTATACAAACTATATATGCCAACTACTAAACGAAAAGATGTACATACCCTTAAAAAAAAGGATGTACAGTACTTCATGATTACTGGTCGATTCAATAAACAAGTTTTAGAACTCCCAACTCACTTGAAAATGAATACGAACAAAATGGATTATTACTTGGCTATTGAAACTCAATCCTCCATGGTTATGTGTATCTAGTGATTAGTACTACTTCACAAACTAGATAGTGGTTAGGTTTTTGTTTGTATCTGTTGGCAACTTTTTTTTTTGCAAGAAAATAATCACGAGCAAGACATCAAAAC…
ATTTCAGTCAAAAAGTGGTATGGTGCTCTTCTAGCACTGATGTAACAAGAATTTGCGACATATCGAATAACAAAATGTGGGCATTGCATTTGTTCTGTGAAATTTGCAGGGTGTAGTGGCGTCTGGCTTTGGGTACCTGATGCTCACATATTGTGTGGAGAAGAGAGGCCCTGTTTTCACCGCTGCCTTCAGCCCTCTCTCCCAGATCTTCGTGGCCGGCATCGATCTCTTCATCCTCCACGAGCCGCTCTATCTTGGCAGGTACTAATTCTTAATTAATTTCTAGCACAAACGAATTGATTGATTCATTCATGATTCCATAAGTTACTGATTGTTGGTATGGCACTAAAAGAATAGTTAATTTTTTGCAGTGTGTTAGGGTCAGTCCTGGTGATTGTG…
AAATGACAAAAATAAAAGTTATAGATCTTGATGAGTTATACAACTTTTTTATTGATGACTTTTTCAGTTGAAATCATTTAGTATTTGAAAATGTTGTTTGAAGGTATCATATTTTGAAATTCAAATTCAAACTGTTTAAACAAAGTCACATAGAAAAATGACCCAAACAAAAGTTGTAGATCTTGATGCGTTTTACAAATTTGGTGTTGACAGTTTTTTTCATTTGAAAACATTTACTACCCAAAAAATTATTTCAATTTCATATATTTTAAAATTCAAATTTTCTATAGTTCAATAAAACTCGGATGGAAAAATTACCAAAATAAAAATGGTAGATGTCAATGAATTCTGCAACTTTGTTTTTGACAACTTTTTCATATGAGTTCATTTACTACGATA…
TCATAGTACTGATGCATGATTGAAACAGCTAAGAACTTGATCAAATTCAACGGTTTTTCGTGATGAAAGTTTAAATCCAGTTCATACAAGAAACTTATTCAGATTGTTTGATTTAAATATGAGCAACAAGGCGTCGACCTTAAGCAAAGGTTGACATCATGGTGTGAAAGCAAATTTGAACCTGGCCAAAACTTGGATCACATTTGTCCAGAAACTTGGTTCAGATTAACAGTAATTAAAATAATGCAACCTTTGCACGTAAGCAACTACTCCCTCCGTTCCATAAAAAACCAATCTAGTACCAGATGTGACACATCCTAGTATTATGAATCTGGACATACATATGTCCAGATTCATCGTACTAGATTATGTCACATCTAGTATTAGATTCGTTTTTTA…
GTTTTGGACCGCCTGGAAAAATCTTTTTTCTAGTAGTGCTAATCTACTGCTGCATGGACGGTGGAGCCCGGGCAACTGCCCGTGGTGGCCAGGTCCTGGCTCCGCCAACATAACACAAGCTTTTTTTTTTTCTTTTTTCGCGATCGATCACACATGAAAATTGAAAAGGCAGAATTATGCATTTTTCATATTAGTTTTGTTAACGTAAATCTATGCAATTTGATCCCTGTTGCCAGCTATTTCTGAAAGGATTCCATGGTTATAATCATGAAAATGATCCTGCACTGGTCCATACTTTTTTTCTTTGGTCTCAATCCTGCACAATAGTTTCTTTACAGAGTTTTCCTCCTGACAAAAGAAAATGATATATAAAACTGGCACAATTTATTGACATTTGCA…
TGTTAAATATGTAATTATTGCTAGTGAGTTATGATGTGGCATGGTTGCATCTTGAGCTTTAGATTTAGTGGGCTATAACTTTATAGAAAGTATAGGTATGCCCATTGCATTGAATCTCTTGAGGCACTTGTAAACATTTCAAATTAAATAAAAAAATTAATGGAAAGTAGTTGGGTGAATTCCGTGTTACACTAGGTCGAGTTTTCCTTGTTTCACTTTACACCAAATTTAGTACATGTCTACACTTACAACATGGTATATTGGGATAAATTTTACTTTGTACTAGGTTTATGTCACTGAATGTGTGGGACATCTTGTAAAGCATAAGCGGAATCCATGATACTCCATGAAGTTAGATCATTTTTTCATGAAATTTCTGTATGTTGATTAATGGTGTAT…
TATCTGCTGCCACCACCCACTCATTGTTGCAATCATGGATATATAGAACAGCACAGCTAAGCTAGAGCATTTCACATGAGCCACAAGAAATAAAAGCACTTGCTAGCTATGCACTGTAGCAGCATTGCCGCTTTGCTTTGCTTGCTTGCCCCCACACGCTCTCTCTCTCTCTCACTAGCTAATTAGCTGCTACTACATCTTCCATCTCTCTCCTCTCTCTCTCTCTCTAGAAATAAGGAAGGAGAGAAAGAGAAAGAGAGAGAAAACCAGAAAAGAGGAAAGTGAGATAGCTCAATTTCTCCTTCCTTCCTCTCTCCATCTAATCTACACATGCACAAATGTTGCAGCTGATATATGGCTTAGCTAGCATATGCAAAGCAAGCCTTCCTGCAGTCTAGT…
CAGGAAGCCTTGCTAATGCCTCCTCTTGTAATGTTAAAAATCCTGTCGAACACATCAGGATGTCCATAGTGAAATCGTACCCTGCACAGAGAATGAAGTATGTCAGATACACAGCATTTAGACTACAAGTCTGATGCCTTCTGCCCTCTCAGACAGTACTGCCACACTTTATCCCGTCAACATGCTTAAACTTGAAAAGCTTCAATGCAGAAAAAGTTTCAAGCAATGTAGATTATTGATCTAATCTGTAACACCTTATTTACTTGTAATCTCATACACATGTTCATGTGCATTTTCAAGGGCAGAAAGAATATCCTTAAAGGGTCATCTCGCAATCTTTTTCTAGGGGATAGTCACCACAGATGCTCAGCAGATCCAACATCGTATTGCAACATATAA…
TATGGCGAACTTACTACGGACTAAGTACTAGTCTAGTACTCTAGTTTGTATAAGAAAACATACATATATAATAAAATAATGGACTGAATTTCATTATCATCTCTTGCTTCTATATTTTCATTTCCATCTCCTCCTGATATATTAGCAGTGCTACTGCTAAAAAATCTCTTTATACTGACAACTAACAAACATAAAAATTTAAAATAAGAGATACGTTAAAGTGAATAAATAACAGTACCAACAAGGGTAGATTAAATTCTCACCTTTTATTTTTTTCCCAATCTGGGTAGCTTCTGAAATTGGGCGCAGTCGGCGTCGGCGATTATTAGATGGTTCTTCCTCTTCCATGGCGCAATCTGGGTAACTACAGATATTACGAGCTAGTTTAACATTACTACT…
TGGCTTGAAGAGGATCGGGAATATCTACAGCTGCATCAATGAGATCATGTGCCTGCCAAGCAGCCATGTTGCAATTTGCCAGCCACTGCAGAGGAAAGCAGTGGAGCAAGAGCTTGAGCGCTCTCTCATCTTGCTCGATTTCTGCAATGCCATGCAGGAGAGCTTTTCCAACCTTAAGCAAAGCATTCAAGACATGCAGCTGATTATGAAGAGAGGAGATAATGCAGCTGTGCAAGTGAAGATCCAGTCTTATATCTGCCTTATCAAGAAGGCACAAAAACAGTTCAGGAAGATCAGCAAGAAGTCTTCTTCAGTTGATCTGGAAAGCTGCAGGGTGGTCAAGCTGTTGGCTGAAGCAAGAGAGATAGCTATCTTAATGCTTGAAACCTCATTCCATCT…
ATAATTCTTTGGAATTACTACTATGCAAACAAAAAGGTGCCCTACAGTAAAATATCATATTTGTTGACCTCTTTATAAGGTCACAAAGCTGTTAGGGTTAAATCAAGACAACTAGTTTTTTAAAGTTGTCGTTCCTTTGGCTTGTTATATGCTTAATTTCTTTAATGACAGGCACAAGTTACGGCTTAGGCTGTTTAAGCTTGGAAGTTGTTATTTATTCAGCGGTTGATAAATCATTTAAGAGTTTTTACTTGGATTCTTTATAACGAAAGCTGTTTTAAGCACCAAAATAGATAACAGATCTTTAGAGTGCTTTTACCACTCGGATCTTTATATAACTTTATGGTGATCTTATTAAATTAAAACAGTCGGCTGAATTTTTGGATAAAAGTCGCATAA…
GGCGCCGGCGACTGTGTGTACTGGCGCTGGCAGCGGCGCCGACAAGCCGAGCGCTACCAGCCTGCAGTGGAGCTCCGGCGGCGCGTGTGGGAAAAGATGCGAAGAGGAAGAGGCGACTCGCGGACTCGAGAAGAGACAGACGGGCGACGGCGCAGGCATTCGGCAGAGAGAGAGAGAGAGATTTGGGGAGGACTGAGTGGATTAGGTCACAATAGATGGGCTGAAATACTAAAAGTTGCGGATTATCCGCCAAATAGTACATCGGATAATCCGATCAAAATATCGGATAATCCACATCCGTCGGATATCGTTGATACCACATCCGTATCCGGCCGGATATCTAAAAACCCTTACCATATCCTCACATTGGACGGATTCGGAGCGGATCGGAGCAGATAA…
CATGTGAATTTTGGTTGTATGAGACGCTTAGCCAACATAAGTTTAATTCCAAAATTCACTTTAGTCAAAGGCTCTAAGTGCCATACTTGTGTTCAATCGAAACAACCTCGCAAGCCTCACAAGGCATCTAAGGCGAGGAATTTGGCACCACTAGAATTTGCTCATTCCGATCTGCGCGAAATGAACGGCGTGTTGACTAAAGGGGGAAAGAAATAATTCATGACACTGATAGATGATTGCACTAGATTCTGCTATGTGTACCTATTGAAAACAAATGATGAATCATTACATTACTTTGAGATCTATAAGGCTGAGGTAGAAAACCAATTGGAAAGGAAAATCAAACGGTTGAGGTATGATAGGGGTGGAAAGTATTTTTCCAATGAGTTTATTTCTTTT…
CCCGGTGCGCTTCGGCATCATGGGGTGCGCCTCCATCGCGCGGAAGCTGGCCCGCGCCATGCTCCTCGCCCCGGGCGCCGCCGTGGCCGCCGTCGGGAGCCGCTCCGAGGCGAAGGCCCGCGCGTTCGCCGAGGAGACCGGCCTGCTCCTCCGCCACGCCCCGCGCCTGCACGGCTCCTACGAGGCCCTCCTCGCCGACCCGGGCGTCGACGCCGTCTACCTCCCGCTCCCCACCAGCCTCCACGTCCGCTGGGCCACCGCCGCCGCCGCCGCGGGGAAGCACGTCCTCCTCGAGAAGCCCACCGCGCTCTGCGCCGCCGACCTCGACGCCATCCTCGCCGCCTGCGACGCCGCGGGCGTCCAGTTCATGGACGCCACCATGTGGATGCACCACCCGCG…
TTTGAATCTCCTGAAAATAAAGACGAAGATAAAGATTAAGTGTTTCATGCAAAAATGAATTGGTAATAACGTGTGATTAATTGAGTTTTAATTATTACAAACTTAAAAAATAGATTAATACGATATTTTAGAGCAATTTTCATATAGAAAGTATTCCCATAAAACGCACCGTTTAGCCGTTTGAAAAATATGTCACTGAGTATCCAAAATTTTATCTCTGCTAGTAGAGGAAACGAACAGGGCTCACATTAAAGAAGAATGTTGCTAAGCAAAATGCAAGTACTCAGCCAACAACCCACTTGCTAACCAAAACCTCGATATCTATCACATGAACTAAACATGGCACTTGCAGGAGCATCAACAACAACCCACCTGACACCTACACTTAACCCTAACCTG…
GTGGCTCCGTCCTTGTAGTAGGCAAACACCAAGCCGCCATCATCATGCATGCTCTCACCAACAAAGCTGAAACAGATCATAAGAGACAGCATAAGAAGCAGGTTTGAATACAAGTCTTATTGCTTCAAGAATTTAATGTGATAGAACATAGCAAATCATTTAAACTGGAATTTGTAGGCACTAATGGTGAGACATGTTCATGGCATCACATATGTTACTATTTCCTGGACCTGTGGCAAGCAATTAGTGAACTTACAACTGAAGGTCCTTGAGCTTTCCAAGCAAGTACTTGGTGGCACCCTCAATGTTCTTCTTGAATTCCTCTTGCTTTTCCGCATCCAGCTTGGCGGAGAGGTTCTTGATGTAGCGCTTCATGAAGGTCACAAACTGCTTCTTGTC…
CATGTAAAAGTATAAGTTAAGACTATAGTTTCTTTGATGATAAAATAAGTCACAACAAAATAAATGATATTTACATATTTCTTTTTTAATAAGATGAATGATCAAACATCACATCAAAAGTGAACGGTGCCACACATTATAAAACCATAGGTAATTTGTTGCAGGTTATTTTTGACTCGATTAGAGCGAAAAATTCTTTAAAAAGACAAAAATACTCCTACGGTCAAAAGCTTTTGAGCTAAGCCTAAAGTGAACATGGAATACGATGTATGCATAATTTATAAATTTTCACTCTAACACCATGTCTGAAGCATGTGGTGGGCATTTTCGTCTTTCTCGAATTCATTTCTCTAATTGAGTCAAAAGTGTCATTTGTCGTTTTGTCGTGACATATTTTTT…
TTCTTGTCAAACTCTGCAAACAAAGTAAAGGCCATGCTGATTCGAAGACTAATGACTAAGTACTCAGAATTAGAGAGCAGTCAGGGATCTAGCAGTTGTGGTAGGCAGAGTTGGGAAAAATAGTCAAACTTGTTCAGGTATACACATTGAACAACAGATCAAGGAGCTCCATGGCTAGGCCCGGAGGTTGAGGCTTTGTTGTATTGAACTCGGAAGCAAAGTACATGAGTTACATTGCCTCAAGAGTAGTTCTGACAGCCACGGTTATGCACTTATTCACTTCAAACATAATATAGTGAACTTAACAAGTTTTCAGATATTAGCACACAAACTATTTGAACTAATGTGACCTCTGCTCAGCCTCTGTTATACACAACCACAGAAAAAAGGATTTCTATA…
ACTAAATTCAGAGTTCATTTTGGATTTGTGGAGCACATCAGACCACAGAACTGCATTCAAGCAAGTTGAAAATGAAATATTTGGGAAGCTGCTGTTATTTCACTAGCAAATTCAACTTTATGCATCTACTTGTTGCTCCAGAAACATGAGCTATTTGGAAAGGCATGATATCATAAACTGTAGAAAACAACATTACAGATAGAATTTTGAGTCCCTTACATAGTCAGCTGCAATCTTCATTTGCTCTCTCTTCTGATGGATCAGTTTCATCACAAAGCTGTCGATGATCTGAATGTTCCTCTTGAGTTTGGCTTCTGATCCAATGTTAAGATACCTTTTCAGTTTCCACATTATGTCAACAAATCGGTAGTAAACAAGGGAGTTTGCCTCATCAAAGGC…
ACGATCAGTGGAGGAGCACAGCGCATGGCTTCTCGGCACGGTGGCGCGGCGGCGGCTTCTTGGCACGGCGGCGCTGAGGAGGAGACGGAGAGGAGATCCCGGTGGCGGCGACGACGGTCCTGGTGTGGCGACTGAGAGGAGGTCCCAGCGGCCGTAGAGAGAGGGCAGCGGCGGTGGAGAGGGCGGAGATGGCGGCAGAGAGGGCGGCGGAGATGGACGGCGGCGGTGGAGAGGTCGAGGCAGCGGTGGAGAGGGCGGCGGCGAGGAGGGCGGTGGAGAGTTCGAGGTGGCGGTGGGGAGGGCGGCGGAGATGGCGGAGAGGGCGGCGGTGAATAGGTCGAGGCGGTGGTGGAAAGGAGGGCGGCGGATCTGGATTGAGAGAGAGAGAGGCGAGGCGGT…
AAATGTTCATTAATTTACAAGTGAAGTTAAATGTGGGAAATAAAATTTCCTAAATATAAAGCATGGATGGATTTAATTTTTATTAAATTCTCCATGGTTAATTATACTCTCTGGAATATTCTCGGATTTTTCGGAGCTCAATTCCTAATTTTAATCATACAAAGAGCATTTCAGTAATTACCCACATATTAAATTAATAATTAAATGGTCTAGTTATAATTTTGTTAAGTACTTTGAGTGTCCAAGTATTTTCAAGATTTTTCTTGGAATTATTTGAGCATAGGAAGTATTTTTAACAATTGAAAGATCATTTAAGTGATTATTTTAATTGGAAAAGTAATAAAAATCCTCCTCCTCAGCTTGGGCCCTTTTCGGCCCATTCCTTCCTCTTCTCTCTCC…
CAGAATTGCTCAAAAGTTCATTTGGGATGTTATCTGAGGAGCTCGACCCCCTCGTCTTCCTCTCGCACGGGACACAGGGGCAAACCCTAGCCCATCCGCCACCCTCTTCCCTTCCTCTCCTCCCCTTGCCGTTGCCGAAGTGCACCGCCGGAGAGCCGAGCGGCCAGCCGGGAGCAGCGGCGAGGCCAAATACCCGGCTACACTCCCCTCAGCACGAGAGATGGTGACACGGCACGAGGTATAATACGTCGAGTTTCGAATTAGTGTATTTCGGGGAATATTAGAAACAAACATGCAAAAGTTTAACTTTTTAACTGTTGTTCGAATAGGCGATCAGGAATGATGGATGCGTAGAGCTTGTGTAGTGCAAAGAAGACTATAAGTTTGTAGTAATCGGAG…
AAGACCAACATTTCTTTGAGCTCCACCAGGGGCGGAGGACTCGGTATGGCGAGGTGTGGCGCTCGCCATACCTTGATCCTCCCGCGAACCACCCCCCCTCCCCTCCCCGGGCGGCGGCCGCGTCTCCTTCCCGCACCGGCGCGATCGACGAGAAGAGAGGGAGAGCGAGAAGCCGAGAACGCAGCGCGAGAGAGAAGCCGCGTGTGAGAGAGGCCAACCAATTAGATCCATTGGGCTTGTTTTTGTGTAAATGGGCCTTTTGACCATGAAACCCTAATCCAAATTTCCCCAATTCCCCAATCTATCTCCTCCCCAATCCCCAATTCCCCATCTAGCAGCAGAAGAGCAAGCGGCGGCGCTGCGGTCTGCGGTGCGGACGACGGCCGACGGCGATGGGGC…
CAAATCAACTCCAACCACCTTGATCGGTAAGTGAGCAAGCTTCTCGTCCTTGCCTTACCAGGAACCCAGTTTGTCCGACCCCGCCCTGGCGTTCCCAACTATTGGCATGCGAGGTTTCCCTGAACCGACTAGTTACTTAGCCAGGGTGTCCCATTCCACCTTGTGGTTGCACTTTGATTATGTTCGATGAGTTTCCCACAGGAATCGGTCCTTATATGCGAATACAGGACAGTGCCACATAGGCACAACCCCCGCATCACGAGTTTTCACAATTCATTTTATTTTCAAACACACCGACACCACATGTCGGGTTTTCAAGGCTTCTCAAACCCATTTCCCAAATTTTTGACAAACAACGGTGTATGTGGGATAATTGGTATACGCGCTCAGAGAGCACGG…
CGAATTAATAAGTATTATCTCTTCAACACCATCATTTTATCCCTTAACCAATATTACTTTTCAATTAATAATAGATACTTTAGCCATTTTTTCCTTCCTATTAGAAATGTCTCGGGATAAGGTATTTAAGGTATCGTTTTATCTTGGGACATAGGGACGAGCAGAGAAGTGCTTGGATACAAGGTAGTATTGTTTTATTCTGCAACGGATGGAATAACTCAAAACAAGTGACCTAAGTAATATACTATCTTCGTTTTTTTAAATAGATAACACTGCGTTTGATTATTAGTCTTTTTTTAAAAAATGTAATTATAATTTATTTTATTAAGAGTTATTTTACCACTCAAAATACTTTAAGCATGATTTATATCTTATATATTTGCATAAAATTTTTTAAAT…
ATGAAAAGAAAAACCAAGAGAATCCAAACACAGATGCCACTATTGGCGCTCCATCTGGAGGTGAAAACCATCAGAATCGTTCATTGATCAGCTGTGACGGGATTAACCTGTATGAATCTGATTTGGACAGTCTACGCGGCCCACATTGGGTGACAGATGCAATCCTGGGCTATGCCTTGGCCAAATTTTCAAGAGCTTACTCAGATGATGGCCTACTCCTGGTGCAACCAACGAACGCAGCATTGCTGAACAATAAACACTATGTTGCTGCCGAGGCCGACCACTTGCTACTTGCTAGTCGTCGCCTGGTCCTCATACCAGTAAATGATAATCTGGATTTCAACCAAGCTGGTGATGGGAAACACTGGAGCCTCTTAGTCATCCACAAGACCAGTAACG…
AAATTTGTAATATAGATGAAATAAAATATCACATGATTATTCTGGAGTCATCGACAAACATCAAAGTACTTGAGCAATTTGTAGTGCACATGCATCATTGTCACACCAATTAAAAATATCACTATAGAACACAGAAGCTATGAGATGGAGACTTGAGAACACATGAGTCACATATCGCATAGTACCCAACATTACATCACAGAATAGCTCACCGCCACCATGAATCACGTCGCAAAGCGGTTCTCCTTATAGTGTGCCACCAGGGACATATGGCTCAGGTCTTTCTTAACCATCTCATCTACAATAATGCATTTATTGTTAAGATTTGCATAACAGGAAGTACCGGTGTTAAAGTCAAGTAATGTATCAAGGAACCACTACAGGATGGATAGGATTTGG…
GTCCGTGCTCGCCAAGGTCGTCGACGAGTGCGACTCCCTGCACGGCTGCGACAAGGAGCACGCCTACCAGCCGCCGTGCCGCCCCAACGTCGTCGACGCGTCGCAGGCCGTGTGGGACGCGCTCCGCATCACCGGCGAAGACGTCGGCGAGTACGATATCACTTGGTCGGACGCATGAGATCGACCGGTCCGTGATACTGTTCCAAATCCAAACTTTTTCATCATATCATCGACGAAGAGATCGTGTAGCGTACTCGGGTGGATTAAAGTCTTAATAACGAGTACGGTCACATCCGAAAGGAATAAATATTACAACGTTTAATAAAGGACATGGGCATTGCTACAAAAAGAGCCCTACCATGGACTTCCGAGAAGCACCACCGTGCACTAGGGTGTCCA…
CTTTACAGTTCTTTGGAGTGACATTTTTCGATTTGCAAACCCTCAAGTTGCACACAAATGTTTTCTCATCTTTTTTCCCAGAGATCTCAAACGAGTATCGATCTTCTGTTCTTAGTGGCAGAGCACTCAGTCAGCATCACCCCCCACACCCATGAGACATGAATGACCCACAAGCAATAGAGCCGAAAGCAACGGGATCGAGAAGAGCCCTGCAGGCAACAACAACGCAATTAATGTAAAATGAACAGAAGCATCAATGAATGCGAGAGGAAGAAAACAACGCAAACGCATCGATTCATCTACAGATTACCTATACAGCCAACTAGCCCCACGGAGCCATTGTTTCGCTTATTCACGGAATAAGCGAAATGCCATATTTACAAACGAAAAATAATTTAT…
GCAGCCATTCTGTGTGTCGTTCGTCGCCACCACCCCAAATCGCTTCCCCCCGCCACCGCCTGTCCCCCGCCCTCGCCGCCTCCACCGCCCTCTCCGACTCAGCCGCTGGTTCCGCCGCCTCTGCCGATTCCGCCTCCTCCGATTGCGACGAGGAGATGATTAGCCTGTTGCGCCGGTGGCGGAGCGGCTATGGTGTATGGCGAACTGCATGGCGTTGACGAGGTTCTCGGTGCGAGTACGAGCCGGGGCGGTAGCTGATGCACGTCAGAGACGGGGAAGCTTCCTGCCCTGCGTCATCCCGATATGTAAGGTTTAATATATCGCCCCTTTGCTTTGCTGTTGAGATGGTAGGCTTTGTGCGGTTCTATTCATCAATCTGTTGATCGAGATGGTAGGTTT…
GGACAGAAATTATGATCGACATGATTTCAATTGATCCCCACTTTCCCAGTTACTGATGGACAAGGTTAGTGAAAACACTCGTTTCGCATTGCTTGATTGATTTTATTAAGTAACTGTGTGCTAATTAATTGTTCATGATCTCAAACCCTTTATCTAAGAAAAAAAAGTTCTATAACCCATAGCTATCTTGTGGAGTAATTTAGTAAAATGAGGTTTTCTCCCCCATTTAGATAGATATATACCTGCTTATAGATGAAAGCAGGTACATATCGATATGTATCTATATATCTATTATATACTAAAAGATTTTTTTTACAGTCCTTGAGTTCAGGCGGTACCATATCTTGGCCGTTGATTAGATGCAATCTAACGGCTGGGAAGGGTTGGTACCGCCCGGTA…
AAAAAAAGAAAAGAATTAAAATCATTAAACAATTTTCGCTGGCGGGCCAATAAGAACACCGCTAGCAAAAATCATTTTCGCTGGCGGTGAGATTAGGTGGCCCGCCAGTGAAAAATCATCGCCTATAAGTACACCAACGCCCTAAAATTTTCTAAGTCCGGTGAAGGCGCGAAAACCGTAGCGCCGCCAGGCTGCCCAAATTTTGTGCGCCAGCGAAAAACCTAGCGCCTCCACCGCCGACCGCCGCCTACTCCGCCGACCGCCTCCTCCGCCGACCGCGTCCTCCGCCGACCGCCGCCGCCTCCACCGCCGACCGCCGCCTACTCCGCTGACCGCCTCCTCCGCCGACTGCCGCCTACTCCGCCGCCGCCTCCTCCGCCGACCGCCGCCGCCTCCACC…
GTATAGGCCCTTCTATATCATTTTTGAACGTTAGATTCCTATTTAAAAAGTTTGGCCGTTTTGCTCTTTGTTATGGAGGAACATATAATTTTTTTAGTGTATTATTGGAGAGTATAAATTTATATAGTATATTGTTGGAGGGTAGAAATTTATTGTATGAGACTATATGCGATCAGACAGCTACACAAACTAATCTCCGCATACCAGAGCAGGTACAAAAGCAGGCTATAAGCCAGCTATAAACATATTTTAAAGAGATAAAGGAAGAGAGAATAGCAGCGGGCTACAGATCTATAGCCAGCTACAGCACGGACTCCAAAACGTAATGTGTGTATGACAGGTGGGACCAGGTATTAATAGTACAGTAAGGGCCTGTTCACTTTAATGCCATTTTCAACC…
AAGATAAATTCATAGTAATAATGTAATATGTAAGTAATTTGCTATTTTTGTTACAATTTATAAAAAATTGTATCTAATATTGCGTGTTTCTGGAGTGATATATTATATCAATATATCTTATTACTTTTTTAAAAAACTTTCTATAATTATTTAATTGACATACAATAAAGTTAGAATCCATCTCCAGCTCAAAAGGCCTAGTAATTGCTACTTCTTTTCTCAGGGGAGCGTATCCTATGCACACAGGCCCTCGCGTGTACACACCGTGTACACCAACTAAAAATTATCACAAAAAATTCTAGGAAAATTCATACATGTACTTTCAATAGTATTACATCTACGTGCAAAGTCGCATCTTTAAATTCATTCTACATAGAGAATAACAAAAAAATATAAAAT…
TGATATATGTATATACAGAATATAACATTACATACATTTTTTTTAATTTGTTGCCTTTGATTTTCAGCTTTTTTTTTCCCCATTAATCATCTTGACCACTGGTTCCTGTTCGTCGTTGATATAAAGGACCGAATGCTTGTTTTCCTTGATTCATTGCATCATAAAAGTGATCCATACTTTGATCCAATTATTCCTATGATGGTAAGGCTAAATATCTGCTATCTGCTTCAAACTTTTACTAGTATTTTTTGGTATTTGTGCTATGCTTTTTATTATGCTTATTTATGATTATTGCAGATCAAGAATATTCAGACATTGTGGGATAAATTTGAGGGCACTGCCATAGATTTCAGCAAGTTTAGAGTATTTTTTCCGCTTGTTCCGTGACAGGAATTCAGG…
TTACTTAACGTGTTGTTTCCTAAATATACTTCCCCCAGCCTGCAAATGGTGAAGCATCAAGCCCCAAGAAACGGAGCCCAAGCAGGAGCCCATCTCGTTCACGGTCTCCTGATGTATGCATTCGTCACCCATGTTTCCTTGACTTCCAAACATTGCATGGTTGATTGTTGTGCTTACACTAATTTAATTATGTTTCCAGGCGAAATCTGAATAGAAGTGATATGCTGATGTGAGCAGTGACACGGACTTCTCATGTACGGCTATTTGCTGTCCTTGATGTCCGATTACATCCGAATCTTAGCTGTGGTGCAATGAAGCTCCATTAAATTTGATACTATGAATTTGTAGTAATGAAAACATCAAACTATGCACTTCATGTGGCCTTCTGTGGCTGGTCTT…
AGGGTGGTGTTTGGATGCAGTGACTTAACTTTTAGTCTTCGTATTTAGACACTAATTTAGAGTATTAAATATAGACTAATTACAAAACTAAATATATAAACGAAAGCTAATTCGCGAGACAAATTTTTTAAGACTAATTAATCCATAATTAGATAATGTTTACTGTAGCATCATATAGGCTAATCATGGATTAATTAGGCTCAATAGATTCATCTCGCGAATTAGTCCTAGATTATGGATGGGTTTTATTAATAGTCTACGTTTAATATTGAGTAAAGTCCATCACCGGTCCTTAAACTTGTACCACTGTGTCATCCCGGTCCCTAAACTCGCAAATCGACCATTCAGGTCTTCAAACTTGTTCGACTGTGTCATCCCAGTCCCTAAACTTGCAGATCA…
AAGAACATTTGATGATAAATCAAGTCACAATAAAATAAATTATAATTACATAAATTTTTTAAATAAGACGAAAGGTCAAACATTTGTTAAAAAGTCAACAGCGTCATACATTAAAATATGGAGGGAGTAGTAAGAAGCGGAGGGAGTAAAAAGAAGAATTCATGCCAAAACGCTTGAATGGTCTGGAAAGAGAGGAACTCCGGGTGTATTTCGGGCTTCTACATGCACGCTAGCTCAATTTGCTTGTGCAAAAGATTAATGGTGTGGAGAATGGCCGGTCTGGCCTTGCTAGTGTTTCCTGTACTAGCCAAGAGCCGTACGTTGGCAACATCATCTCACAATTCTCCCGTAATAACTATCTAAGGAAAGAAATGTAGAAGATACATTGTAGCATTTCAC…
CTGAATGGATATTGTGAAACCATAATTGTCGTCCAGTTATTTTCTTTGGCGCAGCAACACATAGGGAGCGGTTCACTCATTCCCCAAAAATAAGAAGAAAACTGTTCATTTATATTTAGCTGCTTATAAGTAGTCTTTGTTGTACGGAAGGCTGCAACGTTTTATTTTTACAGTTCAGCATCATAATTACTTCTAGCATCGAAGAATTAGTCACTTGCTAATACTCCTACACAATAAAATTGCAGGCCGTACTAGTTTGTCCCATTTGGTGTTGATGCTCTCGACGTAGTCAGTTTGTCAACTCATGATGTTGATAGCCACTTCTTTCTGAGATTTTTCAGGGACTTTGAAGCAGGCAAGTCGTGCCAGGTTATCGACAGATTCTGCAATTTTCTTTAC…
TGTCATCGACACAATAGCTAATCTATTACTGTAAGTTGGCTCTAGCACTAGCTGCAAAGATAGATGCAGAACATGCTCTTAGATGTGGAATCTACCTCGATCTTGCTCAAGACTTGATCGGAGGCCTTATTCTATTGCCATGAATAACTCCCCCCTCCTTCCCTAATATAATTTTAACTAGAAAACATATTAAACAAGAGATCAGAACAATACTATGCACTTCACTAATACAGATAGAAGATAACAAGAGGATTAAATTAAGAGGATGTGAGATTACTATTGGTTCGATGGTTAAAAATAACATGAAAAAGATGAAGTTGTCTTAAAGAGTTCTACTATATACTACTAACGTGTAAAAGATCTGTCAGGCTGTCGCGCCTTAAAAAATGCCCTCTTACC…
TGCTATTCATGTTTTATAATCTAATAACAATAAAAATACTAATCATAAAAAAAATTAAATAAGACTGATGATCAAAATTGAACACGAAAACTCAGGGCTGCGTTTATTTTGGAACGGAGCTAATGTATAGCAACCTATCTCATCCTATCCATCTTAAAACCATGAATTTGAACATCCTATGTTGCTATACATTTTGGTACGAACTACGAAGGGAGCAGTATTTCAGAAATTCAGCTTTGTAGTAGGAGTTGGGGGAAAAAATTCCCTTGTTCTCGAGAAGATACTCCCTCCGTAAAAAAAAAAAAATCAATCCTATGAACAACCTGAACACACATCCAGGATTGTATATGACTTATGTCGGACAGTCAAAAGCCCAACTGTAATTAGTAAATGCATGGC…
CTTCTTCTATTTTTCTTCGGCCCAGTGTTGTTTGGTTTAGCAAAAGTGCCTGTGCGTTGCAACGGGAAGCGTACAGATCAGAAAAATATGCAATTAATTAAAATACAAATTCGCTGAAATATTTGGTATTTTTAAGTAGGTATGTGTATAATTAAATAAATTTACAAGTAAAGCAAGTGTGAGAAATAAAATGACATGGTTAAATTTAATTTTTTTAAATTCTCCATGATTAGTTACACTCGTTAAAATTTTATTGGAATTTTCAGAGCTTAATTGCTAATTTTAATAATACAAACATCATTTAAAAATTATTTAATTAAAAAAGAAAGAAACTACTTCCTTTTAGGTTTGCTTCGAATTAAACATATTCAATAACTATAATTGTTATAATGCTTTGAA…
CCGAAAGAAGACCACCGAGAAATCCGACAAGCTGGCCAAGGACAAAGCCACCAAGTCCCCCAAGAAGCAGGTGCGCAGAAGGTGACCACTTTTTCGCTGGGTTATGTTGGAACAACCCACTTGGATAGTTATGGTGACACTGATGCGTGTGTAAAAAATTTATACTTCAAAGGTCGGAATTTGCCTCAAATAAAGCCTAGTAGCTTCTATGCATTCGCGTGGTCATCGGCAATTCAGTGGGCGCCATGCCTGCCGGCGTCCTGGGCGAGGATGAAGGCACCAATGAGATGTTCCTCCAGGCGCCGCCGGGCTGCTTGCCCTTGACAGCGGGCTGCAACGCGTCATCGCTGGCGATCGCCTCCGGCGACGGCGAGCTCGTGGCCCCATTAACAAGCCAAC…
ATTTGACGCATCTATGCCTCTGCTCCAGGCCTTTCCATGGCCCTGCAGACTTGTAGGCCCAACATATATGGAACATTTTAAAGTTTTTTTTCCTATTACGTGTTTATAATAGTTCAAATTTTGAGCCGAAAAGTTTCTAATTTGGGTTAGTGTTTTTAAAATTTCAATTTGAAAGTTCTAAATTTTAAGTTAAAAGTTTCAAAATTTATGTTAAAAGTATTGAATTTTTAAATAATGAAACAAAGAAGTTCTATTACAAAATTTTACTCGAATTGAAAAAGTATTAAAAATGACTTAAAAATTGTGAACCCATACCCATTCATCGGTTTTCCTTTAGATTCGTTACAATGCATGGGCATGTGACTAGTAGTGTATATAACACACTAAAATGGTACTTAA…
CTAACTTATTAAGACAAGTCGATCGGTCAGTCCCGATCATCTTGGAAATCTATTAGTCCTATATAAAGTTTTGGGTTCGTTGGAACCATGCCACCCTATATTTGCAAAATTTATGATATGCCACCCGTATCTCAATGATATGTCGGACCCACATGAGTCAATGACATGTGGGTCAGGGTGGCATATCACAAATTTTGCAAAATTTGTATGGCATGGTTCAAATTGTCCCTAAAAGGGAGTTTATGTGCAGTCGTGTAGAAAATATATAGGCTTGTACTAAGAGAGGAACAAACACAATGAACTATGACAATGGTATGTTTTATTTCTATACCATAATCAAAGGCCATTCGGTAGGAAAAAATTATGAGTTGTGTGGTTCATGGCCACACTTTACCACAC…
TTTGGGGGGGGGGGGGGTGATTTCTAGGTTCGGGTGACTTGCGAGACGCTGTGACTTCGTTGAGGAGGGAAAACGAAGTGCTGTGGAAGGAGGTTCAACAGAGTAGGGCATAGGGGGAAGAACAGAGGAAAGCGGTAGATGATGTAAGGAGTGTGGTTGCTCTGAACAAAGAAGAAATTAGAAGTTTGAAGGCCAGGAACCAAAAGCTAGATAATGAGAGAAATGTGCTTGTAATTTGTGTTTTGTCATGTCTGTTTGTGGTGTTTGTGTTGTTGTTTGGGAAGAACTGAGATTATTTGATGTGTGGTCTATAATTTGTGAACAAGATCGTGTGTTTGGTATGCATTGGAAACAACATGTTTTTCATGAACTATATGTATCCTGAGTTGTGGTAACCAT…
AAATGCAGAAGCAGCAATTCCAAGCATAAATAAGAATAACAAATAGAAGTGTGTCTAATTTATCTCCATAACTAACCAAATGACTAAAAAGAAAAGTTCAAAATAAAATAATATTTTTCGACCAACAGATAGACAACTCTGTGAATTTCGATACCAGAAGTACTAAGTGTAGTGTGGATTAGATTACAGTGAAGCTGTAACACGAATGGTGAAATATCAGCTACAACTGTACACGGTATAAAGCTTGTTAAAGTAATTATATACTTAATTCACAAATTCAGCAGGTACCCTGAAGATTGTCCACTTGCAGATGCTTTCAACAACGCTTCGTTTGAATCAAGTAGTTGTCCAGCATTCTCTCCATATCTTTGCTGAAACCAAAGTTCACGTGTTATGATA…
AATCTTCTGGTAATCGCAACTATTTAGAAAATCTGTAGATCCCTAAAAACATCTCCGACGGAATAGCTATCTCACTCCCCAAGTTAAAATTTGATAATTTTGGATGAAAAACACACTCCAAGATACTTGCTAACCGGATGGCCAAGCTCCTCCCCTCGCTGGCCAAAGTTGGCCAGCCAAAATTGCCTTGCCAATCGTGGGCCCCATACAGGGCCTATCCATTTTCCCCTTTCTCCGTTTCTGGGAGAAACGAGCGCGCTGCCCTCTCTCTCCATCCGCCATCTCCTCGATCGAGCGCGCCACCGGCACCATCCTTCCATCGCGCTGTCGTTGCCATCGACCTGCACCGCCCGCGTCGTTGCGCCGCTCCTGCCGGCCGACCGTCTCCCTCGCTGTCGC…
AGAGGACGCAAACATCGATCTGTCCCGCAAAACATCAGGAACGCAAGAGCGGGCAGCCATCATTGTCGGTCCCAAATCGAAGATATCTTATTCTGGCTGCTCATCTCAGGCAACTGCTTCGGTATCTCTGATTGCAACTTACCAGCATGTTCCCTAGATGCCGGAAAGGCAAGAGAGAGGGAGAGGGAACCTGGTGAATCGGTAGGCAATGAATGTTCCTTACTCCGATTTTCTTCAACCTTAGGGGAAAGAAATGAAAACATGGTCTTTCTGGGAGAATTGTTGTCCGTAAGTTCTAGCTCAAAATCTGGCGCATCACGCTCAGGCATCTCCTCGTCATCCGATATATTTACAACGTTTCCTGCATCCACTGTATTTAGATCAAGCGGAAATATGCGC…
TGATAAGCTTTCATAAGGCCCTTTTTATACGGTTCGGGTTCCAAGATTTTTCGGAACCGGTAATTTCTAGTTTTACAAATTTATGATCTAATAAATCAACCATTACATTGCTAATATTTAGATATATCATTTTATTTCTATTTTAAATTAATTTTAAAATTTAAACCATTATGATTTAATGTAACGTACAAAGTTCAAATATGTCGTGGATCTGGAGTTGTGCAAAACATGACCTATTTTTTTTCACAAAATAAAATGAAATCCGTGCTCCGTTTCATAGAAAGATATTTAACTATTTGTCAGTCTTATAAATGGTTAATTAAGGGTTTGTCACCGGATCCATATAAAAAATCGTGAGACGTAAATTCTTAATTATCGCATCTTTAAAGTGGTAAAAAA…
TGCAATAATACGCCGCTTTGCGTCTGTTCGGATGGTTGGCTGCTGCAGCCAACACCAACAATGTTATACACACACCGAGAAATCAACGAATTACGACGGCTGCAGTTGAAGATATTGAATATATCTACTTTGCATACGAATCTAAATAAGTGTACGTTTAGATTTATATAGAAATTAACTTTATTAATATGAATGTATTAGTTTCGTGTAATACTATCTACGAAAACCGCTAGTTTGCTGGTAAAGACATGAATGGTTGTTTTGGATTAAAACCAAAATGTGCTCTACTAAAATTTTGGTAACTTAGCCACCAATGGATTGGTAGAGTATTTCACCCTAAGGAACATATAGCGAGTCATATACAGTAATTGGTGTTAACTCGCTGGGGTCATATACAGT…
CTTATTCAAAAAATTTGTGTAAATATAAAAAACGAAAAGTTGTGCTTAAAGTACTTTAAATAATAAAGTAAGTAAAATAAATAAATAATAATTCCAAAAATTTTTTAATAATACGAGTGATCAAACAGTGTAAGCAAAAACTTAAAATCTCTTATATTATGCGACGGAGGGAGTAGTTGGTGGCAGTTCACCATGTGATAATCTATCTCCCAAGTGAAATTTTATAATGAAAGATTTATTGCAGTCCTAGTCTCCTAGAGGAGGTAATGAGAATGCCTTTTTCTTTTACCGTGAGGGAATGAGTATTGTATTGAGGTACTTAATTAAATAGAGATATTTTCTAGTTCAGTACTTTAGCTTTTATTTGTCTAATGATTATTTTTTTATTGCTACTAGGGC…
CGGTCTATAAAGCACAACTTTAACTTCTTGTTTCTATAAAAATATTTATTGAAAAGTGATATATGTATGCTTTTATGAAAGTATTTTTCAAGATAATTTTATTCAAACTCAACAATTTGAGAGTTATTTATATCACTTTTCAAACTCAACAATTTGAGAGTTATTTATGATTTATATTTTCAAGGTTTGACTTAAATATTATCCTAAACGACTTCCTTTACGAGTACGGAGGGGGTACAATCATTCTTACGAATACATGCATGTGTGCAATGATTAAGTAGTGCCTTAAGCCTTGGTGTGATGCTTTCCTAGGCTCAAAGCTGCATCCTTTATCTGCCTGAGGGATTCGGAAAAATCATCCAAAAGCTCATGACAATCTGGAAATTGTGCCTCGTCCAC…
TGCTAGACAGCAAGAACAAGAAGAGCAATGGAACACAAAAGTGTAAAAACAAATGTCTCTATAAAACATTTATGAAGGAAAGAAACAAGAAAAGCTTTGTTTTGGAATTAGATGATACTACATCACATGCATGAACATCTGAACTGAAATATCATACATGGCGAAAAGACCACCTTATTTTCTGCATGTCCCAGAAAGATAATGGTAGGAATAGGGGTGCAGATGAACTGAAACGCTTTGGGATCAGAAATTACAAGAGGCACGTTCTAATTTCAAGTTTAACAACAGAATACAAGCAATGTATGTTAGCCATCGGAATGTGATGCAACAATACTGAGGTTAAATGGCAGTACAAAATCTAACTTGTGAAGGACTATTGACTGCAGGCAGACCCATTAG…
TTAGGACAGATGTTTTGGCTTCTAATTCATCCATCTTTCTCCTCATCTCTTTACTGATTTCTTGTTCTTTCTGGCAAAATAAAACATTACTATGTGATTAACGATATATTATGGAATTCAAAGATCAGGTATCTGAACTGACCCAAAAAATGATTATAGAACCCAGTAACTGAAAGGCATACATTCTTAAGTTTTACATATCTAGAGTGCTTGTATCTATTATCTAAAAAAAAATCTAGAATGCTACTGGTATTGCAGTGTTTACCTTTCGGAATGATTATAGATTGAACTAAGAGGATGTTCAGTTGAGTATATATCTCTGTCTATTTGAAAGTAATACTCCGGATTTCTGATATGATGTATCTAGCTCGAAGTTTCTCTGGAACGCTGTCAGTATGG…
TTGACATGTTCTTTCCCACTCACTTGTTTCCTATTGAGAAAAGCCTTTACTGACAGGCCGAATGACATCATAAACACATAACCTTTGCCGACAATTGAGCTGTTGGTGCATTTAGGTCATGGTGCAGTGATGTAATGAAGTTTCCAGTCTAAGTCCACCAAACACACAAGTATCTTGGACCTCCAAATTTAACTTTTTCCTGTTTTCTCTTGTTGCTAATCCCCTGGTGGCCACTCGCCAAGAAAATATGTTCATTTGATGATGTATATATTGAGCTAATAACATTCTGAATTCTGATATTTTATATTTCAAAACATGCAGCACTTACATATGACAACAACGGGATGCCAATACAAGCTAATGGAAGAGTTCAAAAGATTGCTGATCCTTTTGATTATG…
TTGTCATTTGGGATCATTTCCCGTATAAAAAAGGAAAAAGAGTCAAAGAAGGGATGGGAGATGTTTCCCATGTCAAATCAAAAAAGAGAGGTGAAAGATACCAAAGCAATGCGGCCTCAGACTGGCTGTCTCCTCGTAGTTGGATCTCCGACTTTTTGGAATGTTCCAAATTCCACTTGAGCATCCAAGTCTGGATCAATACCAGCAAAAACATCTCGGAACAAGGTTCTAGCCCCATGCCAAATGTGTCCGAAAAAGAAGAGCAAAGCAAAGGTAGTATGACCAAAAGTGAACCAACCCCTTGGACTGCTGCGAAAAACACCATCTGATTTCAAAGTAGCCCGATCTAATTCAAAAATTTCCCCTAATTGGGAACGCCTCGCATATTTTTTTACAGTA…
CTCATCCGTATCTAGGTTGGTATTTTTGGGACAAAGGGAGTATGCCATTAGTTTCTTCAGCTCTATCGGACTCGGCACCCTGAGGGTGATGCAAAAGGTAGTACTATATAATTTAGGAAAAAGTACGAATTACACCCTTGAACTATCGTGGTTGTCCGAATTACCCCCCTGAACCATAAAACCGGACATTCTTCACCACCAACTATACAAACCGGACGAATTACCCCCCTCGACCCAATCCACAATGGTTTTGGTCTACGTGGCATTCGCGTGGCAGTCCAGTCAGCATTTTATTTATTAAAAAATGTGGGACCCACCTGTCATACTCATATTCCTCTCTCTTCTCTCTCACTTCTCTCTCTTCTCTCACTCTCTTACTCAGGCACACGACGGCACGGG…
GAACAAAAAAAAATGATAAGAAGAGCTACAAGATCGAGCAGCAGCTGGGCCGTCTCCCGGCCCTCCGGCGCCGCCCGCCACGGCCAACGGCGCCGTGGTCGTGCCGCTCCACCATCGGCGAGTAGTTCGCCGGGTGGCTTCGCGCCACGGCGAGGCCGTCGCGCACGCCCAGGCCGCCGTAGTAGTACGCGTTCGGGGGGTTGCGGGGGTAATAGAGCGCCGCCTGCGGCGAGGACGACCTGTACTGCTCGCCGCCCGGCCACCGCGCGGCGCCGGGGCTCGCCGCGGTGGCCGTCGTCGTCGTCGTCACCGGGTACATGATGCGCCCCACACCGGGCACGCTCCGCCCGGGAGTGGCGGGGTGCCCGTGCCAGCCGTGGTACGGCGACGACTGCGCGA…
TAGTCTTCAAGCAACCAAAAAAGTACAATCATTTCAAGAATAAATGATATGTCTCTTCCACAGTCAGAACTCAGAACAGATTATATCTGAAACTTGGTCTCAGAATAACAGAAGTAGCGAACGGGAGGTAAAAAAACAGATTGATGGTACAAACAAAAAAGTGACACCACGTCAGGAAAACATGACAACCATATGGAAAACACAAACATGTTACATACAGTACTGTGTTATATGTTTTGGCAGCATACATGGTATCCACTTCGCCCAAAACTTGTTTGTTCTATTTACAAGCAAAGAATCAACTCAAGACATAATATTCTGTACTCATCAAATCATAGTACAAAAGAGGACAGGCAAACATGTCTATGTGTTTTGGAACTCAGCTGGAATCAAGTTACT…
AATACAACACAAAACTTACAACCCAGTTAACAGCCAAATCCAACCACATTCCAAATCCAGCCAAATTCGTCTACTAGTGGGAGGACAAGGTCGTGCCCTGCTTCTTCTCATTTACTTCTTGCATATCTTTTGCCATGAAACAGACATGCATGGCAGGAAGATATGCATCCTTAGCTGACTAGTATGAATCAGTTTAACATATATGTGCAGCTACAATATACTTCGACAGAGGAAGCTAGCTTTAGCTAATGGAAATAGAGAACTTCAAAAAATTATGACTTACACTTTCTTAATTACTACTAAACTTCACTGTACAACAGAAGATAGATAGCCTCGAAGTATCAGCTCTGCAAACATGCTGAAAGCAGTAATGAGTGTAAACTGATAATCTTGAATAGT…
AGCATCTGCAGGCCTAGTTTCTTTGTTCTCCACCGAAACTACAGCTGCAGTCTCTGGTTCCTTCCTTGCCAGTAAATCTGCATCTCCTTCGGGCTGAGCTGCTGTGACATCTCTTGACACCTGACCTGCAGCTTCTGCAAACACAGCTTGAAAGGAACTGTCCTTTCTTGGTCTTCCGCGACCTCTCTTGATCCCCATTGATTTAGCATCTCCAGTTTCAGCAGGCCTTGCTGCTGATGGTTTCTCCTTTTTTGGACGGCCACGGCCTCTCTTTCCCACCAATGTAGAAACTGTAGGTTCATTTTCCAATAGCACCTCCTTCCTAGGACTCCCAGGCCCTCTGTTCCCCATTGAAGAAGCACCATCAGAGAGCAGACACCTAACTTCACCTCCATTTTG…
GCCTGAGGTGGGGTGGCGGCCACTCCTTCCCAAAGACTAGTCGGAGGAGGTTGCCCCCCAATGCCACGTGGCCCTCCCCCGAGGGGAGTGAGGCCCGAGGTGGGGTGGCGGCCACTCCCTCCCAAAGACTAGTCGGAGGAGGCTGCCCCCCAATGCCACGTGGCCCTCCCCCAAGGGGAGTGAGGCCCGAGGTGGGGTGGCGGCCACTCCCTCCCAAAGACTAGTCGGAGGAGGCTGCCCCCCCAATGCCACGTGGCCTTCCCCCAAGAGGGGTCGGGCCCGAGGTAGGGCGGCGGCCACTCCCTGGTCGAGACTAGAGGGGGAAGGCTGCCCCAGGCGCCACGTGGCCCTCCCCCGAGGGGGGATCGGGCCCGAGGTCGGGCGGCGACCGCCCCCTCT…
CGATGAAAAGACTGTTTTTTTGTCATGGCGGTAGAGTTTGAACTATGCAAAATGGCACACCTTCTGTTGTATATGCAAGCAGCAAGCACAATAAACGCAATATAAACAGGTGTTTTTAAAAAATGCAACATAAACTGGTCCATGGAAAATTAAACCATCAGATGTAACCCTTTTCTATTGGTGGCTAAGCCAGAAAATAGTGCCTTTTTATTTTTCTCCTTTAAATGGGTAGTACCTGTTCATTTCTTTTCTCCAATAAATATCAGTATTTCCATAAAGCTATTTTGAGAATTTATTAATAAGTATTTCTGTTTAAATAATCCTAGTAACTTAGAAGGTAGAGTCTCCAATGCCAGACAACTAGAGAAAACTGTAAACACTCAAGCTCTAAAGTTCGTC…
ATGCCTGCATTAATTCCTAAGGTGAAAATGTCTATCATTAGAAAAGTGGACCTGCAAAAGGCCCAGTTACATTCCAGCTCTCCTTCATTGCCTTTTCATGCTGCTATTCTGCTACTGGAGATTATATATTTCAAAGCTACAGCACTTCGCAATCTTGGAAAAATCGAAGGTATATGCCTTTTTTTTTTCTCTTATCATGAAATATTTTGCTCATGTCTGTGATAGTATTGCAACCATAACTTCAACTCAATTTGGTATTTTTTAGAAGCTACAAAAGAGTGCAGTAGCATATTGGATGTTGTGGAATCTGCACTACCTGAGGGTTTGCCAGACATCTTTGGTGATGACTGCAACCTGAAACCAACACTATGCAGAGCTGTTGAATTGCTTCCAGAGCTA…
CATGCAGCAGTGACCAATGGTCATATAGCTAACCATAACAAAAGAAATGCATTGTAACTTCAAGGGCTTAAAAAAAAGCAAGAGGTGGCTTAAAACCTGACTACTGAACAAGCATGCACAGCAAATTAGTGCAGTTGCACACAATATTGGTAAGGAACACTTGCATTCTTAACATAGCTTTACAATCGAAATGGCATGTCTAGGAACGAAATCAAATTTCACAAAAAATTGGTGTGGTTACTGTACTCCTGAAAGAAAGCAACAGTTGATCAAATGACATATGGACTGCTTGCTAACCATGCAATCACAGCATAACTGAACATCAGAGCATCTAAAATTGGAAGCACTATCACTCATCGCCAACCAACAAATCTGTACAAGCAATCGAACAATACACAG…
CTACAGGGCCCCACCCCCAATGCCCCGCATCTTTGTACTCTTGTAAAGATATTTCTACCCTATCTCTTCATACTTATCTTACCTCAATTCTTACAAAATTGCAAAACAGGCACAGCCAAAAAAGGACAGCATGCAGTTGATGTTGCAGTAAGAAAACAACCTACCTCCGAGATATTTTCTTCTTCCCTCCCTGTTCACCTTCTCTTTTCTTTGCACAATCCACTAGAAAGAATACTTTGTACAATTTTTAGGTGGCAAGCAAGCAGAAGCAGGCAACCTATTGATGTTGTACTTGCAACCAAGCACGCTTCCAATGACACTAGGACAGTATTCCAAATTGAAAGAACCACCACCACCGACAAAGCATCATATGATGCATCTAATCAACCTCAACCCATC…
TATATATATATATATATATATATATATATATATATATATATATATATATATATAAAAGTTTTATTTACAAATTATTTTTCATTTATAAATATGCCGAATAAGCCAAACGATGCGGCTGTAAATCTCATGGCTGTGATGTTTGAGAATGTAAGGACAATGGCATTTTCAGGCGTGCTGGTGAACGGCAACTTCGCGATGAGCCCCCGGAAGATGAACGCCACGGTGATCGTCGGGAGGGACTCGCTGCCGGGGTGGGCGCTGCGCGGCCGCGTCGAGTACGTCTCCGGCGGGCCGCAGCCCGGCGGGATGTACTTCGCCGCCGCGCCGGGCGCCCACGCGCTCCGCCTGGGAGCGCGCGCGTCGGCGGCGCAGGCGGTGGCGGTGCGCCCCGGCGCGGCG…
GGCCATCTCTTGCGCCACTCGGCAGAGCACACGTGGTTGTCCGTCTGAAGCAAGAAGAGGAAGAGGATTATATTAGTGCTACTATTAATAATAGTATATATACTACTTCCTCTGTTTTAGACTATAAGATATTTTGACTTTAGTGAAAGTCAAACTGTTTTAAGTTTGATTAATTTTGTAGAAAAAAGTAGTAACATTTTTAAGTCAAGACAAATTTATTATAAAAATATATTCAATTACTAATTTGATGAAACTAATTTAGTATTATAAATATTATTATTTTTATCTATAAACTTAGTTAAAAATTTAAAACAGTTTGATTTTAATCAAAGTCAAAACGTCTTATAACCTAAAATGGAGAGACTAATATTTATCTATAAACTTAGTTAAAAACTTAAA…
ACAACTTCAGTGGCACATTGCCAGAAGAGTTGTTTAAGATGCTCAAGTCCATGATGACCAGGTCAGATAACGAGACTTTAGTCATGGAACATCAGTATTCCCACGGCCAGACATACCAGTTTACTGCTGCACTCACATACAAAGGCAATGACATAACAATTTCCAAGATCTTGAGATCACTTGTGCTCATTGATGTCTCAAATAATGAATTCGATGGTAGCATCCCTTCAAGCATTGGGGAACTTGCGTTGCTTCATGGACTCAACATGTCTCATAACATGCTTACAGGGCCAATTCCAACTCAGTTTGACAATTTGAACAACCTTGAGTCGTTGGACCTCTCCTCAAATAAGCTTTCTGGTGAGATTCCACAAGAGCTAGCATCGTTGAACTTCCTTG…
ACGACAACGCGAACAGAGGCACGGATGCCGCCGCCGTGGCATTGTTGGTGCCATTAGCGACGGCGTGGCGGTGGTGACCTTGATGGCGGTGGCGTTCTTGTTCTTGTAGACGTGGATGGGGGTGTCGTCGACGAGGAAGACGACCTGACTGGGGTTCCAGAGCACGACATAGGTGTGGAAGTCGGCGATTGGGTCGAAACACAGGTCAATGCACTGCTCCCGGTTGTCGACGCTGTCGATGTACAGGTTGGTCTGCACCAGGTAAGGCTCTCCGGTGACGATGCCCAAGAACTCGAGGTCGAACTCATTGTGCTTGTCCGCTGGACGGGAGCATAGCCTTCGCGCTCGCCACCATCTCCTCCGCGTCAAGCCGCGTCGCGCCGCCGCCTCCGCTCGGCC…
TATACCCTACGAAAATGCGAAAATCAATTGTTCTAAAAGAATAAGAATATGTTGGCTGACCATTAAATCCCTCCATGCACAAATTTTCCAAACAAGATCCTACAAAAGAGCAACAAAATTGAGAATTTATTGAAATCACTGGCAAGCAGGCAAACAAATACAGAAAACGAGCACCTTCACTTCACTTGATTTATAGGAGTCAAGTCCATGGCTTTGCAAATTTTTTGACAAAATAGACGCCGCAGAGGATGCTCCTGGTGGACATTCAATTTCCTTTGCATACAGTTGCATACACACCATATTTGAGCGATGGCTGGCCTCGAAGAAAAAATTGATTTTGTCATTGGGAGAGTCTGAAGCATCTGATTAGATATTACAGTTTATCAAAAAAGTGAGACA…
GGGAGTAAAGTGAATTTATTTATTCCCTTGAAAAATGTGCTTGGATGGGCTGGTAACCCACTAGAGCTACTGTGCTCAAAGGGACCACCTATACATTTATCGACAAATTTTCTTCTAAAAATTTGACAAATATAATTATAGTACAATCGTAGTGTAATTACACTGTAACTTGTATATAATTACACTGTAATTTGTATGTAACTACAGTGTAACTTGTATATAAGTTTCACGTAATTTTGAATCGTTAGATGTATTACAAAATTTGTTCTGGTGAGGAAGAAAAAAAAATCACATCACACACATATGTGAAAGAATTTGTTCTCACAACCTCCATTTTACCGAAATAAATGTTATGGAGAGATTTTTGAAAGTTACAAAAATGTTACATCATAGTTACAG…
ACCTCTTGTTAAAATTCCTCCAAAACTTGTATGGGAAGAGGCATTCCATAGGAATTTTATAGGATTCCATAGGGTTCATTCCTTTAATTCAAAGGGCTTTGTAGGAAAAATTCCTATAGGAATGAAATCCTATAAAATTCCTATGGAATGCCTCTTCCCATGCAAGTTTTGGAGGAAATTTACATGAGGTAGAACCTCTTGGTAACTTCCCTTTGAGTCTATCTCTCTCATCCAATTCCTGTGTTTTTCCTGCGGTTCAATCAAACGGTCATTCCTGTATTTTTCCTGCGTTTTACAATCCTATGTTTTACACTTACATTCCTATCAAAATCCTACGTTTTTCCTATTCCTACGTTTTCTCAATCCTGCGATTCAAAGGGGCCCTCAGTGTGTTAATTG…
TATGTCTATATCTCAGTTCATGATCCCCTTTTACTAACTGGAATTAATAACTACTCCTTAGCAATTGGTATGTCTGCCTAAAATGGTAATAGGGCCTAGGGATTATGTATAGTCAAGCAATTGACTTGACCATCAAACTTTAAGTTCATTCCATTCTGTTTACAAGAAACAAGTTACTTTCATGCATTGGCAATTAGCATTGTCTTTTTGTAAATAGTAATCAAGAAAATATTGAAAATAATTTAAGGTAATTCTGAAAATCATCTTGAAATCCTGAGAAGTTTTCTAAAAAACACCTGAGAAATGAACAAAACTGCCATTTGCACTTCTAAAATTGCATGCTAACCAGCCTTCTTGATTTTGAGGTAATATATATAAATTTCTTGTTATATTTCCATC…
TCTCTGAGTGACCACAGATGCTCCAGATCTTGTAGGTGTGGACCTGCAAAATGTGAACATGCCAAACAAAACCTGCTTTCAGGTCAGTTTGGGTTACAAATTTGAATTTACACATTTTAGTTGTAAAAGAAGTACAACTTTGAACTTAAACATGTGCTGCTGATTCTTGTGTCAGACAATGCTTTCTAGGCAAAACGCATATCCATCAAAACGTGGCGTAATTCACTGCTCGGCGCCCAGTGCATTTCATCATTCATAATACCTTAGCATACTTCACTGCTAAGGTTAATGGCTTCCAACATTAACCTTAGCCCATTCATTGAGCCTTGACTGTCATTGGAACCACATGTCCAGCATATGCCTTCTTGAATGCTGCAACAGAGAAAGTACTCATGAACA…
AACGAGATGTATATTTTGCTTTCAGAGAGATATCACGGTGGTCCTTGTACATTTTCTTCCATCTCTATATTTTAGCGCAGTTTTTTTATTGAAGTTTACAGGTCCAATAATGATGATATATATTGGGGAAAACCACCTCCATATATCATCCTGATACGACAGTTGAAAATAACAGCCATTGTAATGCTAGTTAAATATAATACAAGTTGTTTATTCACTGCTGTTGACAACTCCAAAAAGGTTATCTGGATTTTATGTACATCTTTCAGCCTGCGGTCTGATGAGGGCAACAAATGTTTTCACTCACAAAGCATTGATCAAGTCATGAAAGTATTTTCCATACCACCCCAGATTTCCCACACAATCTTTAATTAGTGGAGTATCCATTTTCAACAGTAA…
GCACAGGGAATTTTGCCTACTCCTATTTACGATCCTTCTCTTCCCCCCTCTGGGCGGCCAAAGCTCTCGTTTTTACGCGTGATTTCGTCGTCTTGTTGCTGCTGACGAGCCCGCTGATTTTGGCTCGATTTAATCCCATTTTACGGGTGTTTTGCATCTATTGGAGATCCAAAGGTGCGCCCTTTCTGGGGGTATCTTGGGGGGAATTGGATCGATTTCGATCTGTCTGAGTGGTTCTCTGGGCGTTGTTGGTGCGTTCTTGATCCGAGAGGTGAGAGATTTGGTTGGATTTTCTCCCTGGAGCATTTGGTGTGCTCGAGCAGGATGCTCTATTTGAAGCAGCCGACGAGGAGCTGAACTACGCGGAGTTGTTTTTCCCCTCTGAATTTTCTTGGTTTG…
TGAGGGTGGTGTGGGCGGCGAGGTCGCGGGAGGAGTACTTCTGCGAGGGCCCGAAGATGCGGGTGCCGCCCTGCTCGTTGCCGCCCTTGGCCGGAGCCCAGGTCGGCCGCGCCGCCGTGGTCATCGCCGCGGCCGCGCGATTGACAAGGAAGGAAACCCTAGGCGGCGATGGATTCGATTCTCTATCCTCTCCTCGACGAGACGAGACGACGCGGTTGCAAAATTGCAGAGAAGCCCCTGCAGAAGCGTGTATATGTCGAGGAAGGCGGTTGTGTTGGTAAATGGGCCAGCCCAGGGAGGATGCCGGCCCACATAAATAAATAAATACGGACCCCCCACCCACAAAAACGATCCGTCCCTTTTTTTGTTAAAGAAGAATGATCAATAATTGTACGTATA…
CATTGGAACATATTTGAGGGATCCTTTTGAACGGGGTACTAAAAACACAAGAACATGAAAAATTGCAGGAATCAGATACCATGTTCTACACGATCCTATAGGGTTACACACGAAGATTTAATTGGTGCGTTACGTTTGGATGGTTCACAGAAATAAATATTGGAATTTTTTTCGAAAAAGAAAATATTGGAATTTTAAAGTGAACTGTTTGCTAGAGAAAAACTAGAGGGAGAAAGGAAGAGAGTGCATTGGACTTCTCAAATGAAAATAAAACATGAGGTATGAGCTCTCGTTATATTTTCCTATAGAAAGGGGGCATACGAAGGCAACCAATAAGAATTTTGGCATATCCCTATTCTTTGATCCAACGTACGGTCCTCATAGGAAAATTTTTTCTAA…
AATAATTCCGAAAAAAATGATCTAAAAATCAAGTTTACCCAGAATCTTACCCAACCCTCTCACCCTAGCCTAGTTTGCCATGACCTGGACCCACCTGGCAGCCTCTCCAGCTCGCCCTTCCTCTGTCCCTCATCCTCAGCCGACCAAGAAACACATAGAGGGAGAGATTGAGAGCCGACCGAGTCCTGGACGCGTCGACGCGTGGTGACGACGTGTCGACGCCTTCAAGTCACTGAGTCATGCCTCCATCTCCTCCAGACCGAGTCGCCCAACTCCACACATCACTCTGGAGCTGAAGAAGCCGAGGGAGAGGTCCTCAGCCTCTCCGTCATCCTCAACCTCGCCACTGGTCGTAGTGACGACGACCTTCGCCATCTCCGTTTGAGTCAAGGTCACCTC…
ATCTTAAAGATATTACTTTTATTGTATGACGGCTCCATGTGATGAAGTGTCGACGGCGATATATGGGCCCATCCATTTATTTCGAAGTTTTCCATGTCCGAATAGCTTCACCCGTGAGTTGAACAGCAGCACCTTATCCCCTGCTTTGAACTCCTTGTGCTTGATCTGTCTATCATGCCATCTTTTGGTTCTGTCCATACAGATCTTGGCATTGTGATAGGCCTTGTCCCTCCATTCCTCCAGCTCAGAGAGCTGCATCTTCCTGTGATGTCCGTCTCCCTTTAGGTCCATGTTCCAAGTCCGGATAGCCTAGTGCGTTGTCGTAGGCACTTCGGACCTTCCATTATATTTGAGAGATGAAGTGAATAATTTAAGTCATCAAACAAGCATAATGAAACA…
CGTTTGGCTTAACTGATAAGCACTACTCGTTGCAAGTGAGTGTTTATCCCTTTACTTCTTTCATTTTTAGTACTTCTGTAATTTGTATAGGTCAGTTCAATTCTCGGAGAAGGTTCAGAGCAGAGGTAGACGAAGCAGGAGAGAGCACCTGTGCTTTTCCGGCCCATGTCTACGGGAGACCCACGTCGGCGCATGTCCGGCCGGCCCAATTCTTCCGGAATTACAGCCCAGTTCACGTGAAGACTGGGCCTTCTAAATGGACCATGGTTGAGCCCATTTGTGAACCGGCACATCTATAACGAGCCCATCCTAACTTAATTTGGGTATCTTTTGTGTGTTGCCGGTGTTGGTCGTGTGAAACACTACTCTTCTGATCCATCGATGAATCTTGAGCGATTA…
CTTTGCATTTTCAGATTTTTATACACATGGGTCCACTGATCGGTGGCTGAACCAATATACAAAAAGATCCCTAGGCTTTATATGAACTGCATTTAGGTCCGTGGGTCCACATGTAAATCTCTGAAGTTTTATAGTTTGAACCCTATTTTTTTGATCATTTACAGGACAAAGTCCTCATCTTCAACCTCCAGCAGCCCGATGGACTGGGAGCTTGGCCATGGCTTTGGCGAGCTCGTCGGCGACGATTGGTGGCTCGATTGGGAATGAGGTCAAAAGATAAAATGAAGAGAATGCTCTCACGATTCCATTCCTCTAGTTTTCGTGGCTAGGAGACATCGGAGTAGCGCCGATGGTGAGGGTGAGCGGAAGGTATACATGAGCTGTTACTGCATGTTGCCT…
GCATTCTCAAACAATATATATTTTTTCTAAGAAATCGTAGCTATAGAATCTTAAAAAATTAACTAGGAAGCTAGAAGCGGAAACATAGCTTTCTTAGATTCTTGCAAACCCTAACCGGTTGCTCCTATTTTTTTATTCGAGTTTATTATAATCTAGACAAAAAATTAAATTGTTTGGGAGCTTTAAGTTCTCTGAGAACAGGCCAACAAGCGGATTAGTAAAATATGCAACGGTTATGATGGCAGTGTGGGCCGTGCGTGGAATTGTGTAAGGCTCTGTTTTAGATTCCAACGTTTTTCTTCAAATTTTCAACTTTTCCGTCACATCAAACTTTCAACTTTTCAGTCACATCGTTCCAATCTCTTTAAACTTTCAATTTTGACGTGGAACTAAACACAG…
TATGACAAATTAAAAATGTAATTAACACTAGCTTTCGCTAGCAAGCTAGGTCAAAAGAAAAACAACATCCCAACCCAAAACATGATTTTCATAAACTCCACATCATCAAGAAACTAGTACTAGACGCCACTCTTCCAATGCAAACACTACTATTCCATACTTAAATTTAATACTCATTATCTCACATGATGTCTTGGATGTTGTGTAGAAACCATGTCTCATGCAAGACATGATTTCCTTCTCTTTCCTCATTTATTTACTTGTCACATCATTTTTCATTCTAGGTGGCACCTTATTTAATGCTATAGACACCATCTTAGTCATTGGGTTGAGAATGGCCTACGTAGGGATTACTTTCCTATATCAAACACATGACGCCGTAATTACTGAGATAGTGAT…
AAAATCTCATAGTATCCTGATACTGCGATACGATACTATTTTAAGCAAAACGATACTACCTAGTATCCCGATAACTAATAAGCTTGGTCGCTAGTGGGCGGTGGATTAACGGGAGAAGCAACGTGACGGTTTAATGCAGTTAATTTTTAAATCATGTTTGACCATTTATTTTATTTAAAAAGTTATATATTCATCATTTCATTTATTATGATTTATTTTATCATTAGAGTTGCTTTTAACAAGAGTAAAGTCCATCGCCGGTCCCTAAACTTGTACCGCAGTGTCATCCCGGTCCCTAAACTCACAAATCGACCGTTCAGGTCCTCAAACTTGTTCAACTGTGTCATCCCGGTCCCTAAACTTGCAGATCACTCGTTTAGGTCCTCCAACTTGTTCAGT…
ATTCGAAAACTTTCAAATTTAGATTTGAAAATTTTGAAAACTTTCAATTTGAGATTTGAAAACTTTCAACTCGAGATTCGAAAACTTTCAAGTTCAGATTTGAAAATTTTTAACTCAAAAATTAAAAACTTTCAAACTCAAAACATGCTAAAGATAAAAAAAAAGTGGAAAAAGGGAAAAAAAACAGAAAAAAAAAGAAAAAAAAAGTAGAGGAGACGCTCGCGCTGGCGCAGCAGCGCTGGGCCTTCTGGGCCCGAGACATGCGCCGGCGGCGCACGTATTAGCTTTTCCGCTTCGTAGCGTGCTATGTGTGAGAACGTGGTTTACCCCTCTTCCACGCGTGTTGCCTCATGACATTGGCCTCACATAATATAATACATGTTTGAGTTGGACCAGGCT…
GTTGGGGAGCGCTTGGATTTGGGAAATTCGGGGGAGGCGTGGCGCATGAGAAAGAGAGAGAGGAAAAAAATTGGTCTGAAGGCACACTCAAATCACGAGTTCACGTCGTCGGGAAGGTGACCTCCTGAGAGAGGGTGAATAAAAAAAAAGAAGAAGAGCGGCTAAGACAAGTGTGTGGTTTGTTGGTTGTGTGGGCCTGGAGAAAAAAATGCCCAACCCATTAAAGCCCGAGCCCGCTTCTGGTTACAGTACCATACTACCATGTGCTCCGATTGGCACAGTATAGAAGCTTTCTCTTTGCAATTAAAAATGACAACTTTTTAAAACCAAAATTTTCACATTTAAAAATTTTGGATTTACGAATAGCTCTGTATATTTTTATTAGTTTACTTAAGCGAA…
GTGGAGGTGGATGCCTCTTTCCTCCTCTTGGGCGCCATTGATGTAAAGCGATATGCTATGGAGAGGGTTTAAGAGGGTTTTAGAAGAAGAAGAAGAAGAAGAAGAAGAAGAAGAAGAAGAAGAAGAAGAAGAAGAAGAAGAAGAAGAAGAAGCGGTTGAGAAATGGGAGTACAAGTGCTTTGGTGTGAGTGGATGGACGGTGAGGTGGTCGTCTTCCTCACGCGCGGTGGGGAAGAGGCGGCGGCGGCGTCGGGGAGGAGCCGAGGAGAGGCATGGGCTCACGGCCACCACGGCTGCCTTCTTCTTCTTCTTTTTTGCATTGCTTGCTTTTCTTTTTTTTTTCATGGGTTGTTTTGTCTTATTGGCGAGAGAGAGAGAGAGAGGGAGAGAGAGAGTCCA…
TCTTCTATACCCCTAATTTTACTCGATCCCCTCTGTAACCCCGAATTTTCGCTTTCATCCCTTCCATGCCCCACCCGTTAGGTTTCCGTTTGATCTGTAACGTTATCTGTGTGTTACATTGTCAGTATTTTCAAAAAATACCAAAATACCCCTGGCAGTGCAAACCCTAGCTAAACAGATCTAATCCCCTTCTTTCTCCCCAATCCTTTCTCCTCTCCACGCGCAGGCCGCGCCGCCGGTCCCCGCCCTCCCCGTCGCGCGCGCAGGCCAGGAAGGCCCTCCCGTCGCTCGGTGGGGGCGCCGCCGGCCCCCGCCCTCCCCGTCGCGCGCGCCACCGCCATCCCACGGCCCTCCCCGTCGCGCGCGCCAGCCAGGAAGGCCCTCCCGTCGCTCGGTGGG…
AGAAAAAACCAAGCAAATTGGATTGGCATACTCTGTTTATTGCGTTCTTCACTTGCTCGCAACTGTTACAATTATGCGTTCGGCAGCAGCTGACTCATTCTCCACATGCATACTTTTTGAACTACTAAACGATGAATTTAAATAAAACCAGCTGCCCCTCCTCTCCCCTTTATTGGCACCAGCTGCCAGATAAAATAAAAAACAACTTTTTTTTTCTCCCCGACCTCCTCTCTGCCACCCAGGCTGCCTCACCGCCACACCGTCCTCCTGCAGGGCACCGCCGCGGCCAAAGCTGAACCTGCTCTCTAGCCGACTGGCGCACAACTCCACCCTGGCCTCGACCCTTCTGGTAAAGCTCGCCTTTTTTTCTTTTCTGTTGGGCTTTTGTCACTAGTTGTG…
GTAAACGTCCATTGTTGCTATAAATCCATAGTGTGCCTCATATGTTTTTGTTATATACCCAGCTGACTGAAAGAAAAAACAACAGATTAGGTACATAAATACAAGTAAAAATGATGAGAACAATCTTTTTCGCCTATGAATAATAAAGCCTATCTTTTTTTGTTGTTGACTTTTATCATCTCCCTTATATACCCTTGAGTTTTTGGTGTTAGATTTTCTGAAATGACTATATTACTCTCTCTTTCTATATGGGAACGCTTGTTATAAAAATAGTAAAGTCCATCACCGGTCCCTAAACTTGTACCGCTGTGTCATCCCGGTCCCTAAACTCGCAAATCGATCATTCAGGTCCTTAAACTTGTTCGACTGTATCATCCCGGTCCCTAAACTTGCAGATCA…
CTCTCTGTAATTCTTTCACACACAGATCCACCAGAACACAGGAGTAGGGTATTACGCTTCTCAGTGGCCCGAACCTGTCTACATCGCCCGTGTCTTGTGCATTTGCTCTCTTGCGCACATTCCACAGATCGAGGGTGAAGAACCTCACTTAGCGCCCCCGGCCGAACCGGCAAAGGGGGGCCTGCGCGGTCTCCCGGTGAGGAGCCCCACGCTCCGTCACTCCCAAACCGGACCTTAACTGTCATGATCACGACCATCAAAACTATGTGCTCACAACCTACTATTATTAAGTTTTAGTTGGCAATTAATTAATTAACCAATCACGATTTACCTTCGTGAGTTACCATTAAATATCCATCATCGAATAATAATGAAACATTACTAATGTTTCTAAACATG…
CACTCTCTCTCGAGTTGTCTCCCCTAGCGAGCGCGCGCGCTCTCTCTCTCCCGCCGGGGAGCTGCTCGTGCTCTCTCTCGCCGGCGAGCTCTCTCTCTCGACGGAGAAAACGAGAAGAGAAAAGAAAGAGGAGAAAGAGATGTAGAGAAAGAGCGAGAATAAAGAAAGAGAGCGAGGAAACAACCAACGGTTACGGACATAATAGCGCGGAATCCAAAATTTAACATGGATTGGCCCACATTGACTCCCAGGCCATCTGCTCACAGGCCACACGGTCTCATCCACACAGGGAAATGCACGAATCATGGCGCAAATCCTACGGATAGAAAAACGACAAATATTGGGGGTGAAAATCTGTTGACAAAGATCTAGCAAAATCGCAAGGGAAAAGTAGATACG…
TAAACCAGTCAATGTAAGGCCATATCGTCTTCCTCACCACAAGAAAAATGCCTTGGAAGAGCTAGTGCAGCAATTGTTGAATTCCCAAACCAACAGACCAAGTATGAGTCCCTACTCTTCCCCTGCCATTCTGGTAAAAAAAAAAGGACGGTTCATAGTGCCTTTGCATTGATTACCGTCAACTTAATGCTACCACGGTTAAAAACAAGTATCCCATTCCAGTCATTGAGGATCTCATAGATGAATTACATGGGGCTCAATACTTTTCTAAGATTGATTTGCACTCAGGTTATCACCAAATCAAAATGCACCCAGCTCACATATATAAGATAGCCTTTAGCACACATATGGGCCACTTTGAGTACTTGGTGATGCCTTTTGGACTAACAAATGCACCAA…
TATAAGTGGGCTCGTGTTTTTTCAAGAAAAGGAAAAAGTACACTGAAGGTCCCTCAACTTATCAGCAAGATACAAAAACGTCCTTAAACCGTAAAATCAGATATATGGGGTCCTTTAACTATACAAAACCGTTCACCCGAGGTCCCTGGGCAGTATTGACGCCAGATTTGTCCTACATGGCTGGCTGAGTCAGCGTGGGTCCCATGTGCCAGATGCCACATCATCTCTCTTTTCTCCCTTCCTCTCTCTCTCATTGGATTGGCCGGGCCGGTGGATTGACGCCGCCACCGCACACCGCCGCGGAGGCGGATGCGGACGTCACCAGCTCGTCGCACCACGGGGAGGGCCTCCTCGATGACCATCGGCGGAATCACCCTAAACTCGTCGGCGGAGCTGGAG…
GAAACTAGGTTTTGTGAGTTGAGAAGTGAACTAAATATCTTGGATTCTCGGAATGTGGCTTGATCTATTGCATGCATGTTTGCTTGGTAGAATAGGTTTGCATACCACTTTGTGACAAAATGGTCATTCAACTCATGGATGGACACTAGTCACTTTTGTGGAGAACATGAATCTATGTGTATGGGGATCTCATTTTTCAATGAATTTTGGTCCTAGCACAACTTGAAATAGATTCACACATTCCCTCTCTCGAGGGTGAATTATCTTGTCTCATGATAATTCCCTCTCTTTTGATCCCTCGGATCGTCCATTTGACTTTTGGCTATTGTTTTGTGTGATTGATTGTGTGCTAGTCACAAGTTCAAATGGAGCCTCTAGTGCTCGACCATCCCTCCATTC…
GCACTCTTCTTTTTTCCCATTGAATGTTCTTTCGTAGTAGTACCTTTCAATTGTTCCCTCGGTTTCTTAGTTGTTTTTTTCCTTAATATGTTTGTACTATATGCAATGGACAAAAGCCATGTCAGATAATGTTCTAGATGTCAGTTATCACTTGTTAGGAGCTGGAGATGAGATGCACTCCTAGCCATGAAAACATCATCGTTATCGTCCGGGGAGAGACAGGATAATACCGAGATTTCATTCGCGTCGTTACTTGGACTTGGCTGGCACATCTCATCTTCTTAGAATGTAAAAATAAAACTTTTTTTTTTGGAATTTGTAATACTGTTTGAGATTCACTTTGGTCCATCAAAAGTACCTCGAGATACCGGTACCTCACAGTATCAAATTGTTTTTATC…
AAAGTCTAATATCGTAGGATTTATATTATTCTTCTTCTACCTTATAGTTCACCAACTATAGTTCTATACAAACCTCATTCATCATCTATCTATCCTATACATCACCAACTGCAGTACTACAAACCTCATTCATCATCTATCTTATATACCTATAGTTCACCAACTGTAGTCGTACAAACATCAAATCTAACAGCCTATCTACGTTGCCTATTTGGCACAGCTCCAGCTCCAACACCACGGCCACCTCTCTTAGAGCTAGAGTCTAGCTAAACAGTTTCAGCTTCATCAGAAATGGGAGTGGAGTTGGGTGGAACACTCTCACAAAATAAACTAGAGAGATGTAGTTGGGTTTAGACTACTTCATAACTTCACTCCAGACCTAACTGCTGGAGCAGAATT…
TCACACGCTCCCGCCCACCCCCACTTATAACCCTAACTCTGCGATTGTCGAAATCCGTCAGTCTGCTCATCGTGCGTGTACGCTCGCGGAATTATGCGAGAACGGAGTAATGCTGATTTATGAGGTTGGATTGTTTTTGAGCCATGATGTTATACAATATTATTCTCTAAATCTACTGTAACTGCAGCTCTAAATCTGGATATCGAATAAGAAGCAATAAATACAATTCTATCAGATATGTTCAATCCAAATCTATAGTTATAAATGTGGATATGAAATCCGAGTGATAGTACAATTCTATCAGACAACTTCAATCCAAATCTTCAGGATATCAAATTATAAATATTTTATACAATTCTATGAGATAAGACCAATCTGACCCGCCCCTATATATATACT…
GGGATCTAGTTCGAGATAGACTATACGCGCAGGTTTTTGATCGGAGTTTCACTTGGAATCTTGTCCCACGTTGATACCTCAAAATTTCATGGTTTTTTTACTAGCTTTCATCGAAGACATAGCTCTGATCTTTTCTGATTAAGATTTAGATTTTATCTCGATTTTCGTTAGCATGTTTTTCAAACTACTAATCGGTGTGTGGGAAAACTTAGAAGTTGCTTTAAAATATCAAATATATCCATTTGTCAAGTTTGTAATAATTAAAACTTAATTAATAATGTGCTAATGGCTTTCTCGTTTTATGTGCGCTAACTTATTCTTCATCTTCATCAGTTTCTAACACCATCTAACTTTGTGCGAAGCTATAAATTGGCAAGATAAAGTACTCCCTCCGTACTC…
GCGCCATTGATGGCGGCCGGATCCCCCGCGCCGGTTTCCTTCCCCGCCGACCGCCCTCTCTCCCTCCCGACCCTATTTAAACCCTCCCCGCTCCTTCCTCGTGTTGCGCCCTAAAAATCGCCTAAATTAATAATGCATATTTTAAATCATTTTTAGAAATTATTTTAAAAGCCTACAAGCTAAACTCTAATAATCTAGCAAAATTTTCAACATAAAATTGAGCTAGATAAAATTTTATTAAATACTTTGCTTGTTCCTCTATTTTCTAGATTTTTCTGGGAATTATTTGAGCAAGGGAAGTATTTTTAATAAATGAAACAACATTTCACAAATTAATTTAATTTAAAAAGTATAAAAAATCCTCCCCTAAGTCGTTGGGCCGATTTCGGCCCAACATCT…
AAAGCTGCAGCCCGGCCGCATCCAGCGCCGCCGCCCCCGCGCCCGGCCGCATCCGCCGCGGCCGCCTCCACGCCTGGCCATGCCCCCACGCTCGGCCACATCCGACGCGGCCGCCCGCAGCCCTCCCATCGTCGGCGTCGCTCCTCTCTGTCTTGCCACGCCGCTGCATCCGAAAAGTGCCAAGAAAAGAGAAAAAGGGAGAGAAAGAGGAAGAAGGTATAGCAGAGGCTGACGTGTGGGTCCCAGTGTCGGAGAGTGTAGTTAGAGAGGCTGTTGAAGTGGGTAATGAGTTTAGCTTGACAAATCAATTGGAAAGCTAGCTATATAAATGCTCTTACATTTGGACACGCCAAATAAGATGACAGAGAGGAGAGAGGGATGCCGCGTGCCAAGCATGAG…
ATATATGTAAGAAATAGAAAACAATATTGAAGAAATAGGGAAAATACTAATATAGTTATGTACATACTCATAGGAGATAGTCATCATATATCATGCAGTTAGAAAAATAGGCCACAATCGAATGTTTTATAATTATTAAGCAAAATTGATGTTATTATGTTTATCTTTTTATAGCTAGATCTATCTAATCATAATTAATCAGCCCGTGTTAGTAGAAGTCTGTATCGTCATGCGTCAACAAATCATGAGATTATTAGTAGTGAAAAAAAACGATTCGCTTCTTTCCCCTTCCCTTCTCGCGAATAGACCCAACGCGCTGCTGGGGCGACGAACAGGGGCGGCCCGACGCGGGTTAGGTTTTTGCGCCGCCGCCGCCCGTCCGGCGCCGCCCTGCGACGC…
CCACCGCCATACCAGAAGGGCGGCCAGAGCAAGCGAAGCGGCGGCGTCGGCAGGTGAGCGCGGTGGGGAGCGGCGGCCCAGCGGACGGCTTCGGCGGCGTGGGCACGCTCTACATCGTGGCGAACGGCTTGACTTACGGTGACATTGAGCAGGCCACTGGTATACCACATGCTGATCTGAAACGCTGCCTCCAGTCTCTTGCTTGTGTTAAGAGTAAGAATGTGTTGCGGAAGGAACCCATGAGCAAGATATATCTGAAGATGACACTTACTACAATGACAAGTCCACAAGCAAGTTGGTCAAGGTAAAGATTGGCACCGTGGTTGCTTAGAAAGAAACAGAACCAGAGAAGTTGGAAACTTGCCAGAGAGTTGAGGAAGACATAAAACCTCAAATTGA…
ATTAGCCACTTCATTCAAAACAAAATTAGCCGCATAGCGTGCTACGTGGGCTAAAACCACTATCCAAACCACCTTGGGACCTATATTACACCGGTTTTGACAGTCCAACGGTATCTGGTATTGCGGTTTAAGGGCGAAAATCGAACTAGCTGTCAAGTTAAGGGACCTAAAATGAACTTATTCCTTTCAAAAACGAAAGAAAACAAATCAGCCCAGAAGCAAACTGGGCCTGGCAAAGCTTCGTCTCGAGCCCTATGTGTCAGAAGGATGGACTCAATCGTCCTTTTAGGTCATGGCCCAGCATCCTGCATAGTATACCTGAGTCATCGATGGGAGCTAGGCTCGAGGGAAATTTAACTATTTGCCACTCTTGTGACATGGCAATTAACGATTTGCCAC…
ATCCATTAGTTCTTGTTCGATACGCTGATCTGGAAAGCTTGAGCCCCACTTAAGTGCAAGTCCTTCATCTGGTTGGTCATGTAGATAAGAGTCTAAACATCTAAAAGGCTATCAATGAGAGGTTGATTAAATGACACATACTATCCACTTACATACAAGTCCCGGAGACAACTTTCTACCTCGGAATACAGATACACTATAAGGATATGGAACATGATTGTAACGTAAACGTCATAGGAGCAACCCAAACCGACATCATGGAAGCCAATGACCACAATTCATGACTGGTGAGAAGCATTGGCCACGTGTAAAGGACTGCCCAAGCAAGAGATGAGAACCCTCGTATCGCTAATGACCTGAGAAATTTGAAAAAAAAAAAGAAACCTAGCATTAAGAACA…
ACATATTCTAGGGTTGTTGTACATGTCTTTTGGGATTACGAGTTTTGTTCCGGGATTACATTCCCTGTTGTTTAAGTTTTGTAGGGATTTTAATATCAAATTCCCATTGTCAGTATACAATTTTGTTAGAAGCTAGTGGTATAGAACTTCACCTTTTTATGAATTCGGTAGCATGGACAACACTAGGAATCTCACAGTCGGGATGCCAGTATTTGGCCAGATGAAAATTTGGAGTTGGGTCAAATTTTAACATCTGGGAGAGGACTTAGGTGACTCTTCATGTTAGACATTCTTAAATTTGTACAATCCATTTTTTTAATTGGAGCTAAGAATTCTTATTTTTAATTCATGTATGTGAGATGAATCAGGCCATGAACTTTCAGAAAAAAAGAAGTCATC…
CAAGTTGTAGTTACTTTGAAATTTACTAAAAATATAAATGAACCCACGATTAGGACCTAGCCGTGAAGCAAAGCGGGGGACCGTTGGCACACCTTTCCGTCCTCCGCTTTCCATCTCCACCTCCACCGCACTACCAGTACCACCACGTACGTCCACCACCACCTCCACCTCCGCCGTGCGGACGCCGCCGGCTTCCCAATCCCAGCCGCGACGCGGAGGAGGACCAAATTCCTCCCCCACCCCTCCGTCAAATCTGCGCGCACCACCTCCGAGGTAAGCCTCTGCGCTCCCCTGCTCCGGCCTCGGGTTCTCCCTCCACAGCCAGCCGAGCGGGCAAGGCGCCGCCTTAGGCCGCTATTAATTTGTTACTGATTCTTCGCTAATCGCTACGATGCCCTG…
ACAAATGTGTCGTGTGAACAGCATGAACAGGTAACCGTGAACGCCTCTTGGTTAGACGGTGGAATTGCGAACACTACTACAGATAAGTAGGCGTAGTTTAGTTTTGATGACTGTCACTACGTATAGATAAGTAGGCGTCAATTGGTACACAGTATAAAATACTATGAAGTTTATGAATTTAATTTTATTCTTCGTCAGTTTATGTATGTATTGTTGAGAATATAGACATATAATGATTTAATATATTTTATAAATAAATCATGATATTATAGATGTATACTAGCATTAATGTATCATTAGATCTACACATGTAAACTAAGCAGTAAAACATGAATAGATGAAATATACGCAACATGTCGAACACGTACCGAGGTGGCGGAAAGACCGGTTGCTCGGCAG…
CAGGATCATTTATAAATTAAATTTTAGGCTTGGGAGGAGAACTGCAGGGTGTGACATTTATTCCACTTGCTGTGTTCTATTGCCATTAAGCAATACTTTTGCACACTGAGTTCAGAGTAAGAAGGTATTTTGAATATATTTATGTCTCTACTGAGGGATATTGTGTGTGTAGTTTATGCATGCTTTCAGTTTTTAAATATTTTCCGTGGTTGATTAAGACGATTAGATTGAATATATTTTTTTAGAGTAAAGTCCATCACCGGTCCCTAAACTTGTACCGTTGTGTCATCCCGGTTCCTAAACTCGCAAATCGACCGTTCAGGTCCTCAAACTTGTTCGACTGTGTCATTCCGGTCCCTAAACTTTCATATCACTCATTTAGGTCCTCCAACTTGTTCA…
TACATGAGGTAGGCTGTGCAAAGCCCACGAATCTAACACAACTTAGGACTCCTATCCACGTAGGAAATCCTCTCTTGCAAGTATCCAACTCATCCATTTCCTTATCTCTTTCAATCTTCCCGAATTCGGACTCTCCTCCAAATTCGACTCCTCTTTCCATATGTACACAATCCACTTGTATACCCTATGAAATCTTCATCACCACGTGCATTATCCTCTAGCCTTTAGTATCCCGCGTGATCTCTTGATCCCTCGACGTCTACTTCTCCCAGGTCGACTCCGATCTATCACCGGCAACACTCTCCTGAGGCCTTAAGCAACACCTGCACATGCAACAACAAAGAAACCATATTCCGAGTACAAGTTCATCCCAACTTGACTCACATTAGTATAACAACA…
GACCACGACCAAACTCCTTAAGATGGTATCGAACGCCACGGTAAGGTGCGAGGAATGAAGGCGTGTTGGCATATCCACCATCAACAAGGTAAAACTTGCCCATCGGTATGCGAAAACCATTTAGTTGAGCAGACCTAAGCACCCGGGCATCCGTGGCAGATCCCTCCCAGCCACAAGAAATGAATGTGAAGTTTAAGTCAAAATCACATGCTAACATCACATTTTGGCTTAGTGTGCTCTTTCTATTCCTATATGGAGCTGCCATCTCAGGGTTTATAGTGATAGGAACATGAGTACCATCAATTGCTCCTAAGCAATTCTGCAAGAATAATATAAACACATAAGAAGATTTAATTTTAGAAATAAAATATTTTATTATACATGAATGCCAAGTTAGTA…
AAATAATTGTAATGCATTATCTTCTGTTTTAGAAACACATATGTAATGGAAAATAATATTTAGTGAAAACAATTAACAAAATAATTATTATCGCTATTTCATGTATTGCATTAGTTTTGCTTGCAAATTTTTTTTTGTTGCAGTATCACAGAAGTATTAATAGTGTCAATATTTCATAATGACACAAAATATTTTGACATAAATTTTATATTTGTTTATATTAATTTTCACATATTCGGTTTTAAAACATGAGGTCAAAAACAAGCTTGGCATGAAATTTTATCATGCTTTTGGTATGAATTTTAGCACTATTAAGAGACTTAGGCTGTGTTCGGCAGCAAGTTTTCCCAACTCCCCTCCCTCGTGTTTCGCGTGCACGCTTTTCAAACTGGTAAACGA…
AATTTAGTCAAAATTTGTCAAATTCATAGAGTCGGGATCCGACCGTCCGTCGGAAAGATAAACCTGGGTACAACTCAAAAGCTATATCTCCAACTTGCTGCCACTGTGGCCAGGCTAGCTGGTTGGCCAGCTCTCACTTGGCCCTTTTCTTGGGCACACTGATCGATCCATCTGTGACAACTCTGTACCGAGTGACTGTGTGTGTATGCATGCCATTTATATGGATCTGTGATGATATGATCCCTCTGATCCATCACACAAATGTTAGTGAAAATATAGTGAAATAAATAAACAAACAGCACTCCCTGCACTGTTGCACCCTTTTGGACACTTTCCATGTGCCATGACTCATGGCCAACTTTTGGTTGCATTCTTGCATGACATGTAGTACATGTACCA…
GTCGACACCGGCTAGAGAAGGTATCAAATCAAGTCGTTATACTCTAGCATCGACTAGCATACAACCAAACCCTAGCTAATACCTTGCCAGTCAAATTCCAGTTATCATCCAAATTTCACACCCACCAGTATCGCATATCCACCCTACTCTCAGCCACATACTCTCCAACTAACTAGAACCTACACATAAAATATAGAGCCTATCGATATGCTGCCCTATCCACAATCGGCTTAAATATAACCAAACCCTAGGTATTATACTACCCAAACCTACCACCAGCCAATACTAGCCATATACCAACTGAACCAGTTCAATTATCCAATATACATTCTATCCTTTCAGCAACCAAGCATTCCCATAAAATATAAGCAACCTTAGTTGCCTGATTCCCTCTCCACT…
CCTCGTTATCTGCAGAGAGAGGCGTCGGTCCGCTGCGCTGCTTCACAGTCGATCACACGCGCCCACTCGACCAGGTAGCTAGCTTGCTTGCTGCAGCTCTCTCGTCGGAATCAATGGCTGCGACTTCCGGCGACGGCGGCGCCGCCGCCTGCCCGGCCTACCCGTGGCCGAACGACGGGTGAGCACCGCGTGGACGCCGGCGAGTTCGTTCTCGCTTCCGGCCGTTGGCCACCGCATTTCGGGGCGCTAATCTGGTGGAGCTTTTTGTGAGCATATGTATGCAGAGTGCAGCGAGGGCGCAAGGTGTTCATGCAGAGCGACTGCGCCGCGTGCCACACCTCGCTCCCCTACGCCGGCCTCAGCGACGACGGCGCGCGCGCGCGGGCAGCGGCTGTGGAG…
GTGCTCCACCATGGACCGGTGCTACGGGGGCGCCACGGAGGATTTTGTCCGACGTGTCGTGTGGAACCGGGACCAAACTTGGTCGCTCGTCCCCAAGCAGAGCAACGCGCAACCTTGCTCGGTCGAATCCACGCGCCGCCAAAAAAACGCGAGGAGCGAGCGCTGTGGGCGTCGGTGCTTGGCCGCCCGTGACCTCGCGCACGCAGCACTCGTAGAAATTCCAGATTCGCCCATGGAAAAATCCCTTCCCACGCCTGCAATTCATCCTCCCACCACCGAGTCCTTTCTCCCGCGCCGGCATCAGCCTCGCCGCCATGAGGACCAAATCCATGGCGGCCTCGGCATCGATTGGAACGGCGCCGGAGCAGCTACCAACAAAATCACAAAAGAAAATCAAGT…
GATCATATTACTCTTTCATGCAATAAACATCTACAACGTAATATCTTCTTGTGTAAGCCAATGCAACGGTAATGTATTAATTCCAAACTAGCAGATCTACGTAGTTACCGATATCAACAATACGCACTTCTAGATTAGTACAACTAAAACCCTAAAAATATAATGCATTTATTCAAACAAATTTTTAAAGAATACACACTATTTAACTCAATAGTCACATATAGGATCTATGAATATTACCTGAAATCGGCGTCTGAATCCGGCAGGGCTTCGCCCCTTCTTCTCTTCTCCTCCCCTCTCTTCTTTTTTTTTCACTGGAATTGAGAAGAGAAGAATGAGGGCTGGGGGCTGGGCAGCAGGCCTTTTATAGGCAGCGAGGCCTGCCGCCCGGCCAGAGGG…
CCCATTTTTAGGCCGAAATTTTCTGAAATTTGGACAATTTAATTGAACTTGACCAAATTTTGACTAAATTCACAAAAAATTGAGAAAACCGAAAATTTCGGCCGAGATATTGGCTTTTAGGCTTTTAGCATATATTTGACCGTTCGTCTTATTCAAAAACTTTTATGAAATATGAAAAACTATATTTTAGTCAAATATTTTAAAATTTGAGAAAAACGAAAATTTCGGCCAAAATCGTTGACTTTTAGGCTTTTAGCACATATTTGATCGTTCGTCTTATTAAAAACTTTTATGAAATATGAAAAACTATATGTATACATATAAGTATATTTAACAATGAATCAAATGATAGGAAAAGAATTAATAATAACTTAATTTTTTTTAATAAAAAAGTCAACG…
AGTGATCTATCTTCAGATCCTAGCAAATTTTGTTTCCATAGGCTAATCTGTAATTCTGATAGCAAAAACTAGCTCTTTTTGGTGAAAATGTAACGCGCTAAGATATCCAGTAACACGGTGAGTGAATGATGCTGTTTTACTGACTCTGAATGAAGTGTGTGTTGATCTGGTAAACTGAAAACTCGATGCTTCTTTCAGAGTTTCAGTTGTCTGTTGCTTGCATACATGATGGAATACTTTTTTCTTCTAGAACTCTATAACAACCAGGCAAATAATTTGTCTTCCTGGAAAAAAGGCAATCTTGTCGATTATGTACTGATATCTGGCAGGCTAAACTTAGCAATTGCATTAGATGCCAAATATTGCCATATAAGTCTTCCAGATTCAGAAATTGATGGC…
TCAATACGTGCTTTGCAAGTTCATGAATCTAGGTAAAATCTATTTACATGTTAAGAAAAAAAACCGCTGGTGCAATTTACTCATCAATACTTAAAAGGTGATGTTATTTCTATCCCTTCTCTCATAAGGCACATATTTGAAACGGACTTTCGAAGCCACCGATGATAAATGGAATATGTACTACAGATCTTCTTCTATTTGTTTCCAATATGATATATTTTTTTTTATTCTAAACCTTCCATATAATATTTTGATATTTTGTGAAAGATAAAATTTGCTACAGATTTTTTGATATTTTTTCCGAAAGATTACGGCCTTTGCTGTGAGACACCCGAAGATCGTGTATTTGCTCGTGGACACTTAAAAAAGTGGTAATTAGCTGCTGGACACTTCTCCCAT…
ATGATCATGTCTGAATCATGATACCTTTATGCTGTGTAGTATGATTATGTCACAACAAAAGATAACCATGTCCTATATGACTGTTAATTGCGTGCTCTTAACTCTGTGAGAGGATTGCAGGAGATATGTCTGATCAGATAAAGATCTCTCTGTTTCACCAAACACATGCAAAATTAGGCTCTGGCCCTTGCTTCAATAGGCAAACCTAATTTTACTCGCGCGATAATCTCCTGGTCTCCTGGCTTTCTAGATCTTAGAATGTTTTCTGAAGGGAAACAAACCAGTACTGCCTCTTTATTTTTGGTAATGGCGTAATTGCCGCATTAGGATGCTGCGGTAACCGTAGTCGTGTTGCGCATGTATTCTCAGTTAAGGAGGTAGTAGTAACACTTATTGCGT…
TTTATGTGTGTGCAAAGCTTAGTTTGCTTATGGCTTCGGTTAAAAAGTTTGCTTATGGTTGGCTGCCGCAGGAATCCTAATTAGAGCGCGCTAGCTAGAGAAGTCGCGCGCGTTTTCTGACCGCGTCACGATAACGCTAGCTAGAGAGATTGGACTCGAGGGTGGGTAAGACCCGGAGTTACGTGTACGGGGATAGGTGTATTGAGAAAAAAGGGGTTAGGGTTGCGGGGTGGGGTAGGGGAAGGTGGCGCTGGGGCCTGGGGAGGGGGAAGTGGGGGATCGGGTTTAGAGAGAGGGTCTAGGAGGCGGCGGACCGGCGGTGGGTGGCGGACAAGGGCGGGCGGCGCCGCCGCCGCCGGAGCCGCTGGGTCGGCCGCGGGCGGTGGGCCGGTGATGGTG…
CATTGAAGATTTGGCGTCATTATCTTTTCGGTAACCGTACAGAGATGTATACGGATCATAAAAGTTTGAAGTACATTTTCACTCAACCTGACTTGAACATGCGTCAGCGAAGATGGTTAGAATTGATTAAAGACTATGATATGGAAATCCACTATCACCCGGGGAAAGCAAATGTTGTAGCCGATGCCCTTAGCAGGAAAAGCTACTGTAATATGTCAGAAGGTCGACGTTTACCTTGGGAGTTATGCCAAGAATTTGAAAACTTGAACTTGGGAATAGTCAACAAAGGTTTTGTGGCCGCTTTACAAGCTAAACCTACTCTGTTTGATCAAGTTAGATGTCACGCCCGGAAATTCACTAGTAATTTCCGAACTAATTTGTGCATAAAATCCTCGTCCA…
TTTAAACCTCCAACTTTTATATCACATCAAAACTTTTGAACACATGCAAACTTTTAACTATTCCGTCACATTTTTTCAATTTCAACTAAACTTTTAATTTTTATGTGAACTAAATACAGCCTTAATTAAGTTTGTTTCTGGTAATCATCTCAGAACTCAAAAAAAAAAAACCGCCTTTAAGCTCTCGACATCTCAATCTGAACAGGACGAATGGGATAGCCACTTGCCCATTTCTATCACAGAACAGCTGGAATGTGCTTCTGTCTCTTTATTGGATTTTTCCTCTGTAGGCAGACCAAACCGCAAATGTTGAAAAATATGGCGTGTGTGTTCTATATTTATTCCTGTTATATGCTTTCGTACGAAGAAATCCTTTTCGAGGAGATTTTATCAGAACGC…
AATTGGCGGCTAGCGGGGACACGGCGGTCGCCGTTGCAGGCTGGGTGGGTGACGCCGGCGTCCTAGCCGGTCGGCCACGACGTCGCGCCGGAACCGCGAGCGAGCGAGCCCCGCGCATGCAGGGCAGCGAGGCGGGCTACGGCCTGGTGGCTCGCGCCACTGGGCTGGAGCGCGGCCTGCTAGCGACGGCGGAGGCAAAGCAGCAGGCCAGCAACAGCTTGGTCAAAAAGAAAAAAAGAAAAACAAAAGAGGGCAATTTGATAAAAAAAAATTAATAAACACATTGAAGAGGTGAGTAGTGTCATATATTTTAAATATGTGCCAGATTATAATAGTATAGATCCAAATAGATAAATAGTAATAACAATTTACAATGGTACAGATCCAATTAAAACAAGG…
CCCGAATAGAGGCTGTGACAATACCCTCTGCACAACACAACTCACCACAGTGCACCATACCTGGATCATAATCACCCCCTCTACAACCAGAGGCATGGACTCCCCAGCGACCCCCACGAACTTCTCGCCGCTTCTCAGTCTGGCACCCCGTAATGAACCATGCTATACAAAAGGTAAAGCTGTTGCCCACGCTGGCTTGTAGCTGGTACGGTTAAGTTTCACAACAGTAGCTCGCGAACCGATCCTTAATTGTCATGAGCACGACCTTCAAAACCATGTGCTCACAACCCACCATTAATCATATTTTAATTATCAATTAATTATCATAACACGATTGACCATCGTGAGCTACCATTAAATATTACCATAAGTAATAATGTAGTATATATGATTCATCCC…
ACTTTCTAGCATTGCCCACATTCATATATATATGTCAATGAATATAGACATATATAAAATCTAGACAGATAGATATATATATATATATATGTCTAGATTCATTGACATATATATGAATGTGGGCAATGCTAGAAAGTCTTATAATATGAAACGGAGGAAGCAGCATATTGGCTACAAGCAGCACAAATATGTTTTCCCATGTGAATAGATAGATGGGATATAGGATTGTTTTGAGTTTATGTTGAACGTGGAATTGTACATTACAACATCAATTGTGTAATAAAATTTTGAACATATAGTTGAGGCCATATGCTTATCAACTTAGGTAATCCATCAATGACACTTAATGATCAAAATTCAAAACAAACCAACCTATTATAACATTTCCAGCATAAGAGT…
AAAATGAGTTGTGTTCAGCTGATGGCTATCGTTCAAGGTTCAGTTTGACAGCAACAAGTCGGGAAAACCTCTCAAATCATTTCAGGGCAAATCTGTCACTTTCACGATATGGCTCCGAGTCCTCACCGGATCCTTGTTTCAGCGCTCGTAATTCTATGTTGCTGTCGACACCAACTTTTGGTGGATGTAGCAACCCAGTGTCAGATTTCAGAGTAGGCGACGCTTATTTCCCCTCTGAAGTTCCAAGGTCTAGCAATAGAAGAGGGATGCCTTCTGGAGATCAAGGGATGCTGTTCCATTATGCTGGCGATTACAGCTCGAATAAGTGGACGTTATAGCTATGCATTCTTAGAAATCATAGTATAGTCTGAGTTATGATGCTTTTTGTAGTATCAATTC…
GTCGGGAACGGGAAGGCGGCGGCGGAGTGCGCGGTGTGTATCGTGGAGTTCCGCGACGGCGACCTGGCGCGCCTCCTCCCGCGGTGCGGCCACCGGTTCCACGCCGACTGCGTCGGCGCGTGGCTGCGCCTCCACTCCACCTGCCCGCTCTGCCGCGCCGCCGCGCTCCCCCTCGCCGCCTCCACCGCCACCGCCTCCGTGCCCAACAACAACGACGACCCAAAGGACGACGCCGCCGCGCACTGCCCGGTGTGAGGAGTGCGCGCGCGCCTGCGCGGCATCCGCGCCACCACCGCCCCCCTCCCCCTCCCCTCCCCCACCAGCGCAGGCAGCGCATGCCGCTCGCGCTCTCGCCGGCGCTGCGCGCGACACGCGCCGGCGAGAGCGGCAGCATAGAGC…
TCATATATATGTTAATGAATCTAGGTACACATATGTCTAGATTCATTAACATCTATATGAATGTGGGCATGCCGAGCTCAGGTACATCGCGTGGCTCGCCATTGTCTTCTTGGGATGGAGGTGGTGAGCGAGGAAGGCGTCAGCCGCCGGTGCCATACAGGGAGGGGCCTCTTGATTATGAGCTTCCCGTGTTCTGTGATTGTAAAGTGAAGGCAGCTCGGTGGATTTCTTGGAGTCCCCATAACCCCGGGAGGAGATATTTTACATGCTACAATGCGCGTGTGAGTTAAATTTTGTGCCTTTTAAATTGATTTTGCATTTTAGATTTGTTTTCAAGGGATTGACTCTTTCACTTCCCCTTTTTTTGTGAAGTCTGGGGGCTGCGGATTTTGGGAGTGG…
ATAATTTGAGAGCCACTTGTGAGTACGGGTTGGTAGTGTCCTTGATAGTAGACATTATTGGCATTATTAATTCGTGGTCAGACGATTAGTTGCACTGCTGACCAAAGCAGCAAACGCAATGCACATAGTAGTAGAAATTAAGTTCAAATATAAAATAAGTAGATGTCTCTTATTTAACTCAAGGATGCTTCATTAATTTTACTAATTACTGCATAGTCCGTTTTAGAAAAGAAATTGAACATTTTGCCACTACTAAAGAGTTTTGCCTAAATGACATTCCGCTAATTGGATTCATTAAAATGCCACGCCCAAGCGATGCCAAATATTTCTTTTACCATATTCGCTAATTCTCTCCATTTCCACCAAATTTCGCACCCGGGCTGACGAAAATACCCCTAC…
TTGAGCCTAATTAGTCCATGATTAGCTATAAGTGATACAGTAATACGTATGTGCTAATTATAGATTAATTAGGCTTAATAAATTCGTCTCGCGGTTTTTCCAGGCGAGTTATCAAATTAGTTTTTTCATTCGTGTCCAAAAACTCCTTCCGACATCCCGTCAACGTCCGATGTACCACCCAAAATATTTCTTTTCCTGGACTAAACAAGGCCAAAATATTGATAACTTGATTTGCGGTTTTAGGTACCTTACCCTTGGTGGCCGCCGGGTGTAGTCAACGTCGTCTTGGATTCGCGCAAGAACAATAGTAACATGAACACTCGTTGCAAGCATTCCCTCCATCATCTGATCCGAGATGTCATCTTGCACCCGGCGCAACTTCTTGGAAAGAGCAGTGGC…
TATGCTATGTATATGGAAGAAGAATTCTTGTGTTCAATTAAGGGACCGGAAAGTAGAAAGTCATTTTCACGTGTGTATTTCTTAGGGGTCCGAGTATAAAAATCGGTGGTCACAAACGGTTGCGGAAGCACAATTTAAGAGGGTCTTTTTTTTTATTTTGGTAAATATTCGTTACCATATTTATTTTGTTTCGTATTCGCTCCTTATATGTATTTAATATTATTTTCGATTCTGATTGAAAAAATATATGAGAACAAACATAATAACGCTAGTTTGGTCTATTTCTGATCCGTTCTCATACCTAATTAAACCCATACATGAGTATGTACGTGACCAATGCTTGAACCACGCACGCGGGGTGCTCTTTATTACTTCCTTGGTCTAAAATATAAGAATTTA…
TACATGTTTTATAGATAGCACCTTACTTTACCATTGCGGGTGCTCTAAGGGAAGTTTCAGACTGCAGTCGTTAACATTAGTTTGTGAAACAATCAAGGATGGATAATAGTCAGAGGCCATAGATAAGTACTCCCTCCAGTCATTAATATTCCACGTTACTGATTTTAGTGTTAAAAACGTGATATATTAATGACTTGAATGAGAGTATGTATGAGGTCATATAGAACAAATAAAAAGATAACAGCTGATAACCTTCGCATTGATCTTCTCATCCACTGTACTCTTTGTGAGACGTCATTCATGGATCATCTCATCCTAACTTCGCTTCACCAGCACTCTATCCTTCCTCTTCTTCACCATTACACCATGCCTTCCCTCCTCTGCTCCTTTCCTCTTCCT…
