# Supplementary material for: DNABERT-based explainable lncRNA identification in plant genome assemblies
Source: Comput Struct Biotechnol J. 2023 Nov 17;21:5676–85. doi: 10.1016/j.csbj.2023.11.025 (PMC10696397; doi:10.1016/j.csbj.2023.11.025)
Supplement: Supplementary file 5 — Supplementary materialSupplementary Table 5: Most relevant motif sequences by species [file mmc5.zip › cantata_gtf_zm.tsv]

Sequence,label,pred,prob,source,species,kmer,cantata id,chrm,start,stop,attributes
ATCAAAATAAATTAGAGAAACAATCCGATCAGGAATCATTCCGACCCACCAATCCGGTATAAACGAACAAGACCTTAGCCCTTAGGAAGTTTCAATCCCTATGTTTTGGGAGATATGTTTTGCAAGTTCATTTCACGTACAGGCGAGCATGGCCGCCTTAACGCCCACAAAGTACCCTGCAGTTCAAGCCCACATGATTTCGTACGGCATGGCGGTTTCCCGCTCGCATTTTCGGCTCCCATCGAACTACCGCGGCCGCTTGCCGCCCTTGCGCGCTGAAATCCGAACCGTCCCGCGCATCCAGCGCCTCAGATATCGCCATCTCAGCGATCCGCGCCGCCACCGCTTCCACCAATCACATCCCGCCTCACCTTTCTATATAATCCCAGCGCATTCTCC…
TTGATCACTATGCCTACAAGTGACGAGACATGTCAACTGAATAGAAAATCATACCTTGATAGCTAGTAGATGAATGAAGCGGCAGGACTGACTACAGAAGATGACAATACTATATTTGATCAACATAGATCCAATGTTGGTTTAACCTAGTTTAATATATATATATATATATATATATATATATATGTTTTAAGGGGACTTTTGGAGAACATATTAAAACATATTCCTTAGGTCTCGTTTGTTTCCTTTCATTTTGAGGAATTGGAATCTTACTAATGGAATAGACTATTTTTTTAGAATGTGACATTCCACCACTTTCCAAAGTTATCATATTAGCCTATCTCAAATTCATGAGATGAGAGATGAAAATTGATTTTATAGATTTACATACTATTTTTT…
TTTTGTTCATTGGGTCTGCATGGGCTACCAGGGATTAAGGTTAATGATTCAATGATGCTCTTTGTATTATGCTTATGGTTGAGTATGGCGTTTAACACTAACTACGAGATAGGTTAGAACAGAATTGGAAGACCAGCTTCTCTACACATATAGATGCCATTTTCTCGATGGGGGGTTCAGTGATTTCAAGGCGCTGCCTAGAGCAAGTGGAGAATTGAGTGATTTTTAGGAGCTCCTACGCTATTTTTTATAGATGCCATTTTCTCGATGGGGAGAACAGAATCGGGACAGGAATGGAGATGGAGGAAGACGACCGAGCCGCTCGAGTGCTGCTGAGCTCCCAGTGTCTCTGTCTCTGATGAGGTTAGTACCTGCACTGCACCGCTCCTCCTGCTCCGC…
ATGTGCTGTAGCTGTTCTCAACTCGATCACCCTTGACTTTGCAAGCCTTCTTCTTCACCCTTGGCTTTGGGTTCCTCAGCCTCCTTGACTTTCTCCCTTGCACTTGGTACCTCGAAGCTCTTCTTGCCTCCGTCCTTGGCTTGATCAGTTGACTCCGAGCTACGCACCCGAGTCTCACTTTATGCAATGTCCATCTTACTTGTGATGTCCATTATGTATCCATAATCCAGTTCTTGGACCATCACATTTGTTCACTTGTGTTGAACCCTGTAGACTTTACCTTAAGCACCTGTTCAACACTTAGTACACTTGTTAGTCCTTTAATTGAGTTGTCATCCAAACACCAAAACTCACAAGAGAGCTTTCAGAGCTCGAGCCACGCAAAGGTGAGTCTCCCTG…
TTATTCTTGTCTTCTTCCTCGAATCTTCTGAGAACCTTGAGAAACATTCCTCTGTTCTCTTCCAAATTCTAGTTGCTATTCACCAATTAGTCAGATGAGATTATCCCAAGTCTGGTACATAAAATTTATTTGGTGTGAGGTCAAGGAACGATGAGTCAATATTGCCATTTTTCTCACCAAGAAAAAAACCTTTTGTTTTTGTGTTTAAATGATTTTCAAATTTTAATTAACATATATAAAGACATCTATGAAAATTTGGCCCAGATGTGTTCAAAGGGATTTTATGCAATACTAAATCAGAACTGCATTGTGTGATGCCAATGATCCATGTGTACGGATTTTCTAAAGCTGAGGATCCAGAGCATGACTTCCATGAGGTAAGCACCGTTTACTGCCATA…
TCGTACCAGTCTAGCGGAGTTGTGGCTCAACTTGTTTTGGCAGCCAAAGATGATAAGGGCGATCGTACGAGACGATAGGGCGAATCGTACGAGACCGACGTTTTCTACCCATAGATTTCCGGATTTCCCCATGTTTATGCATGCTTTGAGAACCCATTTTTTAAGAGATTTTTATTTTTTTCTAAGTAAAATTAGTTCTTTTTTTAAGAGAGTCACTTGGTAAAATAGAGCTACCAAACTAGCTCTAACTCTACATTCAAACTGTTTTTAAAAATAATAAATATTTCTAAAAACACGAATCTGTTTAATTAGCCACACCTATCTTTCCGATGACAAGGCTAAACGGTTCATCCACATCGACCCACCTAGCGTATTAACATGTGATATATCCCCAGCTCA…
ACATATGATGACTCATGGTACAGAAATCAATGTCACATCCTAGAGCCTAAACCCTTGGAAGTTAGCTAAACTCTTGGAAGTTAAGTCATCCCGCCGGAAGTTTGGATCTCAGAAATTTTTTGTCGGAAGTTAGCTTAACTTCCTAGAGCCCTCTAGGAAGTTAGCTAACTTCCTACAACCAAAGAAGCCTCTCGGAAGTTAGTAGGTTCTCAGAAGTTAGTAGCTTCACGCCGTCAGCTGACTAACTTCCTACGACTAACTTCCTACGACTAACTTCCTACAGCTAACTGTAGCCCCTAGGAAGTTAGCTGGCTAACTTCCTACGACTGACTGTAGCCCCTAGGAAGTTAGCTAGCTAACTTCCTACGGCCCAATAAGCCTCTAGGAAGTTAATTTGAC…
GTAAATAACTTCCGAGAGGCAACTAGTAGCTCTAGAAAATAAACATAACTTCCTACGGTATTTTATAAAAGCTGTAGGAAGTTAGCTTTCACATGCTAACCCGTTCGTTCGGTCAAGCGAGCCGCTAACTTTCTAGAGGCAGCCGTAGGAAATGGCTAACTTCCTACGGCCATCTTTAGGAAGTTAGTTTTTAGTTGCTGATCAGCGGTTGTGGTCAAACGAAAAGCTAACTTCCTACGGCCGACTCTAGGAAGTTATCATGGACAGCTAACTTCCTACGGACTCCTCTAGTAAGTTAGATTTTAGCTTTTGACTAGTCAAACGAAAAGCTAACTTCCTACGACCGGCTCTACGAAGTTAAATAAAAATCCAATAAAAATTACTCATTTTTAGATTATA…
CATATGGTGAGGCAATGTCTAGTCAGCATGGACCAGACTATGACTGGAGGACCTCACCTATTGATCCTCAGGCTGTGTATGCAAGTGGTGGAAAAGCTCTTGGAAGGTGCGGACTCTACATATCTTATATTGTTTCATTGGTTGAGTGCAATACATGTATTCTTAATCTGTTGTGATGTTACTTGTTTTGTAGGTACACAATGCTTGCTAACGTCATCGACTCGAGCCAGGTGAGGGTTCAGCGTGGAGGTTCGTCGAGGTCTGTTGCTCGTAGCTCCTGTCGCTCCACTCAAGATCCAGCAGAAGTGGAGCAACTACGAGAAGAACTTAGGCGACATCAGGATTACTTGAAGCAACAAGCTGCACAACAAGAATATTATGCTACACAGATTCAACAAC…
GACTAGATGAGTATCTAGCTATTCATACATGGTATAAAGAAATTTAGTCAACCAACATCTTTTGTAAGTAACCTCATTTCCACTTATTACTCAATGCAGTACAATGGATCAACACTACACCAAAATAGTGAACTTCCTAGAGCCTAAACCCTAGAAAGTTAGCCCTAAACTCTAGAAAGTTAGCTAAACTCTCGGAAGTTAAGCCATCCCGTCGGAAGTTTGGCTCTCAGAAATTTTTTGTCGGAAGTTAGCTTAACTTCCTGGAGCCCTCTAGGAAGTTAGCTAACTTCCTACAGCCAAAGAAGCCTCTCGGAAGTTAGTAGGTTCTCGAAAGTTAGTAGCTTCACGCCGTCAGCTGACTAACTTCCTACGGCTGACTGTAGCCCTAGGAAGTTAGCT…
CCATTGCTATTCACTACACTAAAATAGTAAACTTCCTATAGCCTAAATCCTAGGAAGTTAGCCCTAAACTCTAGGATGTTAGCTAAACTCTCGGAAGTTAAGCCATCCCGTCAGAAGTTTGGCTCTCGAAAATTTTTTGTCGGAAGTTAGCTTAACTTCCTAGAGCCCTCTAGGAAGTTAGCTAACTTCCTACAGCCAAAGAAGCCTCTCGAAAGTTAGTAGGTTCTCGGAAGTTAGTAGCTTCACGCCGTCAGCGCCGTCAGCTGACTAACTTCCTACGACTAACTTCCTACAACTGACTGTAGCCCCTAGGAAGTTAGCTGGCTAACTTCCTACAACCCAATAAGCCTCTATGAAGTTAATTTGACCAGCATTACAAATGCTGTTTATTTTTATTTT…
TCGTCGTGCAGTGACCGCACTTGTACCCACCATAACCGGAATGGGAGACCACGTCTCAAGTCGCGTGAGGAGGGCAATGTGCGGGCAGGTTCACTCAGGTACTAGGCTTACCGATTTACCATATTTCTCGGCATGTGTTTAGTACGTTCAAACGCTTGACACAGGTATCCGCACGTTAATCCTTATTCCAATTTCATCTCGTAGACCACGCGTCCCCATGGATCCGTGTCCACAGACCATCATCATTATGATAAGAAAGTGGATACAATCAATTCCTGACCTCGCGCGAGTGCTAGAAAAATCACTCGACTTCTACCGAGATCCCTAATTATTAAAGCAGCTACTCGACCTAGCATACTAGTATCCATCTCAAAGGAATCCTGAGTTCATGCAACTAGG…
ATTCCTCGGACTTCGACTGATGTTCGACTATTTTAATCCGAGTCCGTACACTCAGACGGAATACTCAATATGTTGTCCTCTAATTAATTCTTATTCGACTCAGCCAAATATCTCATGTCCGAGCCGAATTCAAAACCCCGTATCGACAGCAATTTTAAAATACCACGATTCGCCTTCTCCGACTAAAAATCCAAAGCCGATCAGAAGAGAAACATTTATTTCTAAAAGAGTGCGCGAGGAATTATTTACGAGCGAAATCAAATCCAACTCTCGGCCGAATTAATCGCTCGATTGTCCATTCGCTGAAACTCTAATTCGCTCTGTTCTCTGTAGAAACGAATTCCGCGGGAGCATTTTTATTCGGAAAAATAATTTAGCGCAGCCCGATTCGTGTTTTGG…
GTCGTGCAATGACCGCACTTGTACCCACCATAACCGGAATGGGAGACCTCGTCTCAGGTCGCGTGAGGGGATATGTCTGCGGGCAGGTTCACTCAGGTACTAGGCTTACCGATTTACCATATTTCTCGGTATGTGTTTAGTACGTTCAAACGCTTGACACACGGTACCACACCTTAATCCTTATTCCAATTTTTATCCCGTGAACAACCAATCCCCATGGATTGTTGTTCACCAACCAATCTCATTATGATAAGAAAGTGGATACAACCAATTTCCTGACCTCGCGCGAGTGCTAGAAAAATCACTCGACTTCTACCGAGATCCCTAATTAGCAAAGCAGCTACTCGACCTAGCATACTAGTATCCATCTCAAAGGGAATCCTGAGTTCATGCAACTAG…
GCCGTCGTCCATGGCGCCCCCTGCAATCTCCCCCTTTCCTTCCTCTGCTCCTCCATGTTTTAGCGCCTGAAATAAACCCCTGCTGCGCCCGAGATCTGAACAGCCATGGAGGACACCCAAACTCGTCTCCCATGGCAGCATTGCCCCCATCCGAGCTCCACCCATGGCGAGAGGCCAATGCCGCCCAGTTTTAGGCCCCTGCCCCCTCTCTTCCCACAAAACAACAGCCCCGACACCTTCGCTCGCTTTGTCTCGCTGCCACCGCGCGCGCATGCCAAGTTTCGGCAAAATGTCGAGGGAGATGTGTTGTTGCAGCACGCCGTGTTGATGCCCGCCGGTGGTTTGCTGTTTTTGCGCAGCCCCGTTGTCGTCGTCGTTCACCCCGGTGAGACCGCGACG…
GGTCGCGCAGGAGATCCATGGGCCGACCTCGGCGAGGTCCATGTCCATGGCAGCGCAGCAGCTCCTCCCCTCCCATGGCGCCCCTGCTTTTCCCTGTCCGGCCAGGAAAACGCCCTTCCCTGTTTTCCTCTTCCCAGCACGCCAAAGCACCCTGCTGTTCCCTACGCCCTACTCTCCCATGGAAACCAGTAGGAGCTCCATTTCCTCCATGGTTGGTGCCCCGCGCAGTGCCTCTGCGCGACTCCCCCTCCCCAAACAGCGAGCCCCCTTCCTCTCTGTTCTCTGTGGTGCCCGCCGGCTGTTCGTCAAAATGCGCAGCAAGCCGCGCGCTGCAGCAGCCCCGGATCCCCTCCGCACCGCGTGCTTCACCGGATCTGCGCAGCCCCAACATCGACGCCG…
CTTGTACCCACCATAACCGGAATGGGAGACCACGTCTCAGGTCGCGTGAGGAGGGCAATCTGCGGGCAGGTTCACTCAGGTACTAGGCTTACCGATTTACCATATTTCTCGGTATGTGTTTAGTACGTTCAAACGCTTGACACACAGTACCACACCTTAATCCTTATTCAAATTTTTATCCCATGGACAACCAATCCCCATGGATTGTTGTCCACAAACCAGCACCATTATGATAGAAAGTGGATACAACCAATTTCCTGACCTCGCGCGAGTGCTAGAAAAATCACTCGACTTCTACCGAGATCCTACTTAAGAAAGCAGCTACTCGACCTAGCATACTAGTATTCATCTCAACAGGATTCCTGAGATCATGCAACTAGGGTTTCAAACAACTCCTAC…
TCTCTCCTGTTCATGGCGCAGAGAAGCTCTCTGCCGAGCTGCTCCCATGGCGCCAGCCTTCCCTGCGGCGAGCTCCTTCCTCCAGGCACCCATGCCGCCGAGCTCTCCTTCACGGCGCGGGCGAGCTCCCTCCTCGGCTGCTTCCAGCCCAACTCGGCGCCCTTGCTGTAGGCGAGCAGCAGGCTCCCTGCTCCACGCGCCCCCCCAGCCATGGCGTCCTGCTTCCTCCCATGGCGCAGGAGATGCCCCAGCGAGCTCCCTTCCCTTCCCCATGGCTCGAGCTCGAGTTTCCTCATGGCGCTGCCTCCCTGTCCATGGCGACGCAGCAGCTCCCTCCCATGGCGCCCCCTGCTCTTCCTTCTTAGTGCCCAGAAATTGCAGCAGCATCTCCCTCCCCCA…
GCTCAAGCTGAAATTCAAAAGAATGAGATCAAAGACCTACGGAAACAGCTGGCCGAAACCAAGGAAAAATGCGGTCTCGCAGAGGCCAACCAAGATATTAGTGAATATTGGAAAAACTATTTAGAAAAAACAGTTGAAGAACTTCGCGCATCCAAAGAAAGATGTTTCGAAAAATCCCTGGGCTGCGTGGAGAAGATAAAGGCTAGCTTCGCCAACGTGGGCGCCTATTCCAACAAAGGTGTTATCGAGTGGATAAGTGTGGCGGAACCGCCCGAATTATTCCAACTTAAGTGCCTAAGTCTCACATTAGAGGTTAGACCACACTTAAATAGGAATAAAACGTCAGTCCCTTGGATTTAGTCCGATAAAGCCACTTACCAGGATCGAATACCACTAGCT…
GTCTGCAACTCCCTCTCGCTGCTTCCCTTGGACGCCGGAGCTCCAGGGCCACACCTCCGTCCCCATGGCCGCCTCCCTCTGCCCCTGCCATTTTCCATAGGAGCCGAGCTCCTACCTGCAGCAGGCGCCACCTGCTCTTTCCTGTCCGCGACCAGGGAGCTTCAGCTGGCGTGAAACTTCACTTGCGCACGGCGGCCAGCACCATCTCCTTGGGCTCCAACAGCTTGGATGCCGAACCCCTTCTTCCACCTCTGGCCGATGCCCTGCACAGCGCCCCTCTCCGCTCAGTCAGCAGCCGTGGCGTCCAAGTTCCCTGCGCCCAGCTTTTCTCGCCGTGAGCAGCAGCTCCAACGTCTCCGCGCGGCTCGCTGCTTTGCGCTGCGCAGTGAACAGCACGCC…
CGATCTATGTCCAAAAATTAATCCGACTCCGTACTCTCACACGGAATACTCAGTACGTCGTCCTCTAATTAATTCTTACTCGACTCAGCCAAATATCTTATGTCCGAACCGAATTCAAAACCCCGTATCGACAGCGTTTTTAAAATGTCACGATTCGCCTTCTCCGACTAAAAATCCGAAAGCCGATCAAATCTCAGGATGATTTATTTTCGAATCACGCGTAGGAAATTATGTTCGAGCGAAATCAAATTAGACTCTCGGTCGAATTAATCGCTCAATCATCCGTTCGCTGAAGCTCTAATTCGCTCTGTTCTCTGTCGAAACGAATTCCGCGGGAGCATTTTTATTCGGAAAAATAAATTAGCGCGACCCGATTGGGTATTTTGGGCCAAGCCCATT…
CGTCGTGCAGTGACTGCACTTGTACCCACCATAACCGGAATGGGAGACCACGTCTCAGGTCGCTTGAGGGGTAAAGTCCACTGCCAGGTTCAATCAGGTACTAGGCTTACCGATTTACCATATTTCTCGGCATGTGCTTAGTACGTTCAAACGCTTGACTCACGGTACCACACCTTAATCCTTATTCCAGTTTTTATCCCGTGGACAACCAATCCCCATGGATTGTTGTCCACAAACCAACATCATTATAATAAGAAAGTGGATCCAATCAATTCCTGACCTCGCGCGAATGCTAGAAAAATCACTCGACTTCTACCGAGAGCCTTAATTAGTAAAGCAGCTACTCGACCTAGCATACTAGTATCCATCACAAAAGGATTCCTGAGATCATGCAACTAG…
TAACCGGAATGGGAGACCACGTCTCAGGTCGCGTGAGGAGGGCAATCTGCGGGCAGGTTCACTCAGGTACTAGGCTTACCGATTTACCATATTTCTCGGCATGTGTTTAGTACGTTCAAACGCTTGACACACGGTACCACACCTTAATCCTTATTCCAATTTCCATCTCGTAGACAACCAATCCCCATGGATTGTTGTCCACAGACCAACATCATTATGATATAAAAGTGGGTACAACCAATTCCTGACTTCGCGCGAGTGCTAGAAAAATCACTCGACTTCTACCGAAATCCCTAATTAATAAAGCAGCTACTCGGCTTAGCATACTAGTATTCATCTCAATGGGATTCCCGAGATCATGCAACTAGGGTTTCAAACAACTCCTACACTTAAGTGCAC…
AACCAAAACTGACAGATCCCGTACCTGCAATATCTCCTCCGAGGAGAGCTACCCCTCGACAAGGCCGAAGCTCGCCGACTGGCTCGGCGCGCCAAGTCGTTCGTTTTACTGGGTGATTAAAAAGAGTTGTACCACCGCAGCCCCTCAGGCATTCTCCAACGGTGCATATCCGTCTCCCAAGGACAAGAGCTGTTACAAGAGATACACTCGGGGGCTTGCGGTCACCATGCAGCACCTCGGACCCTCGTCGGAAACGCTTTCTGACAAGGTTTCTACTGGCCGACCGCAGTGGTCGACGCCACTAGGATTGTACGTGTGGCGGAACCGCCCGAATTATTCCAGCTTAAGTGCCCAAGTCGCACCCTTAAGGGCAGCAACACACTTAAACAGGAATAACTC…
TGTCAACCTCTCCAACATCACCATCATCTTTTCCCACCTTGCTTCCCCTTGTTTAGCTTCTGTCGCCATGGCTTCCAACACCAGCCTCGACTGCGGCGAAGGTTTGACAAAGGGCGTCGTGGTGATCACCTCCTCTTCTTCCTACAACCAACCTAACCCCCTTGTGATCACCAACCCACACCGAGGAATGAGAGCTCTGATACCAGGTGTAAGGATCGATGACCCGTGGCTGACGGCGAGCAACCGCAGCGTGAGAAGTTGACCAGCTGGAGAAGAAGACTTCCCAGATACGCTCAGATAAGTTCCAGGTTTTGGTGGAATGTGTTTTTTATTCAAATCGTGTTCTCTTCCAGAAGTAGCTAAAAGTATTTATAGATACTAATCTAGGTCTAATCGCCT…
AAAACAAACCAGAAAAGAAAAGAATAAAGAAAAAAATGGAAAACGGGCGCTGGGCTGAATTTCCTGCCTCGGCCCATCTTGTTCTCTATCCACGCGACCTGACCACGTGTGAAGCGCGCCTTTTGAGCGACTGACTTGCGGGCCCATGAGGTCGGCGCACCGTGAAGCTGAGACAACCAGCGAGCCCTCGCTGGAACGTGGGGCTGGGAATCGCGTGGAGCGGATTTCTAGTCTCGCTGATGGGTGGACCACCGTTCTCCTCCCCAGATGAGCGCGCTGGTTAGTATGACGAGTGGGACCAAGGACTCGACTAACCCATTACTCACGGCGCCACTTCCTGGCGAGGCCCGCGACCCGGTCTCCCTTCGCGGTGCTATGGTTGAATGGCGGGCGGATAGC…
AGCTCGAAAGCCCTTGGCTTCATGATTAAAAGTTGGGTGTGCCGTGCTATTCCCTCCGTTTGCGCCTACCTATTCCTCCCCTCGCTCCCTCGAACACAGCGCGGACGTCATCCTCATCGCCATAGGCCGCAAGTTGAGAGGATAATTCGACGGCGTAGTACCTCTGGTGTCGGGTCTAGGGCTTGGCCTATCGTGTGCCTAGAGCTTGGTGCACTGCGGGGTCGTCGTTGGCGAGGCACTTGTCATCGTGGACAGGCAGACCCTACCGACGCGCTCATCTACGGTGAGTCGGTTTCCTCCTATGCAATATCTTGGGGATTTGTTAGGATGTCGCGTGAGTGTGGGGTTGGAGCGGACCCAGGACCGGTGCGCCGCCGGAGGACGGCGGTGGCGAACACA…
AAACAAACCAGAAAAGAAAAGAATAAAGAAAAAAATGGAAAACGGGCGCTGGGCTGAATTTCCTGCCTCGGCCCATCTTGTTCTCTATCCACGCGACCTGACCACGTGTGAAGCGCGCCTTTTGAGCGACTGACTTGCGGGCCCATGAGGTCGGCGCACCGTGAAGCTGAGACAACCAGCGAGCCCTCGCTGGAACGTGGGGCTGGGAATCGCGTGGAGCGGATTTCTAGTCTCGCTGATGGGTGGACCACCGTTCTCCTCCCCAGATGAGCGCGCTGGTTAGTATGACGAGTGGGACCAAGGACTCGACTAACCCATTACTCACGGCGCCACTTCCTGGCGAGGCCCGCGACCCGGTCTCCCTTCGCGGTGCTATGGTTGAATGGCGGGCGGATAGCG…
TTTGCGTCTGGCTGTCGGGAGTTTCTCTTATTTATATAAGGGGAGGGGGGGTGGACCAAGAAACGCCAAGCGAACGAGTGCTGACAGGCCTCGAATTAATCGTTGGGGGTTTTAGAAGTTTGCGATGCGGATGTTCGAGTTCGACGGCGGAATGACCGAGCGATGCTACTTGTTGGTAGTGTTGTCTGCTTGTCAGCTTGGCGCAGGGTTTGCAGCATTGCCTAGTCCGATTGCCCGGCAAATGCCGCCGGTGCGATGCTCTATGCTTGTCCCTCTCTCAACAAGACGGTTCAGGCTTCTCCTGTCAATCAGAAGAACTGCAAACGTTGAGAGAATGTCACAGCTACTCGTGGAGATTGTTCCTTTTTTAGTCCACGTGGACCTTTCTTCTATCAGGGA…
AGTATTGCTTATGTATCTTTTGTACATGATTTAAGGGAGGCAGAAGTGGATGTATACAAGTGCTAAGCACTTTTTTATAGGTGCATCAGTAGTGGCCTATTGCTTTGTAAGAATGAAATGTTACGTTGATTACGTGCTACTCATACCAATATATAATCATAGTACAAAATAGAGATTTATTTGTTTATTGGAGGTTTGTTATTTGTATTCGTATTTTTTAAATTTCTTAAAAGCTCTTAATATGTGCATCACAGATTCTGATTGGGACACATTCAATCAACGTTGTCTTCATAGTTGGAGATGCAGCTCTAAACAGACTGGTAAACGTCTCATGCCGCAAGCTCACAACATTGATCCATATCATGGTCAACTGATCATTTTATCCACAAGTGCAGCATT…
ATTCATACTGTAAGCAGTGAAATAGCTAGCATAATAGCCATTTGTTACTCTTCAGTCTTGAATCTCAATATTCATGGGTAAGCTCCATAAATGGAGAATATTTTTGGCAAGTCATCTTTAGTAAGATATTGGTGAAATTAAAATACATGGACTCATTGCTGCTGCATTTCTGCAAGATTTCAAGCTAAAGTGTAACATCACAATATCACATCATGTTCTTTCAGTAAAGTCTTGGGTGCCTTTTATTTAGCAAAATTCTGGGTGCCATTTATTCTTTATGTACCAGCTAGTGCTTACAGTATAAAAAGGAAATGGTGTGACGTACATTGTTAGTTTTTTTGTGGCAGCGACGAATGAATCACTCCATCTACCCCATGTCTATAGTCTATGACACCATTT…
AACATCATCACATCATTTCGCATAGCATAAGCATCATACATCATGCTGCATAAAGCACAAGAAGGGGACACAATATCGATCTTCGGAAGAATACTTTGAAAAAGGGAAAACATGCTAAGTCACAAGGAGATACAATATTGATCTTCGGAATGTAGCTTCGGAGAATATTTTCACGAAGCATGGATATTCTTCATCAGAACACTATGGGTATTGTTGTGATAAATGAAAATTCTTCTTCACGAAGCATGAAAAGAAGGGAAGGTGTTTTTTCGTCAAAGACTCAAAAAAGGTACGTATGTAAAATTTCATGCATCGTAAAGAATTGAACCATAAAAAACAAGTATATTACATTTAGAGTTACAAGATATTACACATATTACATTTCAGAAGTTTTTACAA…
CGCTACCTCCGCCGTGTCGTCGTCCCCGCGTCCGTTGTCAACCTCCGTCGCGCGCCCCCTCCCCTCGTCGTCATCCGCAACCCCGCTCCCCCTCCCGTGATGGGATCTGGGAGCAGCAAGGCCACAGAGGTAGCGGCAGATCCATTGACCGATCCTCCTGCATCAGATCCGTTGACGAATCCATATGAGCATGCTCTCCCTCGACAGATCTGTTGCCGGCGATGCGGGAGGTCCCGCCGCCGCTGATGTCGTGACCACGCTCTCCCTCGACAGCCTTTTCCGCCTCCATCAATCCATCATCAACATGGACGACCGCTCCCCTGCCGCCATGCTCACCATGGTAAGGGCATCGGCGCCTAGAGCATCCACATGTTCATGATCTTCTCCCCCGCGCGCCCC…
AACCCCTCGTTTTCAGCCCAGACGCTAGGCCGAACAGCCCTGCCGCCCCGTCGCCATCGTGCCCTTCACCAACCCAAGGCATACGTAGCAGCTTCGGTGTCTTTCCACACGCTTGGACTTGGCTTTTTTTTGGTCGTGCACGAACCCACGGCGGTCTTCGGGCTCTTGCCACGCTGCGCCTTGGCCGTTTCCGTTCGGAAGACCAGTGCCCCTCTCCCGTGGGTTCGAAACCTAGTCGCTAGGCGGTGCGTAGAGTGGGGGGAGGGACGAATCCATGCGACGCGGGGCTGGATCTCAGTGGATCGTGGCAGCAAGGCCACTCTGCCACTTGCTGTGGCGGAACCGCCCGAATTATTCCAGCTTAAGTGCCCAAGTCACACCCTTAAGGGCAGCAACGCA…
TGCAAATTTAAAATGAAAAACAGGAAATGGTAAAGAAAAAAAAAAGAAAATAGAGCCTAGGCCCAAAGCTCCCTGCTCAGCCCATCACCAAACTCTACGCGCCAGCCCACCACCCGTTGTCCCTCCCCCCTACTCGGCCGTGACTGTAGTGTCACCGCCCGTGGGACCCGCCGGTCAGTTACCTCCTGCGCGCAGCCCACTCCCTCTTCTCACCCGCGTGTGGACCCCACTTGTCGGGTCTATCTTCTCCTTCCTCGCCGCAATGAAACATGTTGTAGTTCGCGCAGGAAGAATCGGCCTCGCCCGCCGGACCAAAACGAACTTCATCCACAGCTGGGGCGACCCAATCGGTCAATAGGCGCCGACCGATGGACCCCACATGGCGGTTGCGTAGTCGTG…
GCCAACAAAAATAACCTTTAGGGCAGAACCTACCCCCAACTAAGAGGTGTAGTGTGAAGTGGCCCATTTTGCCTAACTTTTGTTATTTTTGTTTAAAGCCTAACTTTTATACTTTAAGCCTCAAATTCTTAAAGCAAGCTAGAATAGCCAGTGGTAACCCACTGTAATTTTTACAGAATTTTTGAAAATTATTAAAACCCTGTTGTAGTTCAAACCTACCCTAGAAACCCTAAATGGAAATCAAGGAAAGGAAAATGAATAATGTGAATTAATGTTATCCCAAAACCCTTGTAATCTGTCCACTAAAATGTATCAAGGTAATACCAACCCACTATGTTATCCTCACTGAAAACCCAAGCCTAAGGAGTATTAAACCTAACCCACTGGAAGTCCCGCATG…
TCACTGCACGACGGCAGTCGGGGTCAGTGAGGCATTGTACGCCAAGGCGGTGAGCCCTTTCTGTTGCCAGGGAATTGATGGGGACGGTTGATATGTGTGGGGACGGAGTGCCCCTACATGTCATGTGTTTAGGTTTACCTTGCAAGGATAAAAACTCGATTCGAATCGTCTGCTTCTCGCAGCTAATGAGACTGCTTGATCCATGCTGCTACATTGAGTAACAAGTGGAATTGTGCTGAGATGATACAAGATGTTGATTGCTAAAAATGTTTGCTACTATGTATGAGTAGATAGTACACTTTTAGCCTTAAGAGAGTCACACTTAAACATGACAAAGTAAAACTTGATTTAGAAACTCAGCTAGTGCTTTTGGCAACCAAACCCCACCGCCAAACAGCT…
CTATTATTGTTAGAATTAAATAATGGAAGGAGAATAAATAATAATATTAAAACTAGTGGGATTAATATTCATGTTGGGATGATATTTAGTATTTGGAAATCTGAAATTTAAACCAGGAATTTAAAAGTTAGTTTGAATCTTTAAATTTGGAACTTGAAAAGAAATAGAAAAGAAAAAAAAGAACAAAAGCCGCCGTTGGGCCAAAACCCTGAATTCAGCCCAGTCTTCTCTTCCCACGCACGCGCACAGCCCACCCGTGCCGGGCCCACGCGTCATCCACAGTGGCGTTTGCCTCGCGTCCTCGTTCTCACTAATTGTGGGCCACTTTTGTCAGCGAATGCAACCTCGCGCTCGGACTTGCTCCCTATCACTGGTGGGTGGGCGCAGTCAGCCACTCAC…
AATTATTTTTATTTTAAAAATAAATAAAAATAGAGTCTGATCCTAATTTGCATGGATGTGGTAGGATCCAATTGTAATGGCGTATTTGAATTGTATTGTCGTATTTTCAAAGCTAGAAAGTCAGACTAACTCTGAGAGACTCTATATATATCCTTCTCAATCTATGTAAATAAAGTTTTTTCTAAACAACTATCTAAATATAGTCATCTTCTATTTTAGATTTTTCGCTAGCTAAATTAAAAAAAACATGAATGACTCTCTAGAGTGCAAATAGCGAAAAATATAAAAAGTTGTTGAATATTGTAAAGATATACTCCCTCCGTTTCTTTTTATTAGTCGCTGGATAGTGCAATTTTGCACTATCCAGCGACTAATAAAAAGAAACGGAGGGAGTATAAT…
TCTTACCATCTACGGTTCTGTAAAGTGGTTCGAAGTCCTGCCACACTTTAGATGTGCAAATTCTTTTGCGCTTCTTACCATCAGCATCAGAAGTGGGGGCAGAACCATTGTCGGTAGCAGCAGCACCCTCTTCAAGGTCAATAGGGGTAGGGGTAGGGGCAACACTGCTCAGATCATTGTTAATGGACTGAGATGGAGCATTTTCTTCACTTGGAACAATCCTCAGATCATTGTTAATGAACTGAGATAGATTCTCTTCACCAACATCTCCATCCATCACAAATTAGAAAGCTAGAGGCCGGAGCACCGGTTCCGTCGCCCGTCAAGATGGTGGCACGCACCGTTCCCTCACGACCTATCAAATAACAACAAGGTCATGAGTTCATCACAGTCTCACAG…
ATACTTATTAATACATTTATCGTGAATAGTAAAATATATATTTTCATTTGACCGAAAATACGTGGCTTAGCATGTCTTCTATTATCTTCATGCAAATAAGTTTACACTTAAAATACTACTAACAATTATTATTCTACACACTAAAGCGAAATCAAATTTGTAAACGTTTTCTAGTATGAAATCACGGAAGTAGTGAATAGTGACTATACTCATTTTTAAAATTATAAAATTATACACATATTCAAAGTATTGTTGCGGGGTTTGATTTTGGCTACACGTATACATCGCATCTCTAAAATCAAACACGTGAATCACATCGATAATACCACGATAAATCATAAGATCCATAAAGTAATTTAAAACAAGATTTAGAAAATACATCAACAATTTGGGGTTGCC…
ATGTTGCAGAAAACAAAACTACCTGCTTGCGCCAGTATGAACGGTAAGCTGGACTTCCCGCTCCTCCAGACATTGAGGCTAAGTACAGCCAGGGCCAATATGGCAAGGCCAGGTGCAACGCCAAAGGTAAGACTCGCAGGGCTCCTCCAGAAGAGAAATCCAATAAGGCCCATGGAGAGTAAAAGTCCACCTGAACGAGAAAATTTGTAACTTTAGGGTTTTTTTTTCTCCTGATACTTTAGAGAGAATGTTGAATGGATAGCATAGTATTGGAGAAACTGAGAAGCTCTAAAAAAGGTTGAGATATTGATAAAATGCTTAGAAGCTCCCTAAACCCCTATCTAAAGATTTAGTCGGGGGGGGGGGGGGGGGGGGGGTTGGAAAGAGAGAAGACATAGA…
CTCTGCTTTCATTCAGTTGTTAATCCGTCTCATTTAGCCTATATAAACTTAAGTGAAAAGCATTAAAAACTCCCTTTTAGTTTAGTTGCCTAATTAATTAGCTTTCTTTTGCAACTCTAGGGTTCATTAATTGGTTCCTGTTCGTCTACATTCCATGTTAAAATCTAATATTTATAATTTCCTTTTCTATAATAATTGAGTGAAACTATGCCTGTACGAGGCACAACTTGATGGCAATGTAGTCACAGATTTGCCAAGTGATCCTATATTGCACAACATGGTATGTCTAAGCTAATTGTATTATTGTTTCAATTAAAATATAAAGCATAATTTGATTAAGTGATGCTATGATTTGATGTTTATTATAGAGAACTCGAAGGGTTCAAGCTGCCAGCATGG…
TTCTCCATACATGGAAGTTGTTCAACTTTCCAAAATCTACAAGTCTGTTTTTGCAAAGTTTCTTTTCACCTGTTGATTTATTGCTCTTTGATTCTGTGTAGTTTTTTAAGAAGAAGTACTGAAGTAGCATGTACTCTGCTTTCATTCAGTTGTTAATCCGTCTCATTTAGCCTATATAAACTTAAGTGAAAAGCATTAAAACTCCCTTTTAGTTTAGTTGCCTAATCAATTAGCTTTCTTTTGCAACTCTAGGGTTCAGTAATTGGTTCCTGTTCGTCTACATTCCCTGTTAAAATCTAATATTTATAATTTTCTTTTTCTATAATAATTGAGTGAAACTATGCCTGTAGGAGGTACAACTTGATGGCAATGTAGTCACAGATTTGCCAAGTGATCCTA…
ATACTAGGCTTCCCATCTAGCTTTGTTCACGTGCTGCAGGTACCAACTTGTTGCGGGTACAAGATGAGCTTCTAGCTTGCTTCACCTATGAAGCATGTGTTAGATCAATAACTCAATTTGAAGTTGTTATGGGGACACATGTACTATTTCAAATAAAAAAGAAACTTACATGTGTAATTGGCAAAGGAATAACATAGCCAATAGCATCAATTAGTGTACGAATCTGATTAGATGGTCTAGGTACCTCCTCATTTGTAATATTGCCAAGTTCAATATTTTCAAGGCCTTCAACAAGAACCCCACAATATTCTAGTTCAAGCTTTGCTCCTAATATTTCTCTTTGGCTATCTGTAGTCACTAACTTCCCTTTGGCCACAACTCTGCCTTTGTTTATCAGTG…
ATTTAGTTCCTACACTTTTCCCTATGTTTCTTCTACTTATGATCATATAATAAAATGATGCAGAATGGACCAAGGGACACCTAAACTAATGGCAGGAACAACAATATGATGGAGATACTCGGGAACAGGTTCTCTGAGGTCTCACAAGGAACTCTGTCGCTGCCAAGCTAGTGATCTACAGCTGCATAAACTACTATGCCATGATAGCTTACAGAAAGAACAAAAAAGCAAGAAATAGGTGATAGATGGATGAACAGTTGAACACTCAGATCATGAAAATGGGCACATTATTAAATGCGGCATTGCTGAAACAAGATCTCTATAATGTACTTCTAACCCTGCGGAGAAATGCCAATGCCAATGCCAATACCATCGGGGGGGGGGAACTGATCACCCTGC…
GAGGGATGGGAAGGAAAGAAAAAAAAAGAGACGACGATTCTTCCCCCTTGTGGCGGCCAACAGGGTGGTCGTAGTTGCCGCATGCGTCGCGGCTCCGGGACATTGAAAACAATATCACCTTGGATTTGGTCTCTCTGGCGTAGGGTCCTCTCTCCTCGCCCTCTTGCGTGACAGACACAGAGAAGCTTGCCGTTACGTAGCCCGCGCAGCCGCCGCCGTGCGCCGTAGCCACGACACGAGTAGTAAAGTTGCGTACTCCTTCCTACGAACCGACCGACAACACAAAAAAAAAAAAAAAACCGTCAACAGCGGTCACGTGCGCAGTGGATGGATGGGTGGGGAGGGAGAGGGAGGAGCATTTGGGCCTGGGCGGCGGCCGGCGTCGACTAAATGCGAATC…
TTCTCTAAAAGATTTGAGCTAAAAAACATATCTTGGTGTAGTTATACATTAGAAAATATTTCCCCAAACTAAGTATTGCTTTATTTGGAAGCATATAATGAAAAGAATAAAGTAATACATAAATAAAATAGGGTAACTTTGCATTACATAAATGTTGGAGTTTCTGTGTTGGTGCACTAAACATAAACTTTAATTAGAAGCAAGTTTGAACTTTGTTTGAGTCGAATTAGGGTTTAAACTTGAATAGAAACCTGAAAACTAAAATAGAAAAAAAAAAAGAGAAAGAGAAGCATTGGGAACGCGCTCTGGCCGAAACCTTCCGTCCTCGGCCCAAATTCCCTCAGCCCACGCGCTGCTCCCTTGCTCGCAGGCACCGACCGATGGGGTCGCTGAACCAGT…
GAAGATGGAGTAGAAGGCAAGCCGGAACCTCGTTGCATCATATAGGGATAGCACGGTCGAGCAGGATCAACGGATTCCCGAGTTTGGTTCGCGCGGGGACTACGGCATGAGCTCCGCAGATCCCGGTCAGGTTCGGTTCACCGCGAGGAATTGGGGAGTTCGCTCCGATGCTGACGCTCTAGACCCACCAAGCCGTGAGATGGTCATGGAGGGCAAGAGTCCCGGCGTGCGCGAGTCAACCGGCGAGATCCACGGTGGATACGGAGCTCGGCCCAGTCATCGCGAGCGCGGACTCGGGGAAGAAGGCGGACCTGACCAGTGGGTCCCGCGTGGCAGTGGGTTCACGGCGCGGTAAAAGGGAGCGCTGACGAGGGTGGCCCGCCGGTCAGTGCAACGGTG…
CACTCATCCTCATCCTCGTATTAGAACTTTACTCTGCAAACAGTGCAGTCTGCACTGTAAAATGGTGCAAAACAATGTTTTAGGTGATCATACGGGTGAATTGTTGGACATGGTCTTATCCATCATATCTCATATCATATTTTCAAATTCAAACTTCAATCTACAAACAATGCAATCTATAGTGAAAACCGTATTGTGCATGACTATATGTATGATCTGCCAGAGACAGCCTCAGTGGCATTAGAGTTATTCTCGGTGACACCATTTCAACAAAAGTTCTGCATTGAAAATGGACATTATTTTTTGTGGCCCTAGGCCAACCACTGAAAATAATTTGGACACAACTTTTTTTTGCGGCTGCTAATGGATGCTGCCAATAAGCCAACTTATTTTTGACGG…
TCCCACGGTTTGTATCCGTGTGTGTGCATTTATATTCTGCTTGTGGCGTCGATTGAGTGTGTGCCTGTGCATTGGTGGGTAGCTTGTTCTACATGCGTCTCCCTCTCTGCACAGTGGTATTTGGACTTGTGTGTGGCTTTCCTCTGTATTTGACTGCATAACGGCTTGTCTCTCATGTAACGCAACGAATAAGTGCAATGCTTGTTTGCACATTTGATTTGTTACTATATTGTATACTGTATGTACGTGGTACACCAATATACACTATTGTTTGAATGTTTGATGCATTGAGTTCTGCAGCATCAAGTGTGTGGTTCATGTCTCATGCATTCAGAATGTCTCAAGTGGCGGAGCCAGCCCGCAATCGAAGCCTGGGCACCATTATAAACTTCTAATGTT…
GTGGGACGGTACCCCCTAGATAGGCCGAGCATAGCAACTTGCAAGAAAATCGCACTTCAATTGGCCCTACATGATTGTGATGCCGCTGACTTGTCTATCTTCTTTTGTCTGTCTTTTGGTTTGTATACACCTTCCACGTAACAGCTATTTGAGCAAGAGGATCACACTTCAACTGGCCCTACATGATTGTGATGCCATTGACTTAGAGTCTTTTCTTCTTTTGTGTCTTCTCTTTTTTGGTTCGCATGGATCTCTCTTTTGGGTCTTTCACGCAACTGGAAGCTGGAACACGGCAGAGGTCCCGTCTGATAGCTGAACTTCTACTCACCAGTCACTCATCTATCACAAGCCTTATCCAAAATTAAAGTCTTATAGTGACTTGACTAGGAAAATAAAAGC…
CATCAAGACAGAATAAAAATCTGATTTCAGGATTCGAATTCTTCTAAGTCTGAAATCAGCATCGTTCGGGTCGACGTCTCGCGTTCCCAAATTTTTGTTGAACAACTCAAGTTTTTCCAAATATAAAAGTTGTTAATAACTAATAGAGGCACAACATATTAAAAGATGGCATTCATCCGATTCCGTTTGACATACTTTGACATTCGGTTTTCACGAGTTTCCACTGATTTCTAACCCACTGACAAACCAGTTCTCGTGGGTTTATAACTCTCTAACCAGTGCCCGAATCGCCTCAATCTCTATACAAGATTTGTAGAGTGTACATCAAGGAAGAAATCTTCTACAGCGACCAAGGTCCGAAAACAAGCAGAAAACGCCAAAAATGGCTGCCCAATGTCC…
AAGTGCGGTCACTGCACGACGGCCAGTCGGGGTCAGTGAGGCATTGTACGCCAAGGCGGTGAGCCCTGATCTGTTGCCAGGGAATCGATGGGGACGGTTGATGTGTGTGGGGACGGAGTGCCCCTACATGTCGTGTGTTTAGGTTTACCTTGCAAGGTTTAAAAACTCGATTCGAATCGTCTGCTTCTCGCAGCTAATGAGACTGCTTGATCCATGCTGCTACATTGAGTAATAAGTGGAAATGAGGTGACTGGCAAAAAAAAGGTTGATTGCTTAAAAATGTTTGATATCATGTATGAGTAGCTAGGTACTCATCTAGTTTAAAAGGATCATACTAAAACTTGAAAAGCTAAAACTTGATTTTAGACTAAGCTAGTGCTTTTGGCAAACCAAACCCCT…
CTCAAACAGTGCCATCAAGACAGAATAAAAATCTGATTTCTGAATTTGAATTGTTCTAAGTCTGAAATCAGCATCGTTCGGGTCGACGTCTCGCGTTCCCAAATTTTTGTTGAACAACTCAAGTTTCCCCAAATACAAAAGTTGTTAATAACTAATAGGGGCACAACATATTAAAAGATGGCATTTATCCGATTCCGTTTGACATGCTTTGACATTCAGTTTTCACGAGTTTCCACTGATTTCTGAGCCACTAACAAACCAATTTTCGTGGGTCTTTATCTCTCTAACCATTGCTCTAATCACCTCAATCTCTATACATGATTTGTAGATTATACATCAAGGAAGATATTTTGTACAGCAACCAAGGTTCAATTCCAAAAGCAAAATGCCAAAACACGC…
AAAAATTCTGCTAGTGCGCTTTTGATTGTTTAGTTCACCCTTCTCGCTAAAAATGTTTGGTTTGCTCTTAAGTAATGTAGACTTGCCATGGTTAGGCTAGAGATGACATGTGTGTCTTGTTTTATATGTTCATTTCTCTAGTGATTGCGATATAGGAGTTCCATAGATATTGACGCTTATGTCCTCTATTAAATTTGTGTTATCAGTGATGCTTGTGTGTGATCAATAGGAGAACTAATAAAAAGTCGTGTCCAAATAAATAAAATGTGCGCGCTTGTGATGTTGTAATTGTGTTGCGTAAATAAATAAACATGTTGTCGTCTTTTTAATGGTGTTAATGCTGAACGTCGATAATGTGTAGATAACTAAAGCGAACATGTGGTTGTTACGGTGTCTTTC…
CCAAAAATCTGCAAGTGCGCAGTTGATTGTTTAGTTCACCCTTCTCGCTAAAAATGTTTGGTTTGCTCTTAGTTAATGTAGACTTGCCATGACTAAGCTAGAGATGACATGTGTGTCTTATTTTATATGTTCCTTTCTCTAGTTGATTGCGATATAGGAGTCCCATAGACATTGATACTTATGTTCTCGATTGAACTTGTGTTGTCAGTGATGCCTGTGCGAGATCAATAGGAGAACTAAGGGAAAACCGTAGCGAGTTAGATAAATGTTCATAGCTGTGATGTCCTTTTGTGTTGCGTAATTATACAAAATGTTTGAAGTCTTTTAGTGGTGTTAATGTTGTGCGCGCAATGATATGTAGTAGCTAATGCTATTGTGTGTGGTTGCTTATGATGTCTC…
CGGTGAAGATCTTTTCACCACGAGGCGTTATCCGGGCACCGGTGAGCATGAATCACCTTGCCGGCATGAATCCAGGCGCAGGGGTCACCGACGGCAAGGTGCACTGCACCTGTGATCTCGTTGAGTCTACTGTACCATCAGAGTTCCTATTAGGATGCCTGACAGAGCTGTTTGCAGAGCCCAGATTTCAAATTTCCATGTGATAACTTGCTAATCCACCTTTAGCAAGGTTGTTCTCCTACAATCTGGTTTTAATTTCACTATAATCACCATACTTCAATTCATATACAATTGTGGCGGAACCGCCCAAATTATTCCAGCTTAAGTGCCCAAGTCACACCCTTAAGGGCAGCAACACACTTAAACAGGAATAACCCGTCAGTCCGATAAAGCCACTTA…
TCAATGAAAGATGAAGCATATGAAACATGGGAGACAATATGGATAATCATACGATATCATAATATATCTTTTATTATATAATCATGAATGAATAAGAATAACACAGGATTACATTCGTACCTTCGCCTTGACAGAAGGTAAAAGTGCAAGCGTGACACACAAGTGAGTACCAGTCAGCGTGAACAGTACGGGGGTACTGTTCATCTATTTATAGGCACAGGGCGCAGTCTGTGTAAATTTACATTTATGCCCTTTAGATGGCCTTTTCCCCTTTAAGTCGGTTCCTTTTTCCGCCATTGAGCCGAAGCTCCCTTGCGTGTGTGGCGGAACCGCCCGAATTATTCCAGCTTAAGTGCCCAAGTCTCACCTTAGAGGCATCGACACACTTAAATCGGAATA…
TGCTATGTGTTGAATCAGGTTGAGGTGAAAATACCAAAGTTGTAGTTCACTTTTTAAGCTTTCCAGAAAATCCTAGTTTGCTATTTTTGGATTAATATTTGAAGAGTTATGATTAAAACTAGCAACTGCTGTATTGCTGTCCAAAAATTCTGCTAGTGCGCTTTTGATTGTTTAGTTCACCCTTCTCGCTAAAAATGTTTGGTTTGCTCTTAAGTAATGTAGACTTGCCATGGTTAAGCTAGAGATAACATATGTGCCATGTTTTTATACGTTTCTTTCTCTAGTTAATTGTGATGTATTATTGTGTTGCGTAAGTATCTAAAATGTCGTCGTCTTTTTAATGGTGTTAAAGATGAATGTCGATAACGTACGACTAGCTAGCGCGTGCGTATAGTCGTT…
GCGCCCAGCTCCCTCCCTGGATCCATGGCGTCCAAGCCCCTGTGCCCTCTCTCCCATGGCGTGAGGCCCCTACTCCCATCTCTCTACCAGCGCCCAGCCATGGTGGTCGCCGACCTCCCTGCTCCCTGCTGTTGCTCGCCTTGCTTGGATGAGAAGCAGCCGAGCGCCCTCCCTGTCCATGGCGTGGAGCAGCAGCTCCCATTCCCCGGCGACATCCTCCTCGCCGTCGTCCATGGCGCCCCTGCGAACCTCCCTGTCCATGGCCACAAATCCTTGCGCCCTTCCTGCGCAGCGCCGCTGCTCCACCCCTCCCCCAGCGCCCCCTCTCTCCCATGGCCGAGCAGCAGCTCTGCTCGCCTCCCCCTCCTTCTTTTTCCCTTGCGCAGCAGCAAGAAGCCC…
TCCAAAAATTCTGCTAGTGCTCATTTGATTGTTAGTTCACCCGTTTGGCTAAAAATGTTTGGTTAGCACTTAAACAAATGTAGACTTGCCATGACTAAGCTTAATATTGCCTAAGTGTCCTATTTTATATGTTTCTTCTCTAGTTGATTGTGATATAGGAGTTCATAGACATGAATGCCTAGGTCCTATTCAAACTTACGTTGTATTGGTTGCTCTTGTACGGTCAATAGAAGAACAAATGAACGATTAAGGTAAGCGTAGTAAATGCGTGTACTTGTGATGTCGTGGTCATGTTGCGTAAATATACAAAATGTTTGTCATCTTTTTGTGGTGTTAACGTTGTGTGCTCGATGATATGTAGTTAGCTAACGCTAGTATGTGTAGTTGCTTGTGATGTCT…
ATCCAATGGCCTCCCAACTTCAAGGTATCCAATGTCGACAAATATGAACCTAAGCAGGATCCAGGGGGCTGGCTAGCCATCTACACCACCGCTGCTCGAGCTGCCGGGGCGTCCGAAGACGTGATGACCGCGTACTTACCCATTGTACTTGGGCAAGACGCGCTGCAATGGCTGCGACATCTACCCCGACACTGCATCGACGACTGGGGCGACTTCAGTCGACGCTTCACAGCCAATTTCCAGTCCCTCTCCGACAAACTGGCGCAACCATGGGACCTCAAATCCATCAAGCGTCGGGGGGACGAAACTCTCCGGTCGTACCTCAAGAGGTTCCAGACCATGAGAAATCGTATCCCCGATGTGGCGGAATCGCCCGAATTATTCCAGCTTAAGTGCCCA…
CTGTATTGCTGTCCTAAAAATCTGCACGTGCTCAAATGAATATTTAGTTCACCATTTTGACTAAAAATGCTTAGTTAGCACTTAACGGACATAGACTTGTGATGGCTAAACTTAGGTTAACATGTGTTTCATGATTAATGTGCTTGCTTGCTGTAGTTGATTGTGATAGATGAGTCCATCGACTTTGATGCATCGGTCCTCTGTTAAACTTGTGTGTGATGCTTTTGTGTGATCAATAGAACTAATGCAAAGTCGTAGCAATTAAATAAATGCGTGTACCTATGATATCGTATTTGTGTTGCGTAAATAAATAAAATATGGTCGTCTTGTTAATGGTGTTAACGTTGAACGTCGATAATGTGTAGATAACTAAAGCGAACATGTGGTTGTTACGGTGTC…
TCCAAAAATTCTGCTAGTGCGCTTTTGATTGTTTAGTTCACCCTTCTCGCTAAATATGTTTGGTTTGCTCAAAAGTAATATAGACTTGCCATGGTTAGGCTAGAGATGACATGTGTGTCTTGTTTTATATGTTCCTTTCTCTAGTGATTGCGATATAGGAGTTCCATAGATATTGACGCTTATGTCCTCTATTAAATTTGTGTTATCAGTGACGCTTGTGTGTGATCAATAGGAGAACTAATAAAAGGTCGTGTCCAAATAAATAAAATGTGCGTGCTTGTGATGTTGTAATTGTGTTGCGTAAATATATAAAATGTTGTCATCTTTTTAATGGTGTTAATGTTGATCGACGATAAAGCGTAGATAACTAATGCTAACGTGTGGTTGTCTATGGTGTCT…
GGCCTAGTTACGTAGCCACCTAGCTACCCTTCTATTATCCTAAGGCTTCACGTCCTAGGTCTATCCGACTCGTCCTACTATCTATCCAACATTGTTTCTATCAAGTTTTACTTTGGAAAAAGGATGGTATTCATGTTTTATTGATTCCTCTGTGGTGGTACAAGCTCCGATACCAGCTGTGGCGGAACTGCCCGAATTATTCCAACTTAAGTGCCTAAGCCCCGCCTTAGAGGCTAGACCACACTTAAATGGGAATAACCCGTCAATCCCTCGGATCTAGTCCGACACGGCCACTAACAGGATCAAGTACCACAATCTCACTCGAAGGTGAGTCACAGAGCAAATACAATAAAGCATAAAACCATACATGCCAGAGTATTAAATTATTACATTGCCATC…
CATCAAGACAGAATAAAAATCTGATTTTAGGATTCGAATTCTTCTAAGTCTGAAATCAGCATCGTTCGGGTCGACGTCTCGCGTTCCCAAATTTTTGTTGAACAACTCAAGTTTTTCCAAATATAAAAGTTGTTAATAACTAATAGAGGCACAACATATTAAAAGATGGCATTCATCCGATTCCGTTTGACATACTTTGACATTCAGTTTTCACGAGTTTCGACTGATTTCTAACCCACTGACAAACCAGTTTTCGTGGGTTTATAACTCTCTAGCCAGTGCCCGAATCGCCTCAATCTCTATACAAGATTTGTAGAGTGTACATCAAGGAAGAAATCTTCTACAGCGACCAAGATCCGAAAACAAGCAGAAAACACCAAAAATGACCGCCCAATGTCC…
TAGCTGCTGTGCTGCTGTCCTAAAAATCTGCACGTGCTCAAATGAATATTTAGTTCACCATTTTGGTTAAAAATGCTTAGTAGCACTTAACAGACATAGACTTGTGATGGCTAAACTTAGGTTAACATGTGTTCCATGATTAATGTGCTTGCTTGCTGTAGTTGATTGTGATAGAGGGGTCCATCGACATTGATGCATAGGTCCTCTGTTAAACTTGTGTTGAGATGCTTTTGTGCGATTAATATAAGAACTAATAAAAAGCCGTAGTAACTAAATAAATGCTTGCACTTGTGATGTCGTGTTGCGTTGGTTAATTATAGGTATTAATCGTCGTCCTTCCAGGGGTGTGATGTTGTGCGCTCGATGAAGTATAGATAACTAAAGCTAACATGTGGTTGT…
TATTTTGGGCCAAGCCCATTCAGGCCCAATAGGCCCACTAAGGAAACCCTAACCCTACCTCATTCCTATAAATAGCAGCCCCTCTCCTTGCACTTGGTTATTTTGCACTCCCACCCCTCAACAATTTCCAGCTGCCACAGCCTCCCTGTCTTCTTCCCCCACGCGCAGCAGCACCTTCTTCCCAGCGCGCAGGGAGCTCGACTCCCTTCCTCTCCATGGCGCCCAAGCCCTTCTTCCTCAAGCCGGCGCCCAAGCATGCTCCCTCCCCTGCCCTTCTTCTCCCATGGGCGCGAGCTCCACCTTCCCTGTTTTGTACGCCGCGCAGAAGCTCCTCCATGGCAGGCGCCCAGGCGAGCTTCCCCCATGGCGCTCGGCTCCCTGTTCCCTGGTGCCCTGTGG…
TCATAAGAAGACTAAAATGCCTATTAACAATCTCTGATCATTAGTGCAATTAAAATAAATGAGGAGCAAAAGGTGGAATTATATGGTTTAGTCCCTTTTAGTCATCCTTTAAGGGATTAGGGACTAAATGTCCCACCGTTTAGCATTTTAGAAACTAAAATAGACGGACTAATTTTTAGGGCATATTGGGTTCGCGGCTAACTGTGTCATGTTTTGCCTAAGGTTAGTCATTCGAATTGAAGAACTAATGTGGTGGAACCGCCCAAATTATTCCAGCTTAAGTGCCCAAGTCGCACCCTTAAGGGCAGCAACACACTTAAACATGAATAACATGTCAGTCCCTCGGATCTAGTCCGATAAAGCCACTTACCAGGATCGAATACCACTAGCTCACTCGAA…
AAATTCTTATTCGACTTGGCTTAATCCCTCTCCATCCGATCCAATTTCAAAAATCAACATCGGCGATGATTTTTAAATGTCGTGATTTGTCTCTATTAATCATAGATCCGAAAGCTAGTCAGTCTCCAGTCATTTTGATTTCCTAATCGCACGTGGACAAATTTTCCGAGCGACACTGAAAAATTAAATTCTTGGACTAACTATTTTTTTTCTTCTCATTCCTCGGACTCTCGTTTGCCAGACGTCGATTCTCCCTATTCTCCACACCGGCAAATCCCACGGGAGATTTTTCTCCCTTTGAACAATTTACTTAGCCTAGAAGGAACCCCCTTTCTTCTCCTATAAGCAACATATTTTGCTTGTCATCTAAGCAACCTTTGCTTCTCTTGTAAGCAACCC…
CCTAAAAATCTGCATGTGCTCAAATGAATATTTAGTTCACCATTTTGGCTAAAAATGCTTAGTTAGCACTTAACGAATATAGACTTGTGATGGCTAAACTTAGGTTAACATGTGCTTCATGATTAATGTGCTTGCTTGCTGTAGTTGATTGTGATAGAGGAGTCCATCGACATTGATGCGTCGGTCCTCTATCAAACTTGTGTTTGTGATGCTTTTGTGTGATCAATAGAACTAATGCAAAGTCGTAGCAATTAAATAAATGCGTGTACCTGTGATATCGTATTTGTGTTGCGTAAATAAATAAAATATGGTCGTCTTGTTAATGGTGTTAATGATGAACGCCGATAACGTACGAATAGCTAGCGCTTGCGTATAGTCGTTGCGGTGTCTTACTACTTG…
TTTCCCATGGCTGAGCTCAAGCTGCCGGTACCCGACGCGGCGCCCCTCTGTTGCAGGTCGAGCGTCCTCCCTGCTCCTCCTCCTGGAAAGCGGCTGCAACAGGGTGCCTTTCTCCCCTACGCGCTGGAGCTTCTTGGATCGACCTCGGTGAGGTCCATGTCCTGGCGACGCAGCAGCTCCCCATGGCGCCCCTTCCTCTCCCAGGCGCAGACAAGTTCCCTACCCGACTGCTTCTCGCCCTTCCTCCCTCCTCTGCGCAAGCCTGCTCCAGCCGCTTCTTCCTCCCTCTACTGTCCCTGGCGTGCAGCAAGCTGGGGGCTCAGCTCTTCTCCCATGGCGCCGAGCAGCAGCTCTGCTATCCCTGTCCATGGCGCCCTGGTTTCCAGCTTTCTCCCAGCG…
GAAGGCATCTCTGGTCTGGCGCACCGGACTGTCCGGTGTGCCACCGGACAGTGTCCGGTGCACCAGAGGACTCCAACTCCAACTCGTCACCTTCGGGAAAATCCAGAGGCGACTCCGCTATAATTCACCGGACTGTCCGGTGCTCCAACGAACGGCGCCTCAGGAACTCGCCAGCTTCGGGAATTCACAACGGCTAGTCCGCTATAATTCACCGGACATGTCCGGTGTACACCGGACTGTCCGGTGTGCCATCGAAGCAACGGATACTTCGGCGCCAACGGCTACCTGCATCGCATTGAATGCGTGCCAGCGTGCGCAGAAGTTAGGCACGCCCATGCTGGCGCACCGGACACTCTACAGTACATGTCTGGTGCGCCACCGGACATCCAGGCGGGCCCA…
TCGTCGTGCAGTGACCGCACTTGTACCCACCATAACCGGAATGGGAGACCTCGTCTCAGGTCGCGTGAGGGGTAAAGTCCACTGCCAGGTTCAATCAGGTACTAGGCTTACCGATTTACCATATTTCTCGGCATGTGCTTAGTACGTTCAAACGCTTGACTCACGGTACCACACCTTAATCCTTATTCACATTTTATCCCGTGAACAACCAATCCCCATGGATTGTTGTCACAAACCAACATCAGTATGATATGAAAGTGGATACAATCAATTTCCTGACCTCGCGCGAGTGCTAGAAAAATCACTCGACTTCTACCGAGATCCCTAATTAATAAAGCAGCTACTCGACCTAGCATACTAGTATCCATCTCAAAGGACATCCTGAGGTAATGCAACTAA…
AGAAGCATATTTGTGCACAAGAGACATTTATAATGCGACAATCATGATGCATGCTTATTCTAGTCGTCTTCTCAGACCTAACTAATTTTTCGGATGCTTCTACAACATCCTTATTAATAGTAGTAGTAGCCTTTATGGCCTAAATAACTAGCCACCCAGCTACCCATCTATTCCTAGGGCTTCACGTCCTAGGTCTATCCTTATCGTCCTGACGATCTATCCAACTTTGGTTTCTAAGCAAGTTTTACTTTAGAAAAGGTTGGTAATCATGACTTATTGACTTCTCTGTGATGGTATTCGCTCCGATACCAGCTGTGGCGGAACCGCCCGAATTATTCCAGCTTAAGTGCCCAAGTCGCACCCTTAAGGGCAGCAACACACTTAAACAGGAATAACCCG…
GTAGTAGTAGCCTTTATGGCCTATATAAATAGCCACCTAGCTACCCATCTATTTCCTAAGGCTTCACGTCCTAGGTCTATCCTTATCGTCCGAACGATCTATCCAACATTAGTTTCTAAGCAAGTTTTACTTTGGAAAAGGTTGGTAATCATGACTTATTGACTTCTCTGTACTGGTATTCGCTCCGATACCAGCTGTGGCGGAACCGCCCGAATTATTCCAGCTTAAGTGTCCAAGTCACACCCGCAAGGGCAGCAACACACTTAAACCGGGATAACTCGTCAGTCCCTCGGATCTAGTCCGACAAGGCCACTTATCCAGGATCGAATACCACTAGCTCACTCGAAGGTGAGGCATAGAGAAATACAATAAATCATAATACCACAAATTTAAGGAGTA…
AGAATTTAGCAAAATTGGTTTGACAACTTTTGGTTAAGTATTCATCAAGTTATGAATTTTCTAAGTTCACTGTTTATTAAAAAGATTAAACAGAAATGATTAAATGAAAAACTACTTTGCAACGGGGTCCCTGGCGGGTGTTTTAAGTTTTCCTTACAGACTAGTCCCTGGGCTACTATTCAAATGAGTCACTGACATCTCAGAAAACCCCTTGGATTCTTCTAATCCTAACCCGAGGTCCTTTCCCCAATTTAAACAGTACCCGCGGCGGACGAAAGGGCGGAGAGTGTGGCGGAACCGCCCGAATTATTCCAGCTTAAGTGCCCAAGTCGCACCCTTAAGGGCAGCAACACACTTAAACAGGAATAACCCGTCAGTCCCTCGGATCTAGTCCGAATA…
GCTTCAGTGTTGCAGCAGCCCTATAGCTCGATATCCCCTTCCATTGCCCATGTGCGGGTGCTACTCGACCTCCCCCATGTGAGCACGCACAAGCCCCTGTGTTCCCCCTTCCGGCCGTGGAGCACCTCCCTGCATCTTCCCCGCCATTGCTCGCAACTCGGCGTCCTCCCTGCTTGTGTGGTGCTTGCTGCGTGCTCGACGAAATGATGCAGCGAGCAGCGGTCATGAGATCCCCTCCGTGTTGCTTGCATCGGCCCGATCTGCGCAGTCCCGACCCAAGGCGTCGCGTGGGTGTTTGGACAGCCCCACACTACGTCGTCGATCTGCGCGGTTCGACCGTCTCCGCGTCTCGCATCGCCGGGTCTGCGCAGCGCCGACGTGCCATCGTGGGAACCCGTG…
CGCGTGAGGAGGGCAATCTGCTGCCAGGTTCACTCAGGTACTAGGCTTACCGATTTACCATATTTCTCGGCATATGTTTAGTACATTCAAACGCTTGACACACGGTACCACACCTTAATCCTTATTCCAATTTCCGTATCGTAGACAACGCATCCCCATGGATCGTTGTCCACATACCGTCATCATTACGATATAAAAATGGATACAACCAATTCCTGACCTCGCGCGAGTGCTAGAAAAATCACTCGACTTCTACCGAGATCCCTAATTAGTAAAGCAGCTACTCGACCTAGCATACTAGTATCCATCTCAAAAGGAATCCTGAGTTCATGCAACTAAGGTTCCAGTCAACTCCTACACTTAAGTGCACAATACAAGCCTACAAACATTAAGTGTAGT…
CACCATCAACCAAAATCAAGGAGGTACCTGCAAAAATTATGCCGCAAACAAGGCTGAGTATACTAATACTCAGCTAGACTTACCCGGTGTGAGGAGTCTACTCCTCTACCTCTAGACATGCAGCTGTTTGGCTGAGGGGTTTGGTTTGCCAAAAGCACTAGCTGAGTCTAAAATCAAGTTTTAGCTTTTCAAGTTTTAGTAAGATCCTTTTTAAACTAGATGAGTACCTAGCTACTCATACATGGTATCAAACATTTTTAACAATCAACATCTTTTGCCAAGTCAACACATTTCCACTTGTTACTCAATGTAGCAGCATGGATCAAGCAGTCTCATTAGCTGCGAGAAACAGACGATTCGAATCGAGTTTTTAAACCTTGCAAGGTAAACCTAAACACA…
AGAACTAAAGACAAGAATCAAATCCATTTAACCAATGGATATGCCATTTAGAGATAAGTTGATAAAACAAGCGTCATGATCCTTAGAGAAAGAGTATGAGAATGATCAGAAATGAGAGATTTAGGCAAGATCAACACCCGATACATGAGAACAGGTTATAGCAGACAACCAGATAACGGGGCAGAATCATTAAGGGATCCAGAGATTCGGATGATAAAGCCAACATGATTCACAAGAAAAAGGATTACCAGATCCAGGCGAAAGGAAAGGTAGGAAAACAAGATCTGCTAGGAAGTTTTTGGGGCAAGGATTTATGGAAAGAAACATGGCTTGGACGTGGTTTGCGCAACTAGACACCAAACAAATTTTTTTTTGACACAAGTGCACAAGGAGACTTGC…
CGTATTCTGAGACAAATTAATTTCGAATCATGCGTAGGGAATTATTTTCAAGCAAAGTCAAACCAAACTCTCGGCCGAATTAATTGCTCAATCGTCCGTTCGCCGAAATCTATTTCGCTCTGTTCTGTGTACAGACAAATTCCGCGGGAACATTTATTCCGGAAAATGTTTAGCGCAGCCCGATTCGTGTTTTGGGCCAGCCCAACCCAGCCCAATTGGGCCCATTTGAAACCCTAACCCTAGGGTTTCTCTATAAATACGGATCCCTCTCCCTTGCCCTTGGTCATTTTGCATTCCCACCCCTCCACTTTTTCCAGCCGCCACTCTCTTCTTCCTCCTCTCCCACACGCACAACTCTCTCCTCCTTGCTCCATGGCGCAGCAGCAAAGTCCTTCTTCC…
ATACATGCTAAACCAGCCAGGAATGTTTATAAATAATTTGTAGAACATTTAATTAGCTTTCCAGAAAGTCTAAGATCACTTTGTTTGGATGTCTGAATCTTCAGTTGTGAATTTTTGAAGTTGCAAGTCTGAATCTGTCCAAATCTGGACAAGCGCTGTTGTGTTAACACCTTTTGACCTTGCTAAGTGTTTAATCATGCTGTGATGACAATACCAAAGTTGTAGAGAACATTTTAAGCTTTCCATAAAGTCCTAGTTTGCTATGTTTGGATTAATATTTGAAGAGTTATGATTAAAACAAGTAACTGTTGTACTGATGTCCCAAAAATCTGCAAGCACTCATTTAATTGTTAGTTCACCCTTTTGGCTAAAGAATGATTGGTTGGCACTAAATTCACA…
AATATTGCCTAAGTGTCCTGTTTTATATGTTCCTTTCTCTAGTGATTGCGATATAGGAGTTCCATAGATATTGACGCTTATGTCCTCTATTGAATTTGTGTTATTGGTAATGCTTGTGTGCGATCAATAGGAGAACTAATGAAAAGCCGTATCCAAACAAACAAAATGCGCGTACTTGTGATGTCATAGTTGTGTTGCGTAAATAAATAAAATGTTGTTGTCTTTTTAGAGGTGTTAATGTTGGACGCCGATAACGTGTAAATGACTAATGTTAGCGTGTGGTTGTTTACGGTGTCTTACAATTAAGTGTTAGTTCGCTACCGTGTATTTATATGACTTGTGCTACTTTCATTATATTCATACATATGCACCTTGCATCTCATTTAGGACCGAGAGATG…
ATTCCTCGGACTTCGACTGATGTTCGACTATTTTAATCCGAGTCCGTACACTCAGACGGAATACTCAATATGTTGTCCTCTAATTAATTCTTATTCGACTCAGCCAAATATCTCATGTTCGAACCGAATTCAAAACCCCGTATCGACAGCAATTTTAAAATACCACGATTCGCCTTCTCCGACTAAAAATCCAAAGCCGATCAGAAGAGAAACATTTATTTCTAAAAGAGTGCGCGAGGAATTATTTACGAGCGAAATCAAATCCAACTCTCGGCCGAATTAATCGCTCGATTGTCCATTCGCTGAAACTCTAATTCGCTCTGTTCTCTGTAGAAACGAATTCCGCGGGAGCATTTTTATTCGGAAAAATAATTTAGCGCAGCCCGATTCGTGTTTTGG…
TGCTCGCCACCTCTCCTCCCACCCCCTCCCCGGCCGCCTATAAAAGGACCGCCCCGAGCCTCTTACCTCCCCGCACCAGGCCTCAGCCACTCCATCTTCCTTCTCTGGACCCAATCGAGCTCGATGTCGCCGTCCCTCCCCTCTCCAGTGAGCTCCTCTCTCCCCTCTCTGGTGGCTTATAGTCAAATTGCTATAGCTCTTAAGCTCCGCCACTATGCCACAAGCATAGCACGCACTTCTTCTTCGCCTATTGCGCCCGGTAGCACCACCAGCGACCTCACCGGCGCGGGCGCCTGCCACCTCACCGCGGACCGGCCGTTCCAAGCCCCCACTGTGGCGGAACCGCCCGAATTATTCCAACTTAAGTGCCTAAGTCCCGCCTTAGAGGCTAGACCACAC…
TTAGTTCACCCGTTTGGCTAAAAATGTTTGGTTAGCACTTAAATAAATGTAGACTTGCCATGACTAAGCTTAATATTGCCTAAGTGTCCTGTTTTATATGTTTCTTCTCTAGTTGATTGTGATATAGGAGTTCATAGACATGAATGCCTAGGTCCTATTCAAATTTATGTTGTATTGGTTGCTCTTGTACGGTCAATAGAAGAACAAATGAACGATTAAGGTGAGCGTAGTAAATGCGTGTACTTGTGATGTCGTGGTCATGTTGCGTAAATAAATAAAATGTTGTCATCTTTTTAATGGTGTTAATGTTGAACGCCGACGACGTGTAGATAACTAAAGCTAACATGTAGTTATCTACGGTGTCTCCTATATTAATGTTTAGTTCGCCACTGTGTCTTT…
CCCGGCCTCCCGATGATGGCGTTGTACCCGCAGTCGAAGTTCGCCACCTCGAACCTCAGGAACTCGGTTCTGTAGTTCTCCGGAGTTCCGAAGGTGACCGGCATGTAGATGTGGCCCAGCGGGTATTCCCCTTCCGTCGGCACGATGCCGAAGAAAGGAGTGTCCGACTCGTGGAGCTCTTTGAGGTGAACTCCCAAGCCTTGGAGTGTACGGGGGAAGGTGACGTTGATGCTGCTCCCCCCGTCCACTAGCACCTTCTTTACCCGGCTCTCTCGGATCACCGGATCGACGAGGAGCGGGTATTTGCCTGGATGGTCGAAGTTGTGGCGGAACCGCCCGAATTATTCCAGCTTAAGTGCCCAAGTCGCACCCATAAGGGCAGCAACACACTTAAACAGG…
TATTTCCTTGGGAAAAACCATACATAAACTGCCTTTCTCTGAGAAAAAGAAGAGTGAATTCAACTCCACCATATAAAGCATGTATGATATAGGTCTCTTTCTCTTTACGGGAGTGGGATGGGCTTGCGGAATACCTAGTGTATTCACCCAGATTTATTTATGTTTTTCAGCAGCCGAAGACTTCTTTTCTGCTATGCTTGATTGAGAGGGCTGTGTCTGCACCCTGTTCTGCCTGTGGTTTGGGCTAGTGTGCCTTCTACTGCGCTCTATATTCTGGCTCTCTCAGAGCTTGTACCCCGGTATTATAATAACCTTTATTTGAACTCTGTACTATTTGAAGTAAGAAATGTGGTTACTAGCCTCTTAGGACTAGTAATTGTATCACATTTGAGTCCCAAA…
CGAAATATAAAATATTCCAAAAAAACCCTTGATAATATATGTATATTTTTTCTTCTTGCTCTCATCGGGCTTGTTCCAGATCACGTGCCCTTTTTCGTGAGATCACTGAACCGCTTCTCGCGAACGGCATGCTGCTCGCGTCGGTTATCCTCGTTCTATCCCCGTCTACTATTCTGACGTCTATCTCATCATCTTGGGCCCACGGGCTAGCTCTGACTATCTTCGTCTAATTTTATCTAACTATGTCTACCACACGTCTAACTCTGTCTCCATCTTACACTGTCTCGCGCAATCCGCCGCGGAACTGTCTCTTTCGCTCGCGATCCCCAACAAATTTAGTGACCATCTCCCGCGCCCTATGGCCCAGCCACGTCGCGTGTCGAGCGTGAGTCTCCCCCG…
TAGAAATCAGCAGCGCGATCTACCCATGTCTTGTTAGGTTTGAAATTTATTTGATTGTAACACCCTGAATTTGGGGGTATAAAATTTCTTTTCTAATATCCACCAAATTCGGGTGTTACTCTCTCTTTTCCTTGCTATTCTTTTCTTTTTCCTAAATAATGGAGGAATAGTTTGTTTTGTGTCTATGTGTAAGTGTGTAAGCATAGTAAAATAAAACCTTAAGAGGTGCTCTAATTTTGTATCATGCCGGAGCATACTTTTATTTTGTTGGATGGGTGATTTTGTGGAGCATCCATTTAATAGGGAATTCGATTTGAAATGGTGGAAAGAATAGAAAAGAACAAAAGATAATGAAAGAATAGGAAAGAAATGGAAAAGGCCCAGCTTACCCATCGACCA…
GAAGGGATCCCCCTCACACGACAAGTCGCATCGGAGCGGTGACAAGAAGAAGATGATATGAAGAAGGTGGTCTACTACGAGACCGACTCTTCATCGCCATCCACCTCCGGCTCCGACACGTTGTCCATAACTTCCAAGCGCCATGAGCGCAAGAAGTTTAGTAAGATCCCCCTACGCTACCCTCGCATTTCTAAACGTACTCCATTACTTTCCGTCCCATTAGGCAAACCACATATGTTTGACGGTGAAGATTATAATATGTGGAGTGATAAAATGAGGCATCATCTAACCTCACTCCACACTAGCATTTGGGATGTTGTTGAAATTGGAGTACAGGTACCATCACCGGGGGATGAAGACTATGATTCGGACGAGGTCGCCCAAATCCGACACTTCAAC…
TAGAAATCAGCAGCGCGATCTACCCATGTCTTGTTAGGTTTGAAATTTATTTGATTGTAACACCCTGAATTTGGGGGTATAAAATTTCTTTTCTAATATCCACCAAATTCGGGTGTTACTCTCTCTTTTCCTTGCTATTCTTTTCTTTTTCCTAAATAATGGAGGAATAGTTTGTTTTGTGTCTATGTGTAAGTGTGTAAGCATAGTAAAATAAAACCTTAAGAGGTGCTCTAATTTTGTATCATGCCGGAGCATACTTTTATTTTGTTGGATGGGTGATTTTGTGGAGCATCCATTTAATAGGGAATTCGATTTGAAATGGTGGAAAGAATAGAAAAGAACAAAAGATAATGAAAGAATAGGAAAGAAATGGAAAAGGCCCAGCTTACCCATCGACCA…
TACAAGTAAAACACATTTTTTAAATACCATAGTTTATTCCGTGGTATTTTTGGAGTTTTAAAAACTCCACTCAGGACCTTAGTTTTCTTCTATTCTTTTTGTAGATACTTTGGTTTTCTAATGAAACCGAACACATCTCGGTTTTAAACAAAACTATGATTTTACTACGGTAAGGCACTATAATATTTGTGTCATGCATAATTATAAATTTTGACATTTTAAAATTATAGTATTTTAAAACTGCATTATTAAACAGGCCCTAATCCCTGGCAGCCAGCGTTTCAGGTTTTCAGGACACCAGCTTCCTAGTTTCTATTGGCTACGGCATCTTGAATCACTGTCCAGTCGTGTCGATGACCCCTCCGCTGCGCCAACCAACCCACCCTGGTCCACGGGCGT…
ACAATGATTATCAGCTCACCTTTTTCTTTTAAAATCCTTAGTTGGCACAACCACTCTATAGCATAGCTCAAAGCACAGAAGCAGACGCCTAAGAAACACAACACCCACCGGTACCAGCGCAGCGTGTTGCCGGTCGGTGACACAATGACGCGCAAGACATTATGGTGCCGACTACCACCTCCTTGGACATCTTCAGGAACGGGTCCATGTTGTGGTGGTACCAGCCATTTTGCCTCACTCCTATGGATGTTGCTCTGCAGGGCAGGTGAGTTCTTGGTTTTGCTCATAGCTTGCTGCTCATCGTCGGACCAGTCGCCATCACATCGCGCATGGCTAGACCCTCATAATCCTCATCTGACTTGGTCGAGTGTTCGTCCATAGAGCCGACATCTATCTGCA…
TACAGTTTTCAACCCACTTGGCCACTATAGAACATCAGTCCAAGGGGTGTATAACAAAATATCAATTAAACCATCACACCTCTCTTGGCACCTAAATGACTATCCCTCGGGCCCCTCTTGTGTCATGCCTGATAAGCATCCACCCATACAAGATCTTAAGTCTACTTTGGCCAAACCCATTGTTGATATTATACCATGTGGTTGCACAGTAAAAACGTGGCGATTGCTCGGTGAAACGACCCTAAGGGTGAGGTACTTTGCATATGACAACCCTATGTACAAGGCTCCATTATCATGTTGCTAAAAAGAAATTTTTACTTACCATTATTGTGTAGAAGTAATAAGCAACCGTATGCACAACCCTATGCACACGCATGCATTCATACAGATGCATGGTAG…
TTCACAAACCTTCCACCTATCATGCCATAGGTCAACCGTGACTCTGCAAAGCCAAACCGTTGGCGGTTTTCCTTGAAGTGAAGGTCCTTCTTTATGCCGGTAAAAGTTGAATTGGACTCAAGCAGCACAAATTCTGACACATACGGGCTAAGCTCGTGCCAGCGGATATCAAGGATGTCAAGCTCATTGCTGAAGAGCACGGCATCAAAGACACGGCGTGGAGTCTCCCTGACTTTCCATCCATGCAACTTGCATAGGTTACCCATCGAGACATTTTCATGGTAATAGTGAGGGAGTATTGTGAAGGGCTTTGGGGGCTTCTCCCAGATTGGTCGGAGGAAGTAAGTCACCTTCTGGCCATGCACATATATGGCAAAGATCAAAATTGGCACACCAATC…
TCAAAATCCGTCAACGCCGCCACATCCTCACAAAAGAAACACACCCCAGGTCCCCTCCCCGCCATGTCACTGATCCGCACATCCGGACCTTCTCCATTTTCTGCCACCCATCCCACATCCAACGGCACAAAGCTCTCATCACGCGGATCGTGCCACAATCTGCACCCAAAGACCCCGCCTATATAGCCCAGCCGCACATGCCTGCAATACCCACCTCAGCACTAGTCTCCTCTTCGCACGAGCGCAACACCATCCACCCACCAGTTCGAAGCGGAGGCGACCGGCAACCTGCGGCGGAGATGTCAGGCAGGGGCAAGGGCGGCAAGGGGCTCGGGAAGGGCGGCGCGAAGCGTCACCGGAAGGTGCTGCGCGACAACATCCAGGGGATCACGAAGCCGG…
CAACGCAAGACGAGAGCACCGTACTACTACTACTACTACTACTACTACAATAAGTATGAGCATATATATATATATATATGATTATTTCATAAGCTGAGAAATCGGAATAAAGGCATCATCGATCATAATAGTTTGCACGGATCAGATTGAAAATACAAAAGCATTACCCGCACAACTCCCTGATGCATACGAGGAAGGAAACGAGGCAGTCACTCCTACTACATGACAAGAAATTGCACGACACGCAAGCGGCCAGATCCCATAAAAATCCGACCTCAGCAAGAAATTTCCCTTGACCGTGGGTCAAGGAGCAGGAGGAAGGCAAAGTAGATACTGCATGTGCGCGCGATGACCGTATTTGCGATAAATATGTGAAACACACACCTTTGAAGCTTCTCA…
GCAGGCGCCCAGCTGCCCGCTGGTCGCTGGAGCAGACGAGCAGTGAAGCTGTGGAGGGCGGACGACGGCGTTTGCTACGGCTGGGAGAGAGCAGAGAGAGGAGCGGACGGCGCTAGGTAACCTAGGTTAGGTTTTTGCTTAGATGGGCTGGGCCTCAGAGTGATATCTGGATTGGAGCAGGCCGTATTGAAGTGATCCCGAATTACAAAATACGGTAACAAAACGGGATCATCCCGATTAAAAACGGGATCCCGGTTAAACGGTCGGGAAAACAACTCTAACGTTTCTGTTTACCGTTTTGTATATCCCGTTCTCGTTCCGTTTTCGTTTTTTACATCGGGTTCGAAATCGATCGGGACAAAACTAACCAAATCGGTTATACGATAACGGTCGGTTCGG…
TACTGTTGGTTCGAGCCAGTGGCCGACTCGGTACGTTCAGGCCCACCTGGCGGACGGGCCGGCCCAACACGATTTATTCATGTGCGTGCCGGGTTTGGACATGTCCCTATGCACGTGGGTCACGACCTGGCCCAGAGCATCAACGAGTCGTGTCTAGCCCGACACTATTCGTACCGGGTCGAAACGGGTTTAGACCGGATCCGTACCGAGTGATCCGTTTGGACATCCATACCCGGCATGGCATGGCATGGTGTCTAGCAAGTGCATGCCATCTGTTCTTCCAATCCAAGCTATCCATCCACTGCTGTGCATGCACGGCACGACATGACACGCATGGAGATCGACAGATGCCAGAGTGCCAGACGCTGACGGCACCAGATCAGATCGGACACCGGCTTG…
AGCTCCAATCATATTCTTAGGTCTATCCACTTTTTGTCACTAGTAAAGCATATTCTTTTTTAATCATGTTCGTGAGTGCTTCACTTCAAAAATTTCAGTTTTAGTTTTCTAGCTTTATCATAAAACAACTTCAAAGGATTAGTAAGATATGATTCAAGAGTGTTTGATTTGCACAGACTTCAACTTCTACGATTCAATTAATTTTTATGAGTTTCCTAAATTACTCTTGATTATTAACGAGCGGAGAAAGAGACATTAATCAGTAAGTTATGTAACCAATAGTATAATGAGTAATTTTAGTGCAACTTTATGAGCAGGTATAAAAATAGTGTTTTTGAAACACGTTTTCAGGAGCTTCGAAAATTTTCATAAAACCGACTTATAGTATTAGGTTTTTTT…
AGAAACCTAACGGGCGGCTAGGACCTCTAGGGAATCTTTGTAAAAGCTACGTAGTGATACCCTGCCGGACCACCTAGGAAGTGATCAATGTGGAGTCATGATCCCCGGGCAAAACGGGAATCACGGCTCATGGGTAAAGTGTGCGACCTCTGCAGAGGGTAATGGAACTGATATATCAGCCGTGCTCACGGTTAAGAGCAGCCTTGGGATCCTCTTTGATTAGAGATACTCCGGATACACCTTGGATGATGACTTTAATGATGATGGTTAATTATGGTGACTTTAATTATGAATTCTAGTATTTCCTCTCTGAGGAGGTACTTTTGGGATTATAACTTGAGTTTTATGATAAAATCTGGCTTCTACTAACAATAAATACCTGACCAACTAAAAGCAACT…
CCTGTTAGGTTTCTCTAGTTTGATAAACACAGTACCTCTCCCCGTAGGAGGGTGACTAACAAAAGCAAAACGAAAGAACCTCGGCACTCAGCCTCGGCAGAGCAAGCACTGTGCCTGGACCCCATTGACGACACAACGGCGAAGCAACTACACCTCTAGTTCCTCTAATTAATTAGCTAAGGGCATCCTATTTCACCCTCATGGTTGCGCTGTTATCCCGGGTGGTCTCTCAACGAACAGGTCCTTACGGAGAGGTACTCGGGAAACAGCCCGAGTCCCCTAAAATATCACAAGATCATCGGGACAACATCATCGTATCATAAATATTCACATCATGTTCGTTGATTAAGTTAAAGCAATAGCATAAAGCTAACCATAGTAACCCAATAGGTAATCAAG…
ATTGTTGTGTTTGTGCATCAATTCAAACTCATTAAATATATTTGAATCTTTGATTCAAAAACTATGTTTAGATTTGAATAGGAATAAAAAGGAAGAGAAAGAATTAATAAAAAGGAAAAGTCTGCATCAGTCCCTCCCGCGGCCTAGCTCCCCGGCCCACTCCCGCACGTGGCCGCGCGGCCCAGCTGCGTCCCACCCGTTGCCCAGCAGCCGCGCCCCCGCGTGCCCTAGCGCTCGCGCGCGCAGCAGCCTCGCCCGCGCACCCTGACGCGCGCCGCCGCGCCCAGCGCAGCCCACCACGCTCGCCCAGCCGCCGCCACACCCCTGCCCGCCTCGCCCGTGGCCCGTGCGCGCCTGCCCAGCCCTCCTCAGCCGCCCGTCGCGCGTGTGCGTGCGTGG…
TGGTCCCCGACAACGAGAATAGTAATAATGAAGCAGATATGTCTCAAATGTCCACATATCATTGGAACACATTACTTGCTACTCAATGTGATGTTCAATTCACCCAACATAAACTAAGACAACAACATCAACACACCCAACAACAGTTCAATTCACCCAACCACAACTCGGTTCACTTTTTAAGTTGCTTCAACAGCCATCTCTTCCTCAGAATCAATGGAAGTGCCAATAAGGATTCATACTTGCGCGCATCACCTGTTAAGATATCAAACAAGTCTAAAAATGTGTCTTCATCTAACCCATCTATCTCCTCCAATGTGCTAAAAATTTCTTTTGATGTCGGGCCTTTTGGTGCTTCATCCCTAATAGCTTCAGTGAACTTGTCTAATTTCTCCGCCA…
ATACCTGGAGAAATAAGAAGATGTGTTCTTATTTCTTAATGAAAACAAGTGTATCCCTAGGTTGTACCAGCAGGTTATCTGTAGTCCTGATAATGCATGCCTTATGGTTATGTCATTTGAATTTGTAACGACAGTAGCAATGGAGCTGAATCGTTTCCTACTTTCCTGTGGCGCCTTAAGGTCGTTTACTCCTTTTAGTGATCTAATAACTCTATTCATGTCACCCTTTTGGCTAGAGACATGTGCTGAGGCCTGAAACTTATGTAACCATTTGAGGTTACTCTATTTCATCCATTCTTCTGAATCACTTGATTCTTTATTAACAGAGAATGTGGTGCCCTTGCTGTTGTTTTGTGTTCTTTTGTTAAAAATCCTATTTTCTTTCACTCAATTCTGGTT…
TTCAATTTTTTTGTTTGGATGCTAATGGAATTCTTTTCTATGAATCAAATTCAATATCCTGTTTGGATAGTTATATATGGAATTTATATATTTGGAGGGAAGTAACCACATCAACTTGTACACGACAAAATACACATGTTTCTTGTGTGCACATGTGCCTTGATGAGTCATATACATGTGCAATAGATTAGAGACAAGTTTTCACCCTACAATTTATCAAGCAACATGCATCACGAGAATAGTAATAATAATGTAGATTTGTCTCAAATGTCTACATATCATTGGAACACATTACTTGCTACTCAATGTGATGTTCAATTCACCCAACATAAACTAAGACATCAACATCAACACACCCAGCAAAAGTTGAATTCACCCAACCACAACTCGGTTCACTTT…
CATGGGAGGCAAAAACCCCTCCCGATAAGTATTAAACGAAAGTTTTATGGAGGATCCTTTCCTCCCGCAGCTTCACTCCTGGTGCTCTTCCTTTGGTACCACCTTAGAACAGAAGCAACAAAAGTTGGTTGCTTCCTCACCTAAAAACAACATGGGACAAAGCCCTGAGTATGAGATTACTCAGCAAGTCTTACCCGACTAAAGAAAAGACTCTCAAGGGTATGCTGGCTTTTAGGGAGTCAAGGCAAGGCTTAACAATAGTCAATGACTCTGTTTGCAGAAATGCTTACTAAGAGTGGATCCTTAAAATCCAGTTTTACTTATCAGGTTAGGTAAAGTTACCTACATCTAGAGTTCTTTCTATCCTTGTTCAATCACTTGACCTGCACTAGACAATTT…
ACGTTCCCAAGATCCTCCAGGTAATGAGTTCAAGCATACCTTTCACGTGTTCAAGGCATTCTTTGTGATGCCCCGCTTCCTTTCCTCAGGATCTGACAGATCTGAGCGCCGCCAAGTCGTCGTTCATCCGCCGCGAGGCCATTGTCTGGGGTTCGCTGCGGTCCCTGAGGACCACGCTTGCCTGGGCTACCGAGCGCCTCTCCCAACAGAGCGCCGAGGTGGCGGACCTTCGGTTGCTCTGTGTCGATCTGGGAGCAGAGGCAGCGGCGGCACGCGCAGAGGCGCAGCGGCAGCAGTCGGAGCTTGGCCAGGTTGTGGCAGAACCTCCCAAGTTATTGGGCCCACATGCACCTGTCCTTGTCTCAAAGACCTCGGACGGCTATGCATGTGCACCAGATA…
GGGGCCGCTCGCTTCCCTCACCCGCGTGGACGCTTGTAACCCCCCTACTGCAAGCGCACCTGACCTGGGCGCGGGACGAACACGAAGGCCGCGGGACTTCCACCTCTCTCACGCTCGGCTCCGGCCGCCTCGCCTCTCCCCCCTCCGCGCTCGCCCACGCGCTCGACCCATCTGGGCTGGGGCACGCAGCACACTCACTCGTCGGCTTAGGGACCCCCCTGTCTCGAAACGCCGACAATTATACTCAGCTGAGGATCTCCAATCACACGACATATGTAGCACTTAACCCTTGCATATGTCAACCCGCCACCGGGGTTCTTAAGACCAGATCAGGTTCACGCAAACCGAGAGCACAGATACACCACCGTCCAGCCTCTTGCTACGGAGGGTACACGCTAC…
CGGAGTTAGAGCAGATTTATTGGGAGTTTCCTAAGCCGGGACCTACCTTTGTTATAATTAAAAATAGGGTTCACCAGATATTTAAGGTTGGTCATGAGTGGGTAAGTTGGTTTTAGATAGTAGAGTTTAAGTGTAGAATTTTGCCGAGACAGGTTTCATATTTTTCGGGGTCCGAACGGAGTTTCTACATTATTTCTACGATTATTTAGGAGTGGAAAATATTCCTACTAAATGAGCATGGCTTAGGAAAAATATAAGGGCCTTGGGCCAGGCAAGGTGGCCTGTCCACACCTTGGGCCGAATAGTTGGGCCGAGAGGGGGTAATTGTGGCAGAACCTCCAAGTTATTGGGCCCACATGCACTTGTCCTTGTCCCAAAGACCTCAGACAACCATGCATG…
CGACGCACTAGGAATGGGTGTGGAGTATAGAAGAAAGTGAAGCCCGAAATGGCGCTCGCTAGGCGCTCAACAAAACACCTGAACCAAAGTTCGTCGTCATCGTTCTCGCTGATATCGAGACGAATTGTGATGTGGTAAGTCGATTCGTTACTTCTGCTATTGGTCGGATGGATTTGGTTAGACACGTTAGTTACGTCGTTTCTCTTGTCGATAGCACTGGCACATTGTGGTGGTGTCAGATGTTTGTGAAAATAACTCTTTGCTTGTGGCATCGTATTTGTTTCGCTAGTAAAGTTTAGGTTTCGGGTCTCGAACGTTTAGTTGATAGGTTGTTAGTGCTGCTTTTGATGAAAGGTGTTTATATGATGGGATCGGTGTCCTGCGTTAGTTGTTATTATA…
GAACTGCCGTTGTCGCTGGCGGTTGACTCCACCCCAGGGCGCAGCCACTCGTAGATGCAAGGCCAGCAGTAGAGATGACCACAGAGGGTAACCACTGGTTCTGCTGCAAAATCAAGGCAGATGTTGCAGTCGAAGCACCCGCTTCCTGTCGGCGCCGCAGGCATGTCCCCACTGGCTTTCTTCACTGGCTCAGTATCAGCCACGAAAGGCTGGCTATTGATAGAAGCCATGCAAGGCTGATCCATTCTCCCAGCTTCCATGGCGATTGTGACGCTTGCTCTCAGAAACTGCTTTAGTTCGGTAATGACAGCACTGCAGTAGACGGAGAAACCAGAGGTGGTCAGTAGGAACACATACAATTTTGATAAAGCAACACGCCAGAACTCATTGCACAAAATG…
TTATTTCCAATATATTTATCTTTAATGTTTCACGTTTTACATTACTTTGTATCATCTTTATAAGTTTAATTACGAAGGTGGAACCTTCGTAATATTATGTTCGTGACCTTCGTCCGAAGTTCATTAAATCCTTGTGGAGATAATGCTTCGGCAGAAGAAGGGTATTGATATTTAACATTTTATGTTGCCTTGTTCTTAATTCATAGCATTTGAGAACAAGTCCCCAACAAAGGGTGTGACACTTACCATGTCCCATACTAGGGTATGTGGATAGTTACAAAGTCTCCACCACAACAGGCCTACATCGAAATAATCCTTAATCAACCTGGACGGAACATCATCTATTCCTAGCCCAAGTCTCGATTTAAGTACTTTCATCCTTAGGACTTATTTGTGTAC…
AACGTGTACTATGATTTATGAACTGTACTATGATATGTGAACTGGACGTGTACTAGTCATGAACTATACTATGAATCTATGATTTGTAAATTGGTGATGTTGCTTATCAATTTCACATGTTGTGATGTTGTTCATTAACTCCCATCTGTCATAAACTGTGTTGCTCATCAATTTACATGCAGATTTATATTTTACAGTAGCATATCCATTGGATACCCAACGGATACCCAGTGGATACGGGTACGGGTCCATTTTTTTACCCGATCGACTTGGTGGGTATGGATATTTGTATAAGGGTCGGGGTACGGGTCCATTTTTTTACCCGATCGACTTGGTGGGTATGGATATTTGTATAAGGGTCGGATATAATATCGGGTCAGGTATTATGATACCCGAACA…
TGTGAAGATGCAGGTTGTTGTTAATACTTACCTCTCGGAAGGTCTTTGTGCTCAGGCTCAGCATGCTCTATATTGGTGTCAATGGTCTACATAATGTATAAATGTAGAATGATGGTATTCAGTGCCTCTCTATTATTGCTTAGCGTCTAATCTTTGTTAGTGGAAGCACAAAATAAATGCATGCTGCAGCTATCTCATGTGGTGTGACAAAGAATGATATGCACCATCTATCCAAGTTACAATGCTCAATTAACCAACTGATAAGGCATTGTAGTATTGTGTTTCTTTTACAGAAAAGAAACACCATCTCTCATGATATCTCAGTAAAAGAGCAGAAAGAAGATATACCAATCGAGATGGAGACAAACGAACAATTTCAACCTTTCTGAGGGCTTGGAT…
ACATCTCACCTTACCTGAGTGCCGATCCATTCAGAACTGAATGGCCTCAAAAATAACAATACACATGTATGCAATACCCACCCGGTTATGGGTTTTCAACTAAGCCACCTGATAGTCCTTAATTTAGGGCTTAACAGAGGATGTCGCTAGCATTATAGTTTTTTTCAAAGCTGTAATTCAAAACCAAACAATGTGTTTAGTTGAAAATAGGTTTTCTAAAACCAAAACTTTTGTTTTGAAAATACGTATGTGACTGTATATCCTTAATCCAGCTCCGATACCAGCTGTGGCAGAACCTCCCAAGTTATTGGGCCCACATGCACCTGTCCTTGTCTCAAAGACCTCAGACGGCTATGCATGTGCACCAAATAACTTAACAGGATCCGTCCGAGTGTCCCA…
AAGCACTCCCCTTGATCGACGTTTGTTCGATCATGCTCTCACATCTCACCTTACCTGAGCGTCGATCCATTCAAAACTGAATGTCCTCAAAAATAACAATACACATGTATGCAATACCCCCGGTTGTGGTTTTCAACTAAGCCACCTGATAGTCCTTAACTTAGGGCTTAATAGAGGATGTCGTTAGCATTATAGTTTTTCAAAGCTGTTTTTCAAAGCCAAACAATGTGTTTAGTTGAAAATAGGTTTTTCAAAACTAAAACTTTTATTTTGAAAATATGTATGTGACCGTATATACTTAATCCAGCTCCGATACCAGCTGTGGCAGAACCTCCCAAGTTATTGGGCCCACATGCACCTGTCCTCGTCTCGAAGACCTCAGATGGCATGCATGTGCAC…
GTGAGCTGTTAAAAAGCTAAAAACCGTTTAGTGGAAATCACTAAAAGCCGTTAAAAGTTCTTCGATATATGTTTTCACAGTTTCATACGAAAGTCACTAAAAGCAGGTCTAGAGGTGCTTTCAGTTTTGCGCTGCGAGAAAGTCAACTTTTAGAAAAAAGCTGCTTTCTGGATCTAGCCCTTTGGTTTAGCTTTTGGCTTTTAGGTGGCAAAAGCCAAACCAAACACATCCTAAAAGAACTTGGTTCCACTTAGAATGCTAATATCGTGAAGTTAATTTCTGAAAAATCAACTTCAATGATCAATCTGAGCTATGTCGAACGGCCCTAGCTGAAAAATCAACTTTAACTAGTATAGTATCGTACGTTACGATAACACATAATCATATTTGATATATATA…
CATGTTTATATTAATTTGATGGGATCTAATAGGTTATCTAGCTTTGTTTACTTCACACCTTTCATACCAATTAATTATTTCCAGTGTGGTATCTGATTACGTTAGACTTAAATAAACATATTTTAACAATATATATTCCCATCACATTACAAATTATGTGAACCAAATAGCATCTAAAGATAAAAAGGAGTAAAAGATAGATTTGGTAAAATTGTGCTCTCTTACTACGACAGCGACCGGCAAATGAAGTAATGTGTTCCGTCTTCTAATGGTGCTCCGATTCTCATAAAGTCATAGTCTCCGGTGTCACCGTCAAGATGCCCTTCAAGGTAGCGGGTGCTACAAGGAAGAGAAACTGACGGACACTGCTTCTGTCCTGAGCTACGATCCAGCGATCGC…
TAGGAAGTTAGCTAAACTCTTGGAAGTTAAGCCATCCCGTCGGAAGTTTGGCTCTCGAAAATTTTTTGTCGGAAGTTAGCTTAACTTCCTAGAGCCCTCTAGGAAGTTAGCTAACTTCTTACAACCAAAGAAGCCTCTCGGAAGTTAGTAGGTTCTCGGAAGTTAATACGCCGTCAGCTGACTAACTTCCTACGACTAACTTCCTACGGCTGACTGTAGCCCTAGGAAGTTAGCTAGTTAACTTCCTACGACTGACTGTAGCCCCTAGGAAGTTAGCTGGCTAACTTCCTACAACCCAATAAGCCTCTAGGAAGTTAATTTGACCATCATTACAAATGTTGTTTATTTTTATTTTACACCACATTCCACATCATAACAAATATATAGCACAACATATTT…
TTGGCCGGCCCAAATTACACCCGAGCGCCTGTGGCCTAACAGGTAGGGCCCGGCTTGCCAGTGCCCCACCCCGCACGCTCGGACTCGGACGTCTCACCGACATGTGGGGTTGAATAGTCAGTTCCGTCTTCCTCTCGTCCGTTGAATCGGGTCCCCAAATCTAGCCACGTGAAGACTCAAAGAATTGCGCGCCTCGCTCCTGCCACATGGGGCCCAGCCAACCTCTCCTCACCCCCTTGCTCTAGGCGCGATCGTGGGTCTGCAGGTGGGCCCTCCTTAACAACCTCCAGCTCGCCTCTGCTGCAAATCGCTGGGAGTCCGACCTCCGTCAACCCCACGGCTTATTCGGTCACGGTTGTTGCGCCTCACCCCCCCGGGCTACAAAACCAAGCACAGCCG…
TAGTAAAACATAGCAAGATTTCATGGGTTCTATGGAGAATCATGTGCCTAGTAGTTGGCTTTCTTACCTTTTTTTTTCTGAAGCTTGTCGCGAGTCAAAAGACCCGGCTGATGGCCACTGGACTACATGGGCACTAGGGGAAACCGTGTTCTCTTCTCCCCCAAGAAAACACAAACATAAGAGCATCTCTAAAAGAACACTAAAAAGTTTCCCAAAACTACTGATTATTAGCGGTTGACAAAAACTTATTAGCGGCAAACTAAAATTTTACTCCAGCAGTTCCTCAATTAGAAGACTAAAATGAAAATTGGGCCAGCTAAGGCCCAAAGCATGAAGTAGTCCATGTTTATTGTTTTTCTTGTAACACAAAGTTGCTTTAGTCTGTCAAAATTCAGTTTG…
AACAAAGGGAGAATTTTTTAATATACCTTTAATTTGAATACACACCCAAAATAATAATATAATGAAATAAATATGGTGTGTGTATTTCATGTTGAAAATATTGCCTAAATAAAATAATAAATAGTGAAGTAACTAAATAAATAGGTTAAGTAGTGCATGATGTGGATATTCTATTTGTTCCTCTTAAAAAAATTAAAGGTTGAAATTCAAATCTGAGTTTAATCTGAAATTGAAATAGAAATCATAAAAATGAAAATCCAAAGAAAAGAAAAAGGAAATGAGAATTAGGCGGGTTGGAATCTGCAATTTCGACCTAATAATCAACTCTTCCACGCGGCCCAACCACCTGGTTGCGTCACTGACTCCGCGGGACCCACACACCCGGCTTTCCCTCGCGCA…
CTCACCGGGACCGGGGATCGGAGGTGCAGGTAAGATCGGCAGACTACGAAAGGGTCGGAGAATTTGGCAAGAAAACCCACGTCCGCGATGAACCCAGGCAGTAGCAGATCCTCTTTAGATGATGGGTACGTAACAAATATCCGGCTTCATCTACACAAAGTAGAATAATTAGGCTAATTATTACAGAGTTTAAACTCACACGTACAGAAAGTAGAGTAGCATCGAGGTCTTTAAACGAGCCAAGCGACCAAAAAAAAAAACACGCACACACAGAAAACAAAGTCTAAGAATAAACAGGACCAATCTGACTGCGACTGCGACATAACCAGCCATCCAACACAAAGAACTGCAAGGCCGACGTTTCGAGGTGGCAGTAAGCTTGGATTAAAGGAACCGGGT…
CATTCAATTCTAGACACACTCAAGAGATCAAATCCTCTCCCAAATTCCACACAAAGCTTTAGTGACTAGTGAGAGAGATTTGCTTGTGTTCTTTCGAGCTCTTGCGCTTGGATTGCTTTCTTCTTTCTTGATTCCTTATTGCGATCAAACTCACTTGTAATTGAGGCAAGAGACACCAATCTTGTGGTGGTCCTTGTGGGAACTTTGTGTTCCAAGTGATTGAGAAGAGAAAGCTCACTCGGTCCGAGGGACCGTTTGAGAGAGGGAAAGGGTTGAAAGAGACCCGGTCTTTGTGACCACCTCAACGGGGAGTAGGTTTGCGAGAACCGAACTTCGGTAAAACAAATCCGTGTGTCACACTCTTTATTCGCTTGTGATTTGTTTTGCACCCTCTCTCGC…
GCATTCAATTCTAGACACACCAAAGAGATCAAATCCTCTCCAAATTCCACACAACGCCCTAGTGATTAGAGAGAGAGATTTGCTTGTGTTCTTTCGAGCTCTTGCGCTTGGATTGCTTTTCTTCTTTCTTGATTCTTTCTTGCGATCAAACTCACTTATAATTGAGGCAAGAGACACCAATCTTGTGGTGGTCCTTATAGGAACTTTGTGTTCCAAGTGATTGAGTAGAGAAAGCTCACTCGGTCCGAGGGACCGTTTGAGAGAGGGTAAGGGTTGAAAGAGACCCGGCCTTTGTGGCCTCCTCAACGGGGAGTAGGTTTGAGAAAACCGAACCTCGGTAAAACAAATCCGCGTGTCTCACTTCATTATTCGCTTGTGATTTGTTTTGCACCCTCTCTC…
ATTCATTTGCCTTTGACTATTTGCAAAAGAACTTTGAAAAGGATTTACAAAAGAGTTTGCAAAAACAAAACATGTGGTGCAAGCGAGGTCCAAAATGTTAAATAAGAAAGAAACGATCCATGCATATCTTGTAAGTACGTATTGGCTCAATTCCAAGCAACCTTTGCACTTACATTATGCAAACTAGTTCAATTATGCGCTTCTACATTTGCTTTGGTTTGTGTTGGCATCAATCACCAAAAAGGGGGAGATTGAAAGGGAATTAGGCTTTCACCTAGTTCCTAAATAATTTTGGTGGTTGAATTGCCCAACACAAATAAATGAACTAACTAGTTTGTTCTAGTGGATAAGTTATACAGTTGTAAAAGGTTCACACTCAGCCAATAAAAAGATCAAGTT…
AGCTATAGAAGGATAATATATCTAGGGTCCCGTTTAATGCCTAACATATTTGATTGTAGGGACTAAACAAATTCTAAATACATTAAATTTAACATATAAAGACCTAATTACCTATTTTTTGTTTTCTATGTATGACGTCAGTTTTTTAGGCAAGAGTAATTGGAGTAAATTTTGCCCTTTAGTCTCTTTTAGCACCATGTGAAAGACTAGAGACTAAAACCAATTAGCCCCTACTTTAGTCTTTATGTTTGGCAAAATATGGAGTAAATGAGACTAAAATCAGGGACTAAAGATTAGTCCCTCTAACCAAATGGGGACTAGGAGTGTTTTTCTTCAGTAGGTTCTAGTACGTTTAAACGGTTCCCCACTTTGACAGATCAAATGTTCCAGTTCATTGTC…
AGCATAGAAAGGCAAAGACAGATAGCATGAACAGGGTAGACGAAACACGTACTAAACCTACTACATGGGGGTTTAACTTAAAGTTATATGTCATGATGCATGCTCGTCCTATTCGTCCTCACAATCTTGCCAGCATATAGTGGCTTGCACGCTCTATGGCGGTGGCATATCTACTCACTCTGGAGTTAACTAGTCGTAATTTTCTAGAGTTTAGTCAGTGTACCTGCAGAAAATTTCATTACAGCCCAAACCCCATGATGCAATTCACACATATAGTCACAGTTTATACTCCATATATTTCTATATAGAGGCCAGCTCCTCATTAAGCGCCGAGCCACGCATAGGCGCCGCTGCCACACTTTAACCACAGGGCAGCCCATTGTGGCAACTATTCATTAC…
CTCGATGGATTACTATAGAGTCATTAGCAAATGTAAAGGGCATGAGTGTAGTTTTACATGGGTTGCGTCTCGTGCCTATAAATAGATGAACAGTGCCCCGTACTATTCACGCTGACTTGGCATTTGCTTTTGCGTCACACTTGTACCCTTAACTTCTTTCAAGCCGAAGGTACATTTGTAACTTGATGTCATTTCTATTTTCCCATAGTAATGAAATAGAAATGAGCTGATAATATATAATTGTTCATGTTATATTTTATACTTCATATGATTCTTTCTTCATTATTATATGTTACATCGATGAGGGTATGTCTGTGACAGCCCTCCCAAGTTATGAGGCCCACATGCACCAACCCTTGCCATTAACGGCCTCAGATGTCTGTGCACGTGTACTGGGTA…
AGCAAGCAACTGGACTGGACTACTACACGAGAGCGAGTGATCAAGTGCTGAGCCGACCAGGGATGGATGGCGACTGGAAAAGGAGCACGACACCGAACCGTTTGCTTCGCGTGCCGGCCAGATGGTTAGGATTTTTTTTGGGCCCGGGCAGTGGAGATGCTTGGCCCGGAACGGATCCACCGTGCAGTCTCAGTCTCGCTCTCGCCACTCCATCATGGTAGCATGTATGTATGCACAGGGGATCAACTCATGAAGTGGGGGACAGACAAACGTGACGCTCGAGCTCAAGCCCAAGCGCCAAGCATGCCCCTCTCCTAGTCTCCTTTATGGACTGGATTTGAACCGACAGAGCAACACTGTCCAAGTGATTTTTGTTGGCATGCCAACCTTTTCTTCTGA…
AGCTTCTGGGATTCCTGATGTTCAAATGAAACCGAACTGGTTCTGAAACAGGGCCTGCTCTGATTGCCACGACACGAGCAAAATTTTATTACTTCTTCAATTTATGGCACTGCTGATTTTCAGGTCCCCACCGAACATTCCTGAGGTCAAAATCCCTGAGGATGTGGCTGTTAATGTTGCCCTGTCACTGAGATATGAGATCAACAGGGGCTTTGCTACCTTAAGGGAGATTGGGCATGGCCGTGATCTGAAGAAATTCCTAATTGTATGTTGGTTCTCTTTCAGCGTTGTGTCCAGTGTAAGACAATTCTTGGTATCGTGCTGATGCCTGGCACTTTTTTCTTCAGGTTATTGCAGGTCTCTGGCTTCTTTCAGTTCTCGGGAGCTGCTGCAACTTCC…
CCTTTGCCGAGTTCATGCACATTATTCCCCACAACTTGTTGAGCGATGAACGTATGTGAGCTCACTCTTGCTGTCTCACACCCCCCACAGGTCAAGAACAGGTACCGCAGGATGAGGCGCTTGGAGGATGCTGCGATGAGTTCGTGAGTGGTCTAGGCCGTCGTCTCCCAGTCAACTCTGGGTTGCTGGACCGTTGTCTCCATATAATGTAATTATTTATTTATTTTGTACAAAACTCCGATTATATAGTAAAGATGTGACATTCGATCATGTGCCATGATTCATCATATGTGTGAGACTTGGTCCCAGCACACCTGGTGATTATGTTCGCGCCCGGGTCTTGGTGCCCCGAAATCCGGGTGTGACAAACTGTGTTAAGGAGGAGGGACAAACAACAAC…
CTGTTTACCTGGATCAAAATTATGTTGAGGACATGGGGTTTTCTCCAATCTATATTGGTGGAAGAACAAAGCATCTTTTGCAGCGTGCAATCTGGAATGACACGGCTTTTCTCACTGTAAGTATAAAGCACATATTGGCCACAATTACTGGCAGCCAAGTTTTTCAATGATAACATTTGTGAACATAATTATTGTACTTGCAGTCGGTGAATGTCATGGACTATTCTCTACTTGTGGGAGTGGACAAAGAGAAGCATGAACTTGTGTTTGGCATCATTGATTATCTGAGGCAATATACTTGGGACAAACAACTGGAGACATGGGTGAAGACTTCTCTGGTAGTACCCAAAAATGTTTTACCAACTGTAATTTCCCCCAAGGAATACAAAAAAAGGTTTA…
GGAGGATAATATAAGTTGTTTAGTTATCTCATGAATTCTATTTATTTATATTTATACCTATACGTACATGCAGATGTAATTGTGGACATTACTCCACAACTAATCACACTCAATCAAAGATCCAAATCAGACATATACCATAAGAACAAACACTCAAGCGTATAGATACCTATAAAAATAGTTTTATTTTTGCTCCTAAGAGTAGGTCTCCTATTCCTAAAGCCACTTTAGGCATGGGATTTCAAAGTGTGAAATCCACATTTGTCTTTAGAAGAAAAAGGTAAGAGTAATCAGAGTAAAGCGGAAATAGATGAGAAAAGATTGAGATGAGTTTAGAAAAGGATCAGAGTAAGGTAAGTAGGTAAGGGTTTGTCCATTTCTATCTAGGTTTTGTCCTAC…
TGGGGGAATTCGGCCCACGCATGTTTTTCCCATTTTCTTTTCTTGTTTTCTATTTTTAAATTTGTTCTTTTTTTCTATTTCAAATTAGGTTCAAATCTCAACTTCACAAACTTCAAGCCAATACAAACAAAAATCCACTATGTATGTAGAGTATTATTTTATTAATAATTTTATAGTTCTCTTGACTTGAATATAGTCTTGCATGCACATAAAAGAAAATAAATCGCAATCCTAATCAAAATATGAAAACCTTTCTTTCTCGGAGTTTATACTTCATTGTCAAAATTCAAACCTGATGTTTGACCAAATTAATAGCGTCCCCATTCCTAAATTTTAACCAAATCCATTGCCTTATCTATTCCCATAAAGCAAAATTGATATAATCTTTATTCAAAGTTA…
GCTTGAAGAATTTAAATTCAAAAGAGGAATTTGAATCCAATTTGGAAATCTAAAATTTAAAATAGAATAGAAAAGAATAAAAGGAAAACTTTACCTGTGTCTTGGGCTGGATCTTCCTCACTCGGCCCATCTCCCTACACCCTCCTCCACGGCCCAACATTCCGCAGCGGCCCGACGCCGACACCATGGCCCCATCGGTCAGCCACACCAGCTGCTGCCTTGTGGGCCCTGGTCGCCATCTTCTCGCGCATGCAAATCACCCGACTGGAGCACGGGCTTGTGGACCCCGCTCACAGGACAATCGCGCGCGCGTAAGCTTTCGCCGTGTCACTGTCGCGTGGGCCCGAAGCGCTGTAGATATTCCCCCTCGTTGTGCGCTTCACCCAGTCAACGGATTGC…
ATCTCTGGTGTCTTGGGCTGCTAAGAAACAAAATTCTGTAGCTCTTTCTACCGCCGAAGCCGAGTACATTGCCGCAGGCCATTGTTGCGCGCAATTGCTTTGGATGAGGCAAACCCTTAGGGACTGTGGTTACAAATTAACCAATGTTCCTCTCCTATGTGATAATGAGAGTGCAATTCACATGGCAGATAATCCCGTTGAGCACAGTCGCACTAAGCATATAGTCATTCGGTATCACTTTTTGAGGGATCACCAACAAAGGGGGGTCGAGATTGCATATGTTAGCACCAAAGAACAATTAGCCGATATCTTTACCAAACCACTAGATGAGAAAACTTTTACCAAACTTAGGCATGAGCTAAACATTCTTGATTCTAGGAATTTTGATTGATGTTTTGC…
TATTTCATAATTTTTGTTTGAGAATGTATTTCTGGTTTGTTAGTACTGACTTAAATACATCTTGGCTATATCTATATTTATGGTCAGTAGTTTCTGATAGTTCATGGAAACTATGAATTATGATGTTTCGTTGGTGAAGTTGCTATGCCATGTGTTCATAGTAGTTCTTATGCCGTACAGGCTGAGGTCACTCAAAGGCTTAGCATTGCTAAGGATGTTGCCAACAGATCTGCAACTGTTCAAAGTCATGAAGATCTTGCAAGAAAACTGAAGGTAATATACTGTTTTTTTCCTGTCATATATTCATTTAAGTGGCTGTGCACTTGAATTAATTGTGCATGCTTGGTTTGAAACCGAGTTATGAAAGTTTGGTCGCATTCATTATATTTAGCATGCACT…
GCAGACACGTTTTGACTGTACGTAGCAGAGAATTAAGACTTATTTTGACTGTAGCACACACATTACTGGAACTGGTTCCATGGTGAACTTCTCTGCCACACCATCCACAAGCACAAGTGCAGGAAAATGAACTATCTTCTCTATTGCATTGCCTGGAGTATTTATACTAATTGCCACATGAATGATATAGCAATTGTGCACATGAAAACAAAAGCCCTAGCCACAGTTATCACTTCATTCTGTCAGAGAAATACATATTGGCAATTGTGCACAACCAAGGAATGAATGATATAGCAACTGAAATAGCGGAGCAATACAAGCGGCAAAAACAGGGAACCGCGGGGCGGCAGCATTAACGACGGATTGGCTTCTGACTTGAGCCTGAACTCTGGAGCTTCA…
TATCGGTCATCTGCAGATTAAACTGCAGATGAGCATTGACAAAATTTGAGCAGCTAGCGGCCGTCGTTTTCAAACGAAGCGTGATGCTCTTGCCCTCTGTGTCTATATATAATCTATCTTGTTATAATATAGTATTCCACCCGTTCATAAATATATGATATCGTTAATTTTTTAAAATATTTTCACCACTCGTCTTATTAAAAATAATTTATTATTTATTTTCTTGTGATTTGTTTTATAACTTAAGATAGTTTGTGTTTAATTTAAAATATTATATATTTTTAATAAATATTTTGAATAAGATAATAGGTTAAAATTTTCGAAAAAAGGTATTATATATTTATAAAATGAGGTAGTACTAGTTGAGATGACAACATGAAAAAGAGGTCAAATGACAAG…
GCAGATTCTGTTCGAAGAAACGATAAAATGAAACCCATAACGAAGAAAAGGTCATTACACAATAATTAGTGCAGTTGATTACATCATAAGTTCCGTTACATTGACATACTTAACTACGCCACTAAAGCATTAGCAATTGCATCTCGAAAAGCACTCATGTCTAACTCATCAGATGTGGTACTACTACTCTCACCTAAAGGTACATCATAACTGCTGCTACTAGGTCCTACTTCATCAAAGTCTCTATCGTGTAGAGCACTCTCTCTAATGAAGTTATGCAATGTCATACAAGCAATAATTATCTTGGATTGTTTGGTAAGCGAAAAAGAAGGGAGACTTAATAGAACTCTCCACTTCATTTTAAGCACCTCAAACGATCGCTCTATAACATTGCGTAGC…
TCCCGAGCCCTTTATGCAGCACTTTACTCCTTTATACCCAGCTGGTATGTGGTCTTTTGCAGTATGCAGCAGCCAGCATCTTTAGTTACAGTACTTCTTTACATCTTTGGTGAATCCATGCTCCTCATCTTTTTCCTTTTACGTAGTAGAGAGCCTGAGCAGACCAGGTAAGGCTATCTCCAGCAGATTCCTTATCACATTCCCCATCTCATCTCCTATTTCAAACTTCACTCTGCAAACAGTGTTAAACAGTCTCGCGTCCCCTATTTTACCCAGTCTACCGGAGACCATCTAAAGGTGTCTCAGCGATCGGTCGGTCGACGACGCGCCACAGCCCACGCCTCCGGCCAGACGGACTCATTGCTGCCCCGGCAGCCCAGCACCTCGTATCATTAGTGT…
TTATTACTTTTAAAAGTTTGAATGTACCTTTCAAGTAAACATTTTTCCTCAGATAAATAATATAAGGAGTGCATATTTTGTATTTGCCTAATTCAAGTAATAAAATAATTATAAAAAGGTATATCTATTAAAATATTGCAGCTCATGTTGGGTTATTTTGTTTGTGCATATAGTCCAAATTTGAAATTTAACACCATATTTGAAATTGAAACCTATAATAGGAATTTGTAAAACAAAATTAGAAAAGAAGACAAAAAACACCCAACTGTGCTCGTGGGCTGAATTCCCTAGGCCTCAGCCCATGTAACCCGTGCGCCAGCCAACTGCGGGCACTGACGAACAGTCCCCACGCGTCATATGCCTCTCTCCCCACATCCGCACCACGCGCACCATGTCATC…
CGTACCCGTTGGGTTTCCATTTGAACCCATTAACAAACACATGGGTAGAGAAATTGACCCAAACCCTAATAGAGCAAAAACCCACCGGGTTTCGGGTAGCGGGTACCCATTGCCCTTATAATGGAATACGCGTACTATCCCCGGTAGAGTTGGGCTCCCTATCCCCGCTTGGCCTGGCCTGGGTAGACAGTGTGCGTTCGGTCCGTCTGCGACTGCGAGTACTCTTTTCCTTTGGACATGGAAGAGGACTGGGCCGAATCTTTAACCAAACATCCTGGCTTTATGATGAGCTAGCTCGTCGAGCCGGAACAGCAGACATGCCCCCCTTTAGGTTTTGGCAGTTGGCACCATGTCCTTCCTATTGGCCAAATACCTCACTTTCTCTATCCGCATGTCACA…
GCCTAGGCCCCTATTTGTTTTAGCTTTTTGGAGCTTCTGGCCACCAAAAGCTGCTGCGGACTGCCAAACGCTCAGCTTTTCAGTCAGCTTTTATAAAATTCGTTTGGGTAAAAACCATTCAAAATCAACATAAACACATAATCGGTTGAGTCGTTGCAATAGTAGGAATCCGTCAATTTCTAGATCCAGAGTCCTATGGACACCTTTATCTTTCTCCACATGTAATCCTAATGATACACAGATTCTCTACACAGCCAGATTCTCCCCACAGCCAGATTCTCAGAAAAGCTGGTCAGAAAAAAGCTGAACCAAACATGCCCTAGGCTCGACCGCGCGGGGGGAGTGCACTGGCATGCGGGCCCGCTTCCCTGCCGTGGCGCGCGCATGACACTGCCCGGT…
CTGTCTCACACCCCCCATAGGAGAAGCACTGGTGGTTCAAGAGGAGCCACAACGAGGAGTTCGATTCGATCTAGGTGGTGTCTCCCAGTCGACTTCGTGGCGCTAAGGATAGATTTTAGATCCTGCTATATTTATCTTTTATTTTTGTAAGACTTCCGCTATGTAATAAGTACTCTAATTATATTGTGACATTTATCTCTATACACTCTGTTATTATATATGTTGTCTTCTTTGGCGCATGTATGAGATGCACTCGGCTTTGTCCCTTAAAACCGGGTGTGACAACAGAGACACTTTCGCGCGGGCCCTACGGAACAGCCGCCGTGTGACGCGTTCGCTTCCATGTGGGGCTGGGCTCTAGGGCGCTTCTTGTTTACTTGAGACACTGATTTGTGGACC…
GTAGGTCACACCGTCATCATAATAGAAGAGATGGGCACCAGAGCAGATCAGGAGCAAGTAGCCACCCACATTTTCTGGTGCTCTCAGCAGACGTGCACACTATTTCAGGTCAAGAAGAGGACTATGAACAAGCACCTGCTGTAGCTTCTGGCCGCCCTTTACGTACACTTGTTGAACAAGAACACACTCGAGGGTTAGCGGATGCTTCCAGTCTCCTGTGTGTAACTACTGGACATAAATTGTTCTCTATTTTTAGGAAACGTGCAATACACAACAAGAACAGATTCAAACATTTCAGAAGCAGCTTGCAGTTGCGACTGAGAAGTTGAAGGTTAGAAGTTGAAGCATATGCTACTAGCATTCTTTATGTCTTTACAAACATGTGCACTGTTCCATTAT…
TCTTTATGTCTTTACAAACATGTGCACTGTTCCATTATTTGTCATCTCAAAATTGATACATTTATTCAATTATGTTCTGGGCTCCCACTTGCCATCTCATGCTTTGAATATCTGTAGCATAACTATTTGTCACTACCTTGTCACTTGGGAGCATTGAATTAAATATCAGTGTTTTATATATCAGGTTCTATTCTTCAACCTTGGGCATGCCCACCCATCCATATTGAGTACTGACACCGCTTGCATTTGGTCTAGATATGTGTGGAAGTTCTTGATCCCTCACCCCCTTCTATTTTTATTTTTTTCTTTCCAGACTTTCTATGCTACAAGATCTAAATTGTTCTAAACAATATAAAGTACCACCTTAAGAAAAACAAGTATAATATTTTGATTTTGCAT…
AGGAATAGGCTGGGTTGAACTTATACATGAGATATCCACATGTCCAGGTGCATTGTCTGAATTTGATTAGAAGTGTGTAATGTTAGTTCTTATAAAAAAGCAACTCAAAAAGGGCCAAAGTTTGGATGTACCTTCTGGATTATTGACGCAGATATCTTTATCGCTATATGTGCTTGGTTTGCTAAGTGGCACATTTAATCTAGAGAATTTCAGTCTCCCTCTATAAAATGGTGGAGCAGAATGACTTCTAAATCTACTACACTTGGAAGTTTTGGGTCTCTAATTTAGTCCAGAGTTGTGTTGATTCAACAAATCTTGAGTCATTCTGCTCAATGTTCTTGCAATGCCAGCAAGTTCAAAAAGGTGTTCTTCGATATAAGGCACTGCTGGTTTCATGGT…
TGAACAGAAACTTTATTTATTGAATTCTAAATGAATTTGTTTAAGGAAAAATTTACAAGATTGAGTTTTAGCCAGATGTCGACGGATCAAACCAAGCGATATCGGATTCGATATTTTAATAGACATTCGATTTAGTTGAACCAAAACGAATTTCGCCGCTATTATGTGTTAAAGTCCGCACTCGTGGGCGACACTATACCACAACACCAAATTAGCGTCAGACGACTGTCGCTATAAATAGAGAATTCTCGTCGAACTGTTAGTCGGTACATATTGCCACAGATTTTGAGTCGGCATATATCTATATTTCAAATAAGTATCGGTCATTATATTTATATGTGAATAGCGACGCTTCGTCGGTCGGCAATTCTCGCTAATAGCATCTCATCGTTAGTCGGA…
CAATTCATTTTATGATTTAATTATGAATTTATCTTTTAATTCCAGACTGGGGACACTATTTTGACAAAGTCCAGGGTGCTCTGCACAAGATTTCCGGGCCAAACTATAATAGTTTTCAACAAGCGAGGGATGGCGCGTTATTTTCAAGCTTCCTCGAGGACTCTTTAGCAAAAAGACCCGGCCGAAGGGGTATCCAACGACCCTGGCCGTTGGATCAGAGATCCATGACCCAGATCAAAAGGTATCGTGGCTGATTCTTAACGGTCTAGATCAAGATCGAGGGTCTGGATTCAATCTCGAAGGGGTATGCCAACGATCCGATCCCAGCCGTACACTCTACATCCTACGGCTCGCACAAATTTCCCCCAACCCTCTCTTCTTCCCCAATCAGCAGGGCGG…
AACTTGCCTTCAATGAGCTCCTGCTCAGCTACTTCTATCTGCTGGTCACCAGGATCCTCAGACACAGGCTCTTCTACTCGCCACAATTCAAACAAGCACAGTATATAGAGAAAATTAACATCACACCAAACATGTAAACAAAATACATAATAATAATCTACATATTAAAATAAAATCCTAGGATAAGAAATCATTAATTTTGAGTTATGGATATTAAATTATGAATTTCCAAAGGTTTTATGTGGTTGAGATAGGATTAAGTGGGAAATAAATTTTCTTATTGTTTTCATGACAAAAGAGAGCCTCTATGTGATATACAATAATATTACAAAATTGTAGATACTAGAATGAAGTAATTTGGACTAGAGATGAATTTTCTATGAATTTTATAAGTTCTAG…
CTATTAATTTAAAAAAATGTAACTGTGTCGTGCCCGTGCTAGCACTACGGATCGGATCGAGATGTGCCGTGCCGGTGACTGAGCCGTGTTTTTCGTGTCGTGACTGGGCTTGTCTATCGTATTAGTGCCAATTAGCCATCTATACATAACATACCTGGGTCCCTTAGACCTCTCGGCCTCCTCCAGGCTTCAGGATTAGAGATGGCAATGGGTAAAAACCCGCTGGGTATTACTTGCCCAAACCCGTACCCGCGAAGAAAAAATATGCCCACTAAAAAAGTCATACCCATAACGGGTATAAAATTTTGCCCAAACTCATGTCCATGCGGGTTTCAGGTACCCAACGGGTTTCCCATGCCCACTAACATCAACACAAAAAATAATTCATCATGTAAATGA…
GTGCCCGCCGCCGCCGGTTCCACCAGCAGTGTCCGCCGTGACGACGTCGACGAGGAAGTCGAAGAGGTCGGTGTTGTGCACGGCCGTGGCGACGTCCTCCCTGTGCACGGTGCGGCGCTTGCCGTCGAGCGTGGCGGCCCAGGCGCGGCGCGTGAGCTCGGCGACGAAGAGCTCGCACGCCTTGGAGAACACAACGGGCGCCTCGCCGGAGATCATCCTGGCGCCGCCGTCCGCGGCGGCCGCCGCCTCCCCCGCGGAGCGCTTCATGATCTTCTTGATGCGCGCCAGCGGCAGCGCGTGCGGTCCCGTCCGCGCCGACACCCCGCCGCAGAAGATCCCCGAGTACGGCCTCGCCTGCCTCATGGTTAGTTTCTTTGCTGCTACCGACCTACCGTACGT…
AGCAACCCCCTGGCTTTGAGGATGAACGGTACCCCAACCACGTGTGTAAGCTCTCTAAGGCACTCTATGGACTTAAGCAAGCCCCAAGAGCATGGTATGAATGCCTTAGAGACTTTTTAATTGCTAATGCTTTTAAGGTTGGGAAAGCCGATCCAACTCTATTTACTAAGACTTGTGATGGTGACCTTTTTGTGTGCCAAATTTATGTCGATGACATAATATTTGGTTCTACTAACCAAAAGTCTTGTGAAGAGTTTAGCAGGGTGATGACTCAAAAGTTTGAGATGTCAATGATGGGAGAGTTAAGCTACTTCCTTGGGTTCCAAGTGAAACAACTCAAGGATGGGACCTTCATTTCCCAAACGAAGTACACGCAAGACTTGATCAAGCGGTTTGGGA…
TCCACCACACTTGCTAACTAGGCCGTTTGTGTCTCGGTCGTTGTCCTGCTAGTTATCATAAAATAAAAATTGCAACGCAAAGGCAAGGGACCGGTGAACAACCAATATTAACACTACATTAGCATTTCTTTTATTCATCTAGGTCCCATTGTACACAAGCCTGTTCGCTGTGGCTTTAAACCAGCTGGTTAGACTACTGTATAGATATAAAATACTGTAGACAAAGTAAAAACCCTTTTGGAATAAGCCACAGAAAGCAGCTATTTAATTTTGAACAGAACTCCGTCAATTCCCTTCTTTCGAAATAAGCCCTCAGTGTGGAAAATTGCGAGTCTGAACTGATATTTGCACAGATATCCCATCGTGTATAAAACATCGGGAATGAAAGAATGGGTGCGC…
CAAGGCAGCCACGACGGGACAGAGGCCGAAGCCTCGCGCGCACTCGCTCCGCCTTCTCTCGTGTCGCGTCGCGTATAAAAGCGGCCGCCCCGGACCCCGGCGACGCCCACCAAGATTCCAAGAACCATGGCCTCCGCACCCTGCTCCAACTCTTCCCCCGCCGCCAGAGCCCCGAGATCCGCCGCTGCCGGCAACAAGAAGCCGACGACGTGCCTCTGCTCGCCGACGAGCCACCCGGGGTCGTTCCGCTGCAGCCGGCACCGGAACGGGGCCGCCGCGCCGGGCGGCGAGGCGGCGCACGGCGCCAGCAGGGGCGGCACTGCTGGCAGGGCGGCCAAGGGGCGGTCCGTGCGCGCGCTGCTGCTCCAGAGGATCGGCGGCGGCCCCAGCGAGCTCGGC…
CAACAAGGAGTTCTTTCTCACCCTAAACTTTCTTACACCAGGATATTATTGCCCTAACCAACCCATCTTTTGTCCTACATAATAAAATGACTATACATGTGGATACCCATGCCTTCCTAATCACTCACTAAAAAAAATAGAGGCTTTTGATTTTTGAAATAATTAGAAACTGAAAGCTAAACTGCAAACCACTCTTCTGATATCCCTTTTCTTACAAATCTCGAGGACGAGATTATTTTTAAGGGGGGTAGGATTTGTAATACCCAAAAGTGTAAATCAAATAAAAGGATGTAGTTATTCCTATATAATATCCCTCCCTTATGATATCATATGTGAACGACCTTATTTAAGTGAGTACTTAAAGTAAATGACATCTAAAAATAATTTTTGCATCATGTC…
GTAAAAATTTCGTCAGTTCTGGTCCTGTAACACCTCAAATCCATCAATTAAAAATAATACATTACTAGTCGTTAAACTTACTAGGGAGTAAATCAAAATTTTGGAATCAAATGCTTGATTTTATTTACTTTTGGAGAATGATTTTTTTGTTTGCTAATAATTGATTGATGATTTTATTTATAGAGTCCACTATTCGAAACCCAATTTATTAAAATTATAGACTTTGTTCTAAAATATAAATATATCGTATTCTAATTATAAATATTATTATTATATTTATTATAATTTTTGCAATATTTAAAATATACTTATTTATATTTTCTATGGATAACCTATTAAAAAACGATTTCGGAATTACAAAACAAAAAAATGCTTGGCCGATCTGCTCCCCACGGAATT…
GAGGACCTTATCATGGGACGACGCTTCCCAAGAGGCTCCTCCGCAGTGTTCTACCAAAGGAGACAGCAACCACGAGCAGGAGCAGCACGAGTTCGTCGAGAAGACGCTGGCATCCGCTGGCTTCTGCAACGAGAAGACCCAGGACATCTTTGCCCGGTGGCATTCGCTCGACCGGCCCTTGGACCCCGCCGTGGTCGAGCAGCTGCTGGAACGCAAGGTGGAGGACGCCAAGTGCCGAGAGAGGCGGTCGAACCAGAGGCTCCTAATCGACTCTGTCAACGCCGCCCTGCTCGACATCGGCCAGAGCAAAGTCTGGGGGGGCGCGTACCCTTGCACCGCACGGCACTATTCCAACGCTCCGGGAGTTGGCACGTGCGATGATGATGTGCTAGTGACCGA…
AAATCGAAGCTATGGTCAAGAAGTTAACGGGTTTACGCTAAACAAATACTAATTAAAACATTTGATTCGACCTGATTATATTAATCGATATTTATTATATAAGCCTAAGTGGAATACTACGCATTTAATCTAGTTAGAATGTTAATCTAATAAATATTAGTCGAGCGAACCTTAAGTTAATTATCTAAAACATATGACCTGACGAATTAACGTTATTAACATGAGTAATTATAAGCAAAAACAATTTATTATCACACACAGACGCCGCACGACCCACGTGATCGACACGCGAGATACACGCTAACGGTCCACGGTAAGGCAAACGACACGAGTAAATGACACACGCGACGCACACACACGACGTATGACAACGCGGGCGAACAGCACGCGCGACACGTG…
GTGCTGAAATTATCATTTGATGATGATGGAATGATAATTGTTTTTTAAATGTGATAAAATTGTTGTTTGATGTCGAATTCTAAAATTGTAGTGGACGGACGGGTAACGGCTATCCGTCGGATAGCGGATATCCGACGGGTACGGGTATGGGTTGAGTTTTGTCTCGCGGGTATGGATTCGCGAACTATATATCCGCGTACTACCCACCCGATTGCCATCCCTAATTTAGTACAGTCATCTACAAAACTCAAATTATCCTCATAAAGTATCTTTTGCCATATTTAGGCAATTTACTGTTCAACACACACAAATCAAAATAAACTAGTTATAACGACGCTAAGTTTCTTGCCTCTAAAACTTGTGAGGCTTATGAAATTGCTTAGATTGCACACACATGAC…
AGGCAGACAGATAGAGTAATCAAATCAATGGTTGTCCATCTACTACTACTATAGTTACTGTTGATCTGTATTAGGACCCAAGTCCAACATATAGCAGTAAGGTCATTAAAAATGCAACAAAAATAAGTATTCAGGGTAGCCTGTTAAATTAGAAACAACCTGGCTGGATATGACATTACCTCTCGTTTGATCAAGCTAATCCAAAGTCCAACATATACCTAGTGAATGTAGCACAACAATTCCCCCATGGAGTGCCTTTGTTGGTTCCCTCCCTCTGTTAAATTAGAAACAACCTGGCTGGATATGACAGTACCTCTCGTTTGATCAAGCTAATCCAAAGTGTGGTTAGTTTCGTTGGAAAAAAATAAATGCAGACAAGTTGAATTGCTAATTAATTGC…
ATTGCTTGTTTTCCTCTAGAATTATATAATCCAACTTATAGATTATATAAATACCTAATAATCTAGCTATGAATTATCATAATATAGTTATCTAGATTATATAATCCACCTAATAATTTGTATTGTTTGTTTGTCTCTTAACTTATTTAATATGGATTACATAATTTAGAGGTAAACAAACGACTTTATTAATCATGTTTAACCGTTCAGACGGTCTTAACGGTTTCAACAGCCCGAGGGTTTAATTCACCTTAAAAACATGGATAGCCTTTGTTTACCTGACTAAATGACAGTTTAAGGGCGTGTTTAAAAACAAAGTATTTCAAAATGACAGTTTAGGGGCGTGTTTAAAAATAAAGTATTTCAAAATCAAGGTTTTAGAGTACTTTAGTTTTTAAA…
ACCAAAGGTGGGACTTCATGTGTAGTGTAAGGCTCATCAACAAATAATGGTTAAAGCTGAGCATTGCTTTTAATAAGCTGGTCAAATTTTATTAGCAGTTACTAAATGTAAGTGTATACCAACCCAAAGTAATAGTAGATCAAAACTAATAATAAACCACAATGTGATGCAGATGAAAAATTGAGTTTAATTCCATAAGTGAATCATGCGAGAGTCCTGAACTGCTCATGACCGCGAGCACGGCTAGTATACCAGTTTTACACTCTATAGAGGTTGTACCCTTTACCCACAAGTCATGTTACCTAGTTGCCAAGGGGTCTAGAAGTCCAATTCATCTCTACCGAGGAGACGAGGCAGGGTAACACTACGAGGCCTTTCCAAAGTTCTATTAGTTCGAGA…
TTCGACATAGATGCTAGTATGCCACTGTTGATCGTCCGACAACAGTACACGGTCACTGGTACAAGCATTGTACATTTAAAGTGCGGAACACATGGTTTATCCATTTCAGGCCTTGTTCGGTTACATGTGATGAAATCCCACTATAGATTTAATCTGGGTATGAATTGGGTGAATCCATACCTCACACCCAATCCCATGGTGGGATTAAATTCATCAACTAATCCATGTGTCTCTCAAAGCTAGTTATTCTTTTGATCCATGGATTCTAATGTAAACTTGTGCAATATCTTCATGGATTTGTTCCATACATAATAAGCTAGGGATAGAATCAATGTCTTTCATAGTTTAAAAAATTCTCAAACCCTTGGGTTATATTCTATGATGGGTTTAACCGAATAA…
AGTGCAGTTAACTGAAACTGAATTTTTAGTGAGTGTTGCTCAACTTTGGAGCTTTCTAGTGCTTAATCTAGGGAGGTTGGGTCTACGATTCTTATAGCAAACGTGAAGACCTAATATAGGAGAACAACTTTTACTAAGCATGATTTCTATTTGCTTGCTTATAATTGGGAGAAATTCATGTTTTAAAACGCTCTGTCAGGTAAGTGGTGTGCTGAACATAGTTTCAGTTAACTGGAACTTATTTCTGTATTGGGGAAACTAGCGTCGAGGATCTTTCATTCTTCACGTAGTGGAATTTGGACATTAAAAAGTGTTCAACTTTTTATTTTGGGAATTTAAAAGTGAATTAGTGAAAAGAAATGGAGAAGGAAAGATCCTCTCATCCTTATCATGGGTCGC…
AGCGGGGCCGGCATTTTGTGGGCGCTGGGTGGCTGGCCAACGGGTCGACCTCGTGCCTAGCAGTTTTCCGTGCCGGGTCGGGCTGAGCACGACGTGCCGGCCTTGGAGCCCAAGCACGGCACGGCCGCCGTGTCGGGCCGGCCCGAGCACGGTTCGTAGCGGGCCGGGTCGGTACCGTGCTTCAATAGTGCCGGGCTTCGGGTAAACGGGCTACCCGGCCCATATGGACATCTATAGGGATCGGCAACAAACGGACCCAAACTATGGTACCTTGCTATTGCTAAGGTTGTTAGCATTGCATCTCAGTAACAAAATAAATTTACCTCATTAGGAAGAATGGATCCAAAAACCATCACATAACAATTTATAAGGAAAAGACGGGTTGGACCAAATACTAGG…
ATTTAAATTCAAAACATGAGAAAATGAAAAAAACAAAAATTATAAAAGAATAAAGGAAAAGAGAAGAAATAAATAGGAAAGATAAAAGAAAAGAAAAGGAAAATAAGAGAACCGCGCCTAGGCCGTCCCTCCCTCGGTCGGCCCACCTAACCCTTCTCCACATTGTCGGTCCAGCTAGAATCGCGCACCGACAGGCGGCCCCACCTGTCCACGCGTCGCCGCTCACTTCTGCGTGGTTGTCGCAGAACCTCCCAAGTTATTAGGCCCACATGCACATGTCCTTGTCTCAAAGACCTCAGACGGCTATGCATGTGCACCAAACAACTTAACAGGATCTGTCCGAGTGCCCCGAGGACCTCGGATAAACGACTTACCACCAAGATCGCAGGATTAAGTAAA…
CAGTTTCCTGCCTTGTAACACCTCAAATCCATCAATTAAAATAATACATTATTAGTTGCTAAACTAAGTAGAGAGTAAATTAAAAATTTATCAAGTGCTTGAATGCATTCTTTATCGGTGCATGATTTCTTTGTCTGTTAATGAATTGCAACCCCTTTATTTTAATTTATCCTCTTTGTGAAGCTCCATTTACTTAAATTGCCTAAAAGCTTATTTATAATATATATTATTTAGTAAAATACTGTTATCAGATTTATTATAATTTTTAAAATATTTAAAATATAGTTATTTATGAATAATCTATTTTTTTAAAAAGAATGAATTTTCGAAATTGAAAAAAACACACGAGATGCTTGGCCGAAGGCCCATGCCTAGGACTCTCACGTTCTCTCCTTTGTG…
TTGTTATCAGATTTATTATAATTTTTGGAATATTTTAAATATAGTTATTTATGAATAATCTATTTTTAAAAAAAAAGAATGAAAAAACACACGAGATGCTTGGCCGAAGGCCCATGCCCAGGACTCTCACGTTCTCTCCTTTGTGTGGCTTACGTGTGGGCCCTTTTCTTTTCTGTTTTCCTTCTCAATAACAATTGGGACCCACGTGTAAGTGCTACCTTCTTTCCCATATCAGCTAGCGAACACATCAGAAACACTGCAGCCTTGCTGATTTGACCGAGCTACGCCTAGTAGCACCGAGCACCAATGCCCAGCCACGCGCGCGCCCAAGCCATGCCACTGCCATGCCAGACATGCAGTAGCCCGAAACCACCGCCACTTAGTCATTCGTCCATCGTA…
AAATTCCTGAACTTCGATCTATGTTTGACTAATTTTATCCGGGTCCGTATTCTCCAACGGGATACTTAGTACGTCGCCCTCTAATTAATTCTTATCCGACTCGACTCATACCTCTGTGTTCGATCCTGATTAAAAAAAAATCAGCATCGGCGATGATTTTAAGTGTCGCGATTTGTCTCTTTCAATCATAAATCCGAAAGCCGATCAAATCTTAAGACGATTATTTTCGAATCATGCGCGAGGAATTATCTTCGAGCGGAACCAAATCAAACTCTCGGTCAAGTTATTCGCCGATCTTCCGAAATCTATTCTCGCTCGATTCTCCGTAAAAACAAATTTTCGCGGGAGCATTTTTATTCCAGAAAATAAATTAGCGCAGCCCGTTTGAGTATTTTGGGC…
ATTTTTTGCAACCTTCCATCTAAAAAAAATTGCTTCATTTGGGTGGTATGTTCTGAACTTTGACTGCATACACATGCCAAAATTGAAGGGAAAAAAAACAGCACCGCGAGATTTACATGTTGTTTATTAAAAAGTAGAATTTTATATTTGAGATTTGATTTGAACATGCTGTTTATCTAAAAGTAAAATTTAATACTTGATATATATGAGATTTGAATGAAAAAAAAATATTTTCTTTAGAACGGCAATCAGCGGGTACCTTGAGAGGGCGAGGGCTGATGCTTCTTGGCGGTGCCCGGCGGCCGGCCGCGCCGCTTCTTCTGCGAAGAGTCCTCTATCCCGGCGCTGCTGATCATGTTGGGACCAGACGGCCCTATCCTTGGCTGTGCGGCGACGAGC…
GCCACACTCCGTAGTAACCTCTCCTGCTGCTGGCGTAGAGGAAGAACTCCCTTCCTTTCCCTTCAGGCCAGAACTTCCTGGGGAACTTGAGGAAGATCTTGGTGTACACGGCCATGTCGAATTGGTAGATCGCCCTAACCTTCCATGTCTGGGGCAGACAAGAGGAAACGACCATATATCAAATTAATATACTATAATTAATATTGAGAAGATATAATCGATCAGCTGATGATAGATCGAGGTGTAGGTAGGAACAACTAACTGACAGGTAGCTTGGGCTTGAACTGAATGAGATCGGATTGCAGGACACCCAGGCTCGCAGAAACCATGACGTAGTCTGCGCTGTACACCGAGTTGTCCTCTGTCTTGACGGTGACGCCACCCGGGGAATACTTGATC…
GCCACACTCCGTAGTAACCTCTCCTGCTGCTGGCGTAGAGGAAGAACTCCCTTCCTTTCCCTTCAGGCCAGAACTTCCTGGGGAACTTGAGGAAGATCTTGGTGTACACGGCCATGTCGAATTGGTAGATCGCCCTAACCTTCCATGTCTGGGGCAGACAAGAGGAAACGACCATATATCAAATTAATATACTATAATTAATATTGAGAAGATATAATCGATCAGCTGATGATAGATCGAGGTGTAGGTAGGAACAACTAACTGACAGGTAGCTTGGGCTTGAACTGAATGAGATCGGATTGCAGGACACCCAGGCTCGCAGAAACCATGACGTAGTCTGCGCTGTACACCGAGTTGTCCTCTGTCTTGACGGTGACGCCACCCGGGGAATACTTGATC…
AGCGATTACATAAATGACTCATCATAGCACAATGCTTCGAATTACAATAAAGAATAAGTAATAATATTACAGACTAGAGTCATTTACATAATATAAATCAAAGTACACAGAATCGAAACGTAGCCAACGTAAACAACCCACCACAGGCAGCTGACTGGGGGAGGTCGCTAGCCTAATCCTCGAACTCGTCGAAGTCCTGGAACTCCTGGAGATCCGCCTCGACGCCTTCTTCTTTACCTGAGCATAGATTGCACCAAAGGCAACCTGGTGTTTTGTGAAAGCAAGGGTGAGTACACATCAACGTACTCAGCAAATGTCCCGTTTGGCTGAGGTGGACTAGCTTTATGTGGGGTTAAGCTCAAGCAGTTGCTTTTAGTTGGTCAGGTATTTATTATTAGT…
TGTTTGCTAAAATGATCTTGGCGGTGTCCACGCTCTGAAGAAGGAAAAACTATCGAATTAAATTATCTGGGCATGATCTAATATAAATAAATATATTCATATAAACATATATGTATATTCATATCTAAATCAAAAAAAAAGAAAACAAATTTCTTTTTCTCCTCACCCCACTCACGTAACCGGTCTGGCCGCAGCCATCGCGCATGGCGGCATGCGCAGCGTGCGCATTCAGTGCCTCTCCCATGCACGAACTACCCCTCCACTCCCTTGGTCAAAGAAGCCAAAAGCAGGCATCGCATGCAGCCTGGCCCGCCAGCCCACGCGCGTGTGCTCAGTCGCGAGGACGCCAGGCGAGCCGCGCATGCCAACTGCCCATGCCGCCCGTACCTCTGCCCCAGC…
ACATCAATATCATCATCGAACCAAAAACATTAGTAGAACCATTGTATCTCGAACCATCTGTATCTCTAATCAAAGAGGATCCCAAGGCCGCTCATAACCGTGAGCATGACTGATATATCAGTTTCATTACCCTCTGCAGAGGTCGCACACTTTACCCATGAGACGTGATTCCCGTTTTGCCCGGGGATCATGACTCCCCATTGATCACTTCCTAGGTGGTCCGGCAGGGTATCACTACGTAGCTTTTACAAAGATTCCCTAGAGGTCATAGCCGCCCGTTAGGTTTCTCCAGTTTGATAAACACAGTACCTCTCCCCACAGGAGGGTGACTAACAAAAGCAAAACGAAAGAACCTCGGCACTCAGCCTCGGCAGAGCAAGCACTGTGCCTGGACCCCAT…
GGGGAATCTTTGTAAAGGCTACGTAGTGAAACCCTGCCTATTCACCTTGGTAGTGTTGAAGGGTTTGATCGGCCCGAGGCAAGAGGGAATCACGGCTTGTGGGTAAAGTGCGCAACCTCTGCAGAGTGTTATGAAACTGATATATCAGTCGTGCTCGCGGTTATGAGCGGCCAAGGGAGCTCCATTGATTAGTGATACTTGATCAGAGATGGTTGGTTTACAGATGATGATGAGGATGGTTATGATCATGCTTATGGTAATGGTATGTGGTATTATTTCCATTTGGAAAGAGTACTTTGGGTTAAGAACTTAGGTTAATGCTAAAATCTGGCTTTCTACTAGTAATAATAACCTGACCAACTAAAAGCAACTGCTTGACTTAACCTCACATAAAGCTAG…
CCTATTTAGTTTTCCTCGTCTCGCACGCGTGTTGTTCCGCACTTGGTGGCGTGCTGGTTGGCGCGACGTTCGCGCTCGTCGCGCGCGCTGTTTCGTGTATCGTCAGCGTGCTATGTCGCGCGTGTCCGCGCGTCGTTTGCACGCTGTCGTGTTGTTTCACGTGTCATAAATTCATCTCGCTTAGAATCTCTCTTTTTAATTAAATTATTTATTTAACTGATAGCCGTTAGTGTAGCAGATTAATTGAACTGGCTGATGTATAATATTTATATTTGACAAAGTTGAACTAAAAGTTATAGCTAATACTTGTTCGACGTTAACGCGCCAACTTCCCAACCGTAGCTCCGATTATCGCATTTCTTTTTCCTCGCGTGACCGTAGTAACACGCTCTATTTCGT…
ATGGCTGATATATCAGTTTCACTACCCTCTGCAGAGGTCGCACACTTTACCCATGAGCCGTGATTCCCGTTTTGCCCAGGGATCATGACTCCCCATTGATCACTTCCTAGGTGGTCCGGCAGGGTATCACTACGTAGCTGTTACAAAGATTCCCTAGAGGTCATAGCCGCCCGTTAGGTTTCTCCAGTTTGATAAACACAGTACCTCTCCCCGCAGGAGGGTGACTAACAAAAGCAAAACGAAAGAACCTTGGCACTCAGCCTCGGCAGAGCAAGCACTGTGCCTGGACCCCATTGACGACACGACGGCGAAGAAACTACACCTCTAGTTCCTCTAATTAATTAGCTAAGGGCATCCCATTTCACCCTCATGGTTGCACTGTTATCCCGGGTGATCTCT…
TTTATTTAATCATCCAAGTTTAAAATAGTGAGTTAATCAAAACTAAGTAGTTTTATTTTATATTTCATAAATAGCAATTAATATAGTTACATCGAATTAAATATTCTAACTAATATAGTTTTAATTTAGCTCTCCCCGGGCAGAAAGGGAATCATGACTCATGGGTAAAGTGTGCGACCTCTGCAGAGGGTAGTGAAACTGATATATCAGCCGTGCTCACGGTTATGAGCGGCCTTGGGATCCTCTTTGATTAGAGATACAGATGGTTCGAGATACAATGATTCTTTTTATTATTTCGGTTCGATCATGATAATGAGGTTTCCTCGATGAGGAAATGGTTCACGGGTTGGTTATATGATAAAACTTGGCTTCCACTAATAATAAATACCTGACCAACTA…
CTAATTAATTAGAGGAACTAGAGGTGTAGTTGCTTCGCCGTCGTGCCGTCAATGGGGTCCAGGCACAGTGCTTGCTCTGCCGAGGCTGGGTGCCGAGGTTCTTTCGTTTTGCTTTTGTTAGTCACCCCCCTTCGGGGAGAGGTACTGTGTTTATCAAACTGGAGAAACCTAACGGGCGGCTATGACCTCTAGGGAATCTTTGTAAAAGCTACGTAGTGATACCCTGCCGGACCACCTAGGAAGTGATCAATGGGGAGTCATGATCCCCGGGCAAAACGGGAATCACGGCTCATGGGTAAAGTGTACGACCTCTGCAGAGTGTTATGAAACTGATATATCAGTCGTGCTCACGGTTATGAGCGGCCTTGGGATCCTCTTTGATTAGAGATACAGATGGTT…
AATATAGACGGGGACCTAGCGCATGTGTGGACAACTCTGGCGAGGTTGCAAGATATGCTGGTTAGCCTGGAGATCCGTCCGGAGCTGCAAGAATGGATGGGGGATATCAAGCAGGTCGCGTACGATGTTGAGGATCTGGTCGATGAATTGGAAGACCACAATAGCATGGAATCTCAGATGAGCGGCTGCGTTGCAGTTGGAGAGGTTTGGTTCATAGATCCTTAAAATTATTGCCGATGCAAGTCCTTCTTCCATTATTTTAGAATTGATATTTATATAAAATTTTTAGTGCGAATTACTTGAGCTTGTTTGATTGTCGAGCCCCTCCAATCCCTCCATTTTCCTTGCTGCCACAAGCCCTTATCGTACCTCCCTCCTTCCGTCGAGCCGCACAACAGT…
TTAAGTGCAGGAACATCGTGAGATGTCTTAGGGCGTCCTAATGTGTAGCCAGTACACATAACGGTCGACGATGTTGGCCAGGTCAAGGCTAGATCGAGTTCATCGAACTAGAGATAGAAACATGTATAAAACTCACACGTAAAAGATTGTAGTAGATGTCGAGTCCTCCTCTCTCGTTTATCTGACAGACAATCGTCTATACCACAAGGTAAATTGACCTTCAAATACAACAGTCATACTCCAAAGCTCTCACATGGCCGCGACGAAGCTTGTTGGACGTATGGGCATGTGGTTGTGTTTTTTTTGCTAACGTCCGAGCAGTGATTTGTTCTTGATCTTCTCCCTTTGCCTTCGATTGACAGCTCGCTCTTTGGTAATCAAGGCTAATCCGTCCCTTGC…
GACCACGCTTGCACCACATGTTTTGTTTTTGCAAACTCTTTTGTAAATCCTTTTCAAAGTTCTTTTGCAAATAGTCAAAGGTAAATGAATAAGATTTTGTAAAGCATTTTCAAGATTTGAAATTTTCTCCCCCTGTTTCAAATGCTTTTCCTTTGACTAAACAAAACTCCCCCTAAATGGGATCCGCCTCTTAGTGTTCAAGAGGGTTTTGATATATCCTTTTTGAAATACTACTTTCTCCCCCTTTTGAACACAATAAGATACCAATTGAAAATACTCTTTGAAAAACTAAGTTTTTGAAATTGGTGGCGGTGCGGTCCTTTTGCTTTGGGCTCTCATACTTTCTCCCCCTTTGGCATGAATCGCCAAAAACTGTCACACCCGGATTTTGGGGCACCA…
CCCCAGGAATCCCTTGCAGGACCGCCATCACAGCGAAATCCTCCCGAGGGCCTCCCCAGGAATCCCTTGCAGGACCGCCATCACAGCAAAATCCTCCCGAGGGCCTCCCTACACTGACCACTCCCCTACTGCCCTTGCCCCTTTCAGGTAAGGTAGTCTTCCACTAGCTTTCCTAATTAATCGGCCAAGGGCGTCCCATTAAACCCTTGTGGTAGCACTGTTTTCCCGGGTGGTTCTCCATGTTCCAATTAACATAATGATCTTATCATGAACAGTGATAATAAACAGATAATAAAAGTGTGATCATGAATAATGTATCTTCATACCCAAAACCACATAAAGCACTAGCAAGTACTACCCAAAAAGTTCAGTGGTAAACAAGGTATAAAGATAGACAAA…
TATTGTTCATGTTAAGATCATTATGTTAATTGGAACATGGAGAACCACCTGGGAAAACAGTGCTACCACAAGGGTTTATGGACGCCCTTGGCTGATTAACTAGGAAAGCTAGAGGATGATTACCTTACCCGAAAGGGGCAAGGGCAGTAGGGGAGTGGTCAGTGTAGGGAGGTCCTTGGTTGATTTTGCTACGATGGCGGTCAGTCGAGGGACTCCTGCACTGGAGCTTTCTATAAACTGTAGCGGGTTTTCTGAAGCTAGTGGAACTTTGTAAAGGCCTTGTAGTGTTACCCTGCCTCGCCTCCTCGGTAGAGGTGTATGGGATTGGCCGTCTCTTGGCAGATGGGTAACATGACTTCTGGGTAAAGATGCGCAACCTCTGAAGAGTGTAAAACTGGT…
CAGAGTGTATAGAGATAAATGTCACAATATAATCAGAGTACTTATTACATAGCAGAAGTCTTACAAAATAAAAGATAAATATAACAGGATCTAAAATCCATCCTTAGCGCATAAAGTCAACTGGGAGATGACGACCTAGACCTCTCTCAAATACAGCGCAACATCCACCATGCGCCTCATCCAGTGGCACCTGTTCTTGACCTGTGGGGGGGGGATGTGAGACAGCAAGGGTGAGCTCACACATGTTCATCACTCAACAAGTTGTGGGAAATAATGTGGGATGAACTCACCAAAAATGGGAGTTCACGTAATGTGTAAGGCTAACCAACAATAGGGGTTAAAGTTGAGCATTGCTTTTAATAAGTTGGTCAAAATTTTATTAGCAATTACTAAATGTAA…
AGTCAAGGAGGGCGGTGCTGAGCTTTGTCATCGTGTGGAGGAGCTACGTGTAGCATTATCAAGCGGAGCCTCGACCATCTCCCACAAAAACTGCTCGCTTGAGTGATTGGGGCGCCGCGGATCCGCCCCTCGTCGTGGCCAGAACTCACCACTACTCGGGCATCGGTAATGACCCCTCCATGTTGTTCGTGTTGTTATATACTCTGTGTGGGTGTTTGCGATCTAGCTTGGAGGGCTCTGGTGTGATTGCTGGTGTGCTCACTGGGCAACGCCACCACGTGAAGCTCCGCTTTACCGCTCTCTTTCGAGGGAGTTGCTGTCACGGAACCTAGGCCCACCTACAAATGTCCTCATCCTAAGGACCTCAGACAGTCATACAGGTGCGCACAATGACTCGAT…
GGAATATTGTCGTGGGCCCTTTACGAGTTTGTCAAATGGCCAGGGGCCTCTGCGTAAGTTCGCCAGCGCGGGCGCAGGCTCGCGCGTGTTTCCTCTGTTCGCGGGCTGGCCTGGGCTAGATCCGGCCCATCACTATTCACATTTTCTCTTTTTCTTTTTGCTGACAAATTAGGAAATGTGTAGAAAATAGTAGAAAAACGATAAAATTATGAGACCAATTTTGCTAGACTCCTAAAATCATCTAGTATTTAATAAAAATAGTTATAAGATTTTTATCCCAAGTCTGGAATTATTTAGCATTTAAAGATGCTCAAACCAAGCCTTTAAGAATTTTAGAAATAATTTAGTAGCTCCAAAATGGTAAAACTTTTTGGGTAGGCTTAGTATGATGATTGAAGA…
TATGAAAACTAAAACTCTATTTTAATTTCTGTATTTGGTAATTTAGTAAATAAAATACAATAAGACAGAGAGACTAAACATTAGTCTCTAGGAACCAGATACTACTCTTTATCTCATTCCCAATCTATCTGTGAAAAGGTGGGCACAAAACCTAGATATCCGGTTTCCGAACCCAAACATAAACCTGAACACATACCGCTCACAGGAACCATACAACACTTTGCTTATAAACAAATACTGCTTTAGTTACAGTTTGTAATTCATCTAACTTTTTAAAGCCAAATTTAATCGGCTCGTCCTATAAAAAAACTTAACAGTTATTATTAACTTTTACCATGACATCGTTTAGCATATAATATATTTTAAGTATAGCTTTGAAATTTAAAATTTTGAATAAGA…
CCCTTCCCTGTTCAGAAAAAAAAACACAATTGTACATGAGGAGACTAAACATATGGACAAAATCTTGGACAGAATCAAAAGTGTTCCACTGAGGTGAGGAACAATGGATCACCAGAAAATATTTAGCTTACTAGCTGTAAAGGAGCAAGGACCTACCCTCAACTGAAGTGCAAGGAAGTGATGAGTAGTTCTCACAAGTGTATATAAAGACATTCTTGAGGGAAATGTGAATGTGATGCCCAACAACGGGGGTCTGGTAGTGACCGGTGCACATGAGTTGGTGTGTGAAAGAAAAATACTGATGAGTGACTGTGTTTCTGACCTAATTAATGCCGAAATGAACATCCTTTTCGACTTAACAATATGAGAATCTGCCAGGTGGCACGTGAAAAAAAAAAC…
TTGGCAGCATAAGACTTATTTTTGGTGGTTTCTAGTCACCGAAAATGGGTTTCGTTACTGTAGTGTAAGGCTATCCATACCCATATAACTCTAAACTTCTATCCTAAAAGAAATATTTTGTCATTGTCAGTAAAATTCATTACTCTCCACAGTTATATTTACTCTATATCCTAACTCTATACCAACTATCGTATATAATATTTTGTCCTGTGCATGATGTGGCATGGTGTTTGTCACATGGTGCCTGTACGACGGAGAGAGACATAAAGTAACTCTGTGTCCGCCCCTATTTTACCGGAGGAATTTGTCAAAATAGGTCGTTCTAAACTGCCGCTCTGCAAAATACGCTCGCGCTAGCTCAGATCGTAAAAATGGGTCGCTCAAGCGCTGTCACTCGCC…
GTTTTGAAAACTGAGGTCCAGAGCTAAGTTTAGAATGCCTTAAAACAACTATAGTATTTGCAATACTTCAGTTTTGAAAACAGAGATTTTACCCAGCTTGCCAAACACCATTATGTATATAATACTGCAGTATTTGAGAATACTGCAGTATTCTTCCAAAACTGCAGAAAAACTTTGTTCCCAAACACCCCCTAAAACTCGGATTAGGTTTTTCGACTCGTGTCGCACTAATTAAGTCTAGTGTGAGACTAATTAAATTTAGAATTATTCGAAAACTTTATGGTTTAGATTCTAATCAAGTTGAGTCGGTGCTACTAAAAATCAAAATAGTGGTTGCTTTGAAAATGTGTATCACGGAGTAGAGAAATCGTATAGGAATTGAATAAAAAGAAACTTCTC…
CCCAAGGTGGACATGCTGACTCTGTTGTTAGCTTTTAATCTTAACCATCATTCTTGATTTATATAGAGTTGGCAATATTCTTTGGATATGACATGATGGTGGCATGTATGTATTGCACGGTGCATGCTGCATAATTTGTTTCAAATGGGAATATCCAATTTGCGTTCAGTTCAACATCTCTACTATATTCTTAGTTATTGCCAAAAAATTAAAGTACCAACAAATTGGGGATAACTATTACCTTTCTCAAATATCCCACCAGTTTCATCAACTACCAGCATGCACATGTACCTAACGTTTGATGTAACATTAATTTCTGTCAATAATTCACTTATTCTTTGTTTTGACTCAGCTGCAAGTTTTTAATTGCAATTTGAGTGCCATATTTCGAGTTTCCCC…
GGGTATAATAAATATAGTTTTAAACTAGTATTAATTTATTTTAACATCATCAATGAAGATAAATAATACTTATTGTCTATTAATACTAATAAATAAATTAATACCTTTTATTCCTTCTAACTCAAATTAGTTAGTATAGCAAGAATGAATTTAATAATATTAATATTCTAAAAATCTACATAAACTACTAATTGGATATTTTCTAACACAAGCGAGGTTATTTGGCATAAACTAGTACCCTAACAATTTTAAGTTCTAAATCTGTGAACATGTTTATTTGACTAGCAAAAACCTATTTTGCCATCTACCAATGGTATTTTCTCCTTTCTATATAAAAAAATATGCTAATAAAATAATTAGATAAATCATCTAAAATTCTATATTAATCAAATGACATGA…
GAGATCCTAGCTAGCTAGGATTCATATTCATGGAGCTTAAGACTACTCTTGTTTTCAAGGACGAGATGATGAGAGATTGAGGCGCAGCTCACAAGGTACTTTGCTTTGCTCATGTTACTTTACTGAAAGACGCATATCCTACACTTACGCATGCATGTGTGCTGTGCAGATGAACCTGGGCGACGACGAACTTGCCGCCGGGCCAGTTCTGTCACTTAGCCTTTGGACCGGCGGCGAACGCGATCCGCGCAAGTTTCCGCGCGGAAGGAGGACGAGGGGAGATCAGCGCCAGTAACGACGCCGACGACGGGACCGGTTTGGCCCTCGGTTTGCGCTGCGGCGGCGGCTCTGGCGCCAAGCGGCCGAGGGTGGTAATAATTGTAAGCGGCGGCGACGACA…
ACATTTACACTCTGCAGAGGTTGCACATATTTACCCACAAGACGTGTTCCCTTTGTCGCCTCGGGTTGATCAAACCCTTAAACATTGCCAAGGTGAGTAGATGATGGTACACTGCGAGGCATTTACAAAGTTCCACTAGAGGAGAGAACCCGCTACGGTTTCCGGGCCGAAAGCTGCATAGGAATCCTTCGTCCAGAAAGTTAACAAGACACTCAGACCCAAGGACCTCCCTACACCTGCATCCTCCACCCCGCTTGCCCCTTTCGGGAAAAGATTAACTCACACTAGCTTTCCTAATTAATCAGCCAAGGGCGTCCCATTCTACACTTGTGGTAGCACTGTTTTCTCGGGTGGTCGCTCCATGTTCCAATTAACATAATAACCTTATCATGAACAAAA…
TTTCTATGTGCCATCACAACGCACGAATATTATACTAGTCTCTACTATATAAAGTATCGTTTTTCACGGTACATGTGCTCCTCTATATCTAAATAGTAAAAAGCTAAAATTTCGAACCATAGTTGTTAACTCTAAAATCACATTTATATCCTAGCTAACGGAACACACATATCTTTATATTTCATACTCCCTCCGTCCTAAAATAATATTCGTTTTAACTCTTGATTTTTATATCTATATTCAAATGGATGATGATAAATCTAGACACATATGCAAAACATGTACATAAAGTATTGTATGAATCCATTAATTTTCTAACCCTAAATTTTAATTTAGTACAACATGAGTAATTTATACTTATAAATGAAAATCTCATACTTTATATTTATACCTATAAAT…
CCGCGGTGTTGTTTCGCGCGTGTCGCGCGTGCTGTTCGCACGCGTTGCCACACATCGCGCATTGTCGCGTCTCGCAAGCTGTCCGCGCGTGATATTAAATCGTTCACTTATAATCACTCGGGTCAGTTAATTAATTATTGGTTCAATCGTTCACTATTAAAATAGTAATTTAGTCAAAACTAAGTAGTAGTATTAATTTACATTTGATTAATATCAATTAATATAATTATGTTGAATTGGATGTTCTAATTAGTACTTGTTTAACGTAAACGTGATAACTTCTCGACCGTAGCTTCGACTGTCGCGTTTCTTATGCTCGCGTAACCGTAGAAGCGCTCTCTATTTTATATTGCACGTTTTTATTATGTTTTATCTTGTATGGTGTAATGTTCTTATGCA…
CCTCTTTCATCACACCCTTCGGCATGTACTGCTATATTACCATGTCGTTCGGCTTGAGGAATGCGGGTGCAACTTACCAACGCTGCATGAACCATGTGTTCAGCGAACACATTGGCCGAACGGTCGAGGCCTACGTCGATGACATCGTAGTCAAGACGAGGAAAGCCTCCGACCTCCTTTCCGACCTTGAAGTGACATTCCGATGTCTCAAGGTGAAAGGCGTGAAGCTCAATCCCGAAAAGTGTGTCTTCGGGGTCCCCTGAGGCATGCTCTTGGGGTTCATCGTCTCCGAGCGGGGCATCGAGGCCAACCCGGAGAAGATCGCAGCCATCACCAGCATGGGGCCCATCAAGGACTTGAAAGGCGTACAGAGAGTCATGGGATGCCTTGCAGCTCTGA…
CAGCGGCGGCCGAGCCGCCCGGCCTCCCCCGACGCGCGCAGGCGGACCGACGCGCCCAGGCCTCCCCCGACGCGCCCAGGCCGAGCCCCGACGCCCTGCTCCAGCTCGCTGAATCCTCTCTGCTCACCCATGGCGCTCGGCCGTCACTTCCTTGGCCGCGTCCCCACTCTGCTCTAGTTCTACGTCGCGCCCTGCTCGGCTTCTCCGGTGACGGCCGCCGCTCCCAGCTGCGCCATGTACGTGCGCCGCGTACTCCAGCTGCGCCACGGCCGCGTACTCCAGCTGCTGGTGCGCCGCGTACTCCCAGCTGCGCCATGCTTGATTATTGCTGTCAGGTGGTTGTACTCCCAGCTGCTGGTTTCAAATTTTAACTTTGTTTCTTGCTTAAACTTGATTTTT…
ACATTGGACTCTATCTTATAAGTTAGTGAGGATCTATATTAACTCCCTGAGTGAGATCAACCACCTTTTAACTTATTAGAACACAGTAGATACGTTCGATTCTACTCCGTATCACTGAACCGAGGGATGATGCAACAGGAACCGGTTGACGCCGGAGGTTGACTCTGACGGCATGAATATACATGACGAGCACGCACGTAACGCACGCACCTGTCGACCTCTTGCTTACGGCAGCAATGGCGTGGCTGTTTCCCCTGTTCTTGGAGGAGGTTGCTTGCTGATGTTGGTACTGTCAGCACGGAAGCTTCCTCCTCCTCTTCTTCTTTCTCTGAGTCAAATTACAAGGCGACTTCGATGAGACCAAGAATGCACGCAGGGTACTCAAGTCGCAGTATCTCC…
GTTAGGGAAGGGGGCAGGGGCGGCCGGCTCATGGGCCTAATGGGCCAAGGGTTAGTTATGTTAGTTTTTTTTCTATTTCCTTTTTCTAAATTTAAAATCATATTTTAAATAACCCTAAAATTCATAATAATTAAACCAAAATTATTTTTAAATAAAATATTATTTTTGACTAATTATTATATTATTTATTTGGTTTTTCATTTAAGAAAAAAATGATATTCAATATCCAAAATCCATTATGAGCAATCAAAAATCATTCCAAATGCAAACAAATAACAAACACTTAAAATAAAATTTATTACCATTAACAACTAAATGTATTACTTTTATTTGATGATTTTTATGGTGTTACACATTTTGTGTTGCTTTGTTCTTAACTCATAACATTTGATAACAAGT…
CTATTGTGCTATAGTCACTCCTTCCTTTCACAATTGCATCAAATCTGTTTTTTATTTTCTTGATCTTGTGAGCTATCTTAAATTCAGTCACAGTTGCTTTAGGTTTTGTGATGAAGTATTTGACCAAGGTATTCTTGCCACCAGTAATTTCTCTGTCTTGTTTTTCAGCCTCGATGTGGAACTCATGGACTAAATCTTCAGCATCATAAGCAACTTCTTTCAATTTTTTGAGCCATTTAGATGATCGGTCTTTATCACCAACTGTTTGCAACCAATTGTTGATCTCCTCAACTAGGTCCTGGAGTTCCTGAAGATCTTTGGCCACACCTGCTTTAGAGCTCAACTCTTTGAGTGCAAGAGGAGCTAACTTCGTCCCCAAAACCTTCAATACAGTTGATA…
CAAACAAGCGCATGTGTGTGTAAAGGTAGAATGCAGAGGAGAGGAGACGACATCACAAATGGGGAGTGCTCAAACCCTAACCATCGTCGTCGGTGGAGGACTAGTAGGGCGCGATCGTGACCGCGTCGTGGACCGGGAACGACGATTGAGTGGACGGTGGCGACGGAGGAAGCTGGCTTCCCTCGTGTAACCGCGCCGATGCTGCTCGCGTCGCCTCCCCTTAAGGGCATGTTCGGTTCACGTGGATACATTCCAGAAAGGGATTTATTCCAGATAGGGATTGAGTTAATCCCCTCCTATCACTTAAACCCCTTGGATTTATTCCAGAGAGGGATTGTAATCCCTGGCACTAAAATGTTGTTCGGTTAATCCAGGGATAGAGAAAATACTAGCCTCAAA…
AATGGAATGGGTCGGCGCAAACGAAATGCTTACCAGAGACGGCGGCGTTGGGGGGCGATGGAACGCAGGATGCGGTGAAGGCCAGGCGGAGAAGCAACGACGAGATCCGGGAATGGGCCTGCAGAGGGAAGGGCGAGATCCGGTGAAGGACAGGGTAGGGCAGGGCACGAAGGCACCCCAGTGAACGACGAACAGAGCCGCTCGAGGAAGACGACGACATGGCGAGAAAGAGGAAGAGAGAAGGAGAATGGAATACGTGAGACGGTACAAGAAGAAGATGGCGGCAAGGGTGTAACGGAGCGAGGGCACGACGGGAACTGCACACTACCTAATGACCATTAAGCGCGCGCGATGCTAAATATTCAAAACGAGGGAGATTTTGATGCCACGCTTTTAATT…
TAAGTATTCAAGACAGCTATGTATGCAGTCTGTTCCCAGTTTTATGTAAGACTATCTAAGTATTCAAGACAGCTATGTATGCAGTCTGTTCCCAGTTTTATTATCTTCTGTTCCCAGTTTTATGTAAGACTATCTAAGTATTGAGGACAGCTATGTATGCAGTCTGTTTCAAACAGCCAAGGTTCCCAGTATACTCAAGCAGATGTAGCTCCAGGTTCACAGCTTCCCAGGTTTTAATTTTTCTAACACAGGTTTGAAGCTTCCCAGGTGCCAAGCGCCAGGTTCCCAGTTTCCCAGCTGTTTTTTTGGACGACCAGCTTCAGATCCAATTTTTCGTAGCACATGTTCCCAGCACATGTTCCAAATTTTGGACGACCAGCTTCCCAGGTTCCCAGCTTT…
CAAGTAGAAGTAGCTGAGCAGGAGCTCATTGAAGGCAAGTTGTGCCCTTGATCCACTTTTGTTACCCAATAATATTCTTTATTATCACTATTCAATGCATATGTTTAATTTTGATGGGACCCAATAGGTCACCCTAGTCTGTTTATCCTTTTTACCTTGTTACCCCTGAATCACATGGGTAGTTTTTGCTATTGCTTTATATGGTTTTGGGATTAATATTTCATTATATCTATGCTCCAGTTATTTTGCTATTCTATTTATGTTCATGTCAAGATCATTAATATTAACTAGAATAGGAGGCACCCTTTCGGGCGCCCTAGCAGAACAACTCTTGGGTTTATATCCAGACCATACACCTTTAAAGAATTTGTGTTAAAATTTGTAAGTTTGGATTCCGAC…
AGAATAGAGCTCCTCAAGTTGCTCTGTTAGGCCGATGAATGAGCCATTCGGAATGAACAGTATGTGAAGAAGATCTCAGGTGCAGTGTACCCGCCGTCGGTGATCCCCGCGCCGCGATCCACGTCGGCGGTAAGATTCGTGCGCCGGGTGAAGCGGATAACACTAGTGGGTAAAAGATCTCGGCATAGAGATGAGATCGAGCCTTGTCACCGGTCGGTCTCACCGTACCCACTTGCCTGGCAACGTGGCCGCGCGACCACCGTCGTCATGCCGTTGTTTACCCCACTCGTTCCGTGCTATACGCCATCATACAATGTCGCAGTAAGTCATGGTGGACGACCATTTGCCGCCCTGGGTCTTTACCTCAGTGAGCGCCACGAAAGTCGAGCTCCTGTGACT…
CGAAACGCCGACAATTGGTATTCTCCACCATTACACACCATAGAGTTTATTCAATAAATGGGCCAAGCCCATAAAAGATCCAACATAAACAACTGGTTTTGATGGTGAGTGAGTGAGGTAGACCATCATCTAAAGGTCAGATGGTTATGTAGACTCATTCCGTCTTAGATATAAGTTTGAAATGGTTTTCTTGACTACTTTGTTCTTCGGGGATATGAATATCATCCAATATTTCATATTTTTTCGATTACTGATTCAAAATCACATAGTGAAAAATCATAAAAACAGAGTAATGCACATTATTACTGAAATACGAGTGCAAATATATCCATTGATGTTAAAACCAATATAAATATTGTTTCTTTCTGATTTTTCAGTATCCTGGTGGCTAATCTAGCC…
ATTTTCATTTTTGTTTTATTGCTATAGAAGAATATGAATGGTGTTGGGTTACAAATATACTATTGACTTGAAAGAAGGTAAAAGTACAAGCGTGATGCAAAAGCAAATGCCAAGTCAGCGTGAACAGTACGAGAGTACTGTTCACCTATTTATAGGCACGGGACGCAGCCCATGTAAAATTACATTCAGGCCCTTTGCTTTTGATAATAACTCTATAGTAATCTACTGGGGTCTAAATAGTTTTTTCCTCTTTAAGTCGGTTTCCTCTTTTCTGCCATCATGCCGAAGCTTCCTTGCACAGCTTCGGCTCTGTTCCATCCTTCGTTCTCTTTGTGTTTCTTCATACAGCAATTTTGACTTGTCCGAAGGGTTCGTGTCCGAAGGTACCTGCTCATGTAT…
AAGACCTATCTGTTATCAACTTGGTAATTGTTAAGAAGGGTGAGAACGATCTGCCTGGTTTAACTGACACTGAGAAGCCAAGGATGAGGGGTCCCAAAAGGGCCTCCAAGATCAGGAAGCTGTTCAATCTTGCAAAGGATGACGACGTGCGCAAGTACGTGAACACGTACCGCAGGACATTCACTACCAAGAATGGTGAGCTTTCTTGTATCTAACTGCATTGCTGTCGTATTTGTTTTGTTGAGTTCATTGTGCTTCTAGCTGCAGTTCAATATCTCAATGTCTTGAAAGTAGAAATGTCTGGTTATTTACCCATGTACTTAGTACTCTGTGTTTGTTATTTGTTGGATGGGATTGTTGACAATGAACCATAGTGTTCTGAAGTTTTGCAACCACAGC…
GAGAAAGAGAGAATCAGTTAGAAGAAAGAAGAGTCTGAAAGCTGAGTAATTTACCTCAACTTTACTGCCCATGTTATTAAGATCCATTGATGATCGTCCCACTTACTCCTAAGATGCACAGACTTAATGGATCCTGGACTGACATATTTATCACGGTTTTTGGGTTATCTTCCTTCCCAGTTTTGTTTTACCAGTGGAGATACAGAGATTGGAGGACAGAAGGGCGCAACACAGGACTACAGCGAGGGGGGAAGGCCAGATCAAGCAGGAGACAACAAGAGGTGGCCGCTGCTCAATTGGTATTGCATAGTAATTGATAATTGCTGTGGGCTCTCTCTTTCTGCTAACTGCAGTACATACCAGAGTAGTGCAAGTAGACTTTTAAACGACGGGAGAAAC…
CGGGCGAGTCGAAGGTGCGCCCGTTGCTTGAGGAGGCCCTCGGGCATGGCGCGGATCCACCTGGGTCTACTGTTCCTGCCTGAGGCTAGGCTCGGGCGAGGCGAGATCGTGTCCCTTGAGTGGTCGGAGCTTTGACCTGTATTGCGTCCATCAGGCCTTTGCAGCTTGTGCTGATGGTGGTTACCAGCCGAGTTTAGGAGACTTGGGGGTACCCCTAATTATGGTCCCCAACACTATTACTACTACTATACAAAGCGGGATGCAAACACTCTCACCCATGCGTCCACGTCGCCTGAAAAAATGCGTGCACACGATGTTTGATCAACGGATACGATTTCTTCTCGGTCTGTCTGCGTCCAGAGCCTTCCTGTAATTACAGCTCGCCTTCATCGTCTCCCC…
AATTATTTGGTTAATCATTTATCTGATGTTTATTAGAACAACATTTTTTTGTCGTGACACATGTTTGTAATACCCAAATTATAGCAAACAAATGAGAAGAAGTGTTGGATGGATGGCACATGGATTTCTTCTTGCATTTAGCACCTACATGAATGTGCATAAACAGATTGGCATAAAATCCTTAACAAATATATATATATATATATAATATTTCCTCATGCTTGTATTTTTACTTGTGTTGGATCACTGCTTGAAACTCAAACAAATTTGAATTTGAATAGTAGAAAAAAGGGATTTCAAATCAGAATAAAAAAGCAAAAGTGGGGAGGAGAACGTCGTTGGACCGAAACCTATGAACCCAGCCCAGTGACCGCGTCGCAGGATGCGCCTGGCGCCACG…
ACATGGTGCCCAACTGGGATTTTATTGTTTGTTTCCACCACTGTTTTTTGTCTACAAGTACAGAGCAGGTTTCAATTTATTGAGTATCAAGAAATCTAGATGCACAAAGCTACTAGCTGTATTAAAATGACAGTCAGATGGCATTTTCCAAGTTGGTATGATGAATTTGCTGTAATATATTTGACCATAAATTCTGATACAAGTCTTGGTCATAAAAAAAAAATGTGCATAGCTGACACAAGTGCTAGATCAGTGTACGTACTGTCATGTATAGGCCCATATAGTAATCTTTCACCAAGCCAATACTCCAAAGGCCTTGAGCGTGTTCTTGAGCTTTTTCTCACTCCAGGCTGGCATGCAAGGTCAGCATCTAAGGATAGAAGTCCATGAGAATAGAAA…
TATTAATTTCCTTTTAAAAAGAAATCCTAGTAATTAAACAATAATAAAGAAATATAATAATTATTAGTCTAAAAATAAGTATTTTGTTTATAAATATTTTTTGTGAATTTTTATTACTTTTTGAACTCTTTAAATAATCATTTCGTAATTAGAAAAAAAAGAAAAAAAACCAAAACCTACACCAGCCGGCCCACTTGGGGCCCAAGACCCCAAACCCTAGCTCCCTATGCACTGCGCGCTCGCGCCCCTGGGATTTTCCCAGCCGCCGCCGCCCACTGTGGCTCCTCTGTCTTCTCTCTCTCTCCTCTCATCTCCCTCATCTCTCTGCTCTCTCTCACGCGAGCGCCCAGCCGCGCGCCCCAGACCGCCGCGAGCAGGCCCCTGGCTCGTGCCCTGCAA…
ACGTGTAACTGGATGTGTGAACTGGTGTTTGTGAAACTGTATGTGTGAACTGGTGTTTGTGTAACTGGATGTGTGAACTGGTGTTTGTGAACCTGCATAAACTCGTTTGCTTGTACTGTTTGTGAACTAGTGTGTGCTCTGTTATTTGTTTGAGTTACAAACTGCTTGAAGTTTACTCATGTCGACAGTTTGGACCGGATCAAGAGCTGATGCGGCGACGACGAATCCGGGCACCACCTCGCCGGAACAGAGCCTGATGCAGATGAATACAGACCGGAGGAGGCGACGCCAGGGACCGGATGGCAGGCCGAGCTCGTCACGTGGAAAGTGGGATGCGGTGGCGGAGTCATGGCGGCGACGGCGGCAGCGCTAAGAACTACAGGCTGAGAAGGCTCGAGA…
GATGGTCTCGGAGGCGATCGCGTCGCTCAAGGAGAGGACGGGGTCCAGCAGCTTTGCTATTGCCAAGTTCTTGGAGGACAAGCACAAGGACAAGCTCCCGCCCAACTTCCGCAAGCTTCTGAACGTTCAGCTCAAGAAGCTCGTCGCCGGCGGCAAGCTGACCAAGGTGAAGAACTCGTACAAGCTGTCGTCCGCCACCAAGCCAAAGGCCGCCCCGAAGAAGACCAAGACCGGCGTGAAGAAGCCCAAGGCCGCTGCCAAACCGAAGGCCAAGTCCCCCGCGAAGCCCAAGCCCGCCACAAAGCCCAAGGCGGCCGCGAAGCCCGCTTCCAAGCCGAAAGCAGCAGCAAAACCCAAGGCACCAGCCAAGCCCAAGGCCAAGCCTGCTGCCAAGGCGAA…
AGATTCCTCGCGAACGCGATAAGAAAAGAAAAGCATAACACTGTGGTATTCAAGTTGATCATTGGATCACTTGAGAGGAGTTGAGTGCAACTCTCGTCCGTTGGGACGCCACAACGTGGAGTAGGCAAGTTTTGTACTTGGCCGAACCACGGGATAAACCACTGTGTCTTCTCTGTGTTGAACTCCTTGTGGTTATCGTATTGTGCAAGATCTTCTCTCTAGCCACTTGGCATTAACTGTGCTAACGCTTAATCAAAGTTTTGTGGCTTAAGTTTTTAAGTTTTATAGGATCACCTATTCACCCCCCCCCCCTCTAGGTGCTCTCATGATCTTATCATGAACAGTAAATAATAAACTGATAATAAAACGTATGATCATGAATAATGTGTATCTCCATAC…
TCCTTTGAACAACCACTTCCCTACAAATTTTGTCACTGATGTTGCACCCGTGAGCACAAAGATGCTTGCTTTTATAAGAAGACAAGTTGTGGCAGCCTTGGTCTATGCTTGCTTTTGTAAAAAGACAAGTTGTGGCAGCCTTGGTTGGTACTTGCTTTTGTAAAAAGAAAAATTGTCTTGCAGCAGCACATTGCAGCCGCTTGGTTGCCACTTGCTTTTGTAAAAAGAAAAATTGCCTTGCAGCAGCACCTTGCAGTTGTCGCACCAATTGGCAGGCAACAGCACCATTCGACAGCACCATTCGGCAGCAGCAAATGGAAGAGAATGGTGGTAGTTGGGTGGGGAATGAAAGAGAATGGAAAAGAAATGATATAATATGTGGTAGTTGATATAGAGTTG…
GGGGAGAGGTACTGTGTTTATCAAACTGGAGAAACCTAACGGGCAGCTATGACCTCTAGGGAATCTTTGTAAAGGCTTCGTAGTGAATCCCTGGCCATTCACCTCGGGAGTGAATAAGGGTCTTGCAAGCCCGGGCTAGAGAGGGAATCATGGCTCATGGGTAAAGTGTGCGACCTCTGCAGAGGGTAGTCAAACTGGTATATCAGCCGTGCTCACGGTTAAGAGCAGCCTTGGGATCCTCTTTGATTAGAGATACATATGATTCGAGATACAATGGTTATGTTTATGGTTTTTGTTCGACTATGATGATGATGTTCCTCGATGAAGAAATGGTTCACGAGTTTGTTATTACTAAAATTTGGCTTCCACTGATAATAAATACCTGACCAACTAAAAGCA…
CCAAGGCTAGGACTAGGAGAGAGGAGTACTCCTACTAATAATAACTAGTACTAGCCTTTTTACCGCGCTGGTAATCTACTGTCGACTCGCATCAGAGCGGCACTGTGCGGACATTTATCCTCACTGAAACGAGGGGAGGCCGGCGTCTTGTGCCTGCGCATCAGCTATGCATGCATGCTCTGCCAATTTGCAAGCCCGCTGCAGGAAGGAAGAGAGAAAAAAGGTTGCAAGAGCAGTGGGCTAGTGTGTGTAGTGGGCTAGTGTGCGTAGTGGGCAAAGATGAAGTGAAAAAGAGACATCTTTCCCTGAAATGAGCAAGATTTTCCCTGAAATGTGCATAGTGGGCTAGTGTGAAAAGGTTGGTTCTGGTTGGCTAGCTAGCAGGTAGCAGCAAAAAAC…
ATCAAGCCAATTACTGACAAAAGCACAGAATTCCAATGGATATAGTGCAGTTGCGCGGATTTCTAATGGTATAATAGTTGGATGCATAAATGGTGTCGTGGCTAGTTATAATAGTTGCAAAAGGGATGCATATATGGTGCGATGATATGTACATCTAAAAAGCATAATCAGACTTGGAACAAATCAAAAGCATAGATAATGTAGTTGTGTGCATAAATGGTACCATAGGTAAACATAACAGTTGCAATAAAAAGGATGCATATAGGTAAACACGTAGATGATTGTTAGTTACCTCAACTAGAGCACAATATCTCATGTCGAGCTTCGATGTCAAGTGAACGGTCTCAGAGTTTAATTGAGAATTCTCGCTGACAAAAATCAATGTTCTACACTGGAGCT…
AAGGGTGCGGATTAGAAGCCCAGGCTCCGTACCGGTGTCCAACGTCAGTGGTCGGATCCCGATCTAACGGTCCTGGTTCATCACTCGAGTTCCAACCGTCTACAGCCGATCGGACGGCCAGGAGGTTCCCTTCAACCTCCAGACACCGACGACGGAGGAGGAACGCCCTCTCCCCCACAGCGGCGACCGATTTCGCGACGGCGTTCCCCGCCAGGGTGGTCGCGAGCCCCAATCCCAACCTCCGACTAGCGCAGTATGCGTGGGAAATCAACGCGAACCGGGTGGAGTGCTCCTTACCAGCGTTTGAGGCGTAGGTCGACCGCCCGGTGGGACGACGTTTCTTCAATCGCCGCTGGTGAGGTTCTGTTTCTCCGTCACAGTGACGCCGCGGACGATCCC…
AAGCTATTTTGCATTATGCTTTGGAGGTCAGCATTATGTCATCAATATTTTGCTGCAGAGGTCAGCGTATATTTTGTCTTTAGCAGCCGAGTTTGCAACCCATCCATATCTTGCTAGGTAGTGCAATTTATTTGCTTCTGCGATTGATTGGACGTTACGAATTATTGGGCCCTCGGGCCGTCCGGGTTTGCACCAATCTGGTTTCACGTCTTCTCTTCTTTGTTGGTTGTCTTTCCCCAGGTCCACGAAAGAATGACCTTACGAATTATTGGGCCCTCGGGCCTTTCGTGAGGCCTTTTACTTCTTTAGTGGACCCAGGGGATATCTATCTCCCACAATCCACTGCTAGTAAACTTTTTTTTTTGCAAAAATGAGTCTTTGAAATTTGAGGAGCTTTAC…
ATATTATTCAACAGAATCCAATTTTTGAGCTAAATATGAACCTTACAGACCTCCATTTGTTGCATCCATAATCATTCGCTTTTTGTATAAATATTTTTTTTCATTTGTCCTGATTCATTTGTGTGCCTATATTCATGTGTTTGAGTCCCTCAGAGAATTATTACTTCATGAATTAATTGTACACTTTAGGATCATGTATGTCAGCTCCTTATTTCACTTTTGTTACATGTAGATCCCTACAACACCGATTAGAGTTGGGGAAGGCGAACCTCCTCCTTCTTGGGATCCGTTACCAACTCCAAAAGGTACTGAATTATGTCTATGTATACATAGTTTGCTTTAGTCCGTAGTAGTTTGCTTTAGTCCTTATTACTTGTACTTTTCAATCTATACATGGTT…
TAGGCCCCTCCTCATCTTAGGATTTAGGGCGGGTGCGTTTCGCCACTCGGCCGGAGAATTTCCTCTCCGACAGCGACTAACTGTGCTGCATTGTGCCTAAGGTTAGTCATTCAAATTGAAGAACTAACCTTAAACAGAAAAGTTAGACAAAGTGTGGCAAGTTAGATAGTGAACCAAACACGCCCTAAGTGTGTCGACTGTCGAGCACCTCCTTCGAAAAGAACAAATATCTAAGTATTTGTTTAGAAGGTGATGAAATGAAATTGAGGGAAAATAAACTATTTTTTCTCTCAATCCAAACAAAGTTTTCCCTCAACCCCCTCAGGGCGCGTTCGTTTTGGCCTGTTGCGCGTGTTCCGGGCCTGATTCTAGGGGAAAAAATGGCCTAGTTTCGAATTA…
GCTATCGTTTTTCTGGTTAATCGAATGACAGATACCAGTTCTGCTATTGTTCAAAAGAGCTTTTCTGTATTGTAGTCTTGCTGAAGTTTGGATTACAAATACCAGTTCCGCTATTGTTCAAAAGAGCTTTTCTGTGGTGTAGTCTTCCTGAAGTTTGGATTAAGGACAATAGTTCGTCCAAAAATGTTAGATCTGTATTAGGGACAACAGTTCAACCAAAAATACCATGCCTTTATTGCCAAAGAACATTAGAACAGTCTATTCTGGATGCGACTCTGACATTACATAAAAGCACATGTAAAGAGCTACATACATGTGTATGCCTTTTCGCTGTTCTCGAAACAAAATAGATTGTTCTTTACATACATGTGTAAAGAACAGTATATTTTATTGACCTCT…
TTTTGTCTCTCCAGCAATAGCAACATACCAACACTCCATGTGGGAACTACAAGCGTGGTGCTGTTGCATTCTGCATAGGACTAACATCTCTAAAACAAAACGCAGGTATGGCCCAACCTGTGGGTTCGCCACCTCACCCGAGGTGGGCCTGAGGGCCTCTTTCGGTTCCCTAAATGTGGTGTACCCACTCCTGCTGGGTCAAGGGGAGACCCCAGTGGCTGCTCATAGCCACGGGATTACTAGGTGGCTAGCGTCTTAGGACTAAGACCCACCATATGAAGTCGCGGGCCAGCAGGGCTCTTTTCTTAGACTCGGCCACCATCACCACAAGTCCCACAAAGGACTAATCAGCTATAGGACTGGGTTCCCATAGGCAGAACCTGGACCTCCACACGGGTC…
TGCTGCATTCCAGAGAAAAGAACGACGGCTGCTAGGAGAGAGATAACGGATGTAGACGACGTGAGTATCCATGATTTTAATCAAAGAGGTTACCAAGTAATGGAGTGTTCTTGTTCGTTTTAGCGAGTGGCCTATTCCCTGCTTTTCCATATTAGCTAATCCCTCGCCTACGCCTCCAAAACGTCGAAGCCGCACGTGAGGATCTCCATAATAGCAAATTTCTTTCGTGCAAACCATTTCTCCTTGCGCTCGCTTCACTGACCGCCGGCCAGACCCAAAAGCCGCACACGCACTGGCCGTGGGTCCCACTTTGTCATCTCTATCCTTATCCCACCGTAGCAATCTCAATAGATACCGTAACAGACTCAGCAGATGAACGCATCCGCTGCGCTGGCCATA…
AAATGTTTGTGCATTCACTCATAGCGATAATGATAATAGAAATATGCTAATGACGAAAGAGGCATTTAACCTAATTTAGAAATTAAGATGTAGAGAAAAGAAGCAAAAATACCCTACAAAATAAAGAGAATAAATATACAAATAAATATATATACTTTTGTTACAAGATTTGAATTGGTACATTTGATATATGTGCAAGTTCACAACTAAATTTAAGTTTAAAAATTCAAAATCTAAAAATAGAGAAAAGAAAATAAAACATCACGTTGGGCTAGTTACCTCCCATTTCGGCCCATCAGCCCCTTCACCCACGCAGCCCACTTCCTCACCCGCGCGCGCGTTTTCCACAGCCAAACCCTAGCCGCCAGTCGCCGGACCACAAGCTCCCAGCCACGTACT…
ACTCTGCAGAGGTTGTACCCTATACCCACAAGTCGTGTATCCCATGTCGCGCAGGGTTTGCAAGGCCCTTAGACACTACCGAGGTGAATGACTAGTGATCCACTATGAGGCCTTTACAAAGTTCCACTAGCTTCCGAAAACCCGCTATAGTTTATGGGAAGAGCACTTTCAAAAATCCCTCGTCTGACCGCCATCGCAGTAAAATCAACCCGAGAACCTCCTTGCATGCAACTCCCCTACTGCCCTTGCCCCTTTCGAGTAAGGAAGTCTTCCACTAGCTTTCCTAATTAGTTAGCCAAGGGCGTCCCATTCCACCCTTGTGGTGGCACATGTTTCTCAAGTTAAGCTCCATGTTGCAATTACATTAATGATCTTAACATGAACATAAATAGAATAACA…
GTGGGGCACACGACACGGACAAAGGACGAGTGTCGGGGCTGTCAACTCATCGCGCGACCGGGTGACGACGACGAACAACCGAGCGTGGTAAGGAGCTGGAGAACGACGATGGGCCTAGCAGAGGAGCTCGCGCGTGCAGCCCTGGACGGAGGCACGGAGCTAGGTGATGGCGGACTAGGAAAGAAGACGGAGCAGGGCGCACGACAACTTGGGGTTGGGCTCGGCAATAGCGCTGGTCGACCTCCCCCATGCAGAGGAGCTGGGCCCGCAGGCGGAGGGTGACCAGAGCGCAGGAGCAAGGGAGCGGGACCAACCGGCCATGGCGAGCTCCAAGACGACGCGCGCCGCGATGGTGGAGGACGGACGCTGGGCGAGCGGCAGATGAAGGCTGAGCGTGGC…
ACATTTTACATAAACCATGTTTTCTTGAATTATATGTTTTGTGGCATGAACAAAGGAATCAATATAAATAAATATATAATGTATACCTGCATTGTCATGCTAAGATTTCTGTTTGATGCATCTAATATATGTTTGAAATTCAGAATCAAACTTAGGCTTGAAATGGGAAATGAAAATATGAAATAGAAATAGAAAAAAAGAGAATAAGGAACCGAATTGGGCTTCACTTCCGGCCGATTCACCTTACCAGCCCACCCGCGCCCACCAAAGCCGGCTGACACGCGGACCCTACCTGCCAGCCGCACACCGCGCAGCCTACTCCAACCACGCGTGCGCGCAGCTTCCTCGCTGTTGGCCGGGTGGCTCTCTGACTTGTGGGGCCGACTTGTCAGTACTTCC…
GCGCGGCGTGCCCAAATTGCACACTGCTTTTATGCCGACTCACGGTGCGAGACTATTGGTACGAATTGCCGACTAACGAAGCGACGCTATTCACGTATACATATAGTGACTGATGCTCAGTTGTACTATAGATTTATACCGACTCATTATCTGTGGCAAGATATGCCGACTAACAGATCAACGATAATAGTATATTTATAGGACAGTTGTCCGACGCTAATTTGGTGTTGTGGTATAGTGTTGAAACTTGAAATAAAATGAGAAAGGGATAAGGAAATGAAAAACAGAAAATAAAATAAAAGGTAAAGAAAAAAGGGGAAGAAGAAGCATACCTGCTCGGCCCATTTTCTTGTTCCGCATAGCCCTGCTCGCCACCTGCGTGCTGCTGTCGCGCGGGCC…
GTCAACCTTGACGCGTCCTGGTACCGTTGCTCCTCTATAGCACTCTGCGAGAATGCAAGAGCACCCAAACAAAACGGGTGTAGTTAGAAAATTGTAATCTACAATGGTAGGAAAAGATACACATCTCAACTAAAAATAGACAACAGAAAGCAGTTCTAGACAACCCTGATATAATTGGATAATGTGCAACAGTGCTAACAGATGCTGAAATGTTTTGTGGAATTATTTTGAGACCAAAACAACACTCAAATTTCACAAATACCTGAAATTTACATTGCATACGAGAGAAAGATGCAGCTTATTGAAAGAACAACCTAAGATAATTAGACAACAAATTAAAAAATTTGGTCAGGACAACAAACTATGACAGAAAACATAGCAGCTTTGGGAGAGTGATGA…
ATCGTCTTAGAAACCTTAGCGGGTTGCTTCGTATTAAGGTATTTTGTGAAAACCTCATAATGGATCCCTAGCCATTCACCTCGGCAGTGTCTAAGGGTCCGATCAACCCGGGCTAGATGGGATACATGGCTTGTGGGTAAAGTTGTACCACCTCTGCAGAGTGTAAAACTGATATATCAGCCGTGCTCCCGGTTAAGAGCGACCTGGACTCCTCACATGATAATTGAACTTGAAGATGGAATTAAATTGAGATCCGATGATCTGCCAATAATTTGCTTAAGTGATTTCACTTAAGTGTTTTTGCTATATTCATATTCCTTTGTTTAAATGGGATATTTGGGACTCACACTTATTAGTAAGACAGGTGATGTTAATAAAACGTTGACCAACTAAAATGCT…
CTCCCTTATCTCCCTCCTCCCTGCTCTCTCTCTCTCTGCAGCTGTCACGCACGCCCAGGCGCCAGGCCGTGCCCTGCAGCTGCCGCGCCGAGCGCGCCCAGCCTGCGCGCCACCCGAGCCGGTCTCCCCGCACGCCCAAGACACGAGCGCGCAGCCGCCCAGAAGCCCCGCGCACCCGACCGACCGAGCCTCGCCGCGCTCCCTGCCGCGCGTGCCAAGCCGCTGCCAGGCCGGCCTCGCCCAACGTCCGCGCGAGCCCCACGCTCCAAGTCGCGACGACCGCACCAGACACGACGCCCACGCGTGGAGCCGCCAGCCCGACAGCGCGTCCCAACCCGCGACTCGACGTCCGCGTCCGTTCGATTACTTGTTGCGTTAAGGATCATCACTCCGACTGTT…
AGGCGGATTGTAAAGGCCACCTAAGTATTTCGCTCTTGTTCGAGCGATCTCTATGAATTCGGAAGAGACACTACTAGGGGCAGGCTGTTTAAATAAACCGAACCCGAACCAACCGAAACCATAATAATTGTTAGCCGATTTGGTTTACTATTTCAAAGTCCAAGAAAATAATATGTGTAGCCGAAATATCGTTTTAATTCGGTCTGTTTGCTTCTCGCTTAGATGTACACCTTCAGATATAAATAACTGGTAAAAAATTCATCTGACTCTAGAGTATTCATCAAATCAAATCATATCTGTTTTTTTTTCTTTCTTGTACCCAATATTGTTTTGATCCAACCTATTTATGTCTCTTTTAAACTCTAATCCTAGAACCCATATTCATATGTACGTGTTATA…
TTGACGAGTTTGTTGCGTTGTTGTTCGAAACCAAGGAGAGGCAGGTCGGCTTCAAAAGTCTATATGCAAATGCTAATAGGACACCAGTGCTATGAGCACACATGGTGCCAGCGCTGATCGCGGTACCAATACGCGATCAAATCAAATTCTAACACTTGGAAACGAAAGTGCAGGTCAGAAGAAGATGAATCTGAGCAGACGTGCCTGTAGCCTGATTGGGTGGTAGTGGCACTAGTTTGGTGCGGAGACCGACTGGTTGAGCGAGTCGTCTCATGTTCAACCAGCAGACGGACCAACTGCTGCAGGCTGCAGCACAGGAAAAGCGGACAGCGATGGCTCAACAACTAACCCCACACAGCCACAACACCCCCCCCCACCCCACCCCCCAAAAAAAAACAA…
CAAGCATTTTACTTTGTTCGGTTGTTTAGCAAGTAGTTGAAGTAATGTCTTAGTATTGTTGTCTTTCTAGTAGTATTGTCTTATTGCTAGTAGTTGGGTGAAGTTGGGCTCTAGCTTAGGGTTTAAATATTCGCTTAGGGTTTAGTTGTTGTTGAATTTTTAGAAAATTCCAATTCACCACCCCTCTTGGGCATCGTGATCCTTTCAACACCAAATAGAGGGATATAATGCATGATAATATTCTACATATCGTAACGAGATCGTAGGTTCGAGAATAACTAAATTCGGAGTTACAGATAACAAGTTATGATTTTCTGAAGTCTTTATGTGTTTGGTACAAAAATAACTAAGTGATTAATTTTAATCTAGGTTTCTGTGGCGGAACCACCCGAATTATTC…
TCCACTGACCCCGGCTGCCGCCGTGCAGTGGCCGCACTTGTACCCACCATAGCTAGAATGGGAGACCTAGTCTCAGGATAAGTGAGGAGTAAAGTCCGAGCCTGACTTCACTCAGGTACTAGGCTTACCGGTTACCATATTTTCCGACATGTGTTTAGTACTTTCAAATGCTTGACTCAGGTATCTGCACATTAATCCTTAATTCGATTTCCGTCTCATAGACAAGGCATCCACCCTGGATCCAAGTCCATAGACCATCATAGATCCCGTTATCAAGATGAATACAATCAATGTCTGACCTCGCGCGAGTGCTAGAAAAATCACTCGACTTCTACTGAGATCCTGATTAGCAAAGCAGCTACACGACCTAGCATGCTAGTATCCATCTCGAAAAGGAAT…
TCCCTTAAGCAAAAAGAAGCCAAACTCCAGAATGATTGCTCTTGCACAAAACACTAGCTAAGAAAAATAAGAACTCTGTTGTTTGATGTTTTTCAAATATAGTGGTAGTAGAAAGCACCCCTTTGGCTAGAAACTTGAGAAAACCATAAAAAAATCATTAAAAGGTATTAATGACTAGAAATTTGTAAGTCATGTATGACACCTAAAAGCCAGCAAAAATAAGTTTTAAAGAATTTCCCACTGTTAAATAATAGTTGTAGTTCAAAGTACCCCTTCTGCCCTAAAATTTGGTAATTTTGTCCAGAGAAAACCATTCACTTTCTGAACCCCAAATTTTGAGACAGAGAATCATACACCAGTAGCAAGCCACTTTAATTTTTGCAGAATTTTTGGAATTTT…
TGGGTACAAGTGCGGTCAATGCACGGCGGTAGCCGGGGTAAGTGGAGCATTGTATGCCAAGGCGGTGAGCCCTGGCCGTGAATGGGGAATCGATGGGGACAGTTGACATGTGTGGGGACGAAGTGCCCTGACATGTCGTGTGTTTAGGTTTACCTTGCAAGGATAAAAACTCGATTCGAATCATCTGCTTCTCGCAGCTAATGAGACTGCTTGACCCCTTGTACTACATTGAGTAAGAAGTGAAATGAGGTTTACATGAGATAACTTGTTGTTTGTACTAAATGCTTGTTATCATGTATGCTTAGAAGGAGCAAACTTAGCTAAGATAATGATACTAGAAATTGAAAAGCTAAAAGTTGATTTTAGACTCAGCTAGTGCTTTTGGGAAACCAAACCCCT…
AAAAGGAAGAAAACCCCTCAAACCAGCCCACCCTAACGTCACACGTCGGCCCAGCCTCATTTTCTCCTGCGTAGCCCAACTCACGCGTCACATTGGTGCTGACAGGGGGGCCCAATCAGGTAGCCTTCGTGCGCGCCTCCGCTAACGCCTCTGCTCACTGACACGCGGGCCCAAGCCTCCAGACACACCTTCCCCTTCGCGCACGCATGAACAGCTGACGCCATGGATCCCGCGCGGGATTCGTAAGGCAGTTCCACCCTTTTAGGGTGCGTTTGGTTGAATGTACAAAGAGGGATGGAATGAGGCAGCCATGTTTTCTATAGTGTTTGGTTGAAAGTCAAGCAGGGGCGAGGTGAACACCGGAGTGATTTTTGGGGGCGGGGTGATCCCAAAAAATTG…
CTCTGCAAAACACACGTTAGTCACATATAATATTACATTGTATTAATCACTAAAACCAACGAGGAGCCTAGATGCTTTCACAAGCAGTTAAGGGAATTAACAAAATGAATATGTAGGGTGGTCATTAGTATAAAAGTAATTCATTAACCTTGCAAAATCTGTAACTATCACGTTTTGACTCCTTTTTGATCCATTCTAGTTGCATTAAACTCACATTAATATTGTTTATCATCTAGTAACTTTATTTTGTTATGAAACATAGGATAACGTTTTGCACTTAACTTGTTTATTATCTAACACCTAAATCTTCGGAAAATCATAACTTTATAATCGTAACTCCGAATTTAGTGGTTCTCGAACCTAGGTGTGGCGAAACCACCCGAATTATTCCAACTTAAG…
CCAAAAAAAAAAAAATCGGCCGCGCAGTGCGTCAACCAGGTAACCCCGGCCACTCGATCCACGTCCTCTCGTCACTGAACGCCACGCGATATTTATCGTCGTCGCGTCTCACCTCCACTCACCTGTGCCGTGCAGTGCAGTCCAGTCCAGTCCACTGGGCCCCTACACGACGACGGGGCGGGCCGGCGCCTGTGGACGATGGATGGCTATATAAACCGGCCGGCTCGGTGTCCATCTGCCAACGGCGCCACGGCGGCGACGAGAAGTGGCGAGCCCCGAGAGCGGGTTTAGTTAGAGGCTACGGGCGGTCGGGCGCGGCGGCGGCGGCGGCCATGAGCAGCGGGAGCGAGAGCACTACCGCCAGCAGGTGGCCCGAGCTGGCCACGCTGCGCGCGCTGG…
AAAGGCGAAGAAGCTCCAAAGTCGTTCCTAAGGGAATGCAGAGCTTACAGCGAAAAGTCAACGCTGATTCCGCCAAAAGTAAAGGCGAAGAAGCTCCAAAGTCGTTCCTAAGGGAATGCAGAGCTAAGGTGTGATTGTTTTTAAGAAAATAATGGCTATGAATATAGCTTCAGATACATGTTTGGCCATTCATTTGCACAACACATTACATCATAGCATTTACATTCATAAACATTCATCTAGGCATATGTAGGATAATCATCTTCATCGCATAAAATGATTGCTTCGGCAAGAAGAGAAAAAAGAAAGGGAAAAAGAGCTTCGTGCACAAAAAAGAGGGGAAACTGTTGTTTTTATGAAGGAGAGCTTCGGAAAAAAGGAAAATGTTGTTTTCTATGC…
CATATATTCGCATGAGTATATACTTGAGGCCGTACATATTTCAATATCTTGACGCCCTAAACTATTAGAACAGAAGAATATTATGAACAAATAGCCACTTTAAATATTCATATATCTGTTTTTCAGAATATCTATTTATTTCATATGCATCGAAATTTAGGGGTCATATTAATCGGAGTTATTTAACCCGCATGGCCATTTATTTTGATATTATTAAAGCAGGAAGGATTGCCGGTTCCACGTGCGTTCACGTCGGCAAAAAAATTCTCGGCCGTCCGATTGTTCACCAATGGCGGCAATCTCTCCCCTGCGTCGTGTGTGGATGGTTCTAGGAAGTGTCACCAGCTGATGCGTCTCCAATCTCGCCTCACTCCTCCTCCCAGAATCTCACCTTCCCCC…
TAATCTATATAACATATATAGATGGAGGCCACTAAATTATTTGTTACTATAAAGCTGCTCTCACAATGAGCCCCATCACCTCGAATTTGCAGCCATCAGATTGAATCGATTCAGCTTCATCTCAGAATTAACTCATGTGTCAAGAATGATAACAAACTGAAATAGGCCTAAAACTCTTCCCCTTCATCAAATCCATCAATACAATGGCACATTCCGTATCCCCACTATCCATGGATGTGTCGTTCTATCTCCTCCTGCCACTTCAGAAATAGTTACCCTGTTTTACATCAACGATGCTCTGGCCAACATCTACTCTATGTTCCCAGTGGCATGGTACAGGTGAACTACGTGGATCACTATCAGATCACCATAACATGTATTTCTTCTTTAGATTAACTA…
GGACCTTTTGGTGCTTCATCCCTAATAGCTTCAGTGAACTTGTCTAATTTCTCCACCATCACTGAGGTGAAGGAATCCCTGGACCGTTGCCTCTTCAAGCTTCCTGAGGTTGTTGATGAAGTAAGCTCTTTACCGGTTCCCTCTTCCTTACTCATATCTCTCGCACCATCAGCTGCGGTCTTTGCCGCTTCACGGGTTGCATGATCTTTTCCAAACACCAAGTTGATCGAGTCCCAATATAATACTATCTTGTGTCTGTACCCATTAGCTTCTTTATTTTTCTGCAGAAAACAATTTCAGGTGAGCTCTAGATGATACCATACAAAATTTAGAATAGCAGCAAGCAGCAACAAACAAAAGCAACAAGCACCCATTTTTACTGTAGCAGTAATACAACAA…
TTGGCTGATTAATTAGGAAAGCTAGTGGAGGACTACCTTACCCGAAAGGGGCAAGGGCAGTAGGGGAGTGGTCAGTGTAGGGAGGCCCTCGGGAGGATTTTGCTGCGATGGCGGTCCTGCAAGGGATTCCTGCATTGGAGCTTCCTATAAACTGTAGCGGGTTTTCTGAAGCTAGTGGAACTTTGTAAAGGCCTCGTAGTGTTACCCTGCCTCGCCTCCTCGGTAGAGGTGTATGGGAAGTCGCGATCCCTTGGCAGATGGGTAACATGACTTGTGGGTAAAGATGCGCAACCTCTGCAGAGTGTAAAACTGGTATACTAGCCGTGCTCACGGTCATGAGCAGCTCGGACCCTCACATGATTAATTTATGGAACTAAATTCAATTTGTCATATGCATTG…
TAATGTGAATGAACTCGCCAAAGGTGGGAGTTCATGTGAAGTGTAAGGCTTACCAAAGAGGATGGTTAGAGCTGAGCATTGCTTTTAAAGTTGGTCAAAATTTTATTAGCAGTTACTAGGTATAAGTAAATATCAGCCCAATTAAGTAGTAGAACAAAAGTAACAACCTCACCTGCGATGCAATGCATATGACAAATTGAGTTTAAGTTCCATAATTTAATCATGTGAGTGTCCGAGCCGCTCATGACCGTGAGCACGGCTAGTATACCAGTTTTACACTCTGCAGAGGTTGCGCATCTTTACCCACAAGTCATGTTACCCATCTGCCAAGGGATCGCGACTTCCCATACACCTCTACCGAGGAGGCGAGGCAGGGTAACACTACGAGGCCTTTACAAA…
CAGGTCCCATACGGTTCCAACAAGGTACTCTAAAGCGTCCTCTAAATTATAGAGGATATGGCAGAGACCCTAAATGTGGAGGCCTCCGAGAGTGCGCTATCCGCGCGACTCCTCCACCAGCCGCCGCGAGGAAACTCTCCTCCTACCCCGCGCTGGCGACTGCATCTCCCGGGGTCGAGCCCTCGATCTGGCGTGCTTTGCCGCCGGCATCGAGGCAGGTGGGGGAGAAGAGGGCGTGCGGTGGCAGGTCTGGCGGCATAGAGGTCACACCATGTCACACCCGGGTTTTAGGGGCACCAAGACCCGGGCGCGAATATAAACACCAAATATGCTGGGACCAAGTCTCACACATATGATGTATAGTGGCACAGGATCGAATGTCACATCTTTATATATAAC…
CATTTGAGAAATTATACTTTAGAAATTGTTTCTGATGAATTTTATTATTTTGTGTGAATGAATTATATATTTAAAAGCATTTGCATTAATGAATGATATATAAATAAATAATAACATAAAATTATATTTTGCATGTTGGATTTGCTTGAGCATTAAATATTGAAATTAAAATTCATTTAAAATTAGAATCTAAAAAAAAGAAAAAAAAAGAGAAAATAAAAGGGCCGCTCGTAGTGAGCCTAGGATCACTCATGCCCACCTCCCCTCCAACACAACCAGCCCACGTCTCTCCCTATGCACATTTTTTTATTCCCCTAGCCGGAGACGTCATGGCTGACTTCATCCATGTATCAATGACGCGTGAAGACCGCACAACAGGACCGCTATCTCCTTCATCCA…
ACAATTTAGAAAATGATTTTTTGGTTTAGAAATAAATTCAGAAACTTGTATAATTCATATCAAATTTATTTTAGCTCCAAATTAATCCATTTCAGTGGCATTAATTTTGTATTAATATTGTCTATCAACTAGTAACACTATTTAGCCATGAAACTTAAATTAAAATTGTTCATTTGGATTTATCTATTCTAAGCACTAAATAATTTCGGAAATTCATAACTTAATAACCGTAGCTCCGAATTTAGTGGTTCTTATTTCTACGATCTCGTTACGCAGTGTAGAATATTATTACATAGTTTATTCTTATGATTGGTGTGATGTTAATTTTGCCTATGCCATGTTGCCTGTATTGCTACGTTTAGTAGTGAGATCACGTGTCACCTGAAGAGCAAGTTCGTA…
CTCAAGTCCCAGGCAAGTTGTGCCCTTGATCACTTCTTTTACCCACTCATGTTCTAATTAATCATAATGATCTGCATAGGTTAATTTGATGGGACCTAATAGGTTACCCTAGTTTGTCTATCTTTATGCCTTGTTTACCACTAAACTTTCTGGGTAGTACTTGCTAGTGCTATATGTGGATTTGGGCATTGAGATACATTTTATTGATGATTATCTTTTATTATCAGTTATTATTTACTGTTCATGATAAGATCATTATGTTAATTGGAACATGGAGAACCACCCGGGAAAACAGTGCTACCACAAGGGTTTAATGGGACGCCCTTGGCCGATTAATTAGGAAAGCTAGTGGAAGACTACCTTACCCGAAAGGGGCAAGGACAGTAGGGGAGTGGTCAG…
AGAGAGCACCGCCACCGGTTCTTATTTAGTGTTTGGCGCCCGAAAAAGGTGCCAACATACTTTTGGCAACTCCGCTGGGGAAGAACACATATAGATTCATCAAATCGGTCCTCAATGGCCGGTTCAAGGGATAGCTCCGAAGTCTCTCCCGGCAATATCATAGAGCCGACTTGGGAAACCTTGTCGGCTGACGAACAACTCCAGTTTGAGGAGCACAAAGAGCAGCTGATCCAAGAGGAAAAGGCGAAGTTCCTGACCAACTTCAATGTGGACAGGAACAACAAGGTCGTTCGGCAACGAGCGATGGATCTGGCTTCGGGTCGACCTGCGACTACCCTCGAGGTAAGCAACACGGACGAGCTGCAATCTCTTAAAAAATATGTAGATGAACATTGAGAA…
TTCATTAGGGTCCGTTTGAGAAAAGGATAGAACACCACAGACGATTCTAAACAAAAACCGCTTGTGATACTATTACATCACAGGCGTACCGAACCGCCTGGTACATCACAGACGGTTTCTAACCGAACCGTCTGTGATGTAAAAAGCCTATCGCTTGTATAGAGCCAAATTGTACTAGTGGGAAAAGATGACCGCAGGGAACAGTCGCGCCATATTTCAGCGCCCTGCCCACATGCAAAGCCTGTGACTGTGAATGTGATGCGGCAGGCATGCAGGGTCGTCCTGCCACTGGGCCCCTCGGCATGCATTGCATCGTTAGTCGTTACCAGTTACCACCGGAAAAAAATTCTACGCGGCAGGGCCGTAAAGCCACCACCGTGCGCTCCTGATGTCGATGCC…
TCGAAACTATCTTTATAAAGAAGCATTCCTTTGTAATGTGTGAAAAGAAGGGAAGGTGTTTTTCGCCATCGGCTCAAAAACGTGTGTTAAATAAAATTTCACACATCACAAAAGGAAGTAGAGAAGCAAAAATGAAGCAGGAATTACGAATATATTACAAGTCACTTGAAAAGTTTTGAAGTATTCAAACATTTCAGACCAACAAAAATATTAGAACAAAAAGATCATTATTTTTCACATCATTTCATCAATTCCCTTTGTTGCTTTGCATCACTTCGTCATAGATTTGTTCATAGATTGAGAACAACATCATCTGCAGCTTTCTTTGCAGCCCTGACAGCTACTGCTACGACTTTGATATGCTTTACTTCAAAGATCATCTGCAAAGTAGAGACTTCT…
TACAGTTTGTGGGAAGAGCACTTGCAAGAATCCCCCGTCTGACCGCCATCGCAGCAAAATCAACCCAAGAACCTCCTTGCATACAACTCCCCTACTGCCCTTGCCCCTTTCGGGTAAGGTAGTCTTCCACTAGCTTTCCTAATTAGTCAGCCAAGGGCGTCCCATTCCACCCTTATGGTGGCACGTGTTTCTCAAGTTAAGCTCCATGTTCCAATTAACATTAATGATCTTGACATGAACATAAATAAAATAATAGAATAATTGGAACATGGATATAATGAAATATTAACCCAAAACCATATAATGCAATAGCATTACTACCCAAGTGAATCAAGGGTAAACAAGGTAAACAGGATAAACAGACTAAGGTGACCTATTGGGTCCCATCAAAATTAAACC…
GGCGTTTACTTTAAGGTGTATATAATTGTAAATAAGTGAATGATTAGAAATATACTTGCATTAGTGTTTGGGTGTTGTGTTGTACATTTAGTCTATAATGGAACCCTAAAACTAGACTTGCTTTGGTCTTGAATTTGTAGAAATCTGAAAAATAGGAAATAGGAAAAAGAAAAGCTCACCTGATGGGCCAAAACCAGCACCGCGGACCCAACTCCACGCCCAGTCGGCCCACTACCACCCAAATGACCGACCACACGGCCCACCACTCTGCTACCGCCGTGCCACACTCACTGATCCTCAGGGCCCACGTAAGTATAGCTCCTGCTATCGTCTCGTGCGCACACTGCTGTCACTTGCGGGTGGGGTCGCATGGTCAGTCCTCCTTCAACCTCCCATCGC…
TTTATGGGAAGAGCACTTGCAAGAATCCCCCGTCTGACCGCCATCGCAGCAAAATCAACCCGAGAACCTCCTTGCATGCAACTCCCCTACTGCCCTTGCCCTTTCGGGTAAGGTAGTCTTCCACTAGCTTTCCTAATTAGTTAGCCAAGGGGTCCCATTCCTCCCTTGTGGTGGCACGTGTTTCTCAAGTTAAGCTCCATGTTCCAATTAACAATAATATAATGATCTTGACATGAACATAAATAGAATAACAAAATAACTGGAACATGGATATAATAAATGATTATCCCAAAACCATATAAAGCAATAGCAAAAACTACCCATGTGATTCAGGGGTAAACAAGGTAATGAGATAAACAATCTAGGGTGACCTATTGGGTCCCATCAAAATTAAGCTTA…
GTGACTTGGCCTACCACCCTGCCACCGGGTTGGACGGTCGAGTGGGATGTTGCTCCGGTAGGAGAGGAGCACGAGGAGTAGTGGGCTAGGCCTCGCCCAATTCCTCGATACCGACAACATCGATTATCCGCTGCATTTTATTTCGTGAACTCTTATTTGCTACTCAAAAAACTCCGATCTATGTAATAATTCAGTACTTAATTTGAGGTTTCCTGTTTTATTGTATTTCTTCTATGACTCACCTTCGAGTGAGATTGTGGAATTTGATCCTGGTTAAGTGGCTCTATCAGACTAGATCTGAGGGACTGACGGGTTATTCCGATTTAAGTGTGTTGCGGCCCCTGGGGCGTGACTTAGGCACTTAAGCTAGAATAATTCGGGTGGTTCCGCCACACATGC…
CGGGGTTTGAGTTTGTGCGTAGGTGCGGCGTCGTTTATGAGCCTGATTATGTGAAATTGGTGCACTAAGTTATGTGTAAAAAACATGTGGTGGACTTCCGGATCGTACTTAGTGATTTGCCCGAACTTCCGGTAAAGGCAAGTAAATACAGTTGTGGTTGCTACCGTTTGGGTTGCATCCTAATCCCTTTCATTGAGTATGCATAAGTTTTAATTATGTTAATCATTGAATTCTATGATGAAGTTCATTTGTTTGGAAGTATTAATTCTCAATTGTCTAATATTGTGGATGATCATAATTTGGTAATGATATATGTGGTTGATTCCCATCTTGGATGAAGTTGAAGTATCTTTTTGAATCGCGTTATATGAAGTGTTGTAGGCATGACATGCACATCGC…
ATGACACATCTCAGCAAGTAAAATAATATCAAACTATTCAACCACATAAGAACATTGTTTTACCACCACCTGATTCCACAACCTTCTTATTACCAAGGTGCAGCACGTATACAACGTACAACACACCTAGTTACCACACCTCGCAGGTAGAAACCACAATAGTAACATAGTAATGTCACACTTCATATATTCCTCATGAATGCAAATGTCTGCAAATGCAAGGATGACTTCTGCCTTCATACCTCTAAGGATATGAAGCCGCATCGTACCCCTCCTCGGGCAACGTACGATGCTAAAAATGTACTGGTACGGTCGGACCATAAGATCACGACATAACTTCAAAATGCAAGATGGATGATGCGATGTGCATGTCATGCCTACAACACTTCATATAACGTG…
AAGACCGGTGTCCCATCTAGATTACTCCGGTAACAGGTAATGATGGTTCCCTGCGTGCGTCCATGACGTCGGTTGTTCTCAACTCTCTACAAAAGCAAAGAAACATCAGCAGGACCCATGCCGCACCGCCAGCTGCACTTCTACAGGGCTCAAGTACTTCTCCGCCGGCCACGTTAGCACATAGCTACACCCCCATTGTACAACTAGACCATCTCCTTGTATCTATAAAAGGGGATGTCCAGGGCCTTCCTAAAGGGGCGAGGCAGGCGGAGAAGGGGAGAAACGCAGAGGAGGCTAACTCAGACAGCTCACCTCAAGGTCGAACCCTCTCTCTCTCTCTCTCTCGACGCTTGTAACCCCTACTACGAGCACCCTGGTGCAAGATAATATAAGCCTCAT…
TGCAGGTAGAAGCCGTCCTTCCTCAGGATAACCCCTGAGCTAGGCATTAACGCAAAGGACAACCTCTATCCACAAGATCTAAGCAGTGCTAAGCATTTTTGTAAATCATATTTTGATACTTCACCAGAAGTATCTATAAAGGTATGGATATCAAAGAAGGCAATGCATCAAAGGGTTCCAAGCAACTCCTATAAACCTAATGCACATTTCACTAGACTTAAAGTGTGTAAAATATATTTAAAAACACAAGGAAGGGGTTGCATGCACCGGGGCTTGCCTGGGTAACACTAGGTTAGTGTTGTTAGATGACGTCCACTTGACGACCATCCTTGTTCTGATACTTGTTTCGTCCATCCATCTTTAGATTAGTTCATCAGGTTTATCCTGAGGATTAGCCCG…
ATCTGTTTATTGGCTAAGTGTGAATCTTTGGTACCTGTATAACTTGTACACTAGAGCAAACTAGTTAGTCCACTTATTTGTGTTGGGCAATTCAACCACCAAAATTATTTAGAAACTAGGTGTAAGCCTAATTCCCTTTCACTATTTTACTGTTTTTGTCTACCATGAGGGAGTATTATTTTTCTATGAATTTATCTTGTATCATATTGGTCATCATGAGTTAGGAGCATGTTGAATTTATAGCCTAGAGACCACTGTACTGCGTGCAAGTTTGTTGATAGTAGGAAATTTGATCAATGGAGATAAGTGATCGTTGTGAGTTTTTTTTCTTATGAAGCTTTTGCTGCGGAGTCTGAGTTATCATCAAGTATGTCATCTTAACTGGTGTTGTGAATTTCA…
CAGTGGAAGCCCAAGCTCTTTCTCTATAATATTAAAAGCAACATCGTTTGAAAATGGTGCTATGCGGTCCTGAAGTAGTGAGAGCTCATCAAGGTATGCAGGTGGAACAACATCCTGCAGCAAATGAAACAAAGAAGGCGACAAATGTCAAACATCTAAAGCTAAGGCACTCCAAGCTTGCAATCGCAATATGAACAGGTGAAATAAAAATATAATGACTAGTGAACCTCACCGGCCGTGACGAAACTGCTTGTGCGATCTTCACAAATGCCTGTGATTAAAAAAGGAACATCAATAAACTTTATGATCATCAGATAAGGCAATAGGAAATGAGACATACCGGGCCAAGCTCCAAGAGTATCCTCCTGAGCTGAGCCGCCCGAAGCTGCAAAGACAACA…
TTCTAAGGAACGCAGAGTAAGTTTATAAAGTCACAAAAAGTCGTTCCAAAGGGAGCGCAGCGTAAGTTTTCTGCTCAGAAGTCGTTCCTAAAGGAATGCAGAGCCTACAGCGAAAAATCAACGCTGATACCGTCTAAGTAAAAGACGAAGAAGCTCCTAAGGGAGGCTTACAGCGAAAAGTCAACGCTGATACCGTCTAAGTAAAAGACGAAGAAGCTCCTAAGGGAGGCTTACAGCGAAAAGTCAACGCTGATGCCGTCTAAGTAAAAGACGAAGAAGCTCCAAAGACGTTCCTAAGGGAATGCAGAGCTTACGAATATATTTTATGTGTATCTTCGGAACAAATGTCACATGCATAACATAACATCATCACATCATTTTGCATAGCATAAGCATCAT…
TATGCATATTGCATCCAATGAGTTTCCCACCTTCATACAGATATTTTTTCCCCCTGAATAACTATCAGGAACTTCATATGACTAAGATATCGATCTCAAGCAAGTCTGCAGCTAATATTTCATCAAGTTTGTCCAGGTGTATGTCATGCATTTCAACTTATGTGACATTGATCTCTCTTTCTGATTCTTCTACTAGAAATTTGGTCTACAATGCCATCAGTGTAAAATTGTGGGATCTAAAGTGCCAAGTGAAAACTTTATCTTTACTGTGACTGTAAACTTTGGTTGGAGTTTCCACCATGGGAGTTAACATCATGCTGACATCGTGCTTTCGTCCTTCAAATTGATGCCAGAGTTTAGAAGCATAACTTTTACTAATAAGTAATAATACCGTGCTAC…
ACATATAATCGGTTGAGTCGTCGCAATAGTAGTAATCCGCCACTTTATAGATCCTAAGCCCCATGGACAACTTTATCTTCCTCCACACGTAATCGTAATGATACTCAGATTCTCCTCACAGCCAGATTCTTCCCACAGTCAAATTTTCAGAAAAGTTGGTCAGAAAAAATAACTGAACCAAACACGGCCTTCGCAATCACTCGCAATCACATATTAACGATAGCTAGGCACGGAGAAACCAATGCCAAGTGGCAAATGACCGCCATCCGGTGGCAAGTGAGCTGATGCAGACACATAACCAACCTACCACACGTCGACACCCCACCAGCTGAGTCAAACTCAGCTAGAAATAATATAGGACAGGCCTTGGACAGCAGGAATGCTGCTTTTATTCTCCCC…
TCTTCTCGGTTTGATAAGACATAAAAGTTATTATGTCCCTTTTTGTGTGGCGTTAGAGTATACTATATATAGCGCATGATCAAGAGTACCAGATTAGGACTCAATGGTTTGTCGCCATGTTCACAGGATTTGACGCTCCTGTAGGAAAAACCCTAGTGATCATAGTTGCATTAGATGGTTTGACAACACTCGTTCGACCAATCCGATTCGTTGGAGCTCTTTAGTGTGAGACTCATTCGTAATAGTTTGACGATATGTTTATAGGATATATTTATAGGATTCGACTATCATGCTCTCTCTGTCATTCCACGTGTATGAATCTGACTCTTAGGGTCCGCCTGTTCAAAACCTATCAAAAACTTTCAAATTCTACATATTTTAATGGGTTTGCTTAAAATA…
GTATACCAAGCTTCAGGGTCCTGATCACCTCAAGCTTCAGGGTCCTGATCACCTCAAATGATACAACAACAATTGCCAGTTGGTGTGTCGACAAAAACGAGAGCCAGGACAAACCCCAAAATAGTGGAGACTGCTCACCTCGAGGGCCTGCTCGTAGCGACGTTCGCTAAACTTGGTATGGAAAGAAGGTACATCAGCCCTATAATGTATATGCAGGATATTGTTGTTTGTCAAACTATAAGCTACCCTTCCATTAAAATGCCACATCTACAAGCATAAGCCAAAATGAGCATTCAGTGTCATGAACAGACCATGAAATAGACATCGAGGATTAGTACAAAGTCATTTACAAACCAATTGATTGTGAATTTTCTGGCTACAGGTTGTTGACAACCCAGC…
CAAATTTTATTTATTCTTATATGCTTTTCGTATATAATTCTAACTCGTACCATTGATAATTCATACCAGATCGCCCAAAACACGTACAAAGTAAAATTCCATCCACGAAAAATTACTTAATGAATAACAATAATTTTTTTATCCATAATCATGTTCGTGCAATCGTAAATCCAACAAGAAACCGGTTTCAGCGTCTCATCATCATCAGGCCACGACGGCCTGCCTACACGTAGAACCGGCGTGCCGGCGCCAAAGGCCAAACAGATGACGCCATGACCTCATCGGGAGTCGACACGCAGCCGGAAGCACAGCAGGCGCACTACCTAGAGTCACACTCCCCAACAACACAGTGCCACTCCACTCCAAGGAAGTGCTTGCCTCCCGCTCTCTGCCTCTCCT…
AAACGTGAACCAAAGTAGCGTAAATAAGTACGAATTTTAGCGTAAATCATATCTGTTTCATAACGATGAATGGGGCCCAAAAATTACGGCGTAAAAATCGTGTGCATCAGATCGTGAGTAAATGGATACGAATTTTAGCATAAATCATAGATCTGTTTCATAACGATGAATAGGGCCAAAAAATTACGGCGTAAAAATCGTGCGTGTCCGATCGTGAACCAAAACAGCGTAAATATGTGTGAATTTTAGCATAAATCGTTGATCTGTTTCATAACGAATTACAACATTTAAATCGCGCATGTTTAGCGTTAGTGAAAGTAGCCTAGAGGGGGGATGAATAGGCTACACCTGAAATTTTCCACTAAAAACTACGAAATAGTGTCAAATTCAAGTTGCACT…
GTGCAACGGAAAGGTGCATGTTATGTAATGTACTGATGCGTGCGAGCGCAATCTAAACGGTACGGGCCTAGTATGCGATGGTAGAGATTATTCCAATGCAGTTGTGCCATCGACTATTAACTGCTAATCCGCGGCTGTCGGAATGATTACCAGCACATGTTTAAATAAGACTCGCAGTACATCAAGTATGGAAGGCCTAGAGTTTGTAGTAGTTTAGACTTCTAGTGCGAGTGCTAGATCAAGCTTTTGGATTTATGGGTTAGGCTCAATTTAGAAATTTAGTTAAATCATAAAAAAATCATAAAAGCTCATATAGGGTAAGGCCGTAAGGGAATAGTTGGATAATAGTTCTTATCCGATCGCGGTTAGCTTTTTCGATCACGAACGAATAAGGGTTGA…
ATATACTCACATAAATATTCACATTCATAAATTTAACATAACGACATATAGTTCCAAATGGTTGCAAACAAGTGTTTTACATCAACATATAGGTCCAAAATAAAAACTGACATTGTGTCTCACAAACAAGTGTTGCAATCACGGTTGCAAACAAGTGTTTCACAAATTAACATAACGACACATCACTCATATCCATCGCCTGGATGGTTCGAGTAGCCACCTCCTCCTGCTGGACTATGCGTGCTGAAAAGGTTATTCACCCAAGAATGCGATGCGTCGTCTTGACCAGACCCATCTCCTGGTGCTGCAACTGAAGCGGGTGGTGTCTGAAATCCCTATAACACACGCACATGAAATAGTAACCACTCAGTTTTTCATTTAAACACATAAGACATCTAT…
TAGCGTTAGTTTCCGTGCATGTCGCATAGAAGTTTTTGAACGTAAAACACATCGACAGGACCATTTATTATGTAACAACCAAAAGGCAACACATGGTTCAGATCTCAAAAATAAGAAACCTGTCATTTCATATCCGTGAACCCATAAATGATATACAAAATACGATAATGAGCGACACAATGATGGTCAGGATGTTAAAAAGATCCATCATTCATGTCGCACACATCAATCAAGAACGATGTCATAAATATAACAAAGATGGCAGATGCCATGCCATAAATCATGTCAATATATGTGCATGTTGAACCAATAACAGAAAACACAATTGAAAAAACAAAATCATCAGAACACTTGGCTTCTGCTATAAAAATGCTTCTTATGCTTCTTTGTAGCCTATAC…
AGTAAGTTGGGGACTCAACAAAGATTAGAGCAAAGACTAGCAATGATGCTGCCAGTGGCGCACCAGACACTGTCTGGTGCCCAGGCCGAGCACTCCACGAACTGGCCACTCACGGGATTCTCTGGGAGACGCTTTGCTATAATTCACCGGAATGTCCGGTGAGCCAATGGAGCAAAGGTCAACTCCGCGCAACGGTCGACTGCGATGAACAGTAAAAGCGCACAGTGCGCAAGTCAGAAGTCAAAGCTGCGAAGTCAGAACACACCGGACATGTCTGGTGCCGCAAGAGGACAAAGGACTTCAACTATCAACCGCTCCAAACTCCAACGGTCTGCTGACGTGGCAGGCACCGGACATTGAATAGTACCATGTCCGATGCAACACCGAACTGTCCGGTGT…
ATCCGGGTGAAATAAATCGAGTAGAAACAACTAGGATCGAATTGAACTAACAAAATCAAGTTCATAGCCAACTAAGTTGTAGTGATAATAATGGTGCTAATTTTATCTGCCCGTATTCGATTTCGATCTGTCGCAGACTGAGAACCGATCCATCTTCGGTCTTTATCCATTCCCACGTTATCGGAGCATGTTAATTAAGATGTCGACGTCTAATTAAATCTTATTGGCCCGACTAATATTACACATACCAGATCCGAATCAAGCAAATCAGGGAACGAGTAATATATGCCAGTGTCCAATTTCAATAATCCGTGTCAAGATTAAACACCGTAAAAGTTATAATAATAATGATAAAAATGAGTTAGTGGAGCCAATTAGTATTTTTGGGCCAGTCCATTT…
TTCCCTATGGTGCCTGAGGCCGGGCCTGGCTGCCTGTCAGCCTCACTCTGTCGAGTGGCACAGCAGTCGGAGCGGCGCAGGCGGCGCTGTCCTTCTGTCAGGCCGGTCAGTGGAACGGCGAAGTGATTGCGGTCACTTCGGCTCTGTCGACTGGAGGACGTGCGTCAGGATAAAGGTGTTAGGCCACCTTTGCATTAAATGCCCCTGCGATTTGGTCGGTTGGCGTGGCGATTTGGCCAGGGTTGCTTCTTGGCGAAGACTGGGCCTCGGGCGAGCCGGAAGTATGTTCGTCGCTGGAGGGGGGCCTCGGGCGAGACGTAGATCCTCCGGGGTCGCTGCCCTTGCCCGAGGCTGGGCTCGGGCGAGGCGTGGTTGAGTCCTTCGAATGGACCGATCCCT…
AAAGTCTTGTTCTGAACCTCTGAAACTAATAATTAGCGGCTAAAATTAACTAAGAGGTTTAGAATGAATCAACTAATTGTTAGTTATACCCTCAAATAAGCATTAGTTGTTAGCCACATCAAACTAGCTAAAACCAGATAACAATTAGCTCTAGATATTTGGAACATGACATAAAACAACCCATTCATGAGCCTCCTTATTGGATCCTTCCCGGCCTAGTCCTTGCATCTATCACTCTGACCTTAATCTTCTCGATACTACCTAAACCAGTTTGCTCGCTACTCCGTTTCCGCCGCCGCCCAACCTCGCACCTTCCTAGCGCATTCATCCTTGCCCCATTGTCGTGGTGATGCCAATCTGTTCGACAAACTAGATCTCGCTCGTCGCAACAATGTGATT…
TGTTCTGAACCTCTGAAACTAATAATTAGCGGCTAAAATTAACTAAGAGGTTTAGAATGAATCAACTAATTGTTAGTTATACCCTCAAATAAGCATTAGTTGTTAGCCACATCAAACTAGCTAAAACCAGATAACAATTAGCTCTAGATATTTGGAACATGACATAAAACAACCCATTCATGAGCCTCCTTATTGGATCCTTCCCGGCCTAGTCCTTGCATCTATCACTCTGACCTTAATCTTCTCGATACTACCTAAACCAGTTTGCTCGCTACTCCGTTTCCGCCGCCGCCCAACCTCGCACCTTCCTAGCGCATTCATCCTTGCCCCATTGTCGTGGTGATGCCAATCTGTTCGACAAACTAGATCTCGCTCGTCGCAACAATGTGATTCATTTCC…
TGCTGCAAAGGATACAAGCATCCTCACGCTTTCAGGGGAGGATTTGGCGATTGATAGATTGCATATTGGTGCGGCTTTCATGACAGTCGGTGAATGGTGGGAACGACTGTCGTGTTTTGTTTGCATGATTCTCTCTCTCTCTAAATCATCACACGCTGACGATTTTCGTGAATGTGATTCGCTTCAATTTGGTCCAAATTTGCATATTGTGACAAAAAATCTGTTTTTAGAGTTCAAGCAAAACTCATCCGTCATTGCATTAATGTTTTTCCTTACGTAGCCTATTCTTTAACCTTATGTACTCTTTACTAAGTCTAAACCGGTCGCAGACGATTAATTATATCGGTGTTCAAGTTCAAACTTGAATATCACAAAGGAAACTGTGGCAGAACCTCCCAA…
TTTTGCTCAATCAATTACAGTTATTCTAGCAACTAAATACTGTTGTGTTTTTTCCTCTCGAATGACAGGGTAGAAACAGTGACACGTCAACTGTGGAGTCAGGATCTGAAATTGATGATCTTGGTGCTCCGATCATGAGAAGCACAGTGGGGTGTAGTCGATTGGCCCCAGTTCGCGAAGAGGTGTTATATTAAGCTCTAACAATGTAGCAAAGTACCTTAACCTTGTTGGATCGTCCTAATTTTAAGCCTTTCTTGTGTGTACTGAACCTTATGTTTTACATAGATGCAGATGAGAGCACGAGACTCTGCAGCTTATTACAGCTGTGACGATCACTTTGTTGTGGTGGACAAAACAGTTGACTATGGTCGAGGAGGATCACCGTCAGATAAAAGCAGT…
GAAATCAGAGGGCTCTTAAGTAAGAGTGCCAAGCGAAGAGGTACGGATAAGTTCGGACCACCCGATTAGAGATGGAGGACCCAGATCACATCGAGACGGGATCGAACCGGTATCCAACATGGACCGTCAGATCACGATCCCCCGGTTCATAACAACATGCCCGAGATCTAATCTGATCCATCCGATCGACACCCAGCCGCCCAGATTAAAACACCTGAAAGGCTACGCGCCCACTTTAATCTTATCCGTGCGTTGACGCTTCAATGGTCCGGATCAATCCAAGTCACGATCTAATACAGAACGCCTCCCGATTGATCCTACGGCCATGAACCCTTCTCCCCTAGTGGAATTCACGGTCAGGAACAGGGCGCTGCGGCGGCGCCAACACTGGCAACACGG…
GTCTTCTGCATCGCGCGATTAATTAACGTACCTGAATGAAATGCATTATGCACATGAATGCATATCGACGAAAATATTATAAATCTAAATAGTGTTACGCGATAGCGGAACACCTAGCGGCGAGGCATTGCGACTACGCATAATAATTACGCTTCTCTAAATTAAACGAACCTAACACAAACATCACAAACAACAAATCATACACTTTAAACATAATTAGCCTAATTTTGGCTACACGATAATGAATCCAATACCTAGTGACGAGGCACAAATTACATTTAAAAGCAATTACCAGGTGCCGGGATATTACTAAGTACAACGATCGCGTTCTTCCAGTCTAATTAGATCTAGCTGCCACATCACGGAACCGATAAACTATACACACGGTCTACCCTCCTT…
CTCCGCCCTCGTGGCCTTCGCGCCGGTGCCCCTCGCCTGTGATGCAGGGGGTCTCATCCATGTGGTGCCACGCTACTGGTTGCCAACGACCGGGAAAGGTGGTGTGGATGTCGTGCTCGTGTCTTCCTCTACAGGGATGCTCGGACTCCCCTTCCTCACTGGGCTCCCTGGATACGCCAACACGAAGGTGCTTCCTTGTTTTTGCTTCTTTATCTCTGTACCATTCTAGCACTTATCAGGTTGTAGCTCGATAGTTTAGGTATTAGTCTTAAATTTTCTAGCTATTACAGTTTTGTTAGAGGTGCAATATGTTTAAATTACTGTTAGTATAAGCTAATAACTATTGAGATGTGCAACAATATAACTAAAAGAAGAGCTTAAATACTGTAGGAAACTTAA…
TGTCACTGTTTATCTAAAGATTTTGGCTAATTTAGCCGGTACAATTGTAGAGCATATGAGCAATTTTGGAATTAGAGACCATAGTAGCACTGTAAGGATCATGCACAATAGATGAGTAGAAGATGCTAAAGGGTGTTGCATGAATATGCTAGAAATGCTAATAGGACTAGCAAAATTGTGTTTTATTTTAATAATTGAGAATGATAATGATCTGTTGTTACTTAGCCTGTAAACCTTCCTTGCGCCACTCTATAAATAACAAGACATTAGTACTACAAACATCTTTATCATTTGGTTTTGCTGCAAAGCAATCATTATGACGTTTTTAAAACGTGCTTCCATCCACATGTTTGATCCTCAAACTGGACTATTGACTGGTTATTTAGGAAGTGCTTAGAG…
AAGCATACTTCCCTTTTACATAAAGGACAATGAGATAGTGCATGTGTAATTAATAATTTCAGAGGAAAATGCTGAAATCAAACTGACCTCTGCTTGGCTAATTGTTGTTAACAAGGTAGTTGCCCATGTGACTTGCTGACATGTTTACTTAGATAGTCGGATCAACATTTCCAATATCATGACCAAAAGAAATGTTGTACATCCCATGAGCAGAACTGGGTACTTGGAGGGAGAATGATCAGTTTAAAACTGGGACAATGATCAGATCTAGAACTGGTAAATTGTACCCTTTAGAGCAGCTTTACCATGGAAATTTAAACCATCATAGCCACTCAAGAGTTACTACAAAATAAAAATATAGGACAAAAAGCATCATAACATAAAACAAAAAAGGGCTCA…
AACAGGCACCTACGACGACATGGGAGGTTATCAGGCTCTCGCACCCATGCCCGATGTTCTTGTCGACGCCGCTATCGTTCGCGTCTGCATCCGTCCCCGCCAACTGCACCACCAAATGGATATGCTGCAAACCTTACTGCGACTCCAGCATCCGTGATTCAAACTGAGGCATTATTGACAAATGATATCCTTCTAAGTGATGGGATTCAGAGTCCAAGTAGTGTTTCTGCAAAATTAGAAGATCGTACTAACCACAAGGTTGGTTGTTATCTAGAAAGTTGGTGTCAATGACAAATTATATGTTCTGTACTTGAAATTTATCCATCTACCATCATGGAATTAGTCTGGTCTGGTCTTAGTTGATTATCATTTCGTACAATGAACTAATATTGCTCTGAC…
AGCACCGCCGCCGGTTCTTCTTGAGTATTTGACGCTCCGAAAAGACGTCAACACTACCCCTACCTATACTTAATTCTGGAGATTGGGATGTAGTTTATGATAATGTTAACAACGACAGTGCGAGACCAAAATAAAAGAGTGATGCAAGAAGTCAGGGCGCTCACAATATAATTCTCTTTTCTAATCACACCAACCCACCATGCGTACATGCTTTTTGATCTGGAAGCTCATCGTCCCAAACCAGCCATATTCGACGACGAAACGGTGTGCGAATTCGACGACATATTCTACACCTTCAGCTGAACGTTGACGGGATGACGGCACGTACGTTTCCTGACGTGCACGCAGTCTCTTTGCAACCCCGGCCACATTAATTAATGGACTCCACCGACGAGCGAC…
AAGCATGCACATTGTAATGAGACTAACCATCATAAAGCTCCCCCAAGGCCTCATATAGAGGAAAAGACTTGTTGCAGAACTTTTTAGCCTTAGGATGAGAAGTCAGTATATTTTTCCATAAAGCTGGGTCAGCCGTAATCCTCCCTATCTTCTCATCAAAATGAGCTCCACTTTGATTCTTTGCATCCTTTAGAAACCTATAGTCCCTTTTCAGCTCTCTTTCCTTATCTTGTATTTGTGTCTTTGTGAAATAGACATATTGTTCCCTCTGATGAAATTCCTTGACAATTTTGTTCCATGCTTCTGTTGTCCATCCATTTTGACCCCTATAATCAGCTGTTTTGTGCTCATGCAAGAGGTCCACAAGAGTTTTCTCTAGAGTTGAGTTCCAAGCGGCTC…
GACAATGGTGGGATCATTCTCAATAGGATCTCCTCCTGATAGGGCCTAAAGTCTTTTCCTCCAGGTGGGGGTATTCTTGTTGCTGGGTGGAAAGTAGCGGAGGGGGGTTTCAAAGATCACTTTGTTGTAGTTCTGACACAGTTGTCGGAGGGCTTTTCGGGCAACATTTTGGCAAGTATCGGAAAAACGGTATCCGGTAACAGTGACTTGGAAGGAAGGATGGTTTGGATAGTTTCGGCTTTCTCCTAGGTAGACTGCCATAGAGCATTTCTCTATTCCTCCTTCGATATGCTCCGTCTAGAGGTATTCCGGCTTTTTGCGGATTCCCATGCGAAGCGCACAGCTTCGCAGGAGATGCGGGAACCCTTCCACCTCTGAGCAGTAGGATGTCCTAATGGC…
TGTTGATGCATCGGCTTGCCTTGTTGTAGCTAATGCCCCTGTACTTTAGACCTATGAGACTACCACCTGTCTCATAGGAGTTGATTTTTCTGATTACCGGTTCATAAGCATAGATAGAAGAGGGTTCATCCCTGTAATACTAGAGCCGATGGAGAATCGGCTAAATCATAAATAAGGTTAAAATGATAAATGAATCCATAGATAAGATTGCCTGGACGAGGACGGTCCGACCCTGAGACCGAATGGTCTGAGGAACACTAGAGAGCGCCATACAGCGAAGATCCTGCAACGGACAGTTCGGCCTCTAAGGTCGGACAGTCCGACATTCTCATTGAGAGCACCTAGAGGGGGGTGAATAGGTGATCCTGTAAAAACTTGAAACTTAATCCGCAAAACTTG…
ACAACTCGAAGAGTTCTCTACTCAAATGGAGCTCTAGTTGCTATCACAAAGAATCAAATGCGCGGAACTGGAGTCTTGGTGCTTAGGAATGCTTGGTGTCCTCCTCCATGCGCCTAGGGGTCCCTTTTATAGCCCCAAGGCAGCTAGGAGCCATTGAGAGCATTCCAGGAAGGCAATTCTTGCCTTCTGTCGACCGGCGCACCGGACAGTGCGGTGCACCACCGGACACTGTCCGGTGCGGATTTCTTTCCTGTTCTGGCGCAGCCGACCGTTGGCGATTTGGAGCCGTTGGCGCACCGAACACTTTCCGGTGCACACCAGACAGTCCGGTGCCCCCTTCAGACCGTTAGCCCGGCCACGCGTCACGCGCGGATTGCGCGGCCGACCGTTGGCTCACCG…
GACATCACCCCATTTCATATTGTAAATGATCATATAATAGTATTTAATAGACCATGATCATATTGTAAATGACCATGCTCAGACATACTAAGATAGCATATAACAGTATTTGACATGCAATTTTCGTCACCATGAAGATGACATTATTAGAATAAGCACAATAATCCCATGGTCTGTTAACACTAATAAAACTTTATATAGTAATAGCAAAAGTGTTTAAAACTTTATATAGTAATAGCAAAAGTAGACCAAGGTTCAATCCAACAAAATGCAGACATCACTCATGGCTCACAGTTCTAGGCATGGTTACAGCCTACCATCAAGTTGGGCCAAAGGCTTCTAAGTTTAAAACTTTATATAGTAATACCAAAAGTGTCCTAGAGATGTAAAGCCTGCAAA…
TAGTTATTCAAGAAATAATATTAGAGCTATTTTTAGTATGTGTTTATTATGGGGCATATCCTTTTTTAAATAAAGTGGATGGTGAATTAGGTTACCTGAATAATTCCTATTGAATTATATAACAATGTGAATGCCATGCTTATTGAGTTTCATACATGAAAATAGCTAGTTTGAGGGAATAAATAAACATAAAATATATTTGCATTCATGTTGAATTTTGTTTGTGCATATTTGAAATTTATACCACTTGTCTGAATTTAAATTTGAAATAATGAAAGATAAAAAGAAAGGAAAACCAAAATGCAAAAGCAAAAGAAGAAGAAAAAGAAAAGATGCAGCCGCACCAAGCTAGGCTGAATCTCTCCAGTGGCCCAATTTCACTGTCGTGCGACCCATGTG…
TAAATTCTCGACTCAGATTAAACCCTCCTCAACACTCGAGGGAATACAGGTTGATTTCAGTATATTCTAGGGGTTCTTTTGCAAAGCGGACGCGACCGAAGGGGTACGAGATAAGATCGGTCGTCCGATTAGAAACTGAGCGCCCGAACCAGATCTTTACTTAAAACGAACCGGTACCCTACAGGAGCCCTTGGATCTAGATCCCATGACCAGAAACCGTCCACGCTGGTCACTAATCTAGTCCGTCCATCGACCATCCAACGGACACGATTTCCCCTGAGCGAAACGCTACCCAATTCTAATCTCGGACGTCCACAGCTCATCAAATGGCCCAAGCATCGTCACTAACCCCCAGGTCACCCGACGGCAGCGGTATCACGGAACTGCGGCGGCGGCCAT…
GGCAGCCGCAAAACTGGTGGGTTTGAGCCCCTACCACTCATGAGCCTATGATGCTTTATTAAAGCCTCTTCTAAATGCTAAAATATACATATTATATATAGAAAGAGTTTATATACTATAGAAGTTTAGTTCAATGTCTTCTAAATTTTTGAGATAGACTTATATCTGAACTTTGGAAAGTGGTGGAATGTCAAATTCTAAACTAAATAAGTTACTTTATTGAGTGAATTCCAATCTCTCTAAAATAAAAGGATCCAAACGCCCCGTTACTCGAATTTAGTTTAGGTCCCGAACTACCCGAAATAGTGTGTGTGTCACCGGGCGCCTCATGTAGTCGTGTGGACTACATGTCTACAATACACGCGGATGTCGGCCACGTACAATACATGTGGATGTCAG…
CGTAGCAACGCATAGATTATTAATATGTATTTTGTTCTTATGTTTGGTGTGATGTTAATTTTATCTATACCATATTTGTTTGTGTAACGCCCTGAATTTGGGGGTAGAATTTTTTCTCCTTTTCTCTCACCAAATTCGGGCGTTACTCTCTTTTCTCTTTCCTGTTTCGCTCCTTCCTCCCAATTTCAAACCAGTATAGTGACAGGTGTTCGTGTCATGTATAAACCAAAACCTAAGTGTCATGGGTGTTGCATCATGCCGAAGCACATTTCTTTGTCTGATGTTGCGTGTTCGTCTCGTTCCGTTTCGGATTTTGATTCGCGATTTAATTCCGTTTAGTGGTCGTGCACGTCGTGGGTTTTCGACCCGCGAAGTGGCCCGGCCCAACCCAGCCCAACC…
CGCCGGTTCGGCCGACTCAGCCCCCCCTCCCCCGCGCGCCCGCCCCAGCTCGGCCGCCCTGCCTAGGGCCGGTTCAACCGCCCCTAGGGCCGGTTCAACCGCCCCCCCTCTGTTTTTTTTCTATTTTTTTAGTTTATTTTATTTACTTTCTGTGATCCTAGTTACTTTATTTTAGGTAGGTTAATCATTGTTCATGCCATTGAAATAGGAAGCTTAATTTAGAATTCCGTTACGCTAATTGATTCATGTGATTAACTGTTTATCTCGTGCGATGTTGATCAACTTAAAATGAATAGGTTTCCATTAGTGCATATAACAGAGTTCTTTTGTTAAGAACCAATTGTAATTGATCGTTAGTGAATAAGATTTAACCCCATGCGAGACCCTTTCCCGTTTCTT…
CTCCGCGTACGTGCAGAGGAGTCTCCCGCGCGCACGCCGTCGAACACCTGCACCCGCGCACCGAAGCTCCGTTGAGCCACCATCTGCACCACCTTCGTTCGATCTCAGTCCAAGCCTCTGTAACGCCCTGAATTTGGGGGTAAAATTTTTTCTTCTTTTCTCTCACCAAATTCGGGCGTTACTCTCTTTTCTCTTTCCCCTTTTGCTCTTTCTTCCCAATTTCAAACCAGTATAGCGGCAGGTGTCCGTGTCATGTATAAACCAAAACCTAAGTGTCATGGGTGTTGCATCATGCCGAAGCGCATTTCTTTGTCTGATGATGAGTGTTCGTCTCGTTCTGTTCCGGATTTCGGTTCGCGATTTAATTCCGTTTAGTGGTCCGCGCTTGTCGTGGGTTTT…
CGGCCCCAGCTCGGCCGCCCCCCGCGCTCGGCCGCCCCAGCTCGGCCGCCTGCCCCCGGGCCGGTTCAACCGCCCTAGGGCCGGTTCAACCGCCCCCCCCCCTTCTGTTTTTTATTTTTTTATTTTATTTTATTTACTTTCTGTGATTATAATTACTGTATTTTAAGTAGGCTAATCACTGTTCATGCTATGGGAAAATAGGAAGTTTAATTTAAAATTCCGTTATGTTATTGATGCACGTAGTTAATTGTTTACCCTGTGCAATGTTGATCAACTAAAAGTGATTAGGTTTCCATCAGTATATATAAATTTATATAACAGAATTATTTTGTTAAAAACCAATTGTGTCATTAGTGCATAAGATTTAACCCCCTGCGAGACCTTTCCCGTTTCTTTCTA…
TTATTTTGACCGAAATTTCAGTTTCGTGTAATACTGAAAATGAGAAAATGACCAAAATCCGATGAATCTCGAGCTAGATTTCTAACCCTAGGGCTAGCACGCTGGACCGTTCGGTGCGCAGACCGTCTAGACCATATAGTCGGATCGTCTATCCGTCGAGATGCTAGATTTGGTGCTCTAACACTTCGATTCATGTGTTTTATAAAAAACATCTTCCACATTTTCATGTCTTTCACCTATATTTATTAAAAAACTTATATATTTAGTCCAGATTATATGCACGAAGCTAGGTGATCTTGTGTATCTAGTATGGTCTTTCACTTTTTAACCATGTTGGCCGTTATTAGTTAGGTTTTTCTTATGGCAAGTGTGCATTATACTCTCGGTGTCTCGCATCAT…
TTGATCTTCTTGTGGTTATTGTGTTGTGCAAGAACTCTTCTCCAGCCACTTGGCTTTATTGTGCTAACTCTTAATCAAAGTTTTGTGGATTAAGTTTCAAGTTTTTACAGGATCACCTATTCACCCCCCCTCTAGGTGCTCTCAGAGACCTAATGAATCAATGGCTTCTCCATTTTCTGAAGTCAAACTAAGTTGGTTGAAAAGTCCATGAGCTAATGAACTCGCCACAAGAAGAAAAATGCTCTCAGACAACTGCTCCACTTGCGCAAGGCACACAAGAGATGACCAATATCGGTATGATTTCGGTGCAGCGAAGTAGAACCCAAACTCAAGAATATATACTGGGTGCCAAAATCGTGCCCTTTGATATGTTTGCAAAGAAATCGCTGGCACTGGTGA…
CCCCGGGGAATCTTTGTAAAGGCTACGTAGTGATGCCCTGCTGGGTCACCTTGGTAGTGATCAATGGAGAGTCATGATCTCCGGGCAGAAAGGGAATCACGGCTTGTGGGTAAAGTGCACAACCTCTGCAGAGTGTTTGAAAACTGATATATCAGCCGTGCTCGCGGTTATTAGCGGCCAAGGGAGCTCCAAAGATTAGTGGTACTTGATCAGAGACATTATGGTACAGGTGGCTATGAGATCGATGGTTCTGGTTATGACTATGGTGCTGGTAAGTGGTATTCTTTCCGTTTGGAAAGGGTACATCGGGCTAATAACTTGGGTTAAGGCTAAAACCTGGCTTTCTATTAGTAAATAATAATCTGACCAATTAAAAGCAATTGCTTGACTTATCCCCAC…
TAAAAACAATAGGGAATAAAACCCTGAGTATGGAATTACTCAGCAAGTCTTACCCGACTAAAGAAAAGACTCTCAAGGGTATGTGTAACGCCCTGAATTTGGGGGTAGAATTTTTTCTTCTTTTCTCTCACCAAATTCGGGCGTTACTCTCTTTTCTCTTTCTTGTTTCGCTCCTTCCTCCCAATTTCAAACCAGTATAGCGACAGGTGTCCGTGTCGTGTATAAACCAAAACCTAAGTATCATGGGTGTTGCATCATGCCGAAGCACATTTCTTTGTTTGATGTTGAGTGTTTGTCTCGTTCCGTTCCGGGTTTCGATTCGCGATTTATTCCGTTTAGTGGTCCGCGCTCGTCGTGGGTTTTCGATCCGCGAAGTGGCCCGGCCCAACCTAGTCTAGC…
AAGATTCCCCGGGGCTGTAGCCACCCGTTAGGTTTCCTAAATGTACCGCACTCCTCCCCAAGGGACAAATCAACCTTGGCAGAGCGAGCCGCATACACCGAGCCCCATTGACGGCACGACGGCGAAGCGAACTACACCCCGGATCCTCTAATTATTCAGCTAAGGGCACCCCATTCCACCCTCATGGTTGCACTGTTTTCCCGGGCGGTCATCCATTGAACAGGTCCTTACGGAGAGGCACTCGAGAAACCGCTCGAGTCCCCTTAAATGCCACAAGTATAATCATAAATAAGAACGGGAAAACAGCGTATCATAGATAACCACATCATGTTCATTGATTAAAGTTGAGCAATAGCATCAAACTAAGCAGTAATAATCCGACCCAAATAGGTAAACAAG…
GCATACCTACACGACTTAGGGTGATCACTATTCCCTACTAACGAAGCAATCGACTTACGTCGGAAATGCCTTAAGTAAGTGCGACATGCTCATGCTTACGCGACTTAGGGTGATCACTATACCCTACTAACTGAGCAATCGACTTAAGTCGGAAATGCCTTAAGTCGGTGCGACATGCTCACGCTTACACGACTTAGGGTGATCACTATACCCTACTAACGGAGCAATCGGCTTAAGTCGGAAACGCCTTAAGTCAGTGTGACATGCTCACGCTTACACGACTTAGGGTGATCACTATACCCTACTAACGGAGCAATCAACTTAAGTCGGAAACGCCTTAAGTCGGTGCGACATGCTCACTCTTACATGACTTAGGGTGATCACTATACCCTACTGTCA…
AAAAGATGAATCAACCCGCCATCCTCTGACTGTGGAAAATAAATAAAAGTAGGTCTCTGAAAGTTGTAATTTAAACCCTGTGCTCTCTGGAATTCATGGCCGTAATCCAATCAGTTATTAAATAAGTGAAAATATAATCAAAATGAATTTCTTATATAAAAACAATTCTAGAATCTTGATTAATTTCTAGCAAATTTATTTTAGCTCCTTTTTAATCCATTCCAGTTGCATTAATATTGTTTTAATATTGTCTATCAGTTAATAACTCTATTTTAGCATGAAACCTAGATTAAAATTAATCACTTAGTTATTTTTGTACCAAACACATAAAACCTTCAGAAAATCAAAACTCGAAAATCGTAACTCCGAATTTAGTGATTCTTGTTCCTACGATCTTGT…
CAGAAACTCAGGTACATGGTGATTACATAGTTGGACATCATCACACCACATAGTTGGACATCATCACACCGAGACCATGTGTAACACCTCAAATCTATCAACTAAAATACCTCATTACTAGTTGCTAAACTTAGTAGAGAGTAAATAAAAAATTTGAATCAAGTGATTAATTTCATTCATTTTTAGGGGATGGCTTTTGTTTGAATTGATTGTTGAAGATTGTATTCGTAGTAATTTCATTATTGAAAAATACAATTAATTTACATAATAAATGTAGGTAAACAAATAGTGTTAAATACTATTATTAGATTTATTATAATTTTTGGAATATTTAAAAATATATTTATTTATATTTTTAATGTATAATCTATTTAAAAAAACTAAACTCTAACGCTCGGC…
ATGGTGGGAGTAGCGTGTACCCTCCTGGCTAGAGGCTGGATGGAGGAGTACTATGCTCCCGGGTAGCGCGGACCGGTTCATGTTGTGGAGGATCTATGGGAACGGTTGACATATGCAAGGATTAAGTGCTACATATGTTGTGTGGTTAGGGATCCCCAGCTGGGTATAATCGGTTCGAATCGTCGTTGCTCCTCGGTCATGGAGACTCTACCCTCTGACCACTCATCGTAGTTGACAAGTGAAATATGAATTGGCTAAAAGAAAGCTAGACCAGGACAAGTGGATGCTCTAGATTAGGCAAATCTAGATTCAAGAAAAAATACTAAACTTGTGAAGTAAAATTTTGGCATAAGGATTTACTAATAGTAAGCTCTTCTGCAAAACAGAGTCTTTGATTCT…
AGAAAATATTGGTTTTACCCTTTCAAATCTTTCGCCATGTATGAACCCTGACATCAGAAGTATGATATTGAGAACATCCTGAATTTTTTTTCAGATGGCAGGAAGAGCGCGTCATGGACAGAATGAACGCATTCCTTCGCCACCGCCTCCTACCGTGCAAGAACTGATGGCTCAGCAGAATGAGATTTTGCGACAGTTGGCTCAGCGACAGCCGCCGCCTCAGCATTATGGTGGTGGTGATCATCAGCGTCACCCAGCAGCTGTCGCAGAACCTCCCAAGTTATCGGGCCCACATGCACCTGTCCTTGTCTCAAAAACCTCAGACGGCTATGCATGTGCACCAAACAACTTAACAGGATCTGTCCGAGTGCCCCGAGGACCCCGGATAAACGACTTGCC…
TAATCAATTCAAGTTATATAATCTATTTCAACCTGTATATACTAGAGATTAGGAGTAATTATGACAAACGTATACCAAATCCCTCCAACAGTGGTATCAACAACTAGAGACGAGTTAGTTTGTTAGTACTCGATAAATACATTTACTCATTACATATAGTGTTATAACTTGTAATTTTTCCTCTAATAATGAATTTTGCTCTTTATTACATGATGAATGGGCTAATGACTTTATCAACAACATATTCGCTTATGTAAGTAATAGACGAAATGTCGCAGAACCTCCCAAGTTATCGGGCCCACATGCACCTGTCCTTGTCTCAAAGACCTCAGACAGCTATGCATGTGCACCAAACAACTTAACAGGATCTGTCCGAGTGCCCCGAGGACCCCGGATAAA…
GCTGCAACTCATGTCTGTTTTTGTTATATATAAAGAGAGATTGTAAATATATACATATACTAATAATTTTTGAAAATAAAAAAATATGTAATCGTTTTTTATTAAATAACTTTTTCTAAACAAGATCTACCTATATGATATATAAAAACTGTAGCAATATACGGGCAACTAACTAGTTGTACAATTATTTGTGACATCTAAAAAAGATAATGTTTTGTCCACTTTACATTTCATATATACTTTTGGGTGCATGTAATTCATTTAACAGACCGATGATGAGCCGTCTAATTTGATGAGGTTGAAGCCGAAACATTTTTTGTTGTCTAGAAAATTGGAGTTATTAAAACTTGACTCCTTTTGAAGCGTTGTCCGCGTTTGGCGGCCTCGGCGCCATTTGTC…
GAGGGCGCGGGAGAGAGGAGGTCGGATGCCGCGGCGGAGACCGCGACGGAGGAGCGCCGCCCACGGCAGGGAAGCCGGTCCGTGATGCGCTGGGAGGGAAGATGCGAGGGGTTTGGCTGAGTTTTGGGTCTGCGCTTGGGGGCGAGGAGGAGGTGGGAGAGGAAGGAAGCGGTGGCGGCCATGGCGAGCGAAGCCGGCCGGCCGGTCGGCGGAGGGGGAGGTGGTGGTTGTTCGATTTTGGGATCTGCCGTCTGCGACTGCCAAGCCGAACGGCGAGTCCGGCGGCCGGAGAAGTGGGGCCGCGTGGGGCGTGACTGTTTTGTCACGTGCTGCGGTGCCGCCGTGCGCTTGCTGGCGTGGCATAGCGTCTTTCCGCCTCGTTTGGTGTGGACCAGTTGA…
AAGACTTTGCCGAGTGTCACTCGATATTCGGCAAAGAAAAGTCGTCGTCACGGTGCCTGGTAAAAGAGACGACGCCTTTGCTGAGTGTTCTAGATGACACTCGGCAAATAAATTACCTTTGCCGAGTGTTACCTAATACACTCGGCAAAAAGATTACCTCTTTGCCGAGTGTCCACTAGCCTGCACTCGGCAAAGGGTCCACCAGCGGGGCCCTTTGTCAGTTTCTTTGCCTAGTGCTTTAGGAGACACTCGGCAAAGCTTGCTTCTTTGCCGAGTGCTAGGGCCACATCACTCGGCAAAGAAGCTTTACCGGTGCCTAGGTGTTCCTTCTCTGCCAAGTGCTATGACCCTGACACTAGGCAAAGCACCTCTTTGCCGAGTGTTACACTCGACAAAGTG…
GAGAAAGAGAGCATGGTTACCAAGAAATGAATATTAAAAATGGATAAATTCACCCATACCATGTCTAAGTTGAATATTTAATGGGGAAAACAAATCTACCAGGAAGTTGGAATTTGAATGGAATGTAAACTTTCTAAATTTGAAAATCTAAAAGGAAAAGAGAAAGGAAAATAAAAGAAAAAGGGGAAAGAAAATTTAAAGCGTCACTTGGGCCCAATCCTCCTGGCGCGGCCCATCTGACCTCTCTCCGCGCAGCCCAACCTCACCCACGCGCGCGCGTCACTGAATGGCGAGGCCCTGTGTCAGCCGCAGCCCTTCTCTCCGCGTCCGGACTTCTGTCGCGCAGGCCCGCCTGGTCGGTCTCCCGATCCGCGCACTTGAGCCTGCGCTCTGCCACTG…
TAAATGTAATTTTACACAGGCTGTGCCCTGTGCCTATAAATAGGTGAACAGTACCCCTGCACTGTTCACGCAATCCTGTAATCACTAACGCATTACGCTGGAATTATTACTTTCCGCCAAGGCGAAGGTATAAATGTACCTAAATATTATGCTTTAATATTTAGGTTCATACTATAAAATATGTGAATAATGTTATTTGTTTCTAATAGATCTTTCTTTAATGTTTAATATTTTATATTTTATTTTGCATTGTTTTATGTCTGATCACGAAGGCATGACCTTCGTGGTATTCTGCCCATGGCCTTCGTCCGAAGTTCATTAAATCCTTGGGGAGATAATGCTTCAGCGGATGAAGGACATTATTATTTAACATTTTATGTTGCCTTGTTCTTGATTTAT…
CACGGGCTCATTTCAAACGATCTCTCTCCTCTCCTCCGCCGCATCCAAGACACACACCGCGCAACCACTGTTTCTCCCCACCGCCGCCGCCGCCGGCCCTCCGTCCAGAACGCCGCACACCGGCGCGCTACTCCTCTGCCATTCTGCGGCACCGTAGCCGCCCACAGCCAACTGCCCAATCACCGCCGCCCAACCACACCATCTTCACCGTCGCCAACGCCCCACCACCGCCACGCCACCGGGAGTGGCCACCACTATCGCTGCCAAGCCCCACCACCATGCCGGCCCGCGCAATCTCCTCTCCACGGGACAACGTCGTTTGAGTAACGAGGTATAATCTTAGACCTATGCAATGTAAATGAAAGTGTTATTAATTTGAGGTGCTTAATATGTATATTA…
GTCCTTAAAGAAGTATTTATCTGATTTAGCGGCACTAACCAGCCTAGATCCCGCACTACCCCTACTGCTCTACATTACAGCATCACCCAGCGCAGTCAGCGCATCCCTAGTACAAGAAAGGTGCAAAGAAGGCAAGACCCACCAATGTCCAGTATACTTTGTCTCCGAGGTATTCACCAGCTCTAGTTCAACATGACAGAGCTAGAGAAGATTTCCTGCGCGGTCATCATGGCTTCACGCAAGCTAAGGCACTACTTCGAGGCGTACAAAGTAAGGGTCACCACGGATCAAGGTCTGGGAGACCTATTTAGAAATCTCAAGGCATCTGCCAGAATAGCCAAATGGGCAGCCGAATTCCCTGGGTACAATGTCACTTTCGAGCTGAGGACAACAATCAAA…
GGATTTAACCTAATTCACAATCTGGAAATTGGAAATGACATAGAAAAGGCAAGAGGAAAATACTGTACAATACAAAATAAATAGATAAATAAATATAGTCTTTCCATACTGGTATTTTCAATTTTGTACATTAAGCATGTACAAAATCCAGAACAAAGCTTTGATTCAAATTTGAAATTCAAAATAACAAGAAAAGGAAAACAAACAGAATAAAAACAAAAAGAACCTCGATATGGGCCAACTTCTTTCAGTGGCCCACCCCACACTACTCGTCAGCGCTGCCCATACCATGAGCCGCGGCGCCGCCAGGCGGGCCTAGGTTGTCGGCCTCCCATGGCACGCATTGGCGCTAGTTCTCCCTGACGCATGGGGCCCTCGCCAGCGCTGTTCCTCTTCTTG…
AGGTAATGACTTAACTTGACAATAAAATTGGATTTTTAAGGATCCACTATTAGTAAGCACTTTTGCAAACAGAGTCTTTGATTCTTGAATAGCCTTACCTTGACTCCCTCAAACCAGCACATCCTTGAGAGTCTTTTTCCTTTGTCGGGTAAGACTTGCGAAAGTACACTCCGTACTCAGGGTTTTTGAACCCATGTTGTTGTAGGAGAGGAAGCAGCGGAGTTTTGCTGTTTCTGTTCAAAGGTGGTACCCAAGGAAGAGCCCCAGCAGTGAAGGTGGTCGCGGGAGAACGTTTGCCTCCCACTTTGAAATCAATAAACTTTTATGCGGGAGGGTGTTTTGCCTCCCTGGTCTAGAATAATACTTTATGCACTCATAATACCCTGATATTGTAATAAT…
ATCGTTATGGATGATGGGGAAAAACGGTGGCCAGTTTTTCTCTTCCAACACAACGCCAGCTGCAAGAGGAGATGGATAACGATGCTCGTATTATTATCATTAACGAAAGGGAGTCCTCGTGAATGACGCCAAAAGATAGCAAAGCGACGTCGGATGATGACACTCTGAAACTCCACCTCGTGCTGCGGCGTCTTCTCGCCTTTTTATTTCCTACATACGCAGCAGAGGCTAGGTTTAACAGAGAAATCAACAAACTGGAGGCCATACACAAGGTACGCTATAGTTTCTACTTTCTACTAAAATTTTTGCGCCGTGGTCTCTGTGTTGGATCCAGTTACCTTCTCACGCCTGTTCAACTCGGCCTCCTTGGCCAGAAGCTCCTTCTCCCTTGTCTTCCTG…
CTAACCTCTGCATATCCGAATGGTTCACCAGTTTTACGGGGGGGGGGGGGGGCGTCTGTCACCTCGAGCCAACTGTCTTATGGTCTCATTGTCAAAAAACTTAATGCGTGGAGTACCAAATTTGTTATCCGGAGCAGCAGGGTGATGTAGGTGATCAAGATAGTAAATCTGTAAAAAATGAATGCACAAATATATAAAATTAGTACATAACAAATATTTGCATACCATGTATATGCACAGTTAACAAGATAAAATTACTTACTAAAACAATGAGTGAGCATCCATATATTGTTGCTGTGATGTTAGTTTTGTTCCTTTTATGCCAACGTGCGGCAGCATCGCACAAATCCGTGTAAACTAGTTGACACCAGTCAATATCAGCCATTCGGGCCATGTTTG…
TTATTTAGCCGTACCAACACTCATAACTAAGTTTTGTGGCTATTAGTGATTGAATTTTACATGATCACCTATTCACCCCCCTCTAGGTGCTCTCAAGAAGGGAAAGGAAGAGAGCATACCAGCTAAGCCATCTCGTTTCTCAGCCAAATCAGTGCAGACTCGGCATCATCATCACATGCACTCAAGAAAATTTGCCTGTTGTTAAGGTCCTTGAAGACATTGTAGGCTTTCGCTTTTTCCACCTTTGTAACTTCCATTGTACCAATAATGGATATGCACTTCTTGATTGAGAAGTCTGCAGTTTGACTCACTTCCTTTTCCTCCCTCTCTTTTGCTAGTTGTGTGGCTTCTTCCTCAGCTTGCTTCATTCTCATGTCAATGTATCTTCCCATTATTCCT…
GTTTGGAATATTAGCCCTCATGTATTCTGGCACATCTATTAGCCCTCATGTATTCTGGTTTAGTTTGGAATAGACCATATGTTGCTCTATTTGGTACATTTTATTTACTGTCACATTGTTACCTCTCTTAATATTTGGTTTAATCCATTTCTCACTGTTACAGAATAGAAATTTCAGCTAACTATTTTCAGCATAGAAATTTCAGCTAACTATTTCTCATTGTGTTATATAATATTAGTTAACATGTTTGGAAGGGGTTCTCCAAGAATCAACATGGTCTTATCAAAAAGTGCAACAAAGAAGCCTTCTCCTAAAGCTGGTGATCCAAGAAAACATGGAGGTTCTCCAAAAGGTACGCAAGTAGACTTAAGAGATATTAAGCGCCTCTTGGAATTCTAC…
AGAGAGAGAGAGACAGCTGGATCGCTTCGGTTTTGTCAGATAAGTTCATCTCGACACATTATTCGCCCTAATTTTTTTAGTCAATCCCAGATCAGTTTTCGTAGCGCAGCGGCTATAGACAAGTTGCATCCAGCTGGTGCTTATTAGAATATAGTTAGGTGCGCATGTATTACTGTTATAAATGAATGCGACACAAATAGGATCAATCACAGAGAAGACACGGATTTAACGTGGAAAACCCCTCCAAAGTGAAGGGGAAAAAATCACGGGCGCCGGCCGACAACTTCTCACTATTTTTGGGTGGTTACAGATCGCAGGAGGTTTTACAATAGAGATAGATATCTCCTGCGGCTTACAAAGATATTTATAGAGGTGAAACCCTAAAACGATCCGTACCGC…
ACGCATGCTGCTGTTGTCAAGGTATAGTATGTGCCCACCTAGATTTGAATTGTTGCCAATTTCATTCATGACAGTGCCAATTTCATTATTTATAATGGATTTGAACTGTTGCCTTTAATGTATATCTCTGGTTTACTGTTGTCATGACTTCCATTTTCCTGTCATAATCATAATCAGCACTATAACAATATAGACTTAGTTCTTATCTCAAAGAATGATAACAGTAGTTAGATATAAAACAAAATGAAGGGAAACATCCACCTGACTTTATTACACAATACGAAATTATCTGTTTGGTGCACAGAATATTGAAGAAACTTAACAAAGTTCACCGTCGTCATTTTAGTATCAGACTGAGTATGCATGCAGAGGCTAGATGCGAATCCTTTACATGAAATA…
AATGTGATACTATCATAATTTGAGCAATCTTCCTCACTCATTTGGGTGAACATTTTCATATCTCCTGTCATGTGTTGAGTGCATCCACTATCTAACACCCAATGATTCACTCCCGCCTTGTAGTTCACCTACAAAAGGAAATCAATCTCTTTTAGGTACCCAAACTTGCTTGGGTCCTTGGATGTCAGTGACCAAGGTCTTTGGCACCCAAATAGCTTTCTTTTTTGTCGCAGAACCTCCCAAGTTATCGGGCCCACATGCACCTGTCCTTGTCTCAAAGACCTCAGACAGCTATGCATGTGCACCAAACAATTTAACAGGATCTGTCCGAGGGCCCCGAGGACCCCGGATAAACGACTTACCGCCAAGATCGCAAGATTAAGTAAACACAAATCACAC…
ATGGCTTGATTCAACGGTCATTTCGACGACCGAGCGTTTCAACCAGCTTGACCTTGCTCAAACGGCGACTCGCACCACACTCGACACCATCCTGGCACGCCTTGATGCGTTGACCACAAAGATGGAGCAGGACTATGGCGGTGACACTGAGCAGGACGATGGAGATCGTTGTGGTCGTGCACGCCGTGTGGTTCGTCATCCCCCTAATAACTTATTTTCTAAGATTAAATTTAAAATTTAACCTTTTAATGGTAAATATGATCCTGCTGCATATCTTGATTGGGAGTTAGAGGTTGAACAAAAATTTTCATGCCATGATTGTCGTAGAACCTCCTAAGTTATCGGGCCCACATGCACCTGTCCTTGTCTCAAAGACCTCAGACGGCTATGCATGTGCAC…
CGAGCTCACGGTCATGGTCAGCTCAGGACTCTCTGATGATTAATTTATGGAACTAAATTCAATTTGTCATATGCATTGCATCGCAGGTGATGTTGTTACTTTTGTTCTACTACTTAATTGGGTTTGGTATTTACTTATACTTAGTAATTGCTAATAAAATTTTGACCAACTTTAAAAGCAATGCTCAGCTCTAACCATCCTCTTTGGTAAGCCTTACACTTCACATGAACTCCCACCTTTGGCGAGTTCATTCACATTATTCCCCACAACTTGTTGAGCGATGAACGTATGTGAGCTCACTCTTGCTGTCTCATGTCGCAGAACCTCCCAAGTTATCGGGCCCACATGCACCTGTCCTTGTCTCAAAGACCTCAGACAGCTATGCATGTGCACCAAACA…
AAGCTTATCCCCCGTCATCTCACTGGTCATATCTAGTATTCAGAGTTTGCCTCGATTTGGTACCGCTTGCGCAGCCCGCACCGAAACAGTGCTTTACCCCTTGATGTCCAGTCAACTGCTGCGCCTCAACGCATTTCGGGGAGAACCAGCTAGCTCTGGGTTCGAGTGGCATTTCACCCCTAACCACAACTCATCCGCTGATTCTTCAACATCAGTCGGTTCGGACCCCTGCTTAGTTTCATCCAAGCTTCATCCTGGTCATGGATAGAACACCCAGGTTCGGGTCCATAAGCAGTGACAATCACCCTATGAAGACTCGCTTTCGCTATGGCTCCGGTGGGTTCCATTTCCTTAACCAAGCCACTGCCTATGAGTCGCCGGCTCATTCTTCAACAGGCA…
ACAGCCAGGAGGTTTGCCTAGAAGCAGCCACCCTTTAAAGAGTGCATAATAGCTCACTGATCGAGCGCCCTTGCGCTGCAGATGAACGGGGCTAAGCGATCTGCCGAAGCTTTGGGATGTCAAAATGCATCGGTAGGGGAGCGTTTCGCCTTAGAGGGAAGCAAACGCAAAAGCGGGGGTTGACGAAGCAGAAGCGAGAATGTCGGCTTGAGTAACGAAAACATTGGTGAGAATCCAATGCCCCGAAAACCCAAGGTTTCCTCCGCAAGGTTCGTCCACGGAGGGTGAGTCGGGGCCTAAGATCAGGCCGAAAGGCGTAGTCGATGGACAACAGGTCAATATTCCTGTACTACCCCTTGTTGGTACGGAGGGACGGAGGAGGCTAGGTTAGTCGAAAGA…
AATAAAAAAGGAAAAACTCACCTGGGCCGGATCTACCTCTCTCGGCCCACTGCCTCCTGCGCCCTCGCTCACTGGTGGGCAGGGCCCACCTGTTAGGCCCTCATCAGGGATGCGTGGCTGTGCGGGGTCGCTGCGGGCGGTCCCACGCGTCAGTCTGCGTGAGCGGGCGCGCTTCCTTGTCACCGACGTGTGGACCACGACTGCTCCTTGCATGCAACCGACTGACGCAAATGCCTCTACTCTCGCGGTGGACTTCCCCGGCGTCACTTCTTAGGTGGGCCCCACCCATCAGAGCCATCTCCTCCCTCGCGCGTGTTATAACAGAATTCCGCGCAAGGTCAGGGAAAGATCCCTATTCCGCTGGAACCCACGCATGTAGGACCTCCTCCTTTGCCTTGC…
TCTAATTGTGCTATTACATTTAGGTACAAAGACTAACATCAGCTTCTACTGTACTAAGGAGGGTGTTGGATAATCCAGCACTCCAGGACTGTCAAGAAAATAATGGATTTGGAGACATGATGGATGAAGATGTTATAAGCAATATTTCAGTTCGCTTGAAGTTAAGCCTTACTGTTTAGGACTTCACTCTCCCAGTGACACCTACTTTACCTGCTGTTTTTGGTGTATCCTGGCAAAATTCCTTTTTACTGTGTTCCATTTCCATTTCTGTGATGTGCTCAACTTTACATTTGGATAAAAGTTAGTAAGGTAAAGTAAACACATTCACAAATTCAAGTACTGAGAAGAAAAAATGTACGTTTCAAAGTAGTTGTCCAAGTTATGCCAACTTGCTTTTAT…
AACCCCTAGCTCGTTGCCAAGATCTATGGCGCCGAGCTAGGGACACGTCAGCCTCCACGTCAACCCTGACTCCCGTCGCCACGTCAGAGCTCGGCGCCATAGCCTATAGCGTCGAACAAAGAGTCCAAAAAAGCGTCGAGCAAAAAAAAAATCGGGCAATGATATAGGCCATATCTGCATGCTTGAAGCAACATCGTGAAATAGGTGGAGCGACGGCGGGGTGAGAAGATCGAGAAAGAGGGTCAATAAGGGCACAAAGAACATCTTTCTGACTCTTAATTTAAGAAATTATTAAAATAACAGTTGTACTATCTTATCTTACGACAAATGATCATGAATTTATAACAGTACCTAGTCAATTTTATCGTTGAAACCCTATGGACTTCTAGAAACCAAATG…
ACGTGTGTTTCTGATCCTGGCACGTACATGGTTCGCATTCGGTTTGCCTTCCAAAACCGGGTGTGACAGTTGGTGGAGTCGACTGTTGCTCCGAGGGCTCGCTGGATAGTCCGGTGATTTTTAGTGAATGAGCGCCAAGAAAACCCGAGAGTGGCCAGTTCGCGAAGTGCTCCACCCAGGGCACCAGACACTGCCCGGTGCACACTGGACAATCTGGGGCGCCACTGGGTACAGCAAGTCTGTTTTGCTCCAAAATTGTAGAATTGTCCCACGATCATTTTCTTTGTATGTGTATGTGAACTTTATGCACCTAAGAAAAATATTAGCTAGGCAAACTAGTTAGTCCACATGGTTTGTGATGGACGTCAAACATCAAAATCGAATATAGGAAATGTTGAG…
GGAAACGATTCGAAAAGGCGCCACCGTCCCGCTGCGAGGAGAATGCCATCGGGACTGAACTCGATCTTGGCCGGTGCAGGTGCAACACAGGCATTTGGCGAACTCGGGTCAGCTGGAACATGACGTGATGTCAACTCTACTGAGCAGTTCTCAATCTATTTGTTTAGCTTTAATCCGTACCGGCATCCTTTTGTTTAGCTCTGGTGTGGATTAGTGGATGTGCAGCGTGCTGCCGCAACGACAACTCGATTGAGCATCGAAGCATGACACAGTGTTAGGCTTACCCTTCAAGAATTCACGTACTCGTCGGTTCAAATTAATCGCACATCTCATTTTTCGGCAAGAAATTAAATCAAATATATATATATATATATATATATCTAATCTAACCTTTTTTTA…
TCCCGTCGGAAGTTTGGCTCTCGAAAATTTTTTGTCGGAAGTTAGCTTAACTTCCTAGAGGGCTCTAGGAAGTTAGCTAACTTCCTACGGCTTAATAAGCCTCTCGGAAGTTAGTAGATTCTTGGAAGTTAGTAGTTTCATGCCGTCAGCGCCGTCAGCTGACTAACTTCCTACGAGTAACTTCCTACGGCTTACTGTAGCCCCTAGGAAGTTAATTTGACCATCATTACAAATGCTTTTTATATTTTACACCACATTCCACAACATAACAAATATATCAACAACTATATAGCACAACATATTTTCGCATAAAACATCTCACACACAATCACATAACAATCTTTAAATCCATAGTCTCATCAATTATATCACAAAAGTCTCATCCATAGTCTCATCAAT…
TAACAAATATATCAACAGCTATATAGCACAACATATTTTCGCATAAAACATCTCACACACAATCACATAACAATATTTAAATCCATAGTCTCATCAATTACATCACAAAAGTCTCATCCATAGTCTCATCAATTACATCACAAAAGTCTCATCCATAGTCATAATAAGACACATCTCATCATCCAGTACTAATAAGAGACAATATCTCATACATAGTCATAATAAAAGTCTCAAGTATTAGAACACAATAACATGGAAGCTCACGGTCGCCGATCACCATCGGGTTACAGTGACGAGTGATGGTCGATACCTTCACTAGCGAAGTGGGTTTCGACAAAGTCTAACCTGTCTTCTCGTTCATGCGTCGGCAAGGTAGCTGGAGGGGTCTAATATACATGT…
TTTTATCACTCACTACACCAAAATAGTAAACTTCCTAGAGCCTAAACCCTAGGAAGTTAGGCCTAAACTCTAGGAAGTTAGCAAAACTCTCGGAAGTTAAGCCATCCCATCGGAAGTTTGGCTCTCGAAATTTTTTTGTCGGAAGTTAGCTTAACTTCCTAGAGGCCTCTCGGAAGTTAGTAGTTTCAAGCCGTCAGCGCCGTCAGCTGACTAACTTCCTACGGCTTATTGTAGCCCCTAGGAAGTTAGCTGGCTAACTTCCTATGGCTTACTGTAGCCCCTAGGAAGTTAGCTGACTAACTTCCTACGGCTGACTGTAGCCCCTAACTTCCTACGGCTTACTGTAGCCTCTAGGAAGTTAATTTGACCAGCATTACAAATGCTATTTATATTTTACAC…
TCTCACACACAATCACATAACAATATTTAAATCCATAGTCTCATCAATTACATCACAAAAGTCTCATCCATAGTCTCATCAATTACATCATAAAAGCCACATCCATAGTCATAATAAGACATATCTCATCATCCAATACTAATAAGAGACAATATCTCATACATAGTCATAATAAAAGTCTCAAGTATCAGAACACAATAACATGAAAGCTCACGGTCGCCGATCACCATCGGGTTACAGTGACGAGTGATGGTCGATACCTCCACTAGCGAAGAGGGTTTCAACAAAGTCTAACCTATCTTCTCGTTCATGCGTCGGCAAGGTAGCTGGAGGGGTCTAATATACATGTACAAATGACATTTGCTGAGTTACATCATAATATAACTAACAACAAGTAAA…
ATGATCACTTTCGTTTGGCAAAACGAATGGTAAGTACAATTTAAGCCATTTTCGTTTATTGTAGTTGAGTTGTTGTAATTTCTGGTTACAATGTTTGTCAAATATACATACAGGAAGCTAGCACTGGTGCAGTGCCCAGTGATGTTCAAATATACCTTAGGGGGCACAGAGGACCAGATCCTGCAAATCCAGATGTGTTGTGCAGCCAAAAGGCAACAGATCGTGTGGTGAGTGTTTTGAAATGTTTGGTAGGTTCTGTTTATATGGATTTTTATATGTAAGATTGCATTGTTCTTTTGTATGAGGCTGCATATGGCGAGGCGATGTCTAGTCAGCACGGACCAGACTATGACTGGAGGACCTCACCTATTGATCCTCAGGCTGTGTATGCAAGTGGTG…
ACTGCGGACAGCCAAACGCTCAGCTTTTCAGCCAGCTTCTATCACTACACCAAAATAGTAAACTTCCTAGAGCCTAAACCCTAGGAAGTTAGGCCTAAACTCTAGGAAGTTAGCGAAACTCTCGGAAGTTAAGCCATCCCGTCGGAAGTTTGGCTCTCGAAAATTTTTTGTCGGAAGTTAGCTTAACTTCCTAGAGGGCTCTATGAAGTTAGCTAACTTCCTACGGCTTAAGATTCTCGGAAGTTAGTAGCTTCACGCCGTCAGCGCCGTCAGCTGACTAACTTCCTACGAGTAACTTCCTACGGCTTACTGTAGCCCCTAGGAAGTTAGCTGGCTAACTTCCTACGACTTACTGTAGCCTCTAGGAAGAGTTAGCTAGCTAACTTCCTACGACTTACT…
TGATGTGTATAAATGTATGATATAATTAAATTGCATGTTGCTATAAATGAACATTATCCAATATGGTTTAGTTTTAATATCTATCTATATATATATATGTGTGTGTAAAATATATATAATTGGATTTTATGGAAATTTAAAAAATGGAAAAATACCACGGCTATGTTTAGAAAACCGACAGTGAAAAAATATTTCCACTAACGGTTTAGTAAAGAAAATGGCCAATGAAAATATTTTTCTACTGATGGCTAGAAAAAATATATTTCCAATGGACGTTGAACCATCAATAAAAATATATTTCTATTGCCAATTCTCAAAAACCGTCAGTAGAAAGATCTATTTCCCTGGCCTCTATCGTTGGCGGTTCTAAAAATGATAGTAGAAATGAGTTGTGAATTG…
GTGAGCTCATAGCACTAGCTGAGGCTGGATTACGTGCTCAAGAGGAAGAGGATGAGTTTATGTCACAGGCCGCCGCAGAGGTAGAGGCAGCTTATTACAAGAAGAAGTCTGATGAGGCTGAGGCTGAGGATGAGCTATTCTCCCAAGCTGCAGATGAAGCAGAAGCCAATTATTACAAAAGAACTGGTGACAAGTGTGATGCAGGACAATGCAGCAAGTGGAATGAGGTTGTTGTTGAGGATTGCGCGACGGATGACTAAGAAGATGAGTTACTCATAGATTGTGATTCAGACTGAAGAATTGTAGCCTATTATGTAGTATTTACGTATCAAAAATAATTTAGAACTCTAAAGATGCGTTACTTATTGCTTATTATGTTTTTTACAGTTCACAAAAAAA…
GGGAGAGAGCGCGAGAGGGAAAAGCCGACTGAGCATATTTATCAGACCTTGGCATCAAGGTCTGTGCTGCTAAGGTCTGACACGTCATCCGTCACGTCATCGAGCCTACGCTAGCGTCAGCGTGACCCTCTGCTCGACGCCAAGATTTATAACGTCGAGCAATATTATTTCAGGGTCAAGCTGAGGATCTAAAATAAAGAATATTTTATTCAGTGTCTAAACGTTAATATTTTTTTTAAAAATAAGCTAAAATATATATAAAAAATCGGGCACTACCACTGTCCACTACCTCACGCAACCACCACTGCCTCACGCAACCACCTCAGCCCGGTCCACCTCTACCACCGGCCACCCACTGCCTCCACCCCCGCCCTAGATCACCACCGCACTCTCAGGCGC…
GAATTATCTTGATCTTGTTTCCATTTTTTTTCTTTCGGGAACCTTGAAAACGTTTCCTCGAGTATCAATTATGATTTGCAGTCTCTTTAATATTAATTAAATACCTAAAATTTAGTATTTGCGAAAACTACAAAATCTTGGAAACGCGATAATATATATATATTTCTTCCTCTCATCGAACCTGTTCCAGATCTCATACCCTCTTTTTCGCGAGATCACTGAACCGCGTCTTCTCGCGAATAGCATGTTGCCCGCGTCGGCTATCCTCATTATTTTGGGTCGCAGACCAGCTCTGACCGTCTTCGTCTAATTTTATCTAACCCGCCTAAGTCAGTCTGTCTTACACTATCTCGCACAATTGTCTTTTTCGCTCAGTCGCAGTCACCTCATTTTGCCTCG…
TCCACGCACGTGATGGCCGGCCGGCAAAGTGCGCAGCAGCCAGCAGCAAGCAGGGCAGCACACCAGCACACGGCACGCGCCGTCCACCTCACCCGAACGGCGAACCCGTGTGGATTTTTTTTCGCGTGGCCGACGAAGGGCCAGCGCGCTCGGCCTCTCAAGGGCACGAGCGATGGCCGGGGAGCCTCACGCGAAAGCGCCGCGCGGTCGGTATGCACAGAAATCGCGCCCCGCGCCGCGCAGTGGAGCAGCATCACCGTCGTGCGGGCCCGGGACACACGGTGGCCCGCGCTTCGGCGAGCCGGGCAGGAGCGCGAGGGCCGGGGCGCGGCCACGTAGCGGTGCTGCGCGCCTTGGGATGGCGCCGGCGAACGCGTGGTCTCGGCAGCGGCCACGCGG…
GAGGTCCTCACCTTCATAATTGACTATACGAAGTCTATATCCCTAGAATGTTAAAATGTTCCTGCCTGTGTCTATAGGTTGTGGACTTTTGGTCTTAAGTTGTGGACTTTGCTGCGCCATTTGGCAAAACTGATTGCTGGCAAAGTCTATATCCCTATGATATTGCACCCTGCTCCCTGCGGTACCTAAGCTAACTACAAAACAAATAGGACAAGCAGAAATTAACGATTGAGAAGGTCAGGTTTCTCACACGGATCTCAATAACATAACAGGATAGGCCTTACATTTTCTGTTTTTTGGTAATTAAGTCCTGGTAGTTTGTGTGTTTGGGTCGTTGTATGACTCTTCTTTATGCAGCTCTCCTGTGTGTACAGAAAAAAATAACATAAACAAGACCAG…
CCACTCGTTCTGCTCTTCGCTTCCAATCCTGCACATTTCTGTTTCATCATCATACATAGAAGTTTTGAAAACATTTTGCTCCATTCAACGCAATATATCTAAATTAAGGTCTTGTTTGGTTTGAGTGGGATTGATGAGGATTGAGGGGAATTAAATTCATTTATATTCAAAACTGAATAGGGAGGGATCTAATCTCCTCTATTCTCTCTCAATCCACTCCTAATCTAACCGAACAAGCCCTAAGATGTGTAATATCTCTCCTCTGTTGACCATAAAAGGTATGGAAACTAAAACTCTATTTTAGTTTCCGTATTGACAATTTAGGAACTAAAATGTAAAAAAATATAGGGACTAAAATTAGTCCCTAATTAGAAACCAAACACCCCTTAGTTTTGACCC…
AAGAGACACTGGGGTGTCACACACCGTACCGTACCTCTGTATGAACGGGCATATACGCACAGAGCATGCTGCAACATGTATGCAGCACAGAAGGCCGGCCTGGAGCCTAGTTGCTTGCTGCCTCCCTTTGGTAGATGGCACTAGCAGGTCATGTGGGTTGCCGGGCTGTTTTCATGCTCCAACCTTCCTGCCTGCACGCTCACTTCCTCCTTTATTAGTTTCTATCCACCTCTTTTTTTCCTTTTGCCAAGCTTTGCACATGTCTAGAATTCTAGATGTCCTCGTCACAAGCTCTTTTTCATATCCTTGTCAATGAAGCCTTAGCCTATTAATTCCTCGGGTTTCCTGGAGATGTAAACACTTTTTGTTTCTCATGCTTGCTTGGTCATGTTTTTTTCA…
ATGAACCCTTTCGGCCCTGCGCTGCGCCGACCGGCCCCGAACCTCTCGGTCCAGGCTGTCTCGCTGCGTGGGGCCGGAGCGCGGCTCCTTCGCTCCTGACGAGCTTATCACCAGTGCGGTACCGGGCCCACCATCACATCAGCAGGCAGGCAATGTACGCGTGCAGGTCACACTGACATGTGGAGCAGGCTGTCCGGTCCCCACACGTCGTGACGGCCTTGAATTTGTCGATGGCTCCGCTCCTCCGCCTGCGCCTGCCCGGTGGGCCAGATAGCCCACATGCACCGCGCAGTATTAGGGCTGCCACGGTGGCGCCGACACGCGTCGATATCTCATTGGAGTGCAGGACTCGGAGGCAGCCCATTTCTAGGCAGCGCCGTCTCTTCGCGCACCCCCCAA…
CGTTGAATAATTCCCGTTATATGTTCCCTTTGACTTAGGTCATTCTTCACGTAAAACCATTCCTTCATCCAAGAACCCAGCCACTTCTTCCGAAACATGGGCACAGGGTAATTCACCTCAGATTGAGGCATGAAGCTATAACAACCAAAATTGTTATGATACTGCTCTTTCCCTGTTGCCTCCGTCTGATAGGACAACTCATGAATATTGCAGAAGCATCTTGCATCTGGCTCCAGTCCTTGGCTCCTCAGGGCCCATATCTTGTGGAGAGGAAAGCGAAGCCCAACTTTCATGAAGATCCTAAAGATTACCACTTCATCACCTTCTAGCAGGGGAACTATGTCTTCTCCTCCAGCCCTCACAATAGATACATCATGAAAGTATTTGCCTTTCATCGTT…
AACGAACTTCTCGCGCACTATTGTAGAACAAAATAATTTACTTCATCCTCCCAGCTTACAAGTTAAAAAACCATCAAAAGTTTCAGCAGCTGCGACAGACAAGAACGCGCACGTCGCACGCTGTGGCGTCGCAGCTGCGGGAACACGACAACATTCACATGAACTTACTTCAGCTACTAATAATACAAGGCGACGGTAGATATAGAGAGCATCTTCTGCTAGTCTGGTTGTAAATAAACGATCTTGAAACACTGTCTTGAGCCGCTATACTTTTGTTTTTTCCTTCTTTGTGCGGAGCAGGTGCGTGCAGCTGAGCTCAGCAGAGCGGCAGGGGCGCGCCGTTCCACTCCTTGAGGCACTCGAGCAGCGGGTCGATGTGCTTGCGCTGGTTGATGGCCA…
GTGGATTTCAGAGGGTGGGGAAACCCTAACCCCATTTCCTCAGCCGCAGCTGACACCTAGCCGGCGGCGCCCCCTGTCTTTGCTGATGGCCGCCACTGCACACAGTATTAGGCTATCCGCACTCATAGAACCCTAAATTTCTACTCTAAAAGGAATATTTCATCCTGGTCAGCGAGATTGTCTACCCTATCCCATAATACTCCGCGGTCATATTTACTCTAAATATCTACCCTATACCATATACCATATATTATATTATTTATTTTCACCTCTTTCCTTTCCACACCCAACTAGCAGCCAATAGAAAGAGGAGGGAGATTATTCAGTCCACCGCAGAAGGTGCGCTAGCTGTGAAGTTCCTGAGAGCCGTAAAAATTTACAGTTCCTGTTGCAGTCCAC…
GGTGTTATATAGAGTGGACATAAATGAGTTAGGACTGTTATAAAAAATTCTTAGTTCTAACTTATTCTTGCTGATTTTCCATAGTCACCGTGCATGGAGCACCAATTTCTGACTAAAGTGTCTGTCTAAAGCTTACCCTCGCTGATAGCATTCGCCTGCCTATGCAATTATAGTGCTGTATTATAGCTACACGACCTACATAATTTAATATTGGTTCATGCCGATAGTTTGCTCTGCTTTGCGACCAGGAAAATAGAGCAACAGAGGAACTGGTGTTTTCTTGCCAAACGCAGAGACGTACAAGCAAAATGGGCACACTAACACTCCAAGGAGGCAGGACCAGTTGTGCAGAACTGAGTAAGCAGCAATGCCAACAAAAGCAACAGCAGAGACTTCGTA…
CGACCAAAGCGTCATGCGAGGGCCATAATGGTAAACTGGACTCTCGCCTATTTATATACTATGCTCAACATGTACCGAGGAAAGGGAGTGTTTCTTTCATCCAAAAGAAGAGTTGTCAAAACATATATTCTACTAACTATTCCAAAGTACAAATTAAACTAACCACGTCATCCAAGTAAAGGTACGGTCCAGGTAAATATGTACTAGCTCTTTTCTTGTCTGCGAACAAAGTAAGAAACCCTTTCTCTAATAATCACCTTAAAAGGTTCGATTTCAATGTCACTCCAGGATAAAATAAATTATGTATGGCTACGGCTACGGGTGATCAGCAAGAGCAAGGAGAATCAAGAATTACTCTGACAATGTCTGATGAAAGCAGACAATGATGACCACTACTAA…
CTTAAATAGTTTGACTACATACTGTTGAAGAATTGCTCTTTTTGGACAAACTTAAGTAAACATGTAGCATATGTGGTACAATACCACATGTGCAAGATGGCCATGATAAACTGTATCAGAACATAAGCAGGATCCTAGAATACTGTGCTGATTAGGGGGAAAAAAACAATTGGGATGCAGGATTCACATTCATCTGAACGTGGCAGCAGCAGCTGTGGGAACAAAGATTAAACATAAACGCTAACTGCCATATCAACAGCAGGATTTGCTGTCTGCTGCCGATCGAGAGAACAGGAGCCATGTGCATGCAGGAGCGGGAGGACTTCTCTAATGGCCCAGGCATGAACCTTATCCGAGGCACTCCAGGGTGACATGATTAACACCTTTGAACACCAGATA…
TTAGAACAAAATGATGCATGCATGCTCATCCTAAGCGACCTCACATCAAACCTATAGGGGTAGAGAAAAACCTCCACCTATTATCATAGCAGCCTGTAGGGCATACTCAAATAGCCACCTAGCTACCCATCTAGTATCCTACGGCTTCGCGTTCTATGTCCCTCCTTATCATCTTACCGATCTATCCAACACTTGTTTCTAACAAGTTTTACTCTTTGAAAAGGTTGGTAATTACGATTTATTGATTCCTCTGTGGTGGTACAAGCTCCGATACCATCTGTGGCGAAACCGCCCGAATTATTCCAACTTAGGTGCCTAACTCCCGTCTTAGAGGCTAGACCACACTTAAATAGGAATAAAATGTCAGTCCCTCGGATCTAGTCCGACAAGGCCACTAAC…
GGTCGGCGTGGTGCCAAGTAGCGTGTAGAGCGTGCACACGCCGTGTACACAGTTTTACACGGACAACACGTACTTTTGTAAATAAAAATTTTAAATAGTAACACACGGGTGGCATTTGTCACAAACACATAGGTGAAAGAAATACTGAAATAGTTCTCACAATCATAGGTAGTCAAGGTCTAAGGCTTGCAAGCCAATATTCAAATAGAAAAGACTAGAGTTACCACTCCAACATGACAATAACTAAAAGGATAATATTAGACTAATAATATTATGATTAAAAGTAGATGGTCGAGGCATCAAAATCAGTCATCATTGACTACTTCTTGCTCTTGCAGCTCATAACCAGTTGTGATCACTTCATCTTTGTCAGATTCAAATTCTATTTCTTCCTCATTT…
TTTGGAAGAACAAATTACCTTTTAATTTAGCATTTAATATGTTGTGTTGATGGGTTGGCTGATCCCTGTTGCTTTCCAAACTCGTTAATTTTGTTTTAGTTACATAGATTACTTGAAAACTGTAATACCAATATCTGCTATCCAAACTCCTTGCCTTGCGTTTTAGCTACATGGATCACTTCAAAATTGTAAAACCAATGCCTATCTGGAATACTTACAAGTGCTGACGAGCCTTTCGTCTTGCAGACACTTAGTTCACTGGCTTTGGTGTTTGCTCTTCACCACTATAAACCTACTCCTTTATATGTTATGGATGAGATTGATGCTGCGTTGGGTAAGTCTCGAGACCCATTTTTTTAAATAATGTCTGATTTCAAGAGATTGATGCATTTATCCCTT…
CCCCCCTTTACAGCTGGGCATCTCCTTGTATCTATAAAAGGGGATGTCCAGGGCCTTCCTAAGGCACGTCGCGGACACACGTTGCAACACTGACAACGTTGGTCGCTCTCGCCCTCGCTCCCTCGCGCGACGCTTGTAACCCCTACTACAAGCACCCCGGTGCGAGATAACATAAGCCACATTTCCCTCTTCTGTTCCATCTTGCATCAACCCATCTGGGCAGGGACACACAACAACAAATTTACTGGTCGGTTGACGGTCCTCGCGGGTCCGAAACGCCGACAAAATACACAAGCAAAAATCCAACATGATGCAAAGTATATTTTATTATCATTATTATAAAAATATTCATAGTTACTACTCTACTTAAACAAATAATATGCATAAATAGGGAATTAA…
CCCCCCTTTACAGCTGGGCATCTCCTTGTATCTATAAAAGGGGATGTCCAGGGCCTTCCTAAGGCACGTCGCGGACACACGTTGCAACACTGACAACGTTGGTCGCTCTCGCCCTCGCTCCCTCGCGCGACGCTTGTAACCCCTACTACAAGCACCCCGGTGCGAGATAACATAAGCCACATTTCCCTCTTCTGTTCCATCTTGCATCAACCCATCTGGGCAGGGACACACAACAACAAATTTACTGGTCGGTTGACGGTCCTCGCGGGTCCGAAACGCCGACAAAATACACAAGCAAAAATCCAACATGATGCAAAGTATATTTTATTATCATTATTATAAAAATATTCATAGTTACTACTCTACTTAAACAAATAATATGCATAAATAGGGAATTAA…
CGCCTGCCACACCAACCTCGAAGTCCAATTAAGATCATATGTAAGTTCCAGGTTTGTTCTTGTATATCTTGGTACAATGTGAAATCTTACATTTTCATATATGCAGGGCCAAATGGAGAGGTTAGACAGATTATAGGGGAATTCACACTTTCAAATTTACTAGCATTACAAGGAGGAAAGGTAATTGTAGAGACAGATGAAAATGGTGTCCCAAATGAAAGGTCAGCCTCCATTCTTGGGCAGCACCTTGGCCATGTAGCAGAAAGCCCAACCTTAGCCCCTTTAGACATCCCAAGATTTGACAATAGCAGGTTTAATTCACACAAGGAACAAATAATAAAGGATGTTGAGGTAATTTTTTGTTATCGGTGCAACCATGTACCTTCATTTTTTATATAT…
TAAACATGAGTAAACATCAATAGTAATTATATTACATTTGTACCTTCGGCTTGACAGAAGGTAAAAGAGCGAAAGTGACGCAAGAGTGATTACAAGTCAGCGTGAACAGTACGGTGTTACTGTTCATCTATTTATAGGCACAGGACATAGCTTGAACAAAATTACATTCATGTCCCAGACATTTACTGTTGACCATAAAGCAAGCTGTCGAGGACTAAATAGTCTTTTCTCCTTTAGGTCGGTTTCTCCTTTTATCATCGTCATCGCACTAAGCCGAAGCTCCTTCAGCCGCAGCTTTGGAGCTAGCTCGTCCTTCGTTCAGATTGCATCTTCATACCAAGCACACCTTTATCTCAAATCCGAATCCTCCTATAACAGTCTATGTCATACTAAAAAATG…
AGTCTCTTGAAGTGATTATGTCTTGGGGTTGAACCGAAGTTGGAGAAATAAGCCCCAAAATGTCCACTGTCAGGTGTCGTTTCTGTTAACTGAAACCAGTTTTCAGTGAGCTCACCATTTTTTGGACCTGATAACTCTTGATCCTTGCACCCTTGGTTTTGGGCAAGTGAGTCAAGTTGATAGTGCTATGGTCGGAGGACATGTTTGTCTAACTGTATTGACTTGGTGCCATTGAAATTGTGGAGCCAGATGAGGGATAAAATTATGGGTTCAGTCGAGCTAATGTGGCTGGGGTTCAGAAAACAGAAAAATATGTGTAAAAAAAAATCCCTGACCACAACTCCCTCCAGGTGATTCTAGACCGGTTGTAGATAAGAACAACTTGTACTCAAAGAAATG…
ATAGGGATACTTGTTTCTTGTAAGTCTGTTAGCATGTTTGAACCATAGCAATTGGCGGACGTGTGTAAAACTGCAGTATGATGGATTCCACTATTCATCAACCGAAATTATGGCGCGCTTCAATCGTGGCTACGCTGATGGGGAACTGATCCGTTATGGTGTGCTTGGATCGTGGCTGTGTGGAGATGTGTGGAACTCATTGGTTATAATGGTGATGCTGATGGAACTGATTTTGCTCCCGTTGGACGGCCTGATTGGTTACTTTGCCCTGTTGACTGTTTGAGAACGTACCGCCCAGGTTTACTTATACTTACTGCTTTTTGACGGTACTGTACATACAGTTCGACAATTTATTTATTGGCAGTTCAATTCATCCATTTAGCTAGGGGCACGAGAGCA…
TCTCTCGGTCTGCAGTCCTGCTCCACCTCGATGGATGATGTCTCTGCGCTGATAATTATTGGATCAATTTCGATAATTATTAGTAGATCTATGAGATATGCCGCCTGGAAGAGGCGAGGTAAGCTGCAGCATGTAAAAAAGAGAAAAAAGATGTGACATCCTAGAGGAGGAGGCCTTTGCCATGATGGGTGCGCTCGCATGGCAGGCCAGGCAATAATAAAAAGATGATTATTGCGTGCCGGGGGAGGAGATCGCACGGGGGTTGATGTTTTTGGCCCCGGGTTCTCCTCCCTCATCTTGTTCCGTGTTCCTGTATGCGTTGCTTCCGCTCCTGTTGGTCCGCTACGCACGCCGGATTTTTGCATCGAGCACGGAGATCTACAACAAAAACATGGAGCT…
ATTTATTTTTAGTTTTATTTATTATTATTTTCATTACATTCTATGTATACACTGAGAAATGTATATAATAATATTATTGTTCACATTGTTTCTTATGCTTTATATGCTTCATTCGTTGTTAATATTTATACATATATGTATGTTGAGATGATAAAATGTGTGTCCTTCATGACCTTCGTCCAAAAACCAATATATTCTTGAGAAAATAATGTTCGAAGGACGAAGTGCATTAGCAAGTAACCTGTTTTTGTGTTGTCTTGTTCTCAATTTATAGCATTTGAAAGCAAGTCTCCAATAAAGATCATGAACAAGTAGGATCTATTTAACATAAGAAAAATCGTGTCCCAACTTTAGCTACAAACCAAACGCAGATCTAACTCAATTAAACTTATCTAACTT…
GGACTATGGCTACAAATTGAGAAAAGTTCCTCTCCTCTGTGATAATGAGAGTGCAATCCACATGGCGGATAATCTCGTTGAACACAGCCACACTAAACACATAGACATCTGGTATAATTTTTTGAGAAATCACCAACAAAAGGGGGATATCAAAATTGCTTATGTTAGCACCCACAACCAATTAGCCGATATCCTTACCAAGCCACTAGATGAGAAAACTTTTAGCAAATTTAGGAATGAGATAAATATACTTGATTCTCAAAACTTTGATTGAAACATTGCACACATAGCTCATGTATATACCTTTGATCATGTCTCTTTTATTTGGTACAAATACATATTTCTTATTCTTCTTGTGCCAAGGCTAAGACTAATGTGCTTTTGTAACACCCCGGAGTC…
TTGCAATAAAACTCAACCACGAAAAACATGATGAAAACAACATAGGCATACTTGTATATCACAAGCATAATAACAACTTCGATCTTACCAAAGACCAGCGATATCAATCGCATTAATAAAACAATATAAAGATTTAGAGATAAAACATATTAGGCATTAAGTCATAAACAACTTACCACATCACCGTAAAGGAATAGGGAGGGGTGAAATTATTGTCATCTGCACTTCAAAGACACTAATATATATCAAAGATATTTGAACCCATACCCTTCCTATATGTGCAAGTTTATCTTCAAATTGCCAAGAATCTAAAGCCTATGCTTTGATACCAACTGTAACACCCCAGAGTCCACAAACACCCCGGAATGCTACTGAACTACACATCTGACATCCATATAT…
CACACTCCTCTTAGGAACATCCTCAATCAAGCATATATAACAATATTATTGCAATAAAACTCAACCATGAAAAACATGATGAAATCAACATAGGCATACTTGTATATCACAAGCATAATAACAACTTCAATCTTACCAAAGACCAGCGATATCAATCGCATTAATAAAACAATATAAAGATTTAGAGATAAATCATATTAGGCATTAAGTCATAAACAACATACCACATCACCGTAAAGGAATAGGGATGGGTGAAATTATTGTCATATGCACTTCAAAGACACTAATATATATATCAAAGATATTTGAACTCATACCCTTCCTATATGTGCAAGTGTGTCAAATTTATCTTCAAATTGCCAAGAATCTAAAGCCTATGCTTTGATACCAACTGTAACA…
CAGAAAAAGTAAATAAGGTAATTGGTTCGATTGGAATGTGTTCGGGGGTTCTCAATCGGCCGTACCCCTTTTTATAGGGGAGAATGTCTGGACCTTTTCCTAAGAGATAGCCAACAAACTCTCACGTGATTAGATGGATAACCACGCACGAGATAAGGATAAACATCCGATTTAATCTAATCTCGGAACACGCGGACCATCCGGGCCCAAGGGCCGGACCGTCCGCTTATTTTGGTGTCCAACAATCAGCAATACTTTTCTCATGCATGTATAAGGATTAACATAAACTGAATCTCTTGCAATGATTTATCCACACAAAGTTTGAACCAGCAGTGTAAATGGTGACTAAATAACTTACTCCCTCCGTCTCAAAATATAGTTCTTTCTAGCTCTATTCTT…
ATGTAGCTTTCTCATCCATAAACCATATAGGCCTATACATGCTTGTTCAACACTAATATACCTCAACAACAACATCAACATAGCCTTTTAGTCCCAAGCAAGTTGGGATAGACTAGAGTTGAAACCCAACAAAATGATAAAATAAATCCTAACAGCTAGTTGGTCCTTTTTTCCTGCACTATGCAATTCAGGTAGAATTTGTGACAAAGTTGATCAACGATGCTGGTGTGGTTGCCGTGCCTGGCCGTGGGTTCTTCCACAAGACTTGTGACGGTGAAAGCTACTGCCACCGATATGTCAGGTTTGCGTTCTGCAAGGGCGACGACACACTTAAGGCTGCTGCCATGAAGATGAGGAAGCTGGCAAGCAGGCAGGGAGAACCATGGCTTACTGGCAGAC…
TATGTCCTAGCATTACACATAATATCAAGTTTAAGGCTTCCACAAAATCTGTATGTTCAAGCAAAATCCGCTGACATACTTAGACCACATTTCATTGTTTGATGTGGTTCAAGCAAAAGAACTGTCCAAGCCTATCTACTAACTGCCCTCACACTCCTGGGTACACATAAATCACAATTCATTGTTCGATGTGGATCAAGCAAAAGAACCCTCAGCCTACCTACCAACTGCCCTCACACTCCTGGGAATTTTTCACTGACGAAATTGCGAGCCCAAATTAACTTGTGGTCGAATGGCAATTTGTTGAAGGCTCTAGCAATATGAGGGTGCGCCACCAGATAATTGAAATAAAGAGATATGTGGGTCTACTCAAAACCTGCAAAGTTTAGCAAATTGTCA…
CCAGCCACCGCCGCTCCTCCTCTCTGTTGATTGGCACCACCGAAAACCAACACGCGCTTCAGCCACGTCTACAAAGAGAAAAGCAGACATGCGCTGACTTCTCGCCAGCAATCCAACATTCCCTTACCTGACGGCGCGAGAGGGTCCCGCCCCGTCGACGTAGGAGAGGCTCCATTTGAGCAGCCCCGCCCAGCTCAGCCGATCCCCCGCCATCTGTCCTCCTCCCTTTATGCTTCTTAATCCGACGGCGCTTCCGGCGAAAGCAAACCACCGCGCGTCCGGTTTCTCTCAGCGGCTCCCAAAGCTGGTGATGTGTGTGTTCGATCGCGGCGACGCGAGATACTTACACTTCTGGATATTGGGAAGCGATGATGATGATGACTCTTGTATAGCCAAAAC…
TTGTCTCGAATTAAATGTGTGTTATGCACTAGACCCTTACAGAAAATGGCTATTAGTATAGGGTGCCGAAATCCTCCATGTGTTATAGTATCAAGCAGATTCATGCCTGGTACTCACTTCAAGCTTCCAAAGTTCCAATATTTTGTTGAGATTTTAGCAGGCAGGAGGATGTTTTTTTTGTCAAAACATTAGCCATGAGTTGTGCGATCCTTGAGGACCTCGGAGGAAATGTTAGTCGTGATGGCAGTACAGAGTATACCTCCAATAATCTCCTCTCCAGAGAAATATCAATATGTCATAGATGACTGCTGGTAACATCACAAGTTCAGATGTCATTGTCTTCACATGAGGAAGCTTGTGCCATAATCCTTTGTATTTTTTTCTATTCTTATTCACCAG…
ATTTACTAGGGATTGAAACTCATTCAATTCCCTTCAATCCATATGAATTAGGATAGAACCGAATATGGCCTAATCTGTCCACACGTCCGATTAAATCACAAAAATATCAAACAACCGCGTGAGATGGGATTTTAAACTCACGCCCTCGTGATGCAAGGCACAAAACGCTATATGAAGGAGGCTAACGAGTAAAACTCTAGTGTGTTTGTTGTAAATAGCGAATATAAAATCTAAATATAAATATATTATGTTTTGTAAAATAAAAAATATAATCGTGTTGGATTAGACTGACACTGCAGGCTAAGACAGCGGCCTAAATACGGTACGACTCTCGGTCCGACACTATTAAATAAACCATGCTTCGGGCCAATCCATTAAATACGAACACGATCTATTTAA…
TAATCAAGGACTCATTTTGCAGAAACGCTTACTAATAGTGGATCCTTAAGCCACCTTTTAATTATCAAGTTAAGTTCTTACCTGATTCTAACTTTGCCTGATCTAGATCATTCACTTGTCCTGATCTAGCTTTATTTTAGCCAATTCATATTTCACTTATCAACTATGATGAGTGGTCAGTGAGTTGAGTCTCCATAACCGAGGAGCAACGACGATTCGAACCGATTATACCCAGCTGGGGATCCCTAACCACATGACATATGTAGAACTTAACCCTTGCATATGTCAACCGTTCCCATAGATCCTCCACAACGTGAACCGGTCCGCGCTACCCGGGAGCACAGTACTCCTCCATCCAGCCTCTAGCAAGGAGGGTACACGCTACTCCCACCATCTCCC…
CACGACGCCAGGTAACGGCGATGGAGCCTATGCCGAGTGCCCACAGAGTGACACTCGGTAAAGACTCACTCTTTGCCGAGTATCCACTGTACTAACTGGTAGGATTGCAGATCCTTACAGGGATCTCCCTTAGCCTATCAATATACCACAACCTGGCTACAACAACTTACTTACAGTCGGTATAAACCGTTATAGCAACGTACTATCAGTTGCTATAGAGTTATACCGACTAACACTTTCTGACGCTGTAAGTGGCGTCGGCATAAACTTATAGCGACAGACATATTTATACCGACAGACGGTTAGACGCTAAAAACATATACCGACTAACATATTTTTTCTGACTAACAATCTGTTAGAACTTATACCGACGCACTGTTTGATGAGATATATGTATTT…
TGGGCACTTATTAAGGGGGAAATGTGCAATTGTTAGAACATCACATGACAGATCTAATATTTTTTTTCTATTTTTGTAGCAGGTTTCACAAAAGTATGGACTTATTTATGGACTAATATCTAGTAAAATAGTTTATCATTAGTACACTGTGCAGCAACAGCAGGGAGAATTGAACTGGTCCTACTGGGCAAGTACTTTTGATCTCAAATTCCACTGATTATTAGACCAATTCAAGATTCTCTTGTGAGTGTTAGCAACTCTGAATGCATTTCTTATATTGCCTAGCTCGAGGGATTATATGGCATCAAGCAATTACACTTTCTAAAGCAATGCCTTCAGTTAAGTCAGCCAAAAAAACTAATATTAGATTCATTTGTTAGAAAAACATACATTATAGTA…
AGAGACGTCTTGAGTGGCATGTCGATCCAGGCGCTGTCGGCGAACTCCGCCGCTGCTGTGCACACGTGAACCGTCTGGTCTCCAGACGTGGATCGTCCGGCTCGTCAGGCAAGAACGTCAGACCTGCGCCAGATCACAAATCATCCAGCTCCTAACCGTGGACCGTCCACGCCTCTACAGAGAGCACCGTCGCTGGTTCTTATTGCAGTGACGGGTGGCTAAATCTATGTCAACACTTTGACACACTACTTTGTCTGGCGTGACATGAGTTGAACGTGGCAAGATTTTTCACGTGGGTTCTGTGTGATGTGATCGCATCAGAGTTATTAAAACTCCACCCGATTTGGACTCCTCCCCACACTTCACGGGGTCTCAGCCGCATGCGTGCCGGCGCGTGGC…
TGCGGATAACTGTCCTGTGTGACCGGAGATCCCGAGATCCAGGCTCCAGGAAACGAAGCACTGTGAAACCAAGAGCACAACAAAACAAAGAGTCTCATGAGCTGCTGTGCTCTATCTGTATGGCAGGTTGAGCGATATGCTCTTAATGAAGTCAATGCTATAAGCAGGGAAATTGTCCTACAGAATTTCTTTAATGATTTCACCTATATGAGCTGACTGTGGGGTCGCAGTCCAGGAGAGAATGGGGTTTTCTCTCTAGTGAGCTCATGAATAGATATTAAAGGGCATGACCGTAACGCCCTGCCCCGTAAGAGAAGCAGATAATCTGCCTAGTACTATGTGCCTTTTGTGCGAAGATTCTCACACTAGGGTTTGTGGATCAAGGCGTAGTCCTCCGCT…
GTATTTTAGTGACGCCACTATGACAAAAAGGTCATTGTCACAGAAGGTGCGTGTTAAATAGACTATAATGACAATCATCAAAAAATTGTCATAGATTTTATGACGCACATCAGATTCGTCACTAAATCTATGACACTCTATTTTGTCATAAGTCAGAGTGAAAATGTCATGGTTCGTACTACCATGCATTGCCACGTGGCTAATGTTGATGACCTGGCAAAACCTTTATGACAAAAACATTTATCAGATTTAATCATGTGGTAAGCCATATGGCAGATAACGTGGCAAAATTGTTGTGACGAAAAAATTCGTCATAAATTGGGAGACGATGGCTACTGATGTGGCAATGCATTTGTGACGAATATTTTCATCATAAAATGTGATGACATGGCAAGTGAT…
TTAACCATTAGTTCATTATTGAGCCCAGGCGCCAGCCCACCAAAGTAACATTCAGCGCACCAAAGCACCAAGCCACCAGCCCCACCATAATCCCTAATTTCCCAATCCCCATCCGACCATCCCCTAGCCTCTATCGTTCAATCCCAGCCTCCCAGTCATCCTGCAGCCTCAAGCGCAAAAGCCACCCGCGCCGCCCAGGCAAGCCGCAACCCGCAAGCCACCCGCGTCGCCCCGGCCCCCCGCGCAGACGCAGCTCCAAGCTTCGCCCTGCTTTAAGCGCCGCCGGCCCCCGCGTAGACGCAGCTCTGAAAATCTGAAATCCGCCCTGCTCTGAGCTCCACCCTGCGCAGCTGCGCTGAGCGCCTGAGCTCCGCTCTGCTCTGCGCGGGAGCACGGCGC…
AGGTAAGCCAAGATGTAAAAGGCTTAACCTTAAGTCGTGTCAGGTAAGTCTATGGCAGCTCGAGGACGAGCTGGTCCTCAAGGGAGGGGGAGATGTCATGGGCATCATAGGGAGCGAGAGGCAACAGCCAGGCTAGGATAAGGCTAGAGAATAAGATTGAGATGAGCTGAGATAAGGCTAGAGAATAAGATTGAGATGAGAGAATTGTGGAGAGTTGGTTAGCATCAGATAAGTCCAAGAAAGTAGGAGTTAGTTGAGAGTTTGTAGGAGAAGTTGGTTAGCCATAGGGCTATTTATAAGCCGCATGGCAGCAGGGAATAAATCAAGCAAGATCATTATCAAATCAATCTCTCTCTCTTGCAATGACACTCTCAAGCGCCTAGGGCTGCTACCCTAGAA…
AAGAGTAATTTTTCAGCAAAGAAAATTGTGATAAATCTGATAGAAGATGTATGCTACAGCTAAAAGTTTGCTCCAACTTTATAAACTTTTAAATAAACTGTTAAATTACGCGAGCTTGTCGGGAGGATGGTGGGAGGTGCGGGCATGGCGATGCTGGGAGGCGTGGTCGGCTTCGCTGGGACGGGAAGCAAGAATCCTTGGTCACGGTCGGCGTCGCGGATAGGGGCATGGTGTACCTGTGGACGCCCACATTACTATCTTATAGAGTAGTAGTAGATTCACCAAATATTTGTTTGCTCATCCAAAAAGTAATTCATGTAAGTTCATGCTACAAAACAGGTAAATACTAATTTCATGGTTAACACTTGAACAAAACTACCGTTGAAACAAGATGATCCA…
CAATTAATTAGCAAACTTCGTAATTAGTATTAAAACTTCACAATTAATCCCCATGTCAGGTATGTATGACCAATCTATTTAATACTAAAATAAGACATGACAGTTAAATCCTGGTTCCATAGTGCTATCGGTCAGGATAGCTATTAAGTATGTTTGCAATTGCAACTACAAACTCCTCTTAATAGAGATCGATACAACAAGTAGCTATAAATTATGCTATTTAACACACGAAGGTTGAACCCATGGAGCTGTCCACATCCTAAATTCTAACATAGAACAGTCCACGCCAGAACATATAAGGGTCCAATACCAATAATGTGGCCAAATGGCACAAGATTCACTGGACAGTTTCCTTCCCTGACACATATGGATGGGCATTTGGTCTTTCAACACATGCAC…
TTGTCACATGAAAATTGGAGAACAAAGCGCTTCAATTCGCTCTGTCATAACGACTGATGAAGAACGCGATGGTACAGTATCTGCAAAAGATCACAGATGCAATGAACGTTGCCGCCGATGAACTCCGCACCGCGATCCTCGCTGGCGTTACAATTCATGCGCTCTGGCGTGTGGATAACGGTCGACGGTGAAAAGATCTCGCGCGAGGATGAACTTGGGGCACTATTTTGCCCTGTCGCCGTACCCACTTGCACGGGCGACGTGGCTGCGCGACTGCCACCATCGTGCCACCGTTTAACTCGGTTATGACACGCCTTCAGTCGATTCACCATGTCGTCGCAAGCTGTGAAGACTCGGCAGTGACCGCCGTAGACCGTTAACGAGTGAACGCCACATTAG…
TCGACATTCTAGTGATTTGAGCTCCGTTCTAGTGTGCTAGTCTTTTGAGCTCAAGTCTGGGTCTTGTGTGTGCGTATTCGCTGTGATCTTTGTGTTGTGTGTGAGTTGCTAATCCCTCCCTTGCTCTGTGATTCTCTGTGAACATCTTTTGTAAGGGCGAGAGGCTCCAAGTTGTGGAGATTCCTCGCAAACGGGATTGAGAAAAGAAAAGCAAGAACACCGTGGTATTCAAGTTGATCATTGGATCACTTGAGAGGAGTTGAGTGCAACTCTCGTCCGTTGGGACGCCACAACGTGGAGTAGGCAAGTTTTGTACTTGGCCGAACCACGGGATAACCACTGTGTCATCTCTGTGATTGGATTCTTGTGGTTATTTTGTTTTGACTCCTCTCTAGCCAC…
AAAGTAAGTTATAGATAGATACCTTAGTTTGATGTACATAGGTTTTTGTTAAAAATATATTTGACTCAAACACAAACCAGGATTGCCAGCGGTGCCTCGAGCATCACTTTGCAGTTAGAAATATTCTTGTACCATGATTTTAATTTTGATGTGAAAACTCTGTAGTTTGTGTTTGAGTCTGAACAAACTGTAGGTGATTGCCGAGCATCTGTCTTTATCAAAAATTAAGTGATTCATATATTGATACACGCTTCACATGGACTAAATTTCTTAAAAATTAAGTATTTCACTTCCATGAGTCCTCCTGATGTTCCTGAAGTGTAGATATCTGAAGATCTTCCTGTGAACATTGCACTAGCATTGTGCTGGCATCAACGAGGCACTTGCCTTGCGTCGGGG…
CGCGGGCGTACTGACACCACCACTATGGGTACGTGGAGTTGGCCACCGAGTAGATGGCGAAGGCTGAAGAGAGAGAACAAAATTCACATAATTTGTATACATTATTTTTTGCATAATATTTATACGTTCACTAATTTGTGGTTTTGGAAAATTATTAGTTGCATCATTTTTAATGCGGCACGTTAGATCCAATTAAAATTATATGAAAACAATTAATAAATAAGATAGTTGTGTATTCTGTTAATATTGTAGCTATAGAGAACCAAATTTAGAGGACGTTGCTAGAGACTAAGATGATATAGATGACAGAATCTTTTAGAGTGTGGTGTAAAGTACAGAGAATATTTTTTTAGGGGACGAAATTTAGAGAACGTTGCTGTAGACAGCCTAAACCATTGC…
ATAAATCCTTGTGTCTCTTGTGCTTGTCTTTATTGTGTCTATTGTGCTTCACAAGAGCTCTCCTCTCTACTCACTTGATTTCATTGTTCTAACTCTTAATCAAGTTTGTGGTGTTAAGTTTTAAGTTTTACAGGATCACCTATTCACCCCCCTCTAGGTGCTCTCAAGACTGGGTTTATAAGGGTAGCTTATGAGGGTCGGGCCTTATCGACTGGGCCATAGATAAATGACATCCTATTACAGAGGAAGAGTACATTCTCATGCTTTCTTAAAAACAAAAGGTATGGTGGTGACCTACACTGCGTGAGCACTACTTACCTTCAGACTCGAAGGGTAGGCAGAGGCCTGTTCTGCCTTGGCGATGCCGAAGGCAGAGCTTGACGGTGGCCATCGGCGGCT…
GCCAATTTCGTGCTTTTACGAGCTTTTTTCGTGCCGGGCCAGCCCAAACCTGGCCCACGCGTGCGGGCCGTGCCGGGGGCCCAACAGGCCGACATTTAAGGCCTAGCCCTGACCTGTCTTTAGGCCGTGCTAGCCTGGCCCAAAATATTACGTGTCGTGTCGTGCTTTGGGCTAATAATTTCGGGTCGTGCTCGTGCTAGCCCAAACAGCCCGGCCCAAATTCCCAGCACTAGTTCCAGCCCAACATAGCAGTGGCATGGTGCCGACTGGTGGGCCCCATTGGTCGGCCACTCCACGCCCACGCACTAGCGACCGGCGCGCATGTATCCGTCTCGGCTAAAACCGCCATGTGGGTCACATCTGTCAGCGGCCACTATCGTGTGGGGGCATGACAGCTGG…
TTTAAAATGTATAAAATATTTATAGGTTTTAAAATACAAGCTAGCTTAAGTGACAATCCTCAATAAGGAAACTATAGAAGGGATATACTTATACAAGAAGGCCGAGCCCACCGGCACTTAGCACCATCCAACACAGAACAAAATTATAACTTGAAAAACAACAAGGAATAAAACCCTGAGTACGCAATTACTCAGCAAGACTTACCCGACTAAAGAAAAGACTCTCAAGGGTATGCTGGTTTGTTGGGAATCAAGGTAAAGCTCATCAAATTTCAAAGACTTGTTTTTGCAGAAAAGCTTACTAGTAGTGGATCCTTATGCCAAAATTTTACTTTACAAGTTAAGTACTTTTCCTTAATCTAGATTTGCCTAATCTAGAGCATTCACTTGTCCTACACT…
GATTTATAGTGGATGATAAGGGTAACATCTATGTGGTTGATGCTATGAATATGGCTATTAGAAAGATCAGTGATACAAGGCTTGCTGCATTGGCTAACTATTTCTACCATTGTCTATTTTCTTCATTTTATTTTGTTCTTCCCATATATATGCTAACGGTATCCTGTTTGTACTAATTTTATGTTATTTCTACTATTTGGTCTCATATATACTGCTTTTGTATAAGCCTCTAACATCTGCTCTAAGCTAAATAGACAATTAACAGTGTTGTATGCAGATTCTTAAATTACAAAAGCGTGGTTTGAGGGGTTCTATTGAGATGTTAAATTCGAATTAAATCATCACTGATGCTTCTAAAAATTCTAGATTTACTTAAATTACAAAAGCGCGATTTGTTAT…
ACTAGAACGACATTTTAATTTAAAAATCTAATTTAGGAATTCGATTTGTGCATTTATAATTAGTCACCAATATGATTAACCTTAACTGAAATATTAGTTATTAATAATTATTTAGTTTAATCACGTTGTTTAATTATTAGTTTCGCATATCGGTCCGCGTGTGTCGCGGTGCTGTTTCGCGCACGTCGTCGCGTGTCGTTCGCGAGTGTTGCGCGTGTTGTTCGCACGCGTTGTCGTGTGCCGTTCGCGTGTGTCGCGCGCCTTGCCGCGTGCCGTTCGCGCGTATCACGCGTTGTCCGCGCGCTAAGTCGTTTGTGTCCACGCGTTGCGCACATCGTGTTTGCACGTCGTGCGTCCTTAATTCGTATCGCTTAGAATCGCTCATATTCATTAAGTTAC…
TTCTCCAGTTTGATAAACACAGTACCTGTCCCCGCAGGAGGGTGACTAACAAAAGCAAAACGAAAGAACCTCGGCACTCAGCCTCGGCAGAGCAAGTACTGTGCCTGGACCCCATTGACGGCACGACGGCGAAGCAACTACACCTCTAGTTCCTCTAATTAATTAGCTAAGGGCATCCCATTTCACCCTCATGGTTGCACTGTTATCCCGGGTGGTCTCTCAACGAATAGGTCCTTACGGAGAGGTACTCGGGAAACAGCCCGAGTCCCCTAAATGCCACAAGTATATCATCATATCCAGAATAAAATCATAGTATCATCATTGTATCTCATCATGTTCATTGATTAAAGTAAAGCGCTAGCATGTAGCTAACCATAGTGACCCCAAAAGGTAAATCAA…
GTGTCGGCCCGTGCGCCGTACGCGTGCCGCAGTATTGTGTCACGCGCATCGTCGCGTGTCGCGCGTGCTGTTTGCACGTGTTGTCACGCGTCGTTCGCGTGTGTCGCGCGCCGTTCGCATGTTATCCGCGCGCGAGATTAAATCGTTCGTTTATAATCTCTCATGTCAGTTAATTAGTTATTTATTTAATCATCCACAATTCAAACAGTAAGTTAGTCAAAACTAAGTAGTTTTAATCTATATTTCATAAATACTAATTAATATGATTATGTCGATTAATACTTATTTAGTGTAAATACGATAACTTCTCGATCGTAGCTCCGTCTGTCGCGTTTCTTTTCGTCGCGTGGCCGTAGTAGCGAGCTCTATTTCGTATTGCATGTTTTTATTATGTTCTCT…
TGTTTGCTAAAATGATCTTGGCGGTGTCCACGCTCTGAAGAAGGAAAAACTATCGAATTAAATTATCTGGGCATGATCTAATATAAATAAATATATTCATATAAACATATATGTATATTCATATCTAAATCAAAAAAAAAGAAAACAAATTTCTTTTTCTCCTCACCCCACTCACGTAACCGGTCTGGCCGCAGCCATCGCGCATGGCGGCATGCGCAGCGTGCGCATTCAGTGCCTCTCCCATGCACGAACTACCCCTCCACTCCCTTGGTCAAAGAAGCCAAAAGCAGGCATCGCATGCAGCCTGGCCCGCCAGCCCACGCGCGTGTGCTCAGTCGCGAGGACGCCAGGCGAGCCGCGCATGCCAACTGCCCATGCCGCCCGTACCTCTGCCCCAGC…
ATTGGGCCTCAATGGACTTGGACTGTGCGGCTATTGCCGCCGCAACGCCGGGGTCTGCTGCGCCCGACATCTTGGCCCTCCTGGTGTAGTGGAAGGTCGTCGCCAGGGCCGGAACCAGACCTTTGATACCAATTGTCAGCGTCCTCCACCTGATGGCGAACGCTGCTCGTTGCAGAGAGGAACGAGAGGGAGAAGACAACCAGGAAGGAGAGGTGAGTTCTGTATTTTTATTCCCAAAACTGTCTTTCTCAGTACAAGTGCTACTATTTATTACAACCAGCTATTAAGCGCCGACCCACCCTTCAACGGATCCACTCGGCACCGGACCATTTGCTATTGGGCTTCCTTGTTCGCCGGCCCATCACTTCATCAGTTCCTGCTCTCCTGTCGTCCCCCAAC…
AACAATTGTCAGTTGTCATATCTCTGTTAATGGATTGCATATAATGCGATTGCGTCTATGATCTATTTTATCCAAGTAAGGTTCTATTTGGAACACAGCAACACAAAAACACAAGAACAGGAAAAACATAGGAATTCGTCAGGAATATAAAACATATGAATGTTGAAGAAATGATCGTTTGGGTAGGCTGTAGGAAAAACATAGCAATTGTACCAAGAGGTTTGAGTGGATGCAAAGTTCTACATTTTCCCTCCAAAATAGAAAAAAATACATTATTCCTATGCTCCATTCTGTGAACCAAAGGCATGAATTAGCTGCCATGTAGAGCTGATGAGTTTTCTTTCATTGGCGCAGATATTTTTACCGGTATCGTAGAGTATGAACCTGAAGGGCTAGTTT…
TATCATTTTCATACGAGGACTACAATTATCTTCATATAAAATATTTATTAGTTTTTGTAACTTATTTGCAATTTTTTAGTGAAACTAGAATATTTTATGAATTTTAAATATTGCGGTGTTGGTTCTACAATTTTCTTGTGATAAGCAACTTTGAACTGCATGATGTCAATTTTACCGGTTTCCTTTCTTACATCTGATCTATCATATACATGATTATGTATTGCTTAACTTATGGATGGTTGGACAATTAATATCATCGGATGAACTACCCGACAATTATTCGGTACCTACCCGAGTAGCATCCGTTATCCGTTTCTTACCCGTCCGGATTATTACCCGGTCCCATCCTGTATCCGTCCCGAATCTTAACTACCCGTATCCGGTCCCGTATCCGAGAGA…
GCTAAAAGTCTAGAAATTTAACAACTTATGGTTGGTCGCTATAGATGTCGTCGGGGACTAGCGGTGGGTCGCTATAGAGCAAGGATCACTAAAAAATCTTATAGCCTGAACGTACCTGTAGATGTTAGTGACTAAAAATTAATTAAAACAAGTAAACATTGGTCGCTAAATTGCGTGGTGAATCATGGTAACAATGATGATTTGTTGTAACACTATAAAAGCCATCAACTAAAAATAATGAATTTAGTTATTACGATAAATAGGGTAATAAATTTTTATTCAAATGTTTATTATTTATTTGCATTCGTAATAATTTATTCAAATGTTTATTATTTATTTGGTAAATTTTTTATGAATTTTTGAGCAATTTAAAAATACATTTCGAAAAAAAGAAAACCC…
CGTCCTGATTTTTCCCCTGTCGCGCCGCTCAGCACAGAAAAATCTGGGCCACCTCCCTTATCCTCTGCACACGCTGCCGCCCAGTATTTCTTCTTCCCTGCGCGGCTGAGAGCTCCGTTCACGCCGCTCCCCCTATTCAGATTTTTCTCACCGCACGCGCTGCTTCTCCCTTATCTGCTTCTTCCTGGCGGCGGCTAGATATTTGAATCCCTGGTCGCTATAAGGTGCAAGCCGAGCACTGCTTTCTCTTGCTGTGCACGTCCCTGCTCTCTCACTTCTCTAGCCACGGACTCCATGGAACAGCAGTAGGCGCCCAGCTCCTTGCATCAAGTGAGCCCGGTGGCCAATTCCCTCTCTCAGCCGAGCGCTCCTCTATTCGCTCGCGTAAAGTCGCGCCTC…
TAGAAGCTGGAGTCGTCGCCGTCGCGGCCGGAGGATGAGGCGCTGGCGGAGGCGGATTCAGGAGCGGGGAGGAGGGGCGCGCCGGCCGCGTCGGCGCGGCAGCTGGGCGCCACCTTGTGGGAGATCCAAGACGTCATCCGGGCCACCGGCGCGGGCCGACGGATCCGACGCCACGGGCTGAGGGCGCCCACCGCGGATGCGGATCGGGTATGAACTTTGCCATCCACGTCGCTTTTTTCCGGTCAACTTGATGACGCTAGTGGTCAGCTTGATGTCTGTATGCGTGCATCATCTAATGCTTCTCTTTCCACCTTTTTGTGGGTTTCTCGGATCTCGTCGTTCGATCTTGCGTCAAATGACTCAAATAACGCTTCCTTTTAGTCCCTAATAAAAAAAATC…
TCTCTGGTACCTGACATAATGACTAGCCTATCCTTCGTTAACTTTTAACTAGTAGAATGCACGTGCGTTGCAACGACACACGATCACAGAGACAACGTTTTTGAACGTACCTTCTTCGTTTTATATGCGCAATGGTCATTTCCGGATCACCCAGTCTCGTCATTTTCCTACACGAGCAAAGACCCACGAATAGGGAGGCCACATTTGCAACACCTTTGTCGCTAGGCGCGTGTCCCTGCAACCACCGTCGCGAGCGCGCGGGTGACAGGGGCAAAGCTAGAATTAAGGCATAGGGGCATGTAATTTACCAATATTATAATGATATATACATAAATGTATATTTGTGTAGTAATTTTTATATACACTTTATCCCTTTTTCTCTCTCTTTTACAATCACCC…
TCCCTATGCTGGTACCTCCTAAGAAATGGAAAGGGTATGTTGGTGTTCAATTTTTGTACCTTTCCAGCAAACTCCTTACATGTTGAGACTGTTTATGATTGTATTAATTCATAGAACTTACTGCTTGTTGCGGGTGATTTGAATGTGCCAACCATAATTTGCTGCAGTTATGATAAAGGTGGTCACCTTTTTCTACCCTCATACATTATGAGGACACATGGTGTGAAGGACCAAAAGGATGCAATTAATAGTGTTCCTAGAAAACAGCTGCGAAAAGTATTTGAGGTTTACTGATCTCCCATCTATGTCACAATGTATATTTATATTTATTATTGTTGTTCTCTGCATAAAAAGTACTTCACATGGGTTCTCTGTTGCTCTACCGAACATAAGCCTGGC…
CCAACAAATAGCACTAAGAAGCCAAAGCCATTTTTATAGAGAGAAATCGGAGTAAAAAATGGTTGCAGCAACTTCTCCCACACTCTCCACCTTGCCCTTCTCTCATGCCAAAAGGAGTCGTTTTATCAAACGATTTGTTAAACAAAATACTAGCACCTATAGAGGAGTTGTTCTTCAAGAGAAGCCAGACACAACAGGACGATCAACCATAGATCATATGACGACAAAAATAGGCTATTTTCTGCGTAAATTACACGTTATTTTCGGCGGACACGCCTCGGCCGCCAAAAATAATTTATTTTCGTTGGTTTTTCTTCGTGTCACCGAAAAAACTGAATAACTTTCGGTGGTCCATCTCATGCCGCCGAAAATAGGCCACCGAAAACTAGGGCTCATTTT…
TAATAAATTGATGAAACGAAAATTAAAGGAATATTAATCCTCCGTCCTCCAAGAAAATTAAAGGAATAATCCTGCATGAATTAATTATACGCGCAGGTGTGCCTCGTCGTGGACAACCTCCGCGAGGCGGCCGCCAAGTCGCCGTCGACGGCCGTGGACATGAGCGAGGTGCTGGCGGCGTACACCAACGACGTGGTGAGCCGGTCGGTGCTGGGCTCGACGCACCGGAAGAAAGGCCGGAACACGCTGTTCAGGGAGATGACCATGACCAACGTGGACCTCCTGGTGGGGTTCAACCTGGAGTACTACATCCCGCGGTGGCCGCTGACGGACCTGCTCTTCAGGCTCGTGTGCTGGAAGGTCACGCGCCACCTCAAGCGCTGGGACGCCCTGCTGGAG…
ATTAATAAATATGTTGAAAATATTTGCATACATGCTAGTACTTTTTTTAGCATTTGATTTTGAATTTGAAATTCAAAACAAAATCGAATTAGTAATTTGAAATAAAAAACGAATCAGAAATAAGAAAACAAAAGGAAAAAAAAAAGAGAAAACCTCACCTCTACTTGGGCCTAAAACCCGCTGCTCGGCCCAATTTTCCACCCGTGCCGGCCCACTTCCTCTCGTCGGCCCAGCCTGAAGTTTTGGCGCTGACAGGTGGATCTCACCTGTCAGATTCTTTCCCCGCGCCACGTTTCTCTGAGTCTCTAACTGGTGGACCCCTCCTGGTCAGACTCATCTCCTACCGGCTACCGCTGTCTGCATCTACGAGTAAACGGCGACGGAACCACGAAGCGAATC…
TGCACACGGTTGTTGGGGGGCCATTGCCGTCCATTGACCAGCCAGCAGGCTCCTCCTATGAACTCCCTGTGTCACTGTAACCACAGTACATAGCTCCGAGCTATGAGACCAACTAGGCGACGAGCTATCAGACTGTGTTCAATGGTTCCATCTATATTTCACCCCCTATATCCCACTATCCCGCCACGTCAGCAACCGGTCTCCTCCTATGTTTTCACTCTCTGCAGCGGTTCCTCCTAAATTCTCTCCCTATATCCAACTACCTCCATAAAATATCATTTTTCATACCTATTTATCATCCATTACCAATTTTTCATCCACTACCAAACACCACCGTGCACGCACATCAAGGGAAGAGGGCCGGCTGCACCACCCCTTGATCTGGCGGTGTCCTCTGTC…
CGGCCGGTGGCGAGGCTAGGCTGCGCCTGGTGAGCGGATGCGCGCACTGGGGAAAGGAGTCAAGAGCATGGGTGCATCGATGAGCTATGTTGCCAGGGCCGGAGACGGTGTGCTGCCCGGCGGTGGATGGTGCCACGGCGAGCGCGTGGGACCCGCGAGCAGATGCAGAGGTGGAGGCACGGCTGGGCGGGTCGATTGACGGCGCGCGCGCAGGAGAGCTCGGCGGGCTAGCAGCCAGCACGGTGGCTCACCGGCGGCTCGGCCATGGCTGGTCGAGGCGGGCCGCCGCGCGTGCCGCGCCGGGGAACAAGGAGAAAGGGGAAGGGGAGAAGGGACGCGAGCTCACCACGGTGACGAACGACGACTCCGGCGAGGCGAGCTTGGACGCTGGCGCGGACG…
AGTTTAAAACTAGGCATACTTCATGGAATAATCTAGTTCATATTATAAAGTTTCCATGCTTTAGTAATTCACCTTTTCATTCCCTATCAAAATGATTACTAAATGGAAACTAGTGCTTGTGTTGCTAACGTATCTCTTGAGCTTACTTATAAATATGCATAGAAGGGAAAGTACACAAGCCTCATGGGTTGATCTTCACCCAAAAGAAGAAAGGTAAAAGCAAAGGTATGGGAACTCATCTTCTTAATTAAGTTTAGTTCCCATCTCAATGGGTATTTAATCTAAATTATCATATTCTACCCTTGTGAGGAATAGATTCGCTATTGGACCGAAATTAACTAAGTGTGCATTCAAATATCATTTTCTTAATGCTCATTAGAATCTATTTAATGCCTTTGC…
CAGTGGTCGCTCTTGGCGTAGCCGATGACGGCCCCGTCCTCGTCCTCCTGCGAGGCGCCGAGGCCCGCGCAGGTGAGTGAGAGCACCGCCGAGTCCATGGCGGCGCACGGTAGGGTTTAGCCGCCTGGCCGGTGCGCGCAGTTGAAGCTGACCACGGTCGGACGGATGCGGAGCGAAGGCGACGGAGGGGAAGTTAGAAGGATAGATGCGCAACGGAGGATCGGAGCAGAGAGTGACCCGAGTGGGGAACAGGGAGAGGCAGCGAGATCGGTTGCTGGGTGCAGATGAGAATGGGGAATTTTCCCGCCGCCGCGCGCTATTTCGGGGAGGATTTTCCCGCGCTTTTGTTCCGCTTCGCTTTTTTTCCCCTCCCGCTGTTTATAGGCCGGCCCATTTAGA…
CCAAAGACACTTGGAAACATAAACATCGGTTACAATGGGACAGGTGAAAGCACAATAAGAGAACATCCACACGCGTATATATCCACGCATCAACAAGAACATCTAGCTAGCTAGGGAACATGAACAGAAACTAACAATGGCTTCTTTCAAAACTCCACCACGGAGAAGCTCGGTTCTTATTTGTGTTGACAGAAAACACGAACACACCATGGCACAATCACATGACTACTTGACACATGCACACCATGCATGTATATCAACTTTTGTATCTCTATTATTACCACCTCCTCTGGTACATGCACGGTGGCGGGGGCGGGGGCGGCGGCGGAGGTCCAAAGAATATCGGTGGTGGAAATGGGGGCGGCACAGGCGGAGGGAGTCCTGGTGGTCCTGGAAGGA…
CTAAAAATCCAGAAACAAGGTTTTAGGCTATTTTAAATGCTCCAAAATTCCCTATTTGACCTAAAAATCATAAAACTATTTTTATTAAATACTATGGAAAATAAGGAACCTAGGAAAATTGATTTGACGTTTTTACCATTTTTCTACAATTTTCTACAGATTTCTCAAGTTTACAGAAAAAGAAAAGGAAAAAGCTTAAACAGTATTGGGCCGAAAGTAGCCCAAACGGCCCAGCCTACACCGGAACAGCGACGCGCCCACGCGCGCCCGCGCACGCGACGGTGACTTTGCAAATAAAACCCTGCAGGTTTGAATAACCCGAAGGAGTCTAGAACACTGTTTTAACAGTCACTGACATCTTGCAGAAATACCCTCACACTTCTATTCCTTCTCCGAATG…
GCATTGTACGCCAAGGCGGTGAGCCCCTTTCTGTTGCCAGGGAATCGATGGGGACGGTTGATGTGTGTGGGGACGGAGTGCCTCGCCACGTCGTGTGTTTAGGTTTACCTTGCAAGGTTTAAAAACTCGATTTGAATCGTCTGCTTCTCGCAGCTAATGAGACTGCTTGATCCATGCTGCTACATTGAGTAATAAGTAGAAATGTGGTGACTGGCAAAAGATGTTGGTTGATAAAAATGTTTGATACCATGTATGATTAGCTAGGTACACATCTAGTTAAAAAGGATCGTACTAAAACTTGAAAAGCTAAAACATGATTTTAGACTCAGCTAGTGCTTTTGGCAAACTAAACCCCTCAGCCAAACAGCTGCATGTCTAGAGGTAGAGGAGTAGACTCCT…
GTTGATTTAAACCCTAGTTGCATGATCTCAGGAATCCTATTGAGATGAATACTAGTATGCTAGGTCGAGTAGCTGCTTTAATAATTAGGGATCTCGGTAGAAGTCGAGTGATTTTTCTAGCACTCGCGCGAGGTCAGGAATTGGTTGTATCCACTTTGATAACAGAATGGTGATGGTCTGTGGACACGGGTCCATGGGGACGCGTGGTCTACGAGATGAAATTGGAATAAGGATTAACGTGCGGATACCTGTGTCAAGCGTTTGAACGTACTAAACACATACCGAGAAATATGGTAAATCGGTAAGCCTAGTACCTGAGTGAACCTGCCCGCAGACTTTACCCCTCACGCGACCTGAGACGTGGTCTCCCATTCCGGTTATGGTGGGTACAAGTGCGGT…
AAATAAAAAGAAAAGAGAGGAAAAGATCAAACTTGCTTTTGGGCCAAATGAGATGTCGCAGCCCAACTCCTCACCTGACTTAGGCCAACTCCACCTCGGTCGCGTGGCCCATTTACCTATTGCGCCGACCCGCCCCTTTCCTTTCCGCGTTCGTCGCTGACAGCCAAGGCCTTCTTTTCAGCGCCTCACCACGCCGCACCCTTTGCTTCCCACTCGGTCACTTACACCTGGGCCCTCCCTGCAGCCACCCTCAGTCCTCGTGCGTGGATCAGACACTGTCGGTGGGCCATCCCTATCAGCTTCATCACCCAAACCAAATCCCAACAGAGACCGCTGTATTTCCCCCACCTGCCATCAGCGATCTCCGTGGCTTGGCGCCATGAGCGCGCTAGCTGGGCA…
GCGCGCGCTGGCGGTGGACGGCGGACGACGGACGGACGGACGGACGGATGGGTGACTGCACGCGCGCGCGGCTTACCGGCGGCTGCCTCCGTATGCTGAGCGAGCGAGGCGGCCTTGGTATGTTTTATACGGCCGTCCGGCTGCTGGTCCGCTACGTCTCCGGTGAAGTGAGCGAGTAGGACGGGGGCCGGCTTAAATAAGCGGGGCCGGTGCGACGTGTGCGGCCACCAGAGGGCTCAGGGCTCGCCGCGCCGCGCCGCGCCCTCTTTTTTTTTTATTCTAATGCGCGCGGTCGGATCCGGGATCGGATCGGCACAGCACCCGAGCTAGCGCGAGGCGTCTCTTCTTCCGCCGGGTCGCCGTGACGTGACCTCTCTCCCGGTACGGAGGCCACCGGTC…
CGAGTGGCAGGTTCAAGCACTTGTTCCTGTAGAGATAATCATCGCATGGAGGATCTTCAGCCAACTGAAGCTTGTTTGAAACTGAATGTTTCGGCTTTAAATTTAAGATTTGGCTACATGTTCCTTCATTGCATGGAGGACCTTCAGTACCCTGTTACTCGTCATTACTGGACTTCTATTAGCATGTATAAGCAACGTAGGACTGCGAATACAAGCAAAATATGTCATGTAGTTGAAGAACCTATGGTTTTTTTCTACCTTTAGGCAATCCAACCCTAAGCTAAGCAAAATATGTCATGTAGTTGAAGAACCTATGGTCTTTTTCTACCTTTAGGCAATCCAACCCTAAGCTTTTTATGTTGCTGTCGCTTGCATTGGGACCCTGAGTTGCTACAATTG…
ATGTTGGCTTACTCTTTTAAATCGTCATTTATTTTTTTCACTAACATGGCACAGCATGGACACTAACCTATCTTACCTTATGAATGTAGACTTTTGTCCCGCGAGAATGAAATCTCTATTTGTAGGCTTGTGTCATACCAAGCCAAAAAAATCGGTGGCAACCGCAATAGTTCCGGAAGGTATTATAATTTTCGTAGTTCTGTATGGATCAATTTGTATTTTTTATGATAACTAATTTTAGTTTTATCTCACGATTGTTTGCTCTAGACTATATTTGCACGCAGGGTGATCTTGCCCTCATCGATTTTATTAAGGAAATTCCTTGTGAACCAAGGGTAGAAGTCGTGCTTATTGATGATGCCTTTGTTGAAAGGAAGTCGATGGAATGTTTATTTCAGC…
ATGTTTAGAGAGGCATGCATTCCATCAGTTTGACTGTGTTTTTCTGTTCTAGAATTTCATGAACTTGAAACCTGTTTAGAGAGGCCCTCAATCAGTTTGACTGGGATTTATTTCTACTCTAGAAATTTCGTCGCACATTTAGCGATTCTTTGAGTACTGTATACTATTTATTATTGTGTTATCGTATTCAGTAACACTTGATTGACTATTACGTTGTCTATTAACACTTGACTGACTATTAATCCTTACCACTTTACCAGCCCAGCAAGGATGAGTAATTGAGGATCCTGCTAGAAGGATAGGATGAAAACACACATGATGCAGGCCGTCGTGACTAAGTGTGAAGGTCGCGCGCAAAGCCTTTGCTGTTGTTTTGTTTCCGATGTTGGCCGTGAGCAG…
TGCCTAGCAACGCTGTCATTGGTTTCGCAATCTTCGAAAACCCTTCAATGAATCGCCGATAATATCCGGCCATTCCAATGAAACTCTTGATTCCTCGAGCATCTGTTGGTGCTTTCCAGTTCAAAATGTCTGCCACTAGGACTGGGCATTCGAGTATACCCGAAAATTCGGGTCGGGTTTTTCGGGTTTTAAAAAATTCGGGTATTGAACAGTCGAACCCGAACTCGACCCGATTTTGTCGGGTACCCGAAAATTCGGGTACTCAAAAAATCGGGTTCGGGTTCGGGTAATTTACAGTTACCCGATTTAACAGTCAATAAAATGTACAGGCAATAAATCTGCCGGTTTAACAGGCAATAAAAATCGGGTACCCGAAATTGTAAACAGCAATAAAATGTA…
CCCTATGCCAGCACCCGCTAGTGTTTTATTCCCATGCTGTAGTTTCTACGTCTTTATGTGGCAAGTCATATACATTATTGTTCTACATGTTCAGATGACTGTCCGTGATGCATTGAACTCTGCACTGGATGAAGAGATGTCTGCTGATCCTTCTGTTTTTCTGATGGGAGAAGAGGTATCACCTGGAAAAAAATCTTTCTGCTGGTCTTTTTCCCTGTTCAGTGTCTTTTTTCATAATTTATATTCATATCCATTTGTGTAGGTTGGAGAGTATCAAGGTGCATACAAGGTTTGTAAAAGTTCTAAGGATTAATGTGTTTGCTCTTAAATCCTACCATTTTTATAATATTCATTGGTGTCCTTTTGCAGATTTCTAAGGGCTTGCTTGACAAGTATGGT…
TCCTATGCGGAGTCGTAGGTTAGGGGTCATTTCCACTCCATATTTTGCGTTTTGTCTAGATCGAGGGTATGTGTCGGAGAGAAAGCTTCAGTCGGGTGGTGGAGTGCACCCACCTAATCCTGTTAACTAGGAGGAGCCTAGGGATTTGCATGGTTAGCTGGAAGAACATGAGAACACGAGGGTTAGAGTGCTTTGGTCCCTAAAATCCTAAAACCCTACATCCACTGAGTTGTATTGTCTAGGAGTCTCTATGTCCAAGGGTCTCTGAGGGAGTCTCAGTTAGTCTCCTTCTGTCCCCTTTCTACCATGTGTGTGCCCTCCTTTTTATAGCCCAAGGGAGGCACGTGCATGGTGACCGAGCCCCGACAAGTGGGCCCAGTAATCTATTGCTAGATATGG…
TGATTTCTGGATCCGAATTCTTCTAAGTTTGAAATCAGTATCGTTCGGATTGACGTCTCACGTTCCCAATTTTTTGTTGAACAACTCAAGTTTCCCCAAATATAAAAGTTGTTAATAACTAATAGGGGCACAACATATTAAAAGAAGGCGTTCATCCGATTCCGTTTGACATGCTTTGACATTCAGTTTTCGCGAGTTTCCACTGTTTTCTGACCCACTGACAAACCAGTTTTCGTGGGTCTATAACTTTCTAACCAGTGCTCGAATCATCTCAATCTCTATACACGATTTGTAGAGTATACATCAAGGAAGATATTTTGTGCAGCAACCAAGGTTCGATTCCAAAAGGAAAAAGCCAAAAACGTCCGTCCAAACTAGCTCTACCATCACCTGCCAGCA…
CACCTGTTGGTGAGGACAATCCTAGGTTGAGCTGCACAGTCAACCTAGCCGCCGTGCTAAACATGGAGCTGGACCATGCATTAGACGAGCTAAGTAGGGCTCGTGCTGAGATCGCCCAGTGGTGGGCTCAGCGCGCGGAGCATCGTCACCTGGAGGATGGCTCCCCCACTCCCGTCGGGACTCAGCACCCATACCGCTCACCTCAGCGTGGACACCATGCTTATGGTAACCCCGACTGTAGGACCAAGATAAATTTAGAACCATAGATCGTCAGCGTCAGATCTTGTAATTAATGCAAAAATATATATAGAAGATATAGTGTGGCGGAACCGCCTGAATTATTCTAGCTTAAGTGCCCAAGTCGTACCCTTAAAGGCATCAACACACTTAAATCGGAAT…
ATAAAAATCTGATTTCAGACTTCGAATTCTTCTAAGTCTGAAATCAGCATCGTTCGGGTCGACGTCTCGCGTTCCCAAATTTTTGTTGAACAACTCAAGTTTTCCCAAATATAAAAGTTGTTAATAACTAATAGGGGCACAACATATTAAAAGGTGGCATTCATCCGATTCCGTTTGACATGCTTTGACATTCAGTTTTTGCGAGTTTCCACTGTTTTCTGACACACTGACAAACCAGTTTTCGTGGGTCTATAACTTTCTAACCACTGCCCGAATCACCTCAATCTCTATAAACGAGTTGTAGATTATACATCAAGGAAGATATTTCGTGCAGTGGCCAAGATCCGATTCCAAGAGGAAGATGCCAAAACTGGACGTCCAAAGTCGTCCTGCCATCAC…
TTGCGTTGGTGAATTATAGATAGTAATCGTCGTCCTTCCAGTGGTGTGATGTGATGCGCTCGATGAAGTGTAGATAGCTACTGCTAGCAGATGGTTGTTACGGTGTCTTACAATTTAATGTTTAATTTGCTACCGTGTATTTGTATATCTTGTGCTATTTTCATTATATTCATACATATGCATCTTGCATCTCATTTAGGACCGAGAGATGATGATCGTGCAAGTGATGTGGTGCCAACCACAAGATGCCGTTGGTGGACGACCTGAAGAATGATGGATCTAACCAGTGAATGCTCGCCAAGCGAGTGTCATCTAGCAAACACTATCTGGTGTTGAATTCCAGGCAAGCCCCGGTTTTATGCATAACCGTTATATATATGCTATTTTACTGCACTTAAT…
TGTTGAACAACTCAAGTTTCCCCAAATATAAAAGTTGTTAATAACTAATAGGGGGCACAACATATTAAAAGATGGCGTTCATCCGATTCCGTTTGTCTTGCTTTGACATTCAGTTTTCACGAGTTTCTACTGATTTCTAACCCACTGACAAACCAATTTTCGTGGGTCTATAACTCTCTAACCAGTGCCCAAATCACCTCAATCTCTATACACGATTTGTAGAGTGTGGATCAAGGAAGATATTTTGTGCAGCAACCGAGATCCGAATCAAGCAGAAGATGCCAAAAACAGGCAGCCAAAGTCGCTCAGAACCACATAAGCAGCGCTCGCCCACACGCTACTGTCTGCTTTTGTGCAGACCTGGCCACCGTCGCCCATGGCCAGTAGTTGTCGCCGCCC…
CAGTGTTTTTTGTATCTAGATATAGTGTATAGTTTTTTTTTGACTGGAAGATATAGTGTATAGTTAAGTGCACAGCAAAAGCTATGTATCTATAAAAGCCAAAACAACCTATAATTTGGAATGGAGGAGTATATTTTCTCTAAAAAAAGATCCACATTTTTATCTCTAAAATAGGTTCACATATTCTAGTGAAGCACATCATGGCTCTCACTCTTTTTATTTTGTTATTAGCTATGGACACCAGATGCAAATGCTACATCTATGGTTGCTGGACCAGAACTTGATGTATTAAGTGCCATAGAGAATAACCAGCGGTTGTACTGTAAGACATCCAAGCTTTACTACGCACTTGATACCTTACCCTTACCGTGATTGCTGTTCTTGAGTCAAATTATCAAA…
TACTTTGTTTTTACAATAGAACCAAACAGATCTCGGTTTTGAACAAAACTGTAGTTTTATTGTGGTAAAGCAATACCGTAGTATTTATGTCATGTACAATTGTAAACTATAGTATCTCAAAACTACAGTATTTTAAAACTGCATTCCCAAACAGGCCCTAATTGTTTCTTGGATAGCTGATTTCTTCTATTTATATTGTCCTCTATTGTTGATTGCCCACCCTATAAGATGACGTCTCATAGAACTCAGCTTGTTGTTCCATTTTTGGACATAATTTTTTCCCTTTACCGGACGCTTCCAGATTTCAACAACTATTTTATTGAAATCCTCAAAAGTTAACCAACTTAGTTCTAGCTTGAACTTTTTGTTTTTACCTATGAAAACTGGTAATCCCGTTTC…
GCTGACATGACATTACACATACTCAACATATAGATCAACGTAATGATAAATATTGAACGAAAGAATATACCAAGTACCCATCCCTGGATGGAAAATTTACCCAGTACCCCCCCCCCCCCCCCCCCCCCCCTCTCTCTCTCTGTACCCATCCACTCATCCCTGGATGGAAAATTTACCCAGTACCCCCTCCCCCCCCCCCCCCTCTCTCTTTTAATTCGAAAGAAATTTAGCAATACAAATTCAGAACTACCAAAATGAAGTGTATTCCAACTGCTAATAGAACTCTGATTGACATCAGCATATAGCCTATGTTCCTACGACAACAGGTATGTATGTGTAGTGTAGCTTGTCACCTCTTGGAAATTCCTCTCTTTCGGATCTTCGAATACATACCATTCA…
AAATAGGATTTATGTCCACACTAGAATTATGTTTGGAAAAGATAGTCTGAAATTCAAAACAAGAATTCGAATTTAGAATGAATAATTTCAAATTGAAGATGGCGAAGAAAAAGGGAGACAAAAGAAATAGGAAAACATATAGAAATAGAAAAAAAGGGTTGGGTTGTTTTCTCTCCTGGTCGGGCCATATCCACTCCCCTTTCCCCCGCACCGGCCCATTGTAGCACCAGCCCACAACTAGTGCGTCACAATACTTGGTCCTCACTGATAGTTGAAGCGCGCGTGCGGTTGAAGCACACGCATGGTTCTCTCGCTGACGTGTGGGACCACCGGGTCGGACGCATCTCCTTCCGTAACAGGCATGGCACATTGGAGTCGCATGCCGCCGTAACCTTCGCA…
GGTCATAGTCGCCCATTAGGTTTCTCCAATTTGATAAACACATTACATCTCCCCAAAGGAAGGGTGACTAATAAAACCAAATCGAGAACCTCTGCAACTAGCCTCGGCAGAGCAAGTACTGTGCCCGGACCCCATTGATGGCCCTAGGGCGAAGCCAACTACTCCTCTGTTTCCTCTAATTAATCAGCTAAGGGCGTCCCATTCCACCCTCATGGTTGCACTGTTATCCCGGGTTGTCACTCCCCCAAACAGGTCCTTACTGAGGGTACTCAAGAAACAACCTGAGTCCCCTAGAGTATCACAAGAACATCATCGGGATACATCATTGTATCAAAATATTCACATCATGTTCATGATTAAAGTAAAACAATAGCATAAAGCTAATCATGATAACCCAAA…
GCCTGGCCGCCCGGCGCAGACGGGTCCACCTCGGAGAAGTCGATCCTGGGGAGCTTCTTCGCCTCGCCGCCCATCCTCGCCGTCGCAGTCACGGAATCTCGTGAAGCTGGGCTGCGTGCTCTGCTTTTGGTTTGCTGACCCGCGGTGGTTGGACGCCGTTCGTTGACTTCGAATCGAGCCGCGAGCGGAAGACAGGTGGGCTTCATATTTCAGACCCATAATTTCACCGGACCCGGCGAGTGAAGCCCATTGAGTTCTCTGTTTCAGAGCCCGTACAGGCCGAAAAGTTGGCCCAAGTAGAACCCGAACAGACTGTCGATCTATCTAATGGCCGGCGAAACGTTGCAGCCAGAATGTTCGGTCAGACCGTCAGACAAGCACTGACGTTAGCTGCATCAT…
ATGGATCAAATCAGAGCTAAAATTTAGGAGATATGAATTTTCTATGATTCTAGGATTATTCTAATACTATCCATTCATTTTCAGGGATTTTCTAGCTTATATAATTCATTCTATTTATTTATCCCGCAATCAGGGACCGCGGCCATCATTTATAAGAAGATCAGGGTCTGTCTTGCAAGAATCCATGAGCCCCTGTACATATGACTGGAGTGCGAGTTGTTTTCAAATATTCATAGACTCTTTTGAAATATTGACAAGCGAAGGGGTATCATCGCATGAGAACCACACGATCCGCAACCCACGAATCAGATTAACTCGCTGCCCTCATTGATTCGACATGGAGCGATGGCCGTTAGATCCAAAATCCACGGACCAAAGATCACCCACACCACGAGTTAG…
CGTTTACTTTTATCCTCTTTGATCTGTCTTTATCTTGTATGCCTTCGTCATAAAGGAGAAGAGCTTGTATCTTGAAGACGAAGTTTCCTGTAATAGATTATCCTGAAAACAAATTGTTAATTATTTTTTTGAAGATCTTCTGAAGGAGAAGGCCTCCAACAATAAATGAGCGGCAACTACTTCCATACAGGCACTTTCTCGTCTCCAAAGCTAAGTAGGATGGCTTTGCAGTAGGTGGTACCACAAAACGCTAGTGAAAATTTTAGGACCAATTCTCTGTATTCCATTGGAAAATATAATCGTTTCTTGTGTACCACTGGTTCCACATGTCATACACACAATTTTTGTGACACATAATGAATGAGTATAAAATTTGATGGCATACCTGAAACTTTTTCG…
GCTAACACGACTTATAGCAAGTATAATAGGGTGACGTAGACGGGCTGCAAGATATGCCACATTAGATTTATGGTGGTGTGGAGAAAAGAGAAATGAAGATAATAGAAGTGAGCTACTCATTAGTAGAGCATGCTGCTCACGGACTCCAAGACAGATTGTGAGAGAAAAAAATGAACTAATTATTAAATGCACTTATGTACAAGTTGCGTTATCGTATGACTAGACTTTTAGTTGACTATATGTGACATGGCAATATTATAAAGCTCATTGTGAGGTATATTATTAAACTTGCTATTAGCCCATAACTGATGGAACCTGAACGTCCACAACTCCCATCCGGATCCCCAGCTATGGGAGGTTCAGGACTGCCACGTCTGTATGCACTCAGGGGCGGAGGGC…
TTGTGTGGGCAGTGATGGACAAGGATCGCCAAGCGGCGGCGCGGAAACGCCAGGCGACCGTGAGGGTTCATGAAGCCCGGCCGAAAAGGCAGCGGGGAGCATCGAAGGCTGAGGCCTCCGGCGGAGGCAAGCCGCCATTGCCGGCGAAGGCGGGTGCCTCCGCGCCTGGCAAGGCGCCGGAGGCGACGGTGGGCGCCGGAGGCCCCAAGCTGTCGAAGGTGGTGCCGTCCGCCAGCGGAGTGGCGGAGGCTGCGAAGGCGGCCCGATCGCTACCGCCGCCCGGCAAACGCGTTGCCGACTTCGGTACTGAGATTGATGTGGAGGATTATCTTGGGGGTGAGTCTATATGTACACACATTTTTTTTTTAATCTGTTGATGCGTTGCAGGGTTGGACGAGG…
AAGCAGCGGCTTCTTGGAGTGCGCAGCTTCAGCGTCATCCCGTTCGACTCGAGGTTCCGGTACCTGTTCTTGTCCAACAACACCAGGTGCCAGAATTGAAACAAGAGTACAAGACTGCATTGCTATGCGCAGACAGCCACAGGAGTGGGTGCTTGACAAGTTGACACTTTTTTCGAGAGCTGAAAATATTAGCTTTTGCTGTACATTCTGTAAATTTTTCCGTTGACTAGGATTCTTCTTTGTACGTAACATTCAGCTAACTTTTTGTACATCAAGCGAACCCAGAATACAAGTGTAGATTCGGTGATGGTTCAGTCTCAGGTTAGTGGCTTGATTACCGCCAAGGAACCCAAAATTACACTGCAAATTCACAGCCAGTAAAAAAAATCTGCATGTTGC…
CATAGCAGGTTGCTGGCATTGGACATTGGTAAAGTGCAGAGATGGCAATGGACGTTGATCCCCGATTTCCCGCGGAAAATTACTCCATTAGAGCATGGTGATGTAGAATTTTCTTCTCCCATGCAGATATAAGAGCGGAAAATTCTTTCCCCTACGGGTAAACAGGGATTAGGACGGGGAAGTATCCCCTCATTCTCGTGGGGACCTGTTAAACCTGCGTGTGACGATGTTTTCATGTACTAGTTAATTATAAAAATAAATAATTAGCTTGTCAAAAGATCAATCATTACAAATGTGTTCATTTTGATGAGCACATAATGATTTCTTACATCTAACAATATGTATAAGTGAAATTGTTTTGTATTAATAATAAAGGATGTATATTCTAATTATAATTTA…
AGTTAGCAATGGATGTGACACTAAGAGATCACCTTAGAAAGATAAGGGATGAGGATGATGATGATATGATGCTATTTTTTCCCTATGCTACATATATTGGACTTTAGTTCAAACATAGCAAGGGAAAAGAAGCGAAGGCATACATCAAAATTAAGTGGCGAAGAACATGTTCAGGAGTTGCTTCAAGGTCATTTATAGAACTGTCGGGTAGCGTTTAGGATGGAGCCTGAAATTTTCAAATCATTGTCAAGTTATCTTAGAAGAGAGGGGCTGGTTCGTGATACAAGAATTAAGGTCGAGGAAAAGCTAGCATTCTTCTTATACATGCTCAGCCATAATGCCTCGTTTGAAGACCTAATAGAAGAATTTGGGCATAGTGGTGATACATTTCATCATCAC…
TTTCCACTGCACGCAACCAGTCTTCTGCATCCATGGGGTCAGCAGAATGGGCGAAGGTAGGAGGGTGCCCTCTCATGAACTCGCCACGCTTATCCCGTGGCATCTGGGGCATCTGCACTTGCAACTGGGGTTGGGGTTGCTGTTGAGCCTGCTGCATGGCTGCCAGAGTCTGCCCAATAGCCTGCACTGCCTGAGTCTGCATCAAGAACATCTGCTCCACTGACATCGGGGGTGGTGGGGGAGGCTGCCTCTGATGTTCCTCCTGCTGGGCACGCTGCTCTTGCTGAGCACGCCTGTTGCATCGTGCCTATTGTCAGACATCTGTGGAAGACATTCATACATCAGCATTGATCTTACAATCCTTCAGCATAAGAAAAGGGAATACAAAATTCTTCATGA…
AACCTACAAAAGCAGATTATATCAGATGGAACAAGACTGGTCAATTGTGTTCTCAAACAAGAACCAAACCTGACCTTAGGCGCCTCTATTCTAGGAGACTCTGGTTCCAAAGCTGGGGGCAAAGAACCAGCCTGTGGGGGGAAAATATTAATTAGTGAAGATCCAAATTTCAAAAAATGTAAGGTATCCCAATAATTTTACCCTAGCAATTCTCTCTGAGGATTCAATAGCAGGGCGAGGAGTTGATGATGTAACCTGAAAATCATATGAATAACAATCAGCAACGATGAAACAAGAAAGTTGACAAATTCCATAAAATGCATCAAAGTTGGTGTCACTCTGAAATTTGTGCAGCAATGGGAACCTACATTTTTGTTTATAAACAAAGTTGTGCCCTAG…
CGCACCATCCTCTACCAACAAGTCTAAAAGCCCTTGTATTGTAGCTGCTGATATTCCTTATGCCCATCCTTGGTCAAATGTAGTTGAGAAGAATGTAGGAGGGAATCATGCAACATACTAAAATAAATGAAGCTTCAAGCATTATAGTCTTAGCATCACCGAATCTGGCAACCTGTTATGGTTAAGGCTGCACAAACAAATTAAATTTCCAAGAAAGGCATACCTGGAGCAGAAAAATAATTATAAGATGTCTTCTGCTTATAGATGGACGAGAAGAAACCAAAGGTCTGTGCTGGAGAAACCATAGGACCTCTATCTGCAATATAATCTTGAGCTCCATTTTGAAACTTACACATCCACATGTAATACATATAGAATAAGGGATATAACATATTGTAC…
TCCTATCATGCAGCACACGAAGACACCTAAGATCTGCACTAACCATCTCGGTAATCACTTTCTTTTTGTGGGATTTTGTTGGGGAATCTCAATCTGCCAAGATAGGTTTTCGCACCGGACCATATTGCTTACCCTTTTCTTTGTATGCATAGTGTTGACGACAACTAAGATTTAGTAGCAAGCCGGCAACGACAAGGCATGCGTGTGTCACGCACTCGACTTCGCAAATGGTGAGCTCAAGGAGAAGATGCTTGCTATCCGTTTTGGATCTGTGGACAACATCTCACCCTACACCGATGAACCAGAGGTTAACATATGCTCCCAATTTGTTTAGACCATTGTTTTTAGAAACAGTTGTATATCTGTACATATTGTATTTTTATCTTCCTAATTTTATGC…
ATCTTGTCCAGCCCACATCTAAACGCAAGCCTTCCCAGGTGTAGCGCTTTTTTCAAGGCCCAACGGAAAGCTAGACTAGCCTAGTCAACGTGTTCTTGGGCCTGGCTATATCTGTTTTTTCCTTTTTGTTGGCCCGGACTATGTTTTGTGTACGTGACTATTGTTTGTGTCTCTCTCTCTCTCTACGTTTTGGTCCTCTTATTAATCGGGAAAGAGTAACGTCAACAAAGAATACGGTTGCATGGCTGGCATGGCAGTGGCAACTAATGCTGGGTGCGATGAGACCATCTCTCCAGCAGACCATATAAACGGTCGTGCAAAGTATTATTTTGCACTGTAGATTTCACTGTTTGTATAGTAGAGTTTTAAATAGTGAGTGAGATATGGAACAAGATAGGA…
TTTCTCAAGAAGCAGCTTCACAAGGTCCTCCTTTGATAGGTCTAGGTCTTCTGAATCTGAATCAGAAAATGCAGTTCGTTTAGCTGTCCTCTTCCTGTTAGACTTGGATATAGAATCAAGTGAACCTGCTTCCTGTGCCTTCTCGGTTCCAGGCACATTATTGGCTTCACTTGAAGCTCCAGTACTTGCTCCAACACTTCTATTAACCCCATCATCTGTGTGCTTGTTTGTCTCCTTATCATCTTGTTGGGGGGCTGAAGTTGAAAACCCAAACCTCTGAAATGCAGTTGTCGAGTATCGAGCCAGCTGATTCGACAAAGGAATGACCTGCTTGTAAAACAACTATGTAATAAGGTTACTATAACAATAAAAAAACGCAAAATAAACGAGCAAACAAAA…
CTGTATTTGATGCTTTTATGGATGGTGTAGGTGTAGCCAGCCAAGCCAGTACCAGTCACCTGTTTAAAACCAGTTGTATAGTTTTAAATAAACAGACAACATGTTTTAAATAAACATACAATCTGTTGTATCAGCCAAGCCAGTATCAGTATTTGATGCACTGAGAGCAGTAACTGAATTTAGAGGTTACTGCTTTCAGCCTAAACGAACCTCCATTGATCCCATAGCAGACTACGTAGCCATCTAAATTCAGTCACCTATTATGGCATGGCAAATGAGCTACACTTAGTTCATTCCATAGCACGACAGCACTACCATTACAATACTTTATATGTTTCCTCTTTTGTTTATTATTATTGGGCTCTCATTTATTCTCCCAGATTTCGTTTATTCTATTAG…
CGCCGGGGCCGCCGCCGCCGCGGCCTCCACGTGCCGCAGCACCGGCGCGCGACGCGGAGCGGGGCGCGCGCCACGCAGCAGAGCACGGTCACGGGGAGGCAGGCGCACAGCACGCAGCACGCCGCCGCGCACTCCGCCACCGCCGCGCCGCTCCCGGTGGCGTCCTCGGGGGGCGCTGCCGGGGACACGCCGGGCCCACGCGGGCCGCCTCCGCCGCCTCCCTGCCGCTTCTTCGTCTTGGCATCGCTGCGCTCCTTTTTGCTGCGCGCCGCCGCCGCCGGCTCGGAGTCCATGCCCTCGTCCACTTGCGTTGCGTTGCGTTGCGTTCCTACCTTGCCTTGCTTTCGCTTCCGGTGCGGGCGATTCGCGTAGGACAGGCGTGGGGGTGGTCGTGGCCTC…
CATGGTAATATTCGTTCCCGTGATTCGTGGCAAAAGATTCCTTCTATGCATGATTTATGCACATTTCTACATATATTTATGCATGCGTATATTGCCTGTCATATGCATGGCTGACGCATGCTAGCGTACAGTGGGCCGACCGCGACCTGGTTGGCGTCCTGGCTGGGGCTTCCCCCACTAACGGAAGCCCAGGGCTTCCATTACCTCTTCCCTATATATATATATATATATATATATATATATATATATATATATATATATATATATATATATATATATATATATATATATATATATATATATATATATATATATATATATATATATATATATATATATATATTGACAATAAATAATATTATAACGATAATGACTGTATACTAACGACTGAATTAAAAT…
ATGCAAACATGAAAGGTGTCCCTTAGAAGCCGTCTTTCCCTAAGGCGAGCACAAAGATTGTAGAACAAATATCGACGCATCTTCAACTGACTGATGCACGTCCTATCCTATCAGAGGTGTCAATTAACCTAATTAGTTCATTGTTCCTCCATATATCCCTGGAAAGTAGAGGGCCATACTTTACACCCCTGCGTCGACACTTCGTACCATCTCTGGTAATCCACCACAGGACCAACATAACTACGAGAACAAAAGGTGCCTTCTGCCTCCACAACTAGTAATTAAGATACAACTATTGTTTGTTGTCAATGTAGATAAGATACACAACGAAGCTGAAATAGAATAATAATTCATAACCAAATGTAGACCAAAAAAAATATAAAATCATAGCATAGATAA…
TGTAGGTGCACGATCTAGGCGAAGAAGACCTGGGCCACGGACTCCACCGTGTATGGGTGCGTGACCAGGACGAAGTGGCAGTATTTGCTGAAGCGGTCCACCACCATTAGGATGACGGACTTCCCGCCTATACGCGGGAGTGTCTCGACGAAGTCCCGTCCGATTTCTGCCCAGGTCATCGTTGCCACAGGAAGGGGAATGAGCAGGCCGGCCCGGTGTAGGTGGTCTGACTTGTAGCGTTGACATGTGGCGTAAGCGCGAACGTAGTCCTATACCGTCCGCCGTAGGTTGTGGGAGGGAAAGTTGTGGCGTAGGCGGTGCAGTGTACGTTGGACGCCTTCGTGGCTGTTGTCGTGTACGACAGTGATGAGCTCGTGGAGGAATGGTGATGTTGGTGGA…
CAGTAGCCTAAGTCTGAAATATGTGTGTCTGGTTAAACTTTGGAGCTTTGTGGTGCTTGATCTATATGGTTTTGGACTGAAGTTATTGTGAAAAGTTTGAATACCATATGTTAGTGAATAAGTTTCTTTAAGTGTGTTAGGCGTGACCCTACACAAAAAGTGGTGTAAATACTGCCCAAAGTGGGACTGTCAGTCACACAAACTGAATTTCATTCAGTCCAATGAAAACTGAATTTCAGTGCAATTTGTTGAACTTCAGAGCTCTTTTGTGGCTAATCCATAAAGTGTTGGACCATGGTGTCTATAGTGAAGTGGTAAACCATAAAAAGATGAACAAATCTCTTAAAGAGAGTTTGTCCTAGTGCTATACAGAAATTGGAGTAAAGCGTGCCCAAAAAC…
CAAATATGAATTATTCAAAACTTTTGTAGTGAACTCTAATAAAGTTGCGTCGCAATAGGTAGGGTGAGAGAATTGTGTTGGCTCATTTAGAACTATTTCGGATCGGCACGAATCTGATTAAAATTGGATTCAAATTTAAGTCTGATTCGTTAATTCTAGATTTTGTGGCGCCAACCCAAGTTAAATCGGGCTTTAATTTTGACATCATGTTTAAGGAGTATTAAAGGCTATAAACTCTAGACTGTGGGGTAGTATATATGTAGATATATATGTATGTATGATGAAAAAATGGAAATAGAAGAAAACCTCAATTTTCCTACCTCTCTCTCATCCTCATCATGCCATCTCTCATCCTTTATCCATATGAGCTCATCTCCAGCCTACCTATTCCCTCCACGT…
CGATAATTTTACCTACAGAATGCTAGGGAGAACTGTGGTGGAAAGTATAGTGCTCCACTGAATGCTGTATGTGCAGAGGCTGTCCAAGCTATCAACAATGTGAGTACTCCTTAGATATCTGATACAATGTGTGTAACATAGAGCTCATTACATGGAAATCATATTGATCATGTGTGACATCATTGGATATAACTCAAAAGCAGTCTTGTTATATACAATTTTAGTTATGCTTTCTGCAAACGTAGTATTTACAAATAGTTATGTTCAAAATTACATGTTAGAGAGAAATTAACGTTCAAACTTACACGTTTTCTTTACTATAGCCTGTGGGGGCTACGAAACAACAGAGCTTATGGCATTAGCTTGTCACATATTTTGAATCAGACATTGTAGTAGCCT…
GCAGTGCTGCCACCAGGAATCCAGAGGGGGAGCCCTTTTTTTTTTCTCAGCCTGCTTGCAATTGCAACACCAACCACTGAGGAGAGGAGAGAACGTTTGCAGAATAGACCCGGGTCTATCATCGCAACATGCTTGTTCTTGTTTTTACTGGATCCAGAATAGACCCGGTGCTCTCCACTAGTCTAGCTACAAACAGTGGCTGAGGATGGTTTAAAATTAAGGTACGGCGAAGTTGAAAACATATATGACAAATCTTGACAATTAGAAGCAGATATGGTGATAAAGTACTACCTCTATTCCTAAATATTTGACGTACGACGATTCATTTTTGAACTAGAAAACGTCAGAGAGTATAAAATAGCGGATAGAGCATTGCAAATTGCAGTAGGTGCGTTAAGC…
ACTCAGAACAACTCAGAGGTGGACTACAGGTTTATTAGCTGATTCTCTAGGGTTTCTTTAGCAAAAGCGCGCGGCGAAGGGGTACGGGCGCGTCTGAACCACACGATCCAAATTGGACGTGCAAGATTAGATCCAGGTTTAACGGAACGGTACGTGATCCTGACCCAGGATACGCAATCCACGGCCCAGATTCCACTATACTGTATCGATTCCTGAGCGTCCATCCATAGATCAATGGCTACGAGGTTTTCGGCTGAAACGTTACCCCTAATCGAATCCGAGCCGCAGATCTCATGATCGACGGCAAACAACTTGTCTGCTACCCCCGCCAACCTGACTGGCGGCGCTAACACACCGCACGGCGGCGCCATCGTCGGCGCCGAGTCAATCCAGCGTCCC…
TCGTGTGAAATTACATCTGAATTCATCATCTAAAAAATCAGTAGCACACGAAGCATGTGGTTATGTGCAGTCTCTGATCTCCCTATGCGGTATGTCATGTGCTGGTGGTGTGGGAAACATTTTATCGCCTACCAGTTTCTCTAGTTCGTCTTGTTTTGTTTTGTTCTTGCTTTCTCCAGTCAGTTCGGTGCATAGTTCCAGACAGGGTTTACCTTTTCATTTGAAGCTAATTTTTCGGAGGTCACCAAAGACGAAAAATCGAGAGAATTTCACTATTTTTGACCGAGAGCGTTTTTCATTTTTTTGAAAACTAATTTTGGTTTTCTCGGTCGAAAAATGTTGTTTCTCGGTGAATTTCGTTGAATCTCGACTGAAAAGAGCTGAGCAAGTGTGGAAAAA…
ACATAGCAAAAGATCTAGAGGCTCCCTCACCACTAAAAATATCTAATTGGACTGTGTTGGTGAATTGGGAGCAGTGAAGTCTTAACCGTTTTGTCTCTTGTATACAGGAAAGGACAAAGGAGCTACTGGTGTATATAACTGGGATAAGCTTGAAGGGAGCAACAAAAGATCTAGAGCCATTCCTCCACTAAAATATCATCTTTGGATGTGTTTGAGCCTGTCTACCGTGGAGTTTTTATCTGTCTTTACCTATGTCCATATCCAGTGAACTGGTTGGATATTTTAGGGGTGAGCTTGACTAAATTCAGTATTCTAAGTGTGGCTGTGCACCTGTGAGTAATTTGAGCATGGCAGCCACGTAGATGTGTCCAGGTACTGCTGGCACCATGGGAATACGAC…
TTCTATTAATCTGCCTGAGAATACAGCATCGATATGACTAGTGCATGTGCAGAAGCTTTCTATTGCTTACTCAGAAATAAACACAGAAGCTTTTCTGCATAACCGTTTGCGAATTGCTATCCACGTCCAGTTTAGTGTCTGTATTTTGTGATTTCGTTTTGATTTGCCAATTGTAGCATAATTTTTTGGAACGGTCGATGTCTGTGTGTGGTTGGTGTGGACAGTTATCAGAGCCAGCGTTCCCAAGCTGATTCTGGGCGACGGCTTTGAGATCGTCCAGACCCTGATCGTGGACATTGAGCCAGACCAGCACGTGAAGCGTGCGATGAACGAGATCGGTCTGAGCTTTTTACTCTGTTCTCGATTATACACTGGCATTGCTAGCTGATACGCTTGTGG…
ACCTTATTTGGCTAGAAGAGGCACCGTGTCTAGGAGCTAGCCATATGTGGCAAGAAGATGTCTTTGCTTCCTCATATTTTCCATTTGGCTGTTAGAGGGAGCCGCGGCTGCGAAACATTACTTCCATTTCCTGCCGTGTCTAGCCTGTTTGGCAAGAAAAACCGTCTTAATCGTATCGTTTTTTTCCAGTTTGCGGTTAGACCATTAGAGGATTCCTGCACTATGTCCTTTTGTTTAACCAAATTTTTTCGGCAATTGAGGTAGTGCATTTCGCCTCTCTTTCTAATGTTCAGGAAGACTGCTTCTTGATAGACCAAGATCTATGCCTCTTAGCTGTTGGGTTTCCTTGTGTTCCGTTAGGTGTTCATTGGCTGAGTTTCTGTTTAGTAAAATTGGTTT…
ATCTAGCCTAGCCATCTTTTCCTTCTTCCTTTGCACCTGCTGATGGAGCATCTCCATATTTCTGATCTCTTGATCCAAGTCGTCCTCCTGAGGCGTTGGATTGGTGGCCTTCCTCTTCTGGCTTCGGGCCTCCCAAAGAGAGAGGGTCTCCTGGTTGGGGTCCAGCGGCTGCAGAGCGGCAACCCCTGTTGCAGAAGCTTTCTTTGGCGGCATGACGAAGGTCTATGCTTGCCGAAGGTGTTCGAAACTCAAAAAGTGGAAGTGAGTTCACCGGAGGTGGGCGCCAATAATGGGGACTTGTTCTCAAATGCTAAGAGTTAAGAACAAGGCAACATAGAAATTGTTAAATGTTAAAGTCCTTCGTCCTTCGAAGCATTATCTCCCTTCGGATATAATGAA…
TACTCCTTTCTACCGGAAAGTATGTTGGTTGTATTTTCTTTTAACTTTTCATTTGAAGAACTACCTTAGGACACTATACTGTTATGTAGAGACACATAACATATAGTTTATTAAAAGAATTATATTAAACTACTATTTAGATCATAGTAGTCATGATCACTAGTTAAACTGTTTCAACTATCATTTCTAGTTATGTCGAATTAAACTATTTTAATCCTGTTAGAAATATCTATCTAGCCTACACATGAATAAATATGACAGACTAATATATAAATCTAAATCATAAAGAAAAATAGTTATATAATTATTTATCCTTTGTTATAGTTTAAGTTATACTTAAACAATTTTAACAAACAGAATTCCAAATAAATTACAAGAATTTGCAAACCATTGCAAATA…
CAACATATCTAGTGTAAAAACGATTAGGGTGCTAACATGCTAACATCAAATCTTGTCCATCGGATCCATCATCTATGGTTGAGTGCAATCCCACCTCTCAGACTATTTTGTAAGAACCCCTTCGGGAGTAATTTGGACTTCTTCAAATAAAATTATGGACCTAGGTTTGGTTTTAATATGTATTCCATACCTAAACAAAGAAACAAGAGGGCACTAGACCATGCACATGCAGAACTGATCTCACCTTCCACTTTGCAGTCGTGGGACCTAACTTATGGTATGGCGATCGCACAAGACTTACGCCCAAGCAAGAAGAAGCTGCGCTTGGTTTGTCACGTGCCTGTGGCTCTGGCATTCCAGCATACATTTGCACCATGAAGAAGTCTAATGTTGTCAAGA…
TTCAATGGTGTCTTCGCCTTCTAGGTGAGTGAAGCCTGGTGGGGGTGCTTGTGGTGCCCCCTTAGAACTGCAGGTGCGCGCGGTGCCCTCCAGCATAGGTTGGTTGTCCTAGCGTTGCCTTTTGCTGTTGACTGCGTCATCGTCGAAGGCCTCCTAAGGGATGGCGTCTGCAATGGGATCCTTGCCTTTCTTCTCTGCCAGAAGTTCTGCCTTCGCTGCATCATCGATGAAAATAGCGGCCTTTGAATTCGGTCTATTGGGGGCCATCGCGGGAATGCTTTGTCGTAGCACGAATGATGGCCGCCAAATGTTGGAACTTGTTAACTTGCGGTCAGGCAAGCTCAAACGGTGGGAGAGTAGTAAATCATTTGATGCTAGTTAACGCAAGATATTAGGGCA…
GAATTAATATAGAAAGAGAGAAGTACTATACAAAACAAAATAAGTTTATAAACAAATAAAGTATTCCCCATATTATGTTCAAATTGAACATTTAATGTGAAGACAAATTTGCCATAAACTCTGAATTTAAAGTGGAATTGAAGTTTGTAATTGGAAGGGAAGAAAAGAAAATAGAAGATAACAAGAAAAGAAGAAGGAAAAAGGAAAAAAACGCAGTTTGGGCCGATTCCACAATTTGGCCCACTATCTCTCCCCCAGCCCCGCAGTGTTTCATCTGGCGCCACGGGTGGACCCTACGGGTCAGCGCCCTGCGCGCGCGTCGTTCGGCCCTCTGGTGAGTGGACCAGAGCTGTCAGCCAAGTGAAGTGCCGATGGCGCGTGGACCCTGGTTGCCAGCAA…
TAAGTGTAAGTAAATACCAAACCTTAGTAATAATAAATAGAAGTAATAATAAAGTAATCCCAATGCGATACAAATGACAAATTGAATTAAATTCCATAAATTAATCATGTGAGTGTCCGAGTCACTCATGACCGTGAGCATGGCTAGTATACCAGTTTTACACTCTTCAGAGGTTGTACCCTGTACCCACAAGTCGTGTATCTCATGTCGCCAGGGTTTGCAAGGCCCTTAGACACTACCGAGGTGAATGGCTAGGGATCCACTACGAGGCCTTTACAAAGTTCCACTAGCTTCCGAAAACCCGCTAGAGTTTATGGGAAGAGCACTTGCAAGAATCCCTTGTCTGACCACCATCGCAGCAAAATCAACACGAGAACCTCCCTGCATGAAACTCCCCTA…
CCCGCGCAACATCTCCTCCCGCGCCGCCACAGGTAAGCACCGCCGCCGGCCCTTCCTCCTCATCCCGTCCAGCCCTTCCTCCTCCTCCTCCGTCCGGCCAGGCAGCCATCAGCTCCCTCCGTCCGGCCAGGCAGCCATCAGCAGGACGACAGCCGGCAGGGTCTGGCTGGGCGGCCTTGGGTGGAGCCGCTGGCAGGGCGGCCAGGGGCTGCGGGCAGACCGGTGCCGCGCCGGGGCGCTGGGCTTGACCGCTGGTCGCCGGGGCGCCGCAGCCCTTCCTGGGGCGACGGGGCGCAGGCGCACAGCGCAGGGGCGGCGGGCGGCCTTGGAAGGCGGGGCATAGGCAGGGGCGGCAGCCTGGGGCGGCGGAGCGCAGGCAGGGTTGCTGGGACGGCGGGG…
CTTTACAAAGTTCCACTAGCTTCCGAAAACCCGCTACAGTTTCTGGGAAGAGCACTTGCAAGAATCCCTCGTCTGACCGCCATCGCAGCAAAATCAACCCGATAACCTCCCTACATGCAACTCCCCTACTTCCCTTGCCCCTTTCAGGTAAGGTAGTCTTCCACTAGTTTTCCTAATTAGTCAGCCAAGGGCGTCCCATTCCACCCATGTGGTGGCACATGTTTCTCAAGTTAAGCTCCATGTTCCAATTAAAATAATATAATGATCTTGACATGAACATAAATAACATAACAGAATAATTGGAACATGAATATAATGAAATATTAACCCAAAACCATATAAAGCAATAGCAAAACTATCCAAATGATTCATGGGTAAACAAGGTAAAAGATATTCAGA…
ATTAATTGAAACGCTCAATCATGAACCAATCGGATAATTGAACACGACACGAGATAGCAGCCACACGTACAAACCCATGCACACACCAACAACAATATTACGGGTCTATGGATGGACGTCGACGATCGACCTAACTATACCCCATCCACGGATCATGAATTCGTTACTCATATATACATGAATATGTCCACTTATATACCAACGAACTTGAACACTACAGTACGTCCAATCATTTTCGGCGCTCAGGAACCGTCGAAAATAAACCCTATACTGCCCAAAATAGCCTATTTTCGGTGGTCCCTAGCCACCAAAAAAATAGCTTAGCTCTTACTTTCGGCGGCCCCGGCTAGGCCGCCAAAAATTAATTATTTTCTGGGGTTGTATCTTTGCCACCGAATA…
AGTAAGTAAACACGCCTTCGTCCATGATAACACGTATGGGGCATTTATGGCTGCAGTGACGCATACATAGCATAGCAACAGCACAAGACCACAAGAGAGGCCGTGCAATGCAATGCAATGCAATGCAAACGGCACAAGTGGTGGCTCGCATCGCGCGGTGGCCTTTCTCGATCAGGTCAGATGGAGTCGTCACACACTCGCATATATGGGTGCTCCTGACTCCTGTTCCGTACGCCAACAGATCTCTCGGGTTCCACGGTTGGTTCGTGACAAGTTCCATTTCTGTCAGACGAAACCCCCAGAAATTATGGTACGGCGTCTCGATCATGGCAACGGGACACGGGACGGGAGGGCTCGTACACCGTACATACGCCGGGGGGACAGTTTGCCGTGGGCCGG…
TTGTCATGCGAAAAATGCGGCTTCGTGTGACGCATTTGCATTCATCATGGAGGAGGAGTTGTCATAGGATGGATGCTGTTGTTGTCGGGCTGCTAGCCTTGGGTGACAGTAATTTGGATGGATGTAAGGGTTAATATACTAGCATGTTCCTTTATTTAGGTGGCGTTCGGTTTCGAAGCCAGCTAGAATAGAGCAGCGGCTCTTTTTGTACTAGGAGCGGGCTTCGTAAGGAAGATTTTGAAAGAAAAAACGGATAGAGATTGTGCACAAAGGCACACGCTTCATTATTACTATTATTATTATTATTATTATTATTATTATTATTATTATTATTATTATTATTATTATTATTATTATTATTATTATTATTATTATAAAAATGCGCCGCTGTGTGCGTGT…
CGAGACGTGGGAGCGAGGATGGAAGGAGGGCGCAGTCGACGGCGACGCCGCCGTGGGGAGGATGTTTGGTGCGTCATTGGTGACGGAGGCAGGGGCATGTAAGATGCGGGCGGGGCGCGGCAGGATGGACAGTACCAGTCGCCGGCGGAGATGCCTGGTAGGATGGAGCGCCTCCATTGTTGCGATGTCCACAGATCAGACCCTTTAAATGGATGCATCGGGGGTGGAGGGCGGCCGCGGTAGTCTTGCCATAGCGAGCGAAGCGGGAGGAATTGGGGACGGGGTGCGTACATGGGGAAAGGGGTGGGAGGCAGGGCGTGAAGGCGAGAATGGAGCGGCGCGGGGCGACTTGGCTAGCAACTCGGCGGGGATGACGGGAGCGGGGGCACGGTGAGTAGT…
ATCCCTAGTAACTGCCTATAATCTTAACTTGAATTATTGAGGACTATAAGGTCTTTAGCCCCTTTCAGTCATCTTCAGCTTGAGCTTCGTCAATATGATAAGTCGAAGGTCCTTGGCTTTTAGCTTCGCCGACCACTCTTCATCTCCCTTCATTCCATCATAAGAGAAGTTCTTCATCCCAAAGCCGAAGCTTCCTGTAATTATTCATAATTATGCTGAAAACATATGGTTAGTCACATTTTCTGAGGATCAAGTATTCAAGTGTAATAGTTATCTCAACACCCAAAACCATATATAGCAATAGCAATGACTACCCAAAAATTCAGGGGTAAATAAGGTGTAAAGATAACCAGACTAGGGTGGCCTATTGGGTCCCATCAAAATTAAGCCTATGCATGA…
TGCCAGTACTATCCCAGAGGATGGCTCTGAGACTGCGACGCGGGCCCCGTCTGCCGGTGCTTCGTCTCTCCAGCTCAGCTCAGCTCGCTGGCACCTGGCACTGGCAGACTGGTCCAGGCTTCGGACGTTCGGCTCGGCGTGGCTTGCCGCCCCTGTTCTGCTGGGGTCAAGTCAACTCGGGGTACCGCTGAGCCGTGATGCCAGCAAGTACCTCAGGCCCACATGGCATTGATGCGGTGAGAGGAGCCGGATCGGCATAAACCTGCTTCATTCATTCGTAGGTTTGGGTTTGACCAAAATGAACACTCCAAGCCTTTGCGTGACCGATGTTGGACCGTTCCAATTTAATTTTAAACTGGGCCACTCTAGTGTGCTTTTGGTTTTTGGGACAGCAGGTAC…
AGATCATACAATACAAAACTATTGTTATTGAAATAAATATGTGGGGATTACATATTTAAAAGGCAATGGTAAATAGAATAATGAATAAAATAATATCAAATATTGCGTATCATATAGAGTTAATTGCACCAGAAAATTTTGGACATGAAACCTCAAGCTAGAATCTAAATCTAAATTAAAAAATTCTGAATTTGAATTTAAATAGAGAAGAAAAGTGTGGTTTTCATAACTGAAAACATTTTAGCATAAATAAATAAACTAAACAATTATGTTTTACAGGAATTTTTTGAAATGTGCATTTGAATCTATAATAGAAATTCGAATTTGGAAATTTAAATTAGAAAACAACAAAGAAAATAGAAATAAAGAAAAACGAAAAGAGAAATCTTCGCCTGGGCC…
GATGTTCCTGAATCACTTGACAAGTTCGGTATCTTTTCTCTTACCTTTCCAGGAACGTTTCACCCATCTGACAGACAATATGTTCATCGGAAATGCAGAAATGCGGAAGTGATTACATGAACTTACATTTATTTAAAAAGTAAGAGTAAGTCAGTTATTACAGACCAGAGTGTAAAGCGAGTGTTGTAACGTATTATTTACAAACCTGAGAGGCAAAAACTCCTCCCATTAAGTTCTTCACATAAAAGTTTTTAAGGAGGACTCGGTCCTCCGGCAGCTTCATTCTTGATTGTCCTCATTTTTCACCACCTTGGTACAAAAACAACAAAAGTTTGTTGTCTCCTCACCTAAAAACAATGGGGGAATAAACCCTGAGTATGGAATTACTCAGCAAGTCTT…
ATTAAAAATGTATTTAATATAGGTATTTACATATAGAGGACGTGATTTAGAGGACGTTGTTGGAGAGAGTAGATATAGGACATGGAATCTTTTAGAGAAAACTGTAAAGGACAGATATAGAGGATGTATATAGAGGACGTTGCTGGAGACAGTCTAAGTCCGTGTTCCTTCAGAAAATTAATTTCTTGTTTTCTGAGTCATGTGAAAATCACTTGCTACCCCGTAGGATATACAGTTAATTACATATAGGATCGAGAATTATTAAGTACACGATATATTGTGTGTTATAAATCTGTTTTTTTCATTCACGCTGCGTTAACTTCATAACAACGTCGCCTAGGTGTTAGGAATATTACTTTGTCATGACGCATATTTTATTTACTTAATTAATTGTTAGTT…
CAATCGGCCGTAGCCCTTCATCTATATAAAGGGGGAGGTCTGGATCCGCTTCAAACTGATTTCCGAGTTAATCCCGTGGTTTTAGGTAACCAATCCCGCGAGAAACTAGGAACCCTAACTGATTCTGCGCACGCGCGGACCGTCCGCGCCACCACCGCGGACAGTCCGGACCGCGGACCGTCCGGCCTCAGGGCCGGACCGTCCGCGAGACACATTTGGTGTCCAACACCCCATAAAAAGTTGACAAGTGTTTGGATTAATTTGACATGCTTTGACATCTGTTTCTGCTAAACCTCACAACTCTGACTAACCCAACTTCGTGGATAACAGGATAATTAACTTTTAAACCGAAGCCTTAATCACCCTAAGTACTATAGGAAAGATGTAGCTTATGGTTCA…
TATAACATATACTAGAAAAATGTGGGCCAAGATTTGAAGTGTCTTAAAATAAATGTATAAACATATTCGAGATGATTTATTAATTGAAGCAAGAAGTAGCTACAACCGAGAGTAGGAAACAAAAAATCATCATCATATACATAAATAAAATTTTTATATTCTTTTTATTAGATCTCCCGTGTTTCATTAAGGTTCAGAGTAAAAGTTAAAACACCTAAAGAATCACGGTGTCTATATAGGCTGGCATATATATATGTACTAGAGTAGATAGATAGATAGATAAGCGAGCTTCGCGCTGCGCTGGTTTTAGCCTTGTGCATGTTAGGTTGTTGTTTTGGTTGAAAACTCAACGATAGGACTGTAGAGACTTTGGACGCAGTATGCACGCTATCGGTCACG…
CCTGATTGGAATGAGACAACAACATCTAAAAAACACGCAAATGAGTTCGATAGTAGTGAGTCAGACAGTGATTAGAATATTGTATGAGATACGATTAATTTGTTTACAATAAACCTTGCTTGTTTGGCAACTGATTTATATAGAGGTGGATATTGAAATCTAATAAATGGTGCGTATATTGCTTAATAATGTTGCGTAACTGGAACTACAAAACATCGTATATAACTTGTGGGATGATCGTATAATTTGTAAACTATATACCAGTACTGTTGATAACGACAGCAGTGAGTCAGGCGCGCGAGTAGTCTGTTGTATCTGATACGAATAATCTAAGATATAAAGTTGTTGAAATCTGATAAATAGAGCGTATATTGCTTACTAATGTTGCATAATTTGAAG…
CCTATTCGAGAGCTAACATTCATGTCTTCCCCCTCTTTTCTTCTTAATAAAATGACACGAGCTCTCCTGTGTCGTTTGAAAAAAAAGAGACCCACTGCCGGAGGTTCCCACATGAGTGGGGTCTGGGGAAAATGGATAAACCTAGGCAAGACTCCTCCCGCAAATGCAGAGAGACTGCTTTGAACCCGTGACCTAGTGACTTAGTGAGACAACTCTCACCATAGCACCAGGTTTGCCCTTCGAATTATTAGGTAGTGGGCCTATTTGTTTGTGCATCTTAGAGCGGTGGTTTTGGAGGACGTTTTGGAGAATAGAGGTTTCACTTGTGTTTTGAAGAATTCTGATTCTAGCACATATCCCGTGTCCTCAATGAAGCCGCAACCTAGAAAATCGAGCGCA…
AATGGGGCCAGAAGCTCCAATATCTGGAAACGATTCAGAAGAGGCAAATATCAGAAAGTGGAGCTTATTGCTTATGAAATTGATCAAAAAAGCAAAGAAGGGCACTAACTTGAGACGACAGGAAAGAAAGGAGGTAAGGCAGAGCCCAAAGCGGATAGATAGAAAAAGATCTGCTGCTCACACTACACGACGGTTCACTTACAGCGACCTACGGTTGGTTGCTAAAACGGCCTTCAGCGACCTACGGTTGGTCGCTAAAAACTTTTAGCGACCCATAAGGATGGTCGCTGTAAGTGCCGTCGCTAAAGGCTTTAGCGACCGACATCTTTTTAGCGACCGACCGTCCGTTGCTAATATTGTATATTTAGCGACCAACCGTGGGTTGCTGTACTATCGATT…
GCCCAGTTGGCCTAATTGTAGTCGAACGGTGACCGTGTGAGCCTCAGAATTATCCCACCTCGCTTAACTTGGGAGGAGGAAGCCACTTTAAAAGGGAGAGCCACCCTTCCCCCATTGGACTAGTCTTTTGGGGCGATTGGGCCTTTCCCTGAGTTGGGTGTGCTTAATGAACTGTTGGGCTCCGGGCAACCCTAACATGTTGGGCCTCGGCCAACCCAAACTGGGCTGGGTGTATCATCTGGTATCAGAGCTAGAGCCCATTTTAAGAGGGTGGGAATGATGAGGACATCCTCCACTATTACCCGTTGGCAAAGACGCAATTGGCCCAGTTGGCCCAATTGTAGTCGGACGGTGACTGTGTGAGCCTCAGAATTATCTCACCTCGCTTAACTTGGGAGG…
CCGATATAGTTGGTGTCTGTCAAGGCTTTTTGATAATTACATCCATGATTTAAAAATGATTATATGGTCTGACCTTGTGCTGACACCAGGTAGTGATGATATGAGAGTTTGTATAGACAAGCACATTTCCAATTACGTTAACCTCATGGCATCACGCACAAATTTTACAGCTTTACCTACCCACTACTAGGCAGAACTTTTTTGTTGAAGCATTTCATCTTTCTATGCTTGATCAAATTAGCTCAGTAGTGTTAATGTTTGAAGGTCATGCATTTCTTGGAGAAAAGGTTTTCATGGTCATGCATAAATCTTAGCATATTCATTTTCAGCTCAATCAACTACCGGCAGCTTCAACTCTTTGAACTCGGATAAGCTACGGGAGAGATCAGGTGCTGCCAC…
GAATACGCAGACAGCTTGTCTGATGTAGAGGACAAGCAAGCAAGCTGATAACAAGAATAATGCCATGCTTTCCAGCCAGGAAGCAAGGCTCTGACCTGTTACAATTAGAAAAAAAAGGTTTAACAGCAATGAGCACAGCAAACGCAGGCATCATTTCGCTTCTCAGGCACTACACCACAGGGACAGAGGAAAAAAACAAATAAAAGGGTTATTATACACATGATTACACCTTTGCAAACCTCCCAAGTCACATCAATCCATCACCACTGTTCCCTCATCAGCAATGGAGATCATGATCACGGATCAGTTCGGTTCAAGCATCATTCCAGCCTTTTACCGATTCACAATGATTTTACACCTCATGCTGATACACTCCAAAATCTCATTCTAAAAAGATTT…
TGTGTCCTATTGTTCTGCTTACTCTTGGATCCCATCATATCCATTCAATCTAAAGCTTTGTGGTTCCAAACACCAATTACTAACTGAGTATACATACACCTAGGAAAACATTTACCAGTCTCTCTATTCATTGGATTTTAAGGCTACGCAAAGTGATTATAATCATGAGGTTTGAAGCAAACTCTTAAGCCCGTTTACGTACAACTCACTCATTCTATTTTATAACAGTTGCATCAAACTCCCACTGATAAAGGTAAAAAGGTTGGGTCTCCTCTTTAATCTCCTCCAAAAGAAGTAAACTTCTGTATAGTTAACTCCCTATCCGTCAGTTAAGATATTTACTTACCAAAAGTGTGTGTGTGTGTATATATATATATATATATATGTATATATATGTAT…
GGCTCTTGAGTGAATCTCTCACGCGTGTCTGCGGGTTCGTATACACTGTTGTTTTGGTTATCTGAAAGTTTATGTAAAGGACAACCATCTCATTTATTAGGATTAATATATTATAGTTCAGTGATAGCAAAATTTTCAAATTGCTTTACGCCCAAAAGAGAGGCATCTCCGTGGGGGCTGGTTGTTTTGCTGAGAAAAAATACCGATCATGGAGGTGTGTCCACACATTTCTTGGCCTGGGGATCTTTCTGTGCCTGCTGGTGGTCACTGCAAATGGTCACTGCCTCTATTGTGTTATAGCCATTAGTTGATAGATACATGTTAGACGTTGCTTAATATACCATATTATATTGATTGAGTTTGCTTGCTGACTACATATGGTTAATTGCTAGATACATG…
TTGTGGATTCGGCTCTTTTCTCGTCATTTTTGGCTGGCTCTGCTTGGCAACCAGCTGGACATGCAAAAGCCAGGAGGCTGGCTGTGAGTCTGTGACAAATGCCACAGTGCACAGGCGTCTCCTGGTCGATTCCGTCGGCTAAACACAGATGTGCAATTGTGCATACATCTTTTGCAGCTGTGTAATGCACTAATCTGCCAACTGTGCAATTGTCACTGGCAGGCAAACCAGGCCAGGCCACACCTGCCTTAGGCCCCGTTCGGTTTGGCCTGGAATGGCCTGGAATACGGCTCATTCCGTCTGAAATTATGTCGTTGGGATTAAAACTGGACCAAGCCTAAATGGTTGTTCGGATAGAATTAATCCTGAATGAAACCAGGGCATTCTTGGCCTTTGCAC…
CATTTCGTCTCTCAAAAATTGTATCTAAATTTGTCAAATTTAAAATTCAAATTTTGCAAACGACCTCGGATTAAAAATTATTCAACTTTGTAGTTGACAACGTTTTTATTTGAATTAGTTTACGGTCTCAAATAAGCAATTTACACTCATTTGGTTGTAATATGTGGGCAACAAAACTACAAACTAGACACAAAGCATGTCATAGGCAGAGCGGTAGAGGAGGGTACGCGTGGTGCACACATATCTTATCCACCCATGGCCTGGCCTCCATCTGTGTTCCTGATGCCCGTGGCCATCACAGGAACACCGAGCGCATATCCCCTCCATGGATTCCTGCTTCCCTCTCCTTCCCTAGGCCAGCTCCTAGCTTTCTTCCCTAGCTAGGGCATATACCGTTTC…
TGTGTTTTGTGGCGTAGTGCTCGGACTGGCCCTGGCACTACGGGTTGTCCGGGCATATCGTGCCGGCACAACATGGCTAAGAGGCCTTAGTGTCGTGCTTGGGCCTGGGCTTAGGCATTAGTGTCGTGCCAGCACGGCCCGGGCCGTGCCCGTATCGTGTCGTGCCAATGTTGTGTCGGGCCGGGCCGCTCGTTTGACCATCTATAGTTGCAGGAGGTACAATTGTACTAGGACTGGAAGACCCAATGCAACAACAGATGGCATTATAGTACTCCGTAATACTACCTCCGTTCTTATAAATATATGACGTCGTTGACTTTTTTAAAACTTTGACTAATCGTCTTATTAAAAAAATGTGAATTAATATTTATTTTGTTATGGTTTGTTTTATCATTTAAG…
ATTTTCTATTTAGGGATATTTCTTTGGGAGTTTGGTTTAGTTATGGTGAGCTCTTCGTAATCCATGTTAATTATGTTGTATGGTGGGAGGGAATAGATGTAGTGGTTGTGATAGTTATCTTGTTATTGTATATGCGGAGCGTGGGCTGAAATAGAGAGTTAGCGAGGGATATTTGAATAGGCCAGTACGTATTGTTGTGAAGCCATGTTTTCTGGTCTTGGCGTGTTTGCGTAAGTATGAAATAGTTACGTCGTGTGAAGTCTCGGTGGAGATGAAGATTGTGTGAGTTATTGGATGGATATATATATGCATAGTATAATTAAAAAAAGAGAGAGTTCTTCGATGGGATGATATAATGTATAGAATGTGCTTGGATGGATATATGCAGGGGCGGATGCA…
AACCACTGCTGCTGTAATCTATAGAGACAAAACACTGTAGAAATAGTAAAAGTCGGTATATATTAAGAGTCTATTTAGTTTGCTGACTAACTTATCACATTTTATCTAATTTTTTCTATCTAAGGTTAGTTCTTTAATTCAGGCAAAACCCTTAGACAAAATATGATACAATTAGCTTTGAACCAAAGGGTCCCTAAAGCCAAGCGAACAGGGTTCATGATCGGTAATGATAGTCGACCATGGATCATCACGTTGTAGATAAGAACATTAGGATTTTGAAATGACGCATTGTCAGGTTTACTTAGGGGTTTATTGCACTGTGATTCAATTACATTAAAATTTATTTACCCCTTCTGTTTCCTCAAGAAAAAAATTACATTCGTTCTAAAATGAGTGTGG…
TCTCAATACATCTTAATCCACTTCAATCTCACTCATTACTAGAGTATCCAAACTAGGCCTAAAATGAAATGAGGGTTTAAGATGATTAATGTGGTAATGGTGGGGCATGTTCTCTACTAAACACATATTAAACAAAAGTATCAATGCTGGGTTTTCTTTGTGTGCTCACCTAGTTAGAAAGTTAACCCTGGAGTTTGAGTCTAGTTAAATTTGAAATTTGAATTTGAGAAGTTAAATAGGAAAACAAAATAGGAAAGATAAAAGAAAAGAGAAAAGGGGAAGCACTCCTCGGCCGCATGGGCTGAATTCTCCCCAGCCCACCTAAGCACCCCGCGCGCGGCCCAGGTTGCTCGCAGGGATCAGGGTGCCGACAGGGATGCCTTACCTGTCAGCTGACAC…
GCAGTGACCGCACTTGTACCCACCATAGCTAGCATGGGAGACCCAGTCTCAGGTCGCATGAGGGATAAAGTCCGCGCCCGGCTTCACTCAGGTACTAGGTTTACCGGTTACCATTTTTCCCGGCATGTGCTTAGTACGTTCAAAAGCTTGACTCAGGTATCCACACATTAATCCTTAATTCGTTTTTCCTGTCTCATGGACAAGGCATCCCCCCTGGATCCAAGTCCATAGACCAACATATATCCCATTATCAAGATGAATACAATCAATTCCTGACCTCGCGCGAGTGCTAGAAAAATCACTCGACTTCTACCGAGATCCTGATTAGCAAGCAGCTACTCGACCTAGCATACTAGTATTCATCTCAAAAAGGAATCCTAAGTTCATGCAGCTAGAGGT…
ACCACCAATTTCTAAAATTTTGGTTTTCCAAAGAGTATTTTCAAATTGGTATCTTACTTGTGATATAATTTCAAATTGGTATAACCTCTTCAAAATTAATATCAAAACCCTCTTGAACACTAAGAGGAGGATTTCATTAAGGGGGAGTTTTGTTTAGTCAAAAGGAAAAGCATTTGAAACAGGGGGAGAAAATTTCAAATCTTGAAGATGCTTTGCAAAATCTTATTCATTTACCTTTGACTATTTGCAAAAGAACTTTGAAAAGAATTTACAAAAGAATTTGCAAAAACAAAACATGTGGTGCAAGCGTGGTCCAAAATGTTAAAAACAAAGAAACAATCCATGCATATCTTATGAGTAGTTATATTAGCTCAATTCCAAGCAACCTTTGCACTTACA…
GATGCCATGAGTGAGGAAGAAAGAACGAGAGGTGTTGTTGTCGAACTCGCGGCCATTGTCACACTGCAGAGCACGGACCGGGCGACGAAACTGAGTGGATACCCAGGCGAAGAAGTGTGTGAGGGTGGGGAATGTGTCAGACTTCAACCGAAGCGGGAAAGTCCAGAGAAAATGGGAAAAATCATCCAAAATCACCAAATAGTATTTATAACCAGAAAGGCTGAGTACAGGGGAGGTCCAAAGATCACAATGCTTTAAGTTTCAGTCTGTGCATTGACACAAATTTAGGTAGTTGTTGTTAGCCGATAAAAAGAAAATAGGAATGCAAATATATATCTATGTTGATATTGGTATCTAGCACACACGATGGAGGAGATTGTGGAATAGTTTGTTGATGCC…
TCAAAGTGTGATACCTGGACGACCTCATGAACCGGATTACTCCTACCTATATATTACCTACATAAAAGGTTAGGTTCTCACGTATTCTACGGTGCAAACATTAGTCTCATCATGCCAACCTTTAATTATATATGTTCCTCAACCATCTCTTGTATACTAATTTCACATGATAACGTCGTAGAAAAATAAATAGGATAAATTCCTAGATGTAGTTTGAGTTCATCTTGATGCTGTTATTTACATGTGTTGAAGCTTGTGAAATTCTATCTCTTACAGCTGATACAAAACATATATATACACAAGACTCTTGGGCCACACAGTAACGGCCGCCAGACACGGCCCAACAATATGTGACCATTAACTGGATAATAAATCAGTGCTGTTTTTTTTGGCTTTTGT…
AATTCATTGTCGGCTCATTCAGGAAGACAACTTAACATAAAGCTGCCCAGCTAAGAAGAGGCACCAACTAACCCGGAGTCTATCGAAGTTGCTACTCTGATAGCTGAAATTTCCAATCTAAAAAAGGATGGCTTAATGACTCAATTTGTGGTTATTGACTTCATTTTTCGCAACATTAAACCCTTAAAGGACCAAGTTCACCCAATGTATTTCTATGTTAGGGCCTGAGATCCCACGCGTGAAACTAACCGAGTGATGACAGAGAAGGATGTCTTGACTTGTGCTGGTATGACGTTGAGGGGTGATGTCTACAACGAGGGGGCTCCACGGGTGCACTTTGCATGGCATCCCTCTCAGTAGTAAGTGTTTCCTTATCTGACTAAACCGTCATCAAATACT…
CAGTTTTACACTCTGCAGAGGTTGTACCCTTTACCCACAAGTCATGTTACCCATCTGCCAAGAGGTCGCGACTCCCATACACCTCTACCTAGGAAGCGCGACAGGGCAACACTACGAGGCCTTTACAAAGTTCCACTAGCTTCCGAAAACCCGCTACAGTTTATAGGAAGCTCCAATGCAGGGTTCTTGTCTGACCGCCATCGCAGCAAAATCAACCAAGGACCTCCCTACACTGACCACTCCCCTACTGCCCTTGCCCCTTTCGGGTAAGGTAGTCTTCCACTAGCTTTCCTAATTAGTCGGCCAAGGGCGTCCCATTAAACCCCTGTGGTGGCACGTGTTACTCAAGTTAAGCTCTATGTTCCAATTAACATTAATGATCTCAACATGAACATAAAT…
ATAGACATTATCTTCACATTAGGATTTTTATTGGATATATTTGGAAAGCTAAAGTTCAAACATGATTTAAAATTTGAATTGAAGTTTCAAATTTGGAAAAAAAAGAAATTAAAAAGGGATTTGAAGTTTGAATAAAAAAATCTGAAAATAGAATTAGCAAATAGAATAGAAATGAAAAAAAACACTTCTCCTTCCGTTGGGCCATTTTCTTGGCTCTAGCCAGCCCACACCACCTTGCCATGTGTGAATTTTTTCCCTGTTTTTTTATTTCCTTGCCGGAGATTGCATCATCATGACCTCATGAGTGATCTCATCCAAGCTTCTTTCCACGGATTGTGGGCGAGTGGCTATGCTACTGCGTATCTCTGACAAGTGGGACAACATCTTCATGAGAGATTT…
AAAAAAAATCGTGGAGCCGTCTCTCCTGAAGAGACGTCTCTGGCTCGTAACCCAAGTAACAACAGACGTCTCACTATACGAATTCGTCGTTTGTTCTATCGATCTGATACTGTACAAACACATTTACTTATGTATTTATTAATAGACTACATTTGTAGACATTTTATTGTATAATAGAGTTTGTTAATTATTTCTCGTGCTTGGAGAACAGTTTTGATGTCTTTCCATTATACATGCCCCTATGACATATCGTAGAAACTTTACAAAAGGGCATTAATTGGGCATGGGGCAAGTAATTAATAAATATAAATCATCAATTATTTTCAGCTCAAATAATGATCATCTCAATAAAAACTAAAATTCAAATAAAGTTTAGGCTGGTAAGTCTAACCTAATGTT…
AGAAAACAGGAAAAAGAGATTTAGAAATTGATTTTGAGTATAAAAATAATTGTAAAACTTATATAATTCATAGAAAATGCATATGAAGTCCAAATCAATCCATTCCAATTCCTATAATTTTGTAATATTAATTTTTATCAGTTAGTACCACTGTTTTTACATGAAAGTCACATTAAAATTTATATCCTATTTAATCTTGTACAAAACACATAAAATCATTAGAAATTCATAACTTAAAATCTATGATTCTGATTTGATCCGTTCAAGTTGCGTTAATCTCGTACGAATATTTACTATGCAATAACAACATTTATTATACCAAATCTCATTATTTTATAATTAGATCTATATTTAACTGATGTTGGATAGTCTTGTTAGTCTACTTATCATTATAATCTA…
AAAAAAAATCGTGGAGCCGTCTCTCCTGAAGAGACGTCTCTGGCTCGTAACCCAAGTAACAACAGACGTCTCACTATACGAATTCGTCGTTTGTTCTATCGATCTGATACTGTACAAACACATTTACTTATGTATTTATTAATAGACTACATTTGTAGACATTTTATTGTATAATAGAGTTTGTTAATTATTTCTCGTGCTTGGAGAACAGTTTTGATGTCTTTCCATTATACATGCCCCTATGACATATCGTAGAAACTTTACAAAAGGGCATTAATTGGGCATGGGGCAAGTAATTAATAAATATAAATCATCAATTATTTTCAGCTCAAATAATGATCATCTCAATAAAAACTAAAATTCAAATAAAGTTTAGGCTGGTAAGTCTAACCTAATGTT…
TTAGTACAAAAACAATTCCATACACTTGTTTAATCCATATTTAACTCATTTTAACTTATTTTTGATCCATTCCAGTTGCTATAAATTCATATTAATATTGTTTACCTCCTAATAACTTTATTTTGCTATGAAACTTAAGAATAAAATTATGTGTTTAATTTCTTTTGTACACCACTACTAAATCTTTAGAAATTCATAACTCAATAATCGTAACTCTGTTTTGATCCATTCTAGTTGCATTAGTCTCACAATAATATTTATTATCGTCTGGTAACTTTGTTTTGTCATGAAATATAGGTTAAAATGTTGCACTTAGTCTATTCTATATTTAACCACGTGGATCTTTGGAAAACCATAACTTCTTAACCGTAACTCTGATTTTAGTGGTTCTCGATTCCA…
TGAGTAAAAGTCTCAACCTTCGCCTTCATAAAGAACACCCAAGAATAGAAAGAAAACTAAAATAGAATAAAATAGAATAAAATGGAGTGACTAAAAATTAGTTTCTAGAAACTAAACACCCCTATAATATTATGTTGAGGATAAAGAGGCAATCTACAATATCATGCATTGAGATAGTTGTATCATACGTAATTTTATACTAGGTCACTACCCGTACGTTGCAACGGGAACATATAATACCATGATAACTTATATACAAAATGTGTCTTATATTGTTATAAGAAAATATTTCATAATCCATTTGTGATCCTAGCCATACATAAATTTTGTTATTTTAATTTAGTTGTTTCACTACTACATTGCAACCATCAGTATCATGCAGACTTCGATATATGTCAT…
TCGTCACAAGTGGGATGAGATTACAGGTGACATAACAACTGACGTGTTAAACAAATTGTGACGAATATTTTCGTCATAAAGCATGATGACATGGCAGTTAACATGATGGATGCCATGACAAGCCAAATCATGTGTACACAACTTTTTCTAGCACCCACGTATATTTAAAGGATAAAGCATTCAACATAAGTATTAAGCATCAAACATGTTTAAATGTACTATAACTTCAATCGAAAAATAAGTAAAACAGGTTCAACCACCACAAGTTGCAATTGAACATAACTACTATAGTAGCAATATGATCAGACCAAGTAGACAACAAGTATAAGGAATAAAAAAGAGGGACAAGGCATCTGGCCCCAATTGATTCTTAGTATCTGACGAAGAAGGCTATTATTT…
TTAGAGCAAGAGAGATTATTGAGTCCACGGTGAATGAAGCATGCAATAAATTACATGATGATTGTGGAGATTAAGCTATTACAAGATTGATGTTGTGACGCTAGCAGCTAACGTAGCAGCTAGGCAGCAGCCTCACTTCACAACTACAAATCACACAGGAGCATGGGGTCCTTGAGCAGACTGGCCTCACTCATTTCACCTCGAGGATCTCGTCCAAGGCGTAGTTGTTGGTAGACACGCCGGCGTAGTTCACCTTGTTGAACCGCACCACCACCGGGTAACGGGTGTTAGGATCCTGCATACACGTATATATAAATTATATTGTGAACAGTATGATTCTCTAGTAAACGGACAAGCGTCGATGATGAGGAGATAGTGAGCTAGTAAATTAACCTGATC…
ACCATAAAAACAATGAAAATGTGTTTTATATAGAAAATTTGGTCCGCAGCTATAACTAGACTCTAGATTTTGCTGATTCACATATCTTATGGATGATTTTTGAATTCTTGAGTGCAGTAGAGAAAGTGGAGGTGCAAGTAACCAAGAAGGCATCTGCCAGCACCAACTCACGTGCCAACAAGCGCAAGAAAACGAAGGATGTTTCTGAATCTGAATCCGAAGAGGATGATGATGATGATGAGGATGAAAGCGGAGACGATGAAAATGGTGGTGTAGAAGAGTCAAAGGGCAGGCGTGGCCGTAAACCCGCTAATAGAGGGAGAGGCAGGGGAGGCAAAAAGGCGACCCCTGAGGCAAAGCCATCTGGAAGGGGCAGAGGCCGCCCCAAGAAAACCGAGA…
AGCTTTACAACTTCACCACTGAGGAAGCACATAGTATACACAAAATGAAAATACACATGGATGTTCATGTAATGTATACCACCACTGACAAAACCTGATGTATCAGCCCTATCCATGAGCATGAAGTTTTATTGATCCCAAATGGAAAACAATGAGGCTGCAGAAACTATGGGCAAATCACATACACCACTATCTTATGCATCCATAATCCCAACAAAACTTCATAAACTTTCCACGATCTGCAGGTGAAGGAAGACCATAAGTGAAATTGAACAAATAAGATTGAAGCATAATAAGACAACCGCTGATTAAAGTTAATATTCCATTTCTATTAAGATGACACAAACAATGTTAGAGGGGGGAAAAAGGGTGCAAATATCAAGCCAACTCAATGTTTTG…
CGCGGACCACTAAACGGAATTAAATTACGAACCGAAATCCGGAACGGAACGAGACGAACACTCAACATTAGACAAAGAAATGTGCTTCGACATGATGCAACACCCATGACACTTAGGTTTTGGTTTATACATGACACGGACACCTGCCGCTATACTGGTTTGAAGTTGGGAAGAAAGAGCAAACGGGGAAAGAGAAAAGAGAGTAACGCCCGAATTTGGTGAGAGAAAAGAAGAAAAAATTCTACCCCCAAATTCAGGGCGTTACAATAAGCTACGATGAAGATTTGTCTCAAACTAATATACTAATATGCTATGGTGAAGAATGTTTTAGACGTTGTTTCAGTTCTGAAATTCTTCTCTCTGTTGCTTTTGCAGGCGGAAGAAGATCTATTGAAGCAG…
TATGGGGCGGTAATGTATTTGAACCCAGAAAAGTTACATCCACTCATAAGAAATGATGATGATGCTACCGTTGGGCAGCTAAGAGATTACTTTCTTGATGTGCTTGCAAGAATGGTAGATGATGAAGAAACAAGAGACAAGATCAATTCTCTAGCACTGCATTATGAGTATCTTAGAGGAGTAGCTTTTTCAAATAAGATGGCCAAATATAACCTTCAAACTATGACCTCTCATAAGTGTTGTTAACTGCTATTGTAATTCAAGTTGGTTGTTGCATTGATGCACATTCCTACAAGTTGGCTGGCTGTTGTTGTGTTGCTGTAATTGTAGTAAGTTGGCTGCTGCAGTGCTGCTATAATTCTAGCAAGTTGGTTGGTGCAGTGTTACTGTAATTACAGC…
TTGTGTTGCAGGATACTTTGCTTTTAAAACCATAGTACTGTGAATACCATAATATTTTTGGAGTATTTAAAACTTCATTACAAACCAAAGTTTTCATCACTTGACTAGCTCCTTATACACTTACACTAGAATACTACGGTTTTAGACATTGTTTCCAAACACGTGTTACATTACTTTGGTTTTGAATGCGGTAAAAGATACCATATTTTTGTCATGACATTTAAATACAGTGGTATTCAAAAACCATGTTTTTAAAAAACTTTGCTTTCAAATACGGCCTAAACAGTATGCTCGCTGCACACAGAATACTATTCGTATTAATTACCGGCATACGCATACCAACCACAGCTACTAGCCTACTAGCAATGGTGGAGCCCCAGAAGAATTTTGAAAAAAAAA…
AAGCAAGGGTGAATGCACCCAGGGTTCCACAAGAAGAGGATGGAGCGGGACATTAACACAGGAACATAATAAGAAACAATAAGTCCTGCGGCAATCGGCCAACCAAGCAACAAATTCATGGAAAATAAGCTCCATCGATTGGAATGCTTTTTCGCTGATGAGGCATTAAATGGGGGTAATTGCGAACAAATGGTGACTCTAAACTGTACAGTTGCATTTGTGCCAAGGTATCATATTTGGTTGCCGCTAGCCGTACTAATAATAATCGCAAAGGAAGTTGAAATACAGACCAGATCTAGCATTCGTCAGCTCCCCAATCAGACTCCACGCACGGACGAACACTGAGGACACAAGGGGCGTCACAAATTCGTGACCCTTTTAGTCGTCAAGCTTGTTACA…
AGGTAGTCTTCCACTAGCTTTCCTAATTAGTCAGCCAAGGGCGTCCCACTCCACCCTTTTGGTGGCACGTGTTTCTCAAGTTAAGCTCCATGTTCCAATTAACATTAATGATCTTGACATGAACATAAATAGAATAACATGATAATTGGAACATGGATATAAAGAAACATTAACCCAAAACCATATAAAGCAATAGCAGAACTACCCAAGTGATTCAGGGGTAAACAAGATAAGCATGATACTTAGACTAGGGTGACCTATTGGGTCCCATCAAAATTAAACCTATGCATTGAATAATGATAATAAATAATATTATTGGGTAACAAAAGTGGATCAAGGGCACAACTTGCCTGGCACTTGAGATTCCAGTTACGAGGGTGATTCTTTAGATCCTCGTGA…
CCTTGCGTCCTTTTAGTGTGGTCTTGAAGCGCTTGATGATAAGTGTCATCTCATCTTCGTTGAGGCTAGCAGCCTCCACTTGTGCCACCTTGCTTGGTAGCGTCTCCCTGCTGCTGGTTGCTTTGAGGGCAACGGTTTGAGGCTCGTGGACAGGGAGTGGACCATTTAGAGCATTGTCCACATATCGAGCCTCCTTCACCATCATGTGCCCGCTCACAAACTTCCCAAGAATCTCCTCGGGCGTCATCTTGGTGTACCTAGGATTCTCATGAATAAGGTTAACAAGATGGGGGTCAATTACCGTGAATGACCTTAGCATAAGTCGGACGACGTCGTGGTCCGTCCATCTTGTGCTTCCATAGCTCCTAATCTTGTTGACCAGGGTCTTGAGCCTGTTGT…
TTCTCCTGTGGGGGGGTGTGAGTCAGCAAGAGTGAGCTCACACATGATCATCGCTCAACAAGTTGTGGGGAATAATGTGACATGAACTCACCAAAGGTGGGAGCTCATGGAGTGTAAGGCTTATCAAAGAGAATGGTTAAAGCTGAGCATTGCTTTTAAGTAGTTGGTCAAAATTTTATTAGCAATTACTAAGTGTAAGTAAATACCAAACCTTAAATAAAGTAATAGAACAAATTAATAATAAACCCATGCATATGCGAATGACAAATTGAATTTAAGTTCCATAATTTAATCATCAGAGAGTCCTGAGCTGCTCATGACCGTGAGCTCGGCTAGTATACCAGTTTTACACTCTGCAGAGGTTGTACCCTTTACCCACAAGTCATGCTACCCATCTGC…
GCTTGTAACCCCCCTACTGCAAGCGCACCCGACCAGGGCGCGGGACTAACACGAAGGTCGCGGGATTCCCACCTCTCTCACGCCGGTCTCCGGCCGCCTCGCTTTCCCCCTTCGCGCTCGCCCTCGCGCTCGACCCATCTGGGCTGGGGCACGCGACGACATTCACTCGTCGGCTCAGGGACCCCCCGGTCTCGAAACGCCGACAAATGTCATAAATGTAGGATTCCAAGGTGTGAAATCCATCTCTTCTTAGAGTAGAAAAGATAACAGTAATCAGAGTATGACAGCACAAGGTGAGGCATGATCAAGATAAGATAAGTATAGAATGAATCAGAGTAAGGTAAGTAGGTAAGGGTTTATCCATTTCTATCTAGGTTTCGTCCTACAGTCAACATTTCC…
AGTTCTGTTTATATATGCTGGTATGGTTTTCTGTATTTAGTATTTCCTTATGCACATGGGATGCAATGACTTGGACTGTTGGTTGGGAATTGTTTCCCAGCTGTTAATTTATTGTTTCCTTTGCTGGTGAGCTATCAAACTAAACATGCATTCATCCAGGAAATTCATTATTGTAAATCGATACAATAATATGTTGAATGATGGATCTCCATGTATACTTTGAACCAAATTTTATTCTCTTCCAAAGTTTTTTGGAAGTATTTGGTAGTTACATGGAAGTTTGGTTCTTGGTGACAGAATAATCATTTGTGTTTAGTTTCCTGTCAGTTTACGTGATTGAATTGCACCTCAGTTCACATTACTAGCTATTCTGTCATACAACCAATGCAATATGCTGCC…
ACCTACACAGGGCATATAAACAACCCAGACAACAGCAACCCCCCACACAATACACATCCTGAGTCATCGTTGCCGAGCTCAACATAAGTGACGAGCAGCTCCGACTCTCCAAGATAGGCAGCACAAGGCTAAATGAAAAACGACGACAACTACAAACATCGACCCAAGAGGAGGAAGAATGCGGCGCGCCGTCGTTGCCAAGCACGAGACACCCCGCTCGAGACAGCTCCGATTCTTCACCAGCGAGACTTCCAAAACTTTGAACCTCTGTCCTGCTCCCGCCAGCAGTAGCGACGCCTTCAGGAAGAGAGTGACGTCGAGGACGCCACCGTCGCCGGTCCAAAATGGACGGGGCTTTCGCCCATGTAAGACAGTGCTGGGAAGCACGACACCCTCAAC…
GAACAAGCAACAGACCTGACTCTCATGGAGAAGGAATTGATGTCCTTGTCAAGCGTATCCAATAGAAAGATTGCCTGGATCACCATGTTGTCAACACGATTCACATTGAACTTCACCTTGGCCCTGCTGTAGCTATGCCCCAGGCCAAGCTGGGCCTTCTCCAAGTCAGAATCCTACAATCACCATCGGAAAAACAAATTAAGCACATCAAGCATCCAACTTCACAACAAAATTTGATACACTATGCATAAGCCCAGCAGCCAAAATTTTGCAAGCATACTCACACAATTTTGAGATGATCAACATAAAAAAAAACAAATTTGGCCAGGCATCCAGCCCCACCCCCCCCCCCCCCCCAAAAAAAGAACCTATGATATGCTATATAAGCCCAGCGGGCAG…
TTTACAAAGTTCCACTAGCTTCAGACTACCCGCTACAGTTTATAGGAAGTTCCAATGCAGGGTTCCTGGCTGACCGCCATCGCAGCAAAATCAACCAGGGACCTCCCTACACTGACCACTCCCCTACTGCCCTTGCCCCTTTCGGGTAAGGTAGCCCTCCACTAGCTTTCCTAGTTAATCAGCCAAGGGCGTCCCATTAAACCCTTGTGGTAGCACTGTTTTCCCGGGTGGTCGCTCCATGTTCCCATTAATTTAATGATCTTAACATGAACAGTAATAATAACAAGATAATAACAGGATAATCATGAGTAGTGTATCTCCATACTCAATCCACATAAAGCAATAGCAAGTACTACCCAAAAATATTTCAGGGGTGAACAAGGTATAGAGGTAATCAAA…
ATAGCAGCGACACTGATAAGAGGTTTTGGCTCATCGAGGGCACATAGAGTACGTCCTTCAGCACGAGCGTCTTCCCTGAAGTTAACTTCAGGTAGACCTGTCCAGTACCTCAAATTGCTGCCGGAACACCATTTCCCATCAAGACTGGTGTGCTGTTGTATCCCTGGAATGAAGAGAACATGGATAGATCAGCACAAATATGAACAGTAACACCCGAATCCATCCACCAGTCATCTGATGGACTTGCCATAAAGGCCTGAGGTGCATACCCTGGGGTGGAGTTAACCACCGCGTTCCCTTCTTTGCGCTGAGGTGGAGGACCTTTTCCCTTCCTAAGTTTGCACCTCCAAGCTGTATGCCCGGAGACACCACAAACGTAGCAGATAAAGTCCTCCTTTT…
CCACAGCGCCGCCGCCAGCCCACGCTCCCGCCGCCAGCGCTCCTCCACCACCCCCGCCGCCAGCCTGCTCCTCCACCGCGCCCGCCGCCAGCCCGCTCCTCCACCGCGCCCCCACTCCTCCACCTCCACCGCGCGCGTCCGCCAGACCGCGCGCCGCCACCTCCACCCTAGCTGTGGTTCCTTCTCCAGATCCTGGCGCCCCGGCCCCATGGCCGCCCTCGTTTCTAGCTCCAGCTTATCTGCCCGTCGTCCCTCCGCTCTCTAGCTCCGGATCGCACACGCACATAAAGACACGGAGCCTGCAGCCGAGGATGCCGCAGCCGCTGCGCCGGACTCGTGGGAGACGACCGACATAGACGGGCCCATGAGACGGCTCATCCTCTCCACGCGACGCGTGTC…
AAAGTGCGATGCTATTTTAGACAACATGAGTTTTGTAAGTATGAGACCTGAAAATGGGAAATTGTCTCGTCTGTAAACATGCTTTCAGGATCCCAGTTTCTAACTAGTATTCATTTTTATTTTCAGAAGCACTTGTCTTACATATTTTGTCTCATAACTAAGACTTACTGTGAAAATTTTGATTAGGGAGCACTTCCCCATATTCTTGAGAACACAAAGGAAGATTTTTCAGGAGGATCATTGGTCTGCTAGCAGAAACCTCAGAGATATGTTACAGAGAAATAAAGGACATCAAGTGCATCACCTGCCCTCACAAGCCAGACGTTTCCATGTTTGTCATGGTAATCAATTTACTAAATTATATGTTGTTATAGTGGTTGAACAGGAAAAAAATAGTAA…
TTTCAAGTCAAGTCTTGCGTCCTCTGACTTGTCAATTATCATTACTAAAGGACAGTTGAAATATGATGGATCAATCCCACCGCACAAATAAATGTGTTTGATTACCAGTACTGAAAAAGGATATGATTTACTGTCATTTTTATCTATGCCTTGATTGCGGCGTTCCGCGTTCAGTATTTTCAATGTGTACTGTTATCTGGTTAGGCAAATGATACAGCAACAAATAAAACATTTTTTTGAAGTTTTTTAGAAATTATGGTAAAAATATGCATTTCTATTTTAATATTACCTTTGACAAAAAGATCTGGACTGGACCATTCACATCCTATGAAAGTTGATATGGACCCTTCTCACCTGGGACTAGGACAAGGGCGAGCTGAAGGCTAGAAGCTGTAAATG…
GGACATGCTTTGTTTAGACCAGTGTAGTCTACACACATCCGCCATTTCCCTCCTTTCTTTCTCACAAGCACATGGTTGGCAAGCCATTCGGGATGGAATACCTCTTTGATGAACCCTGCCGCCATTAGCTTGTGGATCTCCTCGCCTATGGCTCTGCGCTTTTCTTCGTCGAATCGGCGCAGAGGCTGCTTCACGGGTTGGGCTCCAGCTCGGATATCCAGCGAGTGCTCGGCGACATCCCTTGGTATGCCGGGCATGTCCGAGGGTCTCCACGCGAAAACGTCGGCGTTTGCGCGGAGAAAGTCGACGAGCACTGCTTCCTATTTGGGATCGAGCTCGGAGCCGATCCAGATCTGCTTGGAGGCGTCGCTGCTGGGGTCAAGGGGGACGGACTTAACC…
TAGTCGAACCAAAACCATAACATAATCCTTGTATCTCGAACCATCTGTATCTCTAATCAAAGAGGATCCCAAGGCTGCTCTTAACCGTGAGCACGGCTGATATATCAGTTTCACTACCCTCTGCAGAGGTCGCACACTTTACCCATGAGCCGTGATTCCCTCTCTAGCCCGGGCTTGCAAGACTCTTATTCACTCCCAAGGTGAATGGCCAGGGATTCACTACGAAGCCTTTACAAAGATTCCCTAGAGGTCATAGCTGCCCGTTAGGTTTCTCCAGTTTGATAAACACAGTACCTCTCCCCACACGAGGGTGACTAAAAAACAAAACGAAAGAACCTCGGCACTCAGCCTCGGCAGAGCAAGCACTGTGCCTGGACGCCATTGACGGCACGACGGCGA…
AAGACATATGTTAGTCACAATAATGTTACTTAACGCTTTCAAGCGAACCAAATGCTTTCAAGGTTATTTATATATGTCGTTTATTTAGTTAGTATTAACTGAGATGCTCTAATTCATATATGTAGTCTCACCAAGACTTTGTTCTGGGAGGGAAAAGTTGGTGTGTACCTTGTAGGCACGTGTTTCAACTTCCAAGCTTTCTCAGCAATCTTACAGTTAAAATTTTTGTTTATTTGTGCACTTAATATAACTTTTGTTACAAGATGCTTCATAACTTCCACTGATCCAAGCTACCCATAATTTGCACTGCTACCAACCTTCTGTACGTAATTTCGTGCTGTTTATATTCTCATTCCTGAACATTCTTTGTTCACCAACGAAGACGTATGACAACCATTA…
AAGACATATGTTAGTCACAATAATGTTACTTAACGCTTTCAAGCGAACCAAATGCTTTCAAGGTTATTTATATATGTCGTTTATTTAGTTAGTATTAACTGAGATGCTCTAATTCATATATGTAGTCTCACCAAGACTTTGTTCTGGGAGGGAAAAGTTGGTGTGTACCTTGTAGGCACGTGTTTCAACTTCCAAGCTTTCTCAGCAATCTTACAGTTAAAATTTTTGTTTATTTGTGCACTTAATATAACTTTTGTTACAAGATGCTTCATAACTTCCACTGATCCAAGCTACCCATAATTTGCACTGCTACCAACCTTCTGTACGTAATTTCGTGCTGTTTATATTCTCATTCCTGAACATTCTTTGTTCACCAACGAAGACGTATGACAACCATTA…
CGCACTCATCTTCCTGCTGCTCCAGCGCACCCAGCTCCCGGCTCAGATCCCTGCCTCAGCTCGCCTCCCTCACGGCGCCCTCCCTCCGTTCCTTCTCCTCCATGGTCGTCGGGCTTCCCCGCGCTGCTATCTGCCTCTCTCCTAGCCACGGTCCGCTCTGGCCCAGGTCCGATCGGTGCTCCTCCCTGCTGTAGCGCCGGTCCCAGCTCGGATCCCTCCCAGCCGCGGCTCTCCGGTGTTTGGCCCTAGTCCAAGGTCCTTCTCGTCTAGCCCACTTCCCAGGCGCCCCTTGCTGAGCTCCCCCATGGCGTCTCCCCCATCCATGGCTGTGTGTTGCCCCTGCCCTGGTGGCTGAGCTATCTCCCTTGTGCTCGACGAAATGACCATGAGGAGTTTTGT…
GTTCAAGCTTACCCTGTCCCATACCAGGGTATGTGGCTAGTTGCAAAGTCTCAACCACAACAGGCTAGTCAACGGTACGGTCCTTAATCGACACAGACGGGCGACTCTGTCTGCTCAGCGCCTGGTCTAGATTTATTAACCATTTCCCCATTTTTGGTACCCGACAGGGGTACTCTTTTCGAGTGACGAGTCCACTCCGGCCGTAGAGGAATCATCACCTTAGTTTGCTTTGATTTTTGAATCAAAAAGCCCATAACCAATGTTCCACAATCATTCTTTTTGAAAACAAATGATTTTTCTGTTTCTAAGCAGGGTTAAGCATTATCAGTTCTTTTTATAAATCAGGGATCAAGGTAAAGTATTCAACTTCCAAGGAATGGTAATGCATCAATTGTTCAT…
ATTCAATTCTAGACACATACAAAGAGATCAAATCCTCTCCAATTCATCACAAAGCCCTAGTGACTAGAGAGAGTGATTTGCCGTGTTCATTTGAGCTCTTGCGCTTGGATTGCTTCTTTTCTTTCTCACTTGTTCTTGAGATCAAAACTCCATTGTAATCAAGGCAAGAGGCACCAATTGTGTGGTGGCCCTTGCGGGGAAGTTTTGTTCCCGGCTTTGATTTGAGAAGAGAAGCTCACTCGATCCGTGGATCGTTTGAGAGAGGGAAGGGTTGAAAGAGACCCGGCCTTTGTGGCCTCCTCAACGGGGAGTAGGTTTGCAAGAACCGAACCTCGGTAAAACAAATCTCCGTGTCTCACTTGCTTATTCGCTTGGGATTTGTTTTGCGCCCTCTCTTGC…
AATTTGGTACAAATCCGTTCTTCAAGAATTCAGTGCTTACAAAAACATATCACATGATTGATGAGGATGAACCAATTTTGGAGAAAGCCATTGGGTAATTATTAATATTTTCCTCACGTGCAGTTCAGTTTTCTTTTGGATGAATAGAAAGTTTTAGTAATACATGTGTTTACCAATTTCAGTACTGAAATTGAATGGTACCCTGGGAAGTGCTTGACACAAAAGGTGCTAAAAAAGAAGCCACGGAAGGGTTCAAAGAACACTAAACCTATCACAAAAACTGAAGATTGTGAGAGCTTCTTCAACTTCTTCAGTCCACCTCAAGTCCCTGATGATGATGAGGAAATTGATGAGGATATAGTAAGTTTATCTTATATGTACCTGCTTTTATGGTTAAAC…
CCACTAGCTTCCGAAAACCCGCTACAGTTTATGGGAAGATCCAGTACAGGGTTCCTGGCTGACCGCCATCGCAGCAAAATCAACCAGGGACCTCCCCGCACTGACCTCTCCCCTACTGCCCTTGCCCCTTTCGGGTAAGGTAGTCTTCCACTAGCTTTCCTAGTTAATCAGCCAAGGGCGTCCCATTAAACCCTTGTGGTGGCACGTGGTTCTCAAGTTAAGCTCTATGTTCCAATTAACATTAATGATAACAACATGAACATAAACAGAATAACAACAAGAATTGGAACATAGAGGTGATAAATGATTATCCCAAAACCATATAAAGCAATAGCAAACTACCCAAGTGATTCAGGGGTAAACAAGGTAATGAGATAAACAATCTAGGGTGACCTATTG…
AGGTTGTACCCTGTACCCACAAGTCGTGTATCCCATGTCGCCAGGGTTAGCTAGACCCTTAGACACTACCGAGGTGAATGGCTATGGATCCACTAGCTTCTGAAAACCTGCTACAGTTTATGGGAAGAGCACTTGCAAGCCCCGTCTGACCGCCATCGCAGCAAAATCAACTCGAGAACCTCCTTGCATGCAATCCCCTACTGCCCTTGCCCCTTTCGGGTAAGGTAGTCTTCCACTAGCTTTCCTAGTTAGTTGGCCAAGGGTATCCCATTAAACCCTTGTGGTGGCACATGTTTCTCAAGTTAAGCTCTATGTTCCAATTAACATTAATGATCTTGACATGAGCATAAATAGAATAACAAAATAATTGAAACATGGATATAATAAAATATTATCCCA…
TACATTGATATACAAACTAGAATTTAAAACCTAAATGGGGAGCAAAACTTTGGAGAAAGAGAAGAGAATACCACATAAAATAAAGGAAATAAATATATTCTTTTATCATAAGATTTGAATTTGTACATTGATATATGTGCAAGTCACAACCAAATTTAAATTCTAAATTCGAAATCAAAAATGGGAAAATGAAATAAAAAAAGAAAAGAAGAAAGAACGTGAATGGGTCCAAACTTTTCCCTCAGCCCACTCCTATTTCCCTAACCGGTCATTGCCCTGTTATACCGCACGACCAGGCTCACGCCTCCCTAGAGTGCGCCGACGGGTGGGCCCGCTCGGTCGGTGACTCTGGTGCGCGCCTGCATCCGTTCGTCGACACTGGCAGCGGGACCCTATCGT…
ATGGTGAAATCAAACTTATGTTTGTTGCATAGTCTTAAGGAAAGTGAGTGCCTGTTTGATGCAGGTGGATACTTTTTGGTCAAGGGAATGGAGAAGGTATAACTCTGTGTTCTCTGTTGTTAATGTATTAGTATGTAGGAACTTTCAAGTGTCCTTTTGTTGCTGGCATGGGACTATAGCTTTCTTAGAACCCATTCAGAAAACATGTACATGCTCATAAGAGGGGGGGGGGTCCAAATATGATTGTAGCTATGTAAAATAGGATTCTATTGTATCGAAGGATACTTTGGCACAGCATCCGTTTGAGTTGGTCTCCTGGTGCCATATGCCGCTTCTTGTGTTTAAACTATATATAGGTCTAAATGCCGAAGTACCGATATGTGTATCAGTATTGGAAGG…
AGTAATTAATGATAAAGTTTGGACATTACTTCCTCTAAAATAAGTAGTAAATATGCACTTTTGAATCGACCTTTAATTTTACAACACCTTCAAATAATATTTTTCTAAAAGAAAGATAGCGTGTGTACTTCATATTTGAAACAATTGTCTAATTAATAAATAAAACAATAAATGTAAATATATATCTACATATATTTGCATTCATGCGGGAGTTTGATTGTGCATTTTTAAGTATGTGTCAAATCCAAAACTAATTTTGAATTCTATTCGAATTTGGAATTGTAAGTTAAGAAAATGATAAAAATATAGATGAAGAGAGAACAAACCGGTTTGACCCAATCTCACTCACGTGGCCTACATTCTCTTCTCTCTCCCCATAACCCGTCTTGTTTCTTTCCA…
TAGAGAAGTAGTATGAAGATGAGATAGGGACATCTATACACCTGCGTGGATAGGAGAGTCCGATCAGCACAAGCTAAAACATACGTGTTCTTCTTTTCTAAGGAAAAAGTGGATAGGAACGGCTGGAGTTAAGGAGAGAGGAAAAGACGTATAGAATTTTCAGTAATCCAAGAATCCTACGTGAGATATTTCCAAGGAATCAATAATTAGCTCCATTCTTCTCTTATTTGAAAAAACAATACCACTTATCCTAACACATATTTGTTTGTATTGTTATTATATGTATATATACTCTTGTCTCTGATTCGAATATTTTCTTTTACAGCCCGTTTGGTTCCCTAGAATTGGTCCAAATTGAATCCAATTCTATGTCTCGGCCTGTTTGGATCCCCTTAGAAT…
GTTAAGGGTGTAGGATTTGTAACACCCTAAAATCTTGATTTTGTGATTAGTAGATTTTTTTTAACGGAATCAAATTAATGTGTATTATAAATTTTTATGAATGAAACTAGTTTCCTAAAGTTAAATAAGTAGTAAAAAAATTAAATTTTGGCTATGTACGTAAACTATTTTACATGATTTATTCATATCAAATTATATATACTTAGGGGCATTTGTCTAAATGAAATAAAGAAATAAATATTGTAAATATATGTGATGCATGCACGTAGGTTTTGATTGTACTTGTAATTTGAAACTCGAACTCCGGTTGAAATTTAGAATTTGTGAATCAAGCTTGAAAAAAAACCAAAATAGAAAAAAAATGAAAATAGGAATATAGAACTCACCGAAGCCCTACTT…
TCCCAAGCAAGTTGTGCCCTTTGGTCACTTCTTTTTTTACCCACTCATGTTCTTATTAATCATAATGATCTACATAGGTTAATTTTGATGGGACCCGACAAATTACCCTAGTTTGACTATCTTTATACCTTGTTTACCACTGAATTTTTGGGTAGTACCTGCTATTGCTTTGTGTGGTTTTGGGTATAGAGATATACATTATTCGTGATCATACTTTTATTATCAGTTTGTTATATATTGTTCATGATAAGATCATTATGTTGATTAGAACATGGAGAACCACCCGAGAAAACAGTGCTACCACAAGGGTGGTATGGGACGCCCTTGGCTGACTAATTAGGAAAGCTAGTGGAGGACTACCTTACCCGAAAGGGGCAAGGGGAGTAGGGAAGTGGTCAG…
TTGAATCGACCTTTAATTTTACAACACCTTCAAATAATATTTTTCTAAAAGAAAGATAGCATGTGTACTTCATATTTGAAACAATTGTCTAATTAATAAATAAAACAATAAATGTAAATATATATCTACATATATTTGCATTCATGCGGGAGTTTGATTGTGCATTTTTAAGTATGTGTCAAATCCAAAACTAATTTTGAATTCTATTCGAATTTGGAATTGTAAGTTAAGAAAATGATAAAAATATAGATGAAGAGAGAACAAACCGGTTTGACCCAATCTCACTCACGTGGCCTACATTCTCTTCTCTCTCCCCATAACCCGTCTTGTTTCTTTCCATTTATAATTCTTGTACAAACTACTAGTAACTGCCGGGGGACGTATGTTCCTTCCATGTCA…
ATAAGGCCGGATCGGTGCAAGCCCGGACGGCCCCACAACGTTGAGCAAGCAACCACAACAGAAGATTCGACTTTCCCGCGCCGGAGCCCCGTACAACGGAACTAGGCGAAGATAAGTCGGTAGAACTATAGGAAGATAGACTCAATCAGTTCACTATCTCTTAGGTGCAGTTTGTTATCTCATCCGCATGTATCGCCCCACGGTCGAATATATAAGGCCTAGGGGGCACCCCTTCAAGACGATCGATCTCACTACTCAGCCATCCACCCCAACTCTCTACGTTCTAGCTTTAGAGAGCTCCCTTGTAACCCATTACATAAAGCATACTCGCCAGGATGTAGGGTGTTACGCATCTCAAAGCGGCCCGAACCTGTAAACACTGTCTATTGCTCCTCGTGC…
GTCATAAGATTATTCTTTTTCTTCAGCCCTGTTTGTTTTCTTCCCATGTATAGTTCAGGAGGTGTAGCTCATTAGAAAATAGAAATATAAAAATCTGGCTTAAAAAATGGTGCCCCTCTTTAACCCAAAATGATCACCCTGTTCTGCAGTGTTGTTTATGCGTGTTGAATTTAGAATGCTATGTTATAATTATCCCGGGCCATATTGCATCAAGTATAATATGTGCTAACAGGAGAACTGCATCTGGTTTCTAAAAGAGAGTATGCACAACCTGCAAAATCGATAATGGTGCCACAGACCATTATTATTTTGTTGATCATAGCCAACCAAAGTCCATTGGATAGTGTATTGCCAAAACCGCTCCACTTAGTTTCGAGGTTCAGGGTGCAGCCTATAAAT…
CACCATCCATGAGAAGATGATGGAAATGTGGAAAAGCAATTTCATTGTGAACTGTTGCCTGCTATCTAGCTAAGATGTTTGCTGTCAGTTCCGGGACTGATATATATATGCTTATGATGTGTATTTTGAGACAGATGGATGTAAATAGTTTTTTGGTAGACTTGCGTTCTGCAATGGGTGGCCATGTATGTGTGAGCCCATGAATTATACTAATTCAATAAGCTAGTGGTGGTGCTTGCATGTTTGTGGGGGCCCTTGGATTGCTAATGTAACATTGCCATGGATTTTTAAAGGATCGGGGCAGGGTTTGTGGAGTCCAGGTAAGCCTGGGAATGGGTCATAATCCGATCCTAACCCCACTTCAATCCTAGAATACTAAGAGTAGATCCAGCCCTATTT…
CGGTCCTCAGTTACCCGCCTGTAAAAATGATGATTTCTACTGGCCCCTAGCACTGGCGGTTACGAAAAACGCCACTATAAATAGGTTTGCAACCGCCACTATAGAACTTCTCTGTACTAGTGATACTAAAATGGCATATTTTAGTATATATATGGTTCGAGCTAAAAACCGGCACTAATGGTCTCGGTTTAATATTGGGCATTGCAGCTCAGATTAAAGATTGATGGTTGTTGTCCAGTATCAGTTCTGTAACCAGTTCCAAACCGTACTAACGACCCGTTCTCGAGCAGTGATCTAAACACATTGCAAAGTTAGTTACTTGGTTATGCATGTAAACTTACGAAGTCACACGTTCCTCAGCCGTTGGAGGCAACGACTCTGCGGCTCCGCGATCACGAG…
GAATCCGGATGTTGGAAACCTATCAAATTTCTGAAAGAGCAACAAGTAGAATAACATGGTTAAGTTGTTAACTCCCCCCTACTTTGGAGGAGGAAGGATGAGTAAGGGTCTTTTACCATTATCAATGATTGATGATGTGATTAGTGGTTCCTAATTTAACTCCCTTGGATATTCTTGGGAATTTAGAGACTCAACATTGATTCTAAAACCAAATATCAGCAAGCTATGAGAAGATATTATGAAAGACATGTTTATGGCATAACCTTTATAGTTGGTGATGTTGCATTATGCAAGATTCAAACTACAAAGGACATGCACAAGTTGTCATGAATCTGTGAGGGTCCTTTTACCATTGCTAAAGTTCTACAACCTAGTGCCTACCGACTTCAACTAAAATAT…
TAGTGCTTGCTCAATCGAATTGCAAAAAAAAGAGGAAGAAGCGGCTTGGCCTGGCGCTAGTGAGAGAGAGGAGCACGTGGGTGGGAATGAGACAGGTGAGAGAGAGAACCGCGTGTTGGTGGGACCTTGAGCGGCTAGAAGCAGACTGAAGGGATGGGGGAGTTGCTTTGGAGCACTACCAAACTGGCCCATAGGCCATAAGTAGCCAAATAAACAGAAGAAACAAACAATTCCAAGATAACACATGGGTAGCTAAGCATAAATCAAGGTATGCTGCTCTTGAAACAAAGTGGCACAAGGCACATGTTAGCTAAGCATAAATCAAGCATGTGCAAGGCATCAAATTTAACTGCAGTGTGGAGAACAGCAAAAAGCCTGGCAAGACAAGTTACCTGAATT…
ATTACTTATCACAACTCTTACCATAATGACTGAAACAAGAAAAAAAATTCTTATTTATAGAGAGTACATAAAAGGCATTTCTTAAATTATACTTCCATATCAACTTTGTCGCCATTGGCGACTCTTTTTACTTTATCATCTTTTCTTGGATTAATATCCAAGTATTTCTTTTCATTTCAAGCCATTCTATAAGGAGAACATACTCCCCCATACAATGACCTTCTTTCTGAGTCACAAGTATCCAGCACATTTTCTTATTGTCTTCCTTGAGAGGACAATAATCAACAATAATGCTCATTAAACTTTGAAAACTTTGTGTTCTATTTTATATCACTGTTGGGCAGAAATAGAATAAAACATCATTCTTCTACATTAATTCCACATCACCGTTGGGCAGAA…
CATCTTTGAGTAAAATTAATTACAAATATATGTAAACACCCATTGGATCTAATTAAGACTGCTGAGGTTTGTTCAAATCTACTACTGAAATAACAATTACCCGCATGTCATGTTCTGTTTTTATTGGTTGCAACTAGATACACACAACACACATACTCCACATTCATATCACACGCATGTTCTGATTGATACCCATGAGGCCAAGATGCTGTTTGAAGTAAACTGTAATCCTTGTTCCCTTTGCTTGTTCATATTCGTATACATTAAACTTGTGAAAACAAGAAAAGAATGGTACATTTAGGCCAGCACTTAATATATGTTACTATATATGAACCATTCATGTGTAATTTGAACCATTCATGTTACAATTGGAATTAGAAACATTTGAGTAATTTGAAC…
GAAGAGACGCTACATAGGATCCTTGGCAAGATATGTGTAGTATCCCAAAAAAATGTTGCCAAAGGTTGATGTTCGATGCGTGGATGTGGGAAAAAGGGTTGTGGGCCGTTGGATGCTAAGTCAGAGTCATCTGTGGCGTCGTTTCGTTTCTCCCGCAAAGAAACCCTAGTGGTGGCTTTTTTCCCCTTTTGCCCCTTCTTGGCCGCCCACCCCCTTTCCCCTCCCACACTTGGCCGCCCCTCCCCCTTTCCCCTTGGTTGGTCGTCCTCTCCTCCCATGGCAGCCCCTCTCCACGGCTTCTTCCTCCCTCTAGATCTCCCCCCACGCAGCAAGGATCAAGAAGAGAAGGAACACATTGAATTGAAGAGGGAGAGAGGATCAAGGAGATGTTCTTCCCCA…
GTGAATAACAAAAATCAAACGAATGAACCCCAACATCCAATCTTAGTAGAGCGAGGACTGGACCCTAGACCCCATTAGTGGCATGACGGTGAAGCAAATTACACATCAGGTTCATCTAATTAATTAGCTAAGGGTATCTCATACCACCCTCATAGTTGCACTAGTTTCCCGTGTTATCACTCAATGAACCGGTCCTTGCGGAGAAGCACTTGGGATACTACTCAAGCTTCCTTACAGTAAAACACTTGGGATACCTTCCAAGCCTTCACAAATCCATAAATCAATAACTATAATATGAAACATCGTATCTCAATATGCATCTAATTATGGTCATTAATTAAGTTTAAGTGTCAGCATAGAAGCTAAACATTACATTCCGTTCCCATATGGGAAACAAAA…
GAATCGATCTCTAGTTTAAAGAGTTTAAATGATGAATTAAATGCTAAGCTAGAGAAGGCAAATGTAACTAGTTCATGTGTAGAGCATGTTGTTATTTGTAATAGATGCAAGAATTTTGATGTTGATGCATGTGATGAACATCTTATGGCTATTACTAAATTGAATGATGAGGTGGCAAGTCTTAATGCTCAACTTAAGACTTGCAAAATTGATTTTGATAAATTAAAATTTGCCAGGGATGCCTACACTATTGGTAGACACCCCTCAATTAAGGATGGACTTGGTTTTCGAAGGGAAACCAAGAACTTAACAAGTCAAAAGGCTCCCATTCTCACCAAGGAGAAAGGGAAGGCCCCTATGACTAGTAGTCCTCAAAGGAACCATGCTTTTATTTATGAT…
TGTTCTTTGATATAATGTCATCCGTCAGATAACATCCATATAGCAAGGGTCCCTCCAGAAATCTCCAGAAACTGAAACGTGGCAAATGCTAAAAGGGTCTAAAGCTATATAAAAAAGAAGGTGCGTGCGCATGTCGGCCAGAGTGGAACCCACATAAGGAAGATAAAGGTAAGAAAAAAAGTAGAAATAGAGAAAGAAGAGGAAGAGTCACAACAAAGAAGAGGAAGAGTCACAACAGCGCACATATATAAAAAAGGAAAGTGACCGCTCAGACGTATAGCTAACCCAGACCCAGCTTGAGGAAGAAAAAAGTGAAAAAAAGAAGAGGAATAGTCACAATCAGATCATCAAAGACAAAAAAGGTATGAATCAAAGCTTTAGCAAAACATTTGCATGTAG…
CATTACCACTTTCCAGCACGCATAATGAGCTTGTAATTAAACAACAAATAAGAGGCTAATGCTGCTGTCGACAATGTTTTGGTAGGGACCAAAGAGGGCAAAGCTTTTGATCCCTTTTTTAAGTGAAGATTTGGCGATGCATTGTTCCTGATCACACAATTGTACTGGGAGTACATACACGTACACACTTGTATCTTTCTACAGAAAGTCAATAGCCGGATACTTACAGTTGGCACTCTGCATAAATAATGCCTTTATTGTGTGTCTTCTTTTCTCTGGGCCGGCCATCTCTTTTATATTCCTTTTTTTTAAAAAAAACTTATTTTTATTCTCTCCCTTTTGTTTGCTGGTGCCTCACTGCCTCTGCAGAACATAGCGCCCACAACCAACATACTGCTC…
TTATTTGAATTTGAAAAATACTAATCAGTCAAAAAATGAAAAAAAATACGAAACCCGATTTACCGTCAGTTTTTACTGTTTAACCGCGGTAAACCGTTTTTTAAACATTTTGAATTTAAAATGTCAAATCGGTCGGTATTGACGGTTTTTCCGCGAAAAACTGTGGACGGCTTTTATTAAATGGAAAACGTACGGTGAATCCTGGTCATGACCGACTGTTTCGGCGTCTGAATTATTACGCCTTGATCCAACGAAGATGGAATGAAAGGGCCTTCGAGACTATTCGGCCAACTCAGATCGATTGCGACCCATGCACACGTTTCGAGACTATTCAGCTAACTTCTTACCGACTGCAATATGCATCGGTCGAGTTGTCCAAGCAACTGGTCTGGCTACTGA…
TGAAAATAAGTATATGTCAGTATTATATTTTGAATTGTCAAAGTTAGATTTGGGTCTCAAAACTAGATATTAAAATTTATCTTTTAATAAACATAAAGATTTTCAATTGTTGATATGAGTGAATTATTTTCTTCTTCTCGCTCTCATGAATTAAGCATCAATACTATTCAAAATAATAAAATAAATAATAAAATATTATTGCACCATGTTGGGAATATTTTGTTTGTTGCATCTAAATTGGAGCTTGAATTTCAAAACGTAGACTTAAATTGAAAATGAAAGCTAAAATAGAAAGGGAATTAAAAGAAAAGAAAGAAACATGCACTTGGCCCGATTTCCGCTCCCTCGGCCCAGCTCACTCTCTCCAGCGCCGGCCCATGGGTCTATTTCGTTTCTTCC…
GTCAAATTTTTTCATTTCTTGGGCAGCAAACTATTAAGGGCATGGTTGGTATGACTCCAGAGCAAAACTCCAAAGAAGAGTTCGCCAGAGCATGTCAAACACATTAACTCCAGAGTTATAAATTCTATGAAGTTTTTGGAGTTACAGTACAATTTTTCTGAGTACCTCTTTTGCTGTTCCGAAAACTCCAAAAAAACAACCTAGTCATGGAATTTAGAGTTATTTACCCGTCATCGCCACCGGTTATGAGAAACAATCTAAAATCTAGAGCAGAGCTGCTTCACCCAGAGTTGCAAAAAAATGGTCTAGATCAAAACTTTTTTTACTCCAAAAATGCTATGTTATTGATAAAATCATGATTTAAAATACAGAGTTATTATATACGCTCTCAAACAGCTT…
AAACAATTATGAAACAATTCGATTCCCCACGTAAATTATCTGTTGACGTGGAATCGGGTGTCGACCGTGGATGAAACTATTTGATTCCAAATCAAATTGAACACAGTCTGAAATACTGTTGTTCACACCGTTCGGATTTTTTCTGACGACGTCTCATTCCGATCCAAAACTTTGGATGTAAATAACGGATGCAAATTCATCTAATAACGAAGCCGGAATCTGTTTAACTCGGTCCATTTACAACCTGTCCGGAACAAACTAGACCACTGTAATTAGTATTGATAACAAGTAATTGGTGAATGATTTAGTTCGCTAAATCATTAGACTGAAATGGGTACCCGTATAACGTGTTGACCAATTATGTTCATCGTTTAAATCGTGATTCAAAAATATCTTCGA…
GTGTGATAGGCCACTGGGTCCCACCCACCAGGTGCCACATCAGACGCCAAGCCATCCCGGCAGAACCAATCCCAGCCCAGCAACAGATGGTCTGCTATCCAGTTCCAACTGTATAAAAGCAGCTGCTGTGTTCTGTTAATGGCACAGCCATCACACGCACGCATACACAGCACAGAGTGAGGTAAGCATCCGAAAAAAGCTGTGATCTGATCGACATGGCCGCCGCCACCATGGCTCTCACCTCCCGCGCGCTCGTCGGCAAGCCGGCGACCAGCACCAGGGACGTCTTCGGCGAGGGGCGCATCACCATGCGCAAGACTGCTGGCAAGCCCAAGCCAGCGGCGTCCGGCAGCCCCTGGTACGGGGCCGACCGCGTCCTGTACCTGGGCCCGCTGTCCG…
TTTGATGGGCTCCAGGATGTGTATCACCACAAATGTTTTTAAGTATTTCTATGTACCAACAAAGTTTTGACTGAAAATATCTCTATCTTTATATATCCTTGATATACTACAAATGGCAAGCTTCGACATGGTATATATTGCAAGCTGAAGTGTGATTTGATTAGAGTGAGCTTCCTGTTGGTGGTTTCTATATCCTTCTGGAACATAATGGAAACAGAACAGAATGACCTATAGGATGTCAATGGCAGTTTAACTCAACCAAATGATTAGTTATGAAACAAAAAGGTATGACCAATCAGGACAACAGGAAGTGACAAATAGAACCATATTTGCAGACGTAAAAGTGCAAAAGAAAAAATGATAGATCCCTCCAAACTTATGTGTCGCTAGTATAATGGA…
CGTTGCACGTGTCTCTCTGTGGCCTGGCATCGTGGCGCGTGGCTGGTGCTAAGCGATGTTTGGACAACACAAAACCTCTCGCCCACGTGAATGATACGTGTGGTCGCTTCCGAAAGGATCACATTTTTTATGTCACATCGATCTCGCGTATTTATTTCGCAAAATATCGAGTCTTGTGTATGTTTAAAAATTTATAGATTAAGAGAACATGAATTTAGAATCCCGACCCACTCTTGTGATTGTTGTCCTAAGCAAATATTATTAAAACTCGACGACAACAATATTGACGCAAAATTAAATCGGATCGAGATTACTAGAACCGAACTGAGTATTCGTAATTAATCTGTTTGCATAGTCCAAAAATATCAAAACTTATATTATTTTGATTGGTCTGTTTGC…
TACCGCACTGTATTATTCATGTGGCAGTTATTATAAACCTATTAGAACTAGCTTGGTGGCAAAAAGGTTGAGAGGGGAAATCCCTTGCCACCAAACTAGCCCCTGTAGTTCAACAACAATTGGAACACTAATCTAGATAACTCTATTCTAATTTCGATTAGATTGAGCACTGAATCTATTTAGCTTGTATGGTAGCTCCAACTCCAAGGATACGAGATTGTCAAGAGAACAATAGTCTAATACGCTCCTTTTTATAAAAACCGGGCTGGAAATGAGCCGATGAATGAACAGGATCGATCGGACCGTCCCGGTCTAATACCCTCTTTGTTTGTTTGTTTGTTGGAACATATATACTACTACTATACACGGCGCCGGCGCCGGCTCCGTCCAAACTCCAGC…
ACGTGCTACGCGAAGGTAGGAACAAGGCGAGGCGGTCGAGGGGGTTTCTCACCAGCTAGCTTGTTTCGGCCGCAACACTTCCTGCAAACGCGCGTACTCCGTCGTCGATTATTCCCTCAACCGCCGAGAGGCAGTCGCCGTGAAGCCCTGACGTTGACGACCGACCCACACCACGGTGCAGTCTTCATGAGCTAGCTTCTGCTCTACGTCTCGCCAATGTGGAAAGAGTATCCACGTGATCAGATTACTCACGAGAGAAAGGGTTTAAGTCTGTTTTATCTAGTCCTGAAAGATTGGCCGTGCCGTGCTGGCCCGGCACGAGCCCGTCGTGCTTCGGGATTCAAAGTGTCGGGCCGGGCTGGCACGAATTACTTTCGGGCTGGGCCTTATCGTGCCTAT…
TAACTTGGTAAATGTTGCTGCTCTTAAGGCTGCCATGGATGGTGCAAAAGCTGTCACAATGGATGATCTTGAGTATGCAAAGGACCGAATCATGATGGGTAGTGAGCGGAAGTCGGCAGTTATCTCTGACGAATGCAGGAAGCTGACAGCATACCATGAGGGAGGGCATGCCCTTGTTGCAATCCACACAGAAGGAGCTCACCCTGTCCACAAGGCTACCATCGTACCTAGGGGGATGGCCCTAGGAATGGTGGCCCAACTCCCCGACAAAGACCAGACAAGTGTGTCAAGGAAACAGATGCTAGCAAAACTGGATGTCTGCATGGGAGGCCGTGTGGCAGAAGAGCTTATCTTTGGGGATACTGAGGTGACATCCGGTGCGTCGTCAGATTTCCAGCA…
GAGATGAAAAAATAGGGAGAAAAATAGGGGGGAAAAGTGATATAGGGGGAAAAATTTAGGGGTAACGGTTGCGGATAGCCTAATCCTTTTTACCTAGAATTTCTGAAGATTCGTTTTCACCCTTTATCTATCCCAGCTGTGCTGAAAGCATTGGGCACTTGCAGTTGAGTCTGCAGGTGCAGCTGACTTAAGTGCACAGGCACGGTTTCGTCTCCTCCCGTCCCGTGTCAACCAGTTTTAGCAAACTGCAAGCAAATAAATTCACTTAACACGGCAAATGCCCTTTCATTACTTGTAATATTAATGGATTTTTAAGGAAAAATTACTCAAACTTGTGAAGTGCGACTGCGACTAGCCGACTCGGCATGAGACCTGACTCGGTGACTCCTGAGACAGTTG…
AGATCCCTGGTCGTTTGAAAGACCCATAAAGAGTCTTGCGCACTATTTACTTGTGTCACTGACATTTACACCGAGACCCTTACTTTTCTTTTTCTTTACAACGCCGGGTCCACGACGGTGGACAACGACAAGCTGAGCTCCGGTGAGCCAAGACCGGCCGGAAAACACAATGACTAGGGTTTCAGTGTGGCTGACACCCAATTCTACCCCTAACGACCCTTTCCCTCAATCAATTGCAAGGTTCTAGTTCCTAATTTCTCTGCCCACGGTGAAAGCGCGATCAACAGACAAACTGAGGTGTTCCTGGTGATTGTGGCAGAACCTCCCAAGTTATTAGGCCCACATGCACCTGTCATTGTCTCAAAGACCTCAGACGGCTATGCATGTGCACCAGATAAC…
AGCGATGCAGGCGGCGCTGTCTTCTTGTCAGGCCGGTCAGTGGAGCGGCGAAGTGACTGCGGTCACTTCGGCTCTGTCGACTGAAGGGCGCGTGTCAGGATAAGGTGTCAGACCATCCTTGCATTAAATGCTCCTGCGATACGGTCGGTCGGTGTGGCGATCTGGCCAAGGTTGCTTCTTGGCGAAGACTGGGCCTCGGGCGAGCCGAAGGTGTGTCCGTCGCTTGAGGGGGTCCTCGGGCGAGACGTGAATCCTCCGGGGTCGGCTGCCCTTGCCCGAGGCTGGGCTCGGGCGAGGCGAGATCGTGTCCCTTGAGTGGACCGAGCCTTGACTTAATCGCACCCATCAGACCTTTGCAGCTTTGTGCTGATGGGGTCACCAGCTGAGATTAGGAGTCTT…
CATTCACTAATGACTCAAATTACCTTACAGATCTATGACCCAACGAAGAAGTGGGAACGCTACACAATCCATGGGGATTAGCATGGAACATCATACATAGAGAGTTAAATTATTTTGTACTTTGGATGTCCGAAATTACCAGCACTCAAGAATATGAGAATGGCACAAGTGACGATTTGAATAGCATAAATTATTACTGTTGTTTGCAAACATGTCCTGCATAGAGTACTAGGTAAAGCCTCTTTCTCACACTCCAAATATGTTGCTTTAACTATTAAAGGGGCAAGAGTACTACCTCTACAACTATTAAGAGCCAATTGTAGACCGTGCCCCCGCCCCCGCCTCCGTGGCCCCCGCTCACCCCGCTCAGGTCCGCCCCCATCCCCTCCCTCCCCCCCC…
GTTTGACAGAAGGCACGCTGCCGCGGGTCCCACTCTCTGAAAGTGGGCCTATCCTCGCTGGTCACGTCTCCTCTCCGCGCACGAAAACCCTAGCACGCAGGCGCAGCCAGCCCTGCTCCAATTCCCAAAGCTTCTGGAAAACACCTACTCGTCTCTCATCCCTTCCCCGCCGTCGCGTCCTCTTCGAACTGAATCGCGCCGCGATCACCCACCTTATGGCGGACAAGGAGCCTGTCGTGGAGCGATCCGAGGCGTCTGAGGAGGAGGACGCCTCCGCCGCGGCCGCCGCGGGGGAGGAAGAGGACACGGGTGCCCAGGTGGCCCCCATCGTGCGGCTTGAGGAGGTACTCGTCACCACCGGTGAGGAGGACGAGGACGTCCTGCTCGACATGTGAGGCG…
GACTGCTCCGGATGGACCGTTTGCCTGGGGATACTGCCGGGTGAAGGAACAGAAACAGACGGACCCACCCTACTATGGACGAGGACCCATACAGCTAACTCAGTAAGATCAGCAGCACAGACACTCTGCATGCATGTTATTATATATGTTATCCACAGCAGATAGAGTAAAATAGGAGATTTATATTGTATATAACACTGTTTACAAAGTAAAATTTCAAATAGAGAATATGATAGAGGGCGTGATAGGGTATCTACTAGAGAAAACCTAATAACAGGAGCCCATATATGCATGCAGTAAGTACAACTACAGGCTCGCCGGGCAAGCGCTGAACCTGAACCTGGTGGGCGACCCGGACCTGGTGGCGAGAGACCCCGTGGTAGCCTTCAAGACGGCCAT…
GTAACAGGTCCAGCCCCCTCCTCTATAAATACAGAAAATACGGTAATAATCAATTTATCTCACATTTATTTCTTGTATTAGAGGTAGTTTTATTCTAGTTCTAGTTTAGTCTTTCAATTTATTTCTTATACTATATGTCGATTAGAGGAGTTTAGGTCGGCCTGTCGAGCCTAGAGGAGTTTAGATCTCTCCTCTCCGACGGGATCCCTCCCGGGACCGAGATTCAGGCGCCACACGCCCCCTGTATACGCACGGACCGTCCGGCCTGTCAGACAGGAAACCCTGCCCCAAGTCGCGGATCGTCCGACTTTACCAGCCGCTCCGCTGGTTCTCACGCAGTGATTGGCGCCAAAAAGACACCAACACTAAGATTCTTTCTGTCAAGTAAGTTTTTATTAG…
AACGAAAATCATCATAACTAGCTCCGAAGGGATTAATTATAGGGGAAATTGCAAATACTCTAGTAAAAGTCACCAGTGGTTGCAAATATCCCACTAAAAGTTAAATAGTTACATTTAACAATCCACATCTCTTCTCTTGTTCAGATCCACACCAGGAAGTATTTGATGGAAGAGAATGTAGCTGTGGCTTGCTAAACAGTTGAACCCTGTTCAGAGTTGATTCCTTGAGTTGGTGGTAGGGTTAGGGCATCCGATGGTGGTATGTAAGCTAAATTATAAGGCAATTCCTGGTAATTTCATTTTATTAAAGTGCAATATTGGTTTTGGTTTCAATTCGAGTATGCTGTGGAAGCTAACTTTAGTTTAAATTTCGATCTTGGAGCCTATATGCCCTGTCCA…
GTTGTATGATGAGCTCATTTTGCCAAAAGGATTGAAACCATCAGTAGCGAGCCCAAGTCTAATGTTCCTTGCATCTTCTGCAAACCGGCCATATTTTCTATCAAAATCTTTCCATGCCTCTCCATCAGCTGGATGACTAAGCTCATTCTCCACATGTTTCCTCTTGAACTTATGCCATTGTGTCTGTTTTGCTATTTCTTTGGAAGCAAACATTATCTTTAGCCTAGGGATCAATGGAAAATGGCGCAATACCTTCTGAGGGATCCGTTTATTTGTATCTTTCCATCTTGATTCACCACAAATTGGACATTGATCTTGCTTTGCATAGTTCTTCCGAAACAAAACACAGTTATTCAGGCACACATGGATTGAAACATACCCAAGTCCTAGTGCACGAAT…
AACCTTCGATTTTTTAGAGAATTGAAGAACTATAGATAATGAGTAAGTTTCTTGTGTTAAGGGAAGTGAGTTGCTATAAGAAGGTTTGGCTTGATGCCACGTCGGTTTGGGAAAAAGGGAGGCGCAAACTGCCTCTGTCACAGAAGAAGAAAAGGGGAGGGGTGACTGGAATTCGAAGTTCAGACCAGTAAAAAGCCACCAGTGTAATATAGTGGATTTTTGGGCACCATAACTTTGGGTTTATGAAGTTTGAGTCTAGAACCCTATAGTAACTTTGAAGATCTTTGATTAGTGAACAAGTTCTGTTAATAGAGACTAAGCTGTTCTTAACAAATATAGAGAGAAACAGGTGGCTGAACAGGGGTGGGTCAGTTGAGTACTGTAGATCCGGATGATCAA…
TTGGTAGAGGGTTGTTTAATCGACCAGTTTTAGTATGTGTGCTCCCCATGTTACTATGGGAAATCGTGGGATTGAAGGAGGTGAACAGGGAGAGATCAGAGTTCAACAGATACTGGGAGTTGCTACAAAAATCTGAAGAAAGATCTTCACATCCCTGCTGTCCTCCACTTATGTGCACAAACTGAGATAGACTTGGGGTGGGCAGTATGGGGCTCGAGGTTCAGTCCCCCTCTGCAGAAAAATATCAGTTTTGCACCTGTTTGAGCCTACCACAGTAGAGTTTTTGTCCGTCTTTACTTCTGTCTGTATTCAATGGATTGGTTGGATATTTGTGGACAGTGAGCCCTTATCTGCTCTACTCTCTATTTGAATAACTGGACAAAGTAGATATTTGAGCTA…
TGCTTTTACTCACCTTTGGAGCTCTGTGGTAATTAATCCATGGAGATTTTTATTAAGAGATCTATGGCAAAGTTAAAGACCATTTGAAGGAGAACAAGTTTATGGAAATAATTGGTCTTGTTATTGTGTGTAATTTTGAGATAATAGTGTTACAAAACTTACTCTGTCAGACTGAGTGGTGTGCTGTTTCAGATTTCTGAAACTGAAATTTCAGTGACATTGGCTATATTTTAGGGTACCATAACTTTTGTTTTATATGCTTTTAGTTATGGGTTGCTATACAAAAGACATATAGCTATGAATATAGAATAACTTTGGTGAAGAGATAGTGGTCTGTTGCTATGAAGAATTGGGAGATCAGAGGGCCTGAACTGGGAGGAATGGAATGAAGCAGCAGGC…
TTACGACTCAACTCATAAATATAGAGAAGCGTCGACTACTTTGGTATGTCACCACCTCTCTATATAAGCCAAAACAATTTCTACTATCGACTAAGAGTTCTAGTTTTTAAGCACATTATTACTTTCCACGCGCAAATAAACCTCAACTTAACACAAGTGACACCGATGGATTTTTACTAACTCGTCAGGCACATAACCCGGTCTCGCATACAACCATATTGTGGCGTGGACTCGAGACACTTCGATCAATGTGGCGCGACCACTAATATATGAACTCCGACACTCATGTCTTAACAATACATCCTCCACGCATATCCCATCACATTGCATAAACAATTATACTTTTCACATAAACACATATCGATGCATTTCCCAAAACATAATCCGCATTTTGTAACT…
CCCTATCCCTGCTCGCCCAGAATTTCTTGCCCCAAGTCCGGCAATCCCCTCGTCGTGGATTTCCTCGAGCTTGCCTCCCCATGGCCGCCAACCATCCTGCCCCCTGCCCCTGGTGCGCTGGGCGCCTAGTGCTCTGACCTCGACGGCCACCCTCCTCTCTGCTCGAGCAATGCTAGGGACGTGCGGCAAGCCCTCGTTCCCAGCGCCGCGCCCTTGCCTCCATCAACACTGAGACCCCGGTAGCACCTGCCATGGTGGCCGCAGGTCTCTGCTCCTTCCCCAAGCTAGCCCTCATCTCCCAGGTCGCCACTTTCCTCTCCCTGCCCACCGCGTCGGATTCTGCTTGCTGCGTGCTTGCCGGCATGTCCGGGCGTGGCCCTGCAGATTCATCATGGGTAC…
GCTTGCCTCCTCCACCACCCCCTCCTGTAATGCTTGCCTCCTCGACACGGCCGGCTCTCACCCACCGCCGGCGACGTCGTCTGTCCTGTTCGGCCAGTCACCTAGCCAGCCAACGCAGCTGCCAGGATACAAACAGGGATGCGGCCGGAAGAGGTGAATCAACAGGACAGGCGACAAAAAAAAAAAAAACAAGGGATCCTATGCCAATTTCGGCACCCGAATTCGAGACCACAGCTACTCAGCTAAAAATAGCTGTGTGGCACTGAACTGAAGGCGCCGTTTGAAGAGAATGGAACAGCTTCCTCTTCCTGCCGGCCGGCGCTGGGCTGGCTAGTACAGAGCTACGAAGTCAGAGATGCTCTCAAGCACGGTCCCCTTTGCATTGCACTTGCACAGGCT…
GGGCTTAAGTGAAAGTTGATTCCATCGCTTTAGGCTTCATTTCTGGACCACGGGCCCATTTGTTTCCGATCGCATCGCACAATACAAGGTTTACTAGTCATAGCTTATTTCGAATTTTATACTATCATATACGATCTACTGTCTACTAGTCATAGCTTTAGGGCATCTCTTTGGTTGTTTCGTCCGACATGCGTCACCTCGCCTCACTAGCTTGGGCCAGCTAAGCAAGCCATTTTAGTTTGGATGAAAAAAATATGAAGCGGAATTGAAAAATATGAAGCGGAGCAGTCAAAACCAGGGTTTTACAAACCGGTTGGGAGTCAAAAACCGGCCAGCGCCGATAACCGATTTATTGCGATTAACCATGATAAACCAGTACAAACCAGTTTTTAATTTTGA…
TATGGGTATACAGACATGGGAATACTGAGAAGTGTAATGTACTTGTAACGACGCACCTACGCTCAGGTAAGAAGGTGAGTTACCATAATGAGCTGCCCTATGGTTAAAGTGTGGCAGCGGCGCCTATGCGTGGCTCGGCGCTTAATGAGGAGCTGGCCTCCATATAGAAATATATGGAGTATAAACTGTGATAAACTGTCATGTGTGAATTGCATCATTAGGAAATGGGCTGTGATGGAATTTTCTGCAGGTACACTAACTTCGAAATCGTATGTGTAGATGACGACTAGCAACATATCGAGAGAGAACGTAGATATGCCACCTATATAGAACACTATTGCCACATTATGTTGGCGAAATTCGTGAGGACGAATAGGACGAGCATGCATCCTGATTGTT…
TAATACAAAAGTTATAGAGAACTTCATAAGCTTTCAAGAAAGTTCTAGTTTACTATTTTTGGATGGATATTTTGTGAATTATGAGCAAAACAATTGAATATTGTGCTGCTGTCCAGAAATTCTGCAAGTGTTAAATTGTTGATTTCTGAAGTTACTTTTGTTTGGCTAATTTTCAGATCTGCACCTGCTATGGCTGTAGTGGGTTGAGCTAATTGTATTGGCTAATATAGTGCTAATAATAGTGTTAGTCCGTTGGCAGTGTGCTCTAGTCCATGAGCTTAAGACTTGTGTGTAATCTTAGGATTGTTCGATGCTTGAGTTAGATCTATTTAAGTATAAAAGATGTGCTTGTAGTACTTAGTAATATCATCACATCTAGTGTGCTCATAGGAGTTGTGA…
ACATACTTACATATCTACAACCCGTGATATAATAATTCATTGATGGCCAACAATCGAGTGTTTTGGCTAACTCTTCTGTTGTAGGATCCTGATGGTACTTTGGAAGTTTACCAAAACCAACCATTCTCTGGACAGTATATATACATGTCCACATGATGATTAGATGTAGATACTATATATTAATACATTAATGATTGGAAACAAACTTACCCAAAAACGCATGTCCATATAATGCTTTCTATTATTTATGATTTCTTCTTTCGGCCTACGTGACTCTTTATTGGCAAGCAGCCGAACAACCATGTCAAAACATCTTAGAATCATATCTTGAGTTGTCTTTAATATGTTTTGCAGGTCTTTGACAGATATTTCTATCTTAAAAGGATTGAAACTTCGCAC…
GCCAAAGCCAAGGGGATGTGCCACTAATCTCATACGTACCTCCTGCTCCAGGTAACATCTTGTTAGTTTTCACCCCTTCTCGTGATTTGCTCTTAGCAGCATGCTTATGGCTGAGGTTAAGCGCCGCCATGGAGGAGGGATGCGATGTGACGAGGTATGGAATGGGGAGCAGCCGAAGCAGAGATTGGCTCAAAGAGCGCTGGGCAGGAGACGAGCAAATCGTGAGTATTTGGGCCCTCTCTATTCCCACCCTAATGTGCAAAATTAAGCACCTGAACCCTAAATTGCGCTATTTGTATTCCCACCCTACTGTGATATGTGATGGTGATGTTGGTTAATTAATATGTTGACTGATCATGCTTGTTGTCTGAAACTGCATTCTTGTTGTTGTCTGAAACA…
TTCTGTTGTGGCCGGTTTCCAGTGGGCATCGAAGGAGGGTGCACTGGCTAAGGAGAACATGCGTGGAATTTGCTTTGAGGTATGTGATGTCGTTCTTCATGCTGATGCTATCCACAGGGGTGATGGACAGGTCATTCCCACTGCCAGGAGGGTCATCTATGCTTCTCAGCTCACGGCCAAGCCAAGGCTGCTGGAGCCAGTGTACCTGGTGGAGATCCAGGCCCCAGAAAATGCACTCGGTGGTATCTACGGTGTTCTGAACCAGAAGAGAGGTCATGTCTTTGAGGAGATGCAGAGGCCGGGCACCCCGCTCTACAACATCAAGGCTTACCTCCCTGTCATCGAGTCCTTTGGGTTCTCCAGCCAGCTGAGGGCTGCAACCTCTGGTCAGGCGTTCCC…
CCTTCCAGATGGAGATCAAAGCAATGATCAAGGCAGTGAACAAGGCAATAATCTCAGAGACACAATTGCACAACAAATGTGGATTGATTATCAACAACATAGAAGCAATTAGTGATGCATTAGAATATGTTTTAATTTTATTGGGATTGCAATAAGTTCTTAGGAAATGTAGTTTGTACTAGTTATGATGCTTTAATGTTATTCGAATATGCTTTCATTTATGCTTTAAAAGTTATTGTTATTCACAATTATGCTTTCATGTTCTAATTATGCTCCTGTTATAAGTTGTCATGCTTGGAAGGGGGTCTCCAAGATTAAACATGCTTGCAAGGGGCTCTCCTAGATTTAACATGCTCTTATCTAAAGGTGCACAAAAGAAAAAATCTCCTATAGCTACTG…
GCCGCAGCCGTCTTCCAGCTGCAGGAACGGGTCGCTGAGCAGCTCGGCCGCGCTCGGCCGCCGCGACGCCGGCGCCAGGCACCTGTCGATGAACCGCCTCACCGCGGGGTCTTTCACCTTGTACAGAGCCGCCGGCTTTATCCCCTGCCCAGAGAAACAGCAGTTGATCAATCAATCGATGGATGAAAGAAAAAAAAGAGTAATCTGTAGAACGGAACGAAGGCAATTTCTTACGGAGGTGACTTTCTTGTAGATGTGCACGGGGTGCACGCACTCGCTGTAGGGGTACTCGAGCGTGACCATCTCGAGGACGCACATGCCGAACGAGTAGACGTCGGCGCGCTCGTCGTAGCCCTCCGCGTACACCTCGGGCGCCATGAACTCCGGCGTGCCCACGAC…
ACAGGCCTGTTAGATTTTTCAATTTTCTAGTTTTGTCAAATTTCATGGACACTAAATTGAATATCCCATATACGAGGTCATCCTTTTGTGCTGAATATTTTGATTAGAAAATTGTGGGAAAATAGCACACATACAGTTCGTAATAGAACATGGATGAACCTCATTAGGACAATTAAACGTCAATAGGAACCTAAGGAGTACCTGATGCTCTCTGTTTGCACTATCGTACTGAACTTATATTCGGATTTGTAAAGCATTCTTCCTGAAACACACTAAAGAGAATAAGTTAGATGTGGATAAAATCAATATCATGTAGTGTACAGTTAAATCAAAATTCATCAAATTAATAAACAAATTACTTATGTTAAAATAGCACTGAAGTGAATCAACAGAGTCAGA…
CTAGTTTTTTACTAAATAAACCCACGTCCACTGCGTGGGTAAACTGAGTCTTAGGAAAACATACATCGGGACCCCTGAACTTCTCTGTATTAGTGCGCCTAGTCCAGGAAGTTAGGAAATCAGATAAATGGAATTAGAAAATGATTTTTAATGCAAAAATAAATGCTAGAATTTGTTTCATTCATAGAAAATTCATATGAAGTCCAAATTAATCCATTCCAATTCCTATAATTTTGTAATATTATTGTTTATCAGTTAGTACCACTATTTTGACATGAAAGTCAAATTAAAATTTATATCCTATTTAATCTTGTACAAAACACATAGAATCTTTGGAAATTCATAACTTAAAATCTATAACTCCAAAATTAATGATTCCTATTCCTATGATATTATTTT…
CCATATGATGCGCTACACGGATGGTAAGTAGGCCTAATACACTCGAGCACTATTCCGGCCATCGGTTAGTCCCTGCCCACTACTGCACTATGGTTATCGTAAATCCCCGTCACCATGCATGCATGAGTCAGAGTTTGGCAGCCATGCACTATTACTAGATCAGGCGGGGGAAAACCAGAGTGAACAATTATCTATGTCATATTCAAATTCAGCCAAGGATTTCATAAATTATTTAGCACAATTGGTGCTTCAAAGGTTGAATCTCCCACAAAACTGTTAGTGCGAGACATACAGAACAACAAAACAATTGGTGTTTCAGAGATGCACTCAGGCAGTAAGATCTATTTTGGACCATTATAAGCCAGTAGTAATTTGTGTTGGTACCTATATTATTGCCAT…
TACCTCGTCCATATATATATATATATATATATATATATATATATATATATATATATATATATATATATATATATATATATATAAAATCGATCTGACGATGAGATTTTTAATTTGAAGATATAATAAAAAAAACAAGCAAAAAAGTTTTTCGGTATACGTGCTAGTGCATGCAACCAGCCTGCACCCGTGCGGTTGTGCGTATGAACGGCAGCATCATCTCCCGCGGGTCTAGGTCACGCCGTTTTTTTACATCTGCTGAAGCTGTGCGCGTAGAGAAGAGAACCAAATAAAGTATGCTTTGAATCTCCGCGGGTGCAGTCAGAGACGAACCAATCACGCGGTATATGTATTCCTTCTTGGTTTGTGATGATTCGGAAATGCAAATATAAAGACTGAACT…
TCTCTTTCTTTTTCTCTTCTTTTTATTGATTGTAAAAGTACCAGGTTCTAACCTTTTCTTTTCGCTTTCTAATATAATGCGCAGTAGTGGTTTCCCCCTCCTGATCCTTAAAAAAAACGGCTTCTTCGGTATAGAATAGTGAAATTAGCGATGAGCGTGTAGCGATTAGGCCCTGGACTGATATAGAATAGTGAGATTAGCGATGAGCCCATGCGGTCAAGAAAATAAGGCGTCAGCGAATTCAAACCTCCCCGGAATCTCTGTTCAAATTTTGATCTCCTGGCTCCTGCCACCTGCTTTCCAAAAAGAAAAAAATCTGATCCGAAATAGAGCGGGCTACAATACTCCGGGTAGCTGGCTTCTCCGTTGTTTATAGTGTATTATTGTTTTGTGATGAGC…
CGGCCGGACATCAGAGAGCGGTCGGAGAGCCGAGTGCATGCAGCGCAGCGGGATCGGAGCACAGGAGTACCGACGGCGAGAGGTGGCCAGGCTGGACAGGACGTGACGTGACCCGCGCGCGTCCGCCACCGGCGACACCACCCCGGGGTAAAAAGAGGTCAACGTCGAGATAGGAATCTAGATTGTGGGCGGCGGCGGATACGTCAACGGCGACCGGCGCGGCTGGGGGCCGCAAGCCCGCAATGCTACCTGGCATCTGGACAGGTGATGCACGTCCGCGCCGGTGGCTTTCTCGCATGGACCCCGACTGTTGTTAGATGCTATCAGCTTTTGATGTTGCGAATATTTTAGTCTTTCACCGAACAAATGGCGTGCTACGGCGACGACCCCGGACACAGG…
CGGCGTGGAGGTAAGTTGTCAAAAAAAATCTTATCTACATGCATTTACAACATCAGTTTTTGTCCCAAACAAGTTGAGCAGGCTATAACACTGAACTTACATTTATCGGCCTGAAATTAGTTCCATTTCCTTAATTATGCAAAGTGACATTAGTTTCATTTCTGATATCTTGGCGATATTAGATAGGGTTATTTATAAGGAGTTGGACTTCTGCTGCCTGTACCGTGTAGTACATATGTTCAACTATTCAGATGTGAATTTTCATGATTTCCAGTACCTCCTTTTTTCTTACTATGCCTCTTTTGGATGTACTACATCTGGGTCACAAACACTTCTGTTCCTGACATCAGCATAGTCTTGAATGGCAACTTTAGTCATTAATTTTGATTGCAGTGTTAC…
CACTCTTTATTCGCTTGCGATTTGTTTTGCACTCTCTCTCGCGGACTCGATTATATTTCTAACGCTAACCCGGATTGTAGTTGTGATTAATTTCGTAAATTTTAGTTTCGCCCTATTCACCCCCCTCTAGGCGACTTTCAATAGGGTGCATGTGTTTTTATGAAGTTAAGAGCATCTCCAAAAGGAAATGCAAAATTATTCACCAAAAACTGATTATGGGGGGCATACTAAATCGTTTTCATGCTGTAAACAAAGTATACCTCCATCAGTTCACGCAAAAAAGAATGCTCAAACAAAACTGGGCTACAAAAATGAACGCTCAAACAAAAATGGGCCACTCGCTGGTGCTATCGCTGGCCCAGTTGGCCTGTGCTGCTTGTCGATCGACATATTTTTTTG…
TTAACATTAAGAGCGTGGGTACCGTCGAACTTACAATTAAGAACGTGCGTTTTTAAGTTCGACGGGGGCCGTCGAACTTTTTCCCATAAGTTCGACGGCACCCACGTTCTTAAGGTTAAGTTCGACGGGGTCATGTGGCCATCGAACTTATGTGTCCTGCGGAGGTCTGCGCGGACTGAACAATAAGTTCGACGGTACCCACGTTCTTAACCTTAAGAACGTGGGCACCCACGTTCTTAACCCTGCGTGGGTCTGCGAGGACTGCACAATAAGTTCGACGGTACCCACGTTCTTAACCTTAAGAACGTGGGTACCCACGTTCCTAACCTTAAGAACGTGGGTACCCACGTTCTTAACCCTTTTCCAGAAAAAATAAAAAATACAAAAATGAAAAATTAG…
GACATCTATGAGGAGTTGGGGAAGTTTGGTGAGATTGAGAATCTGAATGTTTGTGATAACCTTGCTGACCACATGATTGGGAATGTCTATGTCCAGTTCAGGGAGGAAGAGCAAGCAGCCGTAGCATACAACGCTCTTCAAGGGCGCTTTTACTCTGGCCGCCCTATAATTGTTGAGTATTCTCCTGTGACCGACTTCCGTGAAGCAACCTGTAGGCAGTTTGAGGAGAACAGCTGCAACCGTGGTGGCTCTGTAATTTCATGCATGTGAAGCAAATTGGCAGGGATCTCATGAGGAAGTTGTATGGGTGTTCAGCTTCCAGGAGGTACCATGGGAGAAGCCGAAGCCGAAGCCCGCCACCACAAAGGAGGGGCCACCGTGACCGTGATGACTACCACC…
TTGTGGCGCGCGTGCTGTTCGCGCAAGTCGTTGCGCGTCGTTTACGTGCTGGTTCACGCGTCGTTCGCGCTGGTCGCGCGCACTGTCTCAGGCGTTGTTCACGTGCTACGTCGCGCGTGCCCGCGCGTCGTTTGCACGCTGTCGTATTGTTTCATGCGTCGTAAATTCGCTTCGCTTAGAATCTCTCGTGCTAATTATATTAGTTATTTGTTTGATAGCTATTAGTGTGGTAGATTTAATCAAAACTACATAACGGTTATAAGTTATATTTTTACAATATCAAATTAAGTGTCCTAGCTACTACTTGCGTAGCGTAAACGTTATAACTCCTCGATCGAAGCTTCGACTGTCGGGTTCCTTTTTCCTCGCGCGACCGTAGTAACGCGCTCTATTTCGTTC…
TAGAGAAACCTAACGGGCGGCTATGACCTCTGGGAAATCTTTGTAAAGGCTACGTAGTGATACCCTGCCAGGCCACCTAGGTAGTGGTCAATGGGGATTAGCTCTCCCCGGGCAGAAAGGGAATCATGACTCGTGGGTAAAGTGTGCGACCTCTGCAGAGGGTTAGAAACTGATATATCAGCCGTGCTCACGGTTATGAGCGGCCTTGGGATCCTCTTTGATTAGAGATACTTGATCAGAGATGGTTGGTTTACAGGTGGTGACAAGGATGATGGTTATGACTATGGTAATGGTAAGTGGTATTCTTTCCGTTTGGGAAGGGTACTTTGGGTTAATAACTTGGGTTAATGTTAAAACCTGGCTCTCAATTAATAATAATAACCTAACCAACTAAAAGCA…
GCTTTTTCGAGCATCGCACAAAATTGAGACAAGACCTCCTATTCATGTAATAAAATGCACAAGAAATCATGCATGTGTAATAGACATTGTGAAATCAGCTAATTAATTAGGTACACACACGAAATTAAGGATGTGTAATTTACCTCATGGTCTTGTGGATCATAAGTAGGGTCACGTTGCAACTCACGCACAGTGGCCCTATCTATGCTAGTGGTAGAAAAAGGGTCGCTAGGCGTTTCATATCCTTCACTACTGGATTGTTCTTGAGCAACACTCTTGTCCATGTGGTCGGGCCCTAATCCTTGGTCCTTGGTTGGAGAACTCATTGAGCTATATATATACAAATAAGCAATAATTAACATAAGCAATAATTAAATTCATATTAACAAATACCCTAAC…
ACTCGTGGTGAGAGCGTAAGAGCATGTACCAACCTTTTTCTAACTAGACAACACACAACTTGTCAAAAATGTGTTGAATTATCTCCTGCTATTGGATCACACAAAGGGCACTTGGTTCGGATGAACAGATAGAGAGCTCTAGTTTCTCTCTGAAATATAAGCAAGCTTTCACCGTTTGGGCTGCTAACATCTTTATTATCTGTACTGGTCAGTTCATTGCAGAGCCTGGAGTCGGCCATAAAATCACAATCGACATGGTGAAGGCAGCAAGCGAATGGTTCGATCGCTTCCTGCATGCATGAATGCAAAAGTTATTGTCGCCCATCATTTGTTCTATATCGATTGTGATTTGTCAACAGCATCCCTTAGTTGAAGTATTTATGTCCTCGTCTGTGTACC…
AGAGCACTCGGCAAAGAAAAGCGGCCGTTACGGCGCCGGGTGACGGAGACGACGGCTTTGCCGAGTGTCCCTGGTGACCTCGGCAAAGAAGTTATCTTTGTCGAGTGTCTTCCAGGCAGCACTCGGCAAAGAATCTATCTTTGCCGAGTGCCACTTGGGACACTCGGCAAAGAGCCCGCCAGAGAGGGTCCCCATGTCAGGCTCTTTGCCGAGTGTTCTGTGCGGCACTCGGCAAAGCCGACCTCTTTGCCGAGTGCCAGCGACATAACACTCGGCAAAGAACCTAAGCCGATGCCCAGGTCTGTGTTCTTTACCGAGTGTTATGACCCTGACACTCGGCAAAGCGCCTCTTTGCCGAGTGTTACACTCGGCAAAGCGACCAGTATATACCTTTTTTAT…
GTGCTGTAAGAAGCTCATCGTGGACATGCACTATGAGGCCCGCATCCAGGCCATCATCACCTACCACGGCTCCGTCCTTGGGGAGAAGGTGACCAAACCTCAAGCCCGAACCATGTCGTTGACCAGGGAGCAGTACCTGCAGGTAAAGTCATGCATGTTTGGTACCAGTACTCCATGCATGAATTTTATTTTATCTTCTGATATGCACTTTATGTGTTTACTTTGCAGGTGATTCCACATTGGTGCGTCGCACATCCTCTCTGCTGGGAGCAGATGGTGGATAGGTGGTGTTCGGCTGAGTGGGACGAGGTGCACACAGCTAGCCGGGAACGGCGTTTGCAGATGCAAGGGCCCTCGCACCACCAAGGCAGCCGGAGCCTGGGCCAATATGCCGAAGCA…
TCATTTAATTCTTCTTTTTGTTACATGTTAAGGATGACAAAAAGAGTAAGTAAATCATCTTCGTCTTGTAACACCATAAAATCCATCAACTAAAAATAATAAATTTGGTTATTATGTTAAATATGGTAATAATTTTTTTAAGTGTTTAATTATTTATTTGCATTTCGAATCATTTTCTTTGTATGCGCATCAGATGTTTTATAGCAATGCTTCTTAAAAGAAATCCTTGTAATTAATATGATAATTAAATAATTATTAGTCTAAAAATAAATATTGTATTTATAAATAATTTTGGTGAATTTCTGAGAATTTTTGAGCTATCTAAAAATGTATTTCGGAATTAGAAAAAAAGGAAAACCCTAATCTAAACTGGCCCACTAGGGGCCCATCTACTAACCT…
TTGTGGAATAGAATGACTTGATCCATCATTACCCATTACTCATAAGCTAATAATCAGTATATACATGAGGAGTGGGTTGATTCCACCAAAATTGGTGATTGATTCCACCAAAATTGGTGAAATAACTTATAATGCATCATATCATAAAGTATAGAGACATAAAGTGACTCCACAAACAAACACACCATGAATTATCCTCACGGAACTTCAGCGGCAACAGAGTAGGACGGAAAGTATGCGATTGCTCCCAGTCCTTGTTGTTCGGGACACTTTCCGCTTTCGGACGATAATATCGTGCCAGTTTTTTTTTTTTCTGACTGGGAGACCATGGACTGAATTCGCACAAGTCGTAGCTCTCAAAGGGTCAAAGCGGAATCTGGTTACGAGAAGCAGATTTTG…
GGTTAGACAAGACATATCCCTAAGCAGTGGGCAGCAGCAGGCGGCACGGCTTGCAGGCGAGCAAGCAGCCATACGGAGTTACGGACGCTGCAAGCAGGCAGCCAGTGGCAGCAGACCACGCGCGAGCTCGCAGCCAATGCAGGTGGCCAGGCTTCAATACTTGGAGGTATATTGTATATGAACGCTGCTAAAATTAGAGATGGAGAAGTTACCGCCAATACACTCTAAGACCAAGTCGCTCCTTTCAGCTTACCCTCTTTTTATGCTACTTTTAAGTCAATTTTGTGTTAAATTACAATTATTATGTCAAACAAAGTTTATATGTGATATTATCTATATATTTATGTGATTTAAATGTTTTAGCTGGTATAAACAATTTTTAGTGTAATATTCAGCCCT…
CAAGGATGCTCTAGGTGTTCTTTAGATCCTGAACAGAAGGGCAAAGAAACAGTGCTGCATCGTCCGCGTATAAGCTTGTCCTCGTACGGATGGAATCATGTCCAATCGGTTGCAACAAACCATGTCTCGTAGCAGCGTCGTCCAGAAGCATGTGCAACGGCTCCGTTGCTAAAATAAACAGCATCGGAGACAGAGGGTCTCCCTGACGTAAACCGCTGTGGTGTTTGATAGATTTGTCTGCCATCCCATTGAGCAAAATTTGCGAATGACTATGCCCCCACAAGAAACAAATGATGTCCCTCCACTTTCACCATGTAGTCCTATCTCACCTTTATCGAAAGCTTTGGCAATATCTAACTTTAAGAACAGTATTGGAGTATTCGATTTGTGGAAATGGTT…
TGCACATGCATAGCCGTCTGAGGTCTTTGAGACAAGGTCAAGTGCATGTGGGCCCAATAACTTGGGAGGTCCTGCCATACCATCCATCATCATACTAAGCCTACCCAAAAAGTTTTACCATTTTTGGAGCTATTAATTTATTTCTAAAATTCTAAAGGGCTTGGTTTGAACACCTTTAAGGGCTATATAATTCTATGTTTGGAAAAAAAATCTTGGAACTATTTTTATTAAATACTAGATGATTTTAGCAGTCTAGCAAAATTGGTCTCATGATTTTACCAAATTTCTGCTATTTTCTACAAATTTCCTAATCTGGCAGTAAAAAGAATGAATAGTGATGGGCTCAATTCAGCCCAGACCAGCCCTCGAACGGGGAAACACGCGCGCGCCCGCGCCCGC…
TAATCACCACCTAGGTCAGGAGAAGGTACAACCAGAGGAGGACTAGAAGATTAGTTCGAAGAGATCTAGGTTGTCGTCTCCCAGTCAATCGAACCTTTTGAGAAGTTATCTTAGCTTGGTATATTTTTTCATTTATTTTTGTAAAGATATTTATTCATGTAATATAAGATTTTGACATTGGTTTCTATACGATAAGTCACCATATGTGTGAAACTTGATTTTGTCACACATATGAGATGCATCTGTATTTATCCTTAAATCCGGGTGTGACAGAAGTAGTAGAAGAGAGATGTTGACTGTAAGACGTAATGTGGCAGAACCTCCCAAGTTATTGGGCCCACATGCACCTGCCCTTGTCTCAAAGACCTCAGACGGCTATGCATGTGCACCAGATAACTT…
GAAGACAGGGCCTCGGGCGAGCCGGAAATATGTTCGCCGCTGGAGGGGGGCCTCGGGCGAGACGGAGATCCTCCGGGGTCGGCTGCCCTTGTCCGAGGCTAGGCTCGGGCGAGGCGTGATCGAGTCCCTCGAATGGACTGATCCCTGACTTAATCACACCCATCAGGCCTTTGCAGCTTTATGCTGATGGGGGTTACCAGCTGAGAATTAGGAGACTTGAGGGTACCCCTAATTATGGTCCCCGACAAGTCTGCCCGAGGCAAAGCTTACCCATGATGAGGCATGTGACCAGTTAAAAGGTCCTCAATCAGCAAGCCTACATCGGCACGGTCCTTAATCGACTCAGACGGAGACAGTACACCGAGACTCTCTTCTCGTGCAAGTCACCCGTTCGGTCTC…
CAACTTCCTTGGTGCGTCGTCCGGACGATGATCTTCGGGGTGCAGTGTAACACCTTGAATTTGGGGGTATAAAATTTCTTTCTAACTATCATCCAAATTCAGGTGTTACTCTTCTCTCTCTCTAGTTTCTCTCTCTCTCTTTCTTTTGGTTATATTCAGCTTAATTAGTGAGGGATTATTTATTTTATTTTGTTAAAACAATATGAGTCATGAAATTTTGCATCATATTGAGCTCCAAATATTCTTTGAATTGTTGCACATGTTTGATTTGGTTTGAATTTGAAACTTGATTTGAATTTGAATTGAAAGCTGTGGCAGAACCTCCCAAGTTATTGGGCCCACATTCACCTGTCCTTGTCTCAAAGACCTCAGACGGCTATGCATGTGCACCAGATAACT…
AGGTGGCCGCCCTGGAGAAGGAGAAGGCTGACCTCCGGCGCCAACTGGCGGCGGAGAGGAGGGAGGCCAACGAGGCCATCGCCAAGGAGCAGGCTGCGCAGGCGGAAGCCAAACTGGCGCGGGCGGAGGGTAATCTTGCCAAGGAGCTCGCCGAACATCTGCAGGAGCGGCTCACCGCCCTGGAGAGCCGCGCGAAGGGGGCCGAGGCCGCGATGCGTGCGGAGGCTGAACGGACGCGCGCGCAGCTTATGGATACAAATCGTGAGCTGGGTGCGCGGACCGGTGACTTCGAGGTGCCGGACCGATGTGGCGGAACTGCCCGAATTATTCCGACTTAAGTGCCTAAGCCCTGCCTTAGAGGCTAGACCACACTTAAATGGGAATAACCCGTCAATCCCT…
TCCCTTGAGGGAGAGGATTCCCCCGCAATCAACGCCATCCGGATGGAAGATTTGCCAACGCCATTAGAGGGAGTCGCTGCGGGGCTAGCCGTCGATGGAAGGGGCGCCATAGAAGGAAGCCGCGACTGCTTGATTTTTGGATGGAAGGAATCCTCTGCTGCTCGATTCGAGGATGGAAGGGAGCCTCCGCGGGCGGGATTCGTCGCTGCGGGAGCTGCGGGCGGGATTCGTCGGTGCGGGCGGGATCTGCGAGCGGGATTCGTCGCGCTGCTGCGGAGGCGGGGCTGCAGCTGCGGGCGGGATTCGTCGCTGCGGGAGTGCGGGCGGGATTCGTCGCGCTGCTGCGGAGGATGAGCACGGTTTACGGAGGGAGGCAGGGGGAGCGCGCGCGACAGCAGA…
CGCGATTTGTCTCTTTCAATCATAAATCCGAAAGCCAGTCGTATCCCAAGACAATTTACTTTCAAATCACATGTAGGGAATTATTTTTGAGCAAAATCAAATTAGACTCTCGGTCGAGTTAATCGCTCAATCGTCCGATCGTCGAAACTCTAATTCGCTTTGTTCTCCGTAGAAACGAATTCCGCAGGAGCATTTTTATTCCAGAAAATATTTAGCGCAACCCGATTTCGTGTTTTGGGCTAGCCCAACCCAGCCCACTTGGAACCCTAACCCTAGGACTCCTCTATAAATAGAAGTGCCTCCCCTTGCAAATTGGAAAAATTGCATCTACCCCCTAGCCGCCACTCTCTCTTCTCCCCTTTCTTTTTATCTCACGCACAACTTTCTTCTTTCTCTGTT…
AAGAGCCGCCACGAGAATGCAACTCCGTCGAATTGATAACACTGGTAAACATAGAATATCTTGAAAAACAAGAAAATTAGCTATTCAGTCATAGTTCCAGTATTATTGAAAAAATTCACAAGTTCATACCGTCCATGCGCCTTTCCTCCAATAGAATGCACAACTTCAGCGTCGAAGGTAGGCGCTCCTCGCCAATCGTAGTCTTCTCCATACTTCCTAACCATCTCCTGCCCGTATGTCTCCTGCAATACAATATGAAGGTTCAGCACACATGTAATTTATAGCTATATGGCAAGATAACAGTAATCCTAACAACAACTAACCATACGCTCAACGGCCGCTTGACTACACAGCTCATCGGAGATTTCACTGTTTTTCACTCTATGCCCACTCCTATAA…
TCCCAATAACAGGCGGTTCATGCTCAGAACCAGCCAACAAGAAGCAGAAGAAGGAGACTCAGAGAAGGGTACAACATGTTGGGGTGCAGGGACCCTTCATCAAGTCAAAATGGTCCCACATCCCAATCACCTTCTCCCAGGAGGATCTTCAGCTCAAGGATTATCCTCATAATGATGCTATGGCCATATCTTGTGTCATTAAGGGATTTCTGGTCCACAATGTTTTGGTTGATACAGGCAGTGCAGCTGACATCATATTTGCTAAGGCCTTCAGACAGATGCAAGAGTCAGAGGACAAGATTCATGATGCTACATGTCGCAGAACCTCCCAAGTTATCGGGCCCACATGCACCTGTCCTTGTCTCAAAGACCTCAGACAGCTATGCATGTGCACCAAAC…
TCCGACTTCAACCGAAATCGAAGCATCGACACTACTTGCTTTCAAATAAATATTTGGGACAGCGATGACACTCGTACGGAGCCTTTAATCGATTAAAAAAACATTTAACCACTCGCCACGTACAACAGGTGAGGGTTGTTAAAGTGAAGCATTGATTCACCATACCATAAAATTAACATGATAGCACAAACAAATACTATCAACTATCCCATTTAATATACTAAACTTATCCCCATTTATACACATACATTTTCACACACATATTCACGCCATCGATCACACCTAATTAGAGCAAACTAGAATCATATAAAGCGAACAACCTGATGAAATCAGTTCGGATCGCGCATGCATGTCTACCACGGTTATGGCTCTTCGTCGAGGAGCGATGAGCGAAGCGTG…
TTACCTTCTTTTAAGCCGAAGGTACATTTGTAATTTGATATCATTCCTATTCTTCCATAATAATAATATAAAAATGAGTTGATAATAATATATAATTGTTTACGTCATCCTTTATATTTCATATGTTTTCTTCTTCATTATTATGTGTTGTGTTTATGAAGGTACGTCCTTCATAACCTTCGTCCGAAAATCATTATATCCCCAAGGGAAATAATGCTTTGAAGGACGAAGGACTTTAACGTTTAACATTTTTTGTGTTGTCTTGTTCTTAACTCATAGCATTTGAGAACAAGTCCCCAACACCATGTATGTGACCTCCTTGGACTATAAAAGGGAGAGCACGTGTGGTACAAGGGGGGTCCACACACATCCTCACTCGAACCCCCTCAGAGACATCAT…
TACGGGCTTGTACGGCAATCCATATGGATTGGAGGGAATTGATATGAATTGAGAGAGATTTTGACTTCCTAGAGATTGAAATCCCCTAAATCCCCCTCAATTCATATGGATTGGAGTAGAACCGAACATGGCCTACAGGGGTAGTCATGAGTACTCATGGGATGTTTTGGTTTGTGAATACAGATAAAAACATCACTAAAGGGAAACTAACGATAGATGTTGCATACTTCATCTTCCACGTCCACTCGGAAACTCATAACCTCTGTGATGAGACTTCTTGCCCAGTAACAGGTGAATTTGTGCTAGCTAGCCAACAGACATTACCATCGTTCACCCCGCCAGTAAGTATAACGCACCGCAAAATTTAATTCCATTATACTTTCTGGATTACTGATTACT…
GGAGCCAAAGAGCTAGCCCGCGCAACTGTAGCACCGCTACCTCTTAAGTATGTCTCCTTAGACCTTGTTCGGTTACATTAAATCTTCTGGCAGTACTCATGCAGTGCATTTGCATCGGAGGGGATTGAAAGAGATTAAATCTTCTTCTATTCAATTTTGACTAGCAAGGGATTTAACTCCCTCCAATCCGGTTCAATCCACTCCTAACCGAACAAGCCCTTAATTGGATTACAACATGTACTCATGCAGTGCATTTGCATTCAGTTGTATGCCAGATATGCTACAGTGGTGCCTGACACCTGCATGTTTTAGCTTCTGTGGCAGGCGAAAGCCTTGCTTGACAACGTTGTAACCCTTCTCGGATCTGGCATTTAACAAGCACTTGAGCAGCAGCAGAAG…
TGAACTTATTTGGATTTGGATACTGTTGCAGACACTTGGAATTTCTCTAGGGCTACCTCCTACTCGATGGTGTGATAACATTGATGCTATGTATCTGTCCGCTAAACTCATTTTTCATTGATGATGAAAGCACATCAAAATCGATTATCATTTTGTCCGTGAATGAGTGGCAACTAGTTAGCTTAAATGCCATCCTTCTCCACCAAGGATCAACTTGTCGATGCACAGACCAAGCCATTGCCAGCTCCTGCATTTACCAACTTCATGCGCAGTCTAGACTTGGTTTTTCTACGTTCAGATTGTAGTGGTGTTAAAGATAGAAGTCTATATCTGTTCATAGTAAATAAATTGATAGGAATTCTCTATATTGGAAGCTGCGTCTCGGCTGATTTCGTGAAC…
CGACTCTGGAACCGGTGAGCCATCGGAGGAGAGCTTGGCCTGAGTGTTCACCGGGGTACTGCAAGGCTTGCACGCAGTCATGCCAGCGCGCTCCAGAATCTCGAAAGTGTACTGTCGTTGAGAGAGAACGAGGGACGCGCACAATATAACACATATTTTATATATAAGTTATCGTATTATTATATGGTCCCGTTGCAACGCACGGACACTTACCTAGTTTATGATATATTTTTATATTGAGTCGCTACGCTTCTATTTTATTGAAAATCAAACATAAAAAAGTAGAAATGAAATCACTCTATTATCTTCTACTACTCAACCAAACACAACTTAGACAGTTGTTATAAATCGGTAAAATTGCAATATTTCCCCACAACAGCAGTGCTGTTCTGTATTCCC…
AATGTACAAGAAATAAATACGAGATAAACTGGTTATTGATTCGATTGATCATGATTAATCGATCGTGTTCCTCTGTATTTATAGAGGAGGGGGGCTGGACCCGTTATAAACAGATTTGCTGAGCTAATTCCACGAATTTAGCTAACAACCGTAGCAAGAAACTCGAAACCCTAATTGGATCTGCGCGCGCGCGAACCGTCCGCACCACCACTGCAGACCGTCCGACCCCAGGGCCGGACCGTCCGGTCCCTTTTTGGTGCTCAACAGTTCCTAGCACCTTCGATCACATAGCTTAAATACCCCTAACAACGACGTGGCGCTAAACGCAATGCAAATCCATGCTAGCACATATACAAGGCCTCAAAATTAACAAGCATTCCGCAAGCATTCCACAGAATG…
TCTCAAGTCCATCCAGGATTTACTGCTTACCGTTCTCGGTGATATAGATAGGCGGGTTTCCGTATTTGTTCTTCATGATCATAAGAAGATCCTTTAGGCCTTTAGGGTACATGTAGATCCATGGATTTCCCATCTGCAAATTATTACAGTAATAAAGCTTAATTATTTATAAAAAAAGAATGCAGATTTGTTCCGCTTTGTTATCAACACACAAAGCATTTGCGTGTCTCTGCAAAAAATATTTCTTGACGATTTTTTTAAAAAACTATCACTTTCAGCATAAAATGCCCTATACAAAAATAAAATTATAGTGTTTAGCGAGGTACGTACAGGAGGACCAATAGAATTCCCGTCAGGTCCAAAGACTGGTTGAACGACACAAGAATAAAAGTTGATTAT…
CCCACCCTCCTTAATTACATGATGCTTTTTTGATCGAGTTAAAATGTGTAGATGTTCAAGTACCTATACTGAATTTATTGTAATGGTATCCTTAACAAACATATTCTCAGAAACTTCTTCACCATTACACTGGAATGAGAACCACACTTACACTAGGGAGCTTGTCGAACGAACCTGGACGTCGGCCGAGTGCAAGGTGCAGGGTCAGCTCCGAGGGCAAGGCACCATGGCTCGCTGCACCGCTAAACGCAGCAGCAATGTAGGTAGAAGTTATTATATATGTATTATATGTTTTCTCCTTGATCGCTGTTTATGCTTGTCTCTTGAAGTAACATGTAGCACATGGAGAGCATGAATTAAATCAAGAGTTTAATTTGATGCAATTGCCAGGGAGGATTT…
AAAAGATGTCCGAGGAATCAAGAGCTTCATCGGAATGGCTGGTTATTATCGGCGGTTCATTGAAGGTTTCTCCAAAATTGCCAGGACAATGAAAGCTTTGTTGGCAAAGAAGGTTGACTTCAAGTGGACCCCAGCATGCCAGAAGTCCTTTGAGACATTGAAAGAGAAGTTGACACGGTGCCAGTACTGATTCTGCCAGATGTTCACAAGCCATTCTCGGTATATTGTGATGCTTCGTACACCGGATTGGGATGTGTGTTGATGTAGGAAGGGAGAGTAGTGGCATACTCGTCCCGACAGTTGAAGATTCATGAGAAGAGTTATCCTACTCATGATCTGGAATTAGCAGCCATGGTTTATGCATTGAAGACCTGGAGGCATTATCTTTATGGGCAGAAG…
CAACGAATTCATAAAAAACTACCAAAATACGCAATATGCATTACAAGTAGGATGGTAATGGACCTTAAATTTTACATTATAAAATTTAACGATTGAATCATATTCGGATCGGATCGGGCTCGATTTCTATTCATTTTTCGAACAAAAAATAATTAAGGGCCCAAACAAATCGTAAAGAAATATTTTGATCGTGATCCATTACCACATCTAATTACATGTTTAACCGTCATCACCAAAACATAATTTCATTGTACCTTGTGTCACACAATTTTATGGCTAGTGCGACTCAGCTAAAAAACGAACATCTGTGCACCATGTGAAACAAATCTGAAACTAAAACAAGAAATCAATCACGCAATAGTTTGTTATCAACCCACAACTACTTCTACACATGAATAT…
TGGGATTCCTTAGGGTCGGATTGGAATCTTGCACACATGCATACGGAAAGCATAATATCCGGTCGAGATGCACATAAATAGAGTAAAGAACCTATCATCGACCGGTATACCTTTTGATCCACGGACTTACCTCCTGTGTCGAGGTCGAGATGCCCATTAGTTCCCATGGGTGTCTTGATGGGTTTGGCATCCTTCATTCCAAACTTGCTTAGAATATCTTGAGTGTACTTCGTTTGGCTAATGAAGGTGCCCTCTTGGAGTTGCTTCACTTGAAATCCTAAGAAGTACTTCAACTCCCCCATCATCGACATCTCGAACTTTTGTGTCATGATCCTACTAAACTCTTCACATGTAGATTCGTTAGTAGACCCAAATATAATATCATCATCATAAATTTGG…
AGGCCGGCGGCGAGGAGCAGGGTGGTGGCCCGTGTCCCCGCCACAAGGAGGAGCGTCCGTGTAGCTGCCGTCGTCGCGACCGAGGCCGCGCAGATCGACTACAGCTCAAGCGTCTCGTACGTGTTCCCTGGCCTTGATCAACAAACAACCAGTCGGTGTAGAGCTAAGTTCTGGATGGTATGGTTAGAATTTGGGTCGGTGACACTGACACGCATGTTGGTGACGCTGCAGGGTGTTCCCGATGGAGGCCTGCGACCTGCTTGGTGGCGACGCGTGCAACGGGCCCATGTTCCCGGAGGCCAAGCCCGCCTCGGCGGCGGCGGCGGCGAGCAGGAGTGTGGTCGGGGTGGACAGGGACTACCTGTCCTACGACGAGCCAAAGACGTAAGCAGCAGCTAG…
AGCTGGGACTGGGACTGGGAGGACTGGCCGCCTGGGAGGCTGGGACTGCCGGACTGGCCGGCTCACGGCTGCTGGTGCGCCGTGCGCGTGTGCGCGTGTGCGCGCTGCCGCGGGCCCGCGGTGCGCGTGAGTTCGTGACTGCGGCGGTGCAGCCGCCTGCCGCCTGGAGTGAGGACGCCACCCGATGCTGGGAAGATTGGCCGTCTGGGACTCTGGGAGTACGCCGCCGGCCGCCTGGGAAGACTTGAAGCGCGTGGGAGTGGGAGGCTGGGAGCTAGGGTTGCGAGTTGCGACATCAGGCCATCAGGGATATCAACTGGGCGTGGCCCGTGGGCTGTGCCGCTGTTGGACTGGCGGTTCGTGCAGAAGCGTAGGATCACTGCCTCTGGCGACCAAGAA…
GTAACACCCCGGGATCCACAAACACCCCAGAATGCTACTAAACTACACATCTAATATTCATATATAAAATTTCGACAGCATCTCCTTTGAAAATTGCATAAACGGGGGAAGCAACAAAGTATAAATAGATATCATGATAAGAAAACATATAAGACATTAATAATCTGCTAGCAATGGGAAGACAACCATAACAACATGAACTGAATTAATCAGTGCGCACGACTAGTTAAAAACAAACATCCTTTGACAAGAAGTTTCTAATTAAATCATGGCTGCGTCTGGGCAGCATTATTATGAGAATGAAGGTGGATGTGCTGCTACTTCCCACTCCCCTTGATGAGCAACAAGCACCTGCATTGAGTAATGCAAGAGTGAGATGAAACATCTCAGCAAGCTAAT…
TTGACTTCACGATGACCCAACCTCATCTAGCACTAGTGCGACTTCGCCTAATCACACATGTTGGATAATCACATGGGAGGCGATTGAGGCGCAACTAGAGTGACGACTAGATGGTTACAATAGACTTAATTTGATTCTTGCAAGTACTTCCTTAGGATGGGCTGAACAAAAAAGAGTTTCGACAATTCTACAGAATGATCTCTAAACTCAATCTTTTGTTTATAAGGCAACTACAAGTTAGTAAAACCAGCTTGTTGAACTACTTTTGACATTGAGTAAGTTTACTTTTTATCCATTGGCAAACCAGGGTTTAAGAGTTCACATTCATTAGCAGGAGGTCATGCATTTGGGTAGAAATCTATTTGGTCAGGTTGTTCATCCGTTTCTTCACGCTAGAGG…
CGACGTGAGAATCCCGCGATATATATGCAGGCAACCAGTGTAAGTCCTGTTTGAGCCACTCAAAATTTTGTTTTTCATTCTAGCTCGCAAACAAAATGAACTCAAATTTGACTGACACAATCAGACAGTCAAATCCAATGAACACAATAATCCTACGATATTAAAAGGCAATCATACAGTTAAACTCATATGTGACTGATACAATCAGATAGTTAATGGATGATCGAACGACATAAAAATGATGCGGATGGTCTAGCATTCCAGATTGGCTCCCATTCTTAATATATAGAAAGTAGTAGTGCGAATGTTTAGAAGAGACAACATCCACCATTGGGCTAAAATAACAAACTCTAAATCTGCCCTAAACTAATCTATTCTATATGTTCTTCTATTTCTCTG…
ATAGTAACACTTAGTCAAAACTATAATTGTACATAAGATAGATTGGTTTAGTATAGCTTAGAGAGAAATTAGACTACCTAATTCAATGCCCTATTAGGTGTCACCGTTTCTAAGATTTACTTCATTATTTACTATACCAGTACATAATTTCAAGTTTTAATTCAACCTGAGGTATAAAAAAAGAAATATATCAATATGGAAGATTAGAAAATAATACTCCGTTCATCCTATTGATTAGGGCGTATTTTTTTGGCACAGTTTTTAAAGCAAAACTTTGACCATTCATATCTTTCAATGAATACAAAAAAAACCATTATGTTAAACTACTTTTACATATGATTCCAAATATATAGCATGCATACATAGAGTGAGGCGGAGTCACAAAGAAATGGCCTCATG…
TATTTTATATATATAAGTTTTAAGCTTAGTAAAATAAAATCTTAAAAAGCTTCGATTGTTGCATTCATGCCATTGCATAGTGTTTGTGAGTGCTAAGATTTCTCGAAACACGTTGAATTATCTCACAAATATTTTCGTGAACTTCTGGAATCTTTGGAACGTTTTTCGAGTATTAAATATGAATTTTAGTTTTTCTAATATTAATTAAATACCTAAAATTTAGTATTTGCGAAAACTATAAAATTCTGGAAACTCGATAATATATGTATATATATTTTCCTCTCGTCGAGTCTGTTCCAGATCTCGTGTCCTTTTCACGGGATCGTTAAAATGTCTTTCCTCACAAACGTCGTGCTGCTCGTGTCTACCCTCGTCGTGCTAACAACCTTCTCTCTCGCG…
CTATGCTAAAGCCAATCTAAACTTGTCTTGGAGAGTAGATAAATGTGCTTCTCTTGGATCAAAATCTACCAAATATATGTTCTTATATTGAAAACTCTTGAATATGATATTTGATCCATCAACACTTACTACATCTACATCATCAATTCTAAATATGTACTCCATCTATCCCAAAATATAAGGCGTAACCACTTTTTATTCTTGTCTTACAATATAAAGCGTGCTCTCTCTTTGCATACGTACATCGATGCAGTGGTATAGAGACAATTAATTATATTTTTTGGTCTTTAAACCAGAGATGGTTACACTTTATATACTAGAACAGAGGGATTATTTGAATCCCAAATAACAGAATTATGCTACGGACAGTCTTAAAACATACAACATATTTCAAATCAT…
TGTCCCTCTTAATATATCAGCTTATAAATATTTTTGCCACACACCATACATAGAGGTCTTTGCTAATAGGAATGAACAGGGTAGTTAACAGGGGCAGACAAGACTAAAATGAACATAAATTCAACACATTAGGGTCTGTATGTTAACATACATAGTACCAGAGGGATTTGGGTATCTGCTGATGTCCAGTATAACAAAAGACAAATGTAGGTTAACATACATATTTGTTTTGTTCTATAATTTTCTAATGTTTTCTTTTGTTCTACGACTATGATCGAACATGATTCTCTTGTGTAATTAAGTTTGCATAATTCAGAAAGGTTCATTAAACATAGTTTGTTCCATTTTTGCTTGAACACACATCAGAAACATGTATCTTTTTTCATTAAACACAGATCT…
TATTTGCCATCCTTACGAAAACCCCTTAATCATGTGTCACTGACACATGAGTCACTAACATGGCATTTTATTTACCACCCACCTCCAAAAAAACTCGGCCGGTAGGGGAAAGACCGCCCCTACGGTATTATATTAAGAAGCTCAATCGGAGCTCCGACCAAGAAATGTCACGAAAGCTGGTCCCCCGTGCAACATGAGGGTCCCCCCCCCTATAGGCCAGTTACTCGTGCTTTGAGCCCTCCAAACCCGTACACGAGGATCCGCCCCCTGTAGGTCAGTCCATCTCGTATGCACGCGACCAGGGGAACCAACGAGTGACCTTTTTTAACCTTAGCCTAAAAATTGCTCCCAATGGGATTCGAACTCAGGACCTAAGGAGTGTTACTCAGACCACCTAAC…
GGCCTTTCTGGTATTGGTCCAGCCGAGGCTAAGCTTACTCATGATGAGGCATGTGGCCAGTTAAAGGGTCCTAGATCAGCAGGCCAACAATCAGAACGGTCCTTAATCGACACAAACGGGCGACCTTTCTTGCTCAACGTCTGGTCTCATTTTATTTAAACCATTTCCCAATCTTTGGTACCTGACAGAGGTACTTTTCTAGATGTTGAATCCATCATGGCCATATGGATTCACCATCCCAATTTCCTTTTCAATAAAATTTCCCATATCCCGTGTAACACGTCATCTTTTTTTTTTAAAAAAAAGAACAACTTTTAATTATCTAAGCAGAGCTAAGCCTCATTAGTTCTTTTTATAAAACAGGTATCAAGGAAGATAATCAAATTCCAAGGAATGGTA…
GTTCAAAATCTCAGCAATCATATCATTTGGATTTGATTATTAGATTAATCCCTAGAACTCAATAGTTCTCTTCATAACTATGTGTACACTCTGACTCACAAAATAAATAACACTATGCGTGCACTCTGGTGCCTAGTCATGATCCTGATCCTGAAGTTGCCATCCAATTCCAGTTGAGCATTGACATGCGGATGCTCTAATCTTCTCTTGCGAAGCAATTGCGATGCTGTGATGCTCGATAGATATATAAAAGGCATTTGTGGTTCAGATACAAAGGTTTCTTAATGTTTTTAGTGGAAAAATAGTTTTAGAAATATGAGTCTAGAAGGAAAATGAAATGCCTCCAATGGAGGTCACATAGCCTTCACTTGTTTGTTGCATTCCTCTTTGGATAGACTA…
AAGTTGAAAATTAATCTATCCTCTGTTAACTGGCTGATGGTGCACTAGAGTTTCAGATTTGTGCTGTTATTGTGCTAGGCTTTGTGGATTGTGACATGATGATAAGCACTTCATTTTAGCATAGTATCTGATTTGCTCATTCACTTGAAATACTTTAAAGGCAGACTATTGTTCTCTCTCTACAGGGTGATAACGCTAAGCTGGAGAGTGCTGGTGGATCTCTACAATGCCGTTTAGCTGAAGGCTCCATTGCTGAGGAACTATTAGGACAGGTGCCTGGGTTGATCACTGATGATTATATGAGCCGGGTACCTGAGAATTCATGGACAGTACCTGAGGTTCCCTCGCCACCAACTGCCTCGGGGCTCAATTGGCATGGGAATTTGTGTTTCCCTGCAT…
CAGATGCTGCAAGGTGGCCCTGCAGTGGATACCATCATATATGACATGGTTCTGGAAGCGGCAATGAGGGCTCAAAATTTCAACAGCAAAATGCTTCATATCAATGGTCCATGGATTTGGCTGTTGGACGAGTTTTCTGATTACTATGGAATATCTGATGCATATAGAAAATTGAGGTGAACAATTGTTTTGCTTGTGTATAGTCAATGATGATTGGTGAATATAATTATACATGATAGAATCACATCATATGTTACTTTTTACAGGTACTTGTCTTACATCATGAACGTGGCAATACCAACCAAGGATTGTTTGGAACTTATATATGAACTTATCGTTCCAGTCACAAAAGCACGAGAAGATAGAACTTTAACAAGACAAGAGGTATCATCTAAGTTC…
AAGTGCACCGCAAGGTCGAATCTAGATAGAATAGTACTCTGGCTTCGTGGTCAGAACGAAGTATCCGACCAGCTAAGTAGGCATGCGTTCAAGATGATTCAAGGGACCACAACGGTACGGTTCTTAATCGACATAGACGGGTATAAGTAGACACGAAGACCTCCATGCCTTGTGTTTCCTTATCTACATCCCGTTCGGTATCAGATTAACCTTCATATTAATCATTGATATTTCCCGATGACTTTACCCAAGCAAGCATAAGGTAAGCATAGTACCTTGCAGGTGACAGGAAATCACTCGACTTCTATTGCCTAAGCAGACCTAAGCATTTAAGTGTACTTAATTTACATAGGTGACATGGGTAGGGATAAACAAGGGTAATCAAGGATAAATGCAGCA…
ACGGAGGCAGCCGCAAAACTGGTGGGGTTTGAGCCCCTACCACTCATGAGCCTATGATGCTTTATTAAAGCCTCTTCTAAATGCTAAAATATACATATTATATATAGAAAGAGTTTATATACTATAGAAGTTTAGTTCAATGTCTTCTAAATTTTTGAGATAGACTTATATCTTAACTTTGGAAAGTGGTGGAATGTTAAATTCTAAACTAAATAAGTTACTTTATTGAGTGAATTCCAATCTCTCTAAAATAAAGGGATCCAAACGCCCCGTTACTCGAATTTAGTTTAGGTCCCGAACTACCCGAAATAGTGTGTGTGTGTCACCGGGCGCCTCATGTAGTCGTGTGGACTACATGTCTACAATACGCGCGGATGTCGGCCACGTACAATACATGTG…
GTGCCATGACCTATGGCGCTGATCTATGTTACTCAGCGCCACAACGCTGAGGAAAGGATTCAAAACTGGAATTACTCCTTTACCCTAAATTTAGAGGAGCTCTAAAGGGTCCTGTACCCTAAATTTAGAGGACGAGTCCTCTACTCACTCCAGCAGCGTCATCTAAACGGTCCTCTAAATTTAGGGAACGCTGCTGGATCCTCTATATATAGAGTTTCTCTAAACGTTTCTCTATCTATTTGAATACTTTAAACAACCGGTTTAATAAAACTAAAATATGTACAATACATTTGAGAGTGACAAATACGTATGTACAAAAATTAAAAATTAAAAAATATTATTAATATAGGTATTTACATATAGAGAACGTGATTTAGAGAACGTTGTTGGAGAGGAAGT…
GCGCAAGGTCATGAGTTATCTGAGGATCATCCTAGTACCTGGAATCTCAAGTGCTAGGCAAGTTGTGCCCTTGACCACTTTTACCCAATAATGTTCTTTAATATCACTTATTCATGCATAGGTTTAATTTTGATGGGACCCAATAGGTCACCCTAGTATGTTTATCCTTTTCCCCTTGTTTACCCCTAAATCATCTAGGTAGTTATGCTATTGCTTTACATGGTTTTGGGTTAATATTTCATTATATCCATGTTCCAATTATTTTGTTATGTTATTTATGTTCATGTCAAGATCATTATTTTTAATTGGAACATGGAGCTTAACTTGAGAAACACGTGCCACCACAAGGGTGGAATGGGACGCCCTTGGCTGACTAATTAGGAAAGCTAGTGGAAGACT…
CAGTTTTGGCCATGCACGTCGTTGTAAGGTCTGAGATGTGCAAGCTCGCATTGTGAGCAAGTTTGTAGCCGGTAGGAAGGTTCGAATGACTCGACGTGTGGGATGACGAACGATTTAGACGGGCGATCAAAACTGCTAGGTATTCATTTTGGTTTTCTTAAGTAATACAGAGTCTGAGAATGATGGCCAGTTTTTGCAGCACAACCTGACGGATGAACGTTCAGTCTGTGTGTGTTCCACTCTATCGTTGTGAAGTTTCAGTTCATTAGTGAGAGCTCGCCGGCGGCCAAGGCAGTGGCCAAAACTCCTGCGATCTCTTGTTTATGGAATGTGTTGCATTAGTCATCCAAGGCAATACCCTTGTTGCACAGCCCAACATCAGTCATCTAGTGGCCAAAA…
TATACCCATGACAGGTATAAACTTTTGTCTAAACCTATACCCATGCGGATTTCGGGTAACCAATAGATTTTCCATACCCACTAACGTTAACATAAAAAATAATTCATCGTATATAAATAATAGTAAATATATTAATAAGCTAGGATAAAAGAAATAAGCGATAACTAATTTTGGCTTAAAATTTGTTACATAGAGTTTATTTGAACTAGAACATATTTAATTGATAATATTATGAGGCATATCTATAAGTTATATTAATTTTAAGGTGGGTTTTAAAACCCATGGGTTCGTGGGTATGAGTAGTGAAAGAATAAACACATACCCACGTACTCATTGAGTTTCTGTTTGAACCGATTAACAAACCTATGGGTAGATAAATTAGCCCAAACTCATGCCCTA…
TATTCTGTAATTGATCTCACCCTCCAATCTGTTAAGATCATCAATTCAAGGCCGTAAGCTAAAGAAACTTGCGTAGATGAGTACGTCAATTAAAGGAAGTGCTTGGTAAATGGCATGGTTATGTAATTTAAAGTCCTATAATATGCTCCAGCTGCGGTCATTTGAATTTCAGTTTACATGCATAATGCTTTGATTGTACGTAAAAAAAACCATGTACATTACATAATAAAGGGGATTGACCAATTTGCATTTCCGTTTACATGCATAATGCTTGGGTTGTACGTAACAAACCATGTACCTTGCATAATGAAGGGGATTGACCAATCACAGTGCAGTATCACTTGATGGGACACACGATCATTTGGCTCATGTTGGTGTATGTCGGTATTTGCTGAAAGT…
ACTCAGTGTTATTAAAAGTTTAAAACTACGTTTATACGTCAAAACTCTAATTAGAAGTTGAAACCGCGTTTTAGCGTTTTGGCATTCTAAACTGTAAAACGCGGTGTTTCATGCGTTTTAGACCATTAGTTACTTTTGGGCCCAGTCTGTTAGTTACTTTTGGGGTTCAATCTGGTTCATGGGTGAAGTTTTGGTAAGCCACTAGCCTCTCTGTTTTGGTATTTAACTTCATGTTATTGTCTGAAATTATGATATATTGGTATTTTCCTATGTTGCCTAAAATTACATTTAAACTTCGTTTCAATTTTAAAAGTCAAAACTTCACCCATGAGCATTTCAACGTTTTATCGTTTTAATAACCTTGCCAACACTCCCCCTCATGTTGAGCCTCTCTTATGT…
AGTCGGCGCCACTGGTGCTCAACTTTGGCACGAACCTGCTGGCGGCGCAGAAACAAATAGGCACATCCAAGATTTAAAACAGTTTTAACTTCCTATATATCAGAAACTGTTGGAGGTTAATCCTTTTTTTACTCCTAAAGCAAATTTAGCAGCTTGGTAAATGCTTATTTGAGGAGCTATTATTTAGACAACTACTGGAGTTGCTCTAAACTGGTACATCCAAAACGGACGTACGTGGCCGGCCAGCCTCGCGCTAGACTGGAGGAGTGGATGCGGAGTATGTAGCAGCAGATACAACAAAGGGCGGCGAGCGAGCTGCCAGATGGTGGTCTGCCATTCGCTACCATTCAGCGCCCACGGATCACGATCCGCGTGAGGCCTGCAAAATCAATAGGAACC…
ATACCCCTTTTTTGAATGTCTTGGTCTTAGATTTCATGTCAGGAGGGAGTGTCTATGATTACCGCCATAAAAATAGTAATGCTACCAGGTTTCCTGAAATACTAAAGTGGTGACTGATGCCACTAAAAAGTATATAGAATATATTTTGCAGGTTGTAAAGGTTTCATAAGTCGGTGTTGCACGTGTGAAAGACCAATATGGAGCGATGACCACAGAAACTGAAACTTAGATTTGGATGGCACCCGAGGTGCACCGTCATGAATATGTATTTCAGAAGAAAAATGCATATTTTTCCTTTTCTTATATTCCATGTTATTATTGAAATTTCAGGTCATAGAACATAAGCCCTATGATCACAGAGCAGATGTTTTTTTAGCTTTGCTATTGTTCTATGGGAAC…
GTTTCATGTCTTCTCTACCAAAGAAATGCAGTGCCTATGAAAATTGCACAAGCAAGACTCTTTGTTTTCTGCTTTCACATACTGACTACAAAAACATGAAAAATGTTTTATTTACTGTGGGTAATCACACCCACAATTGTATACCTGCTGATTTGTCCCAGTTAAGCAAATAAGAAACAACAAATCTATCCACTGGTGACAAGCTAAGAGGGGATGCTAAAATAAATGTTAGCCATAATTGGCAGCAGAAATTAGAAACTTCACCTTGCTTCCAAAACGGCCAGAACGACCAATGCGATGGATGTAGAGTCCATGATTATTTGGGAGATGACAATTTATGACAAGTGAAACATGGAAATGGAAGAAATTTAGTCAATATCTCAAGCGTTAGCAAATAAT…
ATATATAAATAATTATAATTCTTCATGCTAGCACTTTATTTATGTACTTGATTTCTGGGACAAATTTGAATTCAAATATTAGATTTTGAAAATAAAACAAGAAAATAGAAACAATAAAGAAAAAAAGAAACAAAAGCCGCATGGGCCAAAACGCCCTCGGCCCATCTCCCGCGCCAGCCAATCCCCAGTCCTCCCTCACCCACATGGGCCAGTGCCGGCCCACTCCCTGGCGTGCGTGCGCCCTTGACCACGGTCACCGACGCCTGGGACCCGCTCGGCGCTGCTCCTTCTCCCTCCTTCTCTCGCCGACAACCTGGGCCTACTGTTAGCTATGCCTTCAACCTCCTCTCCGAGCCGCCGCAACCGAAGCCGTGAATCTCGCTGTCCCGCGTGAGTTGC…
TAGTACAAAGCGAACACTTGAACTTACATCTCTGTCCTAAAATTTGGGGCTAACCATCATACTACACCTACCTTATTTAAATAACTATCTCAATACTTATTTATATGATATAAAAAATCATAGCAAAGCATGGACAACAGGCTAGTATATATGGTTATGTTTGATATTACAGTCAAAACAATTTTATTTATGGTTTCTATAGTAGAACATATTTTTAGCTTTATTTTGTTCAGATAAAAATCATTTATTTAATATTCTTTACTCACTGTGGAAAATGATAAAATATTTATTGTATCATTTTTCCTTCACTTACTTTCCTCTGTTTCTTTACTCGACTTCACATTAGCTCCAAGTTTCACATAGCCAAAGAGGTGTTTGAATGCATTAGAACTAATAGTT…
AATTAGCAATGGATGAGGAGAAATTTAATCAAAGGCCTGAAAGTTTGGCGTTTAGAATTGAAGAGGAGCCGTTCAAATTGTTTCGTGGGGTAAATAAGAAGTACAAGGAAAAGGGCAGATCTCTTTTGTTTAATTTGAAAGACAAAAGCAACCCTGAGCTAAGAGAGAGGGTTTCGTCTGGAGATATTGCGCCTGAACGCCTTTGTTCAATGACTACAGCCTCCAAAGAACTCTCAGAGTGGCGGCTGGCTAAAGTTGAGGAGTTTGCACAGATGGTTGTCCTTCCGAATATGGAGGTTGACCCAAGGAGTTTGGTTAGAAAAACTCACAAGGGAGAGTTCCAAGTTGAAGTCGAAGAACCAGATGGAACTGAAATGTATATTTATAATAAATTAATTT…
ACTGTAGGTCACCAAATTTTTGACACACTTGGCAACCCTTGTAGTACTTGAAACAATCAGCTATCATGTTAGGCCAATAAAAACCAGACCTTCGCAACAGCCATTTCATCTTTGGAGCCGATTGATGGGTACCACAAATTCCTTCATGCACTTCGGCCATGGCTAATATAGCATCATCTGGGCCCAAGCACTTAAGCAGGACGTCGTTGACTATTCGGCGGTAGAGTTCATCACTCATCAAAACATACTTGAAAGCTGTACGCCGAATATTCTTATCTGTCCTGACATTGGGATTTCGTAAATAATTTGTTATGGGCGTTCTCCAATCACTTGCATCGGCTTCATTATCAGCCGAATCGACTAGGAGAACCTTCACTACAAGAAACTGATAAATGTTCG…
AAAATAGCACAGTGGGCTATGTAAAGAACATGAAAACATCATAGCCAACTAATTTACCTTACAATGGTCCTCATATTGTTGCTTCTCACATTGTACCATCTTCCTGTTCTCATCCCAAGAAAACCCACTATTTGCTAGCATAACCTCAATTGCACCATACTTTGTTCTAAAGTGTCTGACCCTAGACTCAATATGTGGAATTGCAGTGAGGCCACAACCTGGAATTTTTTCAGCAAGTGTAACTTCTAGGACAGATAGATAACCATTCTTGAAACTACCCTCACTTTTCCACTTTGGATCAAGGGATAGCTCATAGAGTGCCTTCACCAATGCTTCATCCTCAAAATAAGTCCACACCCTTTTACTTTTTCCTCTTCCACGCGATGACCGAAAAAATGA…
TCTTAATTGGAGCCATTAGGACTAGAGATAACATGATGATCTGATTATTTGTATGTGTGAGACATAACAATGAGAGACAAAACTAGTGTTTATGTGTGACAGTGAGAGAACTTGATAATCTGATTATAGAACTTTCAATGGTCACATACTGTCTATGTACTCTAGTAAAAATTGAACTACAGATCCGATATAATTATGCAAGTTACTTTCTACATCTAGTTATCTACTGTTAGTTTGTTATATTTAGTGTCTGAAGTTGAGAAACCATAATAGAAATGTACGAAATACTCTTACCAAATGTTTTCCTTGTATTGTATTTATACTTGTAGCAAAAGGGGTAAAAACGGTTAGTCTGAATGTGTATGCTTATGTTCTAATTCTGGCTGGTTTGAGGTGGAT…
ACAAGCAATAGTTCAACAATTAGCATTTGCCTAAATGCATTTAAGAAGTATATAGTGGTGGATTAAAAATAAGGTCATCATATTCTAAGGCTATAAAATTTATACTGCAAGGGATGGGCACGTTCAGTTAGTTTCAGCTGCCAACAAACATAGTAAACTATCCTGTTTCATGTTCTGCGGGCCTTCCTTTTATGCAAGTAATGCCACCAAAGTGAACATCAACATACTATTTTTTTAATAATAATAGTTAAAACAAAATCCACTCTCTTAAGTTAGAAGATTGCTTCCAAAAAATGCAAAAGGAAATATGAGTCCATGGTAGAGCACCTGCATCAGAAGCAAGCACAATAATCCATATAAATGAGTATTATTTGCTGAGTTATCCAAGTTCTCTTCAGT…
GTTTTCTCTGATTTACCTAGTCCTCAGACTGCGCCTCAAATACCCGAGAAGACAGGGGCTAATCTATAAAAATTCCTGAGACTCATACACCAGCAGCCAGTACTGCGGGTTGATACCTAGATACTTCGGGGGCTCTTTTACAACATGCGCAATCTGAAGGGGTATCCTCGAATCTGGCCCGTCCGATCCGAGATGGACGGATCCGATTAGACTTCTACACAAAACAAACTAGTATCTCACAGGTGCCCTCGGATCTGAATCCAACGGCCCACGTTTGATCTCGCGAAGGGGTAAGCCTAATTCTAATCTCCACCGCTCATTCACAATCTGACGGCGCGCCTATGTTCTTCCACCACGCGATGACCAGAGAAGGCGGAGTAGAGGCCCGCGGCGGCGCAT…
TTTATTGAAAAAGTGTCATGTAGCACTGATAACACCAACAACCATGAACCGTGTATGAGCCTGTTTGGGACAGATTTTTTTAAAAACTTTTATGAGAATCTGGACTTCTAAATAATTTATAATTTATAGATATCTATGGTTAAAAGGGGTAGATTTCTCCATCACGAGAATTCAGCGGATTCTATATTCACATTGATTTGAGTGATTTTTACAGAAACAATTCTCACGGAAGTGGATTAAGAAGCGCATTTTTCTTTCACAAAAACGATTCTCATGATAGTGGACTAAGACCATATTTGTGAAGACTTCACTTCAAAAATTATAGCTTCATTTTTCTAGCTTCACCATGAAACAACAAAATAGTAAGACGGATTTTAAGAGTGATTGACTTACAGACTC…
GAAAAATCAAAGGGCTTCATTTGGTGGAAATGTTGGACAAGATTAGGCAGATGCTTATGGAAAAGTTTGAGTTACGTCAGAGAATTTCAGCTGCAAAGTTTGTTGGCCACAAAATAATCCCTTCTGTGATGAAGAAATTGCTTACGAAAACTAGGGGTTTGAAGATGAAAATGATAAAGCGTACGCCATTTGAGGCAGAGGTGACAACATACGACAGAGAAAAGAGGGAATGGAGGTACCCAGTGAACTTAGAGAAGAGGACATGTAGTTGTAGGCAATGGGAGATTACTGGGTTGCCATGTATTCATGCCCTCTTCTTCATTACCTCTCTTCGTGGTCCAGCTGCTAAAATCGACCAATATGTGGATGATTACTTCTCTGTCACCAAGTTTAATGCAA…
TATTACTCATTTTATTTAATAAGTAGTATAAAGAGGGACCCCAATTAGTTAATTATGTATTGCATCTCAATTAAGTTTAGGGGCATTTACTTAAAATAACAGAATACTAATAGTAAAATAAAAAAAATATTTTTGCATCATGTGGTATTTTGTTTGGGCATTCAAATATTTGAATATCAAAACTAGATTTGAACTTGAAAATAAATTAAAAGACAAAAGAAAAGAAAAGAAAAGAAAAAAAGAAAAATACAAACTCATACCTGCGTTTTGGGCCGAATTCCTAGTATCGCGGCCCAGCTTCCCTTTCCCACGCGCCAGCCACACGGAGCCTACGCGCGCAAGCTTTCTCGCCGACTGGTGGGCCCTCCTTGGCTGAGGCATCCCTGGGAACAAAGCTGC…
GTATAAGTAAATACCAACCCAATTAAATAGTAGAACAGAAGTAACAACCTCACCTGCGATGCAATGCATATGACAAATTGAGTTTAAGTTCCATAATTTAATCATGTGAGGGTCCGAGCTGCTCATGACCGTGAGCACGGCTAGTATACCAGTTTTACACTCTGCAGAGGTTGCGCATCTTTACCCACAAGTCATGTTACCCATCTGCCAAGGGATCGCGACTTCCCATACACCTCTACCGAGGAGGCGAGGCAGGGTAACACTACGAGGCCTTTACAAAGTTCCACTAGCTTCAGAAAACCCGCTACAGTTTATAGGAAGCTCCAATGCAGGAATTCCCTTGCAGAACCGCCATCGCAGCAAAATCCTCCCGAGGGCCTCCCTACACTGACCACTCCC…
CATGTCGAGTTGTGTTTGTGCACTCAATTTGAAGTTTTAAATATAAACTCAAATTTGAATAAAAAAACAGAAATGGAAATATAATATATAAAAAAAACTTAGAAAAAAAATAGATGAAAAACCAAAAAGAAACCGAAGTTGTGCTCCTTGCCTATCCCGGTTAGACTCGGCCCATGGGCGAGCATTGATTAGCCGGTCCTAGCATGTTTCCCAAACCAGTACAGCCCACGTTCCTGTTTTCATTTCTTTATTAGTTCAGCCACGCGCTCACATCATCATGACGACAGGGTGACTCCAGCACATATTTTACTCGTTTCGTGGCCGGCAGCTGGACCCATACCGTCAGCCTGTTCGTGCTTTTGCTTTTTGGCTACGAAGGGAACTGGGCTGTAGCCTACA…
AACAAGGAAAGAAAACAAATGTTGTCGTGAAGAGAAAAGAAAATTTTAGGTTACCTCCTGTTTCTAGATATCATTTCTCTATAAGGTTTTGTTTCAAGATGAAATATTATATAGAGATCACTAAGATATCTGAAATACCATGAGGAAATGGTAGCAATTTAGTAGCAGAGAAGTGACTATTTAAGAAGCTAGAAGAATAGGAAGAGCAAGAACACAATTTTTATTTCCTAAGCAAAGTTGCAAATTTAAGAGTGGAATAGAGAACTTGTTACACATACACAGGCAAAAAACTTATCAAGTTCTCTCACAGGATCCCTTCTTTCAGATTTAATCATGAGGCTAGAATTATGCTCGAGCTTGATCATTGTGTTGTTCCAGAAAATATGGACCAAGAAAATA…
TATTCTAGCTGTTGGCTGTGCTCTCTGTCGACGAGCACACCGGACATCCTACTATTTATTGTCCGGTGCCCGCCATGTCAGCCAACCATTGGGGTTTGGAACAGTCGACCATTGAATTCGCCTGTCCTTGTGGTGCACCCAGGGGCGGAGGGCCCATTATGGCTCATTATGGCCCAAGCCATACCAAAAAAAATAGGTCCGCTGGCCCAGCATCTAAACCCTACTCACTGCCGCTCCGAGCGACCGCGCCTCCGCTCGCCGTCCGCCGCCCTCATCACTGCCGACCTGCCGTCCGCTCAGCCGGCCAGGCGGTCAGCCGCTGTCCCGCCTGTCCGCCGAGCGACCGACGACCCGAGTAGGCGAGCAGCTCCACGCCGCGCGATGTCCCGAGCAGGTGAG…
GGCAAGAGACACCAAACTTGTGGTGGTCCTTGTGGGAACTTTGTGTTCCAAGTGATTGAGAAGAGAAAGCTCACTCGATCCGTGGATCGTTTGAGAGAGGGAAGGGTTGAAAGAGACCCGGCCTTTGTGGCCTCCTCAACGGGGAGTAGGTTTGCAAGAACCGAACCTCGGTAAAACAAATCTCCGTGTCTCACTTGCTTATTCGCTTGGGATTTGTTTTGCGCCCTCTCTCGCGGACTCATTCATATTTCTAACGCTAACCCGGCTTGTAGTTGTGTTTATATTTGTAAATTTCAGTTTCGCCCTATTCACCCCCCCTCTAGGCGACTTTCAAGTTTTATATACCATTTATGTCCAGACCTTCTGATTGCTAAACGTTCAATGCCAATTTGTTGTACA…
ATTAACAGGCAACAAATATTCAAGAGCACAGGGAGGTAGTGTTGTTTCTTATTATTATACATAATTTCATGAACACATTCTAGTTAGCATTCTATAATGTATAGAGTAATGGGTTAACGGCCAAATGCGTGTAGCGATGACCGTTTTGCAAACCATTAGTTTAATCTTATGATCCGGATGTTTTCTACCCAAACTCGAGAGTACATGAACATGCCAAAATCCGTCATGAACAAATCGACCTATTTCACAGCATTACAAGCAAATAATAGGCATGTCAATTGCAAGTCTTGCCTCACCGTCATTTAGATTTTAACCAATGTGACACGTAGCACGTTTAATCCGCACAAGACAAATCCTTCCAAAACTTCGTTTCGCAGACCAAATTAGCAATGCGGGAAG…
GACTGAGTACGACATGTTGTGTAGCTTTCCCATTGAATAAGATAGTGTAATTTCTTTTCTTATTTAAGACTTTTCCTTACTGCACTTGCCCATCAATATTATAATTAGATCTGTCATGGGTCCTGCAACCAATATTATAATTCAATAGCAGCACGTATCTCATTGTGTGTTGAGGACAGAGATATTTTGTTGCACGACCAATTTCAGTAGAACATTTGCGATCAGAACTATTTGCTATTGAAAATTTGAGATATTTGCTACATTGTATTTTTGGCATTGCTATTGGATGATTTTTGTTACCTGTACTGCTTGCTTATTTGTTACCCGCAGTAATATATGCCAAACAGACATAGGGCACATGTGCCCCTGGGGACTGTACCACACTAGGGAACAACAGTA…
AGCGCCGGCATCGCTAGGGTTTCACGCCCCCATCCCCCCAGGGCGCCGTCGATCCCGGTCGGCCATCTCCCGGTGCCTGGTAACTGGTAAGCCCCCTTCGCTAGCTGCATATTTCTCTCGCGCATCCCCCCTCACATCTCCGTCTCGGTCCATCTCCTGCCTTCACAGATCGTTAATTTCATCGATGGGTGCCATGGAGGACCGCAGCTCCAAGCAGGCAGGCGCGGGCTTGGTGGCCCACCTCCACGACGACCTCCTTGTGGAGATCCTCTCCCGCGTCCCCGCCAAGTCCATCTGCCGGTTCAAGTGCGTGTCCAAGGCCTGGCTCGACCTCATTGCCGGTCCCGACCACCGTAAGAAGCTCCGCCAACCCATGCAGGGACTCATCTACATGAATCC…
AGGCAGTCGGAGGCATGCCTCGCCGAGTGCTTCGATGTGTTCGACGACGCCTGCAGCGGGTCCATCCCCGCGGAGCAGCTGCGTCAGGTGATGGTGAGCCACGGCGACCGGCTCACGGAGGAGGAGGGATTGCGGCGGGGTCGCGGGCGAACGGACTGCGCCGATTTTTGCGGTGGGTGGAGGGGAGCGGGGGCAGTCTACGGTTGAGACTTAATAGTCAGTAGAGATTTAGAGTTTTAGGAGAAAATTCGAATTACAAATAGTCCGAAAGATTATAATAGACTTTTTTCCCGTTCGTATAAAAGCCTGGACCAGAACCAGTTCAAGCCCTGGGCCGGCTTGGTGATGTTCTGTGCATGCTCTGAAAGGCGTTCGGCCCGGCTGAAAGGGCCCGTCGAG…
CGGCACGCAAGATGGGCGCCAGGCAGTCGGAGGCATGCCTCGCCGAGTGCTTCGATGTGTTCGACGACGCCTGCAGCGGGTCCATCCCCGCGGAGCAGCTGCGTCAGGTGATGGTGAGCCACGGCGACCGGCTCACGGAGGAGGAGGGATTGCGGCGGGGTCGCGGGCGAACGGACTGCGCCGATTTTTGCGGTGGGTGGAGGGGAGCGGGGGCAGTCTACGGTTGAGACTTAATAGTCAGTAGAGATTTAGAGTTTTAGGAGAAAATTCGAATTACAAATAGTCCGAAAGATTATAATAGACTTTTTTCCCGTTCGTATAAAAGCCTGGACCAGAACCAGTTCAAGCCCTGGGCCGGCTTGGTGATGTTCTGTGCATGCTCTGAAAGGCGTTCGGCCC…
ACCATATTCCAGTTAACACAATAATCTTATCATGAACAATAATTAAACCAACAATAATAATAGAACATGATCATAATTCAAATATAAAACTAGGTAGAGCAATAGTAAGACTACCTAATAGTTCATTTGTTTGCAAGGTGTAGGGTGAACAAAACTAGGGTAACCTATTAGGTCCCGTCAAGTTAACCTGAGCATGTCACGATGATTATTAGGAACATTATTAGGTAAAAAAAGTGTTCAAGGACACAACTTGCCTTTTTGGTGCAACTCTAGGTACTTCTTCAAGTTGGTCTCTGTTGGGAACTTGTTCTCAAATGCTATGAATTAAGAACAAGGCAACACAAAAGTTAATGATTAAAGACCTTTCGTCCTTCGAAGCATTATTTCCCTTAGGATATA…
TCCCTAGGTTTGAAGATGATACTTTCTTTGTATGCTAATTTTCTCAAAGATTTTTCTTCTCTTCTGTGTCTGCAACAAAGGTGTGGAGAGGTATGAACATGAATCTGTAACACTATTTTCTTTCCAGTGCTTAATTTTTTAATGCTTTGTACAATTATTGTGTGCATTGCAATCTTGTTAATATATATATCTTTAGTCATCATGGATTTTCAATGTCTGTATTTATTCAGCATACATTTTTGTAACGTCTGTGTAAAAACAATGAAGGATCATATGTACTTTCTATTTCTTTCTACAGGATCAAGCTTACTTCCCATATCTAACATTGTTCTCCATCAACTGGAAGGGAAATCCAGCAAAGGTCATTTTTATGTTATTGCAGGCCATTCCATTGAAATA…
AATAATATTTTGGGATGGAACGTCGATATAATATTTAGTGCCACAAATAATTATGTGATCTGTGAATTCACTATGACCTAGATTTGTTCTGGGTTTACGACTCTAGAAGTTGATCGGGAGTACTAGGCTACTAGCAGTAGTATACTAAGGAACGATCGAGATGGCAGTAGATGGAGTGCGCGGATTTGATAGCGAGCTTGGAGCCTGCGTCAAGGCAGCTAGCTAGCTAGCTTCGACGCGCGATGCACGGGCAGCGATTCGCGCGATCAGCGTCAGCGAGACCGCCCGATGAAAAACTACTGGCGCGTCGCTGTGGTTGTACGCCTAACGCCTGTGCTCGTTCGGTTCCGTATCTATTCCGCATACCTCTTGCCTGTGGATGCTCCGATGCAAGTGCAA…
AAGTATAAAAATTATCTAGTATACTAATGCTACGCTGCAAAAGGTAAGCGCTAAATTTAAAATATATTTTCTTTTGTTCCTCCATTTTGCATAAGTAACAGGTTTCTGTCGCTAGTTGGTGGTGTTGATGTGAATCAGCAAGTTCAATGTGTTTGCTGTTTATTACAGAAGTGGATAAGGCCGTTAGATGGGCTAGAAACCACTATCTGTCATCAACAGCTCTTCCTTCTATCAAGGGAGACAAGTTAATCATTCCCCATGAGAGGTATATCTACTTCACATCATATATTTTTAGAGAAACAATTAATATTGTTTTATTTGATTTTTATTTTGGAAGTACCTTGCTGCTAATGTTTTTTATTTATGTGTAGTCTGGATATATCAATTGAGAGGCTGAAG…
TCGCTCATGTACTCGTGGCCGCCTGAATAGACCGATATTGCCGTCATGGCGTCATCGTGTGAAAGGCTGACACGAGGGGAAGGTCTCGGAAGTCGGAAAAAATTTGAGCGAGATGCAAGAGGAGCATGGTTGGTTGGACGCACCAATGGGGCTCTTCCGCTTACTCCTGGGCCCGCGGCGGCTCTCCGCCCCGGTCTCTTCGACGTCCAGCCGGGCGTCGCCTGCACCGCCGAGTTCGAGGTCGCCGTCTTCCCCTGCCTGCACGCGGTCGCCTTCCGCTCTCGCCCGTGGGGCTGAACTGTGGAACCGCTTGAAGACCGCGGCGCTCAAAGCGCCGCCGCCCCCGTCCTTCCCCGTGGAGCCCACCGAGGAGAACGCGCTCGCCTTCTCCTTAATGGT…
ATTTGGACAGAATTCGACTACTTACTTCAAAAATTCATAACTGGAGTTTCAGACATCCAAATAAGGTGATCCTAGACTTTTTAGAAAGCTAGTAGAATTTTCTACAATTCATTTATAAACATTTCATGTTAATTCCATACATATCAAAGTCAGTCAATACAAAGAGACTTCTCTGTCCAGATTTGGACAGATTCAAACTCTATAGTTCAAACAGCTGTAACTTGGTCTCTAGACCACCAGAAAGGGTGCTCCAAAATTTGTTGGAAAGCTTAAGACAAGTACTACAATTCTTCTATAATTACTAAGGGCTGATTCTCAGTTTAATTTATTTAAACAGGGCAATTTTCGAAATCAGTACAGCATTTGGACAGATTCTGAAACTGGACTTAGAAAATTCAT…
TGATTGGCTCAACTCGTTTCCAGTACTACATGTTATGTCCAAAGATATTATGGTGTCCCAAAAATTTAGTTGGACCAATGCACCATTCAAGAGGTGTTAGAGTTAGAATGCCACCAACCCATCTCGCATCTTCTCTTTGCATTGTTTCTTCATAAGCATCACAAAGAGGGCCAAATAGAATGATGGACTAATAATAAGACCTAAATCACAAAAAGGACCAAATAATAAGACCTAAATCTCTATGTGCGAGAGTGTAATACCGTAAAAGAAACAAACAATGTTCACAATTCAACTATGGTGTGTCCAATGAATGAATGGAGATAGTAGATACATAGAGATCTTCGAGAGGATTCTGATCAGCTACTACTTTGTCTTGTTTGGAGTCCAGATCAGTCTTTT…
CTGAATATCCTCTACGCCTTGGACCTCACCTGCTCATGTTTCACTTGGTACCCTTGCAGTAGCATCACCATCAGGACTAGTCTTCTGTCTCTTGTTCTAAGTTTTAGCAGCAACCAATTTGTCAAATTTAGCAAGCCATTTTGGTTGTGTCCTCAACTTTTTCCAACAATGCATGAATTGAAATGCCTTATGTTGTTCATCTTCAGATTTATATAAGGCACATGCCTTCACAACCTGCACAAACCAAAATCCAAGGGTGTATGAGATAATAAACTAATTAAGCTGTAACAAATCGTATACCGGAAACATAGTAAGTACCTTATCCGGCATTGTGGTGCCACTCTAATGTCGTAGCTCAATCCGTGCAAGACAACCACAAAAATTATTCTTGCATTTCTG…
AAAGCACATCCTGAGGTATGTGAAAAGGACCAAGAATTGGGGTCTGTGGTTCGGTACAAAGAAAGGAAAGGAGGTTGGGCTGATTGGGTACAGTGATAGTGATTATGCCGAGGACATTGATGGCAGGAGGAGCACGACTGGAGTAGTTTTCTTCCAGAACAATAGTCCAGTTACTTGGACTTCGATGAAGCAAAAGGTGGTGGCTCAGTCAACCTGTGAAGCAGAGTACATAGGTGCTGCCAATGCAGCTTGTCAAGCATTATGGCTAGCACAGGTACTGGCCGAAGTGCAAGGAGTAACAAGGAAGGCTCTAATGCTCAAGGTGGACAACAAATCAGCCATTGCTCTCATCAAGAACCCAGTGTTACATGGTCAGCGCAAGCATATATAAGTGAAGTA…
CGAGGCTGGCGGAACTGCGTAGGCCGGGTCTAGCACGTGGCCAAGGAGCTCTGTCTCCGCATCCTCGCCTCCTCTAGCGTCGGCCTCCTCTCCACGCTACAACGCGCTCTCCTGCCTCCACCTCTGAATGGAAAGGTTAGGTACCTCTGGCTGATCTCACCTGGAACAGTATGATTCTTCACACGATCTGGGCACTGATCTCACCTCTACGCTGCTCATTTGATGTGATGCCTAGGGAATTTGTCCACACGTAATTCCTTCTACTCAACTTTGGTTAAGGGAAGGGATACTATAAATCACAAGAATATTATATGGGCAAAAAGTTCATATTTTGTGGTGACTCCTAAAGTAGCATAAGATGCATGTATGTAACACCCCAAGGTCCCCAAACACTTTGGG…
CCTCTGTGGCCTTCTGCCACCAGCTATTGTATCCCAGGAACTTCAAGTTCAACAATCCTCGATAATTTTCTGTCATCAAATGATTTAAATTTGTCTGTCTACCTAATCCCAGTGTATTATGATGTCATCTGGAGAGAAAGATCATGGATAATATTCGATAATACAAGTTGCCTTTGCAGCGCTACATGGCCCACGTGGATCTCCAGGTAACTGATCATTAAGTTTCATTGTTATGCATAGCATATTAGTATAGCTGATATAAGGAGTTCATTTGGGCTATACTTTTCTCTGGTACCATCTTATCACAGGAAGGGAACGAGAGGCTTTTCTACAAGCTTCTCATTGACAAGATTGAGGAGTCGTTAGTGAGGCCTGCCAAAAGTATGGATCCATATTGAG…
CTTTCGGTAGTGTTAATTTTAAATTAATTCGACAACATATACTTCTTGCAAAATCACAAGAACAGATTAACAATATGGTCATGCATTTTGTATTCTTACTTTTCCAAAACTGGAATCTAATATGTATCAAGTTAACCCTAAATGCATAGAGGACTAATCGAGCCAACACAGTTAGGTTGAAGGCTTTGATTCTAGTTGGATAACCATGTTGATTTCCAAATCGAGGATGAATGGAGCAAGATCCATACCTCTGGATAATTGAACTCTAGAAATCACCTCGTATCTACCATGGGGAAGCCTTGCCGCTTGGACTGTGTCCCGCTGGTCGTCCCTCTCGCTACGATTGGGGATGCCGGTCTCCTGAGTCCACGGTGAGGTCTACTGCCGAGCTCCGCCATA…
AACTGTAGACTGAATCAATTCAAGTAAATAAAGGACATATACACATATGCAGAGATGATACTTCAATTCTAACAGTTTGGTGGGGGCGCGGAATACCCGGCGACGAGCTTGGTGGCGGGTGAACTCGGGGGCGGGATACCCGGCGGCGATGGCTGGATTTCCAAGACCTTCGGAATCTCCTCGGGCCGGATCACGTTGTGTAAGAAACAAAAGTGATCAAAGAAAAGCATAGCTATAGAAGATGGTGTTACGAAGAAAAACACCCTCTTAAGTCAATTGGTCTAGTAGCAGTGATTTTCTTAAGTCAATTGGTCTAGTAGTTTTACAAGAACCAAAGAAATAAAATAAGAATTAATGATGTGTACATTTTACAATGCAACTATGCAAGTAACAATGTAT…
TTTAGAAGCACTTGTTTAAGTAGGATGACAAATAAATAAATTAATAAGTAAATAAACTATGCATTCATGCTGATGATTTGTTTGTTTACTTATGCATTTAATTTAAAAACTTGGACTCAAACTTACTATTGAATTTAAATTTGAAACATTGGAAAAAGAAAAGATAAAAAAAGATGAAAAGAAAAATAGAAAACAAAAGAAAAAGACAGGCTTACGCCTCGGCCGAAATCTCCCGCCCCAGCGGCCCACTTCCCCTACCTCACCCGTGCCTTACAGCCATCCATTGTGTGCCCACGCGGCCACGCGCTATATTCCGCTGGCACTTGGGACCAGTTCCTCAACCTCCCATCGTGCACGCGCGTACTAGCACCTGCTGACTCGGGGGACCCACTGGTTGGC…
CTCTATACCACAATTCTCCGCAGTTATATTTACTCCATATCTCAACTCTATACCAACTACCATATATTATATTATTTCTTTTTTCATTATCTACCCTTTCCCACCCAACTACCAGTACAGACGAACTGCCGCACCTGCTGCCTTGCATGCCGCCAACGGAGAGGAGCCATGCCGCCAACGGAGAGGAGCCACGCCGAGAGGATAGCGCAGCCGCTGGTAGAACGCTACATTTGAAGTTTTGCCATGCCTCGGCGACAGTGCAGTCACGGATACAGTTAACCGCTGCAGTTGAAAAGTAAACGCTATCTCGATACAGTTTTGCGTGGAGCGCGCGACTGCGGGCAGCCTTAGTCGCGCACTCTGTTCACTACTCGCTCGCTACCAGTGGGCTCGCCTCAT…
ACACTTAGTAACTGCTAATAAAATTTTGACCAACTACTTAAAAGCAATGCTCAGCTCTAACCCCTGTCAATGATTAGACTTACACATCACATGGACTCCCACCTTTGTGAGTTCATGTCCACTGGTTCCCCACAACTTGTTGAACTATGATCATGTGTGAGCTCACCCTTGCTGTCTCACACCCCCACCACAGGAGAAGAGTAGGTGGTTCAGGAGGAGCCACAAGGCGAGGAGTTTGATCTGATCTAGGTGGCGTTTCCCCAGTTGACTCTTGCGCCAAGGATGATCCTTAGTTCGTCTTATATTTATATTTTATTCTGTAATAAGTCTTCTGCTATGTAATAAATACTCTGATGTTATTATGACATTTATCTCTATACACTCTGTTATTATATATGT…
TTTGTACTGCATTCTCTCTGTCTTGTGTGATACTAGTAACTAGTACATGGAATATGTTCTTACTGATGCTTATATGAACCAAATAATTTATTTATTTTCAGATTGTCCCTGCTCCAGCAAGAGTAGGCGAGGACGAGCCTCCCCCATCCTGGGTGTTGGTGCCTGACTCATTTTATCAAGGTACTAGCCAAAACCTAAAGAAACTGAATTATATGAACTGCATAACTAGCTTTAGTAATTAGTTTTCCTTATTTCTCTTGATGTTATTTTTAGTTTTGCTATGTACATGAGCAATAGAGATCACCTTAGGAGGAGGGAGGAGGATGATGATGACCTCTTCCTTTTGATTCTCCCTTCCCTACATCTCTTGGGCTATCTTGGACGTAGTAAAAAGAAATT…
TGTATACCTAAGTAATCTATAGTAAATTAAACATAGGTCTGAAGTCGTCCAGCACCGATCACAATCCTTCTCACATACGCTACGATACTGTTGTGTATGAGTGAGATATGGATTCAGAGGTATTCTTAATATGCGTTTCGAGTTCTTATTGTTCTTATGTTATGGTATGAATATACCATACCAATTCGTTATGTATGGATGATGGATGAGACTCCATGGATAGAGAGCCAATTCCAATAGACCGTTCCCGTTCGCGTGCATCCAACAGGAATTGAACCCGCAAATTTACCAATTATGAGTTGGGCGAACATCTTCTTAATTGTAATATCATGGGGTAGTGTTAACCCCATAGATCGAGTTTTTAGGTCTGTTTAGTTTATGGCTAACTATGCTATATTT…
TCCAAAGCATTCGCTAAATCAAAACCATGTCATCCTTACTATCTATATCGTATACATTGCTAAGAAAATTAGTACCGAGCTGATTATTCATAACTAATCTGTTTTCCTGTTCAGACTGCAGATAAAATTATCTACTCTAAATTAAATCAAGCGCGGTCTAAATTTGTCGAAGCCGAAATGAATTTGGTCCGGTCCGTGCGTTTCTTATTTCGATCTAATTTTTGTCAAATATAAATAACGGGTACGAATTTGTCTGACATCGAGGTTTTCACTAAATCAAACATTGTCTAAATATTGTAGCCGATAAATTTTAGGTCCAATCCATTATTTGTCGCGCAAACCCTAAGTCTAGAACCTAGGATTATAATTGTAATTCTGTTTGGTGAAATGAAAAAAAAA…
ATCTCTCCACTCCCAATGCGCGATTGTCTTTTCATGTATGGAATAGTCGGGTTCAAGCTTACCCTGTCCCATTTCCAGGGCATGTGGCTAGTTAAGATAGTCCTTGATCAACAGGCCTACATACGCATCCAATCCTTAACTAACTTGGGCGGAGCATCACCTGTTCCTAGCCCAAGTCCCGATTTAAGTACTTCATCCTTAGGATTGTTTGTGTTACTTAGGATGAAAAGAGCATCAAAGGGAACTTTGCAGTAAGATCCCACCACGCTCTTAATGAAAATATTCTTGCAGGTAGAAGCCATCTTTCCTCAGGATAACCCCTGAGCTAGGCATTAATGCAAAAGACAACCTCTATCCACAAGATCTAAGCAGGGCTAAGCATTTTTGTAAACCATATTT…
TTAGCAAATTAGTTAATATTTAGGTAGCTAAATTCACTAATATTTTTTTAGCTATTAATTAGCTCTATTGCATTCAAGTATCCATAACATGGTTGAGGCGCCGCCCACAAGCCGAGGCAGTATGGGGGTGTTCAGGGATCAGGGTCTATCCAAGCTAATAAGCCAGTTCAAGTAGTATCGTTAGGTAGCTTGCACACGTATTTCCGGGATCTTCACTTCGTTTTAATGCAGAGCCTAGCCCACGAGCCACGATGGCTGACGGCGTAGGAGAGCGGAGAGCCAAGCCGCATGTGCACGCACTTTGAGAATGCTTTTTAGTTTTTTTTTCGTTATATCTTCTACTTCCTCCGTTTTACAAAGATGTCGTTTGACTTTTTTATACCAAATTTAATCTGCTTG…
AGCTTATGTTGCTTTAATATGCTCATAAAATTGTCTCCGTAACATAGTTCGATATTTTTACGCAGAGACTTCCTCATTCTAAAGTGGAGTTAAGGGGTGTTTGAATGCACTAGAGATAATAGTTAGTAGCTAAAATTAGCTAGAGACATATAAACACTCTAACTAATAGATTAGCTATTAGCTATTTTTAGTAAATTAGCTACTAGTTAGCTAACTATTTGTTAGCTAGCTAATTATACTAGTATATTTTAATATAACTAACTATTAGCTTTAGTGCATCAAACACCCCCTTAGACTGCTCACTCTGGAAGAATTTAGAGTCCAAACAAAGGCCCAGCCAAGGAAAGAGGATTTTGAAGTCACACACCAAGAAACTGGCTGAACCATTAATACAGGGTT…
AAAAAATTATCAAACCATAAAAATCATGATTGTTTCTCATGCGTGCAAATTAAATCCACCATCACCATGTGGTTCGTATACCTAGACACCATGGTGAAAGTGAAAGGTGAAACACCACTAAAATACTGAGAACTGAAATGAAATCATGATTGGAAAGCAAAAGCCATAAATTCAGTGTACAAGCTAAAAGGTTGCTACTGTTACTTTCCCACCTTTCTTGAAATAATGATTAACATATTACCATAATAGTATTTCGAACAGAACATATACAATTTGTGTCAAAACCTTCCCTATAAAAAATGGTAGACATTTTTTCAGACCATGTAGGCATCTGTTAAAACGAAAGCAGCACACTTTTGCCCATAGGGAAAGCATCCACGTCACCATGAAGTCTGAGCA…
GTGGATAGCTGTTCCTAACACCACACCTCCACACTTCAAGAAAGTCACCTGCCATCATAAGCACGCCAATTGCTATATAATTTATAAAATAGAAGGGAAAAAATCCTCCTGGAAACCAACAGGAGGACCCAGTTTATCTACTCTTAACAGACAGACTACACCGTGAGAATCGAAAGTTGAAAATTTTAAAAGGCATGGAGGCAGAGAAAGTAGCGGACGACCTGTATGGCCATTATGATGGACGATGGCTCGATGAGTGGAATAAACAGCCTCCTCAACTCTGGCGATGGCTTGAATTTCTTGACTTCATCGATAGTGAGATCACCATCCGCGCGAGCGACAACAAAGAGTGCACCTTCGCCGTTGCAGCTGATCTCCTTCCTACCATCGTCGCTGTCG…
GTGGCACGTACCCTCCTGGCAACGGATCGCCTAAAAGGGGTGGTGTACTCTCGGGTGGCGCGGACCTGTTCATGCAGTGGAGGATCCGTGGGAATAGTAGACATCAAGGTTTACGAGAAACATATGTCGTGTGGTTAGAAATCCTCAGCTGAGTAAATCGATTCGGATCGCCGTTATATCCCCGGACAGTGGAGACTTGAGCTCCGACCTACAACCTAAGTCAAGATGTGAACACTATGGATAAAAATGATGTTGTATTGATGAGATGATGAAATTAGACTAGATGCAAACAGAGTCTATTAAATATTTAATCTGGCGTTAAAATATTGAAAGTAAGGACCCACTTTAGTAAGCTATTTCTGCAAAATTATCTAAGTTGATTCTTGCTAAAGCCTCCCC…
TATGTTTCATCGTACTAATTCGTGTGCAAATATTAATATTGGCAAGGCAAAAGCTGCCGGCTCCGGTGGTTCAACCAGCTTGACCCTCGGATCAACAAGCGGCCCTTCACAGAGGAGGAAGAAGAGCGGCTGCTCAACGCCCACCGCGCCCACGGCAACAAGTGGGCGCTCATCGCCCGCCACTTCCCGGGCCGCACGGACAACGCTGTCAAGAATCACTGGCATGTCGTCATGGCACGTCGCAGCCGCGAGCGCTCCAGGCTCCTTGCCAGGGCCGCGAGCTCATCCTCCTCGCCGTCCACCGGTGGGTACCTCTTCGGCGCTGTCACGCCGGCGACTAGCTCGCTCTGCTTCGGCTTCTCCAAGCTTGGTGGTGCCGGCAGCGCCAGCGGAAGCGGA…
TGACCTGTTTGATTAAGGAGAAAGCTCACTCGGTCTAAGTGACCGTTTGAGAGAGGGAAAGGGTTGAAAGAGACCCGGTCTTTGTGACCACCTCAACGGGAAGTAGGTTTGCAAGAACCGAACCTCGGTAAAACAAATCATCGTGTCTCGCTCTTTATTTGCTCACGATTTGTTTTGCGCCCTCTCTCTCGGACTCGTTTACATTTCTAACGCTAACCCGGCTTGTAGTTGTGCTTAAGTTTATAAATTTCAGATTCACCCTATTCACCCCCCCTCTAGGTGACTTTCACATATCACTTCACTTTCATAATATAATTTTCATGGATTAATATTCAATGAGTGCATATGAATGCAATGCATACTTCCTTCTGCCTGCTTACCCAACAAGGTATGGAGCTA…
TAAACACCTCCTTCTTAGAGATGTATACTTTGTGAGAGAGATATGTGAAGTCCTATATTAATATAATGAAGAGCTAACTAGTGTACGGATGAGTAAAAGGTACGCTGTTACAGCCATCAGTCGGGTGTATTATTAAAGGGCTGTTTGATTTGCTGCCTAAAGCGCCACAACGTGCCTAACTTTTTTGTGTAAGCTTAGTTCTTCAATTCAAACGTCTAAAGTTAGGCAGATTGTAGCACCTTAGGTAGGAAACCAAACAGACCATAAACCTGCTCTAAGCTGTCTAAGCGGTTGTTATGCAGCCACCACAGTAATTAACACAAAAAGCCTAGCCGTTCATTCCATCCAAGATGAGCCACCGAACCGCCGAGTCATGATCTTGTTCTGCAGCATCCTGTA…
TCTGTGTAAACTCCGAGATCTAGATTTAATTATTCTTCCACGTGTGTGGACGGCGGGTTGGTTTTAATGAAACCCGAGGGCTCTTTTGCACTTATCCCTGGCCAAAGGGGTATGGAGATTTCTGAGCCATTCGATCACACGTAGGTGAACCAGATTACAACACACGTTTATGAACCGGTATCGACCCATGGCCGCCTGATCGCGATCCGGCGGTCCTGAGCAAATCACGAGAAGGGGTGCATGCTCAAGTCTGAATGGTTCCTCGAGATATCGACGGCCAATAAGGCTCCAATCCAAATCGGCACACCAGCACTAATCATCGTCGTTGCCTTGCTGATCAACGGCCCAGCTACGGTCTTCCCCTCCCCCAACCGGGAAGCACGGCGCCGCCACCCAGTC…
GATTAGCTCCTGCTAAGGAATAACACAAAGGCTAACCCACCTTGCACAAGCTCCAGGTGCAACCAGTCTCTAATTGGCATATTACCACGTTCAAGGTAAAGAAAGATGCAGTCTAATGTATCAGATAAGCTATAAAGCCTATTTTCTTGTTCCCCTTATCTGAAGGTCAACTTTTCTTGTTCGTAGCTAGTGCTATTCAATCATATTAAAAACTATATCAAAGGCATTCATGGTGTCACCAATATCTTCTACACTACAAAACTATATGCTGCACTTGAAAAGACAGGTGACAGCCAATGAGTTGCGTATGTGCTCCTGAAAAGGAAGTGTATCAACCTATAAAAGAGGTGTGAGCACTCTGTATTTGTACAGGTCACCTTCCAAGTCATTTTTTGCTTC…
TAGCGACTAACCGTAGGTTGCTGTACTATAGATTTAGCAACCAACCGTAAGTCGTCATAGTATACATTTAGGGTCTGTTTGGTTGGGCTGTGGCTATGAAAAAAGTTACTGTGGGCTGTGAGCTGTGGAAAAAGTTGTTGTAGGCTATAAGCTGTTAAAAAGCTAAAAACCGTTTGGTGGAAACCACTAAAAGTTGTTAAAAATTCTTCGATATATGTTTTCACAATTCCATCCTAAAAGCCACTAAAAGCAGGTACAGGGGTGCTTTCAGATTTGTACTACGAGAAAGTCGGCTTTTAGAAAAAGCTGCTTACTAGATACAACCCTTTGGTTGGCTTTTGGCTTTTAGGGGGGCAAAAGCCAAAGCCAAAAGTCAAACCAAACACACCCTTAGCAACC…
CTTCGTCCTCTTTTGTGAATCATGGTAACAATGATGATGAGTTTAGCGAGCATCCTACAGAAGATGATGCAATATCTGAGTTGTTAAAGGATTTAGCTTGTGGTTTAGATGATGGAGGGGATATGGAGGATGATGGGTCTTTTGAGGAACCTAATGAAGACACAATAGCCATTCGTAAGCTAGTAGAAGACAATAGTCAAGAATTATATCCGGGTTGTCAAAACTACTCAAAGCTACGTTTCCTAGTTCGTTTGCTTCACATCAAACTTCTTGGAGGATGGACAAATAGAAGTTTTGATTTGTTGGTAGATTTACTTGTTGATGCACTTCCAAAGGGTTCAGCACTTCATAGAAACTTTCATGAAGCAAAGAAAGTGGTCAAATCTGTAGGAGTCGGGT…
CTTTCACAAGTATATCTGGACCTGCTGCGGTAACCACTTTCACTATCTCTCGTTGCAAATGAAGGTAAGTATAACGAATAGTTTAGTTATTAGCTATTTTTAACAAATTAGCTAATAGTTAGCTAGCTAATTTCACTAGCAATTTTTAATTCAACTAATTATTAGCTCTAGTTCATTCAAATACACCCGCTAACAAGCAGCAACAGATAATAGATTAATAGTTGCAATTGATGCCCACCATTAAACTTGGCCTCTGTATTCAGACTTGGTACAAGTAGGGGAAAAAAGGAATGGTGGTCTAACGTGTTGTATCCAGAAATATGTAGGCAGGCAAAGCAAAGGATATATGGTGGGCAAGGCAGGCACTTGTCACAGCCGGCTGCATTCATTCCTGTTGAG…
CACCACAAAATCTCTACTACTATATAAGTATGTAGTGTAGACGTCCACAACCAGTGGTGCACGGTTCTGCCACCATCCTCCCCACCGCCGCCGCTCGACCGCGGTTTCCTCGCATCCCGCCCGCCCGCGGCGCTCCTTTCCATCCTCGAATCAAGCAGTCACGGTCCTCAAATCAAGCAGTCGCGGCTTCCTTCTGCGGCGCTCCTTTCCATCCTAGACCGCGGTTTCCTCGCCACTACGCTCCGTCTCTCTCCCCCTTTCCGGATCACTACCCCCGTCCTCTATCTTGCTTCCTTTTCTCCCAAGATCCCATCCCCAATGTCTCTCGCTCAGCCGCGGTGGATCCCTTCCCCCAAAGCCTTCTATTCCCCGGATCCATGATAGCGCTGAGGGACAACA…
ATAAATCATTACACCATATAATATGTTGAGTAATCTGCATATACAAGACAAAACATACATATAAATCCCTACGCCTCATTCATACCATTTGTGCTCTGTGCTGCTAGTTTTGCTTTGTCCTTCCCTGTGTACCGCGGCCACGGAAAAAAGAAAACCACTCACGAACAAACAGTAGTAAAGTAGGCACTAGGAGTTTTTTGTCCTTTAGGTCTCGTTTGGTTAGAGGGACTAATCTTTAGTCTCTGCTTTTAGTCCCATTTAGTCTCTATTTTGCCAAACGGAAGGACTAAAGTAGGGACTCATTGGACTTAGTCTCTAGTCCCTCACATGGGTGCTAAAATGGGCTAAAGGGCAACATATACTCCAATTCCTCTTGCCTAGAAAACTGGTGTGAAACAA…
GCTTCATTGGGGGCAACAAGACCTACGAGGGAGCATTGGAAATGGCGAGAGCTGCTCTGAAATTCTGATTCAACCAAAGCATATTACCCGTGTTACCATTATATCAGTAAACACATCAGTAACACATGATGCAGTTGCGCTTTCTCCAATGTTATCGTTGACTCGAGCCGTGGTTAACTGCGACTGATTCTTGCACTGATCTTCTGTTATCCTCGTCTTACAGAAGAGGTCGATTGACCCTTTTCATTCTTTCGTGGGATCTGGTATTGTTTAGAATGTGACGGTTTATCTGAAAAAAAATGATGGAACTTTTTGTCCTCAAGCATGTTCTCCGTTTTGGAGTATTCATCTGTGGCCCGGCACAGCCACGGTGGTTTTGTGTGTGCATGGAGAGACAGG…
CTACCAAGTCAAATTGGCTAGCATTCTCACCTTTTTTTCAGTAGGGAGATTACTCTGACAGATTTACAAACCGTCCTCGGTCTCCAACAGATTTGCAGCACTTCGAGCTACACCACGGAAAGGGAGGGAGCTAACCGGCTAGCAGCGCAGGTGCTGGAGAAAGGTCGAACCCGCTTCCAGGTGGTGAAGACGGCGAGAGGACACGGCCGAGGACGACGACGACGCTGTGTGCCTTGCCTTCCCCGATCTGCTCCAAGGATGGCGAGACGGCGACGCTGTGTCCCTTCCCTTCCCTTCCCCGATCTACTCTGAGGACGGTGAGAGAAGCTTCAGGAGCAGAGGTAGACTAGAGTCGGGGACTCCAGGGAGACGGGAGGGAGAAGATGGTATGAACGGATG…
TATACTAGGATTGTTGATGGTTCTTGTAGTAATTAAGGTGGCTGTTATTGATACATAATTCTGACTATTCGAGCAGATATGCCCAGCGCAGGCAATTACAATTGAGGCTGAAGAACGTGAAGATGGCAGTCGCCGAACCACAAGGTAATCAAAATGAAGTTTTTCCTCTTTCTTTTTTGGACTTGTGGCTGATATCGGGTTTCAACTCGAGTCTACCTCAACTTGATTGGGACAAAGTCTTTGTTGTTGTTCTTATGCAATTAAACTTCATTCTGAACTTGTGTTGCTTTTTTCTCATCACAGATATGATATTGACATGACCAAATGCATTTACTGTGGGTTCTGTCAAGAGGCTTGCCCAGTCGATGCTATTGTTGAGGGGCCTAACTTTGAGTTTGC…
GGGATCGGGATGGAGTCGAACAAGTACCAGCGGCAAGCAACTAATAACAGTAGGAAATTAATGAATGGATCTCTCCACTCTAACTAACAATAATATGTGTAAATTAAAGACGCGGACGGCGGCAGCTACAAGCGGGCGCAGTCGATGCCGTCGACCCCGACGACGCCGGTGACGCCGTCGTCGTCGTCGTCGTCGACGACGCCGCGCGGCGCCGGCAACGTGTGGCGCAGCGTCTTCCACCCGGGGAGCAACCTGGCCACCAAGGGCATGGGCGCCAACCTCTTCGACCGGCCGCAGCCCAACTCCCCCACCGTCTACGACTGGTGAGCAGCACCGTCTCCGTCGTCTCCATCTCTTGCCCAGCCTAGCTACGTGCGTGGTCTGCGTGCTCAAACAGGA…
ACTTGTTGTAATAATGGATCTTGCAGGGGAAGCTCGGATGAAGTAATATTGGCTGTATGCGTTTGAAGTGTGAGAACTGATATATATCGTAAGCTTAACACACTAAAAACAAAACAATGTTTAAATTAATCTTTGCACACGCTAAGCCGGAATGATTTATTTTTATTTATAATGAGACATCTGCACCCACAGTCCATGCTGAAGCACGATTATGCTTGTAGAACTTGTTCGCTTTATTAGAACCCTAGGATCTCTCTGCTCTTAGCAATTCTATTCTATATAATAAACGCTGACGCAAAGGTCGACGCTGAGGTGGTCCACGTCTCTTTTTAAATCTGCGTTGTTGGATCCGGCATCAACGGTACCTAACCACCATTTTTTCTCCGTTCGTTCTATGCT…
CTAAAACATCTTATAATTTGAAATTAAAATATGAAGAGTATAATTTAGTTGCTATTAGAACGTTACATGAATTTCTAGATAAGCTAGTTTGTTGTCAAATTGTGCATGTAGGTTGTGCAGGAAACTTTCTTAGCTCATCTGTCCAACTTATAAGGTTGATGCGTTTTTATCTAGATATATAGACTTTGCTATATGATTAGACATATATTATACCTAGATCCATGATTAAAACAATATATCAGAAAAAAAAAACTAAAACATCTTATAATATAGAACAAAGAGAGTATTGTACTTTAACCACAACGGTACCAACCAAAAAAGCCTTGGCTAGCATCTAAACAGAAGTTCGCAAACTACAAAAATCCAAAGGCAATGAAGATGACGCACCCTTCGCAAATC…
TGTATCCGGTTGGTATGGACGAGCATTCTAACACTATAATTGATCAGTATTATTATATCGACAGACCGATTGACTGATCTAAAGGTGTATCATTGAGAGACTGTTTGTTTTAAATTAAAGCAAGCTGATTTGACTGCTGTAAATTGTAATCGAGATAAAACATTGTTGAAGTAGTATTAAAGTGAAACAAACATGTTGTGAAGTGACATTGGTCGATACCGGATCCTCGGCTAGGCGTCGCTCTCACAATCAATGATGCTCTCCACCAGGATGATTAGCGCCGGCCACCGCCATTATCACGGGCCTGGCTGTATCCATGGCACGCACATGTCCCTGACCTTTGACTAGCAGCAGCAGCACAGCTGTGGCCAGTTGTGCGCTCTGCGCCGCGCACCGCGT…
AAATCTTTAAAGTGAATTAACAGTACGAATTTATCCGAGTTTAGAGAATTCGTCAAATCAAATCATGTCCAAATACTGTTATCGATCTCATTTAATTCGACTCATTTTATATCGCTACAAATCGTGACCCAAAATATCAGTGATTCTCTTTATGAAAAAAGAAAGAAATATATGGAGATTATATGGGTGAAGAAAGATTTGTTTTTTTCTTTGGTGAACGTGCAACTCATCCAAGGAAATTTTCACGTCATCTTTCTAGCTTATCCTCTCCTCTCTCCAGGAAATAAAATCTCGTACATGTGTGGCTGATGAACGTCACCTTCTGGAAAAAAATCTCCACCGCTCTATCTCTGATTTTTCCCCAGCGCTTGCTTCTCCAGCTCGACTCGTCGGCCTCGC…
CGGAGCCAATCAAATGATATAAAAGAAGACTACAGGCGCCAGGGAACTCGTAGAACTTTTTGCTAAAATCGGTACATGTTTTTATCAGTTTAATAAATATTTATTATTACGTGCTATCATTTTAATAAATATTTATTATATGACCGTGCCCGCGGGTGTACCCGCGAACCCGCGGGTAGCGGGTTTGGTAACATACGCTACCCGTCGCGGGTAGCGGGTGCGGGCACGGGTTTAACATTAACCTCGCGGGTACGGGTTTGTAATATCTGTACCGGCGGGTTTTAAACCCGTTGCCATCCCTACTGACAGCTCGCTAGAATCATATATTGTCCCCACAGACCGACACAAGTTTTTTAATGCACATTTTGTCCTTACTCATGCACATCCGAGAAAACTTTT…
AAGGAAACTAAAATAGAGTTTTAGTTTCTATATTTAGTAAATTAGGGACTAAAATGGAATAAAATTGAGGGACTAAAAATTAGTCCCTAGAAACCAAACACCCCTAAAGATAGCTTTACGCGCTCATCCCTGTGCGAGCGATGGTGGGCGTCGGCCGGCAGTGCTGTTCCTGAACGAGACGAAAGGCAAGCGTGAAACCAACTTGCAGAACACTCTCGCGGCGTCGCGATCTTGAACCATACACTCGTACTGCTACTCTGTCCTAGCCATGTCGGCGCAGCGCTGCACCTGCACTGCACGGCACAAGACATGGGAAACGCCGGGTGGTGCCGTCGCACGGGACACGCGTCACGGCGCTCCGCGTCTCAGCTCCCAACCGCGCTGCCCGTCCGCCACGTG…
CATGCAATAAAAATTTCTGATATGATAAACATACTGAAGACCATGTATCCGTCTTACCCTTATCCCAAAAAGTAAGCCCCCCACCCTTTGAAATAGCTTTGTTTGTTGTCTCCAAGCATTCAGTTCCCTTCCTCTCTGAACCTCAACAGTTGATTTTATACTGGCAGAGTCGTTACAAGAAGATGATTCTAAAATGCATCTGACCTAACAAACAATAAAATTCTACTGTTTGTTCATGTTATTATACTTAATGAATTCACTGTGTAACTGCACCATTAGGTAAGTAGAGGTGGCTTTCTGAATAAAGCCTCTTGATATGATTGGATTTTAGCTCAGAAAGCATCGATGAACCGCCGCATTTTTGTTCATATTTATTCTAAACATAGTTTTTGATGACTA…
TCATCTCTATTGATGGACATCTTTAAATTAGCTTGTGGCGATACATGCTATGTCCACTAGAGAAACCATATCCAGAGACATTCGCCTTTACTTGGATTGTCTTATGATTAACGCTGATATGGACATGGGTTACATGCTTCTCTACTCTTAGAAGTCTTTCGCTCCGAATCTCGGGACGAGATTCTTTTAAGGGGGAGGGCTGTAACACCCCAGGTGTTTATATTCCGCTCGACAACGAATACGAATTTAAGCACGTGATATCAGTGAATAAGACGAACACTAAGGTCTAATTATTTTCGCTTATCACGATTTTAATATCGCATCTGTTCCGTTTATCGTGAGTGCGACATCATTTTTACTTCTACTTATTCGGGCTCTTCCAAAATCTTAATTTTTAGA…
CCGTCTACCTCGTCTACCCCCCGTCTACCCCTCGTCTACCCCCCGAACCCACTCGTCTACCCCCCCCCCCCCCCCCGTGTGCACTCGTATCGCTCGCCATCGCCCGCGCATCGCGCATTAAATCGTCACGTGCCGTTCGCGCACGTGTCGTCGTGCGTTCTACGCACGTTAATAATTCGCCTCACCTAGAATAGCTCGCGTTAATTAAATATATATTTAAACAACGGTTATTCGAGTAGCAAACTAATCGGGGCTAAGTAGTAATTTTACTTGGCATACGATTAATGTCCATCAATATGATTAAGCCGAATTAAATATTATAATTCATATCCGCTTAGTGTAAACGTAATATCCCTCGACCGTAGCGTCAGTCGTCTCAGTTCCTTTCTCGCGTAGCCG…
CCAACTTATAGTCCAGACTATAGGGTAAAGCTTTGGGAACTATGCCCGTATCCAATCTGCCTGAGCCGGAACTATAAGAGCTTGCCAGATGCCCCCGTTCCGGTCGACCACGACCAGCACCCAACATAAGACTTCCCTAGTTATTTAGCCAAGACCAGAGCCATGATAGTTCTCATGGTAGCACTGTTTTCCCGGGTGGTCACTCCATGTTCCAATTAATATGCAATAATCTTGTTTAACCATCGAGTTAACAACAATAGAGTAAACTTACCATTTGGAACATTAATATCATAAGCGGGAGTGACTGCATAAAGTTAAGTTGTAGCAATAGCGTAGCTACTTGATTAAATTATAATTCCCAGGTTTGATCAAGGAATAAGGTTGGAAAGGTTATCTAAA…
TATTTCTTCAATCTTTAGAATGTACTCAGTTCTGGCACCGCTCGCCGTACCGTTCGCTCGGGCGCTACGTGGAGCCACACCCATGCCTGCCATTTCGCGTCATGCTAGATCATCTGCCTTCTCGTGGCCTCGCACTATGCAGTGGAACGCCACCTTCCCGACGACTCTTCTCCTTCTTCCCCACTCAAGCAATGTGACGGTTTCCTCTCTCTCCCTCCATTAATAGCTCCCTCCATTAATAGCTGTCGCCGTTTCTTCTGGGTCCGTGGTCGCCTCATCGGCTCGTCTTCTGCTGGTTCATCTCCCCGCGAGTGGACTAGTCTCCAACGCCTGTCCGTTTCTCTCCTCTCTCCCTTAATCCGTCAGTTTCTCCTCACCATTAACCCATCTGTATTTTCT…
GCCACGCACACTGCCTTCTCCCCTACCGCGTCAGGAGCCAAGCGCGCAGCCCGACTCGACTGCTCAGCCGCGCCCCTGCAACCTGCGCACCCAACCGCGCCGAGGACAGCACTCCGCGACCCGCGTCGAGCCCCTGCACCACCCGTGCGACGACCGTGCCATGAAGTCGAGCCGTCCGCGACCGTTTGTCTTCGTCGTTATGAAGCTTTAACACGTCCGTTTCTCCCTCTCACATTATCTCGCCATTAATGGTCGTCGACCGCATCATGCCGCTTGTCCAGCACCGCGCCGCGTCGCCTCTTTGCCTCCTGCAGTGAAGAGTCATGCCTGCTTTCTCTCCCCTTCCATTATGCGCTGGCAGTTTCTCCCTACTGAGCTGTCGTGCTTTATTTCCTCCGT…
AATAATAATGATCTTTTCATATAACACCCATTTAGATTTATATCTTAATTTGCCATGAGTGATTGGTTAACAATATTTTATAATATGTTTCATAATGCTTCATAAATTAATGTTTAATAATGTGTTTCGTAACTCATTAACCTTAGATATAACGTATATATTTTCAAAAAAAGTTAAATAGTTTTAATATTGTTATAACGTGTTTTATCATCCTATAAACCATTAATCTTAGACATATCACATACGACGTTTTATAAAAGATTAAATTGGTGAACCTAATATTTGTATATTTTAATTAAGATATTTATAAGCTCAGGTCTTGTTTTATAAAGTATAGATCACACATTTTTGAAAAGAATACCTTTTTATTATAACCCTTGTGTGTAACGTTTTTGAAAA…
AGGGGCGAAATGACTGCGGTCACTTCGGCCCTGCCGACTGAGGAGCGCGCGTCAGGATAAGGTGTCAGGCGATCCTTGCATTGAATGCTCCTGTGATACGGTCGGTTGGCGAGGCGATCTGGCCAAGGTTGCTTCACTGCGAAGCCTGCCCGAGCTGGGCCTCGGGCAAGTCAAAGGTGCGCCCGTTGCTTGAGGAGGCCCTCGGGCGAGGCGTGAATCCGCCTGGGTCTACTGTTCCTGCCCGAGGCTGGGCTCGGGCGAGGCGAGATCGTGTCCCTTGAGTGGACGGAGCCTTGACCTGAATTGCGCCCATCAGGCTTCTGCAGCTTGTGCTGATGGTGATTACTAGCCGAGTTTAGGAGTCTTGGGGGTACCCCTAATTATGGTCCTGACAAATAT…
GAAGAGGTAGTGGGCCGAGCAGTGGCCGAAGCAATGGGCCAGCCAAGGAAACGTGGCCCAAGCGAGAATCCCCCCTCCTTTTATTTTTCTTTTATTTCTTTCCTATTCAAATTTTCCATTTCAAATTTAGGTTTTTAAATTCCAATTTGTTTGAGAGATCCACATCTGGATTAAATGTTCCAATAAAAGTTCCAGTCTGTAGAGATGTATATATATATATATATTCTTTTCCTTCCCTCTTCTTTTCTTTCCTATTCCTATTTCAAATTCTAATTTCCTAATTTAACTTTTCTCACAATTTGACTACAAAAATGCAAGAACTTCATCATGAGGTACATGTTTCTATTTTTTATTTATTTTTATTATTTGGCTAGTTTAATCCCATTTATTCAAGAGCAA…
TTCCATAGATCTTCTTTAATTCTCTGTCCACTAAACCAGGCTCGAGTCAATTTTAAGTGTTTCTATCTATGCTTGTCCTGTCCATGCCCATCCTAGTATCAGAGATTAATAACTAGCGTCATTTATATACTTGTACCTAGGACGGTGACCTTGTTGGATAGTGACATTTTTTTAGCTGCTAATTTATGTACTAGTAGCAATGGTACTAGCATGATTTACCTATATAATCGAGGTTAGGAAGCGTGGCTGGTTTGCTGTGATAGTGCTACCACCTTGAACAATTTCAGTTGCATAGGTATGATCATACATGGATACATTTTTTATAAATTGATCCACAATTTCAGTTGCATGATGATCATACATAGTTATATATCACCATTTGATTATCATAGTAGCGTT…
TAATAGCGTGTTTGCTCCGTGTTTTGTGTTTTGTTTGAGGAATAAGATAGATCATCATCTTTTAATTCCTCACTTTTTATTTGGTTTGTGAAATAGAATAAGTTGATCTATTACCATCACATTTCTCATAGACCAATAATTAGTAATAAAATGAGAATGCATTTATTCTACCAGATTCATGGAATCAAGATTAGCACATAGTAACACAGTACAATAATATAAGCTTATTTTATTTGCAGATGTATAGTGCTCAGATGGGATCTCCAATGGGACCCCAGTTCACCTGTCCATCACAATTTGGACAGACCCCAAACACCAACGAAACACAGGTATAGTTTTGTAGTATATTTACTTTAATTTACAATTATAATCATGCATTGTTTTATTTGGTTATAGGGT…
AGGAATAGGAATACCTTTTTGGCTCTAATAATTCAAGTAGATATGACTTTTTTATTATGCAAAGAAAAGAGAGAGAGGGAGAGATTGAATGTGGTGGTTATCTGATTGATCAACTCTAAGTCTGGTCGACAAGGCACCACACATATGCGTAGAGTTCTCTCCTGCCTCTCAACTATCAAAAGCTCAGAACCTACTACGAAGTTGTTTGGATGTTCCACCGTTTTTTAAGTCTACACTCAACAATTTAGCCTCCAGCGGTATCTTGCAATTCGCGTCCGTCGAAAATTTTGAGAAATCGGCCTCCAGCGGTATCTTGCAATTATCATCCTTCCTATACTGGACATTTTCAGATATTTTTTCATTACTTATATAAATATACTTGTATAATATGCTGTATAT…
TTATAGCCGAGTGGTTGCAACAGAATGCAGGAACTCAGGTCAGATCCGCGCGGTGACCCTCCCTGGGACTCAAGATATATGGATGGGTTTGGGTTCTCGCTGAGCTCGCCTCGCGCCTCGCCCTGCCTCTGCTGGTGGCGGCACATTTTTATCCATTGACACCCTCCCGGTTGCCCATGGCGTGCTTCCTCCGGTGGCCGAGTCCCTCCGTCGCGCCCCTGCTCCCTGTCCCTGCTCCAAATGGCATTCTCCTCTTCCATATGGGGTCATGGTCTCTCACCTGCTCCAGCCGCTTCCCGCCGCCCAACGATCTGTGAGCTGTTATGGCTAACTCAGCGGCACCTGGTGGTTTGAGGCCGTTCCTGCGTCCCGTGTCTGCGGTCCCCGGGGAGGCGCGGA…
GCGGTGGACCCACACGCGCCGGGCCCCGCACAGACAGCCGCCGCGACGGGGTGGGTAGTAGGGTACGCGGGTCAAACATACCTGACGTCTGGGCTCTGCTGCCGCTCACCAGCCAGTGATTTCGGATCTTGGCGAGATTCTGCCGTGATCGACTGGTCATCAGTATGGTGGCCTCTTCTTCTTCTTTCGTTCACAATTGTTCAGATGCTCCCGATCTGTGGTATGGTCAGCGCTGAATCGCCGCCGCGGCCGCCACCCATGTTCGGGGATGGTGCGATGCCGGCGGCCGCCTCCGGGTGTCTTGACGCGTGCAGAGACCAGTCGTCTGCACCTACACGGATTGGCCATTGGCGGACAGGGGGGCACATCATGGTCATATTGTTCAGGGAAGCGTCGCCG…
TGGAACTTCCACCTTCCTCCCAAATTCACACAGCCATGTTTCACAACTCAAGGTTTTTACTCCTTATACTCCTGTGTATTCAGACTTGTCTCAGATTGTGGACTTGTCTGGAGTGGATGTGAAACCTATGAAGATACTAGAAAGGAGGTTGGTGCGTCGGGGCAATCATCTAGTTGTCCAAGTGAAGGTGATGTGGTCTCATTTTGCTGATGCAGTGACTACATGGGAGGACTATGATGTGCTCAAGACCTGGTTCTCTACTGCTTTTGATTGGGACAATCAAACTCCAGGCGAGGTGAAGATGTGAAGCCTAGGTAATGCATGTGCGTTGGGGATCTATGTGTGGGGATTAATGAGCTGTCAGTGAGCTGTTAGTAAGCTATTAGTTAACTGTCAGAA…
CTCTTACTGCAGGAGGCTCGTGATGGTGTTGAACCCCGATTCATTGACGTTTACATGGAGGGACACCGAGGTCCAGATCCAGAGCATCCAGAAGTTTTATGTGACGACAGCGCGACAGAAAAGCTATTAGGTGTAAATAATAACTATCTATTCTTAATTAACTTGTGACTCATTTATAATTAACATAAATTGTTTTGTAGACTCGTTATGCCGAGGAGGTTAGGAGGAAAGCAGGAGACGATGATCTAGATTGGAGGGAGGCACCTTTCGATCCGGATGCAGCATATGTTGCTGGTGGTGGGCTACCACATGGGAGGTATGATAAAATCAAAGTTGTGATATATAAAAACTATTGGTTCATAACTTGTGATGTTTCTAGGTTGGGGATCGGTGATGGGG…
CTTTTCTCCTTCCCCCTTCAGGCTCCCCGATCCGACGACCCCAGCGGCGGCGATGGGCGGCAAGGACCTGACAGAGGAGCAGATCGCCTCGATGCGGGAGGCCTTCACGCTGTTCGACACGGACGGGGACGGCCGCATCGCTCCCACGGAGCTGGGCGTCCTCATGCGCTCCCTCGGCGGGAACCCAACCCAGGCGCAGCTCCGGGACATCGCCGCGCAGGAGAAGCTCACGGCGCCCTTCGACTTCCCGCGCTTCCTCGGCCTCATGCGCGCCCACCTCAGGCCCGAGCCCTTCGACCGCCCGCTCCGCGACGCCTTCCGCGTCCTCGACAAGGACGGCTCCGGCACCGTCGCCGTCGCCGACCTCCGCCACGTCCTCACCTCCATCGGAGAGAAGCT…
GTTAAACCAAATCACGAAAAAAAACTCGTGATCTTTTGTCAAAGAAAACAAAACAAAGATGCGTGTAGGCAGATTTTGTACTGTGCGCCTTGCTCCTCAAAAATAAATAAATGCGTTCTAGCTGACGTCAGCGACTTAGGCATCCCGCGGAGACGCGGACTGGGACCTCACGAAAGCTTTTCTGCCGGCGTAGTCAGCTTGGGCTGGACCTTAACCTGGACCTCACGAGAACCCGCGGCTCCCGCCATGGCCGGCTCGGATCCTCTCGCGCATCCAGGTCACCTGCCTCCACGCCTGCCCGGCAGCCGCGTCCTCCACGCGTGCTCCAAGTCAAAATAGGTGATGGAGAGCATTCTTCCAGTAATTCATTTGGGCCTTAAAATAGCCTGTCGTTTTGGG…
ATTGTATATGATACTATAGTTGTGACCCGCTCTAGGACCTCTGCTATATTGACAAAGCGATCATACCTGCGAAGGACCTCTGCTGTATTGACAAAGCGATCATACCTGCGAAAGACATCATTGGAAAAATCACCACCCATATTGTCGTCCAAGGAATAAAAGGTCGCCAATCACAACATATATTTAAAGCCTAGAGAAAAAGAAGAAGGGTAATCCGAGAAGTCTTGTATGAACTAAACTAAAGAACAAAAAAGAAGATATAAATAACATTTAGAAAAATAAATAGTGAAAATTTGGGAGAAGGTGGTAGTTGAGTGCAGCGCCGAGCCGCAGACTGCGGGCAAGGTGGATGGCAGTTGATACTGGAGTTCACAGGCAGAGAGCTGCTACTTTTGCTTA…
CTTGGCTTCTTCCTATACATGATTAGCCACAATGCAACATTTGAAGATCTCCAAGTCTTTTTTGGTCATAGCAATGATACATTTCACCGTGTCATCAAACATTTCTTCGACATTGTTATCCCTGGCCTTAGCATGCGGTTCCTAAAGCCTCCTTCCAATCAAGTTCATCCTAAAATTCATGGAGACAACCGATTTTATCCATACTTCAAGGTGACTTCTTTTAACTCTTATGTGTCCATCTTAGAACATCCTCAATATTAGATCTTAGAAGATCGTTTCTTTTTTTTTTGCAGAATTGCATAGGTTCAATAGATGGAACCCATGTTCCAGTATCAATGTCACCCGATCAAGCCGCACCATTCAGGAATAGAAAAGGGACCCTTAGCCAAAACGTGATGG…
TACACTCTACAGAGGTTGCGCATCTTTACCCACAAGTCGTGTTACCCATTTGCCACAGAGTTGATCAGACTCCATACACCTCTACCAAGGAAGCGAGGCAGGGTACCACTACGAGGCCTTTACAAAGTTCCACTAGCTTCAGACTACCCGCTACAGTTTATAGGAAGCTCCAGTGCAGGGTTCTTGCCTTACCGCCATCGCAGCAAAATCAACCAATGACCTCCCTACACTGACCACTCCCCTACTGCCCTTGCCCCTTTCGGGTAAGGTAGCCCTCCACTAGCTTTCCTAGTTAATCAGCCAAGGGCGTCCCATAAACCCTTGTGGTAGCAGTGTTTTCCCGGGTGGTTCTCCATGTTCCCATTAACATAATGATCTTAACATGGACAGTAAAGAATA…
ATGACATGTATGTCTTGTTTTATATGTTCCTTTCTCTAGTGATTGCGATATAGGAGTTCCCTAGATATTGACGCTTATGTCCTCTATTGAATTTGTGTTGTCGGTGATGCTTGGGTGCGATCAATAGAAGAACTAATGAAAAGCCGTATCCAAACAAACAAAATGCGCGTACTTGTGATGTCGTAGTTGTGTTGCGTAAATAAATAAAATGTTGTTGTCTTTTTAAAGGTGTTAATGTTGGACGCCGATAACGTGTAGATAATTAATGCTAGCGTATGGTTGTTTACGGTGTCTTCCAATTTAATGTTTAGTTCGCCACGGTGTCTTTGTATATCTTGTGCTACTTTGTGCTCCTTTCATTATATTCATACATATGCATATTGCATCTCATTTAGGACC…
TTGGAATTGTGATGTTTTGCTTTCTCCGCGTGTCTGGTTTGCCTTGTGTCAGAATCATTTTGTTTGTTTATTGTATAATATTGTCGCTACTCCCGTGCCGTTACGGTTGCATGTGAGCTCTGGTGGAACAAAGCAGTACATCTGTTCGGGTAGGACAAAGCAAACAGTGAAACAGAATCGCTGTCAAAAAAAAAGAACGAACGATAGAGCGTACAAACATGCCACGTACTAATTACATGTTTCAACAGCATCTGTTGAGTTAAAAAAACAGCTTTTAAGCATTAAACATCAAGCTGAGGCAGACAGGCAGCAAGATGCCTAAAAGAACCAGTGCCAACATTGGCATTTATTTATCAAGAAAAGAACTTTGTTGCTCCTGCTGTTGGGCCTGGCATAGAT…
TAAAAGAGCCCCTCCGTGTATTTAAAAACAACCCGCAGTCCTCTCCTCGGGTTTCTGTGTCTTAGGAAGTTTTGAGCCAGAGCCCCTGTGCTTCCCATTAATTGAGGCCCAGTCCAGAACATAATAAAATCAGGGAAAATGATTATTAAATAGATTTTTAATAGGAAAATAATTGCTAGAACTTCAATAATTCATAGAAAATTCATACTAACTCCAAATTAATCCATTCCAGTTCCTGAAATTTTGTATTTTTATTCTCTATCACCTAGAGCCTCTGTTATATCATGAAAACGGTAAGAAATTTATTTATCACTTAATCCTATTTAAGGCACATAAAACCTTTGAAAATGCATAACTTAAATTCTATAACTCCAAAAATTATGATTCCTGTTCCTAGGA…
CCAGGATGGATCCAATGGCCCAAGATTCGCGATACCCCTTCGCGGGTACACTTTACAAAAGAGACCTTAGGTTTTTAGGATTTAGAACCGCCGTCCCTTGCTATAGCCCTCCGAGTCTTGGGGATCTTTTTAGTTTAGCCCCTGCGTTTTCTGATAATTGAGGCCTAGTCTAGAGACGTTTAAAAACAGAGAAATAATATTAGAAATTCATTTTTAATACAAAAACAATTCCAGAAACTTGTAAAATGCATAGAAAATTCATTTTTACTCCAAACTGAACCATTCCAATTTCTAAAATTTTGTAATATTATTCTCTAACACTTAGAGTCACTGTTTTGACATGAACTCTGTTAGAAAATTTATTTATCATTTAACCCTATTTCAGGCACATTAAATCTT…
AAATGTAAAACGAACTAAGGATCGTCGGCGCCAATGTCGACTGAGAAACGCCACCTAGATCAAGTCGAATGCCTCAGTGTTAGGCGGCTCCTCTTCGACCACCTGTTCTTCTCCTGTGGGGGGGTGTGACAACAAGAGTGAGCTCACATACGTTCATAGCTCAACAAGTCGTGGGGAATAATGTGGCATGAACTCACCAAAGGTGGGAGTTCATGAAGTGTAAGGCTGATCAATGAAATAAAGGCTGAAGCTGAGCATTGCTTTTATAAGTTGGTCAAAATTTTATTAGCAATTACTAAGTGTAAGTAAATACCAAACCTTAATAATAATAAAGAAAAGTAATAGTAAAATAATCCCAAATGCGATGCAAATGTCAAATTAAATTTAAGTTCCATAATT…
GGAGGAAAAAGGGAAAATTTTGGAAGAACTTAATAAGGTATAACTAAATCCTTCTAAGAGTCCCATAGGACCTAAAAGATGTAACTAGAGGTTTTAAGTTCATTCAAAACCCTAAAGATGAAGGTGTGAAACCCTTAAGGATAACAAAAGAAAACCCTAGTATACCACTATTTTAATAATGTTTCACCATGATTAGTATTTCCCAAAATGCCATATCATTAATATGCATACATCTTATTCATTGCATTCGATAGACTGTAATCTCGCTGATGGGGAATACATCCTCGTTCCGGAGCAAGGAGTTGCTCAGGAGGTAGCCCAGGAGCCAACACCAGAGCCTGCCGTCAAGGACCTGCCTGCCCCAGCTTTGGAAGGCAAGGCCCGGTTTTATGCATAACC…
AAGTATTACTTCGTGAACTTCAAATCTCTCAGCCACGCTCGCCGGTCTTATGGTGTGACAACATTGGGGCCACATACCTCACAGCTAATCTGATCTTTCATCGGTGGGCCAAGCATGTGGAAGTTGACTATCACTTTGTCCGAGAACGTGTGGCGTCCAAGCAACTTGATGTACACATTATCTCATCCAAGGACCAGTTGGCCGACCTCATGACCAAGCCTCTACCAGCGCCTACCTTGAACAAGATCATTCACAATCTGCACTTAATTCCATACCGTCCAGATTGAGGGGGGTGTTAAAGATAGCAGGTCTATCTCCTATACATGGCATGATCATCTATGTATGGTATGATATTATATACGCCATTCATTGTGTTGGGGCTGCGATCCCCATGATCAC…
TCTTTTCAATTAAAATGCTGATTCTATTTTCCATTTCTACTATTTGTATTGTATATTATTTATTTGTATTAATAGTTAATGTAGTTAATGTATTATTCTTAAACTAATGGCATACAGGTACATTTTAGCTGCAGCTTCAATAATTTATTGGCCCTTTTATGTGTAAAATAACAGCTTCCTGGTGTTGATCCCAATGATCCATCTGTTAAAGATTTGCTGGCATCATTGCATTGTTCAGCTTCACCTTGACTAAATAACATAGCATTGTTCAGCTTCACCTTGACTAAATAAGAATAAATATATTATCTATCACCAAATCTTCATGCAAATACACAGTTAGTATATGCAAGCAATGGCTATGCACACCTACAAAAAAAACCATTGCAAGATTTAATAATT…
CTAAGTCGATGACAGGCTATCGTTGTTGCTAGGCACCATCATCCGAATAAGGATATAAGTATCCGGGTTAGGAAGGAGCGTGAAGTTCTACACAAAACCGAACAGGTGCTTGGCGGCTCATATCTTGCGAAACATGGTAGAGATCCTCTTGCATGGACGACAAAGATAACATTAAGTAAACGCTCAACATCCACAAACAAGTATTGTAGTGCACTGCACTTTAATACGCAAACGCTCCCACTGCTCACATCTGCCTACAGTTCATAACACCTCATGCAAATTTGTCCCTTATCAAAGAACGTGCTGAAGTGAAAAAAGGCTCGTATGATTCATCATCATTGACTGATCAATTTTCATAACTACAGTGAAACTGTAGGCTCATGCCACACCATATGCGAT…
TTGCTGTTTGGTACCTACTTACTAGCTAGCTGCTGTATTGGATTAGACTAGTGGTTGATATTCATGTGCCACCATGTGCCTTTGCAGCACTACTGGCTTAGTTATTAGTACAGACAACAAGGAAAAGGGCGGCATTGTCTGCTTGTATAATAATTGAATAATTGCATTGCATTGCAGGGTATCCCCCGGACGGTGCTCCTGGACACCAAGACGGGTAGCAACCTGCTGCAGTGGCCCGTGGAGGAGGTGGAGACGCTGCGCACCAACTCCACCGACCTCAGCGGCATCACCATCGACTACGGCTCCGTGTTCCCGCTCAACCTCCGCCGCGCCACCCAGCTGGACATCGAGGCGGAGTTCCAGCTGGACCGCCGCGCCGTCATGTCGCTCAACGAGGCG…
GCCTGTCGGCCGACGGACAACGCCCACGCTTCCCAACACCATCATCAACTGTGGGAAGGTAACCACATCTTAATTTCGTGTAGATGCGAATTTTAAGGACCATGGAAGGTAGGTATTTCTGGCAACTACTACTGATTTCTGTGGTGCAGGCTGTAATGGATTCTGTGCTCATGCGCCGCTCCAGGGAAGAAACGTTTAAAATCATAGATGCAGTGAGCGGGACAATAAGATCATCCAGGTACAGTCCCATGACCATTCGGTATTAAACAGCACACCACAGTGAAAAATGGCAGTTTCTCTAAAAATGTTTCAATGACTTGTTCAGTCTAATTAATAACCTGGTCAGCCTGTAATCAATCAGGTGCTTTTCTTGTGTGGCCAGAATGACACTTCTTCTTG…
GCATCTTGTTTGGTCTCTGGGGCGTTTGGGAACACCAGTGTAGGCTGCAACACATGTCGTGAGACAGGTGTTTCTCAGCTAGATCAAGAGACATCTAACCGTACTAACGAGTACACAGAGTGGGCTAATTGGCCGATGACTGAAATGAAGTGGTTCAATTGCAGATCACTAGCGCCTGCCTATTTAGTATCATGTGACCTTCCCAAGGCCAAGCTTTCTAGGTGCAAATACCTTTTTGCTCATAGATAAATAGTTATATATGGCTACCTGTTGCTCCAGACATTTTTTAAACAATTATCGTAGAACCGAGTCCATATTACTTGATTATAACAACATGCTGAAGTATAACCAAGCACTTTCTAGCTTTTACGATTCGATCTGCACCTGAGTGTGTGTACA…
TGAGGATGAGAGTGTTGTTGAGGTACGACATAAGGTAACACCTACTGTGATTGAGGATAATACAGACCAAGATCTGGAGTACTACATGAGATTGTTTCAACGTAATTTACATGACATGAATCAAAATATACAGAATCTAGAGCATGACATACATGAGTTTGATAGAATAGTGAAACAAAAGATTACGCCAGTACCCAAAAGACATGACACATAACCTTCCTGCATCACCTTGTTTACACATGCATGACCATTTCCTGTAAACAAAAGCCATGATACCTTACCTAGCTTCCACTAGCATGCTCACTGGACAAGGAGTGAAGAGTAGTCTCATATAATTGTCGGTCACAATCAAGTCTGTTTGGAAGAATGCCTAAAGCCTCCAGCCTCTCTTTGTTCATA…
CAAATCTAGACAGGAAGAGGAAAGTTAGAGTAAACGGAGTATTTGCGGTGCATTACAGGAAAGTTGTTGCAGCAATAATGAACTAAACTAGTATTTGCGATGCATTACAGAATGGAATCCGCAATTCCCTTGTAAATAGAGGCAAACAGCTTTCTCGTTTCGGCTTGTGCTTTATAAATTGCTTTGGCTCAAAAGACGACGTTTTCTCCAGCACTGGTTGATTCATGTGCACTGTTGGAGCAAATAGGAATGTCCAATCACATCAAACTAAAAAAATAATATTAACCACAAAGTAGGTTGAGTGTTGAACTATGCATAAGCTCTATAGGATATTTGCAGTGTCTGATTTAGTACTAAAACTAGATGTGATTTACAATCGTCATGCGGAATGGTAGTACT…
AGTGTTGGAGTACTGTTCACCTATTTATAGGCACAGGGTGCAACCTGCGTAAGGTTACATTTATGTCCTTTACAATTGACTACAATAATGACACAAAACATCATGGGTCTTTAAGTCAATCCATCTTTAAGTCGGTTCGGCCCTTCATCTTGAGGTCTGTCATTGTGCCGAAGCTCTATAGGTAACAGCTTCGGCGCTTGCCCATGAGAAGATCTTCCGAAGGTGTTCTCCTTCTTTAGGATCTTCGGCTACGAAGCATACACCCAACAGGTTGTGGGCCTTGATAGCCTCATAGAGCCCCCAAACAACATTATGGCCTCCTGGGGATTGTCTGCCATAGAAGACAATGCCAACCCTGCACTTGGAACAAAAGGGATTGGATCTTTGAGAGAGATGATA…
TTTGGCACATCGATTGATCCCTACGGCATAGATCAAATTATGTAGGCATTTCATACGAATTATTGTTTAAACGCAACCATCAACACACGCTCTTGGAATGAAATTTTTTGTTACAATAAGTTTTGGCATTTAGGTCCTGGAATCTGAATGCACAAATGTGGAGACCTTATAGAGAAGGGCACAAGCACACATGCATCTTGCTGATCTTGATTTGGCAGAGGCAGACATCAAGAAAGCTCTAGATATAGATCCTAACAACATGTAATACTTTTTGGTACTGTTTACTTGATTAAACTACAGACCCAGACATGTTAATCATATGTACTACTGAAGTTGGCTTAATGAAATCTTTTGAGAATAACTTGCCTATTTAACTTGTGTCCTTTTTATGGTGGCGTT…
AAGTGCAGTGGCTTCAAAGGCTGGTAGCGTGGCGTGAGTGGTCAACAAAGCAAGCTTATTCATGAATTATGGACCTTGTTGATTGATTCAATGGAACATACATGCATGTTCTGCTCCCGAGCAGAGGATTTGTGCCGCCCACCACCGAGGCGGCCGCCAAATGCTCCGTATCTATATATACCTTCGTGTATATGGATCTATACTTATACCCATATCAGTCTACTATCCGGTATGTGGTGAATACCTGTTACCCACCCATCCACTACATTTTCAGTATTCAACGCCAAACAATAATTTTATCACAATTCAAAATTATCACCATTTTAGCAACATTAAACGGAAATTTCAACACCAAACAACATATCGTGGATGAATTTTTTTTTTAAAAAAATGCAAGTT…
AAAAGGAGCTTTCTTCTTAGACTGAGTCCAACAAAGGACCTAAAACCTGACTTAAACTCAAAATAGGTTGTAAATAGACACTGTTTGCAATATGTGTCCTCTCCAACAGGTCACCTAAAGTCGGAACCTATTCTAGGCTTCCACCCGTGTGTGACCCAGATATAAGGACCTTGCGAGGATAAATGGGTCATGCCAAACGAACGGCGATACTCAGAACAAACGGAAAGAGAGAGAGCAAAGGAAAGAAAAAAAGAAATAGCGACGGTGGCGGCACCTGATGGAAAGAAAAGCAGACGGCGCTGTTGGACTGAAACCCATTTCAGGTCACCTGTTGTAGATTCAGTTTTTTTGCTTATCCACTTTAACAGACTGGGGTACTTATAGAACGTTTTGGGTCTC…
TGTTGGAGGCCCTTGTATGTACCCAAGATTGGCTAAGAAGGTCTACTCCCATTGACATACAAGAGAATATCGAGGAATTAGCCATTATAGAAAAAGGTATAATAGTATTCCATCATTTTTTTGTATGTATTTGATGTTTAATCATTTCTAATTGATAGCTGCATGGTTCCACTCCTTTAATTGCAGAGCTAATTGAAGAATTTGGAAATGGTGGCAAAGGAAAAAGAACTGAGGTTACTTCCACTTCCAAGTCTTAAGCAACACAACAGTGAGCTGTGGACTGTGGTGCACGTCTGGCTTATTGGTGATTGTCTGTCTGTCCCTGTGTCTCCTTCGTTGGTGGCAGACTAGCGGCTGTATGGTATGGTTGTGTCTCTACATGAGAGATGAGATTGTTTC…
GATCCCGCGCTACCTCCGCGGCTCCCTCGACTACGGCCTCCTACTCCGACCATCCCCGACGTCGGACCTCGTGGTCTACACCGACGCCGACTGGGCTGGCTGTCCAGACACGCGCCGATCCACTTCCGGTTACGCCGTGTTCCTGGGCACCAACCTCGTCTCCTGGGCCGCCAAGCGGCAGCCCGTCGTCTCTCGCTCCAGTGCTGAGGCCGAGTACCGCGCCGTGGCCAACGGCGTGGCAGAGGCCTCCTGGCTGCGACAGCTCCTCCACGAGCTCCACAGTCCCCTCCAGCGCGCCACCCTCGTCTACTGCGACAACGTCAGCGCAGTCTACCTCTCCACCAATCCCGTGCAGCATCAGCGCACGAAGCACGTGGAGATCGACCTGCACTTCGTCCG…
TATTGAAGAGATACCTGACCACTAAATAGAAGGATGAAGGAGAATTCCAGTGTCACAATCACAAGGTCAAGAAGAGAAGGATTTGGAACATTCATGTGTACAATATGAGATGCTTTTATACAAAGCCCATATCAGCTTCAAGTCAGCAATGAATGGAAAAGAATAATAATAAAATAATTTGGAATTGGGGAACTGGGATCCAAATTTCAAGTCCTTGTGAATCCTAAAAGTTTGTAGAGCAATCCCCATCGTTCCAAACAGGCCCTAATGCAAATTACACAAGTAGACAGCATCTGCAACTCCTTGTAGGCGATTCTGTGGCAACAGAATCTTAGTTTTTTTTTTGAGTGACATAGCAAATATAGGAAACGTTACACTTGAATATTAAAATCAGCATGT…
AGCTAAGTGTTTTGCCTACTAAAGCTAATTCATTACCTTATAGTGGTACATGCTAAGATGCCCGACTATAATGTTTCAATCAATCAAAGAAGCAAATCAAGCATTGATCATCAGAACAATCAACCAACATTTTTAATAGAGAAAATAATTTTATTTTTTTTGTCTTAGGTCTCCTATCTCTTAAAAATGTCATAGGGGTAGGGATTCCAAGGTGTGAAATCCGTCTTGTCTTGGAGTAGAAAAGGTAAGAATGATCAGAGTAGAACAGTAGAAGGTGAAATAGGATCAAGGTAAGTGTAGAAAGAATCAGAGTAAGGTAAGTGTAGAATCAATCAGAATGAGATAAGTAGGTAAGAGTTGTCCATTTCTATCTAGGTTTCGTCCTACAGTCAACATTTC…
AACGTCTTATGCTTCCCTTGTCACCTGCAAAGGCAGTGCAAATGCCCTTTCTCGCGAGGGCTGCCGCCACTTCGAGGTATTCGATCGGAGCGACCAGGATTTTGATTGGGAGGTTCTCCAGGTCAGTAACGCAACTTTGAAGCAGGTCGTAGGTGCGTTGTTTGACTGGATGTGGGGTCCTCATGGTCGCTCTGTCGTCAGGGACACAGCTGGCCGAGCGATGGAACATGTGAAGTCCTTTTTGTTTTCCTGGTCGAGGTGGAATGTTGTGTTGTGCTTGTTGTTTCTGACATGTTATTCTTTTTGTTTTAGGCGGTAAGCGATGAGGAGGTTGAGGACTTCGAAGGATTGGAGGATTCTTTGGTCACTATGGACGTCTGCGTTGAGATTGGTGCAGAA…
GAGGTGAGGTGCGGCTATGGTGGAGCATGCTGATTCCTTCGCCAAAATGTCGCAGAGCTTTCACAATGAAACAAAGGGAGAAGAACAGCAAGGGAGATGGATCCCTCACCCTGCAGCAGGTCCATACACCGGTGGCTTGGACGAGAATGACAATGAGCACGATGAAGGGCGAGGCGAGATGGTTGTACAGCGACCGCAGACTCTGCTATACAGTGATGAGCGCGACATAGCCTCCTCCTCTCAGCGATGTCGGTCCCTTCTTCACGATGACGAACGACGCGACGTCGAGTCCGACGTGCGTAAAGATGTCAATGGAGAATTACCCACCGGGGATTAACTCCCCAGACCCGTACCCATGAACGTCGACCCGCCCCCATCCCCGAACCCAAACCCGACCTC…
ATTTTAAAGTTAGAAACAAGTTATCTAATTTTTTAGTAAGAAACCTATGTTTATAACTATTAATTTCTTTATTAGAAAAGTATGAGTACCTAGTTAAGTCATTTTAACATTATTATAAATTCTACTATTTTGGTTTTCTCCTTTTTTCTAAATAGAATTTATACATATAACTAAAAATTGTTTATTTAATTCTTCTAACATTAATATTTTAAGAAGTACTTGTAAATTACTAAATGAGACTTTTAATAACATATTCATGGTTATTATGACATAGATATATATTTTACTAATTCTAAGTAATTAAGTGCTATACTTATGAATACTTTTATTATGACTAGTAACATCTATATTTTCATTTGCCCGGAACTATGTGGCCTAGTATTTCTTCTATTTTTCTTA…
AGAGGAACAACCGCCCCTCCCTCCCCCCCCCCCCCCCCCCCCCCCCAAAAAAAAAACGAAAACACGTACAACCGAGGTTAACACCATCCAGTTCGCAAAAAATCTCCAGAATCCCTCATCCAAAAGCCACCCCCAACTATTCCTATGCAATCCGGGGCAAAACCCGGAAGGTGGACACCCCCAACAGATCTACCACATCCCAAGCGAAGAACCAACGAGCTGAAAGCAGCGAATAAGCACGGGAACAATGAGGAAGAAAAAAAAGGATACGTCACCAGAGATGGCCATAGCGAAGCCGCACCCTCCGCCGCACACGTCTCTCCACCCATCACCGGCGGCGGCCGCCGCTGCCGGGGGCAGCCTCACGGGGACCGGTCCGAGCAGCGGCGAGCGCTGCGG…
AACAAGGAGCGCATCCAAATCCTTCCTAACAGAAGGGACCTGAAGAATGACTCTGCTCCAGGTGCCAAAGCCCAACATGCTAGTTCATTGAGGAGTCCAATCAGAAACTCACTTGCTGTGCCATCTCGCTCAATGAATCCATTGGCAAACTATTATGCCAACAATTCAAAACTACGAGCTTCAACCATGTCGCCGGCCCAAGTCTGTATTCTCATATATACTTCACGCTAAATATAGCTATTTATTATGTCCTATTCATGTTATGTAGATACACAACACACACACACACACACATATATATATATATATATATATATAAACACTAAAAACAGGTTTAAAGACTATGGTACTATCAAGCTACCCTCTCTGATCAACAATTAAGGTCATGAAAGTTCTCAG…
CAATTCAGATATTCGGACTCAAAAAAGGAAACCCAACATCCAAATGATTCCTTCTAATAGTATACCAGTTTTCAAGGGATCTAAAAGCCTATGACTTCGAGTAAGAGAATTTCGGGTCCTGAGAATTTGGCTCCAGCACACCTTCAACTTCGAAAAAGAGTTGCTCCATATATGCAATGCCAAGCGAGCCAAGGAACTTAGACATCACTCATTTTGGAGAATTACAGTTTAATTTGTTAAGATTTGAGTAGTTTAGGATCATGAATTATAGTTTCAAATATTTTCTTTTATTATAAATCATTTAAAACGAATTATAAGGTTAAACTGAGGATGTTGCATTCATAGTGTTTTAAAAGTACAAAATATGTTTAAACTATGTTAATATATCCATAGAAGTCC…
CATTTAAGTGTGGTGTAGCCTCTAAGGCGGGACTTAGGCACTTAAGTTGGAATAATTCGGGCGGTTCCGCCACACTATTTCCCTGTTCAGACTGTGGATATAATTACCGGGTTTCGAATCGAATCAAATTAAGCACAGTCTTAATATATTGACTCTGATCTCGTTTGGTTTGGTCCATGTGTTTCTTGCCCAGATCCAAAACTTCGGATGTAAATAACGAGTGAAAATTCATCTAACTCCGAAGTATTCATCAAATTAAATCCGGTCCAAATATTGTTGTCAATCTTATTTTGTTCGGCCCTTTTATATCTCATCCAACCTCTAATCCTAGTACTAGTATTCTTTAAAAACGAAAGAAGAAAATATCCAAATGGAAAAATATCTTCCGCTAATCACGAC…
CGTCTGCCGCCAATGAACGCGCTGCAGATCCTGCGGGAGACAGTGCGGGTGCTGCGCGGAGACCCGCACGCGTTCACATCCATCTTCCTGCTGCTCTGCCCGGTGTCCGGTTGCCTCCTCCTGTCCGCGGCCGCACTCTTTTGTGCTCTCGACTCCCCGCCATCAACGCCCGCCATCGAACCCATACGCGATATCAACACCGCCCGTCATGGAAGGTTCCCGAGGATCCCCCACCCTCCTCCCCCACTGCTGTCGCCTTCCCGCTCGCGGGTCGCTCACTCCACTCTGTGTCACCTTCTCCGGCGGACCTCGGCTCTCCGCTACTCCTCCCACGAAGCCCAAGGTATTCTTACCCACCTTTGCTTCATAATCTCCTGTGTTTTCGATTTTCTTCTACCT…
CTCAACAATCTGCGCCAGATCAGTATACATATAGATTGTGGCGGCTCAAGGTTGCCCTTGTTGTCAACCGCAAGAATCACTGCATAATCGCCCTTTTATTCCCCAATCTATAGTCAGTCAAAAGGCTAGCTAGTACTCGTTGAAGTGTATTGCGCCGAGCTTCCACTTCCACACGAGGAAGGCGGTGTCGAACATGACGCTGGTGATGAGCGTGAAGGAGACGAGGACGAGGAAGACGTCCACCCCTCCTTGGGCATCCCACGCCTGCTGTCGTCGAACAGGTTGCCCGGCGCGGCGGCGCCTCGGGCATCCGCGACGCGACCCGCGCCGCCCGCCCCCACCCCCCGGCCTTCTTCGCGTCCGCCTCCCCGCAGCGCGTCCAGCACGCCGCTCCCGAAC…
TCACTAAAGGTCTAGAGACCACTCTCCACTAAAATATCCAAGGATTTTGGACTGTTTTGGAGCAGTGAGCTATGGACAGCAGAATCCCTATTGATTTTGTTTGCTGCCTGCAGTAATGGACAAAACTGATATTTAGGATTGAGATAAGGATGAACTGGACAGCAAATTCAGTGGCCTCATCCTTGTACAAAATATCAAGTGTTAGACCTGTTTGAGCCTATCCTCAAGTGGGATATTTGTGGGTTCCCAGCTGCCCTCTCTTATCTGCAGTAGGAGACAAAAAAATTGATATTTTGACCATATAAGATTGACCAAGTTCTGTGTCTTTGTCTGTGTTGTGAATCTGCATGATGTAGTGCATGGGAGCCACATTTTTGAGTCCATGTTGTGCTGGCACAC…
ACTAAAAGTCTAGAGACCACTCCCCACTAAAATATCCAAGGATTTTGGACTGTTTTGGAGCAGTGAGCTATGGACAGCAGAATCCCTGTTGATTTTGTTTGCTGCCTGCAGTAATGGACAAAACTGATATTTAGGATTAAGATAAGGATGAACTGGACAGCAAATTTAGTGGCCTCATCCCTGTACGAAATATCAAGTGTTAGACCTGTTTGAGCCTATCCTCAAGTGGGATATTTTTGGGTTCCTAGCTGCCCTCTCTTATCTGCAGTAGGAGACAAAAATTGATATTTTGACCATATAAGATGGACCAAGTTCTGTGTCTTTGTCTGTGCTGTGAATCTGCATGATAGTAGTGCATGGGAGCCACGTCTTTGAGTCCATGTTGTGCTGGCACACTGG…
CGCCGGAAGAAGGCGTTAGCAGCGTCGCCTCAGTCCACGCGCAGCTACCATGCTGGCAACTGCCGGGCGTTCCACTCCGGCATCACCGTCGGCATCCTGCCATCCCCGCCCGCGCAGAGGGTTGCACTGACCCGCTCCTCTCCTGAGCCCAAGACACCGAAACATCAGCTTCACCATGGGAAAAAGCGCAGCCGAGCAATCTCTATAAACCTTTCGACGTCCCCTCCCTCTCGCCCTGAGCTCTGGGCTGGCCCGGGGTTCTGCAATTCGCCGCCTCCCAGCTCCCTCCCGATCCCCAAGTTCTCACTCCACCAGAAGCGCAGTGTCTCACTTGAATTTCCACCTGCTGACCGGTCAGACGACGAAGAGGTGCCCGTGCATGCCAAGTCGGCACCTTCA…
TATGAGACGGTTAATTTTCAATTATTAAGACGCTTATGAAGTGTCCAAATTTGACGGAGTCGTAAAAGATGTCCCACATTTAAGATGGTTATAAACCGTCTTAAAAGATATTATACAAGACAATTTTTAATTTATAACCGTCTAAAAAGGTATTTGTTTAAGTCATTTTGTCCGATAAACCGTCTTGAATTAGGTTTTTTAAGACACTGCTTCTAAAGAACCGTAGAGAATACAAACATTAAAAGTCATAAAGTATTTATCAAATGTCTCGAATATCCTACAATAATAGACGATTACAATAGGAAAACCATCTTATTTAGGTGACTAATGATGAACGTTTTAGAAACCGTCTTATTTAGGAGTCTGATATTGGACATTTTGGTGACCGTCTTATTAAGA…
CTAGTAAATTTATGGCTACACAATGCATATGAAGCCCTTGGTATCTCCTCAGACAAAAAATTATAAAATCACTACTCGATATAGGAAATAATCAAACAAAACTCCCACCAGATACTCTGAGCTCACAAAAAAATTTACTCAAAGATAAATTCTATCCCACCAAATCAACTCATTATTCTACTAAATAACTGGAACTGAAGTCTCTATAGAGCTAAAAGTTGTAAGCAATAAAAAATTATAGAGAGCTAACAATGTAGACAATAAGTACAAAATTTCAAAAATTCTTCAATTTGTAGAACCTCCTCATTCATAAGGATTAATAGGTGAGTGCTCGTGCATTGCAACGGAAACATATAATATTATAATAACTTATGTACAAATGTGTTATACTGTTATAAG…
TCATAAAGTTACTGGACATGATTATGAAAACTATAATGCATAAATAGAGGATGTCTTAGCTATATGCATTAACTTTTTTATTGATATTTGAGTCAACCTAGAGGCACATCTACCGGAAGATGATGAGATTCATAAAAAGGAATCTTATTAGTCTTATATTTTTCGTTGTGGCTATTTTTAAAAAGGATAGACAGGAAAATAAGCTGGTTTCAAACAACTGTTTCTTATTTCATTGAATGAAATATCTAGGGAAGTGCATATAACAATTTACGTACTAACAGGATCACACATATAAATGTCACCTACACAATGCTATAAACATCAAAATTCGAAACATGTATCCATGATTGTAACCTAATAAAAGGTTCCATGGTAACGATAGAGTGATTTCAGTACCTC…
TGCAACCTCATTCTGTTCTATTAGTGATAGAGAACAATCTCATAGACTTAGACTATTTTGTTTTAGCACATGCTGTCTGATTCTTCTATCAGTTTGAATTGGGTTACGGTATTAGCGGTGTGGTGGTTATTTGTGCTCCACCAAATGTTTTTAAGGTTCCCTTGTTTGAATGAAAAAGAAAAATAATCTTCTATATGACAACGGCAAACAAAATTAGGAAACTATTAATACATAATCCACTTTTTGCATGTCTTGGTAACACAGTTGACATGGTAAATGCATTTTCAACAGGATATTTTTAAAGTCTTGTCATCATTCTATCGAATGAAGAAGCCACAGCAAGGAAGGTTCTGTGCTGACTTGATCCACAAAGGCCTGAATCACACCTTCCCGTTGGCA…
GAGAAAAACAAGGAAGCGGCCGTTGACTCGGTTTGTTTTTTTTCTCTGTTTTTTTTTCGTAACCGAAGGAGAAAATCAAGGAAACGGCCGTTGACTCGGTTTGTTTTTTCTGTTTTTTTTTGACGTAACCGAAGGAGAAAATTAAGGAAACGATGTTGACTCGGTTTGTGGCGTGATCAAACGGGAGATGGTGGCGGCGCTAGGGTTTGAATGGTGGAAGAACACAATGCAACCAGCAACAAATGACGCGAAAGCACACAAATTCAACAATGCAGATTATTGAAAGAAAGTGCGAGGCTCAAAAGGGTGCTGGAATAAGATCTAACCTGAATTTTTATGTGGTTTTGTGGACTGTAGGAAAAAAAACGCTCGATAAACTCACCGATCAACCTGGAAATC…
TGGCTTTTCAAAGGTCAGAAAAGAAAAACCGTGACAGAAATATCGGAGGTGGCCGTCGCCGTTCAAACGCCCCAATCCACCACCCATCCAGTATTCCAGTCTAGGGAGGGCGTGGACAAAACAAAATAGGCAGGCGCGGGCGGCCACGGCCACGGCCACGCGACCCGGCCGGGCCTTCCGCCTTCCAGATGGCGTGCGGTGCCTCAGCCAGGCGCGCGCGCACCCATCACAGTCCCCGTCCGTCCGTGTCCGTGTCCGTGTCCGTTCGTCGCGGCGCGCGCAGCCCCCAACCGGCAACCAAATAAAGAAAAAGCTAGCAAAAGATAAGCTAACAAGCAGTAGTACTACTCCCTGGCTGCACCGCCACCACCGCACCAGACCAGACCAAACCAAACCGCG…
CGGCTCGTAGTGCTATCCTGGCAGGACACGATTATTTTTTTATTTTACAAAAAATCATATATACATATGTATAATTTATATTCAATATTATAAACACATGAGCATGATGTTTTACTGGTTAGACAGCTTTATCTAGTGTCTCACACCCTTCTTCCATTGCACCGCTTTTTAACATTTTACGTTGAGTTGATTTAGAAGAAATATAGATATTTTTTTGTAAAAAGATAACGTAAGAGGACCGTTGAAACTGATGCTTTAAGTATAGTAGAGATATTAGAATAAGTAAGCTACTACAAATAATCTAATCATAAATTAGTTATACATAAAAAAATGTCTCATCATTTAGTCTTTATTTATATAATTATTTTCTATAATTAAACTATATTTAAAACTTTTTCT…
AATGGGTATACTCTAGTCTACAAGTAGAAAGTTATAGAAGAACAAAAAAATATCAAACCAGTAAGCTTGTAATATTTCATCTTACAGCAATGTCTGTATATGTACAGGAGCAAGTTCCGTTATTTTCTTTTGCCAACATCGATGGCAACAATGACACTTCTGTAACTAAGACGTCGCCGATGAAGCAGGAAAAGAAAATGTCTAGCAAAAATGCTAGCAAAGCCTCTTCAAGCCTTCCGTGCCAGCCTCCCCAAGTTATTCCGCTCCATTTAACCTCATGTTAGTGACTAAAGATAGATGAATAGCCATGGCCAAGCAAGCATAACAAAAATGCTAGCAAAGCCTCTTCAATTATGTGAAAAGAACAGGTGGTGGTTGCTTGAAGCTGGGGCTGGAAGC…
AATGGGTATACTCTAGTCTACAAGTAGAAAGTTATAGAAGAACAAAAAAATATCAAACCAGTAAGCTTGTAATATTTCATCTTACAGCAATGTCTGTATATGTACAGGAGCAAGTTCCGTTATTTTCTTTTGCCAACATCGATGGCAACAATGACACTTCTGTAACTAAGACGTCGCCGATGAAGCAGGAAAAGAAAATGTCTAGCAAAAATGCTAGCAAAGCCTCTTCAAGCCTTCCGTGCCAGCCTCCCCAAGTTATTCCGCTCCATTTAACCTCATGTTAGTGACTAAAGATAGATGAATAGCCATGGCCAAGCAAGCATAACAAAAATGCTAGCAAAGCCTCTTCAATTATGTGAAAAGAACAGGTGGTGGTTGCTTGAAGCTGGGGCTGGAAGC…
CCATCTTATCTTTATTGATCCATCTTATCCTAATAAGCATACTTATCCACCCTAGTTTAACAACCATGATCTAATGCAAATTAAATAGATCTTAACCAGTCTAATCTAGTCATATCCAACCTAATCTAGATTTTATCTAATCTAGTATGATCTAATTTAGAGTAAGTTACTTAATGCTGGTACAAAAGATAAGGCCATACCCTTCATGCACTTGAAACTAAACTAGTGCCTTAGACCAACTCAGCCACATGCATGAGATCTAACCCAACCAATAGAGTCATGATGGATTGTATAATCTATTTATCCCCACCTAACATCAAGCAAACTTTTGACCTACATCATGTAGTCTATCTCATCCATATCTATCCTAACCATATTCCCCAACCCCGATGATATGCA…
CTGGACATGTCCGGTGCACACCGGACAGTCCGGTGTACCTTTCTGACCGTTGGCTCGGCCACGTGTCGCGCGCCGATCGCGCGGCCGACCGTTGGCCCGGCCGACCGTTGGCTCACCGGACAGTCCGGTGCACACCAGACAGTCCGGTGAATTTTAGCCGAAGTCGCCGGAGAAAAACCCGAGAGCGGCTGGTTTGCTCCACGCTGGTCTGGCGCACCGGACACTGTCCGGTGCACACCGGACAGTCCGGTGCCCCAGCCCGAAACAGCCTTTGGCTGCACACAGCCACTCTCCACTTCTTTTCTTTTCTTCTTCTTTCTGTTTCTTACACTTAGATAAATATATTAGTACACAAAACCAATGTACTAAGACTTAGAAACATACCTTTGCTCTAGATTT…
AGTATCGGGGCTAGTCTGCAAAATTTCCCAGACTCAGGCCACCCAGAGATGGATCGCGGGTTTGTTTCCGGAAAGCGAAGGGCTCTTATGCTAATATGTCTGGTCGAAAGGGTATCATGTATTACTGGCCATTAGATCCAAGTCTTGCGGTTGGGATTAGATTTTATTGCTTATGAATCGATAAGTGATCGCCACCGTTAGATCGGAGTTCAAGGGTTCAGATTTTATGAGGCCCTACTCACCCCGAACCGTCCGATCAACTCTACAGTCCAGATCGACTCGCCCAGCGGAGGGGTATGCCTAGGTTTAATCCAGTCGTCCACCCTGAATTCGACGACACACGATCCATCTTCTCTCCCCCAATAGCATGCGGTAGTGCCCCCCAACTCTCGCTGGAGA…
CGACTCTGGCCAGCAGCAGCGACGGTGCCGGCAGTCGATTACTCCACGCGGCGGAGGCGGCGGTAGCCCATCCTTTCCCGTTTTCTGATCCAGTCCTACTGATACCGCGCACAGCACGCCTGCTCTATTAAAGGTACGGCGTGAAGATGAGGGTTCTCTTGGTCTCGTGAAGGCGACGCTCTTGTCTGCTAACTACATATTATAGAATGTTTTGCTTGAGGGGCTACTGGTCGCCTTCACTAGCTCCAGTGAGGGAAGGGCCTGTTCGACATCATATAAAGTTCAATTCTGTAGTGGTGAGTTTAATCTACTGTGCCCGCATGCGTTACGCATTTGGTGGTTTAGAACTGGCGGGGCGGCCTATCATGGTTCCTACTAATTGCGATCGTGCAACAGGTT…
TCTTCGTGACCTGTAGACGGTTCGTGATATGTGAGGATTACGCCACCAGAGAACAGAGATGTGGAAACGAGACGCGCGGGGAGGAGAGGGGAGGGATGGACACGTACGCTTGGAGGCGGCGATGGGTATGAAGGTGGCACGGCGCCGGCGCTGGAGCTGGGTAGATGAGAAGGGGAGCGGGAGAGACCGGGAGGTGGTGGCGATCGCGGCGGCCTCCATGGGTGGCGTCGGCGAGAGGGCGACCGATAGGAGGGAGGTGCAGATGGCGTGAGATTTTTTTTCTTCCTCGGCTCGTCTCGTCTCTTCCACAGTTCCAACTTCCACAGCACCCACTTCTGTCCACACTAGGGAACCTACAGATCTGAACCGTCCATCGCGTAGCGAACGGCTCGTTTCCTC…
AAACAGTACCAGGATTTGCTGCTGCAGGGTTGAATTTCATACATTCTAAGTTTCTAACAACACTTGTAATGTGAACTTATGTTCCCCAGGCAATGATGAAAGACCAGTTCGCAAACTATGTGGTGCAGAAGGTTCTGGAGATATGTGATGACCAGAACCGTGAATTGATTCTTTCCCGTATCAAGGTCCACTTGAATGCACTGAAAAGATACACCTATGGGAAGCATATCGTGGCACGTGTTGAGAAGCTTATTGCTGCAGGAGGTAAATAAATCCTAACACCCAAAGCTATATACTGATAGCCATTGTTCCTTGTTTGACCTTTCCTGGCCTCTGAACCGCTTGCGTTTTGCTTGTGTTTTTTATCGTGTTTCAGAACGGCGCATTGGTGCCCCATCC…
CGAGTAACCAAACATTTAGTTTATTGTAATTCTCACTGCATGCTCAGGTAGATAGCAGAGGAAAAAAGCACTGATAATGAGGCTAACCTCATCAGTATGCCCTTGTTCACTGTATGACGTAGATGATTCAACACTGACCACATTGAAGGGGGGAATTGGATAGGTGTATGACACTCGTCCTCTTATCAGCAGTAGCCCAAAGGTGGACGAGGATCTGATAATGGCCTCCGCCCTTCATCCGGCCAATAACTGAGGTCCAAACCACCACAGTATTGCTTACCTGTCACTACATACCAACTTAGTTTTCGGATAAAGATAACACAAAAAATTACAAAATTACTGAGGGACCACCATATCTAAACCAAACAAGCTAAAACGTTAAATACATGTTACTAAATT…
ATGGATAGTATTAAGATACTAAGCAGCTCCTTGGGAAGACTAATTGGGAAGTTCTGGTAATACTTAACTTGAGAAGCATACTTTCCCTTTTAACTACATATTAAGTAAACATAGAAAAATATGCATCATGTTGGAGTTCTTGGTTTGTGCACTATTTGAGAAATTAATTTTTTTAGTTCAACCTGGTGGGATTTGGATTTGAAATTTGAGAACTTAAAAATGGAATAGAAACAAAAATAAAAAAAAGAGAAAAAGAATCAGTGTGGGCTGACTTCCCTCTCAGCCCACTGAGAAAACCCTTGTGTGGCCCAGCTCCACCCGGTAGGTAGGACCCACTTGTACACGACCGTTGAGCTTTTTTCCATGCGCGTGTCCTCCGCTGACATGTGGGGACCGGAC…
CATTCTGGTCATCCCTGTACCTGAAGAAGTATTCATTCTGCAATCCAAAACAAATGCGAAGGAACTTGTTCAGCTTTTAGATAACTAATGAGCAAATTTTAAACACTACAGATCACATGCTTCCCTACAAGAAATTTGACTGTATAAGTGATGACACTACTTTTTTGTTGGCAGGTGAAAACACCCCTGCCTCCAGGAAGCAGGAGCAGCATATCACATAGAAAATTCTCGTCATTGGTAATCAGTAATAAGATTCTGATAACATGAGCACAGGCACATAACAAGTGACATTAATGAGGACCACATCACTGATAGTGATGACTTGATGAAACTTAAAGTGTAATGTTATTCCTAAACCATCAGTTAACCTTTCTTTCCATGTAACCAGGAATCTTCTAA…
TTAACTTCCAACTACTGTCTAATAGAGCTGAAGTGAGCAACTATTTTGATTTAGTCTAAATTGCAGACTGGGGATGATTACTTTGAAAAATGAAAATGCATCCCAACGACTGTTTTGATTTAGTCTAAATTGCGGACTGAGGATGATTACTTTGAAAAAAATACATGTCTCCCAGCAACTGTTTTGCGGACTGGTAAAATGAACATGGGTTTGGGCGTTACACTATAAAAAAGGGATATCATAGCCATGTGTTTTAGAGGGGAAGAAAATAAGTCACTGAAGCTAAGCTATGTCTGGTTACCAAAACATCTAGCCAAAATCAAAATCAAAATTAAAGAATAAAACTGATTACCCAAACATAATAATTGTTTTGTAAGTAGGAAAGTACCCGGCTGCGAT…
TTGGGTTAATCTAATATAATAACCTAAAGAAAAACAACAAAAGCAGACTACATGGATATTGCTGGGTTTTTTTAAAAAAAAAAGATTATTTCCGGCCATGCGACGTTCATTTTCATCACACAGCGCGCAAAATAAGCACGAGGCGCCACAGCCGCACCAAACTGTCTCGTCTGTATCTAACAAAAAAAAAAATCGGCTGCATGCATAGCAAGCAACCATATGCCATCTATCTCCGTCGCGGGCTGCTGCTGGTCAATGTTGGCAACTGGGGCTCGCGTGGAAAATTGAGGCATTATTTGCCAGTGCTGCCTGGTTGCTGTCAGATTCAGCTTTCCAGGAAGGTCTCGCGCATGCTTGCATGCATCTGGAACGTAGATTTAATTTGCAAGACGATTTCAG…
AAAGGCATCTGACCTAATTACCATTCTTGCTTGTCAGATTCCCATTCTCCTACGAAAAACATGAGTTTGCCACAGTTAATGGGGAAGGTCAATGTCCTGCAGCATCAAATTCCCAAAAAGCTATAATTTACCAGCAAAACATGTGATTTTTTTCATGGCCCATGGAACCAAAACGTGGGGGAATGAATGGATAGGTAACAATATTCCTGTTCTCTTAGTTGAGGCAACAAAGACTGTTCAAAACGATTAGGGTTGTATCTAATTTCTTCATTTCAGAGTAACAAAGAGAAATGGGCCAGTGAGGTCGTTCAACAAGCACCGAATTTTTCCTTAAATATACCACACGAATCACACCCAATAACCGCCAGAAATCACATTTTCCATCCAAATAAGCATAAT…
ACCGAGTGTTTTTTTGTCGAGTGCTTTTTGACACTCGATAAAGTCTTTCCGAGTGTCCGAAAAAAAAGTACTCAACAAAGAACCTTTGCCGATGAAATATTTGTCGAGTGTTATACTCGGCGAAGGCTTTGCCGAGTGTAAAATAGACTTTGTCGAGTGTCTTAAACACTCGGCCAAGAACGTGATTCCGGTAGTGAGTGCTATGCGGCCCTAAAAAAGAGTTTTGCATCAATCAACGAAAAAAATAGAACATTCCTAGACCAATCACATGTATAATATTAGCCATAGCTAAAACGGGAAAAAAACTTTATCTCGCGCAGTCCTAAATCGTGAAAGAACATACTATAATTAAATCTGGTGCAGCGAAACTGAAATCCCGGTTAAACATCAACAAGGCAA…
GTTCTGCCAAACAGGCAGCTTCTGCAGCAGCTTATCAGTTCAGCCGCTTCTTAAAACGAACTAAAAGCAACCAATAAGTAAAAGCTGCTTTTTACCAGCTTATCAAATAAGCTGCTTTTTTAACAAGTAGCAGTTGTGCCAAACAGGGCCTATGTGAACCAAACTAAGGGTGAAAACGACCGGTAACGGTCGGAAAAAACCTCTCACCATTTTCACCCGCATAAATTTTTGTTCGGTCGGAATCGGTAAACGGGAAAGTCGGAAACGGATAACGGCCGGTAAATTCTGGTATATCGAAAACGGTTAAATCCGAGCAAAATAGCTCGAAATTGATCAGAAAACGGTAACTGTAATCGGAAAAGCTCACAATAAACAAATCCTAATCACACAGATGTTCAT…
TTGCGGATCCGCTTGGCGGGGGTTTGGTCGTTCGCCCTGTCTCATAGACCTGCTCGGTGGGGGTTCAGTCGTTCGCCCCGCCTCGCAGACCTGCTCGCACGGGGGCTTGGTTGTTCGCCCCACCTTGCAGACTTACTTGACGGGGACTTGGTCGGTAAATAGGCCAAAGGGAGCTTTATGAGCCTCGCCTTGGGTACCCCTTTCCTGGGTACCTAACAATATGAATTAAATATTACATACACTTGATATTATAAGATAGAAGACGATTGCAAAATGCAAGTGTACAAACCATACTTGCCAGCATAACTCGTGGCCCCTCAGCGTCCATGCATGTTTTAAATGCATTAAATGGCCACTTGAATGTCTCCACAATTTCATCACGCAGCAACGCAAAATGAA…
GCTGTTTCCGTGCCGGGCCGGCACGAGCACGGCCCACAGCGACGTGCCGGGCCTTATAGCACGACCGGCTGATAATTAGAGCACGGCCCAGCCCGCGATTCGTGTCGTGCTAGCCCGATTTTAAATCAGCCGTGTCGGGCCGTGCTTTGTTCTTTTTTTTACGGGCCGTGCTCGGGCCGGCCCATTGGGCACGGCCCAGACCTTCAGGACTACGCATGAGTAAGGACAAAGTGCGTACAAAAGACTCGTGTTGGTCTGTGGGAAGAGTTTATGGTCCTAGAGAGCTGACAGCAATAAATACCGCCGGTCTGGGAGTGGACGGGGTGTTACAATAATAAATGAGAAAATTCCTTATGTGCCATCAAAATCTATAACAATCTTCTATAAGCCACCGAAAAT…
TCGACATAGTGACAAGAAACCTTTGAATGGAAAATTCACTTATGTATACTAGTTAGGTGTCCATGCATTTCACGATTTCTATATATCGAATAGGTAGACCTTGATATAGAGATAGTTAAAGAGACATGTCATACAACTCATAGACAGCTAGTTGTCATCTATAAGAAATTTAATATTCTGCATATAACCAAGATCAATCGTGAATATCAATTTGTATATTGTCGTGTGGTCATTCGATTGAAGATAGTAGTTATACTAACCATTTGTTTTCTCAAGTGAAACTTGTAGATGCCTAAACACAATGAAATCAACACATGACGATAGTAATATTCAATTTTCAGCACATGCTAAAATCAGTACATGCATATAGCACAAAGAGAAATCAATACATGCAAAAAC…
TTTACATTCCGCACTTAATTCAAGCACTTTACATTGTATATTTGTTTAGCAAGTATTTGAAGTATTGTCTTAGCATTGTTGTATTTCTAGTATTATTATCTTAGTGCTAGTTGTTGGGGTGAAGTTGGGCTCTTGCTTAGCTCTTGCTTAGGTTTTAATTAGTGTTGATTTTTAGAAAAGCCCAATTCATCCCCCCTCTTGGGCATCGTGATCCTTTCACCCGCCATCAACCTCCGATCCGGCTGCAGCAGCAAGCAGGATTTCACGGCGGCGCGTCGCCGGAGAAATCCCCAACTGAGGGCCCCGTGACCTACCCGAGTGCTATTGGGTGCAAAAGTATGCTAACGCAGTAGCGAATTCATTGGAGGGTGACTCACCGTTAATCGTGGTGCTGCTCGG…
TCTTAGAGCTGTGTTGATGCTGCAGGGCAGACCCATTGCCTTTCTGAGTAAAGCTCTGGGAGAAAAGAACAAACATATTTCGATATTTGAGAAGGAGTTTTTGGCCTTGATTATGGCTGTAGATAAGTGGAGGCAGTATTTGCAGAGGGGTGCATTTGTGATTAAGATAGATCACAAATCTTTGACCTTCTTGGGAGATCAGCAGTTACAGTCAGATCTTCAAAAGAAGGCTACGACCAAGTTAATGGGGTTGCAATATCATATTGTATATAAAAAGGGGGCATAGAATGTAGTGGTTGATGCATTGTCAAGGAGGAGTTCAGTTTTGGACTTAGCTGCCATTTCTGAAGTGCAACCAGTTTAGGTACAGGAGGTGCTGAATTCTTATGCTACTGATGC…
TCCTAAGGAGGTGGCAATGAGGAAAATGATCTCAGATTCACGCAACAGATTTGAAGAACTTATCCAAATGGCGAAAAATCTGAAGAAGGCATGGACTTTATATTTTCTAACTTGTCAAGCTTAGAGGAGCCTCTTCAAAAAATCGTACCTGCTGCAAGCATTTCTACAAGAGATGAATATGAATCTTTTATTGGTACTCGAATTCCAGATGAAGTTGAGATACATCTACCAAATGATGTCAAGTCAAAGGGGAGGTGCAAAAGAATTAAGAAGAGCAAGGAGAATAAAACTGCAAGCAAGGGAAGAATTGCACGTATGTGTGGAAAATGTAAGCAAACTGGGAAACATGATGCACACAATTGCTCAAAGAAATGAAACTTATGCTCGAACAATCTGGAA…
TTTGATTTCTCATAATTGATTTTTGGATATTTAATAAACATTTCTTGTTAAATGAAAATCCTAGTAAATTAATAATATAATTATTAGTCCCAAAAATAAATATTTTATTTATAAATAGTTTTGGTTTAAACATTATGAATTTTATAGTTATTCAAAAGCATATTTTGAATTAGAAAAGAAAAAAATAAAAAAAACTAACCTAACCTAGCCGGCCCACCGGCCCATTAAGCCAGCCGCCCCCTGCCCCTGACCTAGCCGGCCACGCCCCTCTCCTCCCTGACCTAGCCACCGCCCTGATCCTCCCAGGCCGCCGCCGCCCTCTACTCCTCTCTGGCTCTCTCTCTCCTCGCTTCTCTCTCCTGCTCTCCCTCTCGCGCGCCGAGCGACCCGCGCCCCTAC…
TCCAAAGAATTGGGTCTCTGATTCCAAATCTCAATTCTATGCGCAACCAAACAACAAAAATTTTGAGAAAATGATTTCAACTACCAATTCTGTGCTCTAATATCTGCATCCAAATCGGGTATTAAAATCATGTGAGAGCGAGTTTTTTAAAGATGTCAAAGATGCTCTCAATTCTAACCACCTGGCAGCCCGTGTAGCACATGCCCCCACCGTCAGCCCACAACAACGAGGGTAGCCGCCGACGAGGCCAGTAGGCAGTGGCCACCCACCCCTGTCCTCCTCCGGGTCGCACACCTGTCCCGGCGGCCTCCCTTGCGCACCCGATCACACGCACGCACCGCCAGTCAAAGCCCCCACCTCCCGGCCAGCCCCCACCGCCCCGCGAAGACTGGGTCCCTG…
AGTTATAAATTGACCATAGATCATATTCTAGTAGTCTATAATGATAAGCAGTTTAACCACACTAACCAACATCAGTTAAATACAGGTCTAGTTATAAAATGATGAGACTTGGTATAATAAATGTTGCTACTGTGTAGTAAATACTTGTACGAGACTAACGCAACTTGAACGGATCAAATCAGAATCATAGATTTTAAGTTATGGATTTCTAATGATTTTATGTGTTTTGCACAAGATTAAATAGGATATAAATTTTTAATATGACTTTCATGTGAAAACAGTGGTACTAGATGATAAACCATAATATTACAAAATTGTAGGAACTGTAATGGACTAAATAGGAGTTAGTATGAATTTTCTATGAATAAAATGAGTTTCTGGAATTATTTATATACTAAA…
GTTTTATATTGAAGCATCGACGAGCAATAAAAATCATAAAATACACATAGTGAGAAATATGGTATCAAATTTTAGAGGACGTTTTAGGGGGCTCTATGTGATCGGGACCCCACTGGCCCGCCTCACCGCTGCATCCGTCCGTCCGTGTTTAGCACTATAGATGTCCAAAAAGCACGTGGCCCGTTAGCCCGGCACGAAGCACGTTTTTTTAGCACGACACGAGCCCGACACGGCACGGATTGAAACGGGCCCGGGCTGAGCCCGGCCCGGAGAGCGTGCCGGGCTCGACAGGCATTTGAGCCCGTTGGGCTGGCCCGGGCACGGCCCGTTATCGGCCGGGCCTTCAAACCGGCCCGTTCAACAATTCAACTTGGCTCCTGGGCTGCTTTACGCGGACAC…
GATAAAACAAATACAAGATGTGAAAAGCCGACGAATGGGGAGGGGCTCCAAATTTTCAATAAATCTTTCTTTCGGTGATAGATTTGGTAGATCAAAGTATCTCCGTTACTCTATCTAACCCTGACTCTCTCTCCGAAGCCAAAGAACGAAGTTCAGGTCTCCCTACAGCGCTGCCTCTGGATGTTTTGCAAAATAAATGGGCTAGTCTAAAATTATCACAAATAGTTCCGATTTCAGCCTATAACATGTGTGGACAATGTTTTGCATAATAAATGAGCTATTTGGTCTCTATAATAATGGTTAAAATCTGGAGCTGCACGTCACACTTCGCCTAGGGGGAAGGAAACGCTCCACCCCAAGTTTCACTGTGGGCTGGACGTCGGAGATGGCAACTGTAGT…
AGCATGTTTATCTGTGCACTTGATTTGTTTACAGGTTCAAGTATCTTCAATTTCTTGTTTTATCATATCCAATCTAATTTGTGCATGGGCCTCCGACGACGCCATGGTGATCAAGGTAGACAGCGTCAATAGCCATGACACGTTGCTCGCCGTCGTCCAGGTCATCGCCGACCTCAACCTCGTCATCTATAAGGCATACTTCTCCTCTGATGGCAGCTGGTTCATGGACGGTCAGTCAATACCCAAATCTTCCCTCTTTGCCTTGTTACTTTTGCCACTCTGGCGATGTATGAATCTTTTTTTTGCATCTTTGTTCTTCTATTATAATCTCTATTCAGTGTTCAATGTTACCGACCGTGAAGGTAACATGGTTCTCGACGCCTACCATCTTACATCCAG…
TCCAAGACACAAACAAAGAGATCAAATCCTCTCCAAAGTCCGGAATCACTCCAAACAAATTAGTGACTAGAGAGAGAGAGACTTTTGTGTTCTTTTGAGCTCTTGCGCTTGGATTGCTTTTCTTCTTACTTCTTTCTTGTTCTCAACTCAATTGTAATCAAAGCAAGAGACACCAAGTTGTGGTGGTCCTTGTAGTGGACTAAGTGTCCCATTTGATTGAAGAGAAAAGCTCACTCGGTCTAGGTGACCGTTTGAGAGAGGGAAAGGGTTGAAAGAGACTCGGTCTTTGTGACCACCTCAACGGGGAGTAGGTTTGCAAGAACCGAACCTCGGTAAAACAAATCACTGTGTCATTCGTTCTTATTTACTTGTGATTTGTTTTCACCCTCTCTTTCGAAC…
TAATTTCTGGAGAAATTAACATCACACCAAACAACAGAACATAATGCATGATAATATTCTACGCATCGTAACGAGATCGTACGAACAAGAATCACTAAATTCGGAGTTACAATTATCGAGTTATAAATTTCTGGAGTTATTAAGTGCTTAGTATAGAATAAAACAAGTAGACACTTTTACTCTATGTTTCATGTCTAAACAGAGTTACTAGGTGATAAAAAATATTAATACAAAATTATTGCAACTGGAATAGATTAAAAAGGAATTAAAATGAATTTACTATGATTTAAACAAGTTTCTGGAATTATTTTCATACTAGAATTATTTTCTATACTAGTTTTATCTTTTTTTCCATCCCTCTGGACTGCACGCAGAATTACTGGAAAGCACGGGGGCTAA…
GGGTTTATCTCCTTTTGGTCGTTATTGTTGAGGATCTCATTCTCCTTGTCGTTATCACAATTCCCTTGCCCTTAGGATCCATCTCTTCGGGCGGTTAGTCCCTTGATGAAGACACTTGCCTAGAGGGGGTCAATAGGTGATCCTGCAAAAATCAATTCTAAACAACACAAACTTGGTTTCTAATGAGTGTTATTGAAAGCTAAAACCAAGTTGATACGAGCAGATATGGAGGAGAGGAGAATTCTTCACTTGATTGCTCCTTTGAGATGTGTATCATACTTAGGAGCAATAATACAAGTGAAATATGATAACTCTAGAAGACACTAATCGCAATAAAGTAAATAGACAAAAGACACGGTGATTTTATCCCTTGGTTTGGCCAATGCCTAGTCAACATTG…
TACATAATCGCTGCTATCTATGGATGTTGCTAGATTGTTCGCCCAAGTTGGCAGCACCATCTGACGGGGCTTCGGACCGTCCATGTTGTCGGGTCGGACCATCCACGATGTGTAGAATAGGGCACTGAGCTCGATCGTATGTCTGAGCCTACCCCAAGTGCCAGTGGTCTTGATAATCATCTTCAATGTCTCTCCACCACCTAGAGTCTTTTCAGCAACAACTTCCCTAAAACAGAACTTTGTGTTTTCATCAAGAGCCTGAGAGTCGTTGATGATGATGCTCTTGCCCTTGTCCTTACCAGCCACATCAGCCTGAACCAAGACTTTTTATCATCAAAATCTACCACATTGATAGGGAAAGGATGTTTGTCAATTTACTTCTCTTGAAAATTCAATTGT…
CAAGAGCCTTGGAATTTTTGGGAACCCATGTGACTAATTACCCTCTTTTCTCTTTTGCATATGTAAATAAAGAGATCAAATTGAACAAATTAAAGGTGCATTCATGCTGATATTTTTATGTGATGCATTTTATTTAAATAAATGAACCATAACTTAAATTTGAATTAAAATTATAAATAATATTATAAAACAGAAAATGAGTAAAAGAAAAAGAAAACGAAAAAACCCGCGCTGGGCCGCTCCCTTTGCCCACGGCCCAACTCGCGCGCAAATCCTCCCATCTCGGCCCATCCAAAGCCACGACCCGGCGTCATCCTGTGCGCGCGCACCACCCGGTGCTGTCTGCGCTGACTGAAATGCGGGCCCACTGGTCAGGCGCTTAAGTGCACTCGGCGTCGT…
TACGAAACTTTGAAAGTGGGGGAGGCGAGGGATGTGGGTCCCTGATTTGCTGCCTATGGTACCGTGCGTTCATAAAAAATGTTATGTGAAGACCAGAAACAATCAATAAAAAATCTTGAGATCTTTTTGGTGGATAATTTACGTAAATATTGTTGTAAGCCGTCACAACACACGGATAACCGACTAGTATGTACATATGTGGATGTATACCTGTTTGCATTAGTTTTAAGGTGGACCTTTTTGTTGGTCCACTTTTTGTTATTAAACTTTAAGCCATTTTTAGCTTTCCAAATATACAAGGAAGTGGTGAGAGCCTTTTGTACATCTCATTAGAGCAAGATTCAAGAAGGATAAGCGACAATAAAAGTTGTACGCCACCTGCTTCTTTAGAGAGGAAAT…
AGAATGGCGGTGTCCTCTCATGAATAATACCATGTTCCACGCAGAACTCATCGAACACATTAGAGAAATATTCTCCACCTCGATCAGACCTTAACCGTTTTATTTTCCTCTCAAGTTGGTTTTCAACTTCAGCTTTATAGGCCTTAAAATAATTGAACGCTTCATCTTTTGTTTTTAAGAGATACACATAACAAAATCTAGTGGAGTCATCTATAAAAGTGAGAAAGTATCTTTTACCACCTTTGGTCAAAATTCCATTCATCTCGCACAGATCAGAATGAACAAGTTCTAGAGGTGCCAAACTCCTCGCCTCAGTAGCCTTGTGAGGCTTGCGGGGTTGTTTTGATTCAACACACACATGGCACTTAGACTTTTTGACCAAGTTAAATTTAGGAATTA…
CTTTAACTCATTTCTGATGCACATCTTTCCTATCTGTAAGGCAGGATGGTATTTACCTTAATGTATTCCAAGAGTCTTATAAAGGTGAGATGTTGTCCTACAGAACATCTTCTGAGGAATACACCTATATGAGTCAGACTGCTGGTCACAGTCTATGGGACTTGGGTAATCCCTAAATACTCATGAAAGGCACTGAAGTGTGACTTATATGCTTCTAAACAGCGGGAATACCCTTTTGCAGCCTAGTATCAACAAAGGATTTGAGTGAATCTCACTTCGCACAAAACTGTCAATTCAAGGTGTTGGGGACTTGTTCTCAAATGCTTCAAGTTAAGAACAAGGCAACACAAAAAATGTTAAACGTTAATGCCCTTCGTCCTTTGAGACATTATTTCCCTT…
CTTTAACTCATTTCTGATGCACATCTTTCCTATCTGTAAGGCAGGATGGTATTTACCTTAATGTATTCCAAGAGTCTTATAAAGGTGAGATGTTGTCCTACAGAACATCTTCTGAGGAATACACCTATATGAGTCAGACTGCTGGTCACAGTCTATGGGACTTGGGTAATCCCTAAATACTCATGAAAGGCACTGAAGTGTGACTTATATGCTTCTAAACAGCGGGAATACCCTTTTGCAGCCTAGTATCAACAAAGGATTTGAGTGAATCTCACTTCGCACAAAACTGTCAATTCAAGGTGTTGGGGACTTGTTCTCAAATGCTTCAAGTTAAGAACAAGGCAACACAAAAAATGTTAAACGTTAATGCCCTTCGTCCTTTGAGACATTATTTCCCTT…
ACTCGGGTCGCCCTTCTGTGAGTTCATCGCGTCCGCCTGCACGTGGTCGTTGATGACGACACGATCAGAAGTTGTGAACGACTAGTAGTTTTTGCTTGGTTAAGAAAAAACATCCTGAAAAGTAAAAAAGTAACAGTCTGTGAACGGAACCGTAACAAGAAAAACGAAACAAGCAGATGCCAATCATGCTATTGCAATTTGCAAGAGTCGTCCCAGATTAAAATTCAAATAGCTGTATCCATTTTACACTACCACAGTTTGATTACAAAGGTTAGTGCTTGCAGGATCGCGTCTCAGACCCTTGGCCTCACCCTGCGACCGCTGGTGTCGCCGCCGTCAGAGAGCTGCGCCCATACGCTCTGGCTTTTCACGCCGCTGCTACATTGTTCCTCACATCCG…
CGGGCCCGTGCCGGGTCGTGTCGGGTCGGCCTGATGGCCATCTATACTCTTTCTCCCTCGCTCTTGACTCCCCTGTCGCCCCTTCTCGTCCCCACCCCAACACCGACCACGCTCCGCCCCACATCAACCATCCCAGCGCGATGACTAAGAGGACCGCGCCCGCCCCCTTCCCTCCTCCTCCCTCACGCCCGACTCCCTCGCCACCCCTTCATCTCGGATCTCGGCATGGGCGCTACCACGCCAAAAACAGTTCGGTGGAGCAGGTGCCGCGCGCTGCGCCACAGGACGGAGCTCATCCCCACTCGACGTCGGCCACCTCCACCTCGAGCCCATCCAAGAAGTGAGTGATTTCCATTTCTTCGATTGGACGGCGCGCGGTCGGGCCTGCGTGCCTCCCCA…
ATCTGCCCTATTTGGCTCTTGCGACTTGGTCCATTCGGCCCGGACGAAGCTTCTTCTCTAATAATCTCTTGGGTTACCAGCTTCTCGGACACTACTAGTACTGTGCACTGTGTGGCTCCAGCAGCGCGTGTTAGTTTTTAATTGGAGTATATGCTGCTGCTTCATTCACTAGTGTACATAATTAAAGGTAACAGCGTTCCTGCGCGCTCTTATCGGTAAGACGGTAAGGCCGGAAAGAAACAACAATATGCCACAAAACCACACATCTACTAGCTACTAGCAGATAAGGTTAAAGGTGCGTCGATCACTGGCACAAGCCAAGTCAAAACCACCACTGGCACCGTACCGGCTGCGATCGAATGCCAAATCAAGCTCCATGCTCAGGCCTCACTCCTGAAT…
TCAAAAAGAAAGAAATTTAGAATCTAAAAGAAACTCTAGAATATAGAAAAGAGAAGCAAACAAATATTTCGTAGATAAAAATAAGGAAATAAAAATATATTTCTACATTAGGGTTTAAACTTGTATAATTGGTTCAAAAGAGAAACTCAGACTCAAATTCAAATTTGTATTCAAAATATTTATGAATAAAACAGAAAATTAAAAAATTAAAAAAGAAAAGAACCTCACCTGGGCCTCGGATCCTTCATTCGGCCCACCAGGAACCCCCTCCGCGCCAGCCCACATCATCTCCGCGCAAGTCTCCTGGCCATTCTGTGTCGCGTGGGGCTCTGCCGTCAGCCACGTCGGACCCCGCGCGCGCTGTTGTCAAACCGGGCCCGCGTTCTATTCACACATCAC…
ATCAAAATAGTGTAAAAATAAATATATTAAAATCCAAATTTGGGGATTTAACCCTAATTTGCATATTAGAGTCTAGAGAAAAGAAAGGAAAATGCTACACAAAAATAAAGAAAACATATATAAAATAATTAGGCCTTCCATATTTGGTTCAATTGGTATATTTAAAATAAGTACAAGTTCACATTTAAAACTGGATTCAAATTTGAATTCTATAAATTAAAAGAGAAAGAAAAGGAAGAGGAAAATAAAAAGAAAAGAAGAATAAAACGTGTGGGCCGGATCCCCTCACTTTAGGCCCACGAGCACGTTTCCTCTGTGCGGCCCAAACCAGAAGACCGGCGCGCCGATAGGTGGGACCAAGCTGGCCATCGCGTGTGTGCTCACGCCATGTACTCCCAA…
ATTCCTATTTATTGTAGGAAACTAAGAAATTTGGGTAGAAAGAAGGTGGAGGAGCTCTTTGATAAACGGTAAGTAGCTAGAAATTTGGACGGAAAAGAGGAGGTGGGGTAGCTATATATACGAGGGTGTTTAACTTTGATAAATTTAGTTAGTAGCTTTGTGATGTACATGATTTCCTTCTTTGCCATATCTAGAGGTGTCACAAAGGAACTTGATTGCTTTTCTCTGGGTTCCATTACCAAGGATATGAATGAAATAAAAAGAAAATGGAGCCCTAATGATACCCTTCTTTGCCATATTCTATAAGCTGGATTATATAATTTTGAAATGAAATAAACAGTAATCCAGCTTAAATAAGTTGAGAGATAAATAAATAAAACAGATTATTAGATGGATTAT…
TATAACCGAACAAGGCCTAAGGGCTTGTTCGGTTAGCTCTCAATCCATGTGGATTGAGTGGGATTGGATGGGTTTTAATCCCAAATAAGTCAAACTTCTTCTCAATTTTTTCCAATCCTATCCAATCCATGTTTATTGGGAATAACTGAACAAGCCCTAAATGAGCATGCACACATCTCTTGGGATGAAGCATTAGGAGATCCTTTTTTTATTGATACACAAGTTTTTACTGATACAGCATCTATATCTTCTGATTGGTGGTTGAATATTATTTTTTTATCCCCTGATGTTTTGATGTCCTGAGGTGCAGGCTCTTTAGCTGAAATATCATGCTTGAATGTTTCAAAAGGCCATCATAAAAATCATGCATGTGGTACACCTAAAGTTGTGTAGCGGCAA…
AAATGAGAAAATTTCTAAAAAGCACAACAGAGTACAACTAATTAGTACTTACCGGAGAGATGAATCTGCTAGGGATGAAAGAGTTGCTCAGCTATAATGTGGACGCAAAATCAACCCCGCGCACGAACAAGAAACTGTGAGCTGCAAATTCTTTAATAAATCAAATAGCAGTACAAACAATATGCATTGAACTAATAAATCAAATAGCAGTATAAACAATATACGAAAATGGAGCTAACACTTTTTTCCTAGCTGTACAGCAGTAGGGCTTTTTTTTCCCGTTGACCAATTTTCTTTCCTAAACTGCTGCACTTATGGAATGAATCGGAGAAGAATCCCAATAACCTCTTCGTGATTGGATTGTTTCTACATGGTTTAGCTGCCGCGATCCACATCAGA…
CCAATTTTGCCGAGTGTCTGCTATCGGGGCCCTCGGCAAAGACGGGTCCAGTGGGCCCCACCGCCAGTCCCTGTGCCGAGAGCTCTCGTAGGCACTCGGCAAAGGAGGACTCTTTGCCGAGTGTCTAGTGGACCGGCACTCGGCAAAGAGTCCTCCAGTGGGTCCCTTTGCCAGTCCCTTTGCCGAGTGCCTTGGCAACAGCACTCGGCAAAGATGGCTTTGCCGGTTCCCAGGTTTCCTTCTTTGCCGAGTGCCATGGTCAGCACTCGGCAAAGATGGCTTTACCGGTTCCCAGGTTTCCTTCTTTGCCGAGTGCCATGGTCATAGCACTCGGCAAAGCAACCCTTTGCCGAGTGTTACACTCGGCAAAGTGACCAGGATGTCCCTTTTTTATTTGTT…
AAATGAGAAATGAAGGAAAGAAAAATAAACACTATGGAAAGGAAAATAATATTGATGCAAATAGTAGATGTTATATCTTAATGTGGGATGAGTTTTATATTTGGGATTTGAAACTTGAATTTGAAATTCAATTTGAGGATATACCAATCTAAATAGAAAATAACAAAAGAAAAGAATAAAAGAAAGAAGCCTGCTACCTGTTCTAGGCCACAGAACTAGAATTCGGCCAAGTTCCTTACCTCCTGCGGCCCATCCCGAAGCATCTTGTGCACGTCGCGCGCCTGCCACTGACTTGTGGGGCCGTAGGTCAGCCTCCACCGTTTTGACCACGCGCTTCCAAGTCACCGACGGATGGGCTCTGGCATCACTGTCGCTGGCCCGTGAACCCAACACGTCAGC…
ACCTACCAAAATGCTGTGATTAAAATAGACGTGTTTTCTGGGGTGTTTGAATGCACTAGAACTAATAGTTAGTTGGCTAAAAATTGTTAATGAAATTACTACCTAACTATTAACTAATTTACCAAAAATAGCCAATAGCTGAACTATTAGCTAGGATGTTTGGATGTTTCAACTAATTTTAGGCATTAACTATTAGCTCTAGTGCATTCAAACACCCCCTAAAGCTATAAAAAAATTCTGCAATATATAGTTACTACGTTTAGCTACCAGAAGCACCTTACCTATCAGCCAGGACACAAGATTCCTACGCTCTAGCTACAGACTACCACCAGAACTCCATCCTCTGCTCTCGAGTGGCACAATTAGTATAGTGCTCGAACAAAAATAGCAACCACCGAA…
GCAGGTTGGTCGCAACTGCTGCAGCTATTTAGATTGTTGCGGCTGCAATTCATAGAGACAAAATATTGTAGGAACTGCAGCTGCAGCAAGCCGCAGCGAACAAATATATCTACATCTATAACTAAACTACAAGTGTTTCTGTAGCTCCTCACTCTCTCCCATTGTCTATATATGAATTAGAGCAACAATCAGATTCTATAAGAAAAAAAATGGAAAACATTATGCAACCATTGAAATAAATCTATAAGCCCCATATGGACTTTAGGTAGCAAATTCTAATCCTGGACCATAATTTTGCCATAACATTACTGCTAGATGTTGTTATCGTTATTATGTACATATTTAATTTGAGAGGCAGACCTGCTGTATATCATGACTACTATATATATATATATATAT…
CCAGTCTTGGACCTGTCAATGCGTTGCTTCTGACTTCCTCGTCTGTCCTGGTTTTGCCAACGCTGAGTTCCTGCATTTGACACATCAATCATTAGTTTCTGTAGCCAGAGAGATGAGCCCTGGTTACATAATTTATCACTTGACATTGATTCAGATTCTTACCAGCTTTATTTCTGCTCCCCCTTGCTGCGAGTCACTGGCAGTAATTCTGGAAACAGACACAAGGTGTATCAGTTCATCAAACATGCATGCTTAAAACTGAGAAGGGAATGGCCTGGGAAGTCTTACAGATACTAGAAGAGTAAGGTTAAAAGCAGGCAGAGATGCAAATGCGGATTATGTCTAACCTCTATGTGCAATGGCGACGAAGGGGCCAAGGGTGGCCGTGAGCATGGCCAG…
CGTCTCAAAACCCTAGTCCTCAGAGGCACCCATCACCTAGGCGTCGAAGTGTTTGGAAACGCGACAACCTACAGCGGCTCGGATCCCGATGCCTGCTGCTTCTCTGCAGGGCGACAGTATGAAGATAGCAACAACAACAAAGGTGTATTTCCCCGTTCCTCTCAATAGATCAGTAGATCAGATCTACACGTTATCAAGGTTTTACTTTCAGTTACGGATTGATATTCTAGGGACTTAGGAATCGATCCTAGACAGTATAGATTCTAACAATGGTATCAGAGCCGTCCTAAGAACCCTAGATCTCCTAATCCGCATTCGGTTTTATGAGATCACATAAAGGTCTCAGATCTATGTGATCGACTCATTTTTTTTTTATTATCATCGATCACCCGAGAACAG…
TTATAGGAAGCTCCAATGCAGGAATCCCTTGCAGGACCGCCATCGCAGCAAAATCCTCCCGAGGGCCTCCCTACACTGACCACTCCCCTACTGCCCTTGCCCCTTTCGGGTAAGGTAGTCTTCCACTAGCTTTCCTAATTAATCGGCCAAGGGCGTCCCATTAAACCCTTGTGGTAGCACTGTTTTCCCGGGTGGTTCTCCATGTTCCAATTAACATAATGATCTTATCATGAACAGTAAATAACAATTGATAATAAAAGTGTAATCATGAATAATGTATCTCCATACCCAAAACCATATAAAGCACTAGCAAGTACTACCCAAAAAGTTCAGTGGTAACAAGGTATAAAGATAATCAAACTAGGGTAACCTATTGGGTCCCATCAAAATTAACCTATG…
TTTATACAATTTTTGCATTTATTATACACCTAAGAATGATTTCTAATAAAAACAGGAACTTGGGTTGTGGCTACCAATATCCATTAGTGCAGGGTTCTCTGTATAAATATTTGGACTTCTCTATAATTTCTTTTTAACTACTCTAGAGTGTGGGATGGTTTTACGGTTTCTAGGGGCCTCTTTACAAAAACAACCGCGGGTGCATAACACACTCCTTCTCCGAGCTGTCGAATCTTCATTAAAGGCTTAGAATCCATCTTAGTGAACCGCTATTATGTGATCTAATATCCTCCCCACATGTTGATCGGACGGCTAGCGCCCTTCCTTCCACCCCCCGTGACCAGAGCACGTGGCGGCGATGCACGCGGCACAGTGGCCCTTCGCCGGAAATTCCCCAAA…
ACAGTTTATAGAAAGCTCCAATGCAGGGATCCCTCGCATGATCGCCATCGCAGCAAAATCATCCCAAGGACCTCCCTACACTGACCACTCCCCTACTGCCCTTGCCCCTTTCGGGTAAGGTAGTCTTCCACTAGCTTTCCTAATTAATCAGCCAAGGGCGTCCATAAACCCTTGTGGTAGCACTGTTTTCCCGGGTGGTCGCTCCATGTTCCAATTAACATAATGATCTTATCATGAACAGTAATAATAAACAGATAATAAAAGTGTGATCATGAATAATGTATCTTCATACCCAAAACCACATAAAGCACTAGCAAGTACTACCCAAAAAGTTCAGTGGTAAACAAGGTATAAAGATAGACAAACTAGGGTAACCTATTGGGTCCCATCAAAATTAAC…
ACAAGGTTAATGCTTATTCCATAAGCAACAACCAATGTAGCAAGATCCCTCACATACCGAGATGACAACAGAACCTTCATGCTCTCACCCATGCTGAGCTTTGGCTTGTCCTGAAAGGTTATGTTCGCAGAACCGTTAAGGAGAGATCCATAAACACAAGAAGAAGAAAATCTGCCAGGCCCAACCTTCTTTTTCCGCTCAACCACGGGCACAGATGAGTTATCAATAACAAACTTGTTCACTCCCCAATAGATACCGGTGATGACAAGACCCAGTACAACCACTATGCTCATCATGGCCTTCAACGAAATTGCCCAACCATCCACTCCAGGACCCAAATTCTTCCTCATGTTTGAGAAATATTTCACCGTGCGCCCAGAGAAGATGAGGGCCACATTG…
TCTTCGAGCAGTTAGCATAAAGCATGTGCTTTGTGTCATGTGCCTGAATCTAGAAACAGGACTAAATGTAATATATTTTTACAGGACTAAATGTAGTATATTTTTACTTTGTACTGTGAATATGGCACAAACCTCGAAAAGAAAAACATCTTCCTTTAAAGTGAGATGCCCAACAAAATTAGATAAAGTTGAAAAATCTGAAGCACAACCAATTCACAGAACTGAGATGTCAACTCCAGTACACGACTAATAGCAGCTTACTTCCATTGAAATCAACAGACAAGTTTTCAATTTTGTAAATCTGCTTAAATACCTGCTTGTGACCTTGTGCTGTCCAGCTGGATTTGCTTTGAAATGAAAATTTGACAACCTCAGAAACCTGCATATCATAAAAGCTTA…
TCGAGCTCCAAACCGCAGGTCAATTAACAGGAGTCATGATGCGCCATGCAGCACCTCGAGAGTCGAGACCACGAACAAGGCCTCCACCTAGATACATACTTTATTAGAGTATATTAGAGTATATACTCCCTCCGGTGCAGTAAAGGTAGTTATTTAGGACATGGAGTAATTGTACATACCAAGGAGTGATTAATTATCATGGAGTTTTTCTTGTTTTCCCTTATTAAATAGGGATATGAGTACATTGACATCACCAGAACAATCAGGCTTGATTGGTTGCGGTTACACCTCCCGAGGCATTCTAGACTGGAGTTATCAAGCTTGATTCCTCTTGAGTGCACGCTCGGTCACACGTAGGATGACTTTCTTTACTGCACCAGAGGGAGTATACATGCTAAA…
GCTGTTTTTGTGGTGCATCTTCTAATTCATTCCAGTTGATTTAATATGCAGACCCATTATATTATTTCTGGTTACCTCTACTTTTTAGTGGTTCATTTGCTACTTATTTTAATAGTTCAAAGGAACAAAGCATTATCGTTAGCCATTCTTAAATAGTGCAATGCTATTAGAACGTTTGCTTTCATAGGTTTAATGACCGCAACTTTCAACTGATGCAAAGGAGAAGTGATAGAAGTAAAATTCTGAGAATGTTGTCCCTACTTTTTTTTGTTTTCTGATTTATATGGCCTCGAAATGCTATCCTATATAATGAACCTAACCGTAAGAAAAAATGTTCTAGTAAATCCCCACTTTAACATTAATAAGTTATGGCATAACCACATATCAGTACCTCTTTCT…
TAGACGGTAGGCTCTACCGCTGCACCAGGCCCGCCCTTCTTGCCCTTCTTACCTTCGAGCAATTATCTGGCCTCAAAATAAATTTCCACAAGAGTGAGTTATATTGTTTTGGAAAAGCACAAAATGACATAGATATCTATAAGGACATCTTTAAATGTAGGGCAGGAGAATTCTCCTTTAATTACCTTGGTATTCCCATTCAGTTTAAGAAGTTAAGGAACTCGGATTGAAGGCGAGTTGAGGAACGATTTGAAAAGCGCCTGAGTAGTTGGAAAGGCAAACATCTCTCTATCGGGGGCAGATTGACACTAATCAACTCGGTGCTCACTTGCCTGCCAATGTATATGATGCCTTTCTTCGACGTTCTCAAAGGCGTGATGAAAAAAATTAGATTACTTC…
GCGCTTCTCTCCTTCCGCCGCCAGGACAACACTTCGGATAAAATGCCATCAGTAACTGATTCGCTAGGCTTCCGTGGATATTTCTTTTCTATCTATCTATCTATACATTAAAGCTGGGAGCAACGGCGAGCTCCCAAGCTATCCACGTCAGTTTTTTTCACGATTGGTGTTTAACGGACGGAAGGTTTCCCTTTCTTTGACTAGTACACAACACCGAAGCATTCCAGAAACTCACTTGAGATCCTCCTTTGCCATCCCACCGGAAGCCAAACCTTTCCCCCTCCATGCCGCACTAGGGTAGCTACTGCCAAGGCGCGTCGGTCCAAGGAAGCTCGTGTTCCTGCGTGCCACGTTCATGGAGTTGCCCGACACGTCCCGCTTCTTCGTGCTATCGTTCAT…
CTCGCCCTGGTAACTGTTCTCGGCAAATGACTATTTCCAAGTAAACATATTCAATGATTTTGCTATTCTTAGCAAAGTAATTTCACTTGGACTTTTGTGCCAAAAACGCATTGGAAAAAATCTCCTTGGACTCCAGCCTAAGGTTGAAAGTGTAAAAACTGGGAAAAATTATTGATGTTTCGGGCAGTTACTTGGCTATGTAAATTCCATACCTTTTCAAAATATCCTAAACATTCTTTTCTGTTTCTGCAACATACATGTTTATCAGTTCTGGACCTTTGACGCTACGAAAGTTCAGTGAGTATTCAGGCTTTCGCAAGTAAAACCTAGAAGTCCAACGGACATTCATTTTAGCGATTCCATGTCTTTAGGATGCACTTGTTATCGGATGTCTCCTAT…
AACATCAGGCTAGTAAACAGTATGCAGTCCATTTACAAACTGAAGGACGAGACTAGGTCATGAACAACAGTATGCAGATCACGCATGGTGGAGAAAAAAAAGAGAGAGATGCACACGGTGAAGGGGAAAAGCAGTGCAATGGCGAGCACGCCAATAAAAAAACATGAGGGTACTTTGCCCATTCATCAATTTTAGCTGGTTTTGGAACAGCTAATGAGATAACAACTTTTTTTTATTAGCTAAGAGGCATTTAGCTAACATTTTAGCTAGTAAATGCGTCCAAATTCACTCTAGCCTATATGGAGTTCGAAATGCCACGAGCCCTCCCGTTGCTTTTCTTTTTAAATCTGCTGGGCCAAAATGGGAAATTTCCGCAACAACCTGAAAAGGAAGAACTTC…
ATGTGAGAAAGGACCGCAACCGACGCCAGGTCTTAGACCTGTGCTTTGGCGTAGGACGGATGGGCCACAACCTGAAATTCGCTCTCACGATGAGTCGAACCGAGAAGAAGTGCTATTAAGACCACCTATCTCATCAAAAAATGCAAAACTAAATATGTCAAACAAATTTTGCAGAGAATAAAGATACAGAAATCTCTCAGAATCAAGTCTGACATTTATTTGTGACTCTAAAATATGGTAAGAACGAAATTCAAAAGTGCATTTACAGAAACTAATATTGTTTACATCAAGCAGCTAAGGAAACGAAGCATGCAATTTGAAGAGAAAAAAGGATCATGATCTTAATTCTCACACGGAACAAGAACGGCACACCGAACAAGGAGGCCTAAAATGATCTTC…
TCTGGGGTTTATGGGAGGGGTAGTGCAAAAGTAGGCACTATGCAAGTGTCCAGACTTCATAAAGCCTCCTGATTTCTCACGAAGCCTGGTGCTTCGCCTCACTTCAGTGTCAACTATAACATATTTCTTCTCAATGGGCCCCTATATTTCTCCAAAATATAACGTTAACCAATATTTTTTTGTTAAATGTTAAAATACAAATAAACTCTTAATACAATTACACTTTTATAAAAGTACATGTTAAAATAAATAAGAACATATAATCATTAGGTTTCAAAACTAAATAATAAAATAATTATTTGTAGTCAAGAGTTTATAAGTTTTAGTCAAATCTTATCCAAAACAACAACTAATAATACACGAGAGGGAGTCCTAGTTCATTTTTAAACTAAATCATGA…
CTGTTCAGACTCGGACAGTTTATCAGCTTTGCTGTAGTAAGCACATGACAGGAGCCGCCGCCCGTAATCTCAAGATCGATATCTTATTCGAGTGATCTCCGATGATGACAGTTTGTAGTACATAATACTAGGTTTACACGCGCGCGAGATCCACACGTACCGTACCACTCAGATTCTAAGACAGTGGCAACTCACCAGACGGATGAGACGACGCAGCGGAGGCTCTGTCGCCTGACCGGCGTGGGGTGGATGGAGCAAATCTCCCCCCAACCATAGCAAGGCATCGTGGAGCAGCGAGTGATGCAACATGAGACCAAACAAAACCAGCTGCGATGTTGACACCCCAGTCAGTGTCATCATTCATTGGTGGTCGCCAATGGTGAGTGAAAGAAGAAAAAA…
AACTATCAATCTCCCTCACCCTCTGTTTCAAATGTAAAAATGTTGCTTGAAGAAACTGCATTAGAAATCAAAAACGATTTCGGTGGGGCGGATGAAAACCCTACCTGAAGCGCCCATCAATGTCCACTATGCCTCAGCAGATCTAGAACGAAGTCCGGATCAGTGCAGTCGAAGTTCGAAAAACCCTAAGCGCCGCGATTGCGATTTGGAGCGGAGATTCGTGGCGTCGGTTGCGAGCGCCATGAAAATGGTTTCGAATTTTGGGAAACGGCAAAAACCATGCTTTGGGCCCAAAAATATCCACGTTTTATTTGGGACCCGAACTGTGCTAGTGCGACCGGACCCAGTGGAGCCCGCGCGTGGGGCAATATGGTCGGAACAGCTAGGTGCCGCACCAGC…
ATGGGCTTTTCTAGCGCAGCAAGCTGTGAGGGTCGATAACTAAGTAAATTGGTTTAGCCTCTTATGTTGAAATAGATTCTTGAACTTGTAAAATTTCAACAACTAATCATTATATATTATTCATTGATTTATTTATGATATTGATATTACAACTTACAACAATAACTGTTTCTCTCTAGGATTTTTGTGTCTAAAACATTGGAAGTGCAAAGTCAAGGCTCACTATGTATGTAGACGATATCAAGGAGTTAAAATGTTCAGAAGATAGACCTATGTTCACAACTTGGAGCTGTGTTAGGAATGCTTGGGGATTGTTGGTATGTCTATTGTCCCTTAACTATTTCCCCTCAATAGTTGTTTTCACTTCATCAGTAAACTAAGAAAATACTACCATGACCA…
TCCTGGAATCCAGGTATGCGGTGTATCCACCATTCATTCAAATATGAATCCTGAAATCCAGGTATGCAGTATTCACCATTCACTCAAATATTCAATCAGAGAATGGTACACATGAAGAGCAGGGAGAGAGAGGCAGCAGGAAGCACCAAAGCATCTCATGGGCGAGGATGGAGGACGCCTCGGGCCGGTCAGACTTCGAGCGGGACGGCGGGCAACTCGAACTCGGACGCGATCTCCTCGATCTGCTTCCGGACGCTCATGTCGATTAAGCTGGAGCCGTCGCGGCCGTACTGCACGGTGAAGCCGGCGATGAGCTCCGGGTCGAGCTGCGTCTTGATGCGGACGTTCTGGGCGCCGGTCATCTTCTGGACGTGCTGCGCGATCTGCGCCAGGTCCTGC…
GAAGAGGCTGAAAGCTTGAAACTGAGAGGCTTCTCAGTCCAACATCTACCCCAAATACTTCCTCGATGTCAAATATGACTATAAATACAATGATAGAATAGCATTCTGATGAGGCATACCCAGCAAGCTGTGCAATATCTGGGTCTAAATGCAAAGGATTGTAATCCCCAGATGGCCTGTATAACAATGCCTGATTAAAAAAGAGAGAGAAAGAATAAGGCTTTGCATAACAACATTCATGTTTACAAACTGAGAAACTGATTTCGTTTGCGAAAAAATAGAACTTGTTCTCTTGGGTCTTGGTTAAATAATTCAGAATTTAGAACACTTGAAAGCAGACACTGAATGTACTATGAATGATGCCAGTAGGAAGGACACATTAATTAATCAAAACGGGCT…
GAGGAGAAAAACGTACGAGAGGATACCTTGTACTTTTACAGCGCGTGGATGGCAGATACCTATACCGTCACTTTCGTTCGTCTTCTCAGCTCCGGCGGTTCGTGTCGTGTGTGTTTGTGCCTGCAGGTCGTTATCAACTTGAAGACCGCCAACGTTCATTGACAGCGACTCCAACGCGTGAACTGATAAAAAAAAAATCTTGCATCCATTGCACTCAAACACCCGCCCTGCTACGGAGGTTATCATCCGAACACACGTTTAAGAGACGAAAACGAAACGAAGCCAAGTCTGCGTTCCCGGCCGGTCAATACGCTTGCGCGTGCACTCGTCCCCTCGGCCCTCCTGTGCAGGGCCGCCTCCATTTTCCATCCCAACCGTTCCAACTCCCCCACCCAAAAA…
CAGACAAGATTGGCATTCAGCTTAGTGCTCCATAGTCTTACTGTAACAAATACAATGAAGATAGCAGTGATAAATTTAAAAGACAGATAAAAATATATGGATTGCTACAAAAATTAAACACTGTCTAATATGTGAGATGTATTACTTGTCAAGTCTGAAGATGATGACAAGAGGAAATCCCCAAAAGGGCTAAAAGCCGCAGAATAAACTGGCCCAGAATGGCCTTGAAATAGTGTATAGGTTCTTTTCCCCTCATCTGAAATATAAAGAATTAAAGACTTTTCATACTCGCACATATCAAGTTTGATTAATTTGACAGAAAAAAGTGTGAAACAATTAAACCAGCGCAAAACTCCAAACTAAACAATTAAAACATTATAGACAGAACTATTTGCCGTA…
TCGCCCTATTCACCCCCCCTCTAGGCGACTATCAAATTGAAATCTTACTAATGGAATAGACTAATTTTTTAGAATATGACATTCCACTACTTTCCAAAGTTATCATATAAGTATATCTCAAATTCATGGGATGAAAGATGAAAATTGATTCTATATATTTAAATGTTATGTTTCCGATGTACAACTTATAACACAATATTATACTTACTTTAGTATAATATAAATGTAGTATATAACTATCTCTTTCATATAATTTAAAATAATATACAAATATATTACATATATAAATATATGAACTTAATTAGTTTCGTCTAAATTATAATTATTAAAATGGAATTCAATTTCAACGAAACAAACGGGGTCTTAGAAAAATTATGTTGCCAAACTAACCATAAATGT…
TGGCGGACCGTCCGTAGTTGAAGGACTGGTGTTTGGACAGAACTCGAGTAGTTCTGTTTTGGTTTTATTTTTTGAACTGCGGACCGTCCGGGGCCTGAGTGCGGACCGTCCACAGTACAAATATTTTGTATTGCGGACCGTCCAGGGTCCAGGTGCGGACCGTCCACAGTACAAATATTTTGTATTGCGGACCGTCCGGGGTCCAGGTGCGGACCGTCCGCAGTACAAATTTCAGCAAATGTGTAGAGTGAGCAAAACTTCGTTTTGGCTCAGTTTTATGTATCGCGGACCGCCCGACCTTGAGGGGCAGACCGTCCGCAAGTCATTTTTGAATGCTCTGACATTTTTATAACCGTTTATAGCCGTTGGGATTCTTGTGCGGACGGTCCGGGCTTGTAT…
GTGAAAATCGCGTGCAGCCGATTGTGCGCGGGTTCTGGCTCGGTCGGATTTCAGCGTAAAACGTGAGCAAAAACAGTGTAAATGAGTATGAAATTTAGAGTAAATCCTATATCTGTTTGTAATAGCAAACGGATCCCAAAATTACGGCGTGAAAATCGTGTGCAGCCGATAGTGTGCGGGTTCTGGCTCAGGCGGATTCCAGCGTAAAACATGATCTAAAACAACATAAATGAGTACAAAATTTATCGTAAATCCTATATCTGTTTTGTAACAGCAAACGGGGCCCAAAATTACGGCGTGAAAATCACGTGCAGCCGATCGTGCGCGGGTTCTAGCTCAAATGATTTCAGCGTAAAATGTGAGCTAAAACAGCGTAAATGAGTACGAAATTTAGTGTAA…
TAAAAAAACTGTAGTGCCACATGGGTTAGTTTTTATGATCTTAGCACTTGCAATGGCCTATATATGCGGTTTATTTAAGTTGACAAGTTAATATCCCCTAGCCTTCTCAAGATGTGTTTTCTCTCTGTCTTCCTTTTTTTATCAGATCAGTGTTTTGAAAAAAGTGATTTGTGCATTTGACCCTGCTGGAGCACCACATTCTTCATGAGTGTTGGATTGCTTTCTCGGGGGAATCTAGAGAGGGAGTGTCGCACAGTCGGCTCCATTGCCCGGGGTTGTGCTCACGCCATCAGTTTTGGAGTTCGGAGGAGGTAGGACACTCACTATTCTCGTTTCCCCCAAAATAGAACATCTCTTCCAACATTGTTACGTCCAGTTGAGTACATACTGTCAAAATCC…
TGTAAAACACGCGCACAATCTCAGTTCGCAAGAGATTGCTGTAAAACACATCAAAAAGTGTCATAAATTTGGCGTAAAATGCAGTAAGACTGTTTTTTAACGGAAGGATAAAACACAACAAAAAGTGTCATAAAATTTAGTTTGAAAATGCATAAATCAGGATGGTCTCAGAGGGCACTTGTTTTGTTCACGGTATATCAAAATATAAAGTTCAATGATATTTTGCCAATATTGTTGCAATCATACGTGATTTTTTGGACATGACACTTGGAACCATTAGCCTTTAGCTAGGTCGTGGTCCGAAATGGAAGCATCGCTGCTCGGCTCTTGTCAAAACGGGTCTGTGTAAGCCTGTATAAAGCATAAAGACATGTTAGAACAAGCATAAGTAAATCGAAC…
AATCCATAACGACGCTTTTGTCCGTGCATTAGCGTTGGGCATTAGTATTACATACCTGCATGTCCGGATCAGAAATGACTGGTTTGAGCCCCTATCTACAACTCTGCGTCGATCTCGTTTGGCCCAAAGCCGCACGCGCGTACTCGCTTCACGCTTTGTTGCGACCAATTATTGTGTGGCCGCGCGCTAAACCCGGTTGAACAAGCTAGAACAGACACTGCTGTCCTGTCCTGCACTAATACCTTTAATTAATACTACTAATATATATGTAATAGCTAGATAGTCATGTACGTACGAGTGCTAGAGTAGGCTCGGTAAAGCTGTGGTTCTATATATACTAGTGTTTAGCGCGCGCCCAGCGCGCGTGAGCACATATAGCTTAAGGGTTTGGCGTGACTA…
AATCCAATTTATTCTTCAGCACGCTGTTTCGACGACGAAATCGCGTATACGTTCGCATGTATAGTTTCGGCTAATTTTGGTCGAATCGCAGAACAGATTAGTAGTGCTGAAATCAGTTTATGTCGGTCTGTTGTTCCTCGCCCAGATCCAAATTTTTGAATATAGATAACAGGTAGTAGTTATCTGACACCGAGAATATTCACCCAGTCAAACATTGTCCAAATATTGTCATCGATCTTGTCTTGGTTCAAACAATTTCTACGTCTTGTAAACATTAAATCATAAAACTGTGTTTATCCGTGTAAATTGGTTTAGAAAATGAGAAGGAAATTTCATTTTCCCTTACGTCGCTTCCACCGGCTTCCAAATTCCAGAATTTTAGCCAATGTCTTATCCTCC…
TTTCTGTTCCTTTCCTGTGTATAAGATAAACATTTTTTTCTAACCCTTCTTCCTTAGGTCGCTGAAATTGAAATTGATGTCTACAAAGTGTTTCCCATTTCATTATTAGATTACTGATATAGCTATGCCTAGAGAGTGGAGATAAGTGGAGGTGGCACCACCAATTCCTTGATGTACCAGGAATGTTTGGATTGTTGTATTCTGACATTGTTTGGTTCAACATATTCAAGGTATGTTCCAAGGCTATCTTAGAAAAAAATTCCTGCAAATATTGCATCTTGATTCATCTTGTTGCCCTTTTTGTTTTCGGTTTGGACCATACTGTGATTTCTTTGAACAATTAGTCACTCTCTCAGTCTCCCAACCACATCTCTCTCTGTCTTGCTTCTTGCCCTTTCC…
TTGGTGTTCTACATGAATGTTATGAATATGAATGCTTGCGTATGTTAGGAATATGTAACTTGCAAAGGAGACAACACAGATTACTCCTAGACCAAACCTACAAGCTATAGGTATCAGGGAGCTAAGCACTCTTAGAACTCATCTAACTATCCAAAACTTGCTAACAACTTCCTTCTTTACTAAGACATCAGGCGCTTTAACTACCGAGGGGTAAAACTCTCTCCCTATATTGAGCAATAGCTAATTCGCTAAGCAAATCTTGACCAAACAGCTCTAAATTTTACCCAAGGGTTCATGCTCAACATAAGCTTACACAAATTTTCATACAATTTTTTAGTGCTCTATTTTTAAACACTCCTAGCACACAATCTAAATCCTTTCTTCTCCAATCATCACGCA…
AAACAATGATATGGAGAGCAGAAATGGAAACTAGAACAACAACGGGACAAAAGTGGGGTTTCTGGCAGAAACAGATAGCTATTAGAAATTCCTCAAAATCCGGTGATGTCAAAGTTTACAAAACTTTCATCGACTAGAAGAGTTAGTCATAAGGAGATTCAATCAAGAAAGTTAAGTCGAATGAGGAGACAACTCACCCTTAGTTCTCACACGTGCTTTGTTCAACATGATCAAGAACAATATTGCTCGGAAACCACTCTAAAAAAGGCAAGACAACTTCATTATGTACCATCATTTATACACAAAATAATGGTTCATTATGAATCATTTTAACATATTTTTACTACAACTAACCTAATATGTTGCCACTACTTTAACCTAATACTAATTAAATCGGTG…
GTTCGCTCCTGGGTCCACATGCAGAGATAACAGGAGACAGGACGGTGGGAGTATGTAAAAAGCCGGAGCGGGTGTCCAGAATCGCGCCACCTCGGAGCCCAGGATTTCTAATCTAATCTAATCCAAAACCCTTCCGGTCTTTGCTGCGGCTGCCCTGCTCCATTTGCAGCTAGCTTAGCTTTGGTTTCCTCTGCTTCTCATTCTCCCGTGCACTTCCAGTTCCTGCCCAGCTTGCAGGGCTGCTCCAATGGCCACCTTGTCCGCCATCTCTGCCAACGTCGGCTACTGCAAGGCACCAACCCTGAGCTGGAAGGTAAATACTGAAATTTTTCACTGGTTTTACATATCTACAGCACTGCATATGAAATCATATATGAATCCAAGTTGTACCGAAGACGC…
AGGGGTCACCAAGCGCGGCTACCAGCTCCGCATCTTGCTCAGCGCGGTGATCACGCACATGGAGACGTGCATCGACGGTTTCCCCGACGGGCACCTCAAGAAGCAGATGACTGGCACGATGGAGTCCGGGAAGGAGCTGACCAGCAACGCGCTGGCCATCATCGAGAAGGCCTCATCGGTCCTGGTCGCGCTCCAAATTCCGGGGTTCACCCATCGGAGGTTACTTGGCAACGACGAAGAAGGAAACAAGGAGAATGAACCCAAAGTACAACACTCGGGTACGTTGCTGGGCGAGCGCGACGACGACGTCCCGGCAGCCGACAGCCGGAGGCTACTCAGCATTGAGGAAGGCACCCCACAGTGGGTGAACGGACCAGAGAGGCGGCTGCTCAAAGGCAA…
AAAAGCATCTTTATTGATTTCTATCGCTGCAAAATCATGTAACCGATCACCAACCAGCACAGTGCACAGTATGTTTTTTTATTTATTTTTTCATTCTAAAGCGGCCTTGCAAACGAACACATCAGTCGGACGACAGCGCGAGCACCTGGCCTTTCCACCTCGCCACGGCCGGAGCCGACGGACCCCAACGCCCCAACCCCAACCGCGCGGCCGCTGCCTGCAGAGAACCGAAACCACGAACAACAACAGCCCCACCTGGCAGTAAGCCAGCCAACAACAACAAGCCGGCCCGGCCCCGTGGCAGCCACGCCCCTCGGGTCCTCGACCGTCGTCCCCGCGCCGCGACCCGCGAGGCAGGGACACGAGCCGGCGCCCCCACTCTGGAACCCGACCCGAGAT…
CATATAACGATAAATAGTGCTTCTACATTAATGTATGTTATCAATACTTATTGACTCAGTGACAAAGCACGGACATACATCTAGTAGTTAATAATAAAAATAAATAATTACCTTATTAAACGATCATTTATTATATAAATGTATTTATTTTTTATGTACATATAATAAGTTATTACAATCTGACAATATATATAAGTGATAGAACATAAAGTAGAGGAACAAACGGAACGTAAAGGAAAACGAAGCTAGTCAGGTAGATGCTCCCGAGGACAAAAAAAAAAGGGGCATAGTTGTCAAGTTTAATCTTCCCAAGTTTTATCTTACGTAGTAGTAGAGCGAGAGCGGTCCAATTAAGGGCACGCACAGTTGCAGCAGGTGCAGGGCTCCAGTAGCCGCGGC…
CGGCGTAGATCTGTCCATACCCATTCGGGCGATGGACTTTGCTAAAGAGACCCAGCCCTTTTCTCGAATTAAGCCGTCGTCCACGACTAGTGTTAAATAATTACAACCGCGCTCCGACTTTTGCATAGTGAACCCTAGACTCTCTGGTATTTGCGCTCGATCTAGAGTAATTAAGAGATATTCAAAATAAATATTGAAAATAAATTTGTAGTCCCTACTACTCCTTAAGAGTGGGGTGTAGGCGTCGACACATTTGAGTGCAGCGCTGTTCTGCCTGTGCCGCGCGGATGGAAGGTCTTGCCGCCGATGGAAGGTGCCGCGGATCTCGGCCCTCCTCCCCACACCGCCTCTTCCTCCGCCTATGCTCCACCTCGCCGTGTCCGCGCATGGAACCCACCC…
GGGTCTCTTACGTAAAATGTGCACGATGAAGGGGTACTATCAGACCTCGGCCGCCCGATCTAAAGTGGAAGACACGGATTATATCTGGCGTCATCCGAACTGGTATGCTACGCAGGATCTTGGATCTAGATCCAATGCTCCGTGTTTTATGAAAGCAGGGCCCAATCCCGGCCACCGATCGCTCACCCAACGGCTCCGATTTAATTAGACGTGATGAGATCCCCTCCCTGCAATCGCAGATCCACGGTCCCGTTTCGGAGTACGCGAAAGGATACGCGTGCTCCAACCTAGACCGTCCGATAGAGGATCGACGGCCACCACGTCTCTCTCTCCCCTGGCCCGACTGAGGCGGTGGCACGCACGCCGACTGCTACGGCGGCGGCGGCAGAGGAGTACTGC…
ACTGTTTTGTAATGGACTGCTTCAAAGTTTTTTGTTTTATGGATCCATAATCTCAGTTGTCCCATATGCCAAATCCAATTATGCTAATCATTTAGCTGAAGCCAGCAGTACTCGTTGTGTTGCAGTTATAGTGATATTTTCTACAATGCATTTCTGTCATATGTGAGAAAGCGTTCTGATGGAAAACACTCAAAGTTTCAGCATGTATTTACTGTGTTCCAGTTTTCAAGTCTTTTGAGTTTTGTTTATGCTATACTGCTTGACAGTTTTAACCACCTAAGACACCAACAGTCAGGTATTTTGGGGTCTTTTAGTCATTTAGTTCTTGGTAGAACTTGTGTACCATAGTCAGTAGTTAGTAATTTACCTGTGTACCTGTGCAGAGTACAGGACTGTATC…
GTCAACTACAAACTTCTATAACTTCTCAAGATCTACAAAGTTATTTTGGTTGTTTGGTCATTTGTTCATCTCACATGATAGTTCTAACAATATGCACAAATTCTATACATCTCTCTCGTGGTTTCATAAACTACGAGAGAGATATAGGTTTTATAAACAAATTTATTTTTATTTTGTCATATGAAGAAATGTTCAATATATAAATTGTACATCATGATGAGTTATACAAATTTGTAGTTGAAAACTTTTTTATTTGAATTAATTTACTGCTTTAAAATGTGATTTTTAAATTGTCTTTGCCTAGTGTTGAAAAAACAAGCACTCGGCAAAGAAACTCTTTGCCGAGTGTCAAAAATAAAACACTCGGCAAAGAGCTTCTTCGCCGAGTGTTTTCTTTTA…
CTCAAAATATAAATTCTCATCATGATGAGCTATACAATTTTGTAGCTAAAAACTTTTTCATTTGAATTAATTTACTGCTTTAAAATATGATTTTTAAATTGTCTTGCGTAGTGTTGAAAAAAAGCACTCGGTAAAGAATTTGACACTCGGTAAAGAGCCAAATTTCGGTAGTATGTATATATATATATATATATAACAAATACATTAATTATTATATAAATTAGTTAAAAAAATAAAACAAATTTTATTTTGAGTTGGAGGGAGTATTTTTCCGTATTACTTTAGTTGGCTTGTGGACCTGAGTGGACCATACTTTAACTACCTAAGTGGATCACAATACCTCGCATTCTCCTAGAACTGACGCCGGAGTGCATCAGCCTGACACGTGGACATAGTCAT…
TGGGCAAAATCCTTCCCTACTAGTATGCTCAGCTTGTATATTTAAAATAACTACAAGTGCTCAATTAAATTTGAATTCAAAATGTAGATTCAAAAATAAAAAGAAAAGAAATCAGAAATTCTAAAAGAAAAAGAGAAAGGGGAAAAGACCTAGTTGGGCCGCGGGTACCACTTTTAGCCCGGAAACCCGTCACCGCGTGTGGCCTAGAATGGGGAGACTCCGTCGACACGTGGACCCAGGGTGTCGGCCTCCCACACGTCGCTCGCCTCAAGGCTCTGTGCCGTGGGCCACCCGGGTCAGCCTCCGCCAGAGGGTACGCACTCATCTCACTATGGGCTGGGGCCCGTGTGTCATCTCTCCCGTCGCTGCGGCAACCACCCAAGCGCACGGCGCGGGCTT…
AACACCACAAAAAAAATAAGAAAAACTTGGAATTGATCTAATCTTTAGTAGCTATTTGGGCACAACCAAAACCCTGATGAGAACTCCAAAGACATACTGTGTGCTGAGTTTTGCACCCTCTTGCTCTAGCCTCCTTTACTTATTATTGCATTTATTAGCTAGGCTTCTGCACGCTGAGCTTTGTCCAGTAGTAGCTTGGTAGTAGGTTGACGAGTCCTCTTGCGGTAGGTGAAAATTCATTACATAAACTTTAATCCACGTCTGCTATACAGATATACAGTGGTTTATATGAGCGTGAAGTTGTAGAAAGAGCCTGTGATATAGTTTACTTATTGACCTAATTTCCTAGGTTAATTATGGACTTGAACCTCAGCGTTCTGCTGTGCATTTCTTTTATCT…
GGGAAGCCTGTCATTCCCTGTTCCGCCGTTCCCATCATGCAATCCATTCCCTGTTCTGCCGCACTAAGCACGCCGAGCCCATGTGACAGCCCCATTCCAGGTTCTGCCACACTAAGCACGCCGATCCCATGTGATAGCCTCGGCCCCCATCATTCCCACATCTTGCAAACCGTTTCCGTTCTACCACGCCGGACCCACGTGACAGCCTCGGCCCCCATTCCCCCGTTCTGCCACACTCTGCACGCGGGCCCACGTGTGGTCTTTCTTTTTTTCACGTCGCAAAAAATCGCCAAGAGTAGACTGCAAGAGCACTTGACCACGATTACTTTCTTCGAAGCAGTACCCCTTATAAGCTGGTACCACAATTCTTGAGTATGGTACTATAATTTGCAAGCCATG…
AAGAGAGAAACCCGTGGATTTGAGAATACAGAGAGGCCGAGCGTTCATTTTGCGTGGAGGGTAGTCACTGACTGATTGCTGAAGATAGATTGGGAACTGAGTAGAAAAAATGGCATTCAGCATTCTGAAAGCATGACGCATTCGAAACGGTTAGAAAATACCATTTTTTTACTGCGTGTTTGATCGATTTATCTCGTCTCCACGGACGACGGTTTGTTTAGATAGGGATCCGAGAGCCCAGAGGACATAAGCAGTAACTACACCACATATAGAGCATTAAATTGCCGCAGCAGTACACTGACATGTCCGTGACTTAAAAGCTTGCTCGTAATTTATTATTATTGACTATTTTTCTTCCCACTTCGTTTGAAATGGTTCTTCATTAGTTTATCCTAAACT…
ACACGCTGGCCCTCCGTGAGGCGACCCGCGCGCGGCAGCAGGGCCTGGAACCGGTTGGAGTATTCCTCCACGGTCCCGGTGCGGCGACACTCCGCCAACTCGAACAGGGGCGCTGAGCGGAGTGGTGGCCCGAAGCGAAGATTGAGGAGGTCCTTGAACCGCCCCCAGGATGGTGTGCCCTCGTCGTCCTGCAGCTGGATGAACCACAGCTGCGCGACGTCCTCCAGATTATAAGAGGCCATCCACACGCGTTCCTCCGCCATGGTGCGCTGTTGGCGAAAATAGGATTCACATTTGTTGATGAAGAGCATCGGGTCGGTGGTGCCATCGAACCGGGGAAAGTCGAGCTTCTGGAACCTGGGGGGCCGATCCACACGGGGGGGATCCTCGCGCTCGCCG…
GGGATTGGATATTTGAGAGAGATGATATTTGCGACGCAAAAAGAATTTTCATGTGCAGGAACATGAAAGATGTACCTGACCACCTGGTGTTCAGATATGGCCTTAGCATCAGGGACAACAGCTGTCTTCCTGAGAAAATGAGCAATAGGCTGCCCATAGGTATGAGGGAATGCATGGCTGATCACATGAGCACCTGCCGGGTCAGCTGCAATTGCAGCATCACCATACTCCACCCTGACAGTGGTGCCCTGAATTACATGCAATCAGTAAATACATTCCTACTTCCTAGTGTGCTAACTCTAACAGAAACACACAAGAAATCTGTTCAGAAAATCTATTGACAACTCTTCCTGTATAAGAACCAGTTAAGAAGTGCCCCAAGGCCCCAAACACGAGAAA…
ACATACATCTAGATGAGCCCCATACTATTACACTATCTGAACTCTACTATGAGTTCTAAACTATTTTTTACTACATTACTATTTTATGCGGCACATAGTCCTAACTATATTTGGGAACACGCAGGCTTTGTCACCATTCTGTACTTACTTAGTACTAATGTTTTTACTTAAGAGGGGTAAGTTTCTCAAATAAGAACATGTTATTGTGCTCCTTACCTGTTATCATTGGCGAAGTTTTTTATCAGTAGCTGGAAAAAATGTGTATAGCTTCTGCATAGGTAGCAGATATAACTGTGATACATTCCTTCAGATTTCATTGTATTCTTTTGATCCATCTTCAAGCCACATACAACGCTAGCCTTTAAGGTCCAAGTGAGTAGTCAAAGTTAAGAGAGTAAC…
TTTTATTTTTGTATGCTTGATTATTTATTCTCTTGGTGTAATTTTCTTTTTTGTTTGCCTTCATCTGTAGTGAGACATGTGGCCTGCAGTGAGTTATATTCACTGCATCACTAGATTTTTACATGCAGCGTACTCTTAAAAGTTATTATTGTTATGCCTTGACCATTTGGTTTTATCATACTCTTAAGATGAATTCGATTGTTGTTAGATATAACTGTTGAATAAACTTATTATTATGCCTTGACCATTTGGTTTTATCATACTCTTAAAAGCTACCTTTAGTGGATGTTTTTTGAAGCCACAATTATATTGAATTCATCTGTTTCTATATTGTTTGGCAGTCAAGTCAATGCCACAATTATGAGATATTGAAATCGATGGTAATATATGTTTTTATCG…
GTGCTCATGTGATGTCTAAATTAAAAAGCAAATGGTTGGGTGCTTATCGGGGAGAATGTGTCGTTGATTGGTTGTAGTAGTTTTAGTGCACTAAATAACTTGAATAAAATTTGCAAGTCGACTTGTTGGTTCTAATTTGATTGTCTTAACTCAATTAAATAGTAAAGCATTAGAATAATTCAAGTCACTCGAACGCGGCGATTCGTGAATTCTATAGGAGCTGAAATTTATTGATTGCTGTTTTGGACTGCACACGCTGTTTTTGTCGTGCTGTATGTTTGATGAACTAAATTGTGTTTTCCGTAGATATGTGCTATAGAAAAGTGGTAGATAACTTTATTATCTTACTTGTGTTAAAATTTGACAGCCACAGGTCTAACAGTTTAGGAGTTATGCTTT…
TCCGGAGCCGAGGCTGAGTCCGAGCCTAGGGTCGGGCGAGGCAGAGTTCGTCGTCTTCCGGAGCTGAGGCTGAGTCCGAGCCCCGGGGGTCGGGCGAGGCGAAGTCCATCGTCCGAGGTCGAGGTTGAGTACGAGCCCTGGGGTCAGGCGAGGCGAAGTCCATCTTCCGAGGCCGAGACGGGGGCCGAGCCCTGGGGTCGGGCGAGGCGGAGCTTCCTATGGTGCTCGAGGCTGGACTTTGTGGCGGAACCGCCCAAATTATTCCAACTTAAGTGCCTAAGTCCCGCCTTAGAGGCTAGACCACACTTAAATAGGAATAACCCGTCAGTCCCTCGGATCTAGTCCGATAAAGCCACTTATCTAGGATCGAATACCACTAGCTCACTCGAAGGTGAGGCA…
CGTTGGTGGAGACAACAACAACAACGTTGTCCACAAGGGCGAGGATGTTGTGAGCACTATGCTTTCTAGGCAAAGACGCGGTTGGCACGGCCAAAGCGTTCCAAGAGAAGCACGGCTTCACAGCCACAACGGATGCTAAAGTGGCCTCCATTGATACTAAAATCAAGCCAGGAAACAAAAGCTCTTCCAACTAAGTCGTTGTAGTATAGTGGTGAGTATTCCCGCCTGTCACGCGGGTGACCCGGGTTCGATCCCCGGCAACGGCGCTTCATTTTTTTTATCAGGCTCCAGCAGCATTTCAGGCTCCTAGCTGTGCTCCCAGTAGTAATCACTCATGGATGGGCGTGTCACTGTCGTGCCCATGGCTTCTCCATGCTTCTCAGCTGGTGCCTCTGACTT…
ATGTGTATCCTGAATCAGGAAAGGATACATGCTACTTTTGCATTGTTCTACCTTGTGTTCAGATGTGGAGTCAAGTGAGCTGTACCGTTATAGTCGATCTTTTGTAATTCTTAGAATATGTCTTTGTTAAGATTGCAAAATAAGTTGTTAGTACATGAAAAGAAGTTTATTTGCGGGGAAGAATAAAACACATGCAAATAATACGTTCAACTCACATGCAAGTAATATGTTAACTCTTTGTTAGAATTTTGTTGGCAGATGCCTACATGTCTTATATGTTCGCAAATTCTTATTGTTTTGGATAAATCAGGTCATGTTGAGCTTAAATGCTTGTTATTTGAAATCCATTGGTTCACTTTCATCAAAGTCATATACATATGAACTTGTGGATTGCTTCGT…
TATAAATAGTTTTGAGTTAATTGTTATAAATTTTATGGTTATTTAAAATTATATTTTGAAATTAGAAAGGAATTAGAAAAAAAATAAAAAAAACTAACCTAACCTAACCTAGCCGGCCCACCAGGGCCCATGAAACCGGCCATGCCCCCAACCCTAGCCGCCACTACCCTGCTCCCTTTCCCAAGCCGCCGCCACTCCTTCTTAGGGATGAAAACGATCAGGAAAAATACCGTCCCATCCCGTACCGTATTCCCATTTTGAACTGTTCATTTTCGTTTTTTCGGGAAAATAAGAAAACGGTACGGGAACCGGGATAAGTATGTCCGGGAACGGGTCCGAAAACGATTGAGAGTGTTTCCCGCCCGTATTTACGGTATCCCGTATTATACCAGGAATTTC…
GATAATGGACATTTAGCAATGAAATGATCGGGCTTACCACATTTCACTACAAAAAAAAACCCCTATAGCAACGTATATATGTGTTGCTAGAAGTCCAAATAAGTGTTGCTAAGCCTTATACCAACGCATAATTATGTGTTGCCTATGTTGCCGTTGCTAGGTACTACTGCAACGTTTACATATACGTTGGTAAGCCATAACTATAAGCGTTGCTACGCTGCAACGGATATTTATTCCCTACTCCAACGGTTACATGCGTTTGTACTAGCAATGACGAGTAGGTTAAGGCAACATTTTGATTGGATTTATGGTAACACATATATGTGTTGCAAGGTGGTTGAAGCATATAGCAATGGTAACATTTGTAATGGATTTGTGGCAGCACATACATGTGCTGCA…
TAATGTTTCTTCCTTGTCTTGTGTAGAGAAATTAAGAGCCGCTTGGAACTCAACTCTAGAGAAGACTCTTGTGGACCTCTTGCATGAGCACAAGACAGCTGATTATAGGGGTCAAAATGGATGGACAACAGAAGCATGGAACAAAATTGTCAAGGAATTTCATCAGAGAGAACAATATGTCTATTTCACAAAGACACAAATACAAGATAAGGAAAGAGAGTTGAAAAGGGACTATAGGTTGCTAAAGGATGCAAAGAATCAAAGTGGAGCTCATTTTGATGAGAAGACAGGAAGGATTACGGCTGACCCAGATTTATGGAAAAATATACTGACTTCTCATCCTAAGGCTAAAAAATTCTGCAACAAGTCTTTTCCTCTATATGAGGCCTTGGGGGAGCT…
AGCGCGTCGGCAAAAGCAGCCATAGAAAAACTAGGAAATTGTCTACAATAAGGTTTTTGGATTGTTGAATAATTAGACAAATTCCAAATATAAATCATGACCAAATCAGAAGAACTGAAACAAAAGCCAAATCAGATGATGCGTACTGATTAGACTTACTGATTGTTGGCGCGCGCCAGGATCAGCTGGGTCGACGATGTCAGAAGATCACGAGCAGTCGCGTGAAGACGCTTCCCAAAAACCTTATTCGCCCTCTCCCGGTGCAGGATCTAGAAGACGAAGGGTTCCGGAGACCTGCTCTCCTGATCGCAGATGCACCTCTGCGGTCGGGACGAAGGGAACTAAAAGGCGGCTCAGCTATGAAGAGAGGCGAAAGCGAACTGGGATCTGGGGATGAAT…
ATTCTCCTCTTGAGATGTCCGAATCTGGTTATTGTGGCTATTGTGAATACTCTGCATAGCCTCATCGTCAATCGTCATCCAGGTTGAGAACTTGTAAACCGTATTTGATTTTGTTTATGAATGTATGTGCTCTTCTTTATGTTGTGTATCGTGATCCTGTGTTGTTCTGTGAAATCACACTGATTCGGTGATTCCGACATCACGTTTCAGATGTTGTGATGCTCAGCCGACTGAAAAAAATTGCTTCGTTTCAGTAGGCACATACTCTCTCCTATTCTTTAGAAGTCGTTTTGGACAGCATTTCGTATATAAGGCACTGTCTAATTTCCTGTCGTGTCCTTATTAAATATGATACGTTGTGTCGCCCAATATATTGTCCTTCTGATCTCAACAGGTTAC…
TTTGTGTGAATATATTTAATAGTTTTTCTTCTATTTCAATGCACGAGTACATTTACCAGTATTTTATTTATTTAATATAATTATTATTGGTTTACTAAGTAGTTTTTAAAGAGCTCTCGAAGATGCTTTAATTATTTTAAATTAAAATAACCTGTTTCAGTCTCTCCAATACAGAGTTCGATATGCATGTGTAAATATGATCGGAAAACCTTTTTTCTCATGTAGGAGCTAGTTTGAAAAACTTATTTTTTTTCCAAAAATTTATTTTCTCAAATAAAATTAGTTTATTTTTAATCTAATCTAATAATAAAGTTTCCATACTAACCCTAATAATAAAAAACAGGACAGAAAAACTTCTGTCGGTTACGTCAACCCCCTCGATTCAGGTTCAGTACCGCC…
CGAGGCCGAGGTCGGGCGAGGCGGTGACTTCTCCTGAGGCCGAGGCTGAGGTCGGGCGAGATTGTGACTCCTCCCGAGGCCGAGGCTGAGGTCGGGCGAGGCGGAGACCTCCTCCCAATAGCACTGGGCATAAAACCCGAGCCCGAAGCCCTGTACCCGAAATACCCGAACCCGTACCCGTATAGCCCAATACCCGTTACCCGAATAGCATTTGCGGGTAACAAAACTAAATACCCGAATTAAATTCGGGCCTAATCGGGTATTATGCTACGGTACCCGAAGTACCCATACTACCCGAAGTCTGCTGGCAGCGCGCCATCGCCCCTCAGTCCTCACGGTCACGGACTCACGGTCTCGCGGATAGTGGCCCAAGGCCCAAGCAGCAGCGCGCTGCGCGCC…
TTTTTCCCCAAATTCTTTCTCTCTCCCTCTCATTTTCTCCCATTTTCTCTCCCTCACCCTAAGCCGCCGCCGCCCCTACCCCCTGCCCTAGCGCCGCCCCTCCCCGTCGCCGATCGGCCGCCCCGCCCCGCCCCGCCCCGTCCCCGTCGCCGGTGAGCCCCCTCCCCCTCTCCTCCCTTCCCCATTCCCCCCCTCCCCTTTCCCCTTGCCGCTCGGCGCCTTGGCCGCCGCCATGGCCGGCTCGGCCCGCCCCGCCCGGCCGCGCCCTGGCCGGCTCGGCCAGCCCCCGGCCGTGCCCCCCGCCGGCGCTAGAGCTGGGCGTTCGGGTTTACCCGGTATTTCGGGTCGGGTTTTTTGGGTTTTTTATATTTCGGGTTTTAAACATCTAAACCCGAACTT…
GCTTGGGGCGGCGACGACTCCATCTAGGCGTGGTTAGGTCTGATTGGCGCCGGCGGCCCGAGGCAGCAGAGCTCGGTGGCATGGCGAGGGAGTGCGGATCTTTGGGCTTGGACCGCGCTGGTGACGGCTGCGGCCTGCGCGGATGGGGCGGGCGCGGCTCGCCCGCGAGATTGGCGGGGTGAGGGAGCGAGGGCGGAGCCGTGGTGAAGCAAATGTGGACGTCCTCCTTACACTCTTAAGGAGTAGTAGAGATTAGCACCTATTAGCCAGGTCGATGGCTAATGGTAAACAATTTGCTATCTCTCCGGCTAATAATTAGCCAATTTATTAGCCAACTCATTTAGAGCTCTAGATGCTAAAATTAACTTAACTATTTATTTGGTTATAATATATTCTTTT…
TGAGATGAGAGGCTATCTGGCTCCTCCGCTCGAATCGGAGCCAGGTAGCTGGTTCGCCCAAACAACCGCGCGAAACTACCATCCAACAAATTAGGAGCGGTTTGTTTGTAATTAACCACCTAATAAAATAACAACTCTGAAATCAAAGCCTGGGCGTTATCGTCCTGGAGCTGCTGACGGGCATGGACCTGTCTGCCGCAGTGGGTCGCGTCCATCGTGAACGAGGAGTGTTCGAGCTGGAGCTCAAGCTCGCGCTGGACCGAGCGAGGAAGGTGGTGGCGCAGCGCATGCGCCGGCGGCTTCGGCTTTCGTATAGCCAAATATTTGCCGGCCCAGGGCCAGATTGACGTGGATCCGTGGGCCCATTACGGATGTAGACAAAAGGAGCAGGGAAGCCCA…
CAAATAGATGCTAATATTTTTCTAACAATAGTTTGATACTTTTAGGAACTGCAACCTCAATATGGTCATCAATTATATGTAATTCCAATATATATTCGACAGCCTCTTGCTTGATTAAAGACTCCAACTGCAAGCTAGAAATACCAATACAGGTCTGAACCTTGGGCAGCACCGGTACCCCTGTAACTGAATCTTTCGATGGATGGTCATGTTCAAATTCCAACCACTTAGCAGCCCATGCGCTAAGTTCCATGCGCATTTGACGCTTCCTGCCTTAGACGCTGCTGAAGCTCCATGCGCTTCCTGCCTCTTCGTCAGCCTTGCTGGTTACACAGAAGACGCATTTGGCTTGTTGGTGCTGCTCCTCGTGCGAGAGAAGGAGCCAGTAGTGCCACCACT…
TTCCACACGCAACCGATCGATATGACGATTATACTCCTATTTATTAGCACCAGCTATATATATATAGCCATGTCTGGAGTCTGGACTAGCAAGCAACCGAGATCGATGATACAGAGATAGATTCATCGGTTTGCATGAGCATGACTTGTTGGCAGCCACTATGTTACACCACCATCCACCAACGCATGTACAAAGTTCTGCATCATCATCGCATCGCCTCCGCCAGCTGATGACCGATCAGTGCAGCGCCGTCAGGACAGTAGAGCCTTCCACCACCTGCAGTTACAGATCACAGATTGCATGATATATATATAGATAGATAGATCCGTCTCTAGGTTGAGCTGGTCTTCTTGTTTGTGTTTTTGTAATAAGCAGAGCAGTACCTTGAAAGTGGCACCG…
GAAATCAACTTACCACCATGTGATTCTCCCACAAAGCCGGTGGTCCTTCAACCATATTCCTTTTCTCATTCCAGGCGGACCCACTCTATTGCTTTACTGCTTTGAGCATCTTGTAGTCTCTCTTCAGCTGACCTTCTTTATCCTGAATTTGAGACTTTGTAAAGGAGACATACTTGTTCCTCACATGAAACTCCTTGACCATTCTATTTCACCCTTCGGAGTTCCAATCATTGTCACCTCTATATCCACTATCTTTAAATTCATGGAGAATGTCAACAAGAGACCTCTTAAGGCCTGGATTCCAATCCGCTCTTTGTTTCACTACTACATAAACAATGGTCACACATCAGTAATACAAAACTTACAAGAAAGCATGAAGAAACATTGAACACAATACCT…
TAGATCTCTACTCATGATTTATTGTTTTTAATGGAGTACGAAATCATTTGTTGGCTATAAGCAGTCATTTTATTTTTCTATGCACTTGAGTTATGAATGCATCTTCAGAGTAATGCCTATGAACACGTCTAATGTTTTCTCACCTTCCAGTCTAGAAATACAGATCACACAAGTAGTAATGGTGGTTTTAAGAATCAGTATTGAAGTTCAATATCTCAAAAGGAATGGATTATCTGCACCAGAATAACATTATACACAGAGATTTGAAGTCTGCAAATCTCCTGCTAGGCTTTGACCAAGTATGCACACTTAATCAGGTTTTTTTGAAGCTAATCATTATTAGTGCCCATTCTCTTCCTCCTTTACAATTTTCTGTACAAAATCTGGAAAGTGCATAAA…
TTTGTCTATAAAATTTGGCCGTCAACAAATATAGCAATAGCAAGGGATTTTCCCATAGATCTATCACCAAATCAGTCCTTATTGTTTATTATTTCCTCGTGGAAGATGGATACATCGTGGCCATGCTACGTGGCAATACCATAGTATAATACTCTAGCGAACCTTGAAAAGCTGTGCTCTTTTGATTCTTTAACATATGGATCTGTCGCTTCTTGTTGTGTTTGTTCGCTTTAGATTTAAGCAGCCCGTTTGATGACTGCAATCTATATAGACAAAAACATTGTAGAAACAGTAGAAGTTGATACAGATTAAAAATTGAAGACCAATATTTCATTTTTAAGATCCCAAACTGCACGGATATCCAATCTAATGGTTGCCTGAGAATGGTTCCGTGACAGG…
TAAAAGACGAGGGTTATTGATTGCTTAGGTAAAATAGGGTTGATTCAAGGCAAAATGGATTGATTATTCATAGTGTTCGTCATCAAGTTACACAGCTAAATTAAATATAACTCTTAAGCCTGGACATGATGGAACGAAACAGATGTCAGTCTGGTCAGAACGTGGTCCAGCCGTACCAGCGACGCCAAACCTGCACATATATATAATATAATATATAATTCAGCCAAAGATCCTACGTACTACACGAGCTGCAGATGATACCCTGATGCTTTGCCGTGGGTGGGCTGGTGGACCCCCCAGGCACGGACTCACTCACTTTCGCTGTGCGCTCACATGCCTCATCTCATGGTGCAAACACTTAATAATTGTTAGCACTCGGTCCGTGAGCATGCATTCCAA…
CCACCCGAGAGCACACCACCCCTTTTAGGCGATCCTTTGCCAGGAGGGTACGTGCCACTCTCGCCATCTCTCCACTCCCAGTGCGCGATTGTCTTTTCATGTATGGAATAGCCGGGTTCAAGCTTACCCTGTCCCATTTCCAGGGCATGTGGCTAGATAAGATAGTCCTTGATCAACAGGCCTACATACGCATCCAATCCTTAACTAACCTGGGTAGAACATCACCTGTTCCTAACCCAAGTCCCGATTTAAGTACTTCCATCCTTAGGATTGTTTATGTTCCTAGGATGAAAAGAGCATCAAAGGGAACTTTGCAGTAAGATCCCACCACGCTCACAATGAAAATATTCTTGCAGGTAGAAGCCATCTTTTCTCAGGATAACCCCTGAGCTAGGCCTT…
TCCTTATGCTCTCTTTCAGACTGGCGACAATCCCTTTTTAGACAAATATTTTGCATGCTAAATAACTAATCCTGAGAAAGTATAGCTCCCATTTTTTTGGTTGAAGAAAACAGGCCAACCCAGCCAAAGAGTCATTAACTTGATTGATTTTGCTGCAACGAGCGTTTTGCTAAAAGTGGTTACATAGGTGATCGCTTGAAGGAAACTCAGGTGAGTGTTTGGTTACCATAATTTTTCAAATTTCTTAGTGATTCTGGTCATCATACAACTTTTTTATTTGAGGAAACACAAGTTTAGACGGAGTTTTACTGCTTTACTTTGAAGAAAGTGACTTTTGTTCTCAGTGGGCCTAAAGAGAATACCTGATTTAAGGCATTACGCCATGCCTAGTTGCTATTT…
GCAGCTTGTGTTGCTCAGATGCAACAAGGTTATATCAAGAGCGATGTTACCAAACATATATCTCCCAAGTTATTCTATCCTCATCAACTTATTGCTCCCAACCGTGGACTCCAAGGGACGTGCCCCTTGCACGTTCTCTTCATGGTGTCGGGTGTGACCCCACGAAGGAACAGACGGCGCATGGTCTGCATGGCTCCAAGGGACGTGGCCCTAGCACGTTCGCACGTATGCTTTCTCTGGTGTATGGGCGAAGGGTCACATCCTATCAGACGCTTCTCTCTTCCGTTGTTCAAGGACATGTATAATACATATGTATTGAGCAATAAAGATTACACATGGTTCTCATTTTCATTTTCACCAGTTTACTTTCACCAGTTTACTTTGACAAAGTTTACTAAC…
CGAGCTATTACCTGTTATCGTGGAGGTGGACCGGGTGTTGAGGCCACAAGGCCGGCTAATTGTCAGAGACAACATTGAAACAACAAGTGAGGTGGAGAACATTCTGAAATCTCTCCACTGGGAGGTCCGCATGTCTTACTTCCAGGAGAAAGAAGGCTTGCTGTTGGTGCAGAAGACGACATGGCGGCCAAATGAAACTGAAGCTAAGCTATGATGCAGAGCCCTTGCCCCTTGGAAGGAGGAAAGGAAGATCTAGTGTTTGCAAGGTCCTCTACTTTTGTGAGGCATCTTTTATTTATGTAGAATTTGTAGAGCTATATGATTGGTAGATGTGGAGGAATCTGGTGGTTTCCAGCATATCCATATTCATCTGTGGAAGTGGAACTGGTTATCTGATTC…
GCTTCTACAGGGCTCAGGCACTTCTCCGACGGCCACGTTATCGCATACATAGGGCTCAAGCACTTTTCCGACAGCCACGTTGGCATGTACGCAGGGCTCAGGCACTTCTCCGACGGCCACGTTATCACGTACACAGGGCTCAAGCACTTCTCCGGCAGCCACGTTGGCATGTACACAGGGCTCAGGCACTTCTCTGCCAGACACGTTAGCGTATAGCTACACTCCCCATTGTACATCTGGACCCTCTCCTTGCATCTATAAAAGGGAGGTCCAGGGCCTTCCTGCGGGGGGTCGCGCGGGGGACGAGCAAACGAACAGGCTCTCTCTCTCTCTCGCGCGCGATGCTTGTAACCCCTAATACGAGCACCCCCAGTGCAAGATAATACAAGCCGCATTCTC…
AGAGACCCAAATCGTTTCCGTTTCCGATTCCGAGTTTTTCTACCGATTCCGTTTCTATATTTTCGGTAAACGTTTCCGTTCCCATTTAGACATAAATTTCAATAAAACTTTGAAAACGATTTCCAGTATCCGAAAATTACTGTTTTCGTTTTCACCCCTACTATAGAGTATATAGAAAAGCTACTGAAGATTAGAAAAATATAGAAAATAAATTTATATAAATAGCTCTCTAAATAATAGGTTAGAGAGTAAAATTTGAAAAGACACGGACATGCTCTTATTTCCTTTCCTTATTACGAAAGCATCACCAAAACTCACGTTTCCAGCCAGCCACGTCGGCGTTTTAAATTCAAGCCATTGGATTTCGAATCAATAGCCTGCATTCGTTGTTGCCTTGGT…
TATAACCTTGAATGACCTACTTTAAAAACCTTCTTGTTTCAATTTGTCTTCAAGTGATCTTGCTCGGTGTTCTGATAGTTTTTTTACAAGTGAAAGGTATGGATCTCGCTCACCTTACTCGAGAAGCACAAGGTACCGAAGTCGCTCTAGGTATGCCCTTTATCCTTGGGCCAGTTAATGTGTTTTTGCCAATGTCGTATGTTTAAAGTCTATATATGAAACATCTATGTTGCTTGTATTCCAAGGAGTATTTGATATTCCTATAATTTATTTAGGAGTGTCGACTCTAGTGATGCTGAAAACCCTGGGAACAACCTGTATGTGACTGGTTTGTCGGCTCGTGTAACGGATCGAGATCTGGAGAAGCACTTCTCCACTGAGGGTGAGGTAGGTAACCTT…
CCGCGGTCGTCGCCGCGCCCGAGTACTGCCACGCCAACTTCTCGCGCTACTTCACCGACGCCTTCTGGGACGACCCCGTCCTCGGCGCCAGGGTCTTCGCCGGCCGCCGCCGCGCGCCCTGCTACTTCAACACGGGTGTCATGGTCATCGACCTCCGGAGGTGGCGCGTCGGCAACTACCGCCAGCGCATCGAGCGCTGGATGGAGATGCAGAAGGAGAAGAGGATCTACGAGCTTGGCTCCTTGCCCCCCTTCCTGCTCGTCTTCGCCGGCGAGATAGAGGCCGTCGACCACCGGTGGAACCAGCACGGCTTGGGCGGCGACAACGTGTTCGGTAGCTGCCGCCCTCTCCATAACGGGCCTGTCAGCCTCATGCACTGGTCCGGGAAGGGCAAGCCAT…
GGTTATTTAGGAGATGGAGCCGTTGGCTATCTCCAACAGATCCTAACTCATCTTCTATCTTATTTACTATTTTCAAATTTATCTATACAAATAGTGTCAAACTGTATCATCTACAGTTTCACGTTTCCTATTTTACACAATCTACTGAAAACAATCTTATAGTAGTAGCTCCTCCCAAACAACTGTACTTCTTTATTGTTGTTGTTGTTGTTGTTGTTATGCTGAAACTCGTCTTTAAACAACTTCGCATGAAAAAGTGTTTAATACTATGAAGAAACCGGAGCCGGTTTTCGTTTTCCAGGACGGGGAACGGTAAATTTTACCAGTTTCCGGTAAAAAAAACCGGACGAGAAGTTTACCTCTGCTTCACACTGGTTCTGATCCAAACAGCCTCGATAG…
CCAGAGTACAAAGTGTACTTTCGCAAGTCTTACCCGTCTAAGGAAAAAAGACTCTCAAGGATATGCTGGCTTTTGGGAATCAAGGTAAAGCTTATCAAGGTTCAAAGACTCTTTTGCAGAAAAGCTTACTATGAGTGGATCCTTAAGAATTCATTTTACTTGTTAGGTTAAGTAAAGTTACTTGCATCTAGAGTTCTTTCTATCCTAATTCAAGCACTTGGCCTATACTAGCCGCTCTTTTATCATCCCTTCAGCTCACTGGATTGCTACGTGTAAGTCAGTGACCAAGTCTTCATGTCCAAGAAGTAACGGCGATTCGAATCGATTAATACTCAGCTCAGGATCTCCAACCACACGACATATGTAGCACTTAACCCTTGCATATATCAACTCGCCACC…
TTGTTTAGCAGATTTACCACGCCTAGACATCCTACAATTCAGGTTGATATCTCTCATTTCAAAGAATAGAAATGAGCACAAAAAACAGACGGTCGAAAGGGTTATTTATAGGCATGTAGCCGAGGGCGTGGGAGTGGTCCGTTGACCGGTATATAGGGGGTCGGCGCCAAGATCTATGGCGTCGACCCCTGCCACGTGGGATTCGCCGTCCAGGGGGTCGGCGCTAAGATCTATGGCGTCGACCCCCTATATCATGCCGCGTCGGCTGCCACGTAGGCATATTTGGCGCCAATTATGATGACGCTACTATGTGTTAGCTCAGCACCAATGATGATAGCGCTGAGGTTGGGGTCAATTTTTTGAAATGAAATTGCTAAGGGACATAATTGTGCAAAAAAA…
GGCGTTTACTTTAAGGTGTATATAATTGTAAATAAGTGAATGATTAGAAATATACTTGCATTAGTGTTTGGGTGTTGTGTTGTACATTTAGTCTATAATGGAACCCTAAAACTAGACTTGCTTTGGTCTTGAATTTGTAGAAATCTGAAAAATAGGAAATAGGAAAAAGAAAAGCTCACCTGATGGGCCAAAACCAGCACCGCGGACCCAACTCCACGCCCAGTCGGCCCACTACCACCCAAATGACCGACCACACGGCCCACCACTCTGCTACCGCCGTGCCACACTCACTGATCCTCAGGGCCCACGTAAGTATAGCTCCTGCTATCGTCTCGTGCGCACACTGCTGTCACTTGCGGGTGGGGTCGCATGGTCAGTCCTCCTTCAACCTCCCATCGC…
CCAAATCAGACATGTATCACAAGAACAAACATTCAAGCATACAAATATTTACAAAAATAGTTTTGATTTTTGTTCCTAAGAGTAGGTCTCCTATTCCTAAAGGTCGCTTTACGTACAGGATTTCAAAGTGTGAAATCCACATTTGTCTTTAGAAGGAAAAGGTAAGAATAATCAGAGTAAAGCAGAAATAGATGAGAAAAGATTAAGAAAAGTTTAGAAAAGAATCAGAGTAGCAGAGGTAAGTAGGTAAGGGTTGTCCAGTTCTATCTAGGTTTCGTCCTACAGTCAACATTTCCTATGATACCACTTCTGTCACACCCAGATTTAAGGGACAAAGCCAGGTGTATCTCATATATGCGCCAAAGAAGACAACGCATATAATAACAGAGTGTATAGAGA…
GAGAATTATTCTTTACTATATGTTTTAAGGCGTTTACTTCAAGGTGTATATAATTGTAAATAATTGAATGATCAGAAATATACTTGCATTAGTGCTTAGGTGTTGTGTTGTACATTTAGTCTATAATGGAACCCTAAAACTAGATTTGCTTCGGTCTTGAATTTGTAGAAATCTGAAAAATAGGAAATAGGAAAAAAGAAAAGCTCACCTGATGGGCCAAAACCAGCACCGCGGACCCAACTCAACGCCCAGTCGGCCCACTACCACCCAAATGACTGACCGCGCGGCCCACCGCTCTGCTACCGCCGCGCCACACTCACTGAGCCTCAGGGCCCACGTAAGTATAGCTCCTGCTGTCGTCTCGTGCGCACACTGCTGTCACTGGCAGGTGGGGTCGCA…
AGTTTAAGTTTCACAGGATCACCTATTCACCCCCCCTCTAGGTGCTCTCAAGTTGCCCTAATATATTTTTAGAATGTAGGATTGGTGAAATATATAGATAGAAAAAATGTAGGGATAGAATCGTATGACACTTGCAATTTCATAGAAAAATTTTCAAGAGGTTGGACCTCATGTTATAAATCCTCAGAAACCTCACTACAAAGATACATTCCATAGGAATTTTATATGATTTGTAGAAACTCAATCATTTGTTCCAAATGGTAACATAGGAAAAAAAATCTATAGGATTTTAATCCTTTAAAATTCCTTCACTTTTCCTTCGTTCCAAAGGAGGCCTAAACTAACCATGGCAAGTGATGCCAAGGTCTAATTGGTTTAGTTGTAGATTCCTAGAAATCT…
CTTAGGCGTCATCGTTTCCTACATAGTCCAAATATTAGGCTCGATTTAAACAACAAACAATTATATAAATAAAATAAATGTGCATCCATGTTGAGAGTTTTGTCTGAGTATTTGATTTGTGATTGAAACTCAAAAATCAAATTTGAATAGGAATTTGAAATTTACATAAAGAAAGGAAATAATAAAAGAAAAGAAAAGGAAGGGGGGCAAAGACTATGCTGGGCCCAATTTCCTTCGACCGGCCTAGTACAACTTGCTTCCCACCTCCGCAGCCAACACAGCCACTGGTGCGTGTGTCAATAAGCGGGCCTAGGTCAGCCTCTGGGAGGTCGCGAGGACATGAGCCTCCGCCGCCAGGTAGACCCACCGTCAACCCTCATCCACACACTCGTGTGGTTG…
TAATAATATCTAGTTTAATAAATAGAACTATATAACATGTGCAAAGGTACGATGGAATAGATTAAAAAGCTGCAGAATATACCAGCAATCACGACGAAACATAGAACGTTTTATATGTAGACTCACCTAGACAACTTTTATTCGGCGAGACTCCTTAATTTCTAGTTCATCTTAAATTTGAACTCTGCACAGTTTCTAGATTTACCTAATGATTCAAGTTTATAATGGGATCAGAATTGACATCACTCCTGTTGTCGTGTCACACGTTCCAATTCATCTTTTAGAATTGGACTCGTGAGAGCACGTTAGGATTGAAGAAATTATTATTATCTATCTAATAATTGTGCCATTTGTTTTTATTCGTCATAGAAATGAAACTCAGCACTACGGTGAACACAC…
TAGATTTTTTGCATGACTTTGTTAGTCTGTTTACCTCCATTATATATTTGTACAAACAACACAGTTTTTGTCCTGAAGTGCAGGTATAGCTCAGAGTATTCGTGTTGAAATATGGTTTAGTCTCCACATGAATGTGGCCTTAGGCAAGCTTGTTCTAACAATCATGCTTGTTAAAAAACACTGTTCTTTTTCAATGACAATACAAATATGGAAAACTAATTATATAGATGTTAACTGCAATGAATAGTACCACAAATTGTCATTGAAGAATCATTAACATAAAGTAATCAATTGCATGATTTTGTTGGTGTGGATGGGTGAAGGAAAAAGGATTGTGGACAAATAAGAGTCATCCAAGGAACAAGTTGGTTCCAGTGTTCAGCTAAACGATGGTAACCT…
CCCCAAGGCACAGAGACAAGCCGTGCAGGACGGCGGGTTGGTTTCTCAGAAGCCTAGGGTTTCTTTAGCAAAATGCCTGGCCGAAGGGTTATTGACCAATCTTGGCCGATGGATTAGAAACGGGTGGCTCAGATTAGATCTAGGCATCAAGTGACTCGGTGCACGCCCTAGCCACTGGATCAAGATCGCGCGGTCGAGAATAAGCCCAACCGAACCGGTACGTGGAAGCTAATCAGAGCCGTTCATCCCCAATCCAAGGGCGCCAGTTCATCTTCTTCCACTCGCTACTCCCACCAGGTGGACCACACGCCGAGCAGCACCATGGACAGAGCCGAGTTCGCCGTACTAGCGGTCCCGCCCCAATGGTCACTCTCACTTCTCTACTCCCGATCCTTGCCG…
TCTATGGACAACAATCCATGGGGATGCGTTGTCTATGAGACGAAAATTGGAATAAGGATTAAGGTGTGGTACCGTGTGTCAAGCGTTTGAACGTACTAAACACATGCCGAGAAATATGGTAAATTGGTAAGCCTAGTACCTGAGTGAACCTGCCCGCAGACTTTGCCCCTCACGCGACCTGAGATGTGGTCTCCCATTCCGGTTATGGTGGGTACAAGTGCGGTCACTGCACGACGGCAGTCGGGGTCAGTGAGGCATTGTACGCCAAGGTGGTGAGCCCTGTTCTGTTGCCAGGGAATCGATGGGGACGGTTGATGTGTGTGGGGACAGAGTGCCTCGCCACGTCGTGTGTTTAGGTTTACCTTTTAAGGTTTAAAAACTCGATTCAAAACGTCTGCT…
GGGGGAAACCCTAAACCCTAGCGACAGTAAAGGGTCAACGAACGTCCGAGGCGGCGGCGGTGAATGAGAGGGTCCGGATGGAGGTGAGAGCCCGTACCTGCGAAGACGAAGAAGACGGGGGGAGAGGATCCTTCGCGACGGGGCTGCGGCGACGACGAGGGTGCGCGAACCCTAGAAAAGACGGGAATGAGACGTGGCGTAGGGAAACAGACGGTTGGGATGGACGAGTTCGCGGATGGAGGTCGGCCGTACCTGCGAAGACGACGGCGGTGGCGCGTTGGGTGCGCGGCGGCGGCGCGTGCTTGGGCGAGTACCCTAAACCCAACGCGAAGTGGACAGACTTCTATCCGAAGCCAAGTGAAGGCCGCTTCCAGCGGACCGTGCGCGGGGGGCTTCTTA…
TTGGCAGCGGTTAATGACTGCATAATGATGCGTAAATAAACCGTTTACGATTGCATAACGATGTGTAACATAATGGCATAAACCATGCATTATATAAATCTTGACCGGTTTGATATAATGAAAGACGTGTTGCATAATCGCGTAAATAAAGGGACAATTACGGTTTGAGGAGCATTAGTAGAAGGAAATTAATTTTAATTTACAGCCGCAGTTCGCGGGTTCTGCTCGGGCGGATTCCAGCGTAAAACGTGAGCTAAAACAGCGTAAATGAGTTCAGATCCGTGAACCCATCATTTTATTATGTAACAACCAAAAGGCAACACATGGTTCAGATCCATTTATTATGTAACAACCAAAAGGCAACACATGGTTCAGATCTCAAAAAAAATAAACCTATCA…
AGTTATCCAGCTATCTGAATTTGTTTGGTGGATAATCTAAATAATATAGTAGTATAGATATAGAGTAGAGTCAAGGGCCACACACAAACAGTTCGCAGTCGCAGGCTGGCAGCCACAGCCACACATGCGTCCCTCGTCGCTGCCGCTCGAACCCACACGCGAACCGCGACCACACACCTGTCCGGCTGCCTCGCGCGCATCCGCATGGCTCTCGGTCCTCGGGGCTGAGCCAAATCAGGAGCTCCGAACACCTGCGCGCGTCTCGGCCCAGCCAACTCGCCGTGTTTCTCCTTACCCGTCGCCCGCGCGGACACGACACGATCGCACACTCGTACACCCGCTCGTCCCAACTCCCAACCAAGATCAGGCAGGTGACCGGGCGTCTCGGTTGAGCCAAAA…
GAACGTGAAATTAATAAAATATAAAAAATATATTTTATTACAAATCTAATAGCACTTTAATATTAATATGGTTAAATCCAATATAGTTTGATACTAATATTTTTTCAGATTGAAGGGAGTACCAAACAAAAAAAATTGATAAACGTTGTTTTTTCTCTTTATTTTAGTTCCATCTTTAGTTGGTGGCTTCTTTAAAAAACGGTGACCGGTTGGGCGCCTCTCGCTGTCGTCCTGCCAAACGAGTGGAAAAGGAGGCAAACATCCTATTTTAGGAAAAACTAGAAAACGACGCGCGGCGCTGCCGCGCCATGCAAATGTGCAAATGGTAAGATATTCCAGTGTAGAAAAAAGATCGACATTAGATATTAACTCACATATATGCCACTTTATTAGCTCATT…
TAAGAGATAGTATGTATATAGAGTCGTGTAGAAACATATTCTTTGTGAAAAAATTCGTCTTTTAGAGACTGTTAAGAGACGGGGTATTAAATATTATTGAGTGGCGAATATAACTAAGAATACTGCTAGGGTTATCAAAATCAGCTTTATTATATGATATAATATTTTTTAAATGTTAACAGTGTTTTACTAAAGATTTATAAATTTTATCGGGGTCAATTGACCCCAATAAACCCCTAGATTCGCTCCGTTGTATATGCTCTAAAGCCTGCTTTAAATATAGAGGACATACATCTCTATATAGATACTATCTCCCATTTCCTCTATCTATTTATATGTTAAACAATAAATTAAGTAAAACTAAATGATAAATACGTACGTATAAAAATCTAAATACGT…
AGATGCGCTGCCACCAAGCCAGAGCCGCTCTCAATCGCATCCCCCACGGCGGTAGATCCACAAACCCACACCCTCCTCCACGATCGTCAATCATGCCCTGCCCCTCAATAGCCGCCCGCGCAACCTCCTCCGCCTACCCTGCCTGAGCTGCCTCGCCCCTGCCCTACAACCGCTGCCACCTGAAGGATCTGCAGCGGTGGCAAGGAAAGCCATCGCCGCCACATGGGACGAGCGGTAGGCGGCGATTGACAAGCACGCAATCCCCCACCCATAGAGGTCTAGTCGTCGCTGCTACTTTGACCCCCTTCGCCGGCGACGAGAACCACCAAGTAGGCCCTCCCCTTGGCCTTCCTTTCATGTTGCAGTAAACAGTGTGGGCAGATGATAGCCTGCTGTGCG…
AATCGTAGAAGCTCCCATTCTGGGAAATTCCAAAGTTTGTTACAAAGGAGCAGTTTGTTACTGCTCCGCAGCAAGATTTGTTACTGCTCCGCAGCTAGATTTGCTTGTAAGTTCAAAGCATGGAGCAGGCAATAAGTCTGAGAAGGATAATTCCACATTATTAGATAAAGCTGGCAATGCTCCTGTTGTCAAAGAACAATCAATTGATGCCCATGCAAGCAAAAGTAGAGCTCAAAATGGAAAGACCATGCTTAATAATGGTGGATCTCTGGCTAACATGTGGGGCTGTGCATCAGCTAAACCTAAGCCTCCAAGTACCACTAATTCTACAGCTGTAGAAAGTGTTGCAGGTATCTCACTAATGGTCATATTTAATTCTCCGTGCTTTTCTTGTGTATA…
AAGAAATGGTTTCTTCGCAATATCAGTCTGAATGTTCTTCCTTGCCTAACTCTGCAGTTGTTTGTGCACGGTCAGAAGTTCAATCAGCCAATATTTCACTGCAACAACATCTCTGGATTCGTTGAGCCAGTGAGTATGATAGAACTCTTGGCAGATAATACATCTGAGCTTCGGTCACTGAACATGGAATATTCCAATGCAGGTTGTTCCAGACAACCAGAACAGGGCCCTGTACTCAACTCACACCTTCAAGGTCTTGTTCAAGGACGGCGGCTGTGGTACTTTCGTTCCTCTGTTCCTCAACCTGACTGCATCTGTGCGGCGCTACAACCAGTTTGAAACCCAGTCTGCTGCTAGCATGGCACCTCGTGTGGACCCTCTGCAAGCTGTGCAGACTCC…
GGACAGTCACTGTTCACTGTCTGGTGCGCCTTCTGACGCCTGCTCTGACTTCTGCGCGCGCAGTGAACACTGTTCACTGTTCCTGTACCGTTGCAGACGACCGTTGGCGCTTGGAGTCGTTGCTCCGCTTGGCACACCGGACAGCCTGGTGCTGCACCGGACAGTCCGATGAATTATAGCGGAGCGGCCTCCCGAATTCCCGAAGCTGAGCAGTTTAGGGTTGAGCTCCTGGTGCACCGGACACTGTCCAGTGGCACACCGGACAGTCCGGTGCGCCAGACCAGGGCAGCCTTCGGGTTGTCTTTTGCTCTCTTTATTTGAACCCTTTTCTTGGTCTTTTTATTGGTTTGTTGTGAACCTTTGGCACCTGTAAAACTTATAATCTAGAGCAAACTAGTT…
CTCCATGTTCTGCCTTGCTCGTGCCACGTTGTGTCCAGCCATGGTCAACAAGTCGTCCGTGGACTTTCGCGCGTCTCGCATGCATAAGAAATGACCGAGTTCCTTCATGCCCACGCCTGTGTCTTCTCAAGACGTCTACGGTTCTCACCCAAATGAGGCCTGCTGGCCACCTTTCAGGTGACCAATCAGGAGCATTTTGGGTGGCCTAATGGGACGTAATTGGGCCGTGGTGATCCAGGGGATACCTATCCCCCTTAGATAGGGACCAGCAAGGCCCATCACCCGCTGGCCGCACCCCAACGAACCTTTGTACTCTGAGTAGCGCCTCGCCCCATGGCACCTAGGCAGAGTGTCGGTCCTATCACCCACTCTCGAGGCAGGCATGAGCGTCCCTAGCTA…
AGGGCGGCTTCCACGCCAGCTCCGAGGTGCTGCTGGAGACCGCCGGCGGGAAGGGGCGCTGGACGTACTACAAGCTGCTCGGCGTCTACCTCAGGAAGCAGCATAGGAGAAACCAAGTTTTCTGGAACTACTGATGCTAATCAGTTCAGCGACTAGGGTAGTGCTTACATTGTAATTTTTAGTGATTAAAATGTGCTTGCCATTGCCAGCAACTCCATATATCTAGGAGCTTGCAACAGACATACCAAGACTGGAAGATGATTTATACTCGCATCAATAGTTCTGTGCACTGATTCTGAAATGGTGGTGGCTAGGCCCATGAGGCCGAACTCGTTGTCCATGTGCACCTCGTCGGTGATGTCGAGGAACGGGTACGCCGGCAGAAGGCACGGCGCCACG…
AACACTGCACTGACACACGGCATATATATAAAGATGTATACATATATATATAATAATAAACCCCGGAAAAGTTGCGGCTTTTCCACCGCAGCCCAGCACGGGCATAGAAAGAAGAGAGCTCCCTCCCGGTACCGGGCGCGGGAGCTATGCCTATGCGTGTCGTGTTCTGTGGTGTCAGCGTCACACAACAACACAGATTACTTGTGCGTGCGTGCATGGCAGCATCTAGACGCACCGGCCAGTAATTTTACGAAGGCAGATTCTAACAGCAATCAGTAGCAATTTCGACTATTCATGAGACCATACCACGTCATTAACTAAAAACGGCACGTTTTTTACACACCCTGACGGCGCTAGATCTAATTGGTTAAAAAATTAATAGTGAAATTAACTAGCTAA…
ACATAGTGTATATCTTAGTGTATAGAAAAAAAAACTTTGTATAGAAAAGCCAAAGTGTCTTCATAATTTAGAACATATGTAGTAAATAGGTATGAAGAAAAGCTAAAAAACGATATATAATTTGGAACATAGGGACTAATACATAGTCACTGTTAGAATGTCGATGGTAATTACTGGTTGAGAGCTGAACTGATAGCACCAAACATTCTGAAGATTGTGAAGTTTAACAGATATTTAAAGTGGAAATGTATCATTTAGAAAATGAGGAAACTAATAAATGGACAAGGTATAGAAGGGTATTATGTATCTTGTAACTGAAAAGTTATTCAGTGTTGGCTAGTTCCAAGTTGTAGAATACCATGCATAGGATTCTTGCCATACTGATAGTACAAAATCAAG…
AAAATTTTCAAGACTAGAGAACCCCAATGCCAGTGTTGGCAAAAAACCATTGCGACGAGGAAAGGCACAGAATCAATCCCAGCACATTGAGATGGTTACTGCCACTCATTTCCATGAACCAGAAAAGTATTCTGAATAAGAGAAGAATACTCCGTTGCGTCGCTTCCAGCTCCTAATGGAAGATGAATCCAACCACAGCGGCAAAAGGGCCTCGGGGAACATGGCACAACTACACCATGCCAGGCACTGGTAAAGAAAAAAGAAAAGGTACCTGTATTTGAAGTTAAGTGGAAAAACAGTGGAACTTTCCTCGGGACAGGATATCGGCATGAGCACATCGGACGGCTCACAAATCTACTAGTTACCTTAAACTAAAATGGCTTCTAAGTCTAGAGAAGA…
CTACTGTCGAGGCGACCCAGGACCCGCATCACCTTGTCCCATCGTTCCTCGCCCTTCTGCTCCGATGTCGGCATCGCAGCGAGCAGGATGCTTGTCTGAGCGGACGGCATCACCAACGGCGTTGTAGCGAGGAAACGCCGCAGATCGTCGATGGAGAACGAAGCCTGCGCCGACGACCCAGCCGAGTGAACGACACCCAAGCAACCCGTCGAACAGGTTGCAGGCTCTGTTTCTCTCGCCACCACCCCACGCTTCCACTTTGCCGCCAGGAACACCAAGCCTCCGCCACCGCCGAGGACCAGAGCTTTGATACCACTTGTCACGCCCCTGGCCACCGGAAGGTCACCGGCGACGTGAGCCACACCAATTCGGCGACGAAGCGCCAGGAGCACAGACGCA…
CTTTACTCTAGAAAGTTATGTTTTTTTATTTTAAACCTCCCCTCAACCTTATCTCTTCCTTCACCTTTCTCAACCCATCTCTCTCTGTCTCTTTAGCCGCCAGCCACACCGCCGCCAACTCCACGCCGCAGGTCGCCCCTCCCGCGCTCGGCCGCCCCCGCAGCGCCCTCGGCCCCCGCCGCCACCGCAGCGCCCGGCCAAGGCCACCCCCACCACGCCCAGCCGCCCCCGGCCCCACCCGCCCCCGTCGAGGACGCCCCGCCGCCGCCATGGAAGCCCCCACCGCGGCCACCCTTGTCAACAATCTGGGCCGCATCCAGGGGGCATTCTGCAAAGCGCGAGCCCGGTTTGTTCTTGACCTTTCGTCTCGCTCTCGCCCGCCCGACCCAGCGGAGCCCT…
TTCTAACTAGTCTAACGACCTAGAGTCAGCATAGCTTTGATACCACTTCTGTCATACCCGGTTCTAGGGGCAAAACCGAATGCATAGCATATGTGGGCCAGGATCCATTTTCCACACATATGTTGATGTCACAAGTGTAATATATCAAAAGACAATGCAATAAAGGCATAAAAAGGAATAGAGTAACTTTATTACATCATCTGGATCATAGTATCTTAAACAAGTATCATTATCAAAGTATGGTGGAATTAAATAGGACACTCTTCCATAGGAAGGTGACTGGCGCATCGTTAGACTCAAAACTCATCAACGTCATCTGCGAAGTCTTCGTCATCACCCTCTGACCAAAATATTAGCAAGGGTGAACTCACTTATGGTCGGAGCTCAGCAAGTGGGGGT…
GCAAGAGACACCAAGTGTGTGGTGATCCTTGCAGGGTCTTAGTGACCCGTGAGATTAAGGAAGAAGGCTCACTCGATCTAAGTGTGTTTGAGAGAGGGAAATGGTTGAAATAGACCCGATCTTTATGACCTCCTCAACAGAGACTAGATTCTTTGGAACCGAACATCGGTAAAACAAATCACCGTGTTCACTCGCCTTATTTCTTGGTTCATTTGTTTTCCCTCTTTTTCTGACTTGAATTAAGTTCTAACGCTAACCCCGACCTTAGTGCTTGCTTAAAGTTATAAACTTTAGGTTTCACCTATTTACCCCTTTAGGTGACTTTTAGTGGGCATCCACATTGCTTCACCATGCCTCCACCATCTCCCAACGTCCGCCATTTATGGCTGCCACACCCCC…
GTCAGTCAAAGTCGATTGCACAGATTCACACGATCACGGGCTTGGGAATGAACAATGGATGAATTTAGCCGCCGCTGTTACTCTCGTGTTATTAATTATCTGTGTGAAGAAAACGAAGGGACACAGCCACCAACCGTGGCAACACAGGGGAATCAATGAATGCATGCACTCCACTGGACCGTTCGTTCCATTCCAGCGCTTGACACTGGCTAGAACGCCATCGACCACGCTCCGCACTCTATATATAGAGGGAAGGCCTCCACTCTCCTTTGCGGGAGATACCAGTAAACGGCGACGAAGGCAATCCTCTATTAAGAAGAGGACTGATCGAGTGAGAGAGATGGACGGCGGCAAGGGTAGCGGTATTGGTGGCAATGTCGGAGGAGGAGGCGGTGATGG…
CGCATGTTGGTGACCCACACGCACCATGGTGAGCGCGGTTGGTTATGTGGGCTGATGTGTTGGCTGAGCGAGGGTTGTCCAGTTGGGCCGAAATGAGAACTAGACCCACTATTTTCTTCTATTTTTCCTTTTATCTCCATTTATCTTTTCCATCCCTTTTGTTTTCTATTCCCCTTTTATTTTCGAATTCTAATTCTTTAACTCAAAATTGCTTCACAATTCTTGAATATAAGAATTTCATTATGAGGTGCACATTTCTGTATTTATTCATTTTGTTATTCAACTAAAATAATCCTTTTAATTGATCTTGCTAAAGGAAAAAAAAGAATCAATTACTCTCCTTTAGGTTTTACAATCCCAAAACATTATCATATAAATATATTTATTTATTTATTTCAT…
CTGCCTGGGCGGCTGGGCGTGCGCGGTGCATGGCCGCTAGCATGCATGGCCGCTGGCCGCTGGGACCGCTGGAGTCGCTGGACGCCGTGCCTGGGAGTGGGCGCGTGGCCGCAGGACCGCTGGACGCCACGCCTGGGAGTGGGCGTGCGCGGTGCATGGCCGCTGGTGGCGGCTGGCGGAGAAGACGAGCGGCGGCCGACGCCTTGGGAGTCGAGGCGAGAATTGGAGACGGGCTGACGCGTGGGAAAACGAGTAAACCTAATTAAATGGCCGCCGACGCTGGATCGGGCTGTTTCCGTGCCGGGCCAGCACGAGCACGGCCCACAACAACGTGTCGGGCCTGGTAGCACGACGGGCTGATATTTAGAGCACGGCCCAGCCCGTGATTCGTGCCGTGCT…
GCTTCTTTTATTTACATAATTTCTTTTTTAACTTGTATCCTATGTTGACGTGAAATTTGAATTACATGTAGTATTAGTTTTTTTTACGGTCTTGCTTAATTTTATCGTAGCGTCACGCCTCCGTTCTCGTTCTGCGTCCGTCACCGTGTTCATCTCGCCGGGGACCTCCGGACCAAACTAGACATCTCCCTCACCTCCGTCGACGCCGTGTCCAAGAGGATCGCCGAGGTGCGCGACAACGAGCTCCTGCCGTAGATCCCGCGGCTCGTCCGAGGGTACATGCTTGCTCACCGCCGTCGACTCGGCGGCTCGGCAGCCGCGGCCGCAGCTGACCGGCCCCCGATCCAGTACGCGAAGGAGGTAGTATGGGGGCCACCGCAGCCCGCGGCGCGGAGCTCC…
AGTTATATTTGAAGCAGGCTATGTTATAAAACTTGCCTATATGTAAGTTGGGTCATGGATGGGTGTTAGGTTCAGTTGCCTTCCACTCTACTCAGTTCAAAGAACTGTTGTCCGATGAACCAAGTGTGAAGCTACTGCATGTCTGCATCTGCCAAATAGTTATTCCTCCTCAACAGTTTGTAATGAGTGCATCTGCCAAATAGTTATTCCTCCTCAACGGTTTGCAATGAGCGAAGGATTGGATCATATATAATGGAGTCTTGAAAGGATGCAATGTACTAAAGTTTTAGCTTGAATATTAGTGTGTGGAAAACAGCTATTCATGTGACCTAACCTTGACATGTGGTCTATGTTGGGTTCTAATTTCTAACTAATGTATCCCAACTTATTTGGGATTAA…
TCTGCCATGCTAGCACCACCACTACTGGAGAACGGGGTTCCGGTCAACAACATTTGTTCCAGTTGTTTTAAAACCGGTATTAATACTGGAGAATGGGGCTTTCGTCTAACAACGTTTGTCTCGGTTGTTTTTAAAACCGGTATTGATACTGGTGAATGATCTTTCTGTCTAACAATGTTTGTGTCGGTTTATAAAAACCGGTATTGATTTAATTTAAAGCTTCAGTATCAGTTTAAAACGTCTAGCACGTCAAGAGGATATCAGTACCAGTTAACCAATACTAATATTTAGTTATTTAGAATTGGTTCAAAGACAATAAGTCCTAATATATTTAGTACCGGTTGCTTGACGGAATCGTTATTAAATATAATTGTAGAGTTCGTGCATAGAAATTTAGTA…
GATACAACTTGTCAACAAAGATTACCGGCCATTCTCAATTTCTCACTATTCTTCTTCATCCACGTGGCCTCAAGTTGATGAAGGTGACCATTGACCAGCTTCCAATCTTTATTTTCGCTTCAAAAAGTATTACGAAGCTGGGCCAACGTTCAGGAGGACAGTGTTGCTATTTTAGCACGATACCTCACTGCAGCTCGTACATACTGCTTCCTGCTGCGCGAATGCATTAATTTGCACACATATGGAGCAAAGGCATGCATGATCGACAAAGAAAGGCATATAATATGTTGAAGCATGGATACTTGTCATCAATTCCGTAGACAAATATGTTGAAGCAAGGTGTGCCCTCAGAGGCTAATAAGATTACAACAAGTATTTATGATTTGAAACCAAATCCAT…
TAGCTATACAGTTTTTGTTGGAGGAAGAAGAAGACAATGCAGAGTTTTTCTTTATTCTTCTCCCTGCTGTACTTCCATTCCTCTCTAAAAAGAAAAGGTCTATCCATACCTCCTCTCTCTGGTGCCTAGAAGGTTAAGGAGATTCTCGAAGGGCATGAGAGTTGGTGCAAGTCGAGTTTCGAATGAAGCCAGAAATATTTAGAGCCACATCAGATTTCCTTAGAAGAGAGGGTTTGTTACGTGACACATGAGGAGTTAACGTCGAAGAGCAGGTTGGGATGTTCATGTATATGATCTCCTATAATGCCAGTAACCAAATGCTTCAAAAGGCTTTCCAACACAGTGGAGAGACTATCAATCGAAAAATATCAGAAGTTTTCGATATAGTTTCCACCTATG…
AAACAACCTTGACTAATAAAACAAATTACAACAAAAATAAAATAATAATTCACGATTTTTTTGAATAAGATGAAGGGTTAAAGTTTTTGAAAAAAGACAACGATATCATATATTTGTGAACGAGTATTTATTATATCAACGTAGCTAGAAAATTTAACGAGTGGAACGACGAAGTAATTTCTTCACCAGAGAAACACATACAACGGCTCGTCTACAACTCGTTAAAAAAATGCGACCCCTTTTCAATTTTGTAGCTTTCCATGTTTGACTGTTCATCTTATCTGCCACCTCCGGACTTGAAATAATTTTGCACTTCTATCACAAATTTGATGATCCATACCTGCTGATGATTTGGTGGGCCGCACAAAGAAAGGCGCCAGCCAAATCATGCTCCTCTAG…
AGAAGAGAACCCGCCGCCACTTTCCTAGAAAGCACTTTCGGGAGCTGAAAGCCTGAAACCTGGATCGGCTTTCTAGTTCTATTCTAGCTGCTGCAGTGCCTCTGCTGCTTCTAGTGCTGCGCCATGTCAGAGGCACAGTCTGGTAGTTCGTTTGTCGACAGACACTACTACCGCATCTGCAGGAATGGCAGAGGCTCTGCTGCAGAGCTCGGTGGAAGAAAGAAGAAGGTGGCAGAAAAGGCTTTTTTATATCACCATTTCTCACTAGTCCCATGATCGGGTTAAAGGCATGCGATAAGATAATGGATCTTTCTTGGCATTTCATAACATGCCACCACCACGCCGGACACCTCACCCTGCGAACGAATGTGAGCTGGGTTTTGCAGAGGAACATGAGAA…
GTGAAATTTGAGAGGCCGTGGAACTTCCAGATCGAGTAGTATCCATCCAGATCGATATCCCAGAAGACCAAGCCTGGCCATGAAACGCATGCTACCCCGATCTCTTCTTCACCTTTTCTTATCCGCAGGTACCAACAAAAAAAGTGACCCTTTTGACGACGTATTGCGTGGGCAAGGCATGACAGTGCGACAAGAGAGAAACTAACAAAGAGCTCTGTTCGTTCTGCTGATTGCTTATGATTCGGTAATTACCTCTACACCATGTCCTTTTCGATCGATAATGAACAAAGTATATATAGGTGCACGAACGTGCTAGATCCTAGATTACTTTTAGCTAGGTCCCAAGCAGCCGAAAATGTGTGCATGCTTTCAGATAAGCAATGTCTCTGTCTATTGCAC…
GGTCGTGCCCGGGCCTCAATTTTCGGCCCGTGCGCCATGGACGAACCCCTCATTTTTGGCCCAGACGCAAGGCCGAACAGCCATGCCGCCCGTCGCCTTGCGCCTCCGTGCCGTTTTCCCTCCGTTCCGCCCTGCCCTTCACCCAAGACATACATATTACCTTCGGTGTCTTTCCACACGCTTGGACTTAGCTTATTTCCGGGCCCATGCCCGAACCTCGGTTTTCGGCCCGTGCGCCATGGGCGAACCCCTCGTTTTCAGCCCAAACGCAAGGCCGAACAGCCATGCCGCCCCGTCGCCATCCTGCCCTTCACCCAAGGCATACGTAGCAGCTTTGGTGTCTTTCCACACGCTGGGACTTATCTTTTTTTTGGTCGTGCGCGAACCCACGGCGGTCTT…
GCAGGTAAAGATGGCAGAGGATATGGTAGCGAGAAGTGTTGTATCGTGTGGCCTAGGTGACCTTGGCCTGGCACCATACGTGAACTCAAGGAAGATGTGTCAAGCTTTGAATGTGCTCACAGGGTTGGATTTACTAGGGAGTGATGCGTTCAGTGGTCCAACCGCAGGTACACGAGTACAGAAGTCACCAGTACAGAGCACTGCAAGCCTAGAGAGTCTGGATAACCGAAAGTCCAACGAGGTGACCAGTTGCGCAGCGGACATTTGCCCTTGAACTTCAAGCCATTGATCTGATTCAAAGCTTGCTCCACCCCCCCAAAAAAAGGACCAGAGTTTGTCAACTCAAATAGCTGGTGGCTTGAGCAGAGCTTGCACATTTTTGCCAATAGTGTCTAGAGT…
CGAGGGACTGGATCAGGAGCTTCGCGTCGCTGGTGGCCCTCGGCATCTTGGAATCCCCTCTCGTCTTCTCCACGTGAGGTGAGGATATAACCAGAAAGGAGCAGGTCATAGTCAGATCAGATCAGATCCGAAGACGCAATCAGACCAGATCCGAAGACGCGGAGGTAAGCAAGTAGCTCGAGTGAGGGTTCGGGTGATCGGTTTCGCACGGCAGCAAGGAGGAAGGGAAGGGGTGGGCGTACCTGGTGGAGTGCTCGTCGCCGGCGAAGAACTGGGCAGCTGGCGTCGGGGTCGGGCAGCGGCCAGAGGCTGTTTCGCTTCGGCGGCCGAGGGGGACGGGGTTTTTCTCTTCCTCTCGACTCTGGACCGTATCGTGTTTCCTGGGCTGGGCCGTCGTTC…
GCCGTCATGCTCCTGGCCACTGAGCGCACTCGGCGATGTCGCGGCGCTCGCCGAGCGCTGCCGCTTTTTCTTCAGCATCTACAAACACCACTGCGATGCCGAGGACGCGGTACAGATGCTGGCTACCCTGTGTGGAGCTCTGTTTTTGTGTTTCTGGCCATTTTCCCCTGTCGCTTCCTGTTGGGCGGGGGGCCTTGACCCGCGGTCACTGTTGCGGCTCCGCTCTACCTCATACCTAGTTCCCGCCGCCGCCACCCCAGCAGGCACAGCCGAGGAGGAGCAGGACCCAACAAGCCCGCCGGGCTCGAGGGGCGCTAGGGTTGGACGGAATCGACGAGGACGGAGGTGTTTGTGCGAACGTAGCGGCGGCACGGCGGGCGATGGGGAGATGAGGAAAGA…
CCAACCATACCATCATATGGCAGTATCTGGTGGTATAGAGAGCTTTACAGCTAGGAAAATTTTTATCTGTAATCAGATGGCTCCCGTCGGGCAGCAAAGGTGTTGTCGTCGACATCGCAGCAGAGGGGCTCTCACACCGTGTAGTTCTGCTGGATGGTGTCGATGTCCAGGCCCTTGAGCTTGACCACCGACTCCACGTGGCCCTTGAGGGTGTTGAGCTCCCTCAGCCTCGCGATCTCAGCTCGTCTCTTGGCCTGCTCGGCGATCTCGGACAGCTCGCGGTAGCTGCTCTTGTCGTTGAACAGCGTGTTGGAGGAAGCCTCCGGCGGCTGGAGCCCGTGCAGCGTCCTCTGCGCGGTGGCCCACTGCGCCTCCCTCTCTTCCCGCCCGTAGTCCTTC…
TTTTTTTTGTGAAAAAACATAATACTCACTCTGTCACTAAGGATGTATTTAGTTAGATGTATAAAGAGGGATAGAATAGAGCAACAATAATTTATATAGTATTTGAATGAGAGTCACGTGAGGACGAGTGAGATAAGGTAAACACCGGAGTAAATTTTGATGGCGGCGTGATCCAAAAAATCGAGGGGTCGGTGTCACTCCCGTCTCATCCTACTTTGAACTCCTAAAATTAGTGGTCGTTTTACCACTTGTTTTTGTGTCTATATTTAAATTGGTGATGATGACTATAAACACATATATAAAACATATATATTAATTATTGTATGAATTCATTAAAAGACTAAAATGAATTATATTTCGGGACTGAGGTAGTATTAGAGTGAACATGGCCTAACGCCA…
ACCTGCAGGAAAATGGGATTTTGAAATAGAGTCTTCAGAATTACCGTGCAGGAAAATGTGACTTGTTCATAATTAATGTGATGTTCTTATTTTGTAATGGCAGCATTTGAGCCCATGAAGAATGTGATACTTATTTTCTGTGGCATGCCCTTTTGTAGAAGTACAGATTGCATCATCTTACCGCTGCACTATGACATATTTCTGCTGTTTATTGCTCTTTGTTTTGCTTTTTTGTTTCAGTCCTTCATGGATGTGCAATTTCCAAATGGACAAATGACATATGTTGCTGGTGAGGGGATAACAGCAAGTGGTTTTATCCCTTTATTTGGTGGATTACTCCAAGCACATGCAAAGTGTCCCGGTGATACAAGAGTGAGCTTCTCCTTCAAGGTTAGTTTA…
GACGCCGCACCTGAGTCCCGCGCCGCGCCGGAGCCCGTTCCCTCGGCGTTACGGCTGCAACTCGACCGTTTCCTCTCCCTCCCCTATTACTCCCTCTCTCTCTCTCTCTCCATTAACGCCATAGAATGAAACTGACGCTTTTGATGGTCGCTTGAAGACGCTGGCCACCCATTCCCTCTCTCCTCGGCGCCCCTCTCTCTTCCTCTCCATCCCCTATAAAATCTGTGTTCGCGTCACTCCATTTGCCCCCCTGCTTGCTCTCCATCCCCTATAAATAAATGAATTCTTCTGTTGTTTGCTAAGTAAGTTCATAAGAAATATTAGTGTCAGCAATAATTTAAATATTTTCATAATTTAATTTAAATTATGGTTATTATAATTGCTTTATATGTAGTTTTC…
ACCAAGAGCATATAGACATAGAAATACAGTAAACAATTTATACTAAAACATGTGAAATTATATACCATATATTAAAGGGTAGACGTTGTTATAAGGAGTTCAACAAAAAAAAACTTTATAGTTTCTCTAGGATTTTATATGGATTTTGCAACATCACTTGTCTTGTCCGGCAAAAGAAAAGGAAAGAATAAAGAAAAAGAAAAAGGTCACGGGCTTCAGGCTTCAGCCCAACCCAACATACGGTGGCAGCGGCCAGCGGGCAGCGGCTGGTGGCGAGATGCGGTCGCTGGCGCTAGCAGGTCGGGCCGTGGCCTCTTCGCCACCCACTCGTGCCTGCTCCGGCGACTAGAGAAGCGGCGCTACGTACAAGCGTGGTCTGTCTGAAGCGCGCGGGGAAGG…
TGTTTTATACATTATTTATTCTCTACAATAACAAAAAATGAAAAAAAATACCGCATTTGTTTCGGAATCAATAGCGAATTTGTATATATATCATTCGAGAAAATATAGAATAAATTTGAGATTTATCTTTTATAAATCTTTACAAGCTCAGTGTTAAAAGAAAAAAAATACAAATGTGTACAGTATATTCTATATCCTATTTATTCGTAATAAAAACGATCAAAAACACTTTCGACCATTTTCATCCCTACCGGTAACGACCCTATGCTTCTGTGCATTGACTGACTTCAGGACCAGGGTTACACATCCCGTTTTTATCTGAACTAGAAAAGGAAGCGCCCTATCGGGCGCTGGACACCTCATGCACGCAGAGGAATAAATTAAACCATATGTTACACC…
ATCATGGTAAAGGGCATCGTCAAGAGCAACCCAACGTTGGCGCGCGCTGACACCATTGTCTGCAACACGTTCCATGCTATCGAGTCCGAGGTGCTGGCCCTCCTCCCCACGGCCGCGCTGGCCGTCGGCCCCCTTGAGGCGCCAAGGTCGACCTCGGCCAGCCAGCTCTGGCCCGAAGACAGGGCCTGCCTCGTCTGGCTCGACGCCCAGCCCCCCGGATCAGTTGTCTACGTGGCCTTCGGGAGCTTCACAGTCTTCGACACCGCAAGGCTCCAGGAGCTCGCCGACGGGCTGGCGCTCACGGGACGCCCGTTTCTGTGGGTGGTCCGGCCGAACTTTGCCAACGGCGTCGACCAAGGCTGGCTGGACAAGTTCAGGTGCCGCGTCGGAGACACGGGG…
GGAGTATACAGGAAAACATAATCATAATTATGGCTCAAGGACTGAGTTACCACATCAGAAGAGACATTAAGTGCAAAAATTAGGTGAGTTATTCAGCAATGCATTTATGCATACACGACAGGATTAGACGACACAGGTCAGGGTGCTACATCAAACTCATGCTGCAATCTTACAGCCCTAGACGATGAATCAATACAATGCTCTGAAACCAAGAAGCCCACAGTTCAGCTGAAACCAAGAGGGAAGCTGCAATCTCTGTCCGTAAAAAGCATGGTGTTAACAACAGAAACATATGCGATTCTGTATCGGTAATAATTAAGAAAAGTGGATCCGATGCAAAATGTCACTATAACACAAAACGTCAAATGTGAGACACAAGTGACTGCAAAGCAACATCAA…
TGAGACATCCAAACACCCCTAGCTAATAGTTCAACTATTAGCTATTTTTAGTAAATTAGTTAATAGTTAGGTAGTTATTTGTTAGCTAGCTAATTCCACTAATAATTTTTAGCCAACTAACTATTAGTTTTAGGGCATGTTTGGTTTGTGCCTAAATATGCCACACTTTGCCTAAGGTTAGTCGTTTGAATTGAATAACTAACCTTAGGTAGAAAAGTTAGGCAAAATGTGACAATTGAGGTAACAAACCAAACATGCCCTTAGTGCATTCAAACACCTACTAAGTATGTATCTCTCTAAGGGGGTGTTTGAATGCACTACAACTAATAGTTAGTTGGCTAAAATTTGTTAGTGGAATTAGCTAGCTAATAAATAACTACCTAACTATTAACTAATTTA…
CATTTTTGTTTTATGCAATTGACTAGGTTAGATTTAACCAACCAGGAACTATCAGTGTTATCTATTGGTTTTAAGTAATACCTCATGTAACTAATATTGTTATACAATGTGTTTTTGACAATATTGTTATACAAGGTGTCATACTGAGAGAGTGCTGATCGGATGGACGAGGTAGTTTTGGTTTTACATTGTTTTTGTTTGTTTATGTATGTAGGACTAGTATGAGCAAAATATTATACACTTAACTAGATATTTTTTTGCTAATGTATTGCCTTGCCTGGTTCATAAATTAATGGTCAATAAGTATGGACTCTGAAATTCAGTTCAGACTAAATTCATGGTTACTCGGACAGATAGATAGATGTCTAATTGCAAGATTGAATGAGGCTTATATATCCA…
CAATAAAAAATGTTTATGTGCAAACCTCTTGCAGAAACAAATTGTTTATGACTGGCAGCCATCTTTTGTTTGTACAATGATTACAACGTATACTCAACTTGCTCATGTCTGAAAAGACACTACTATATTTTTCTTGAAATTACACAATGTAAAAATGATGCAGACTACTTATTATAACCTCCAATACCATCAACCAAATGACAGTTATTTGAAATTACTAAAAATCAGATTCAGTCAGATGCATATGCGACAATAAATAATGCCCCCTAAAAAACTAACTGCACGAACGTTTTCAGGGAGTAATGATGGTAAATATAGGGATTAATTATTAATTTTTGGTAGGGTAATAAACTTCAAGGAATTTATAGTTGCTTAAATATGCGAGTATAAGCAATATTA…
CTTCTTACTAAAAGTCCGCCAAAAACGGTCTCTCACGGACTCCAACACAGTTTGTGGGAGGAGTTTCGGCCTCTCACGGACTCCAACACAGTTTGTGGGAGGGAGAGATGGACCGAGTATTAAATATACTGTCTGTATTATTATATGACTAGACTTTTAGTTAGCTACATATGACATGATAACATTATGAAGCCCGCTATAGTCTATATTATTAACCGTTGGCCACTCGTTTTTGATTCCTGACAGAAACAATAAAATAAGGCAACACAAATAAATTAAATCTTCCTTCTCCCTTTAATAAATCATTCTTTTAAGAGATTGATTAAAGAAAGAAGGTTAGAAATATAAGCAACATCTGAAAATGTTTAAACACAAAGAAGTGATAGGTCAATACATTTT…
AAAGCTTCTTTGCATTGTACATGCCCACTCCTTGTACATCTGCAATTCCTTTATTTTCCTGATTTTGTTTATATACAAGACTGGGAGTGCCATGATCTTCGTTGCTACTTTGACTGCTCTGAGTAAAAAAGGTTACTGAAAGCATGTGTCTGGCAGGGAACGCAACAAGAATTATTGTATAGTTCATTTTAGTTCCTATAACCATACAATGTAGTTGCTTTCTCAACGTATTTTGTTCAACTATTTGAAGTGTACATTCTTGCTTCAAAGTTCAAACAAGGATTAGGCTGTCAGTTACATGGCAAAATTTGGGCCACCGAAACCTTGTTTACTGTGTAGACAGTCAGTTCACAAATATTTGTTTTTTTAAATTCTGGCAGGGAACACTATTCTCATTGT…
AGGACCTTGATGGATTGCGCGATGGAGAAGGTGAGCACCGCGGCGACGAGCGGGCAATTGGAGAACACGACCAGGTAGGAGAACGAGGGCGCGCCCGGTGGCGGGGCGGCGACGCGTAGGCTTTAGATGGAGAGAGGGGGGAGACAGACTGAACGAGAGCGAGGGCGGCTGGCACGCGGTAGATGCAGGGCGAGCCGTTCGGGAGCGAGGTCGAGGGAGGCGGGGGGAGGTTGGGGATTGGGTGCGGGGGGAGGCGGGCAGAAGCATGGGCGATACAACCATCCAGATTGATGGGTTGCAGGGGTTGCTCGTGTGGACAAGAGTGTGGTGGGCGACGAGCAGGGAGACGCATGCGAGCGTGTGGGCAGCATCCGACGGACGACCAAAACGGTGGCGGGA…
ATTAGCAAGTGTCAGGCTGAATTGAAAGGAATGGATGGATTAACAACAGTGGACAAATCATATGCTTTGGAGCTTTTCATATCTGCGACAAACCGAGAGATTTTCTTAACAACAACAGAGCATGATGTTAGAAAAATTTGGCTCAAGCGCAAAATTAGGTATGCCATAACTTGAATCTACTAAGCATGCAATATTGTAGACTACAAGCATATAATATCATTTTTATAAATGTAGGTTGCTTCGTGGGAGTGATGCATGGCCTGAACAAATGATATGAGCAAATTGGTATGTTCTTTCAAGCATCTTTATTTCAAATTTTACTTTAAATTGCAATCTTCTCAGCTAGAGCTAGTTGTCAGTGGCTATATTTTGGAGATAAGGTAGTCAAAGTATGTTAAG…
TTCATTTCTATACCATGAGTCATCATATGTGTGAGATTTGATCCTAGCACACATTTCAGACGTGCCCGGGTTTGGTCCCTAAATCCGGGTGTGAGAGAATTGGTATCAGAGGAATATTGACTGTAGGACGTAACCTAGATAGAACTGGACAACCCTTACCTACTTACCTTTGGTACTCTGATTCTTTCTAAACTTACCTTAATCTTTTCTCATCTATTATTGCTTTACTCTGATTAATCTAACCTTATTTCTTCTAAAGACAAAATATGAATTTCACACTTTGAAATCCTATACCAAAAGTGACCCTTAGGAATAGGAGACCTAATCTTAGGAACAAAAACAAAACTATTTTTTATAGATATCTATGCGCTTGAATGCTTGTTCTTATGATACTTGTTT…
TCCCTACGTTTCAAAGACCGCTGAAACTAAAATCAGGAGTGTGCCAACTGCACGTGTCATGTGAATTTCTCAATGTTTCAGTCAGTGATATGCTTATTGGTTGGGTTCGTATCATTTTCAGAAAATGACTGACATATTTTCTTTGCAATCATAGATTTTGTGATGCTCCTTTTTGGACACTTTGCGCTCGTGTAGCTGCTAAGGCACAAGAAAAGAGGCTGGAGCTGTTGTACATTCAGTGGAATCCTAAAAATTGGAAACCTCATTTTTTTCACTTAAGTTGTTTCCCATGTTGATGTAGTAATTCTACTCTCTTGTTTCGGATCTGAATATTTGTTTTTTTTTTCAGATTTGTCTGGTTGTTGTCTCATTGTAAACCTCATTTTTTCACTTAAGTTG…
[truncated: 781 more rows]
